# Supplementary material for: ﻿A new endemic freshwater mussel (Bivalvia, Unionidae) genus and species, Ligodontaobscura, from the Yadkin-Pee Dee River drainage in North Carolina, USA
Source: Zookeys. 2025 Aug 7;1248:245–65. doi: 10.3897/zookeys.1248.152952 (PMC12355189; doi:10.3897/zookeys.1248.152952)
Supplement: XML Treatment for Ligodonta [file zookeys.1248.152952-treatment1.xml]

<!DOCTYPE tp:taxon-treatment
  PUBLIC "-//TaxonX//DTD Taxonomic Treatment Publishing DTD v0 20100105//EN" "tax-treatment-NSO.dtd">
<tp:taxon-treatment xmlns:tp="http://www.plazi.org/taxpub"><tp:treatment-meta><kwd-group><label>Taxon classification</label><kwd>
                <named-content content-type="kingdom">Animalia</named-content>
              </kwd><kwd>
                <named-content content-type="order">Unionida</named-content>
              </kwd><kwd>
                <named-content content-type="family">Unionidae</named-content>
              </kwd></kwd-group><mixed-citation publication-type="journal"><person-group><name><surname>Perkins</surname><given-names>Michael A.</given-names></name><name><surname>DeVilbiss</surname><given-names>Katharine L.</given-names></name><name><surname>Whelan</surname><given-names>Nathan V.</given-names></name><name><surname>Hoch</surname><given-names>Rachael A.</given-names></name><name><surname>Jones</surname><given-names>Brena K.</given-names></name><name><surname>Mays</surname><given-names>Jason W.</given-names></name><name><surname>Evans</surname><given-names>Heather K.</given-names></name><name><surname>Benfield</surname><given-names>Sierra B.</given-names></name></person-group><article-title>﻿A new endemic freshwater mussel (<tp:taxon-name><tp:taxon-name-part taxon-name-part-type="class">Bivalvia</tp:taxon-name-part></tp:taxon-name>, <tp:taxon-name><tp:taxon-name-part taxon-name-part-type="family">Unionidae</tp:taxon-name-part></tp:taxon-name>) genus and species, <italic><tp:taxon-name><tp:taxon-name-part taxon-name-part-type="genus" reg="Ligodonta">Ligodonta</tp:taxon-name-part><tp:taxon-name-part taxon-name-part-type="species" reg="obscura">obscura</tp:taxon-name-part></tp:taxon-name></italic>, from the Yadkin-Pee Dee River drainage in North Carolina, USA</article-title><source>Zookeys</source><day>07</day><month>08</month><year>2025</year><volume>1248</volume><fpage>245</fpage><lpage>265</lpage><pub-id pub-id-type="doi">10.3897/zookeys.1248.152952</pub-id></mixed-citation></tp:treatment-meta><tp:nomenclature><label>﻿Genus</label><tp:taxon-name>
              <object-id xmlns:xlink="http://www.w3.org/1999/xlink" content-type="arpha" xlink:type="simple">268073B0-9146-544E-972E-565C764967A0</object-id>
              <tp:taxon-name-part taxon-name-part-type="genus" reg="Ligodonta">Ligodonta</tp:taxon-name-part>
              <object-id xmlns:xlink="http://www.w3.org/1999/xlink" content-type="zoobank" xlink:type="simple">https://zoobank.org/BA90D85A-A158-48FD-8CB5-27DC57046EEC</object-id>
            </tp:taxon-name><tp:taxon-authority>Perkins, DeVilbiss &amp; Whelan, 2025</tp:taxon-authority><tp:taxon-status xmlns:xlink="http://www.w3.org/1999/xlink" xlink:type="simple">gen. nov.</tp:taxon-status></tp:nomenclature><tp:treatment-sec sec-type="type species" id="SECID0ESQAG"><title>Type species.</title><p><italic><tp:taxon-name><tp:taxon-name-part taxon-name-part-type="genus" reg="Ligodonta">Ligodonta</tp:taxon-name-part><tp:taxon-name-part taxon-name-part-type="species" reg="obscura">obscura</tp:taxon-name-part></tp:taxon-name></italic> Perkins, DeVilbiss &amp; Whelan, 2025, sp. nov.</p></tp:treatment-sec><tp:treatment-sec sec-type="diagnosis" id="SECID0EDRAG"><title>Diagnosis.</title><p>Monotypic, see species Diagnosis below.</p></tp:treatment-sec><tp:treatment-sec sec-type="etymology" id="SECID0EIRAG"><title>Etymology.</title><p>Greek, <italic>ligo</italic>- meaning “little” and -<italic>donta</italic> meaning “tooth.”</p></tp:treatment-sec><tp:treatment-sec sec-type="Species included" id="SECID0ESRAG"><title>Species included.</title><p><italic><tp:taxon-name><tp:taxon-name-part taxon-name-part-type="genus" reg="Ligodonta">Ligodonta</tp:taxon-name-part><tp:taxon-name-part taxon-name-part-type="species" reg="obscura">obscura</tp:taxon-name-part></tp:taxon-name></italic> Perkins, DeVilbiss &amp; Whelan, 2025, sp. nov.</p></tp:treatment-sec></tp:taxon-treatment>
