# Supplementary material for: ﻿A new endemic freshwater mussel (Bivalvia, Unionidae) genus and species, Ligodontaobscura, from the Yadkin-Pee Dee River drainage in North Carolina, USA
Source: Zookeys. 2025 Aug 7;1248:245–65. doi: 10.3897/zookeys.1248.152952 (PMC12355189; doi:10.3897/zookeys.1248.152952)
Supplement: XML Treatment for Ligodonta obscura [file zookeys.1248.152952-treatment2.xml]

<!DOCTYPE tp:taxon-treatment
  PUBLIC "-//TaxonX//DTD Taxonomic Treatment Publishing DTD v0 20100105//EN" "tax-treatment-NSO.dtd">
<tp:taxon-treatment xmlns:tp="http://www.plazi.org/taxpub"><tp:treatment-meta><kwd-group><label>Taxon classification</label><kwd>
                <named-content content-type="kingdom">Animalia</named-content>
              </kwd><kwd>
                <named-content content-type="order">Unionida</named-content>
              </kwd><kwd>
                <named-content content-type="family">Unionidae</named-content>
              </kwd></kwd-group><mixed-citation publication-type="journal"><person-group><name><surname>Perkins</surname><given-names>Michael A.</given-names></name><name><surname>DeVilbiss</surname><given-names>Katharine L.</given-names></name><name><surname>Whelan</surname><given-names>Nathan V.</given-names></name><name><surname>Hoch</surname><given-names>Rachael A.</given-names></name><name><surname>Jones</surname><given-names>Brena K.</given-names></name><name><surname>Mays</surname><given-names>Jason W.</given-names></name><name><surname>Evans</surname><given-names>Heather K.</given-names></name><name><surname>Benfield</surname><given-names>Sierra B.</given-names></name></person-group><article-title>﻿A new endemic freshwater mussel (<tp:taxon-name><tp:taxon-name-part taxon-name-part-type="class">Bivalvia</tp:taxon-name-part></tp:taxon-name>, <tp:taxon-name><tp:taxon-name-part taxon-name-part-type="family">Unionidae</tp:taxon-name-part></tp:taxon-name>) genus and species, <italic><tp:taxon-name><tp:taxon-name-part taxon-name-part-type="genus" reg="Ligodonta">Ligodonta</tp:taxon-name-part><tp:taxon-name-part taxon-name-part-type="species" reg="obscura">obscura</tp:taxon-name-part></tp:taxon-name></italic>, from the Yadkin-Pee Dee River drainage in North Carolina, USA</article-title><source>Zookeys</source><day>07</day><month>08</month><year>2025</year><volume>1248</volume><fpage>245</fpage><lpage>265</lpage><pub-id pub-id-type="doi">10.3897/zookeys.1248.152952</pub-id></mixed-citation></tp:treatment-meta><tp:nomenclature><label>﻿</label><tp:taxon-name>
              <object-id xmlns:xlink="http://www.w3.org/1999/xlink" content-type="arpha" xlink:type="simple">F5F475F6-74C1-527C-A9EC-D4B75BAFC3AD</object-id>
              <tp:taxon-name-part taxon-name-part-type="genus" reg="Ligodonta">Ligodonta</tp:taxon-name-part>
              <tp:taxon-name-part taxon-name-part-type="species" reg="obscura">obscura</tp:taxon-name-part>
              <object-id xmlns:xlink="http://www.w3.org/1999/xlink" content-type="zoobank" xlink:type="simple">https://zoobank.org/C18E48EB-120A-4290-876C-F496D66EFE27</object-id>
            </tp:taxon-name><tp:taxon-authority>Perkins, DeVilbiss &amp; Whelan, 2025</tp:taxon-authority><tp:taxon-status xmlns:xlink="http://www.w3.org/1999/xlink" xlink:type="simple">sp. nov.</tp:taxon-status></tp:nomenclature><tp:treatment-sec sec-type="etymology" id="SECID0EMTAG"><title>Etymology.</title><p><italic><tp:taxon-name><tp:taxon-name-part taxon-name-part-type="genus" reg="Ligodonta"/><tp:taxon-name-part taxon-name-part-type="species" reg="obscura">obscura</tp:taxon-name-part></tp:taxon-name></italic> from English “obscure” in reference to the species evading discovery until the present study.</p></tp:treatment-sec><tp:treatment-sec sec-type="Proposed common name" id="SECID0E3TAG"><title>Proposed common name.</title><p>Solstice creekmussel, in reference to the species’ reproductive period centered around the winter solstice and preferred habitat of small creeks.</p></tp:treatment-sec><tp:treatment-sec sec-type="material" id="SECID0EBUAG"><title>Type.</title><p><bold><italic>Holotype</italic>.</bold> • <abbrev xmlns:xlink="http://www.w3.org/1999/xlink" xlink:title="identifier code in Global Registry for Scientific Collections for material collections stored at the NCMNS" id="ABBRID0EMUAG" xlink:type="simple">NCSM</abbrev> 221198 (Fig. <xref ref-type="fig" rid="F3">3A–I</xref>): Little River adjacent to NC 134; coordinates withheld by authors; collectors: BK Jones, KL DeVilbiss, MA Perkins, MA Burchfiel, JK McIver; 24 September 2019. Shell and soft tissues in 95% non-denatured ethanol, body removed by cut of adductor muscles and separation of mantle from the shell. Description as above in Diagnosis. Shell length = 35.8 mm, shell width = 13.2 mm, shell height = 21.0 mm. GenBank <ext-link xmlns:xlink="http://www.w3.org/1999/xlink" xlink:href="PV734013" ext-link-type="gen" xlink:type="simple">PV734013</ext-link>.</p><fig id="F3" position="float" orientation="portrait"><object-id xmlns:xlink="http://www.w3.org/1999/xlink" content-type="doi" xlink:type="simple">10.3897/zookeys.1248.152952.figure3</object-id><object-id xmlns:xlink="http://www.w3.org/1999/xlink" content-type="arpha" xlink:type="simple">72390422-EB46-5010-86AB-2AFC4E8070D7</object-id><label>Figure 3.</label><caption><p><italic><tp:taxon-name><tp:taxon-name-part taxon-name-part-type="genus" reg="Ligodonta">Ligodonta</tp:taxon-name-part><tp:taxon-name-part taxon-name-part-type="species" reg="obscura">obscura</tp:taxon-name-part></tp:taxon-name></italic>, Holotype <abbrev xmlns:xlink="http://www.w3.org/1999/xlink" xlink:title="identifier code in Global Registry for Scientific Collections for material collections stored at the NCMNS" id="ABBRID0EMVAG" xlink:type="simple">NCSM</abbrev> 221198. A. Right valve exterior view; B. Right valve interior view; C. View of right valve dentition profile from ventral margin <bold>C1</bold> detail of right valve pseudocardinal tooth; D. Right valve exterior view with backlight; E. Left valve exterior view; F. Left valve interior view; G. View of left valve dentition profile from ventral margin <bold>G1</bold> detail of left valve pseudocardinal tooth; H. Left valve exterior view with backlight; I. Ligament view with posterior facing left. Specimen length = 35.8 mm.</p></caption><graphic xmlns:xlink="http://www.w3.org/1999/xlink" xlink:href="zookeys-1248-245_article-152952__-g003.jpg" position="float" orientation="portrait" xlink:type="simple" id="oo_1390087.jpg"><uri content-type="original_file" xlink:type="simple">https://binary.pensoft.net/fig/1390087</uri></graphic></fig><p><bold><italic>Paratypes</italic>.</bold> • USNM 1607186 (Fig. <xref ref-type="fig" rid="F4">4A–E</xref>): Little River adjacent to NC 134; coordinates withheld by authors; collectors: KL DeVilbiss, JK McIver, SM Sheats, JW Mays, K Saxton; 18 June 2019. Shell and soft tissues in 95% non-denatured ethanol, body removed by cut of adductor muscles and separation of mantle from the shell. Description as above in Diagnosis. Shell length = 34.2 mm, shell width = 12.4 mm, shell height = 20.1 mm. GenBank <ext-link xmlns:xlink="http://www.w3.org/1999/xlink" xlink:href="PV34019" ext-link-type="gen" xlink:type="simple">PV34019</ext-link>, <ext-link xmlns:xlink="http://www.w3.org/1999/xlink" xlink:href="PV738973" ext-link-type="gen" xlink:type="simple">PV738973</ext-link>. • <abbrev xmlns:xlink="http://www.w3.org/1999/xlink" xlink:title="identifier code in Global Registry for Scientific Collections for material collections stored at the NCMNS" id="ABBRID0EOWAG" xlink:type="simple">NCSM</abbrev> 47145 (Fig. <xref ref-type="fig" rid="F4">4F–J</xref>): Barnes Creek in the vicinity of SR 1303 crossing; coordinates withheld by authors; 1 whole animal in 95% ethanol; collectors: CB Eads, RA Harrington; 10 March 2010. Soft tissues detached from left valve by cut of adductor muscles and separation of mantle from the shell. Description as above in Diagnosis. Shell length = 27.3 mm, shell width = 9.6 mm, shell height = 16.2 mm. GenBank <ext-link xmlns:xlink="http://www.w3.org/1999/xlink" xlink:href="PV738972" ext-link-type="gen" xlink:type="simple">PV738972</ext-link>.</p><fig id="F4" position="float" orientation="portrait"><object-id xmlns:xlink="http://www.w3.org/1999/xlink" content-type="doi" xlink:type="simple">10.3897/zookeys.1248.152952.figure4</object-id><object-id xmlns:xlink="http://www.w3.org/1999/xlink" content-type="arpha" xlink:type="simple">F4022D81-4379-5C37-AA5C-9FF115471AC8</object-id><label>Figure 4.</label><caption><p><italic><tp:taxon-name><tp:taxon-name-part taxon-name-part-type="genus" reg="Ligodonta">Ligodonta</tp:taxon-name-part><tp:taxon-name-part taxon-name-part-type="species" reg="obscura">obscura</tp:taxon-name-part></tp:taxon-name></italic>, paratypes. A–D. <abbrev xmlns:xlink="http://www.w3.org/1999/xlink" xlink:title="identifier code in Global Registry for Scientific Collections for material collections stored at the NCMNS" id="ABBRID0EOXAG" xlink:type="simple">NCSM</abbrev> 47145; A. Right valve exterior view; B. Right valve interior and soft tissues; C. Left valve exterior view; D. Left valve interior; E. Ligament view with posterior facing left. Specimen length = 27.3 mm; E–H. USNM 1607186; F. Right valve exterior view; G. Right valve interior and soft tissues; H. Left valve exterior view; I. Left valve interior; J. Ligament view with posterior facing left. Specimen length = 34.2 mm.</p></caption><graphic xmlns:xlink="http://www.w3.org/1999/xlink" xlink:href="zookeys-1248-245_article-152952__-g004.jpg" position="float" orientation="portrait" xlink:type="simple" id="oo_1390088.jpg"><uri content-type="original_file" xlink:type="simple">https://binary.pensoft.net/fig/1390088</uri></graphic></fig></tp:treatment-sec><tp:treatment-sec sec-type="material" id="SECID0EXXAG"><title>Other material examined</title><p><bold>(Fig. <xref ref-type="fig" rid="F5">5A–J</xref>).</bold> North Carolina: Randolph County. • 1) <abbrev xmlns:xlink="http://www.w3.org/1999/xlink" xlink:title="identifier code in Global Registry for Scientific Collections for material collections stored at the NCMNS" id="ABBRID0EEYAG" xlink:type="simple">NCSM</abbrev> 221197—Little River adjacent to NC 134; coordinates withheld by authors; 3 paired dry bivalves with tags D116, D117, D118; collectors: BK Jones, KL DeVilbiss, MA Perkins, MA Burchfiel, JK McIver; 24 September 2019. • 2) <abbrev xmlns:xlink="http://www.w3.org/1999/xlink" xlink:title="identifier code in Global Registry for Scientific Collections for material collections stored at the NCMNS" id="ABBRID0EIYAG" xlink:type="simple">NCSM</abbrev> 221196—Little River in the vicinity of SR 1127 crossing; coordinates withheld by authors; 1 paired dry bivalve; collectors: KL DeVilbiss, CL Lynch; 18 June 2021. • 3) <abbrev xmlns:xlink="http://www.w3.org/1999/xlink" xlink:title="identifier code in Global Registry for Scientific Collections for material collections stored at the NCMNS" id="ABBRID0EMYAG" xlink:type="simple">NCSM</abbrev> 221195—Little River adjacent to NC 134; coordinates withheld by authors; 1 paired dry bivalve; collectors: KL DeVilbiss, CL Lynch, RA Hoch; 21 September 2021. • 4) <abbrev xmlns:xlink="http://www.w3.org/1999/xlink" xlink:title="identifier code in Global Registry for Scientific Collections for material collections stored at the NCMNS" id="ABBRID0EQYAG" xlink:type="simple">NCSM</abbrev> 221199—Little River in the vicinity of SR 1121 crossing, coordinates withheld by authors; 2 paired dry bivalves; collectors: RJ Heise, MA Perkins, WT Russ, W Xiong, SL Stevens; 2 June 2016. • 5) <abbrev xmlns:xlink="http://www.w3.org/1999/xlink" xlink:title="identifier code in Global Registry for Scientific Collections for material collections stored at the NCMNS" id="ABBRID0EUYAG" xlink:type="simple">NCSM</abbrev> 221200—Little River in the vicinity of SR 1135 crossing; coordinates withheld by authors; 1 paired dry bivalve; collectors: BK Jones, RJ Heise, TR Fox, RA Hoch, JL Griffin; 20 April 2010. • 6) <abbrev xmlns:xlink="http://www.w3.org/1999/xlink" xlink:title="identifier code in Global Registry for Scientific Collections for material collections stored at the NCMNS" id="ABBRID0EYYAG" xlink:type="simple">NCSM</abbrev> 221201—Little River, coordinates withheld by authors; 1 whole animal in 95% ethanol; collectors: KL DeVilbiss, JK McIver, SM Sheats, JW Mays, K Saxton; 18 June 2019. Montgomery County. • 7) <abbrev xmlns:xlink="http://www.w3.org/1999/xlink" xlink:title="identifier code in Global Registry for Scientific Collections for material collections stored at the NCMNS" id="ABBRID0E3YAG" xlink:type="simple">NCSM</abbrev> 47155—Barnes Creek in the vicinity of SR 1134 crossing; coordinates withheld by authors; 1 paired dry bivalve; collectors: CB Eads, RA Harrington; 1 April 2010. • 8) <abbrev xmlns:xlink="http://www.w3.org/1999/xlink" xlink:title="identifier code in Global Registry for Scientific Collections for material collections stored at the NCMNS" id="ABBRID0EAZAG" xlink:type="simple">NCSM</abbrev> 29612—Barnes Creek in the vicinity of SR 1303; coordinates withheld by authors; 1 whole animal in 95% ethanol; collectors: CB Eads, P Hubert, E Schubert; 29 March 2004.</p><fig id="F5" position="float" orientation="portrait"><object-id xmlns:xlink="http://www.w3.org/1999/xlink" content-type="doi" xlink:type="simple">10.3897/zookeys.1248.152952.figure5</object-id><object-id xmlns:xlink="http://www.w3.org/1999/xlink" content-type="arpha" xlink:type="simple">C0CBCE0B-911A-59BD-9C74-DABF3A229EA0</object-id><label>Figure 5.</label><caption><p><italic><tp:taxon-name><tp:taxon-name-part taxon-name-part-type="genus" reg="Ligodonta">Ligodonta</tp:taxon-name-part><tp:taxon-name-part taxon-name-part-type="species" reg="obscura">obscura</tp:taxon-name-part></tp:taxon-name></italic>, other material examined. Specimens in upper row, columns A–E with soft tissues (*) and/or genetic data (<bold><sup>†</sup></bold>) available (Table <xref ref-type="table" rid="T1">1</xref>); specimens in lower row, columns F–J consist of dry valves only. Photos of left valve exterior and right valve interior. A. <abbrev xmlns:xlink="http://www.w3.org/1999/xlink" xlink:title="identifier code in Global Registry for Scientific Collections for material collections stored at the NCMNS" id="ABBRID0E5ZAG" xlink:type="simple">NCSM</abbrev> 29612*, length <italic>(l</italic> = 37 mm; B. <abbrev xmlns:xlink="http://www.w3.org/1999/xlink" xlink:title="identifier code in Global Registry for Scientific Collections for material collections stored at the NCMNS" id="ABBRID0EE1AG" xlink:type="simple">NCSM</abbrev> 221197.1<bold><sup>†</sup></bold>, <italic>l</italic> = 33.4 mm; C. <abbrev xmlns:xlink="http://www.w3.org/1999/xlink" xlink:title="identifier code in Global Registry for Scientific Collections for material collections stored at the NCMNS" id="ABBRID0EN1AG" xlink:type="simple">NCSM</abbrev> 221197.2<bold><sup>†</sup></bold>, <italic>l</italic> = 39.4 mm; D. <abbrev xmlns:xlink="http://www.w3.org/1999/xlink" xlink:title="identifier code in Global Registry for Scientific Collections for material collections stored at the NCMNS" id="ABBRID0EW1AG" xlink:type="simple">NCSM</abbrev> 221197.3<bold><sup>†</sup></bold>, <italic>l</italic> = 37.2 mm; E. <abbrev xmlns:xlink="http://www.w3.org/1999/xlink" xlink:title="identifier code in Global Registry for Scientific Collections for material collections stored at the NCMNS" id="ABBRID0E61AG" xlink:type="simple">NCSM</abbrev> 221201*<bold><sup>†</sup></bold>, <italic>l</italic> = 39.2 mm; F. NCSM221200, <italic>l</italic> = 46.1 mm; G. <abbrev xmlns:xlink="http://www.w3.org/1999/xlink" xlink:title="identifier code in Global Registry for Scientific Collections for material collections stored at the NCMNS" id="ABBRID0EK2AG" xlink:type="simple">NCSM</abbrev> 221199, <italic>l</italic> = 46.2 mm; H. USNM 1607185, <italic>l</italic> = 35.5 mm; I. 210618.1kld, <italic>l</italic> = 33.6 mm; J. NCSM221195, <italic>l</italic> = 34.7 mm.</p></caption><graphic xmlns:xlink="http://www.w3.org/1999/xlink" xlink:href="zookeys-1248-245_article-152952__-g005.jpg" position="float" orientation="portrait" xlink:type="simple" id="oo_1390089.jpg"><uri content-type="original_file" xlink:type="simple">https://binary.pensoft.net/fig/1390089</uri></graphic></fig></tp:treatment-sec><tp:treatment-sec sec-type="diagnosis" id="SECID0E22AG"><title>Diagnosis.</title><p>Shell morphology (Figs <xref ref-type="fig" rid="F3">3</xref>–<xref ref-type="fig" rid="F6">6</xref>, <xref ref-type="fig" rid="F10">10</xref>). Shell small, thin, subovate, and moderately inflated; umbo extending slightly beyond the hinge line, with single or weakly double-looped beak sculpture in younger individuals; hinge weak. Anterior laterally compressed; anterior margin strongly rounded towards ventral margin. Ventral margin straight. Posterior margin broadly rounded, higher than umbo distally. Posterior ridge weakly pronounced, rounded, double. Periostracum somewhat thin, papery, appearing dark brown in most individuals; surface with fine, minor growth lines. The following color description was aided by backlight (Fig. <xref ref-type="fig" rid="F3">3D, H</xref>): periostracum interrupted by dark concentric growth rings, base color yellow or light brown, anterior with variably spaced dark green or brown rays.</p><fig id="F6" position="float" orientation="portrait"><object-id xmlns:xlink="http://www.w3.org/1999/xlink" content-type="doi" xlink:type="simple">10.3897/zookeys.1248.152952.figure6</object-id><object-id xmlns:xlink="http://www.w3.org/1999/xlink" content-type="arpha" xlink:type="simple">BFE84261-C65C-5B41-BBD3-34002E5056FC</object-id><label>Figure 6.</label><caption><p>Morphological diagnosis of <italic><tp:taxon-name><tp:taxon-name-part taxon-name-part-type="genus" reg="Ligodonta">Ligodonta</tp:taxon-name-part><tp:taxon-name-part taxon-name-part-type="species" reg="obscura">obscura</tp:taxon-name-part></tp:taxon-name></italic> shell characters. A. Length does not exceed 50 mm; B. Umbo slightly above hingeline, posterior ridge higher than umbo; C. Posterior slope lacking corrugations; D. Ventral margin nearly straight; E. Periostracum dark, thin, papery; F. Lateral teeth absent; G. Pseudocardinal teeth greatly reduced or rudimentary. Holotype specimen <abbrev xmlns:xlink="http://www.w3.org/1999/xlink" xlink:title="identifier code in Global Registry for Scientific Collections for material collections stored at the NCMNS" id="ABBRID0EE4AG" xlink:type="simple">NCSM</abbrev> 221198.</p></caption><graphic xmlns:xlink="http://www.w3.org/1999/xlink" xlink:href="zookeys-1248-245_article-152952__-g006.jpg" position="float" orientation="portrait" xlink:type="simple" id="oo_1390090.jpg"><uri content-type="original_file" xlink:type="simple">https://binary.pensoft.net/fig/1390090</uri></graphic></fig><p>Nacre diaphanous, somewhat iridescent with blue or cream tint. Umbo cavity shallow. Anterior adductor scar well defined; posterior adductor scar weak. In the left valve, a single, small, smooth, laterally-compressed pseudocardinal tooth extending to a weak interdental projection, oriented directly above the umbo cavity and parallel to the hinge line. Left lateral tooth absent, appearing as a weakly inflated ridge. In the right valve, a single small, rounded, laterally compressed, triangular pseudocardinal tooth oriented anterior to the umbo cavity and parallel to the anterior margin. Right lateral tooth as described above. No obvious sexual dimorphism in shell morphology.</p><p>General external characteristic measurements as follows (<italic>n</italic> = 14): shell length = 23.2 mm min – 46.2 mm max, <italic>x̄</italic> = 35.9 mm; shell height = 14.6 mm min – 26.3 mm max, <italic>x̄</italic> = 20.7 mm; shell width 7.3 mm min – 17.5 mm max, <italic>x̄</italic> = 13.8 mm; ratios from averages as follows: length 1.73 times height and 2.59 times width, height 1.5 times width.</p><p>Soft anatomy (Figs <xref ref-type="fig" rid="F4">4B, F</xref>, <xref ref-type="fig" rid="F7">7</xref>). Incurrent and excurrent apertures approximately equal in length, separated by thin mantle bridge. Excurrent aperture lacking papillae, smooth or weakly crenulate, dark gray to dark brown, occasionally with irregular cream-colored stripes. Incurrent aperture papillae present, simple or sometimes bifurcate anteriorly, dark gray to dark brown at base and cream-colored to tan distally (Fig. <xref ref-type="fig" rid="F7">7</xref>). Posterior margin of mantle pigmented, appears as a thin, dark band anterior to apertures. Inner lamellae of gills fully attached to visceral mass; outer gills marsupial. Foot tissue pale pink-orange.</p><fig id="F7" position="float" orientation="portrait"><object-id xmlns:xlink="http://www.w3.org/1999/xlink" content-type="doi" xlink:type="simple">10.3897/zookeys.1248.152952.figure7</object-id><object-id xmlns:xlink="http://www.w3.org/1999/xlink" content-type="arpha" xlink:type="simple">FA8DD1F1-DCB1-5890-9069-A5ACB419F91A</object-id><label>Figure 7.</label><caption><p><italic><tp:taxon-name><tp:taxon-name-part taxon-name-part-type="genus" reg="Ligodonta">Ligodonta</tp:taxon-name-part><tp:taxon-name-part taxon-name-part-type="species" reg="obscura">obscura</tp:taxon-name-part></tp:taxon-name></italic> in life. Live specimen held at the Marion Center for Aquatic Conservation in January 2022. Holotype specimen <abbrev xmlns:xlink="http://www.w3.org/1999/xlink" xlink:title="identifier code in Global Registry for Scientific Collections for material collections stored at the NCMNS" id="ABBRID0EZ5AG" xlink:type="simple">NCSM</abbrev> 221198.</p></caption><graphic xmlns:xlink="http://www.w3.org/1999/xlink" xlink:href="zookeys-1248-245_article-152952__-g007.jpg" position="float" orientation="portrait" xlink:type="simple" id="oo_1390091.jpg"><uri content-type="original_file" xlink:type="simple">https://binary.pensoft.net/fig/1390091</uri></graphic></fig><p>Glochidia (Fig. <xref ref-type="fig" rid="F8">8B–E</xref>). Larvae subtriangular (<xref ref-type="bibr" rid="B10">Hoggarth 1999</xref>); length approximately 300–350 µm; dorsal margin straight, ventral margin rounded, valves convex; apical styliform hooks present and conspicuous, approximately 50 µm in length and not strongly recurved, mesial surface of hooks with scattered microstylets. Occasionally appearing with a red tint. Charged gills in brooding females pink.</p><fig id="F8" position="float" orientation="portrait"><object-id xmlns:xlink="http://www.w3.org/1999/xlink" content-type="doi" xlink:type="simple">10.3897/zookeys.1248.152952.figure8</object-id><object-id xmlns:xlink="http://www.w3.org/1999/xlink" content-type="arpha" xlink:type="simple">D9B3AC9B-03BE-5E6E-B026-C78A4787458E</object-id><label>Figure 8.</label><caption><p>Glochidia release and glochidia morphology. A. Glochidia release by a gravid female <italic><tp:taxon-name><tp:taxon-name-part taxon-name-part-type="genus" reg="Ligodonta">Ligodonta</tp:taxon-name-part><tp:taxon-name-part taxon-name-part-type="species" reg="obscura">obscura</tp:taxon-name-part></tp:taxon-name></italic> under laboratory conditions, white arrow denotes larval glochidia attached to a thin mucus thread being released from the excurrent aperture; B. Glochidia occasionally have a pink or red hue; C. Ventral view of mature glochidia; D. Lateral view of mature glochidia, black arrow indicates styliform hook with microstylets; E. Open glochidia shell illustrating subtriangular shape.</p></caption><graphic xmlns:xlink="http://www.w3.org/1999/xlink" xlink:href="zookeys-1248-245_article-152952__-g008.jpg" position="float" orientation="portrait" xlink:type="simple" id="oo_1390092.jpg"><uri content-type="original_file" xlink:type="simple">https://binary.pensoft.net/fig/1390092</uri></graphic></fig></tp:treatment-sec><tp:treatment-sec sec-type="distribution" id="SECID0EEABG"><title>Distribution.</title><p><italic><tp:taxon-name><tp:taxon-name-part taxon-name-part-type="genus" reg="Ligodonta">Ligodonta</tp:taxon-name-part><tp:taxon-name-part taxon-name-part-type="species" reg="obscura">obscura</tp:taxon-name-part></tp:taxon-name></italic> is a rare mussel with an extraordinarily narrow distribution currently known from only two streams in central North Carolina, USA (Fig. <xref ref-type="fig" rid="F1">1</xref>). A total of 43 live individuals were observed in 2016–2022 from one contiguous 7.15 km reach in Little River, a direct tributary on the eastern edge of the Pee Dee River in Randolph County. Historical collections are represented by only three specimens at <abbrev xmlns:xlink="http://www.w3.org/1999/xlink" xlink:title="identifier code in Global Registry for Scientific Collections for material collections stored at the NCMNS" id="ABBRID0EZABG" xlink:type="simple">NCSM</abbrev> from an approximately 6 km reach of Barnes Creek, a tributary draining to the Uwharrie River (a major tributary to the Pee Dee River) in Montgomery County, NC. Despite intensive surveys, no live specimens have been recovered from Barnes Creek since 2010, but the species may continue to persist. <italic><tp:taxon-name><tp:taxon-name-part taxon-name-part-type="genus" reg="Ligodonta">Ligodonta</tp:taxon-name-part><tp:taxon-name-part taxon-name-part-type="species" reg="obscura">obscura</tp:taxon-name-part></tp:taxon-name></italic> is not currently known from any other locations locally or globally, nor is the species known to be represented in additional museum collections.</p></tp:treatment-sec><tp:treatment-sec sec-type="Life history" id="SECID0EIBBG"><title>Life history.</title><p>Occupied habitat. <italic><tp:taxon-name><tp:taxon-name-part taxon-name-part-type="genus" reg="Ligodonta">Ligodonta</tp:taxon-name-part><tp:taxon-name-part taxon-name-part-type="species" reg="obscura">obscura</tp:taxon-name-part></tp:taxon-name></italic> was found in composite sand/gravel substrates among cobble (mid-channel) and in soft silt (side banks). Individuals were observed lying entirely on top of, minorly buried in, or mostly buried in the river-bottom substrate. River runs and shallow pools were the most common habitat, with a few individuals detected in swift moving riffle habitat (Fig. <xref ref-type="fig" rid="F1">1B</xref>). Occupied habitat also often included a fine layer of benthic sediment.</p></tp:treatment-sec><tp:treatment-sec sec-type="Reproduction" id="SECID0E4BBG"><title>Reproduction.</title><p><italic><tp:taxon-name><tp:taxon-name-part taxon-name-part-type="genus" reg="Ligodonta">Ligodonta</tp:taxon-name-part><tp:taxon-name-part taxon-name-part-type="species" reg="obscura">obscura</tp:taxon-name-part></tp:taxon-name></italic> is presumably tachytictic, becoming gravid around the autumnal equinox and releasing glochidia in winter, shortly after the solstice. Two individuals in long-term holding at <abbrev xmlns:xlink="http://www.w3.org/1999/xlink" xlink:title="Marion Conservation Aquaculture Center" id="ABBRID0EOCBG" xlink:type="simple">MCAC</abbrev> became gravid in late September; one individual slowly (~2 weeks) released approximately 5,500 mature glochidia in late December and early January. <italic><tp:taxon-name><tp:taxon-name-part taxon-name-part-type="genus" reg="Ligodonta">Ligodonta</tp:taxon-name-part><tp:taxon-name-part taxon-name-part-type="species" reg="obscura">obscura</tp:taxon-name-part></tp:taxon-name></italic> does not appear to utilize conspicuous mantle adaptations or conglutinate morphology to attract hosts. Glochidia are released through the excurrent aperture directly into the water column and are attached to a thin mucus thread (Fig. <xref ref-type="fig" rid="F8">8A</xref>).</p></tp:treatment-sec><tp:treatment-sec sec-type="Age" id="SECID0EBDBG"><title>Age.</title><p>Inspection of growth rings suggests <italic><tp:taxon-name><tp:taxon-name-part taxon-name-part-type="genus" reg="Ligodonta">L.</tp:taxon-name-part><tp:taxon-name-part taxon-name-part-type="species" reg="obscura">obscura</tp:taxon-name-part></tp:taxon-name></italic> is a relatively short-lived species; examined individuals attained a maximum age of 9 or 10 years.</p></tp:treatment-sec><tp:treatment-sec sec-type="remarks" id="SECID0ESDBG"><title>Remarks.</title><p>Morphological comparisons.</p><p><italic><tp:taxon-name><tp:taxon-name-part taxon-name-part-type="genus" reg="Ligodonta">Ligodonta</tp:taxon-name-part><tp:taxon-name-part taxon-name-part-type="species" reg="obscura">obscura</tp:taxon-name-part></tp:taxon-name></italic> is morphologically similar to several freshwater mussel species in North Carolina waters, specifically those within the genera <italic><tp:taxon-name><tp:taxon-name-part taxon-name-part-type="genus" reg="Lasmigona">Lasmigona</tp:taxon-name-part></tp:taxon-name></italic> and <italic><tp:taxon-name><tp:taxon-name-part taxon-name-part-type="genus" reg="Alasmidonta">Alasmidonta</tp:taxon-name-part></tp:taxon-name></italic> (Fig. <xref ref-type="fig" rid="F9">9</xref>). However, this species is distinguishable using a combination of readily identifiable external and internal shell characteristics, life-history traits, and biogeographic information.</p><fig id="F9" position="float" orientation="portrait"><object-id xmlns:xlink="http://www.w3.org/1999/xlink" content-type="doi" xlink:type="simple">10.3897/zookeys.1248.152952.figure9</object-id><object-id xmlns:xlink="http://www.w3.org/1999/xlink" content-type="arpha" xlink:type="simple">080C3BBD-85FC-532C-98AE-9A67DA0E5F41</object-id><label>Figure 9.</label><caption><p>Comparisons of <italic><tp:taxon-name><tp:taxon-name-part taxon-name-part-type="genus" reg="Ligodonta">Ligodonta</tp:taxon-name-part></tp:taxon-name></italic> with other species. Top row illustrates some external shell characteristics of the left valve for select specimens (all specimens ~25–30 mm in length): column A. <italic><tp:taxon-name><tp:taxon-name-part taxon-name-part-type="genus" reg="Ligodonta">Ligodonta</tp:taxon-name-part><tp:taxon-name-part taxon-name-part-type="species" reg="obscura">obscura</tp:taxon-name-part></tp:taxon-name></italic> (<abbrev xmlns:xlink="http://www.w3.org/1999/xlink" xlink:title="identifier code in Global Registry for Scientific Collections for material collections stored at the NCMNS" id="ABBRID0EQFBG" xlink:type="simple">NCSM</abbrev> 47155); B. <italic><tp:taxon-name><tp:taxon-name-part taxon-name-part-type="genus" reg="Lasmigona">Lasmigona</tp:taxon-name-part><tp:taxon-name-part taxon-name-part-type="species" reg="subviridis">subviridis</tp:taxon-name-part></tp:taxon-name></italic> (<abbrev xmlns:xlink="http://www.w3.org/1999/xlink" xlink:title="identifier code in Global Registry for Scientific Collections for material collections stored at the NCMNS" id="ABBRID0E6FBG" xlink:type="simple">NCSM</abbrev> 30555); C. <italic><tp:taxon-name><tp:taxon-name-part taxon-name-part-type="genus" reg="Lasmigona">Lasmigona</tp:taxon-name-part><tp:taxon-name-part taxon-name-part-type="species" reg="decorata">decorata</tp:taxon-name-part></tp:taxon-name></italic> (<abbrev xmlns:xlink="http://www.w3.org/1999/xlink" xlink:title="identifier code in Global Registry for Scientific Collections for material collections stored at the NCMNS" id="ABBRID0EOGBG" xlink:type="simple">NCSM</abbrev> 43859.1); D. <italic><tp:taxon-name><tp:taxon-name-part taxon-name-part-type="genus" reg="Alasmidonta">Alasmidonta</tp:taxon-name-part><tp:taxon-name-part taxon-name-part-type="species" reg="uwharriensis">uwharriensis</tp:taxon-name-part></tp:taxon-name></italic> (<abbrev xmlns:xlink="http://www.w3.org/1999/xlink" xlink:title="identifier code in Global Registry for Scientific Collections for material collections stored at the NCMNS" id="ABBRID0E4GBG" xlink:type="simple">NCSM</abbrev> 33164). Of note are double-looped beak structure (dashed circles) in specimens B and C, and corrugations along the posterior slope (dashed oval) in specimen D, neither of which are characteristic of <italic><tp:taxon-name><tp:taxon-name-part taxon-name-part-type="genus" reg="Ligodonta">L.</tp:taxon-name-part><tp:taxon-name-part taxon-name-part-type="species" reg="obscura">obscura</tp:taxon-name-part></tp:taxon-name></italic> (see “Comparisons” section in text). Middle row illustrates internal shell characteristics of the right valve; <italic><tp:taxon-name><tp:taxon-name-part taxon-name-part-type="genus" reg="Ligodonta">L.</tp:taxon-name-part><tp:taxon-name-part taxon-name-part-type="species" reg="obscura">obscura</tp:taxon-name-part></tp:taxon-name></italic> lacks the lateral teeth characteristic of <italic><tp:taxon-name><tp:taxon-name-part taxon-name-part-type="genus" reg="Lasmigona">Lasmigona</tp:taxon-name-part></tp:taxon-name></italic> specimens B and C, and the pronounced interdental projection of D. Bottom row illustrates dentition characters of the right valve; arrows highlight rounded pseudocardinal teeth in specimens A and D (although D with more prominent projection), sculptured articulated dentition in B and C; drawn lines highlight lateral dentition profile: short and inflated in specimens A and D, long, thin and prominent in specimens B and C.</p></caption><graphic xmlns:xlink="http://www.w3.org/1999/xlink" xlink:href="zookeys-1248-245_article-152952__-g009.jpg" position="float" orientation="portrait" xlink:type="simple" id="oo_1390093.jpg"><uri content-type="original_file" xlink:type="simple">https://binary.pensoft.net/fig/1390093</uri></graphic></fig><fig id="F10" position="float" orientation="portrait"><object-id xmlns:xlink="http://www.w3.org/1999/xlink" content-type="doi" xlink:type="simple">10.3897/zookeys.1248.152952.figure10</object-id><object-id xmlns:xlink="http://www.w3.org/1999/xlink" content-type="arpha" xlink:type="simple">913B3B42-4BC0-578D-B366-5142D82AFEC6</object-id><label>Figure 10.</label><caption><p>Five live individuals of <italic><tp:taxon-name><tp:taxon-name-part taxon-name-part-type="genus" reg="Ligodonta">Ligodonta</tp:taxon-name-part><tp:taxon-name-part taxon-name-part-type="species" reg="obscura">obscura</tp:taxon-name-part></tp:taxon-name></italic> collected from the type locality, 24 September 2019. Photo credit: Michael A. Perkins, <abbrev xmlns:xlink="http://www.w3.org/1999/xlink" xlink:title="North Carolina Wildlife Resources Commission" id="ABBRID0EWIBG" xlink:type="simple">NCWRC</abbrev>.</p></caption><graphic xmlns:xlink="http://www.w3.org/1999/xlink" xlink:href="zookeys-1248-245_article-152952__-g010.jpg" position="float" orientation="portrait" xlink:type="simple" id="oo_1390094.jpg"><uri content-type="original_file" xlink:type="simple">https://binary.pensoft.net/fig/1390094</uri></graphic></fig><p>The exterior shell morphology of <italic><tp:taxon-name><tp:taxon-name-part taxon-name-part-type="genus" reg="Ligodonta">L.</tp:taxon-name-part><tp:taxon-name-part taxon-name-part-type="species" reg="obscura">obscura</tp:taxon-name-part></tp:taxon-name></italic> is most similar to <italic><tp:taxon-name><tp:taxon-name-part taxon-name-part-type="genus" reg="Lasmigona">Lasmigona</tp:taxon-name-part><tp:taxon-name-part taxon-name-part-type="species" reg="subviridis">subviridis</tp:taxon-name-part></tp:taxon-name></italic>, a rare species (recently proposed as federally “Threatened”) with a patchy distribution in predominately mid-Atlantic state waters, including the Roanoke, New, Tar, and Neuse River drainages in North Carolina. Unlike <italic><tp:taxon-name><tp:taxon-name-part taxon-name-part-type="genus" reg="Ligodonta">L.</tp:taxon-name-part><tp:taxon-name-part taxon-name-part-type="species" reg="obscura">obscura</tp:taxon-name-part></tp:taxon-name></italic>, <italic><tp:taxon-name><tp:taxon-name-part taxon-name-part-type="genus" reg="Lasmigona">L.</tp:taxon-name-part><tp:taxon-name-part taxon-name-part-type="species" reg="subviridis">subviridis</tp:taxon-name-part></tp:taxon-name></italic> has a smooth periostracum, rounded ventral margin, typically straight posterior margin angled ~30° above the hingeline, conspicuously double-looped beak sculpture, is generally more laterally inflated, and commonly exceeds the maximum recorded size for <italic><tp:taxon-name><tp:taxon-name-part taxon-name-part-type="genus" reg="Ligodonta">L.</tp:taxon-name-part><tp:taxon-name-part taxon-name-part-type="species" reg="obscura">obscura</tp:taxon-name-part></tp:taxon-name></italic>. Internal shell characters are not similar to <italic><tp:taxon-name><tp:taxon-name-part taxon-name-part-type="genus" reg="Ligodonta">L.</tp:taxon-name-part><tp:taxon-name-part taxon-name-part-type="species" reg="obscura">obscura</tp:taxon-name-part></tp:taxon-name></italic>; <italic><tp:taxon-name><tp:taxon-name-part taxon-name-part-type="genus" reg="Lasmigona">L.</tp:taxon-name-part><tp:taxon-name-part taxon-name-part-type="species" reg="subviridis">subviridis</tp:taxon-name-part></tp:taxon-name></italic> possesses strong lateral teeth in both valves, a thickened and weakly serrated pseudocardinal tooth on the right valve, and two conspicuous serrated pseudocardinal teeth on the left valve. These species also differ in life histories; <italic><tp:taxon-name><tp:taxon-name-part taxon-name-part-type="genus" reg="Lasmigona">L.</tp:taxon-name-part><tp:taxon-name-part taxon-name-part-type="species" reg="subviridis">subviridis</tp:taxon-name-part></tp:taxon-name></italic> typically prefers larger rivers or streams and glochidia commonly undergo direct transformation without an obligate fish host. <italic><tp:taxon-name><tp:taxon-name-part taxon-name-part-type="genus" reg="Ligodonta">Ligodonta</tp:taxon-name-part><tp:taxon-name-part taxon-name-part-type="species" reg="obscura">obscura</tp:taxon-name-part></tp:taxon-name></italic> is not known to be sympatric with <italic><tp:taxon-name><tp:taxon-name-part taxon-name-part-type="genus" reg="Lasmigona">L.</tp:taxon-name-part><tp:taxon-name-part taxon-name-part-type="species" reg="subviridis">subviridis</tp:taxon-name-part></tp:taxon-name></italic>, and <italic><tp:taxon-name><tp:taxon-name-part taxon-name-part-type="genus" reg="Lasmigona">L.</tp:taxon-name-part><tp:taxon-name-part taxon-name-part-type="species" reg="subviridis">subviridis</tp:taxon-name-part></tp:taxon-name></italic> has not been recovered in the Yadkin-Pee Dee drainage in at least a century.</p><p><italic><tp:taxon-name><tp:taxon-name-part taxon-name-part-type="genus" reg="Lasmigona">Lasmigona</tp:taxon-name-part><tp:taxon-name-part taxon-name-part-type="species" reg="decorata">decorata</tp:taxon-name-part></tp:taxon-name></italic> (Lea, 1852) is an exceptionally rare protected species (federally listed as “endangered”) with a restricted distribution in North and South Carolina with a similar appearance to both <italic><tp:taxon-name><tp:taxon-name-part taxon-name-part-type="genus" reg="Ligodonta">L.</tp:taxon-name-part><tp:taxon-name-part taxon-name-part-type="species" reg="obscura">obscura</tp:taxon-name-part></tp:taxon-name></italic> and <italic><tp:taxon-name><tp:taxon-name-part taxon-name-part-type="genus" reg="Lasmigona">L.</tp:taxon-name-part><tp:taxon-name-part taxon-name-part-type="species" reg="subviridis">subviridis</tp:taxon-name-part></tp:taxon-name></italic>. Exterior and internal shell characteristics of <italic><tp:taxon-name><tp:taxon-name-part taxon-name-part-type="genus" reg="Lasmigona">L.</tp:taxon-name-part><tp:taxon-name-part taxon-name-part-type="species" reg="decorata">decorata</tp:taxon-name-part></tp:taxon-name></italic> closely resemble <italic><tp:taxon-name><tp:taxon-name-part taxon-name-part-type="genus" reg="Lasmigona">L.</tp:taxon-name-part><tp:taxon-name-part taxon-name-part-type="species" reg="subviridis">subviridis</tp:taxon-name-part></tp:taxon-name></italic>. Therefore, <italic><tp:taxon-name><tp:taxon-name-part taxon-name-part-type="genus" reg="Lasmigona">L.</tp:taxon-name-part><tp:taxon-name-part taxon-name-part-type="species" reg="decorata">decorata</tp:taxon-name-part></tp:taxon-name></italic> can be differentiated from <italic><tp:taxon-name><tp:taxon-name-part taxon-name-part-type="genus" reg="Ligodonta">L.</tp:taxon-name-part><tp:taxon-name-part taxon-name-part-type="species" reg="obscura">obscura</tp:taxon-name-part></tp:taxon-name></italic> by possessing a smooth periostracum, more-pronounced posterior margin, well-developed pseudocardinal and lateral teeth, and attaining a larger size. Distinguishing <italic><tp:taxon-name><tp:taxon-name-part taxon-name-part-type="genus" reg="Lasmigona">L.</tp:taxon-name-part><tp:taxon-name-part taxon-name-part-type="species" reg="decorata">decorata</tp:taxon-name-part></tp:taxon-name></italic> from <italic><tp:taxon-name><tp:taxon-name-part taxon-name-part-type="genus" reg="Ligodonta">L.</tp:taxon-name-part><tp:taxon-name-part taxon-name-part-type="species" reg="obscura">obscura</tp:taxon-name-part></tp:taxon-name></italic> is simplified by the fact that there is no known overlap in their native ranges. <italic><tp:taxon-name><tp:taxon-name-part taxon-name-part-type="genus" reg="Lasmigona">Lasmigona</tp:taxon-name-part><tp:taxon-name-part taxon-name-part-type="species" reg="decorata">decorata</tp:taxon-name-part></tp:taxon-name></italic> is restricted to only a few Yadkin-Pee Dee and Catawba basin streams in North Carolina, which is west of the known range for <italic><tp:taxon-name><tp:taxon-name-part taxon-name-part-type="genus" reg="Ligodonta">L.</tp:taxon-name-part><tp:taxon-name-part taxon-name-part-type="species" reg="obscura">obscura</tp:taxon-name-part></tp:taxon-name></italic>.</p><p>While there are exceptions, <italic><tp:taxon-name><tp:taxon-name-part taxon-name-part-type="genus" reg="Alasmidonta">Alasmidonta</tp:taxon-name-part></tp:taxon-name></italic> is often characterized by poorly developed or absent lateral teeth and weakly developed or smooth pseudocardinal teeth. Several species of <italic><tp:taxon-name><tp:taxon-name-part taxon-name-part-type="genus" reg="Alasmidonta">Alasmidonta</tp:taxon-name-part></tp:taxon-name></italic> are known from North Carolina, including the recently described <italic><tp:taxon-name><tp:taxon-name-part taxon-name-part-type="genus" reg="Alasmidonta">A.</tp:taxon-name-part><tp:taxon-name-part taxon-name-part-type="species" reg="uwharriensis">uwharriensis</tp:taxon-name-part></tp:taxon-name></italic> (<xref ref-type="bibr" rid="B29">Whelan et al. 2023</xref>). Even though <italic><tp:taxon-name><tp:taxon-name-part taxon-name-part-type="genus" reg="Alasmidonta">A.</tp:taxon-name-part><tp:taxon-name-part taxon-name-part-type="species" reg="uwharriensis">uwharriensis</tp:taxon-name-part></tp:taxon-name></italic> is sympatric with <italic><tp:taxon-name><tp:taxon-name-part taxon-name-part-type="genus" reg="Ligodonta">L.</tp:taxon-name-part><tp:taxon-name-part taxon-name-part-type="species" reg="obscura">obscura</tp:taxon-name-part></tp:taxon-name></italic>, they are easily differentiated by external shell morphology. <italic><tp:taxon-name><tp:taxon-name-part taxon-name-part-type="genus" reg="Alasmidonta">Alasmidonta</tp:taxon-name-part><tp:taxon-name-part taxon-name-part-type="species" reg="uwharriensis">uwharriensis</tp:taxon-name-part></tp:taxon-name></italic>, and the closely related and comparatively wide-ranging <italic><tp:taxon-name><tp:taxon-name-part taxon-name-part-type="genus" reg="Alasmidonta">A.</tp:taxon-name-part><tp:taxon-name-part taxon-name-part-type="species" reg="varicosa">varicosa</tp:taxon-name-part></tp:taxon-name></italic> (Lamarck, 1819), often possess a bright orange foot, conspicuous corrugations along the posterior slope, the umbo sits above the posterior margin, and the shell is more ventrally inflated and attains a larger size than <italic><tp:taxon-name><tp:taxon-name-part taxon-name-part-type="genus" reg="Ligodonta">L.</tp:taxon-name-part><tp:taxon-name-part taxon-name-part-type="species" reg="obscura">obscura</tp:taxon-name-part></tp:taxon-name></italic>. Internal shell characters of <italic><tp:taxon-name><tp:taxon-name-part taxon-name-part-type="genus" reg="Alasmidonta">A.</tp:taxon-name-part><tp:taxon-name-part taxon-name-part-type="species" reg="varicosa">varicosa</tp:taxon-name-part></tp:taxon-name></italic> are generally similar to <italic><tp:taxon-name><tp:taxon-name-part taxon-name-part-type="genus" reg="Ligodonta">L.</tp:taxon-name-part><tp:taxon-name-part taxon-name-part-type="species" reg="obscura">obscura</tp:taxon-name-part></tp:taxon-name></italic> with rudimentary pseudocardinal teeth and greatly reduced or absent lateral teeth. However, <italic><tp:taxon-name><tp:taxon-name-part taxon-name-part-type="genus" reg="Alasmidonta">A.</tp:taxon-name-part><tp:taxon-name-part taxon-name-part-type="species" reg="uwharriensis">uwharriensis</tp:taxon-name-part></tp:taxon-name></italic> is characterized by pronounced, somewhat curved pseudocardinal teeth in both valves and a well-defined interdental projection.</p></tp:treatment-sec><tp:treatment-sec sec-type="Phylogenetic placement" id="SECID0EMUBG"><title>Phylogenetic placement.</title><p><italic><tp:taxon-name><tp:taxon-name-part taxon-name-part-type="genus" reg="Ligodonta">Ligodonta</tp:taxon-name-part><tp:taxon-name-part taxon-name-part-type="species" reg="obscura">obscura</tp:taxon-name-part></tp:taxon-name></italic> was inferred as the sister lineage to <italic><tp:taxon-name><tp:taxon-name-part taxon-name-part-type="genus" reg="Alasmidonta">Alasmidonta</tp:taxon-name-part></tp:taxon-name></italic> in most phylogenetic analyses (Fig. <xref ref-type="fig" rid="F2">2</xref>; Suppl. material <xref ref-type="supplementary-material" rid="S1">1</xref>). However, the placement of <italic><tp:taxon-name><tp:taxon-name-part taxon-name-part-type="genus" reg="Ligodonta">Ligodonta</tp:taxon-name-part></tp:taxon-name></italic> was not well supported (&lt;95% UFBoot) in most analysis and only moderately well supported on the <abbrev xmlns:xlink="http://www.w3.org/1999/xlink" xlink:title="mitochondrial cytochrome c oxidase subunit 1" id="ABBRID0ETVBG" xlink:type="simple">COI</abbrev> tree (UFBoot 92%, see Suppl. material <xref ref-type="supplementary-material" rid="S1">1</xref>). Aside from an absence of morphological features that unite <italic><tp:taxon-name><tp:taxon-name-part taxon-name-part-type="genus" reg="Ligodonta">Ligodonta</tp:taxon-name-part></tp:taxon-name></italic> with other genera, the uncertain phylogenetic placement is also justification for erecting a new genus. Moreover, given the long branch that <italic><tp:taxon-name><tp:taxon-name-part taxon-name-part-type="genus" reg="Ligodonta">L.</tp:taxon-name-part><tp:taxon-name-part taxon-name-part-type="species" reg="obscura">obscura</tp:taxon-name-part></tp:taxon-name></italic> is on, additional data is extremely unlikely to suggest that <italic><tp:taxon-name><tp:taxon-name-part taxon-name-part-type="genus" reg="Ligodonta">Ligodonta</tp:taxon-name-part></tp:taxon-name></italic> is a synonym of another genus. The long branch may be contributing to the uncertain placement of <italic><tp:taxon-name><tp:taxon-name-part taxon-name-part-type="genus" reg="Ligodonta">Ligodonta</tp:taxon-name-part></tp:taxon-name></italic>. We do not anticipate finding additional taxa (i.e. other undescribed species) that could be used to increase taxon sampling and shorten the branch in phylogenetic inference. Therefore, additional data, likely requiring slower evolving genes, may be necessary to determine where <italic><tp:taxon-name><tp:taxon-name-part taxon-name-part-type="genus" reg="Ligodonta">Ligodonta</tp:taxon-name-part></tp:taxon-name></italic> resides within the <tp:taxon-name><tp:taxon-name-part taxon-name-part-type="tribe">Anodontini</tp:taxon-name-part></tp:taxon-name> phylogeny. This will also be critical for future studies examining biogeography, morphology, and life history evolution of the <tp:taxon-name><tp:taxon-name-part taxon-name-part-type="tribe">Anodontini</tp:taxon-name-part></tp:taxon-name>.</p></tp:treatment-sec><tp:treatment-sec sec-type="Additional comparisons" id="SECID0EMXBG"><title>Additional comparisons.</title><p>Several other mussel species native to the Uwharrie region are superficially similar to <italic><tp:taxon-name><tp:taxon-name-part taxon-name-part-type="genus" reg="Ligodonta">L.</tp:taxon-name-part><tp:taxon-name-part taxon-name-part-type="species" reg="obscura">obscura</tp:taxon-name-part></tp:taxon-name></italic>. <italic><tp:taxon-name><tp:taxon-name-part taxon-name-part-type="genus" reg="Strophitus">Strophitus</tp:taxon-name-part><tp:taxon-name-part taxon-name-part-type="species" reg="undulatus">undulatus</tp:taxon-name-part></tp:taxon-name></italic> Say, 1817 is a wide-ranging, though relatively uncommon species, found throughout Central and Eastern North America that possesses similarly reduced tooth morphology, but it differs from <italic><tp:taxon-name><tp:taxon-name-part taxon-name-part-type="genus" reg="Ligodonta">L.</tp:taxon-name-part><tp:taxon-name-part taxon-name-part-type="species" reg="obscura">obscura</tp:taxon-name-part></tp:taxon-name></italic> by having a smooth peristrocum, single-looped beak structure, low posterior margin, and attaining a much larger maximum size. Young individuals of the common species <italic><tp:taxon-name><tp:taxon-name-part taxon-name-part-type="genus" reg="Uniomerus">Uniomerus</tp:taxon-name-part><tp:taxon-name-part taxon-name-part-type="species" reg="carolinianus">carolinianus</tp:taxon-name-part></tp:taxon-name></italic> Bosc, 1801 and <italic><tp:taxon-name><tp:taxon-name-part taxon-name-part-type="genus" reg="Elliptio">Elliptio</tp:taxon-name-part><tp:taxon-name-part taxon-name-part-type="species" reg="complanata">complanata</tp:taxon-name-part></tp:taxon-name></italic> are both characterized by a ventrally compressed shape and thin, papery periostracum and may resemble adult <italic><tp:taxon-name><tp:taxon-name-part taxon-name-part-type="genus" reg="Ligodonta">L.</tp:taxon-name-part><tp:taxon-name-part taxon-name-part-type="species" reg="obscura">obscura</tp:taxon-name-part></tp:taxon-name></italic>, but are easily distinguished by a thickened shell, prominent sculptured pseudocardinal teeth, articulated lateral teeth, and pale white feet. Additionally, <italic><tp:taxon-name><tp:taxon-name-part taxon-name-part-type="genus" reg="Uniomerus">U.</tp:taxon-name-part><tp:taxon-name-part taxon-name-part-type="species" reg="carolinianus">carolinianus</tp:taxon-name-part></tp:taxon-name></italic> has a single looped umbo structure and <italic><tp:taxon-name><tp:taxon-name-part taxon-name-part-type="genus" reg="Elliptio">Elliptio</tp:taxon-name-part></tp:taxon-name></italic> species have a distinctive barred double looped umbo structure. <italic><tp:taxon-name><tp:taxon-name-part taxon-name-part-type="genus" reg="Toxolasma">Toxolasma</tp:taxon-name-part><tp:taxon-name-part taxon-name-part-type="species" reg="pullus">pullus</tp:taxon-name-part></tp:taxon-name></italic> Conrad, 1838 is a small species with a patchy distribution and is sympatric with <italic><tp:taxon-name><tp:taxon-name-part taxon-name-part-type="genus" reg="Ligodonta">L.</tp:taxon-name-part><tp:taxon-name-part taxon-name-part-type="species" reg="obscura">obscura</tp:taxon-name-part></tp:taxon-name></italic>, but is characterized by well-developed pseudocardinal and lateral teeth, double ridges on the posterior slope, a thickened and more ventrally inflated shell, and a rounded ventral margin.</p><p><italic><tp:taxon-name><tp:taxon-name-part taxon-name-part-type="genus" reg="Ligodonta">Ligodonta</tp:taxon-name-part><tp:taxon-name-part taxon-name-part-type="species" reg="obscura">obscura</tp:taxon-name-part></tp:taxon-name></italic> is known to co-occur with the following mussel species: <italic><tp:taxon-name><tp:taxon-name-part taxon-name-part-type="genus" reg="Alasmidonta">Alasmidonta</tp:taxon-name-part><tp:taxon-name-part taxon-name-part-type="species" reg="uwharriensis">uwharriensis</tp:taxon-name-part></tp:taxon-name></italic>, <italic><tp:taxon-name><tp:taxon-name-part taxon-name-part-type="genus" reg="Elliptio">Elliptio</tp:taxon-name-part><tp:taxon-name-part taxon-name-part-type="species" reg="complanata">complanata</tp:taxon-name-part></tp:taxon-name></italic>, <italic><tp:taxon-name><tp:taxon-name-part taxon-name-part-type="genus" reg="Elliptio">E.</tp:taxon-name-part><tp:taxon-name-part taxon-name-part-type="species" reg="icterina">icterina</tp:taxon-name-part></tp:taxon-name></italic> Conrad, 1834, <italic><tp:taxon-name><tp:taxon-name-part taxon-name-part-type="genus" reg="Elliptio">E.</tp:taxon-name-part><tp:taxon-name-part taxon-name-part-type="species" reg="producta">producta</tp:taxon-name-part></tp:taxon-name></italic> Conrad, 1836, <italic><tp:taxon-name><tp:taxon-name-part taxon-name-part-type="genus" reg="Fusconaia">Fusconaia</tp:taxon-name-part><tp:taxon-name-part taxon-name-part-type="species" reg="masoni">masoni</tp:taxon-name-part></tp:taxon-name></italic> Conrad, 1834, <italic><tp:taxon-name><tp:taxon-name-part taxon-name-part-type="genus" reg="Sagittunio">Sagittunio</tp:taxon-name-part><tp:taxon-name-part taxon-name-part-type="species" reg="vaughanianus">vaughanianus</tp:taxon-name-part></tp:taxon-name></italic> Lea, 1838, <italic><tp:taxon-name><tp:taxon-name-part taxon-name-part-type="genus" reg="Strophitus">Strophitus</tp:taxon-name-part><tp:taxon-name-part taxon-name-part-type="species" reg="undulatus">undulatus</tp:taxon-name-part></tp:taxon-name></italic>, <italic><tp:taxon-name><tp:taxon-name-part taxon-name-part-type="genus" reg="Toxolasma">Toxolasma</tp:taxon-name-part><tp:taxon-name-part taxon-name-part-type="species" reg="pullus">pullus</tp:taxon-name-part></tp:taxon-name></italic>, <italic><tp:taxon-name><tp:taxon-name-part taxon-name-part-type="genus" reg="Uniomerus">Uniomerus</tp:taxon-name-part><tp:taxon-name-part taxon-name-part-type="species" reg="carolinianus">carolinianus</tp:taxon-name-part></tp:taxon-name></italic>, <italic><tp:taxon-name><tp:taxon-name-part taxon-name-part-type="genus" reg="Venustaconcha">Venustaconcha</tp:taxon-name-part><tp:taxon-name-part taxon-name-part-type="species" reg="constricta">constricta</tp:taxon-name-part></tp:taxon-name></italic> Conrad, 1838, and <italic><tp:taxon-name><tp:taxon-name-part taxon-name-part-type="genus" reg="Villosa">Villosa</tp:taxon-name-part><tp:taxon-name-part taxon-name-part-type="species" reg="delumbis">delumbis</tp:taxon-name-part></tp:taxon-name></italic> Conrad, 1834.</p></tp:treatment-sec><tp:treatment-sec><!--Section generated to contain objects referenced in tp:taxon-treatment.--><table-wrap id="T1" position="float" orientation="portrait"><label>Table 1.</label><caption><p>GenBank accession numbers for sequences generated here. Information for all taxa can be found in Suppl. material <xref ref-type="supplementary-material" rid="S1">1</xref>: table S1.</p></caption><table id="TID0EWDBG" rules="all"><tbody><tr><th rowspan="1" colspan="1">Species</th><th rowspan="1" colspan="1">GenBank description and taxon name in trees and alignments</th><th rowspan="1" colspan="1">
                  <abbrev xmlns:xlink="http://www.w3.org/1999/xlink" xlink:title="mitochondrial NADH dehydrogenase subunit 1" id="ABBRID0EAPAC" xlink:type="simple">ND1</abbrev>
                </th><th rowspan="1" colspan="1">
                  <abbrev xmlns:xlink="http://www.w3.org/1999/xlink" xlink:title="mitochondrial cytochrome c oxidase subunit 1" id="ABBRID0EIPAC" xlink:type="simple">COI</abbrev>
                </th><th rowspan="1" colspan="1">ITS</th></tr><tr><td rowspan="1" colspan="1">
                  <italic>
                    <tp:taxon-name><tp:taxon-name-part taxon-name-part-type="genus" reg="Ligodonta">Ligodonta</tp:taxon-name-part><tp:taxon-name-part taxon-name-part-type="species" reg="obscura">obscura</tp:taxon-name-part></tp:taxon-name>
                  </italic>
                </td><td rowspan="1" colspan="1">Ligodonta_obscura_USNM1607186</td><td rowspan="1" colspan="1">
                  <ext-link xmlns:xlink="http://www.w3.org/1999/xlink" xlink:href="PV734019" ext-link-type="gen" xlink:type="simple">PV734019</ext-link>
                </td><td rowspan="1" colspan="1">
                  <ext-link xmlns:xlink="http://www.w3.org/1999/xlink" xlink:href="PV738973" ext-link-type="gen" xlink:type="simple">PV738973</ext-link>
                </td><td rowspan="1" colspan="1"/></tr><tr><td rowspan="1" colspan="1">
                  <italic>
                    <tp:taxon-name><tp:taxon-name-part taxon-name-part-type="genus" reg="Ligodonta">Ligodonta</tp:taxon-name-part><tp:taxon-name-part taxon-name-part-type="species" reg="obscura">obscura</tp:taxon-name-part></tp:taxon-name>
                  </italic>
                </td><td rowspan="1" colspan="1">Ligodonta_obscura_NCSM22120</td><td rowspan="1" colspan="1">
                  <ext-link xmlns:xlink="http://www.w3.org/1999/xlink" xlink:href="PV734020" ext-link-type="gen" xlink:type="simple">PV734020</ext-link>
                </td><td rowspan="1" colspan="1">
                  <ext-link xmlns:xlink="http://www.w3.org/1999/xlink" xlink:href="PV738974" ext-link-type="gen" xlink:type="simple">PV738974</ext-link>
                </td><td rowspan="1" colspan="1"/></tr><tr><td rowspan="1" colspan="1">
                  <italic>
                    <tp:taxon-name><tp:taxon-name-part taxon-name-part-type="genus" reg="Ligodonta">Ligodonta</tp:taxon-name-part><tp:taxon-name-part taxon-name-part-type="species" reg="obscura">obscura</tp:taxon-name-part></tp:taxon-name>
                  </italic>
                </td><td rowspan="1" colspan="1">Ligodonta_obscura_249<sup>†</sup></td><td rowspan="1" colspan="1">
                  <ext-link xmlns:xlink="http://www.w3.org/1999/xlink" xlink:href="PV734024" ext-link-type="gen" xlink:type="simple">PV734024</ext-link>
                </td><td rowspan="1" colspan="1"><ext-link xmlns:xlink="http://www.w3.org/1999/xlink" xlink:href="PV738968" ext-link-type="gen" xlink:type="simple">PV738968</ext-link>*</td><td rowspan="1" colspan="1">
                  <ext-link xmlns:xlink="http://www.w3.org/1999/xlink" xlink:href="PV739327" ext-link-type="gen" xlink:type="simple">PV739327</ext-link>
                </td></tr><tr><td rowspan="1" colspan="1">
                  <italic>
                    <tp:taxon-name><tp:taxon-name-part taxon-name-part-type="genus" reg="Ligodonta">Ligodonta</tp:taxon-name-part><tp:taxon-name-part taxon-name-part-type="species" reg="obscura">obscura</tp:taxon-name-part></tp:taxon-name>
                  </italic>
                </td><td rowspan="1" colspan="1">Ligodonta_obscura_251<sup>†</sup></td><td rowspan="1" colspan="1">
                  <ext-link xmlns:xlink="http://www.w3.org/1999/xlink" xlink:href="PV734017" ext-link-type="gen" xlink:type="simple">PV734017</ext-link>
                </td><td rowspan="1" colspan="1"><ext-link xmlns:xlink="http://www.w3.org/1999/xlink" xlink:href="PV738970" ext-link-type="gen" xlink:type="simple">PV738970</ext-link>*</td><td rowspan="1" colspan="1"/></tr><tr><td rowspan="1" colspan="1">
                  <italic>
                    <tp:taxon-name><tp:taxon-name-part taxon-name-part-type="genus" reg="Ligodonta">Ligodonta</tp:taxon-name-part><tp:taxon-name-part taxon-name-part-type="species" reg="obscura">obscura</tp:taxon-name-part></tp:taxon-name>
                  </italic>
                </td><td rowspan="1" colspan="1">Ligodonta_obscura_252<sup>†</sup></td><td rowspan="1" colspan="1">
                  <ext-link xmlns:xlink="http://www.w3.org/1999/xlink" xlink:href="PV734025" ext-link-type="gen" xlink:type="simple">PV734025</ext-link>
                </td><td rowspan="1" colspan="1"><ext-link xmlns:xlink="http://www.w3.org/1999/xlink" xlink:href="PV738969" ext-link-type="gen" xlink:type="simple">PV738969</ext-link>*</td><td rowspan="1" colspan="1">
                  <ext-link xmlns:xlink="http://www.w3.org/1999/xlink" xlink:href="PV739322" ext-link-type="gen" xlink:type="simple">PV739322</ext-link>
                </td></tr><tr><td rowspan="1" colspan="1">
                  <italic>
                    <tp:taxon-name><tp:taxon-name-part taxon-name-part-type="genus" reg="Ligodonta">Ligodonta</tp:taxon-name-part><tp:taxon-name-part taxon-name-part-type="species" reg="obscura">obscura</tp:taxon-name-part></tp:taxon-name>
                  </italic>
                </td><td rowspan="1" colspan="1">Ligodonta_obscura_253<sup>†</sup></td><td rowspan="1" colspan="1">
                  <ext-link xmlns:xlink="http://www.w3.org/1999/xlink" xlink:href="PV734026" ext-link-type="gen" xlink:type="simple">PV734026</ext-link>
                </td><td rowspan="1" colspan="1">
                  <ext-link xmlns:xlink="http://www.w3.org/1999/xlink" xlink:href="PV738962" ext-link-type="gen" xlink:type="simple">PV738962</ext-link>
                </td><td rowspan="1" colspan="1">
                  <ext-link xmlns:xlink="http://www.w3.org/1999/xlink" xlink:href="PV739321" ext-link-type="gen" xlink:type="simple">PV739321</ext-link>
                </td></tr><tr><td rowspan="1" colspan="1">
                  <italic>
                    <tp:taxon-name><tp:taxon-name-part taxon-name-part-type="genus" reg="Ligodonta">Ligodonta</tp:taxon-name-part><tp:taxon-name-part taxon-name-part-type="species" reg="obscura">obscura</tp:taxon-name-part></tp:taxon-name>
                  </italic>
                </td><td rowspan="1" colspan="1">Ligodonta_obscura_268<sup>†</sup></td><td rowspan="1" colspan="1">
                  <ext-link xmlns:xlink="http://www.w3.org/1999/xlink" xlink:href="PV734018" ext-link-type="gen" xlink:type="simple">PV734018</ext-link>
                </td><td rowspan="1" colspan="1">
                  <ext-link xmlns:xlink="http://www.w3.org/1999/xlink" xlink:href="PV738963" ext-link-type="gen" xlink:type="simple">PV738963</ext-link>
                </td><td rowspan="1" colspan="1">
                  <ext-link xmlns:xlink="http://www.w3.org/1999/xlink" xlink:href="PV739323" ext-link-type="gen" xlink:type="simple">PV739323</ext-link>
                </td></tr><tr><td rowspan="1" colspan="1">
                  <italic>
                    <tp:taxon-name><tp:taxon-name-part taxon-name-part-type="genus" reg="Ligodonta">Ligodonta</tp:taxon-name-part><tp:taxon-name-part taxon-name-part-type="species" reg="obscura">obscura</tp:taxon-name-part></tp:taxon-name>
                  </italic>
                </td><td rowspan="1" colspan="1">Ligodonta_obscura_270<sup>†</sup></td><td rowspan="1" colspan="1">
                  <ext-link xmlns:xlink="http://www.w3.org/1999/xlink" xlink:href="PV734027" ext-link-type="gen" xlink:type="simple">PV734027</ext-link>
                </td><td rowspan="1" colspan="1">
                  <ext-link xmlns:xlink="http://www.w3.org/1999/xlink" xlink:href="PV738964" ext-link-type="gen" xlink:type="simple">PV738964</ext-link>
                </td><td rowspan="1" colspan="1"/></tr><tr><td rowspan="1" colspan="1">
                  <italic>
                    <tp:taxon-name><tp:taxon-name-part taxon-name-part-type="genus" reg="Ligodonta">Ligodonta</tp:taxon-name-part><tp:taxon-name-part taxon-name-part-type="species" reg="obscura">obscura</tp:taxon-name-part></tp:taxon-name>
                  </italic>
                </td><td rowspan="1" colspan="1">Ligodonta_obscura_271<sup>†</sup></td><td rowspan="1" colspan="1">
                  <ext-link xmlns:xlink="http://www.w3.org/1999/xlink" xlink:href="PV734028" ext-link-type="gen" xlink:type="simple">PV734028</ext-link>
                </td><td rowspan="1" colspan="1"/><td rowspan="1" colspan="1"/></tr><tr><td rowspan="1" colspan="1">
                  <italic>
                    <tp:taxon-name><tp:taxon-name-part taxon-name-part-type="genus" reg="Ligodonta">Ligodonta</tp:taxon-name-part><tp:taxon-name-part taxon-name-part-type="species" reg="obscura">obscura</tp:taxon-name-part></tp:taxon-name>
                  </italic>
                </td><td rowspan="1" colspan="1">Ligodonta_obscura_272<sup>†</sup></td><td rowspan="1" colspan="1">
                  <ext-link xmlns:xlink="http://www.w3.org/1999/xlink" xlink:href="PV734023" ext-link-type="gen" xlink:type="simple">PV734023</ext-link>
                </td><td rowspan="1" colspan="1">
                  <ext-link xmlns:xlink="http://www.w3.org/1999/xlink" xlink:href="PV738965" ext-link-type="gen" xlink:type="simple">PV738965</ext-link>
                </td><td rowspan="1" colspan="1">
                  <ext-link xmlns:xlink="http://www.w3.org/1999/xlink" xlink:href="PV739325" ext-link-type="gen" xlink:type="simple">PV739325</ext-link>
                </td></tr><tr><td rowspan="1" colspan="1">
                  <italic>
                    <tp:taxon-name><tp:taxon-name-part taxon-name-part-type="genus" reg="Ligodonta">Ligodonta</tp:taxon-name-part><tp:taxon-name-part taxon-name-part-type="species" reg="obscura">obscura</tp:taxon-name-part></tp:taxon-name>
                  </italic>
                </td><td rowspan="1" colspan="1">Ligodonta_obscura_NCSM221197.2</td><td rowspan="1" colspan="1">
                  <ext-link xmlns:xlink="http://www.w3.org/1999/xlink" xlink:href="PV734012" ext-link-type="gen" xlink:type="simple">PV734012</ext-link>
                </td><td rowspan="1" colspan="1"/><td rowspan="1" colspan="1">
                  <ext-link xmlns:xlink="http://www.w3.org/1999/xlink" xlink:href="PV739318" ext-link-type="gen" xlink:type="simple">PV739318</ext-link>
                </td></tr><tr><td rowspan="1" colspan="1">
                  <italic>
                    <tp:taxon-name><tp:taxon-name-part taxon-name-part-type="genus" reg="Ligodonta">Ligodonta</tp:taxon-name-part><tp:taxon-name-part taxon-name-part-type="species" reg="obscura">obscura</tp:taxon-name-part></tp:taxon-name>
                  </italic>
                </td><td rowspan="1" colspan="1">Ligodonta_obscura_NCSM221197.1</td><td rowspan="1" colspan="1">
                  <ext-link xmlns:xlink="http://www.w3.org/1999/xlink" xlink:href="PV734016" ext-link-type="gen" xlink:type="simple">PV734016</ext-link>
                </td><td rowspan="1" colspan="1"/><td rowspan="1" colspan="1">
                  <ext-link xmlns:xlink="http://www.w3.org/1999/xlink" xlink:href="PV739319" ext-link-type="gen" xlink:type="simple">PV739319</ext-link>
                </td></tr><tr><td rowspan="1" colspan="1">
                  <italic>
                    <tp:taxon-name><tp:taxon-name-part taxon-name-part-type="genus" reg="Ligodonta">Ligodonta</tp:taxon-name-part><tp:taxon-name-part taxon-name-part-type="species" reg="obscura">obscura</tp:taxon-name-part></tp:taxon-name>
                  </italic>
                </td><td rowspan="1" colspan="1">Ligodonta_obscura_NCSM221198</td><td rowspan="1" colspan="1">
                  <ext-link xmlns:xlink="http://www.w3.org/1999/xlink" xlink:href="PV734013" ext-link-type="gen" xlink:type="simple">PV734013</ext-link>
                </td><td rowspan="1" colspan="1"/><td rowspan="1" colspan="1"/></tr><tr><td rowspan="1" colspan="1">
                  <italic>
                    <tp:taxon-name><tp:taxon-name-part taxon-name-part-type="genus" reg="Ligodonta">Ligodonta</tp:taxon-name-part><tp:taxon-name-part taxon-name-part-type="species" reg="obscura">obscura</tp:taxon-name-part></tp:taxon-name>
                  </italic>
                </td><td rowspan="1" colspan="1">Ligodonta_obscura_NCSM221197.3</td><td rowspan="1" colspan="1">
                  <ext-link xmlns:xlink="http://www.w3.org/1999/xlink" xlink:href="PV734014" ext-link-type="gen" xlink:type="simple">PV734014</ext-link>
                </td><td rowspan="1" colspan="1"/><td rowspan="1" colspan="1">
                  <ext-link xmlns:xlink="http://www.w3.org/1999/xlink" xlink:href="PV739320" ext-link-type="gen" xlink:type="simple">PV739320</ext-link>
                </td></tr><tr><td rowspan="1" colspan="1">
                  <italic>
                    <tp:taxon-name><tp:taxon-name-part taxon-name-part-type="genus" reg="Ligodonta">Ligodonta</tp:taxon-name-part><tp:taxon-name-part taxon-name-part-type="species" reg="obscura">obscura</tp:taxon-name-part></tp:taxon-name>
                  </italic>
                </td><td rowspan="1" colspan="1">Ligodonta_obscura_D120</td><td rowspan="1" colspan="1">
                  <ext-link xmlns:xlink="http://www.w3.org/1999/xlink" xlink:href="PV734015" ext-link-type="gen" xlink:type="simple">PV734015</ext-link>
                </td><td rowspan="1" colspan="1"/><td rowspan="1" colspan="1"/></tr><tr><td rowspan="1" colspan="1">
                  <italic>
                    <tp:taxon-name><tp:taxon-name-part taxon-name-part-type="genus" reg="Ligodonta">Ligodonta</tp:taxon-name-part><tp:taxon-name-part taxon-name-part-type="species" reg="obscura">obscura</tp:taxon-name-part></tp:taxon-name>
                  </italic>
                </td><td rowspan="1" colspan="1">Ligodonta_obscura_Lasu1<sup>†</sup></td><td rowspan="1" colspan="1">
                  <ext-link xmlns:xlink="http://www.w3.org/1999/xlink" xlink:href="PV734022" ext-link-type="gen" xlink:type="simple">PV734022</ext-link>
                </td><td rowspan="1" colspan="1"><ext-link xmlns:xlink="http://www.w3.org/1999/xlink" xlink:href="PV738966" ext-link-type="gen" xlink:type="simple">PV738966</ext-link>*</td><td rowspan="1" colspan="1">
                  <ext-link xmlns:xlink="http://www.w3.org/1999/xlink" xlink:href="PV739326" ext-link-type="gen" xlink:type="simple">PV739326</ext-link>
                </td></tr><tr><td rowspan="1" colspan="1">
                  <italic>
                    <tp:taxon-name><tp:taxon-name-part taxon-name-part-type="genus" reg="Ligodonta">Ligodonta</tp:taxon-name-part><tp:taxon-name-part taxon-name-part-type="species" reg="obscura">obscura</tp:taxon-name-part></tp:taxon-name>
                  </italic>
                </td><td rowspan="1" colspan="1">Ligodonta_obscura_Lasu2<sup>†</sup></td><td rowspan="1" colspan="1">
                  <ext-link xmlns:xlink="http://www.w3.org/1999/xlink" xlink:href="PV734021" ext-link-type="gen" xlink:type="simple">PV734021</ext-link>
                </td><td rowspan="1" colspan="1"/><td rowspan="1" colspan="1">
                  <ext-link xmlns:xlink="http://www.w3.org/1999/xlink" xlink:href="PV739324" ext-link-type="gen" xlink:type="simple">PV739324</ext-link>
                </td></tr><tr><td rowspan="1" colspan="1">
                  <italic>
                    <tp:taxon-name><tp:taxon-name-part taxon-name-part-type="genus" reg="Ligodonta">Ligodonta</tp:taxon-name-part><tp:taxon-name-part taxon-name-part-type="species" reg="obscura">obscura</tp:taxon-name-part></tp:taxon-name>
                  </italic>
                </td><td rowspan="1" colspan="1">Ligodonta_obscura_Lasu3<sup>†</sup></td><td rowspan="1" colspan="1"/><td rowspan="1" colspan="1"><ext-link xmlns:xlink="http://www.w3.org/1999/xlink" xlink:href="PV738967" ext-link-type="gen" xlink:type="simple">PV738967</ext-link>*</td><td rowspan="1" colspan="1">
                  <ext-link xmlns:xlink="http://www.w3.org/1999/xlink" xlink:href="PV739328" ext-link-type="gen" xlink:type="simple">PV739328</ext-link>
                </td></tr><tr><td rowspan="1" colspan="1">
                  <italic>
                    <tp:taxon-name><tp:taxon-name-part taxon-name-part-type="genus" reg="Ligodonta">Ligodonta</tp:taxon-name-part><tp:taxon-name-part taxon-name-part-type="species" reg="obscura">obscura</tp:taxon-name-part></tp:taxon-name>
                  </italic>
                </td><td rowspan="1" colspan="1">Ligodonta_obscura_NCSM_47145</td><td rowspan="1" colspan="1"/><td rowspan="1" colspan="1">
                  <ext-link xmlns:xlink="http://www.w3.org/1999/xlink" xlink:href="PV738972" ext-link-type="gen" xlink:type="simple">PV738972</ext-link>
                </td><td rowspan="1" colspan="1"/></tr><tr><td rowspan="1" colspan="1">
                  <italic>
                    <tp:taxon-name><tp:taxon-name-part taxon-name-part-type="genus" reg="Lasmigona">Lasmigona</tp:taxon-name-part><tp:taxon-name-part taxon-name-part-type="species" reg="decorata">decorata</tp:taxon-name-part></tp:taxon-name>
                  </italic>
                </td><td rowspan="1" colspan="1">Lasmigona_decorata_CAC15</td><td rowspan="1" colspan="1">
                  <ext-link xmlns:xlink="http://www.w3.org/1999/xlink" xlink:href="PV734010" ext-link-type="gen" xlink:type="simple">PV734010</ext-link>
                </td><td rowspan="1" colspan="1">
                  <ext-link xmlns:xlink="http://www.w3.org/1999/xlink" xlink:href="PV738975" ext-link-type="gen" xlink:type="simple">PV738975</ext-link>
                </td><td rowspan="1" colspan="1">
                  <ext-link xmlns:xlink="http://www.w3.org/1999/xlink" xlink:href="PV739329" ext-link-type="gen" xlink:type="simple">PV739329</ext-link>
                </td></tr><tr><td rowspan="1" colspan="1">
                  <italic>
                    <tp:taxon-name><tp:taxon-name-part taxon-name-part-type="genus" reg="Lasmigona">Lasmigona</tp:taxon-name-part><tp:taxon-name-part taxon-name-part-type="species" reg="decorata">decorata</tp:taxon-name-part></tp:taxon-name>
                  </italic>
                </td><td rowspan="1" colspan="1">Lasmigona_decorata_CAC16</td><td rowspan="1" colspan="1"/><td rowspan="1" colspan="1">
                  <ext-link xmlns:xlink="http://www.w3.org/1999/xlink" xlink:href="PV738976" ext-link-type="gen" xlink:type="simple">PV738976</ext-link>
                </td><td rowspan="1" colspan="1">
                  <ext-link xmlns:xlink="http://www.w3.org/1999/xlink" xlink:href="PV739330" ext-link-type="gen" xlink:type="simple">PV739330</ext-link>
                </td></tr><tr><td rowspan="1" colspan="1">
                  <italic>
                    <tp:taxon-name><tp:taxon-name-part taxon-name-part-type="genus" reg="Lasmigona">Lasmigona</tp:taxon-name-part><tp:taxon-name-part taxon-name-part-type="species" reg="decorata">decorata</tp:taxon-name-part></tp:taxon-name>
                  </italic>
                </td><td rowspan="1" colspan="1">Lasmigona_decorata_CAC17</td><td rowspan="1" colspan="1">
                  <ext-link xmlns:xlink="http://www.w3.org/1999/xlink" xlink:href="PV734011" ext-link-type="gen" xlink:type="simple">PV734011</ext-link>
                </td><td rowspan="1" colspan="1">
                  <ext-link xmlns:xlink="http://www.w3.org/1999/xlink" xlink:href="PV738977" ext-link-type="gen" xlink:type="simple">PV738977</ext-link>
                </td><td rowspan="1" colspan="1">
                  <ext-link xmlns:xlink="http://www.w3.org/1999/xlink" xlink:href="PV739331" ext-link-type="gen" xlink:type="simple">PV739331</ext-link>
                </td></tr></tbody></table><table-wrap-foot><fn><p>*These sequences were kept separate (i.e. not concatenated) in phylogenetic analyses. †These sequences were collected from specimens in the field.</p></fn></table-wrap-foot></table-wrap><supplementary-material xmlns:xlink="http://www.w3.org/1999/xlink" id="S1" position="float" orientation="portrait" xlink:type="simple"><object-id content-type="arpha" xlink:type="simple">F8849A93-6C00-59BB-B3CA-E0F2BA8FFBFC</object-id><label>Supplementary material 1</label><caption><p><italic><tp:taxon-name><tp:taxon-name-part taxon-name-part-type="genus" reg="Ligodonta">Ligodonta</tp:taxon-name-part><tp:taxon-name-part taxon-name-part-type="species" reg="obscura">obscura</tp:taxon-name-part></tp:taxon-name></italic> supplemetary genetic datasets</p></caption><statement content-type="dataType"><label>Data type</label><p>zip</p></statement><statement content-type="notes"><label>Explanation note</label><p>Datasets contain: Alignments in phylip formats (.phy); partition files that delineate starting blocks used for partitions (.txt). Can also be used to determine gene boundaries in concatenated datasets; best fit models and partitions inferred by ModelFinder (.nex). NOTE that the ITS-only analysis did not use partitioning, so there is only the alignment file for the ITS dataset.Tree-files contain: Tree inferred by IQ-TREE with each dataset. Trees are in Newick format. Tree files can be visualized by loading them into any phylogenetic tree viewer such as FigTree (<ext-link xlink:href="https://github.com/rambaut/figtree/releases" ext-link-type="uri" xlink:type="simple">https://github.com/rambaut/figtree/releases</ext-link>) or the web browser tool icytree (<ext-link xlink:type="simple" ext-link-type="uri" xlink:href="http://www.icytree.org">www.icytree.org</ext-link>).</p></statement><media xlink:href="zookeys-1248-245_article-152952__-s001.zip" mimetype="application" mime-subtype="x-zip-compressed" position="float" orientation="portrait" xlink:type="simple" id="oo_1390095.zip"><uri content-type="original_file" xlink:type="simple">https://binary.pensoft.net/file/1390095</uri></media><permissions><license xlink:type="simple"><license-p>This dataset is made available under the Open Database License (http://opendatacommons.org/licenses/odbl/1.0/). The Open Database License (ODbL) is a license agreement intended to allow users to freely share, modify, and use this Dataset while maintaining this same freedom for others, provided that the original source and author(s) are credited.</license-p></license></permissions><attrib specific-use="authors">Nathan V. Whelan</attrib></supplementary-material><fig id="F1" position="float" orientation="portrait"><object-id xmlns:xlink="http://www.w3.org/1999/xlink" content-type="doi" xlink:type="simple">10.3897/zookeys.1248.152952.figure1</object-id><object-id xmlns:xlink="http://www.w3.org/1999/xlink" content-type="arpha" xlink:type="simple">938AD870-68C4-5CB3-A89B-FBF9F6F9F05E</object-id><label>Figure 1.</label><caption><p>Terrain map of survey locations and the known range of <italic><tp:taxon-name><tp:taxon-name-part taxon-name-part-type="genus" reg="Ligodonta">Ligodonta</tp:taxon-name-part><tp:taxon-name-part taxon-name-part-type="species" reg="obscura">obscura</tp:taxon-name-part></tp:taxon-name></italic>. Red stream segments indicate the range of the species from continuous element occurrence data (<abbrev xmlns:xlink="http://www.w3.org/1999/xlink" xlink:title="North Carolina Wildlife Resources Commission" id="ABBRID0EZBAG" xlink:type="simple">NCWRC</abbrev> and <abbrev xmlns:xlink="http://www.w3.org/1999/xlink" xlink:title="identifier code in Global Registry for Scientific Collections for material collections stored at the NCMNS" id="ABBRID0E4BAG" xlink:type="simple">NCSM</abbrev> records) with ~1 km up and downstream buffers; the continuous red line represents the current range within Little River, the dashed red line represents the potential range within Barnes Creek. Black circles indicate recent survey locations (2016–2022) in the Uwharrie and Little River watersheds where <italic><tp:taxon-name><tp:taxon-name-part taxon-name-part-type="genus" reg="Ligodonta">L.</tp:taxon-name-part><tp:taxon-name-part taxon-name-part-type="species" reg="obscura">obscura</tp:taxon-name-part></tp:taxon-name></italic> was not encountered, open circles indicate additional historic survey records (before 2016) where the species was not encountered. Green shading represents conserved or protected land boundaries, gray shading represents municipal boundaries. A. The boundaries of North Carolina and surrounding states; gray shading represents the Yadkin-PeeDee River drainage and red shading represents the Uwharrie River and Little River watersheds; B. An example of typical habitat preferred by the species in Little River near the type locality (24 September 2019, photo credit: M.A. Perkins).</p></caption><graphic xmlns:xlink="http://www.w3.org/1999/xlink" xlink:href="zookeys-1248-245_article-152952__-g001.jpg" position="float" orientation="portrait" xlink:type="simple" id="oo_1390085.jpg"><uri content-type="original_file" xlink:type="simple">https://binary.pensoft.net/fig/1390085</uri></graphic></fig><fig id="F2" position="float" orientation="portrait"><object-id xmlns:xlink="http://www.w3.org/1999/xlink" content-type="doi" xlink:type="simple">10.3897/zookeys.1248.152952.figure2</object-id><object-id xmlns:xlink="http://www.w3.org/1999/xlink" content-type="arpha" xlink:type="simple">5A723EDA-A025-52D4-9361-875B38E00C11</object-id><label>Figure 2.</label><caption><p>Concatenated mtDNA and <abbrev xmlns:xlink="http://www.w3.org/1999/xlink" xlink:title="nuclear internal transcribed spacer I" id="ABBRID0E3LAG" xlink:type="simple">ITS1</abbrev> phylogenetic tree from maximum-likelihood analysis in IQ-Tree. Terminal tips collapsed to aid visualization; the full tree is available as Suppl. material <xref ref-type="supplementary-material" rid="S1">1</xref>. Nodes are labeled with ultrafast bootstrap support. Scale bar represents substitutions per site. <italic><tp:taxon-name><tp:taxon-name-part taxon-name-part-type="genus" reg="Ligodonta">Ligodonta</tp:taxon-name-part><tp:taxon-name-part taxon-name-part-type="species" reg="obscura">obscura</tp:taxon-name-part></tp:taxon-name></italic> sp. nov. is labeled in bold.</p></caption><graphic xmlns:xlink="http://www.w3.org/1999/xlink" xlink:href="zookeys-1248-245_article-152952__-g002.jpg" position="float" orientation="portrait" xlink:type="simple" id="oo_1390086.jpg"><uri content-type="original_file" xlink:type="simple">https://binary.pensoft.net/fig/1390086</uri></graphic></fig></tp:treatment-sec><ref-list><ref id="B10"><mixed-citation xmlns:xlink="http://www.w3.org/1999/xlink" xlink:type="simple"><person-group><name name-style="western"><surname>Hoggarth</surname><given-names>MA</given-names></name></person-group> (<year>1999</year>) <article-title>Descriptions of some of the glochidia of the <tp:taxon-name><tp:taxon-name-part taxon-name-part-type="family">Unionidae</tp:taxon-name-part></tp:taxon-name> (<tp:taxon-name><tp:taxon-name-part taxon-name-part-type="phylum">Mollusca</tp:taxon-name-part></tp:taxon-name>: <tp:taxon-name><tp:taxon-name-part taxon-name-part-type="class">Bivalvia</tp:taxon-name-part></tp:taxon-name>).</article-title><source>Malacologia</source><volume>41</volume>(<issue>1</issue>): <fpage>1</fpage>–<lpage>118</lpage>. <ext-link xlink:href="https://www.biodiversitylibrary.org/page/13111400" ext-link-type="uri" xlink:type="simple">https://www.biodiversitylibrary.org/page/13111400</ext-link></mixed-citation></ref><ref id="B29"><mixed-citation xmlns:xlink="http://www.w3.org/1999/xlink" xlink:type="simple"><person-group><name name-style="western"><surname>Whelan</surname><given-names>NV</given-names></name><name name-style="western"><surname>Johnson</surname><given-names>NA</given-names></name><name name-style="western"><surname>Williams</surname><given-names>AS</given-names></name><name name-style="western"><surname>Perkins</surname><given-names>MA</given-names></name><name name-style="western"><surname>Beaver</surname><given-names>CE</given-names></name><name name-style="western"><surname>Mays</surname><given-names>JW</given-names></name></person-group> (<year>2023</year>) <article-title>Hidden in the hills: phylogeny of the freshwater mussel genus <italic><tp:taxon-name><tp:taxon-name-part taxon-name-part-type="genus">Alasmidonta</tp:taxon-name-part></tp:taxon-name></italic> (<tp:taxon-name><tp:taxon-name-part taxon-name-part-type="class">Bivalvia</tp:taxon-name-part></tp:taxon-name>: <tp:taxon-name><tp:taxon-name-part taxon-name-part-type="family">Unionidae</tp:taxon-name-part></tp:taxon-name>) and description of a new species.</article-title><source>Zoological Journal of the Linnean Society</source><volume>198</volume>(<issue>2</issue>): <fpage>650</fpage>–<lpage>676</lpage>. <ext-link xlink:href="10.1093/zoolinnean/zlac106" ext-link-type="doi" xlink:type="simple">https://doi.org/10.1093/zoolinnean/zlac106</ext-link></mixed-citation></ref></ref-list></tp:taxon-treatment>
