# Supplementary material for: ﻿A new endemic freshwater mussel (Bivalvia, Unionidae) genus and species, Ligodontaobscura, from the Yadkin-Pee Dee River drainage in North Carolina, USA
Source: Zookeys. 2025 Aug 7;1248:245–65. doi: 10.3897/zookeys.1248.152952 (PMC12355189; doi:10.3897/zookeys.1248.152952)
Supplement: Supplementary material 1 — Ligodontaobscura supplemetary genetic datasets [file zookeys-1248-245_article-152952__-s001.zip › LIOB-Supplementary_6-6-2025_ZOOKEYS-152952/Supplementary/Datasets/Microdonta_COI.phy]

 449 658
Ligodonta_obscura_253 ----------------------TTATGGTCGGGTTTGTTTGGGTTAGCGTTAAGGCTCTTGATTCGAGCTGAGTTAGGCCAACCAGGAAGGTTGTTAGGTGATGATCAGTTGTATAATGTAATTGTAACGGCTCATGCTTTTATAATAATTTTTTTTCTCGTAATACCTATAATAATTGGCGGGTTTGGGAATTGGCTTATTCCTTTAATGATTGGTGCTCCTGATATGGCTTTTCCTCGGTTAAATAACCTAAGGTTTTGGCTTCTTGTACCAGCTTTATTTTTATTATTAAGATCTTCATTAGTAGAAAGAGGTGTTGGTACAGGTTGAACAGTATATCCACCCTTGTCCGGAAATGTTGCCCATTCTGGGGCTTCTGTGGATTTAGCTATTTTCTCTTTACATCTTGCTGGAGCTTCGTCAATTTTGGGGGCTATTAACTTTATTTCTACTGTTGGGAATATGCGATCTCCTGGTTTAGTTGCTGAGCGAATTCCTTTATTTGTTTGGGCTGTTACAGTAACAGCTGTGTTATTAGTTGCTGC----------------------------------------------------------------------------------------------------------------
Ligodonta_obscura_268 TACTTTATACTTATTGTTTGCTTTATGGTCGGGTTTGTTTGGGTTAGCGTTAAGGCTCTTGATTCGAGCTGAGTTAGGCCAACCAGGAAGGTTGTTAGGTGATGATCAGTTGTATAATGTAATTGTAACGGCTCATGCTTTTATAATAATTTTTTTTCTCGTAATACCTATAATAATTGGCGGGTTTGGGAATTGGCTTATTCCTTTAATGATTGGTGCTCCTGATATGGCTTTTCCTCGGTTAAATAACCTAAGGTTTTGGCTTCTTGTACCAGCTTTATTTTTATTATTAAGATCTTCATTAGTAGAAAGAGGTGTTGGTACAGGTTGAACAGTATATCCACCCTTGTCCGGAAATGTTGCCCATTCTGGGGCTTCTGTGGATTTAGCTATTTTCTCTTTACATCTTGCTGGAGCTTCGTCAATTTTGGGGGCTATTAACTTTATTTCTACTGTTGGGAATATGCGATCTCCTGGCTTAGTTGCTGAGCGAATTCCTTTATTTGTTTGGGCTGTTACAGTAACAGCTGTGTTATTAGTTGCTGCTTTACCTGTTTTAGCTGGTGCTATTACAATGTTGCTTACTGATCGTAATTTGAATACTTCGTTTTTTGACCCAACGGGAGGGGGTGATCCTATTTTATACATGCATTTGTTT
Ligodonta_obscura_270_ TACTTTATACTTATTGTTTGCTTTATGGTCGGGTTTGTTTGGGTTAGCGTTAAGGCTCTTGATTCGAGCTGAGTTAGGCCAACCAGGAAGGTTGTTAGGTGATGATCAGTTGTATAATGTAATTGTAACGGCTCATGCTTTTATAATAATTTTTTTTCTCGTAATACCTATAATAATTGGCGGGTTTGGGAATTGGCTTATTCCTTTAATGATTGGTGCTCCTGATATGGCTTTTCCTCGGTTAAATAACCTAAGGTTTTGGCTTCTTGTACCAGCTTTATTTTTATTATTAAGATCTTCATTAGTAGAAAGAGGTGTTGGTACAGGTTGAACAGTATATCCACCCTTGTCCGGAAATGTTGCCCATTCTGGGGCTTCTGTGGATTTAGCTATTTTCTCTTTACATCTTGCTGGAGCTTCGTCAATTTTGGGGGCTATTAACTTTATTTCTACTGTTGGGAATATGCGATCTCCTGGTTTAGTTGCTGAGCGAATTCCTTTATTTGTTTGGGCTGTTACAGTAACAGCTGTGTTATTAGTTGCTGCTTTACCTGTTTTAGCTGGTGCTATTACAATGTTGCTTACTGATCGTAATT--------------------------------------------------------------
Ligodonta_obscura_272 TACTTTATACTTATTGTTTGCTTTATGGTCGGGTTTGTTTGGGTTAGCGTTAAGGCTCTTGATTCGAGCTGAGTTAGGCCAACCAGGAAGGTTGTTAGGTGATGATCAGTTGTATAATGTAATTGTAACGGCTCATGCTTTTATAATAATTTTTTTTCTCGTAATACCTATAATAATTGGCGGGTTTGGGAATTGGCTTATTCCTTTAATGATTGGTGCTCCTGATATGGCTTTTCCTCGGTTAAATAACCTAAGGTTTTGGCTTCTTGTACCAGCTTTATTTTTATTATTAAGATCTTCATTAGTAGAAAGAGGTGTTGGTACAGGTTGAACAGTATATCCACCCTTGTCCGGAAATGTTGCCCATTCTGGGGCTTCTGTGGATTTAGCTATTTTCTCTTTACATCTTGCTGGAGCTTCGTCAATTTTGGGGGCTATTAACTTTATTTCTACTGTTGGGAATATGCGATCTCCTGGTTTAGTTGCTGAGCGAATTCCTTTATTTGTTTGGGCTGTTACAGTAACAGCTGTGTTATTAGTTGCTGCTTTACCTGTTTTAGCTGGTGCTATTACAATGTTGCTTACTGATCGTAATTTGAATACTTCGTTTTTTGACCCAACGGGAGGGGGTGATCCTATTTTATACATGCATTTGTTT
Ligodonta_obscura_NCSM75429 ------------------------------------------------------GCTCTTGATTCGAGCTGAGTTAGGCCAACCAGGAAGGTTGTTAGGTGATGATCAGTTGTATAATGTAATTGTAACGGCTCATGCTTTTATAATAATTTTTTTTCTCGTAATACCTATAATAATTGGCGGGTTTGGGAATTGGCTTATTCCTTTAATGATTGGTGCTCCTGATATGGCTTTTCCTCGGTTAAATAACCTAAGGTTTTGGCTTCTTGTACCAGCTTTATTTTTATTATTAAGATCTTCATTAGTAGAAAGAGGTGTTGGTACAGGTTGAACAGTATATCCACCCTTGTCCGGAAATGTTGCCCATTCTGGGGCTTCTGTGGATTTAGCTATTTTCTCTTTACATCTTGCTGGAGCTTCGTCAATTTTGGGGGCTATTAACTTTATTTCTACTGTTGGGAATATGCGATCTCCTGGTTTAGTTGCTGAGCGAATTCCTTTATTTGTTTGGGCTGTTACAGTAACAGCTGTGTTATTAGTTGCTGCTTTACCTGTTTTAGCTGGTGCTATTACAATGTTGCTTACTGATCGTAATTTGAATACTTCGT--------------------------------------------------
Ligodonta_obscura_NCSM75431 --------------------------------------------------------TCTTGATTCGAGCTGAGTTAGGCCAACCAGGAAGGTTGTTAGGTGATGATCAGTTGTATAATGTAATTGTAACGGCTCATGCTTTTATAATAATTTTTTTTCTCGTAATACCTATAATAATTGGCGGGTTTGGGAATTGGCTTATTCCTTTAATGATTGGTGCTCCTGATATGGCTTTTCCTCGGTTAAATAACCTAAGGTTTTGGCTTCTTGTACCAGCTTTATTTTTATTATTAAGATCTTCATTAGTAGAAAGAGGTGTTGGTACAGGTTGAACAGTATATCCACCCTTGTCCGGAAATGTTGCCCATTCTGGGGCTTCTGTGGATTTAGCTATTTTCTCTTTACATCTTGCTGGAGCTTCGTCAATTTTGGGGGCTATTAACTTTATTTCTACTGTTGGGAATATGCGATCTCCTGGTTTAGTTGCTGAGCGAATTCCTTTATTTGTTTGGGCTGTTACAGTAACAGCTGTGTTATTAGTTGCTGCTTTACCTGTTTTAGCTGGTGCTATTACAATGTTGCTTACTGATCGTAATTTGAATACTTC----------------------------------------------------
Ligodonta_obscura_NCSM75619 -----------------------------------------------------------TGATTCGAGCTGAGTTAGGCCAACCAGGAAGGTTGTTAGGTGATGATCAGTTGTATAATGTAATTGTAACGGCTCATGCTTTTATAATAATTTTTTTTCTCGTAATACCTATAATAATTGGCGGGTTTGGGAATTGGCTTATTCCTTTAATGATTGGTGCTCCTGATATGGCTTTTCCTCGGTTAAATAACCTAAGGTTTTGGCTTCTTGTACCAGCTTTATTTTTATTATTAAGATCTTCATTAGTAGAAAGAGGTGTTGGTACAGGTTGAACAGTATATCCACCCTTGTCCGGAAATGTTGCCCATTCTGGGGCTTCTGTGGATTTAGCTATTTTCTCTTTACATCTTGCTGGAGCTTCGTCAATTTTGGGGGCTATTAACTTTATTTCTACTGTTGGGAATATGCGATCTCCTGGTTTAGTTGCTGAGCGAATTCCTTTATTTGTTTGGGCTGTTACAGTAACAGCTGTGTTATTAGTTGCTGCTTTACCTGTTTTAGCTGGTGCTATTACAATGTTGCTTACTGATCGTAATT--------------------------------------------------------------
Ligodonta_obscura_NCSM75623 ------------------------------GGGTTTGTTTGGGTTAGCGTTAAGGCTCTTGATTCGAGCTGAGTTAGGCCAACCAGGAAGGTTGTTAGGTGATGATCAGTTGTATAATGTAATTGTAACGGCTCATGCTTTTATAATAATTTTTTTTCTCGTAATACCTATAATAATTGGCGGGTTTGGGAATTGGCTTATTCCTTTAATGATTGGTGCTCCTGATATGGCTTTTCCTCGGTTAAATAACCTAAGGTTTTGGCTTCTTGTACCAGCTTTATTTTTATTATTAAGATCTTCATTAGTAGAAAGAGGTGTTGGTACAGGTTGAACAGTATATCCACCCTTGTCCGGAAATGTTGCCCATTCTGGGGCTTCTGTGGATTTAGCTATTTTCTCTTTACATCTTGCTGGAGCTTCGTCAATTTTGGGGGCTATTAACTTTATTTCTACTGTTGGGAATATGCGATCTCCTGGTTTAGTTGCTGAGCGAATTCCTTTATTTGTTTGGGCTGTTACAGTAACAGCTGTGTTATTAGTTGCTGCTTTACCTGTTTTAGCTGGTGCTATTACAATGTTGCTTACTGATCGTAATTTGA-----------------------------------------------------------
Ligodonta_obscura_NCSM75657 TACTTTATACTTATTGTTTGCTTTATGGTCGGGTTTGTTTGGGTTAGCGTTAAGGCTCTTGATTCGAGCTGAGTTAGGCCAACCAGGAAGGTTGTTAGGTGATGATCAGTTGTATAATGTAATTGTAACGGCTCATGCTTTTATAATAATTTTTTTTCTCGTAATACCTATAATAATTGGCGGGTTTGGGAATTGGCTTATTCCTTTAATGATTGGTGCTCCTGATATGGCTTTTCCTCGGTTAAATAACCTAAGGTTTTGGCTTCTTGTACCAGCTTTATTTTTATTACTAAGATCTTCATTAGTAGAAAGAGGTGTTGGTACAGGTTGAACAGTATATCCACCCTTGTCCGGAAATGTTGCCCATTCTGGGGCTTCTGTGGATTTAGCTATTTTCTCTTTACATCTTGCTGGAGCTTCGTCAATTTTGGGGGCTATTAACTTTATTTCTACTGTTGGGAATATGCGATCTCCTGGTTTAGTTGCTGAGCGAATTCCTTTATTTGTTTGGGCTGTTACAGTAACAGCTGTGTTATTAGTTGCTGCTTTACCTGTTTTAGCTGGTGCTATTACAATGTTGCTTACTGATCGTAATTTGAATACTTCGTTTTTTGACCCAACGGGAGGGGGTGATCCTATTTTATACATGCATT-----
Alasmidonta_arcula_AarcAlt001 TACTTTATATTTGTTATTTGCTTTGTGGTCGGGTTTAATTGGGTTGGCTTTAAGACTTTTAATCCGAGCTGAATTAGGGCAACCAGGAAGGTTATTAGGCGATGATCAGTTGTATAATGTGATTGTTACGGCTCATGCTTTTATAATAATTTTTTTTCTGGTAATACCTATGATAATTGGGGGATTTGGTAATTGGCTTATTCCTTTGATAATTGGTGCTCCTGATATGGCTTTTCCTCGGTTGAATAATTTAAGATTTTGACTTCTTGTACCGGCTTTATTTTTATTATTAAGATCTTCATTGGTGGAAAGTGGTGTGGGTACTGGTTGGACAGTATATCCTCCTTTATCTGGGAATGTTGCTCATTCCGGGGCTTCTGTAGATTTAGCTATTTTTTCTTTACATCTTGCTGGTGCTTCATCAATTTTAGGTGCTATTAACTTTATTTCTACTGTTGGGAATATGCGGTCTCCTGGTTTAGTTGCTGAGCGAATTCCTTTATTTGTTTGAGCTGTTACTGTAACAGCCGTGTTATTAGTTGCTGCTTTGCCAGTTTTAGCTGGTGCTATTACAATATTGCTTACTGATCGTAATCTGANNNNNNNNNNNNNNNNNNNNNNNNNNNNNNNNNNNNNNNNNNNNNNNNNNNNNNNNNNN
Alasmidonta_arcula_AarcAlt002 TACTTTATATTTGTTATTTGCTTTGTGGTCGGGTTTAATTGGGTTGGCTTTAAGACTTTTAATCCGAGCTGAATTAGGGCAACCAGGAAGGTTATTAGGCGATGATCAGTTGTATAATGTGATTGTTACGGCTCATGCTTTTATAATAATTTTTTTTCTAGTAATACCTATGATAATTGGGGGATTTGGTAATTGGCTTATTCCTTTGATAATTGGTGCTCCTGATATGGCTTTTCCTCGGTTGAATAATTTAAGATTTTGACTTCTTGTACCGGCTTTATTTTTATTATTAAGATCTTCATTGGTGGAAAGTGGTGTGGGTACTGGTTGGACAGTATATCCTCCTTTATCTGGGAATGTTGCTCATTCCGGGGCTTCTGTAGATTTAGCTATTTTTTCTTTACATCTTGCTGGTGCTTCATCAATTTTAGGTGCTATTAACTTTATTTCTACTGTTGGGAATATGCGGTCTCCTGGTTTAGTTGCTGAGCGAATTCCTTTATTTGTTTGAGCTGTTACTGTAACAGCCGTGTTATTAGTTGCTGCTTTGCCAGTTTTAGCTGGTGCTATTACAATATTGCTTACTGATCGTAATCTGAATACTTCATTTTTTGATCCAACGGGGGGGGGAGATCCTATTTTGTATATGCATTTGTTT
Alasmidonta_arcula_AarcAlt003 TACTTTATATTTGTTATTTGCTTTGTGGTCGGGTTTAATTGGGTTGGCTTTAAGACTTTTAATCCGAGCTGAATTAGGGCAACCAGGAAGGTTATTAGGCGATGATCAGTTGTATAATGTGATTGTTACGGCTCATGCTTTTATAATAATTTTTTTTCTGGTAATACCTATGATAATTGGGGGATTTGGTAATTGGCTTATTCCTTTGATAATTGGTGCTCCTGATATGGCTTTTCCTCGGTTGAATAATTTAAGATTTTGACTTCTTGTACCGGCTTTATTTTTATTATTAAGATCTTCATTGGTGGAAAGTGGTGTGGGTACTGGTTGGACAGTATATCCTCCTTTATCTGGGAATGTTGCTCATTCCGGGGCTTCTGTAGATTTAGCTATTTTTTCTTTACATCTTGCTGGTGCTTCATCAATTTTAGGTGCTATTAACTTTATTTCTACTGTTGGGAATATGCGGTCTCCTGGTTTAGTTGCTGAGCGAATTCCTTTATTTGTTTGAGCTGTTACTGTAACAGCCGTGTTATTAGTTGCTGCTTTGCCAGTTTTAGCTGGTGCTATTACAATATTGCTTACTGATCGTAATCTGAATACTTCATTTTTTGATCCAACGGGGGGGGGAGATCCTATTTTGTATATGCATTTGTTT
Alasmidonta_arcula_AarcAlt004 TACTTTATATTTGTTATTTGCTTTGTGGTCGGGTTTAATTGGGTTGGCTTTAAGACTTTTAATCCGAGCTGAATTAGGGCAACCAGGAAGGTTATTAGGCGATGATCAGTTGTATAATGTGATTGTTACGGCTCATGCTTTTATAATAATTTTTTTTCTGGTAATACCTATGATAATTGGGGGATTTGGTAATTGGCTTATTCCTTTGATAATTGGTGCTCCTGATATGGCTTTTCCTCGGTTGAATAATTTAAGATTTTGACTTCTTGTACCGGCTTTATTTTTATTATTAAGATCTTCATTGGTGGAAAGTGGTGTGGGTACTGGTTGGACAGTATATCCTCCTTTATCTGGGAATGTTGCTCATTCCGGGGCTTCTGTAGATGTAGCTATTTTTTCTTTACATCTTGCTGGTGCTTCATCAATTTTAGGTGCTATTAACTTTATTTCTACTGTTGGGAATATGCGGTCTCCTGGTTTAGTTGCTGAGCGAATTCCTTTATTTGTTTGAGCTGTTACTGTAACAGCCGTGTTATTAGTTGCTGCTTTGCCAGTTTTAGCTGGTGCTATTACAATATTGCTTACTGATCGTAATCTGAATACTTCATTTTTTGATCCAACGGGGGGGGGAGATCCTATTTTGTATATGCATTTGTTT
Alasmidonta_arcula_AarcAlt005 TACTTTATATTTGTTATTTGCTTTGTGGTCGGGTTTAATTGGGTTGGCTTTAAGACTTTTAATCCGAGCTGAATTAGGGCAACCAGGAAGGTTATTAGGCGATGATCAGTTGTATAATGTGATTGTTACGGCTCATGCTTTTATAATAATTTTTTTTCTGGTAATACCTATGATAATTGGGGGATTTGGTAATTGGCTTATTCCTTTGATAATTGGTGCTCCTGATATGGCTTTTCCTCGGTTGAATAATTTAAGATTTTGACTTCTTGTACCGGCTTTATTTTTATTATTAAGATCTTCATTGGTGGAAAGTGGTGTGGGTACTGGTTGGACAGTATATCCTCCTTTATCTGGGAATGTTGCTCATTCCGGGGCTTCTGTAGATTTAGCTATTTTTTCTTTACATCTTGCTGGTGCTTCATCAATTTTAGGTGCTATTAACTTTATTTCTACTGTTGGGAATATGCGGTCTCCTGGTTTAGTTGCTGAGCGAATTCCTTTATTTGTTTGAGCTGTTACTGTAACAGCCGTGTTATTAGTTGCTGCTTTGCCAGTTTTAGCTGGTGCTATTACAATATTGCTTACTGATCGTAATCTGAATACTTCATTTTTTGATCCAACGGGGGGGGGAGATCCTATTTTGTATATGCATTTGTTT
Alasmidonta_arcula_AarcAlt006 NNNNNNNNNNNNNNNNNNNNNNNNNNNNNNNNNNNNNATTGGGTTGGCTTTAAGACTTTTAATCCGAGCTGAATTAGGGCAACCAGGAAGGTTATTAGGCGATGATCAGTTGTATAATGTGATTGTTACGGCTCATGCTTTTATAATAATTTTTTTTCTGGTAATACCTATGATAATTGGGGGATTTGGTAATTGGCTTATTCCTTTGATAATTGGTGCTCCTGATATGGCTTTTCCTCGGTTGAATAATTTAAGATTTTGACTTCTTGTACCGGCTTTATTTTTATTATTAAGATCTTCATTGGTGGAAAGTGGTGTGGGTACTGGTTGGACAGTATATCCTCCTTTATCTGGGAATGTTGCTCATTCCGGGGCTTCTGTAGATTTAGCTATTTTTTCTTTACATCTTGCTGGTGCTTCATCAATTTTAGGTGCTATTAACTTTATTTCTACTGTTGGGAATATGCGGTCTCCTGGTTTAGTTGCTGAGCGAATTCCTTTATTTGTTTGAGCTGTTACTGTAACAGCCGTGTTATTAGTTGCTGCTTTGCCAGTTTTAGCTGGTGCTATTACAATATTGCTTACTGATCGTAATCTGAATACTTCATTTTTTGATCCAACGGGGGGGGGAGATCCTATTTTGTATATGCATTTGTTT
Alasmidonta_arcula_AarcAlt007 NNNNNNNNNNNNNNNNNNNNNNNNNNNNNNNNNNNNNATTGGGTTGGCTTTAAGACTTTTAATCCGAGCTGAATTAGGGCAACCAGGAAGGTTATTAGGCGATGATCAGTTGTATAATGTGATTGTTACGGCTCATGCTTTTATAATAATTTTTTTTCTGGTAATACCTATGATAATTGGGGGATTTGGTAATTGGCTTATTCCTTTGATAATTGGTGCTCCTGATATGGCTTTTCCTCGGTTGAATAATTTAAGATTTTGACTTCTTGTACCGGCTTTATTTTTATTATTAAGATCTTCATTGGTGGAAAGTGGTGTGGGTACTGGTTGGACAGTATATCCTCCTTTATCTGGGAATGTTGCTCATTCCGGGGCTTCTGTAGATTTAGCTATTTTTTCTTTACATCTTGCTGGTGCTTCATCAATTTTAGGTGCTATTAACTTTATTTCTACTGTTGGGAATATGCGGTCTCCTGGTTTAGTTGCTGAGCGAATTCCTTTATTTGTTTGAGCTGTTACTGTAACAGCCGTGTTATTAGTTGCTGCTTTGCCAGTTTTAGCTGGTGCTATTACAATATTGCTTACTGATCGTAATCTGAATACTTCATTTTTTGATCCAACGGGGGGGGGAGATCCTATTTTGTATATGCATTTGTTT
Alasmidonta_arcula_AarcSav009 TACTTTATATTTGTTATTTGCTTTGTGGTCGGGTTTAATTGGGTTGGCTTTAAGACTTTTAATCCGAGCTGAATTAGGGCAACCAGGAAGGTTATTAGGCGATGATCAGTTGTATAATGTGATTGTTACGGCTCATGCTTTTATAATAATTTTTTTTCTGGTGATACCTATGATAATTGGGGGATTTGGTAATTGGCTTATTCCTTTGATAATTGGTGCTCCTGATATGGCTTTTCCTCGGTTGAATAATTTAAGATTTTGACTTCTTGTACCGGCTTTATTTTTATTATTAAGATCTTCATTGGTGGAAAGTGGTGTGGGTACTGGTTGGACAGTATATCCTCCTTTATCTGGGAATGTTGCTCATTCCGGGGCTTCTGTAGATTTAGCTATTTTTTCTTTACATCTTGCTGGTGCTTCATCAATTTTAGGTGCTATTAACTTTATTTCTACTGTTGGGAATATGCGGTCTCCTGGTTTAGTTGCTGAGCGAATTCCTTTATTTGTTTGAGCTGTTACTGTAACAGCCGTGTTATTAGTTGCTGCTTTGCCAGTTTTAGCTGGTGCTATTACAATATTGCTTACTGATCGTAATCTGAATACTTCATTTTTTGATCCAACGGGGGGGGGAGATCCTATTTTGTATATACATTTGTTT
Alasmidonta_arcula_AarcSav010 TACTTTATATTTGTTATTTGCTTTGTGGTCGGGTTTAATTGGGTTGGCTTTAAGACTTTTAATCCGAGCTGAATTAGGGCAACCAGGAAGGTTATTAGGCGATGATCAGTTGTATAATGTGATTGTTACGGCTCATGCTTTTATAATAATTTTTTTTCTGGTGATACCTATGATAATTGGGGGATTTGGTAATTGGCTTATTCCTTTGATAATTGGTGCTCCTGATATGGCTTTTCCTCGGTTGAATAATTTAAGATTTTGACTTCTTGTACCGGCTTTATTTTTATTATTAAGATCTTCATTGGTGGAAAGTGGGGTGGGTACTGGTTGGACAGTATATCCTCCTTTATCTGGGAATGTTGCTCATTCCGGGGCTTCTGTAGATTTAGCTATTTTTTCTTTACATCTTGCTGGTGCTTCATCAATTTTAGGTGCTATTAACTTTATTTCTACTGTTGGGAATATGCGGTCTCCTGGTTTAGTTGCTGAGCGAATTCCTTTATTTGTTTGAGCTGTTACTGTAACAGCCGTGTTATTAGTTGCTGCTTTGCCAGTTTTACCTGGTGCTATTACAATATTGCTTACTGATCGTAATCTGAATACTTCATTTTTTGATCCAACGGGGGGGGGAGATCCTATTTTGTATATACATTTGTTT
Alasmidonta_arcula_AarcSav011 TACTTTATATTTGTTATTTGCTTTGTGGTCGGGTTTAATTGGGTTGGCTTTAAGACTTTTAATCCGAGCTGAATTAGGGCAACCAGGAAGGTTATTAGGCGATGATCAGTTGTATAATGTGATTGTTACGGCTCATGCTTTTATAATAATTTTTTTTCTGGTGATACCTATGATAATTGGGGGATTTGGTAATTGGCTTATTCCTTTGATAATTGGTGCTCCTGATATGGCTTTTCCTCGGTTGAATAATTTAAGATTTTGACTTCTTGTACCGGCTTTATTTTTATTATTAAGATCTTCATTGGTGGAAAGTGGTGTGGGTACTGGTTGGACAGTATATCCTCCTTTATCTGGGAATGTTGCTCATTCCGGGGCTTCTGTAGATTTAGCTATTTTTTCTTTACATCTTGCTGGTGCTTCATCAATTTTAGGTGCTATTAACTTTATTTCTACTGTTGGGAATATGCGGTCTCCTGGTTTAGTTGCTGAGCGAATTCCTTTATTTGTTTGAGCTGTTACTGTAACAGCCGTGTTATTAGTTGCTGCTTTGCCAGTTTTAGCTGGTGCTATTACAATATTGCTTACTGATCGTAATCTGAATACTTCATTTTTTGATCCAACGGGGGGGGGAGATCCTATTTTGTATATACATTTGTTT
Alasmidonta_arcula_AarcSav012 TACTTTATATTTGTTATTTGCTTTGTGGTCGGGTTTAATTGGGTTGGCTTTAAGACTTTTAATCCGAGCTGAATTAGGGCAACCAGGAAGGTTATTAGGCGATGATCAGTTGTATAATGTGATTGTTACGGCTCATGCTTTTATAATAATTTTTTTTCTGGTAATACCTATGATAATTGGGGGATTTGGTAATTGGCTTATTCCTTTGATAATTGGTGCTCCTGATATGGCTTTTCCTCGGTTGAATAATTTAAGATTTTGACTTCTTGTACCGGCTTTATTTTTATTATTAAGATCTTCATTGGTGGAAAGTGGTGTGGGTACTGGTTGGACAGTATATCCTCCTTTATCTGGGAATGTTGCTCATTCCGGGGCTTCTGTAGATTTAGCTATTTTTTCTTTACATCTTGCTGGTGCTTCATCAATTTTAGGTGCTATTAACTTTATTTCTACTGTTGGGAATATGCGGTCTCCTGGTTTAGTTGCTGAGCGAATTCCTTTATTTGTTTGAGCTGTTACTGTAACAGCCGTGTTATTAGTTGCTGCTTTGCCAGTTTTAGCTGGTGCTATTACAATATTGCTTACTGATCGTAATCTGAATACTTCATTTTTTGATCCAACGGGGGGGGGAGATCCTATTTTGTATATACATTTGTTT
Alasmidonta_arcula_AarcSav013 NNNNNNNNNNNNNNNNNNNNNNNNNTGGTCGGGTTTAATTGGGTTGGCTTTAAGACTTTTAATCCGAGCTGAATTAGGGCAACCAGGAAGGTTATTAGGCGATGATCAGTTGTATAATGTGATTGTTACGGCTCATGCTTTTATAATAATTTTTTTTCTGGTGATACCTATGATAATTGGGGGATTTGGTAATTGGCTTATTCCTTTGATAATTGGTGCTCCTGATATGGCTTTTCCTCGGTTGAATAATTTAAGATTTTGACTTCTTGTACCGGCTTTATTTTTATTATTAAGATCTTCATTGGTGGAAAGTGGTGTGGGTACTGGTTGGACAGTATATCCTCCTTTATCTGGGAATGTTGCTCATTCCGGGGCTTCTGTAGATTTAGCTATTTTTTCTTTACATCTTGCTGGTGCTTCATCAATTTTAGGTGCTATTAACTTTATTTCTACTGTTGGGAATATGCGGTCTCCTGGTTTAGTTGCTGAGCGAATTCCTTTATTTGTTTGAGCTGTTACTGTAACAGCCGTGTTATTAGTTGCTGCTTTGCCAGTTTTAGCTGGTGCTATTACAATATTGCTTACTGATCGTAATCTGAATACTTCATTTTTTGATCCAACGGGGGGGGGAGATCCTATTTTGTATATACATTTGTTT
Alasmidonta_arcula_AarcSav014 TACTTTATATTTGTTATTTGCTTTGTGGTCGGGTTTAATTGGGTTGGCTTTAAGACTTTTAATCCGAGCTGAATTAGGGCAACCAGGAAGGTTATTAGGCGATGATCAGTTGTATAATGTGATTGTTACGGCTCATGCTTTTATAATAATTTTTTTTCTGGTAATACCTATGATAATTGGGGGATTTGGTAATTGGCTTATTCCTTTGATAATTGGTGCTCCTGATATGGCTTTTCCTCGGTTGAATAATTTAAGATTTTGACTTCTTGTACCGGCTTTATTTTTATTATTAAGATCTTCATTGGTGGAAAGTGGTGTGGGTACTGGTTGGACAGTATATCCTCCTTTATCTGGGAATGTTGCTCATTCCGGGGCTTCTGTAGATTTAGCTATTTTTTCTTTACATCTTGCTGGTGCTTCATCAATTTTAGGTGCTATTAACTTTATTTCTACTGTTGGGAATATGCGGTCTCCTGGTTTAGTTGCTGAGCGAATTCCTTTATTTGTTTGAGCTGTTACTGTAACAGCCGTGTTATTAGTTGCTGCTTTGCCAGTTTTAGCTGGTGCTATTACAATATTGCTTACTGATCGTAATCTGAATACTTCATTTTTTGATCCAACGGGGGGGGGAGATCCTATTTTGTATATACATTTGTTT
Alasmidonta_arcula_AarcSav015 TACTTTATATTTGTTATTTGCTTTGTGGTCGGGTTTAATTGGGTTGGCTTTAAGACTTTTAATCCGAGCTGAATTAGGGCAACCAGGAAGGTTATTAGGCGATGATCAGTTGTATAATGTGATTGTTACGGCTCATGCTTTTATAATAATTTTTTTTCTGGTGATACCTATGATAATTGGGGGATTTGGTAATTGGCTTATTCCTTTGATAATTGGTGCTCCTGATATGGCTTTTCCTCGGTTGAATAATTTAAGATTTTGACTTCTTGTACCGGCTTTATTTTTATTATTAAGATCTTCATTGGTGGAAAGTGGTGTGGGTACTGGTTGGACAGTATATCCTCCTTTATCTGGGAATGTTGCTCATTCCGGGGCTTCTGTAGATTTAGCTATTTTTTCTTTACATCTTGCTGGTGCTTCATCAATTTTAGGTGCTATTAACTTTATTTCTACTGTTGGGAATATGCGGTCTCCTGGTTTAGTTGCTGAGCGAATTCCTTTATTTGTTTGAGCTGTTACTGTAACAGCCGTGTTATTAGTTGCTGCTTTGCCAGTTTTAACTGGTGCTATTACAATATTGCTTACTGATCGTAATCTGAATACTTCATTTTTTGATCCAACGGGGGGGGGAGATCCTATTTTGTATATACATTTGTTT
Alasmidonta_arcula_AarcSav016 NNNNNNNNNNNNNNNNNNNNNTTTGTGGTCGGGTTTAATTGGGTTGGCTTTAAGACTTTTAATCCGAGCTGAATTAGGGCAACCAGGAAGGTTATTAGGCGATGATCAGTTGTATAATGTGATTGTTACGGCTCATGCTTTTATAATAATTTTTTTTCTGGTAATACCTATGATAATTGGGGGATTTGGTAATTGGCTTATTCCTTTGATAATTGGTGCTCCTGATATGGCTTTTCCTCGGTTGAATAATTTAAGATTTTGACTTCTTGTACCGGCTTTATTTTTATTATTAAGATCTTCATTGGTGGAAAGTGGTGTGGGTACTGGTTGGACAGTATATCCTCCTTTATCTGGGAATGTTGCTCATTCCGGGGCTTCTGTAGATTTAGCTATTTTTTCTTTACATCTTGCTGGTGCTTCATCAATTTTAGGTGCTATTAACTTTATTTCTACTGTTGGGAATATGCGGTCTCCTGGTTTAGTTGCTGAGCGAATTCCTTTATTTGTTTGAGCTGTTACTGTAACAGCCGTGTTATTAGTTGCTGCTTTGCCAGTTTTAGCTGGTGCTATTACAATATTGCTTACTGATCGTAATCTGAATACTTCATTTTTTGATCCAACGGGGGGGGGAGNNNNNNNNNNNNNNNNNNNNNNNNNN
Alasmidonta_arcula_AarcSav017 TACTTTATATTTGTTATTTGCTTTGTGGTCGGGTTTAATTGGGTTGGCTTTAAGACTTTTAATCCGAGCTGAATTAGGGCAACCAGGAAGGTTATTAGGCGATGATCAGTTGTATAATGTGATTGTTACGGCTCATGCTTTTATAATAATTTTTTTTCTGGTAATACCTATGATAATTGGGGGATTTGGTAATTGGCTTATTCCTTTGATAATTGGTGCTCCTGATATGGCTTTTCCTCGGTTGAATAATTTAAGATTTTGACTTCTTGTACCGGCTTTATTTTTATTATTAAGATCTTCATTGGTGGAAAGTGGTGTGGGTACTGGTTGGACAGTATATCCTCCTTTATCTGGGAATGTTGCTCATTCCGGGGCTTCTGTAGATTTAGCTATTTTTTCTTTACATCTTGCTGGTGCTTCATCAATTTTAGGTGCTATTAACTTTATTTCTACTGTTGGGAATATGCGGTCTCCTGGTTTAGTTGCTGAGCGAATTCCTTTATTTGTTTGAGCTGTTACTGTAACAGCCGTGTTATTAGTTGCTGCTTTGCCAGTTTTAGCTGGTGCTATTACAATATTGCTTACTGATCGTAATCTGAATACTTCATTTTTTGATCCAACGGGGGGGGGAGATCCTATTTTGTATATACATTTGTTT
Alasmidonta_arcula_AarcSav018 TACTTTATATTTGTTATTTGCTTTGTGGTCGGGTTTAATTGGGTTGGCTTTAAGACTTTTAATCCGAGCTGAATTAGGGCAACCAGGAAGGTTATTAGGCGATGATCAGTTGTATAATGTGATTGTTACGGCTCATGCTTTTATAATAATTTTTTTTCTGGTGATACCTATGATAATTGGGGGATTTGGTAATTGGCTTATTCCTTTGATAATTGGTGCTCCTGATATGGCTTTTCCTCGGTTGAATAATTTAAGATTTTGACTTCTTGTACCGGCTTTATTTTTATTATTAAGATCTTCATTGGTGGAAAGTGGTGTGGGTACTGGTTGGACAGTATATCCTCCTTTATCTGGGAATGTTGCTCATTCCGGGGCTTCTGTAGATTTAGCTATTTTTTCTTTACATCTTGCTGGTGCTTCATCAATTTTAGGTGCTATTAACTTTATTTCTACTGTTGGGAATATGCGGTCTCCTGGTTTAGTTGCTGAGCGAATTCCTTTATTTGTTTGAGCTGTTACTGTAACAGCCGTGTTATTAGTTGCTGCTTTGCCAGTTTTAGCTGGTGCTATTACAATATTGCTTACTGATCGTAATCTGAATACTTCATTTTTTGATCCAACGGGGGGGGGAGATCCTATTTTGTATATACATTTGTTT
Lasmigona_decorata_AF093849 ----------------------------------------GGGTTAGCTTTGAGGCTTTTGATTCGAGCTGAGTTAGGCCAACCAGGGAGGTTGTTAGGAGATGATCAATTGTATAATGTGATTGTTACGGCTCACGCTTTTATAATAATTTTCTTTTTGGTGATGCCTATAATAATTGGTGGATTTGGTAATTGGCTTATTCCTTTAATAATTGGCGCTCCTGATATGGCTTTTCCTCGATTAAATAATTTAAGATTTTGGCTACTTGTACCGGCTTTATTTTTGCTGTTAAGGTCTTCATTGGTAGAAAGAGGTGTAGGAACTGGGTGAACAGTTTATCCCCCTTTGTCCGGAAATGTTGCTCATTCTGGGGCTTCGGTAGATTTAGCTATTTTCTCTTTACATCTTGCTGGTGCTTCATCAATTTTAGGCGCCATTAATTTTATTTCTACTGTTGGGAATATACGGTCTCCTGGTTTGGTTGCTGAGCGAATTCCTTTATTTGTTTGGGCTGTTACGGTAACAGCTGTAATATTGGTTGCTGCTTTGCCAGTTTTAGCTGGTGCTATTACGATGCTTCTTACTGATCGTAATTTAAATACTTCATTTTTTGACC-----------------------------------------
Utterbackiana_heardi_AheaApa006 NNNNNNNTATTTATTGCTGGCTTTGTGATCTGGTTTAATTGGGTTATCTCTTAGCCTATTAATCCGGGCTGAGCTAGGTCAGCCCGGAAGTTTATTAGGGGATGATCAGTTATATAACGTGATTGTAACGGCTCATGCTTTTATAATAATTTTTTTTCTCGTAATACCTATAATGATCGGAGGATTTGGTAATTGACTTATTCCTTTAATAATTGGCGCTCCTGATATAGCTTTTCCTCGATTAAATAATTTGAGGTTTTGGCTTCTATTACCGGCTTTGTTTTTGTTATTAAGGTCCTCATTAGTAGAAAGCGGTGTTGGTACTGGGTGAACTGTATATCCTCCTTTATCTAGAAATGTTGCTCACTCTGGAGCTTCGGTAGATTTGGCTATTTTCTCCCTTCACCTTGCTGGTGCTTCATCAATTTTGGGTGCCATTAATTTTATTTCTACTGTTGGCAATATACGATCTCCTGGTTTGGTTGCTGAACGAATTCCATTATTTGTTTGAGCTGTGGCTATTACAGCTGTGTTACTAGTTGCTGCTTTACCTGTTTTAGCTGGTGCTATTACAATATTACTAACTGATCGTAATTTAAACACTTCTTTCTTTGATCCTACAGGGGGCGGAGATCCCATTTTANNNNNNNNNNNNNNN
Utterbackiana_heardi_AheaApa012 NNNNNNNTATTTATTGCTGGCTTTGTGATCTGGTTTAATTGGGTTATCTCTTAGCCTATTAATCCGGGCTGAGCTAGGTCAGCCCGGAAGTTTATTAGGGGATGATCAGTTATATAACGTGATTGTAACGGCTCATGCTTTTATAATAATTTTTTTTCTCGTAATACCTATAATGATCGGAGGATTTGGTAATTGACTTATTCCTTTAATAATTGGCGCTCCTGATATAGCTTTTCCTCGATTAAATAATTTGAGGTTTTGGCTTCTATTACCGGCTTTGTTTTTGTTATTAAGGTCCTCATTAGTAGAAAGCGGTGTTGGTACTGGGTGAACTGTATATCCTCCTTTATCTAGAAATGTTGCTCACTCTGGAGCTTCGGTAGATTTGGCTATTTTCTCCCTTCACCTTGCTGGTGCTTCATCAATTTTGGGTGCCATTAATTTTATTTCTACTGTTGGCAATATACGATCTCCTGGTTTGGTTGCTGAACGAATTCCATTATTTGTTTGAGCTGTGGCTATTACAGCTGTGTTACTAGTTGCTGCTTTACCTGTTTTAGCTGGTGCTATTACAATATTACTAACTGATCGTAATTTAAACACTTCTTTCTTTGATCCTACAGGGGGCGGAGATCCCATTTTATACNNNNNNNNNNNN
Alasmidonta_uwharriensis__Alas_1 TACTTTATATTTATTGTTTGCTTTGTGGTCAGGTTTAATTGGGTTGGCTTTAAGGCTTTTAATTCGAGCTGAATTGGGGCAACCAGGAAGGTTATTAGGCGATGATCAGTTGTATAATGTGATTGTTACGGCTCATGCTTTTATAATAATTTTTTTTCTGGTGATACCTATAATGATTGGGGGATTTGGTAATTGGCTTATTCCTTTGATAATTGGTGCTCCTGATATGGCTTTCCCTCGGCTAAATAACTTAAGATTTTGACTTCTTGTACCAGCTTTGTTTTTGTTACTAAGGTCTTCATTGGTGGAAAGTGGTGTAGGTACTGGTTGAACAGTATATCCTCCCTTATCCGGGAATGTTGCTCATTCAGGGGCTTCTGTTGATTTAGCTATCTTTTCTTTACATCTTGCCGGTGCTTCATCAATCTTAGGTGCTATTAATTTTATTTCCACTGTTGGAAATATGCGGTCTCCTGGCTTGGTTGCTGAGCGAATTCCTTTATTTGTTTGGGCTGTTACAGTAACAGCTGTGTTGCTGGTTGCTGCTTTGCCAGTTTTGGCTGGTGCTATTACAATGTTGCTTACTGATCGTAATTTGAATACTTCGTTTTTTGACCCTACAGGGGGAGGGGATCCTATTTTGTATATGCATTTGTTT
Alasmidonta_uwharriensis_Alas_2 TACTTTATATTTATTGTTTGCTTTGTGGTCAGGTTTAATTGGGTTGGCTTTAAGGCTTTTAATTCGAGCTGAATTGGGGCAACCAGGAAGGTTATTAGGCGATGATCAGTTGTATAATGTGATTGTTACGGCTCATGCTTTTATAATAATTTTTTTTCTGGTGATACCTATAATGATTGGGGGATTTGGTAATTGGCTTATTCCTTTGATAATTGGTGCTCCTGATATGGCTTTCCCTCGGCTAAATAACTTAAGATTTTGACTTCTTGTACCAGCTTTGTTTTTGTTACTAAGGTCTTCATTGGTGGAAAGTGGTGTAGGTACTGGTTGAACAGTATATCCTCCCTTATCCGGGAATGTTGCTCATTCAGGGGCTTCTGTTGATTTAGCTATCTTTTCTTTACATCTTGCCGGTGCTTCATCAATCTTAGGTGCTATTAATTTTATTTCCACTGTTGGAAATATGCGGTCTCCTGGCTTGGTTGCTGAGCGAATTCCTTTATTTGTTTGGGCTGTTACAGTAACAGCTGTGTTGCTGGTTGCTGCTTTGCCAGTTTTGGCTGGTGCTATTACAATGTTGCTTACTGATCGTAATTTGAATACTTCGTTTTTTGACCCTACAGGGGGAGGGGATCCTATTTTGTATATGCATTTGTTT
Alasmidonta_uwharriensis_Alas_3 TACTTTATATTTATTGTTTGCTTTGTGGTCAGGTTTAATTGGGTTGGCTTTAAGGCTTTTAATTCGAGCTGAATTGGGGCAACCAGGAAGGTTATTAGGCGATGATCAGTTGTATAATGTGATTGTTACGGCTCATGCTTTTATAATAATTTTTTTTCTGGTGATACCTATAATGATTGGGGGATTTGGTAATTGGCTTATTCCTTTGATAATTGGTGCTCCTGATATGGCTTTCCCTCGGCTAAATAACTTAAGATTTTGACTTCTTGTACCAGCTTTGTTTTTGTTACTAAGGTCTTCATTGGTGGAAAGTGGTGTAGGTACTGGTTGAACAGTATATCCTCCCTTATCCGGGAATGTTGCTCATTCAGGGGCTTCTGTTGATTTAGCTATCTTTTCTTTACATCTTGCCGGTGCTTCATCAATCTTAGGTGCTATTAATTTTATTTCCACTGTTGGAAATATGCGGTCTCCTGGCTTGGTTGCTGAGCGAATTCCTTTATTTGTTTGGGCTGTTACAGTAACAGCTGTGTTGCTGGTTGCTGCTTTGCCAGTTTTGGCTGGTGCTATTACAATGTTGCTTACTGATCGTAATTTGAATACTTCGTTTTTTGACCCTACAGGGGGAGGGGATCCTATTTTGTATATGCATTTGTTT
Alasmidonta_uwharriensis_Alas_4 TACTTTATATTTATTGTTTGCTTTGTGGTCAGGTTTAATTGGGTTGGCTTTAAGGCTTTTAATTCGAGCTGAATTGGGGCAACCAGGAAGGTTATTAGGCGATGATCAGTTGTATAATGTGATTGTTACGGCTCATGCTTTTATAATAATTTTTTTTCTGGTGATACCTATAATGATTGGGGGATTTGGTAATTGGCTTATTCCTTTGATAATTGGTGCTCCTGATATGGCTTTCCCTCGGCTAAATAACTTAAGATTTTGACTTCTTGTACCAGCTTTGTTTTTATTACTAAGGTCTTCATTGGTGGAAAGTGGTGTAGGTACTGGTTGAACAGTATATCCTCCCTTATCCGGGAATGTTGCTCATTCAGGGGCTTCTGTGGATTTAGCTATCTTTTCTTTACATCTTGCCGGTGCTTCATCAATCTTAGGTGCTATTAATTTTATTTCCACTGTTGGAAATATGCGGTCTCCTGGCTTGGTTGCTGAGCGAATTCCTTTATTTGTTTGGGCTGTTACAGTAACAGCTGTGTTGCTGGTTGCTGCTTTGCCAGTTTTGGCTGGTGCTATTACAATGTTGCTTACTGATCGTAATTTGAATACTTCGTTTTTTGACCCTACAGGGGGAGGGGATCCTATTTTGTATATGCATTTGTTT
Alasmidonta_uwharriensis_Alas_5 TACTTTATATTTATTGTTTGCTTTGTGGTCAGGTTTAATTGGGTTGGCTTTAAGGCTTTTAATTCGAGCTGAATTGGGGCAACCAGGAAGGTTATTAGGCGATGATCAGTTGTATAATGTGATTGTTACGGCTCATGCTTTTATAATAATTTTTTTTCTGGTGATACCTATAATGATTGGGGGATTTGGTAATTGGCTTATTCCTTTGATAATTGGTGCTCCTGATATGGCTTTCCCTCGGCTAAATAACTTAAGATTTTGACTTCTTGTACCAGCTTTGTTTTTATTACTAAGGTCTTCATTGGTGGAAAGTGGTGTAGGTACTGGTTGAACAGTATATCCTCCCTTATCCGGGAATGTTGCTCATTCAGGGGCTTCTGTGGATTTAGCTATCTTTTCTTTACATCTTGCCGGTGCTTCATCAATCTTAGGTGCTATTAATTTTATTTCCACTGTTGGAAATATGCGGTCTCCTGGCTTGGTTGCTGAGCGAATTCCTTTATTTGTTTGGGCTGTTACAGTAACAGCTGTGTTGCTGGTTGCTGCTTTGCCAGTTTTGGCTGGTGCTATTACAATGTTGCTTACTGATCGTAATTTGAATACTTCGTTTTTTGACCCTACAGGGGGAGGGGATCCTATTTTGTATATGCATTTGTTT
Alasmidonta_arcula_isolate_344 TACTTTATATTTGTTATTTGCTTTGTGGTCGGGTTTAATTGGGTTGGCTTTAAGACTTTTAATCCGAGCTGAATTAGGGCAACCAGGAAGGTTATTAGGCGATGATCAGTTGTATAATGTGATTGTTACGGCTCATGCTTTTATAATAATTTTTTTTCTAGTAATACCTATGATAATTGGGGGATTTGGTAATTGGCTTATTCCTTTGATAATTGGTGCTCCTGATATGGCTTTTCCTCGGTTGAATAATTTAAGATTTTGACTTCTTGTACCGGCTTTATTTTTATTATTAAGATCTTCATTGGTGGAAAGTGGTGTGGGTACTGGTTGGACAGTATATCCTCCTTTATCTGGGAATGTTGCTCATTCCGGGGCTTCTGTAGATTTAGCTATTTTTTCTTTACATCTTGCTGGTGCTTCATCAATTTTAGGTGCTATTAACTTTATTTCTACTGTTGGGAATATGCGGTCTCCTGGTTTAGTTGCTGAGCGAATTCCTTTATTTGTTTGAGCTGTTACTGTAACAGCCGTGTTATTAGTTGCTGCTTTGCCAGTTTTAGCTGGTGCTATTACAATATTGCTTACTGATCGTAATCTGAATACTTCATTTTTTGATCCAACGGGGGGGGGAGATCCTNNNNNNNNNNNNNNNNNNNNN
Alasmidonta_arcula_isolate_822 TACTTTATATTTGTTATTTGCTTTGTGGTCGGGTTTAATTGGGTTGGCTTTAAGACTTTTAATCCGAGCTGAATTAGGGCAACCAGGAAGGTTATTAGGCGATGATCAGTTGTATAATGTGATTGTTACGGCTCATGCTTTTATAATAATTTTTTTTCTGGTAATACCTATGATAATTGGGGGATTTGGTAATTGGCTTATTCCTTTGATAATTGGTGCTCCTGATATGGCTTTTCCTCGGTTGAATAATTTAAGATTTTGACTTCTTGTACCGGCTTTATTTTTATTATTAAGATCTTCATTGGTGGAAAGTGGTGTGGGTACTGGTTGGACAGTATATCCTCCTTTATCTGGGAATGTTGCTCATTCCGGGGCTTCTGTAGATTTAGCTATTTTTTCTTTACATCTTGCTGGTGCTTCATCAATTTTAGGTGCTATTAACTTTATTTCTACTGTTGGGAATATGCGGTCTCCTGGTTTAGTTGCTGAGCGAATTCCTTTATTTGTTTGAGCTGTTACTGTAACAGCCGTGTTATTAGTTGCTGCTTTGCCAGTTTTAGCTGGTGCTATTACAATATTGCTTACTGATCGTAATCTGAATACTTCATTTTTTGATCCAACGGGGGGGGGAGATCCTNNNNNNNNNNNNNNNNNNNNN
Alasmidonta_arcula_isolate_1642 TACTTTATATTTGTTATTTGCTTTGTGGTCGGGGTTAATTGGGTTGGCTTTAAGACTTTTAATCCGAGCTGAATTAGGGCAACCAGGAAGGTTATTAGGTGATGATCAGTTGTATAATGTGATTGTTACGGCTCATGCTTTTATAATAATTTTTTTTCTGGTAATACCTATGATAATTGGGGGATTTGGTAATTGGCTTATTCCTTTGATAATTGGTGCTCCTGATATGGCTTTTCCTCGGTTGAATAATTTAAGATTTTGACTTCTTGTACCGGCTTTATTTTTATTATTAAGATCTTCATTGGTGGAAAGTGGTGTGGGTACTGGTTGGACAGTATATCCTCCTTTATCTGGGAATGTTGCTCATTCCGGGGCTTCTGTAGATTTAGCTATTTTTTCTTTACATCTTGCTGGTGCTTCATCAATTTTAGGTGCTATTAACTTTATTTCTACTGTTGGGAATATGCGGTCTCCTGGTTTAGTTGCTGAGCGAATTCCTTTATTTGTTTGAGCTGTTACTGTAACAGCCGTGTTATTAGTTGCTGCTTTGCCAGTTTTAGCTGGTGCTATTACAATATTGCTTACTGATCGTAATCTGAATACTTCATTTTTTGATCCAACGGGGGGGGGAGATCCTNNNNNNNNNNNNNNNNNNNNN
Alasmidonta_arcula_isolate_1700 TACTTTATATTTGTTATTTGCTTTGTGGTCGGGTTTAATTGGGTTGGCTTTAAGACTTTTAATCCGAGCTGAATTAGGGCAACCAGGAAGGTTATTAGGTGATGATCAGTTGTATAATGTGATTGTTACGGCTCATGCTTTTATAATAATTTTTTTTCTGGTAATACCTATGATAATTGGGGGATTTGGTAATTGGCTTATTCCTTTGATAATTGGTGCTCCTGATATGGCTTTTCCTCGGTTGAATAATTTAAGATTTTGACTTCTTGTACCGGCTTTATTTTTATTATTAAGATCTTCATTGGTGGAAAGTGGTGTGGGTACTGGTTGGACAGTATATCCTCCTTTATCTGGGAATGTTGCTCATTCCGGGGCTTCTGTAGATTTAGCTATTTTTTCTTTACATCTTGCTGGTGCTTCATCAATTTTAGGTGCTATTAACTTTATTTCTACTGTTGGGAATATGCGGTCTCCTGGTTTAGTTGCTGAGCGAATTCCTTTATTTGTTTGAGCTGTTACTGTAACAGCCGTGTTATTAGTTGCTGCTTTGCCAGTTTTAGCTGGTGCTATTACAATATTGCTTACTGATCGTAATCTGAATACTTCATTTTTTGATCCAACGGGGGGGGGAGATCCTNNNNNNNNNNNNNNNNNNNNN
Alasmidonta_arcula_isolate_2049 TACTTTATATTTGTTATTTGCTTTGTGGTCGGGTTTAATTGGGTTGGCTTTGAGACTTTTAATCCGAGCTGAATTAGGGCAACCAGGAAGGTTATTAGGCGATGATCAGTTGTATAATGTGATTGTTACGGCTCATGCTTTTATAATAATTTTTTTTCTGGTAATACCTATGATAATTGGGGGATTTGGTAATTGGCTTATTCCTTTGATAATTGGTGCTCCTGATATGGCTTTTCCTCGGTTGAATAATTTAAGATTTTGACTTCTTGTACCGGCTTTATTTTTATTATTAAGATCTTCATTGGTGGAAAGTGGTGTGGGTACTGGTTGGACAGTATATCCTCCTTTATCTGGGAATGTTGCTCATTCCGGGGCTTCTGTAGATTTAGCTATTTTTTCTTTACATCTTGCTGGTGCTTCATCAATTTTAGGTGCTATTAACTTTATTTCTACTGTTGGGAATATGCGGTCTCCTGGTTTAGTTGCTGAGCGAATTCCTTTATTTGTTTGAGCTGTTACTGTAACAGCCGTGTTATTAGTTGCTGCTTTGCCAGTTTTAGCTGGTGCTATTACAATATTGCTTACTGATCGTAATCTGAATACTTCATTTTTTGATCCAACGGGGGGGGGAGATCCTNNNNNNNNNNNNNNNNNNNNN
Alasmidonta_heterodon_haplotype_1 NNNNNNNNNNNNNNNNNNNNNNNNNNNNNNNNNNNNAATTGGGTTGGCTTTAAGACTTTTAATCCGAGCTGAGTTAGGGCAACCTGGAAGGTTGTTAGGAGATGACCAGTTATACAATGTGATTGTTACAGCTCATGCTTTTATAATAATTTTTTTTTTAGTAATACCTATGATAATTGGTGGTTTTGGTAATTGGCTTATTCCTTTAATAATTGGCGCTCCTGATATGGCTTTTCCTCGACTAAATAATTTAAGTTTTTGGCTTCTTGTACCAGCTTTGTTTTTGTTATTAAGTTCTTCGTTGGTTGAAAGGGGTGTGGGGACTGGGTGAACAGTGTATCCTCCTTTATCTGGAAATGTTGCTCATTCCGGGGCTTCGGTTGATTTAGCTATTTTTTCTTTACATCTTGCTGGTGCTTCTTCAATTTTAGGCGCTATTAATTTTATTTCTACTGTTGGAAATATGCGGTCTCCTGGTTTGGTAGCTGAGCGAATTCCTTTATTTGTTTGAGCTGTTACGGTAACAGCTATGTTGTTAGTTGCTGCTTTACCTGTTTTAGCTGGTGCCATTACTATACTTCTTACTGATCGTAATTTAAATACTTCGTTTTTTGACCCNNNNNNNNNNNNNNNNNNNNNNNNNNNNNNNNNNNNNNNN
Alasmidonta_heterodon_haplotype_2 NNNNNNNNNNNNNNNNNNNNNNNNNNNNNNNNNNNNAATTGGGTTGGCTTTAAGACTTTTAATCCGAGCTGAGTTAGGGCAACCTGGAAGGTTGTTAGGAGATGACCAGTTATACAATGTGATTGTTACAGCTCATGCTTTTATAATAATTTTTTTTTTAGTAATACCTATGATAATTGGTGGTTTTGGTAATTGGCTTATTCCTTTAATAATTGGCGCTCCTGATATGGCTTTTCCTCGACTAAATAATTTAAGTTTTTGGCTTCTTGTACCAGCTTTGTTTTTGTTATTAAGTTCTTCGTTGGTTGAAAGGGGTGTGGGGACTGGGTGAACAGTGTATCCTCCTTTATCTGGAAATGTTGCTCATTCCGGGGCTTCGGTTGATTTAGCTATTTTTTCTTTACATCTTGCTGGTGCTTCTTCAATTTTAGGTGCTATTAATTTTATTTCTACTGTTGGAAATATGCGGTCTCCTGGTTTGGTAGCTGAGCGAATTCCTTTATTTGTTTGAGCTGTTACGGTAACAGCTATTTTGTTAGTTGCTGCTTTACCTGTTTTAGCTGGTGCCATTACTATACTTCTTACTGATCGTAATTTAAATACTTCGTTTTTTGACCCNNNNNNNNNNNNNNNNNNNNNNNNNNNNNNNNNNNNNNNN
Alasmidonta_heterodon_haplotype_3 NNNNNNNNNNNNNNNNNNNNNNNNNNNNNNNNNNNNNATTGGGTTGGCTTTAAGACTTTTAATCCGAGCTGAGTTAGGGCAACCTGGGAGGTTGTTAGGAGATGACCAGTTATACAATGTGATTGTTACAGCTCATGCTTTTATAATAATTTTTTTTTTAGTAATACCTATGATAATTGGTGGTTTTGGTAATTGGCTTATTCCTTTAATAATTGGCGCTCCTGATATGGCTTTTCCTCGACTAAATAATTTAAGTTTTTGGCTTCTTGTACCAGCTTTGTTTTTGTTATTAAGTTCTTCGTTGGTTGAAAGGGGTGTGGGGACTGGGTGAACAGTGTATCCTCCTTTATCTGGAAATGTTGCTCATTCCGGGGCTTCGGTTGATTTAGCTATTTTTTCTTTACATCTTGCTGGTGCTTCTTCAATTTTAGGTGCTATTAATTTTATTTCTACTGTTGGAAATATGCGGTCTCCTGGTTTGGTAGCTGAGCGAATTCCTTTATTTGTTTGAGCTGTTACGGTAACAGCTGTGTTGTTAGTTGCTGCTTTACCTGTTTTAGCTGGTGCCATTACTATACTTCTTACTGATCGTAATTTAAATACTTCGTTTTTTGACCCNNNNNNNNNNNNNNNNNNNNNNNNNNNNNNNNNNNNNNNN
Alasmidonta_heterodon_haplotype_4 NNNNNNNNNNNNNNNNNNNNNNNNNNNNNNNNNNNNAATTGGGTTGGCTTTAAGACTTTTAATCCGAGCTGAGTTAGGGCAACCTGGGAGGTTGTTAGGAGATGACCAGTTATACAATGTAATTGTTACAGCTCATGCTTTTATAATAATTTTTTTTTTGGTAATGCCTATGATAATTGGTGGTTTTGGTAATTGGCTTATTCCTTTAATAATTGGCGCTCCTGATATGGCTTTTCCTCGACTAAATAATTTAAGTTTTTGGCTTCTTGTACCAGCTTTGTTTTTGTTATTAAGTTCTTCGTTGGTTGAAAGGGGTGTGGGGACTGGGTGAACAGTGTATCCTCCTTTATCTGGAAATGTTGCTCATTCCGGGGCTTCGGTTGATTTAGCTATTTTTTCTTTACATCTTGCTGGTGCTTCTTCAATTTTAGGTGCTATTAATTTTATTTCTACTGTTGGAAATATGCGGTCTCCTGGTTTGGTAGCTGAGCGAATTCCTTTATTTGTTTGAGCTGTTACGGTAACAGCTGTGTTGTTAGTTGCTGCTTTACCTGTTTTAGCTGGTGCCATTACTATACTTCTTACTGATCGTAATTTAAATACTTCGTTTTTTGACCCNNNNNNNNNNNNNNNNNNNNNNNNNNNNNNNNNNNNNNNN
Alasmidonta_heterodon_NC_037431 TACTTTGTATTTATTATTAGCTTTGTGGTCTGGTTTAATTGGGTTGGCTTTAAGACTTTTAATCCGAGCTGAGTTAGGGCAACCTGGAAGGTTGTTAGGAGATGACCAGTTATACAATGTGATTGTTACAGCTCATGCTTTTATAATAATTTTTTTTTTAGTAATACCTATGATAATTGGTGGTTTTGGTAATTGGCTTATTCCTTTAATAATTGGCGCTCCTGATATGGCTTTTCCTCGACTAAATAATTTAAGTTTTTGGCTTCTTGTACCAGCTTTGTTTTTGTTATTAAGTTCTTCGTTGGTTGAAAGGGGTGTGGGGACTGGGTGAACAGTGTATCCTCCTTTATCTGGAAATGTTGCTCATTCCGGGGCTTCGGTTGATTTAGCTATTTTTTCTTTACATCTTGCTGGTGCTTCTTCAATTTTAGGTGCTATTAATTTTATTTCTACTGTTGGAAATATGCGGTCTCCTGGTTTGGTAGCTGAGCGAATTCCTTTATTTGTTTGAGCTGTTACGGTAACAGCTATTTTGTTAGTTGCTGCTTTACCTGTTTTAGCTGGTGCCATTACTATACTTCTTACTGATCGTAATTTAAATACTTCGTTTTTTGACCCTACGGGAGGAGGTGATCCTATTTTGTATATGCATTTGTTT
Alasmidonta_marginata_isolate_H2921 NNNNNNNNNNNNNNNNNNNNNNNNNNNNNNNNNNNNNNNNNNNNNNNNNNNNNNNNNNNNNNNNNNNNNNNNNNNNNNNNNNNNNNNNNNNNNATTGGGTGATGATCAGTTGTATAATGTCATTGTTACGGCTCATGCTTTTATAATAATTTTTTTTTTGGTAATACCTATAATAATAGGTGGGTTTGGTAATTGACTTATTCCTTTGATGATTGGTGCTCCGGATAGGGCTTTTCCTCGGTTAAATAATTTAAGATTTTGACTTCTTGTACCAACTTTGTTTTTGTTGTTAAGGTCTTCACTGGTGGAGAGTGGTGTAGGTACTGGTTGAACAGTATATCCCCCTTTATCAGGAAATGTTGCTCATTCTGGAGCTTCTGTGGATTTGGCAATTATTTCTTTGCACCTTGCTGGGGCTTCATCAATTTTAGGTGCTATTAACTTTATCTCTACTGTTGGAAATATGCGATCTCCTGGTGTAATTGCTGAGCGAATTCCTTTATATGTTTGGGCTGTAACTGTGACAACCGTGATATCGGTTGCTGCTTTGCCNNNTTTAGCTGGTGCTATTACAATGTTACTCACTGATCGTAATTTCAATACTTNNNNNNNNNNNNNNNNNNNNNNNNNNNNNNNNNNNNNNNNNNNNNNNNNNNNN
Alasmidonta_marginata_UMMZ_265695 NNCTTTATATTTGTTGTTTGCTTTGTGGTCGGGTTTAATTGGGTTGGCTTTAAGTCTTTTAATTCGAGCTGAGTTAGGTCAACCGGGAAGGCTATTGGGTGATGATCAGTTGTATAATGTCATTGTTACGGCTCATGCTTTTATAATAATTTTTTTTTTGGTAATACCTATAATAATTGGTGGGTTTGGTAATTGACTTATTCCTTTGATGATTGGTGCTCCTGATATGGCTTTTCCTCGGTTAAATAATTTAAGATTTTGACTTCTTGTACCAGCTTTGTTTTTGTTGTTAAGGTCTTCACTGGTGGAGAGTGGTGTAGGTACTGGTTGAACAGTATATCCCCCTTTATCAGGAAATGTTGCTCATTCTGGAGCTTCTGTGGATTTGGCTATTTTTTCTTTGCACCTTGCTGGGGCTTCATCAATTTTAGGTGCTATTAACTTTATTTCTACTGTTGGAAATATGCGATCTCCTGGTTTAATTGCTGAGCGAATTCCTTTATTTGTTTGGGCTGTTACTGTGACGGCCGTGTTATTGGTTGCTGCTTTGCCAGTTTTAGCTGGTGCTATTACAATGTTACTCACTGATCGTAATTTAAATACTTCATTTTTTGATCCTACGGGAGGGGGAGATCCTATTTTATATATACATNNNNNN
Alasmidonta_triangulata NNNNNNNTATTTATTATTTGCTTTGTGGTCGGGTTTAATTGGATTGGCTTTAAGGCTTTTAATTCGAGCTGAATTAGGGCAACCAGGGAGGTTATTAGGCGATGACCAGTTGTATAATGTGATTGTTACGGCTCATGCTTTTATAATAATTTTTTTTTTAGTAATACCTATGATAATTGGGGGATTTGGTAATTGGCTTATTCCTTTGATAATTGGTGCTCCTGATATGGCTTTTCCTCGGTTAAATAATTTAAGATTTTGACTTCTTGTGCCAGCTTTATTTTTATTATTAAGATCTTCATTGGTGGAAAGTGGTGTAGGTACTGGTTGGACAGTATATCCTCCTTTGTCTGGGAATGTTGCTCATTCCGGGGCTTCTGTAGATTTAGCTATTTTTTCTTTACATCTTGCTGGTGCTTCATCAATTTTAGGTGCTATTAACTTTATTTCTACTGTTGGGAATATGCGGTCCCCTGGTTTGGTTGCTGAGCGAATTCCTTTGTTTGTTTGGGCTGTTACTGTAACAGCCGTGTTATTGGTTGCTGCTTTGCCAGTTTTAGCTGGTGCTATTACAATATTGCTTACGGATCGGAATCTGAATACTTCATTTTTTNNNNNNNNNNNNNNNNNNNNNNNNNNNNNNNNNNNNNNNNNNNNN
Alasmidonta_triangulata_isolate_1 NNNNNNNNNNNNNNNNNNNNNNNNNNNNNNNNNNNNNNNNNNNNNNNNNTTAAGACTTTTAATCCGAGCTGAATTAGGGCAACCAGGAAGGTTATTAGGCGATGATCAGTTGTATAATGTGATTGTTACGGCTCATGCTTTTATAATAATTTTTTTTCTGGTAATACCTATGATAATTGGGGGATTTGGTAATTGGCTTATTCCTTTGATAATTGGTGCTCCTGATATGGCTTTTCCTCGGTTGAATAATTTAAGATTTTGACTTCTTGTACCGGCTTTATTTTTATTATTAAGATCTTCATTGGTGGAAAGTGGTGTGGGTACTGGTTGGACAGTATATCCTCCTTTATCTGGGAATGTTGCTCATTCCGGGGCTTCTGTAGATTTAGCTATTTTTTCTTTACATCTTGCTGGTGCTTCATCAATTTTAGGTGCTATTAACTTTATTTCTACTGTTGGGAATATGCGGTCTCCTGGTTTAGTTGCTGAGCGAATTCCTTTATTTGTTTGAGCTGTTACTGTAACAGCCGTGTTATTAGTTGCTGCTTTGCCAGTTTTAGCTGGTGCTATTACAATATTGCTTACTGATCGTAATCTGAATACTTCATTTTTTNNNNNNNNNNNNNNNNNNNNNNNNNNNNNNNNNNNNNNNNNNNNN
Alasmidonta_triangulata_isolate_3 NNNNNNNNNNNNNNNNNNNNNNNNNNNNNNNNNNNNNNNNNNNNNNNNNTTAAGACTTTTAATCCGAGCTGAATTAGGGCAACCAGGAAGGTTATTAGGCGATGATCAGTTGTATAATGTGATTGTTACGGCTCATGCTTTTATAATAATTTTTTTTCTGGTAATACCTATGATAATTGGGGGATTTGGTAATTGGCTTATTCCTTTGATAATTGGTGCTCCTGATATGGCTTTTCCTCGGTTGAATAATTTAAGATTTTGACTTCTTGTACCGGCTTTATTTTTATTATTAAGATCTTCATTGGTGGAAAGTGGTGTGGGTACTGGTTGGACAGTATATCCTCCTTTATCTGGGAATGTTGCTCATTCCGGGGCTTCTGTAGATTTAGCTATTTTTTCTTTACATCTTGCTGGTGCTTCATCAATTTTAGGTGCTATTAACTTTATTTCTACTGTTGGGAATATGCGGTCTCCTGGTTTAGTTGCTGAGCGAATTCCTTTATTTGTTTGAGCTGTTACTGTAACAGCCGTGTTATTAGTTGCTGCTTTGCCAGTTTTAGCTGGTGCTATTACAATATTGCTTACTGATCGTAATCTGAATACTTCATTTTTTGATCCAACGGGGGGGGGAGATCCTATTTTGTATATACATTTGTTT
Alasmidonta_triangulata_isolate_4 NNNNNNNNNNNNNNNNNNNNNNNNNNNNNNNNNNNNNNNNNNNNNNNNNTTAAGGCTTTTAATTCGAGCTGAATTAGGGCAACCAGGGAGGTTATTAGGCGATGACCAGTTGTATAATGTGATTGTTACGGCTCATGCTTTTATAATAATTTTTTTTTTGGTAATACCTATGATAATTGGGGGATTTGGTAATTGGCTTATTCCTTTGATAATTGGTGCTCCTGATATGGCTTTTCCTCGGTTAAATAATTTAAGATTTTGACTTCTTGTGCCAGCTTTATTTTTATTATTAAGATCTTCATTGGTGGAAAGTGGTGTAGGTACTGGTTGGACAGTATATCCTCCTTTGTCTGGGAATGTTGGTCATTCCGGGGCTTCTGTAGATTTAGCTATTTTTTCTTTACATCTTGCTGGTGCTTCATCAATTTTAGGTGCTATTAACTTTATTTCTACTGTTGGGAATATGCGGTCTCCTGGTTTGGTTGCTGAGCGAATTCCTTTGTTTGTTTGGGCTGTTACAGTAACAGCCGTGTTATTGGTTGCTGCTTTGNNNNNNNNNNNNNNNNNNNNNNNNNNNNNNNNNNNNNNNNNNNNNNNNNNNNNNNNNNNNNNNNNNNNNNNNNNNNNNNNNNNNNNNNNNNNNNNNNNNNNNNNNNNN
Alasmidonta_triangulata_voucher_Atri_Fli001HCO1583GAA004 TACTTTATATTTATTATTTGCTTTGTGGTCGGGTTTAATTGGATTGGCTTTAAGGCTTTTAATTCGAGCTGAATTAGGGCAACCAGGGAGGTTATTAGGCGATGACCAGTTGTATAATGTGATTGTTACGGCTCATGCTTTTATAATAATTTTTTTTTTAGTAATACCTATGATAATTGGGGGATTTGGTAATTGGCTTATTCCTTTGATAATTGGTGCTCCTGATATGGCTTTTCCTCGGTTAAATAATTTAAGATTTTGACTTCTTGTGCCAGCTTTATTTTTATTATTAAGATCTTCATTGGTGGAAAGTGGTGTAGGTACTGGTTGGACAGTATATCCTCCTTTGTCTGGGAATGTTGCTCATTCCGGGGCTTCTGTAGATTTAGCTATTTTTTCTTTACATCTTGCTGGTGCTTCATCAATTTTAGGTGCTATTAACTTTATTTCTACTGTTGGGAATATGCGGTCCCCTGGTTTGGTTGCTGAGCGAATTCCTTTGTTTGTTTGGGCTGTTACTGTAACAGCCGTGTTATTGGTTGCTGCTTTGCCAGTTTTAGCTGGTGCTATTACAATATTGCTTACTGATCGTAATCTGAATACTTCATTTTTTGACCCAACGGGAGGGGGAGNNNNNNNNNNNNNNNNNNNNNNNNNN
Alasmidonta_triangulata_voucher_Atri_Fli002HCO1583GAA004 TACTTTATATTTATTATTTGCTTTGTGGTCGGGTTTAATTGGATTGGCTTTAAGGCTTTTAATTCGAGCTGAATTAGGGCAACCAGGGAGGTTATTAGGCGATGACCAGTTGTATAATGTGATTGTTACGGCTCATGCTTTTATAATAATTTTTTTTTTAGTAATACCTATGATAATTGGGGGATTTGGTAATTGGCTTATTCCTTTGATAATTGGTGCTCCTGATATGGCTTTTCCTCGGTTAAATAATTTAAGATTTTGACTTCTTGTGCCAGCTTTATTTTTATTATTAAGATCTTCATTGGTGGAAAGTGGTGTAGGTACTGGTTGGACAGTATATCCTCCTTTGTCTGGGAATGTTGCTCATTCCGGGGCTTCTGTAGATTTAGCTATTTTTTCTTTACATCTTGCTGGTGCTTCATCAATTTTAGGTGCTATTAACTTTATTTCTACTGTTGGGAATATGCGGTCCCCTGGTTTGGTTGCTGAGCGAATTCCTTTGTTTGTTTGGGCTGTTACTGTAACAGCCGTGTTATTGGTTGCTGCTTTGCCAGTTTTAGCTGGTGCTATTACAATATTGCTTACTGATCGTAATCTGAATACTTCATTTTTTGACCCAACGGGAGGGGGAGATCNNNNNNNNNNNNNNNNNNNNNNN
Alasmidonta_triangulata_voucher_Atri_Fli003HCO1583GAA004 TACTTTATATTTATTATTTGCTTTGTGGTCGGGTTTAATTGGATTGGCTTTAAGGCTTTTAATTCGAGCTGAATTAGGGCAACCAGGGAGGTTATTAGGCGATGACCAGTTGTATAATGTGATTGTTACGGCTCATGCTTTTATAATAATTTTTTTTTTGGTAATACCTATGATAATTGGGGGATTTGGTAATTGGCTTATTCCTTTGATAATTGGTGCTCCTGATATGGCTTTTCCTCGGTTAAATAATTTAAGATTTTGACTTCTTGTGCCAGCTTTATTTTTATTATTAAGATCTTCATTGGTGGAAAGTGGTGTAGGTACTGGTTGGACAGTATATCCTCCTTTGTCTGGGAATGTTGCTCATTCCGGGGCTTCTGTAGATTTAGCTATTTTTTCTTTACATCTTGCTGGTGCTTCATCAATTTTAGGTGCTATTAACTTTATTTCTACTGTTGGGAATATGCGGTCCCCTGGTTTGGTTGCTGAGCGAATTCCTTTGTTTGTTTGGGCTGTTACTGTAACAGCCGTGTTATTGGTTGCTGCTTTGCCAGTTTTAGCTGGTGCTATTACAATATTGCTTACTGATCGTAATCTGAATACTTCATTTTTTGACCCAACGGGAGGGGGAGATCNNNNNNNNNNNNNNNNNNNNNNN
Alasmidonta_undulata_haplotype_Au1 NACTTTATATTTATTATTTGCTTTGTGGTCGGGTTTAATTGGGTTGGCTTTAAGGCTCTTAATTCGAGCTGAATTAGGGCAACCAGGAAGGTTATTAGGCGATGATCAGTTGTATAATGTGATTGTTACGGCTCATGCTTTTATAATAATTTTTTTCCTGGTAATACCTATGATAATTGGGGGATTTGGTAATTGGCTTATTCCCTTGATAATTGGTGCTCCTGATATGGCTTTTCCTCGGTTAAATAACTTGAGATTTTGACTTCTTGTACCAGCTTTATTTTTACTATTAAGATCTTCATTGGTGGAAAGTGGTGTAGGTACTGGTTGGACAGTATATCCTCCTTTATCTGGGAATGTTGCTCATTCCGGGGCTTCTGTAGATTTAGCTATTTTTTCTTTACATCTTGCTGGTGCTTCATCAATTTTAGGTGCTATTAACTTTATTTCTACTGTTGGGAATATGCGGTCTCCTGGTTTGGTTGCTGAGCGAATTCCTTTATTTGTTTGGGCTGTTACAGTAACAGCCGTGTTATTGGTTGCTGCTTTGCCAGTTTTAGCTGGTGCTATTACAATATTGCTTACTGACCGTAATCTGAATACTTCATTTTTTGACCCAACGGGTGGGGGAGATCCTATTTTATATATACATTTGTTT
Alasmidonta_undulata_isolate_15 NNNNNNNNNNNNNNNNNNNNNNNNNNNNNNNNNNNNNNNNNNNNNNNNNTTGAGGCTTTTGATTCGAGCTGAGTTAGGGCAACCAGGGAGACTATTAGGCGATGATCAGTTGTACAATGTGATTGTCACAGCTCATGCTTTTATAATAATTTTTTTTCTAGTAATACCTATAATGATTGGGGGATTTGGTAATTGACTTATCCCTTTGATGATTGGTGCTCCTGACATGGCTTTCCCTCGATTAAATAATCTAAGGTTTTGACTTCTTGTGCCAGCTTTGTTTTTATTATTAAGGTCTTCATTGGTGGAAAGTGGTGTAGGTACTGGTTGAACAGTATATCCTCCTTTATCTGGTAATGTTGCTCATTCTGGGGCTTCTGTGGACTTAGCTATTTTTTCCTTACATCTTGCTGGTGCTTCATCAATTTTAGGTGCTATTAATTTTATTTCAACTGTTGGGAATATGCGTTCTCCTGGTTTGGTTGCTGAGCGAATTCCTTTATTTGTTTGGGCTGTTACAGTAACAGCTGTGTTATTGGTTGCTGCTTTACCGGTTTTAGCTGGTGCTATTACAATGTTGCTTACTGATCGTAATTTGAATACTTCATTTTTTGATCCTACAGGAGGAGGGGATCCTATTTTGTATATGCATTTGTTT
Alasmidonta_undulata_isolate_H2938 NNNNNNNNNNNNNNNNNNNNNNNNNNNNNNNNNNNNNNNNNNNNNNNNNNNNNNNNNNNNNNNNNNNNNNNNNNNNNNNNNNNNNNNNNNNNNATTAGGCGATGATCAGTTGTATAATGTGATTGTTACGACTCATGCTTTTATAATAATTTTTTTTCTGGTAATACCTATGATAATTGGGGGATTTGGTAATTGGCTTATTCCCTTGATAATTGGTGCTCCTGATATGGCTTTTCCTCGGTTAAATAACTTGAGATTTTGACTTCTTGTACCAGCTTTATTTTTACTATTAAGATCTTCATTGGTGGAAAGTGGTGTAGGTACTGGTTGGACAGTATATCCTCCTTTATCTGGGAATGTTGCTCATTCCGGGGCTTCTGTAGATTTAGCTATTTTTTCTTTACATCTTGCTGGTGCTTCGTCAATTTTAGGTGCTATTAACTTTATTTCTACTGTTGGGAATATGCGGTCTCCTGGTTTGGTTGCTGAGCGAATTCCTTTATTTGTTTGGGCTGTTACAGTAACAGCCGTGTTATTGGTTGCTGCTTTGCCGNTTTTAGCTGGTGCTATTACAATATTGCTTACTGATCGTAATCTGAATACTTNNNNNNNNNNNNNNNNNNNNNNNNNNNNNNNNNNNNNNNNNNNNNNNNNNNNN
Alasmidonta_undulata_isolate_H2939 NNNNNNNNNNNNNNNNNNNNNNNNNNNNNNNNNNNNNNNNNNNNNNNNNNNNNNNNNNNNNNNNNNNNNNNNNNNNNNNNNNNNNNNNNNNNNATTAGGCGATGATCAGTTGTATAATGTGATTGTTACGACTCATGCTTTTATAATAATTTTTTTTCTGGTAATACCTATGATAATTGGGGGATTTGGTAATTGGCTTATTCCCTTGATAATTGGTGCTCCTGATATGGCTTTTCCTCGGTTAAATAACTTGAGATTTTGACTTCTTGTACCAGCTTTATTTTTACTATTAAGATCTTCATTGGTGGAAAGTGGTGTAGGTACTGGTTGGACAGTATATCCTCCTTTATCTGGGAATGTTGCTCATTCCGGGGCTTCTGTAGATTTAGCTATTTTTTCTTTACATCTTGCTGGTGCTTCGTCAATTTTAGGTGCTATTAACTTTATTTCTACTGTTGGGAATATGCGGTCTCCTGGTTTGGTTGCTGAGCGAATTCCTTTATTTGTTTGGGCTGTTACAGTAACAGCCGTGTTATTGGTTGCTGCTTTGCCGNTTTTAGCTGGTGCTATTACAATATTGCTTACTGATCGTAATCTGAATACTTNNNNNNNNNNNNNNNNNNNNNNNNNNNNNNNNNNNNNNNNNNNNNNNNNNNNN
Alasmidonta_undulata_isolate_H2940 NNNNNNNNNNNNNNNNNNNNNNNNNNNNNNNNNNNNNNNNNNNNNNNNNNNNNNNNNNNNNNNNNNNNNNNNNNNNNNNNNNNNNNNNNNNNNATTAGGCGATGATCAGTTGTATAATGTGATTGTTACGGCTCATGCTTTTATAATAATTTTTTTTCTGGTAATACCTATGATAATTGGGGGATTTGGTAATTGGCTTATTCCCTTGATAATTGGTGCTCCTGATATGGCTTTTCCTCGGTTAAATAACTTGAGATTTTGACTTCTTGTACCAGCTTTATTTTTACTATTAAGATCTTCATTGGTGGAAAGTGGTGTAGGTACTGGTTGGACAGTATATCCTCCTTTATCTGGGAATGTTGCTCATTCCGGGGCTTCTGTAGATTTAGCTATTTTTTCTTTACATCTTGCTGGTGCTTCGTCAATTTTAGGTGCTATTAACTTTATTTCTACTGTTGGGAATATGCGGTCTCCTGGTTTGGTTGCTGAGCGAATTCCTTTATTTGTTTGGGCTGTTACAGTAACAGCCGTGTTATTGGTTGCTGCTTTGCCGNTTTTAGCTGGTGCTATTACAATATTGCTTACTGATCGTAACCTGAATACTTNNNNNNNNNNNNNNNNNNNNNNNNNNNNNNNNNNNNNNNNNNNNNNNNNNNNN
Alasmidonta_undulata_isolate_SERCINVERT1608 TACTTTATATTTATTATTTGCTTTGTGGTCGGGTTTAATTGGGTTGGCTTTAAGGCTCTTAATTCGAGCTGAATTAGGGCAACCAGGAAGGTTATTAGGCGATGATCAGTTGTATAATGTGATTGTTACGGCTCATGCTTTTATAATAATTTTTTTCCTGGTAATACCTATGATAATTGGGGGATTTGGTAATTGGCTTATTCCCTTGATAATTGGTGCTCCTGATATGGCTTTTCCTCGGTTAAATAACTTGAGATTTTGACTTCTTGTACCAGCTTTATTTTTACTATTAAGATCTTCATTGGTGGAAAGTGGTGTAGGTACTGGTTGGACAGTATATCCTCCTTTATCTGGGAATGTTGCTCATTCCGGGGCTTCTGTAGATTTAGCTATTTTTTCTTTACATCTTGCTGGTGCTTCGTCAATTTTAGGTGCTATTAACTTTATTTCTACTGTTGGGAATATGCGGTCTCCTGGTTTGGTTGCTGAGCGAATTCCTTTATTTGTTTGGGCTGTTACAGTAACAGCCGTGTTATTGGTTGCTGCTTTGCCAGTTTTAGCTGGTGCTATTACAATATTGCTTACTGACCGTAATCTGAATACTTCATTTTTTGACCCAACGGGTGGGGGAGATCCTATTTTATATATACATTTGTTT
Alasmidonta_undulata_isolate_SERCINVERT1609 NACTTTATATTTATTATTTGCTTTGTGGTCGGGTTTAATTGGGTTGGCTTTAAGGCTCTTAATTCGAGCTGAATTAGGGCAACCAGGAAGGTTGTTAGGCGATGATCAGTTGTATAATGTGATTGTTACGGCTCATGCTTTTATAATAATTTTTTTCCTGGTAATACCTATGATAATTGGGGGATTTGGTAATTGGCTTATTCCCTTGATAATTGGTGCTCCTGATATGGCTTTTCCTCGGTTAAATAACTTGAGATTTTGACTTCTTGTACCAGCTTTATTTTTACTATTAAGATCTTCATTGGTGGAAAGTGGTGTAGGTACTGGTTGGACAGTATATCCTCCTTTATCTGGGAATGTTGCTCATTCCGGGGCTTCTGTAGATTTAGCTATTTTTTCTTTACATCTTGCTGGTGCTTCGTCAATTTTAGGTGCTATTAACTTTATTTCTACTGTTGGGAATATGCGGTCTCCTGGTTTGGTTGCTGAGCGAATTCCTTTATTTGTTTGGGCTGTTACAGTAACAGCCGTGTTATTGGTTGCTGCTTTGCCAGTTTTAGCTGGTGCTATTACAATATTGCTTACTGACCGTAATCTGAATACTTCATTTTTTGACCCAACGGGTGGGGGAGATCCTATTTTATATATACATTTGTTT
Alasmidonta_varicosa_haplotype_Av1 NACTTTATATTTATTATTTGCTTTGTGGTCAGGCTTAATTGGGTTAGCCTTGAGGCTTTTGATTCGAGCTGAGTTAGGGCAACCAGGAAGGCTATTAGGTGATGATCAGTTGTACAATGTGATTGTCACAGCTCATGCTTTTATAATAATTTTTTTTCTAGTAATACCTATAATGATTGGGGGATTTGGTAATTGACTTATCCCTTTGATGATTGGTGCTCCTGACATGGCTTTCCCTCGATTAAATAATCTAAGGTTTTGACTTCTTGTGCCAGCTTTGTTTTTATTATTAAGGTCTTCATTGGTGGAAAGTGGTGTAGGTACTGGTTGAACAGTATATCCTCCTTTATCTGGTAATGTTGCTCATTCTGGGGCTTCTGTGGATTTAGCTATTTTTTCCTTACATCTTGCTGGTGCTTCATCAATTTTAGGTGCTATTAATTTTATTTCAACTGTTGGGAATATGCGTTCTCCTGGTTTGGTTGCTGAGCGAATTCCTTTATTTGTTTGGGCTGTTACAGTAACAGCTGTGTTATTGGTTGCTGCTTTACCAGTTTTAGCTGGTGCTATTACAATGTTGCTTACTGATCGTAATTTGAATACTTCATTTTTTGATCCTACAGGAGGGGGGGATCCTATTTTGTATATGCATTTGTTT
Alasmidonta_varicosa_haplotype_Av2 NACTTTATATTTATTATTTGCTTTGTGGTCAGGCTTAATTGGGTTAGCCTTGAGGCTTTTGATTCGAGCTGAGTTAGGGCAACCAGGAAGGCTATTAGGCGATGATCAGTTGTACAATGTGATTGTCACAGCTCATGCTTTTATAATAATTTTTTTTCTAGTAATACCTATAATGATTGGGGGATTTGGTAATTGACTTATCCCTTTGATGATTGGTGCTCCTGACATGGCTTTCCCTCGATTAAATAATCTAAGGTTTTGACTTCTTGTGCCAGCTTTGTTTTTATTATTAAGGTCTTCATTGGTGGAAAGTGGTGTGGGTACTGGTTGAACAGTATATCCTCCTTTATCTGGTAATGTTGCTCATTCTGGGGCTTCTGTGGATTTAGCTATTTTTTCCTTACATCTTGCTGGTGCTTCATCAATTTTAGGTGCTATTAATTTTATTTCAACTGTTGGGAATATGCGTTCTCCTGGTTTGGTTGCTGAGCGAATTCCTTTATTTGTTTGGGCTGTTACAGTAACAGCTGTGTTATTGGTTGCTGCTTTACCAGTTTTAGCTGGTGCTATTACAATGTTGCTTACTGATCGTAATTTGAATACTTCATTTTTTGATCCTACAGGAGGGGGGGATCCTATTTTGTATATGCATTTGTTT
Alasmidonta_varicosa_haplotype_Av3 NACTTTATATTTATTATTTGCTTTGTGGTCAGGTTTAATTGGGTTAGCCTTGAGGCTTTTGATTCGAGCTGAGTTAGGGCAACCAGGAAGGCTATTAGGTGATGATCAGTTGTACAATGTGATTGTCACAGCTCATGCTTTTATAATAATTTTTTTTCTAGTAATACCTATAATGATTGGGGGATTTGGTAATTGACTTATCCCTTTGATGATTGGTGCTCCTGACATGGCTTTCCCTCGATTAAATAATCTAAGGTTTTGACTTCTTGTGCCAGCTTTGTTTTTATTATTAAGGTCTTCATTGGTGGAAAGTGGTGTAGGTACTGGTTGAACAGTATATCCTCCTTTATCTGGTAATGTTGCTCATTCTGGGGCTTCTGTGGATTTAGCTATTTTTTCCTTACATCTTGCTGGTGCTTCATCAATTTTAGGTGCTATTAATTTTATTTCAACTGTTGGGAATATGCGTTCTCCTGGTTTGGTTGCTGAGCGAATTCCTTTATTTGTTTGGGCTGTTACAGTAACAGCTGTGTTATTGGTTGCTGCTTTACCAGTTTTAGCTGGTGCTATTACAATGTTGCTTACTGATCGTAATTTGAATACTTCATTTTTTGATCCTACAGGAGGGGGGGATCCTATTTTGTATATGCATTTGTTT
Alasmidonta_varicosa_haplotype_Av4 NACTTTATATTTATTATTTGCTTTGTGGTCAGGCTTAATTGGGTTAGCCTTGAGGCTTTTGATTCGAGCTGAGTTAGGGCAACCAGGAAGGCTATTAGGCGATGATCAGTTGTACAATGTGATTGTCACAGCTCATGCTTTTATAATAATTTTTTTTCTAGTAATACCTATAATGATTGGGGGATTTGGTAATTGACTTATCCCTTTGATGATTGGTGCTCCTGACATGGCTTTCCCTCGATTAAATAATCTAAGGTTTTGACTTCTTGTGCCAGCTTTGTTTTTATTATTAAGGTCTTCATTGGTGGAAAGTGGTGTGGGTACTGGTTGAACAGTATATCCTCCTTTATCTGGTAATGTTGCTCATTCTGGGGCTTCTGTGGATTTAGCTATTTTTTCCTTACATCTTGCTGGTGCTTCATCAATTTTAGGTGCTATTAATTTTATTTCAACTGTTGGGAATATGCGTTCTCCTGGTTTGGTTGCTGAGCGAATTCCTTTATTTGTTTGGGCTGTTATAGTAACAGCTGTGTTATTGGTTGCTGCTTTACCAGTTTTAGCTGGTGCTATTACAATGTTGCTTACTGATCGTAATTTGAATACTTCATTTTTTGATCCTACAGGAGGGGGGGATCCTATTTTGTATATGCATTTGTTT
Alasmidonta_varicosa_haplotype_Av5 NACTTTATATTTATTATTTGCTTTGTGGTCAGGCTTAATTGGGTTAGCCTTGAGGCTTTTGATTCGAGCTGAGTTAGGGCAACCAGGAAGGCTATTAGGTGATGATCAGTTGTACAATGTGATTGTCACAGCTCATGCTTTTATAATAATTTTTTTTCTAGTAATACCTATAATGATTGGGGGATTTGGTAATTGACTTATCCCTTTGATGATTGGTGCTCCTGACATGGCTTTCCCTCGATTAAATAATCTAAGGTTTTGACTTCTTGTGCCAGCTTTGTTTTTATTATTAAGGTCTTCATTGGTGGAAAGTGGTGTAGGTACTGGTTGAACAGTATATCCCCCTTTATCTGGTAATGTTGCTCATTCTGGGGCTTCTGTGGATTTAGCTATTTTTTCCTTACATCTTGCTGGTGCTTCATCAATTTTAGGTGCTATTAATTTTATTTCAACTGTTGGGAATATGCGTTCTCCTGGTTTGGTTGCTGAGCGAATTCCTTTATTTGTTTGGGCTGTTACAGTAACAGCTGTGTTATTGGTTGCTGCTTTACCAGTTTTAGCTGGTGCTATTACAATGTTGCTTACTGATCGTAATTTGAATACTTCATTTTTTGATCCTACAGGAGGGGGGGATCCTATTTTGTATATGCATTTGTTT
Alasmidonta_varicosa_isolate_18 NNNNNNNNNNNNNNNNNNNNNNNNNNNNNNNNNNNNNNNNNNNNNNNNNTTGAGGCTTTTGATTCGAGCTGAGTTAGGGCAACCAGGGAGGCTATTAGGCGATGATCAGTTGTACAATGTGATTGTCACAGCTCATGCTTTTATAATAATTTTTTTTCTAGTAATACCTATAATGATTGGGGGATTTGGTAATTGACTTATCCCTTTGATGATTGGTGCTCCTGACATGGCTTTCCCTCGATTAAATAATCTAAGGTTTTGACTTCTTGTGCCAGCTTTGTTTTTATTATTAAGGTCTTCATTGGTGGAAAGTGGTGTAGGTACTGGTTGAACAGTATATCCTCCTTTATCTGGTAATGTTGCTCATTCTGGGGCTTCTGTGGACTTAGCTATTTTTTCCTTACATCTTGCTGGTGCTTCATCAATTTTAGGTGCTATTAATTTTATTTCAACTGTTGGGAATATGCGTTCTCCTGGTTTGGTTGCTGAGCGAATTCCTTTATTTGTTTGGGCTGTTACAGTAACAGCTGTGTTATTGGTTGCTGCTTTACCAGTTTTAGCTGGTGCTATTACAATGTTGCTTACTGATCGTAATTTGAATACTTCATTTTTTGATCCTACAGGAGGAGGGGATCCTATTTTGTATATGCATTTGTTT
Alasmidonta_varicosa_isolate_19 NNNNNNNNNNNNNNNNNNNNNNNNNNNNNNNNNNNNNNNNNNNNNNNNNTTGAGGCTTTTGATTCGAGCTGAGTTAGGGCAACCAGGGAGGCTATTAGGCGATGATCAGTTGTACAATGTGATTGTCACAGCTCATGCTTTTATAATAATTTTTTTTCTAGTAATACCTATAATGATTGGGGGATTTGGTAATTGACTTATCCCTTTGATGATTGGTGCTCCTGACATGGCTTTCCCTCGATTAAATAATCTAAGGTTTTGACTTCTTGTGCCAGCTTTGTTTTTATTATTAAGGTCTTCATTGGTGGAAAGTGGTGTAGGTACTGGTTGAACAGTATATCCTCCTTTATCTGGTAATGTTGCTCATTCTGGGGCTTCTGTGGACTTAGCTATTTTTTCCTTACATCTTGCTGGTGCTTCATCAATTTTAGGTGCTATTAATTTTATTTCAACTGTTGGGAATATGCGTTCTCCTGGTTTGGTTGCTGAGCGAATTCCTTTATTTGTTTGGGCTGTTACAGTAACAGCTGTGTTATTGGTTGCTGCTTTACCAGTTTTAGCTGGTGCTATTACAATGTTGCTTACTGATCGTAATTTGAATACTTCATTTTTTGATCCTACAGGAGGAGGGGATCCTATTTTGTATATGCATTTGTTT
Alasmidonta_varicosa_isolate_20 NNNNNNNNNNNNNNNNNNNNNNNNNNNNNNNNNNNNNNNNNNNNNNNNNTTGAGGCTTTTGATTCGAGCTGAGTTAGGGCAACCAGGGAGGCTATTAGGCGATGATCAGTTGTACAATGTGATTGTCACAGCTCATGCTTTTATAATAATTTTTTTTCTAGTAATACCTATAATGATTGGGGGATTTGGTAATTGACTTATCCCTTTGATGATTGGTGCTCCTGACATGGCTTTCCCTCGATTAAATAATCTAAGGTTTTGACTTCTTGTGCCAGCTTTGTTTTTATTATTAAGGTCTTCATTGGTGGAAAGTGGTGTAGGTACTGGTTGAACAGTATATCCTCCTTTATCTGGTAATGTTGCTCATTCTGGGGCTTCTGTGGACTTAGCTATTTTTTCCTTACATCTTGCTGGTGCTTCATCAATTTTAGGTGCTATTAATTTTATTTCAACTGTTGGGAATATGCGTTCTCCTGGTTTGGTTGCTGAGCGAATTCCTTTATTTGTTTGGGCTGTTACAGTAACAGCTGTGTTATTGGTTGCTGCTTTACCAGTTTTAGCTGGTGCTATTACAATGTTGCTTACTGATCGTAATTTGAATACTTCATTTTTTGATCCTACAGGAGGAGGGGATCCTATTTTGTATATGCATTTGTTT
Alasmidonta_varicosa_isolate_SERCINVERT1660 TACTTTATATTTATTATTTGCTTTGTGGTCAGGCTTAATTGGGTTAGCCTTGAGGCTTTTGATTCGAGCTGAGTTAGGGCAACCAGGAAGGCTATTAGGTGATGATCAGTTGTACAATGTGATTGTCACAGCTCATGCTTTTATAATAATTTTTTTTCTAGTAATACCTATAATGATTGGGGGATTTGGTAATTGACTTATCCCTTTGATGATTGGTGCTCCTGACATGGCTTTCCCTCGATTAAATAATCTAAGGTTTTGACTTCTTGTGCCAGCTTTGTTTTTATTATTAAGGTCTTCATTGGTGGAAAGTGGTGTAGGTACTGGTTGAACAGTATATCCTCCTTTATCTGGTAATGTTGCTCATTCTGGGGCTTCTGTGGATTTAGCTATTTTTTCCTTACATCTTGCTGGTGCTTCATCAATTTTAGGTGCTATTAATTTTATTTCAACTGTTGGGAATATGCGTTCTCCTGGTTTGGTTGCTGAGCGAATTCCTTTATTTGTTTGGGCTGTTACAGTAACAGCTGTGTTATTGGTTGCTGCTTTACCAGTTTTAGCTGGTGCTATTACAATGTTGCTTACTGATCGTAATTTGAATACTTCATTTTTTGATCCTACAGGAGGGGGGGATCCTATTTTGTATATGCATTTGTTT
Alasmidonta_varicosa_isolate_SERCINVERT1661 TACTTTATATTTATTATTTGCTTTGTGGTCAGGCTTAATTGGGTTAGCCTTGAGGCTTTTGATTCGAGCTGAGTTAGGGCAACCAGGAAGGCTATTAGGTGATGATCAGTTGTACAATGTGATTGTCACAGCTCATGCTTTTATAATAATTTTTTTTCTAGTAATACCTATAATGATTGGGGGATTTGGTAATTGACTTATCCCTTTGATGATTGGTGCTCCTGACATGGCTTTCCCTCGATTAAATAATCTAAGGTTTTGACTTCTTGTGCCAGCTTTGTTTTTATTATTAAGGTCTTCATTGGTGGAAAGTGGTGTAGGTACTGGTTGAACAGTATATCCTCCTTTATCTGGTAATGTTGCTCATTCTGGGGCTTCTGTGGATTTAGCTATTTTTTCCTTACATCTTGCTGGTGCTTCATCAATTTTAGGTGCTATTAATTTTATTTCAACTGTTGGGAATATGCGTTCTCCTGGTTTGGTTGCTGAGCGAATTCCTTTATTTGTTTGGGCTGTTACAGTAACAGCTGTGTTATTGGTTGCTGCTTTACCAGTTTTAGCTGGTGCTATTACAATGTTGCTTACTGATCGTAATTTGAATACTTCATTTTTTGATCCTACAGGAGGGGGGGATCCTATTTTGTATATGCATTTGTTT
Alasmidonta_varicosa_isolate_SERCINVERT1662 TACTTTATATTTATTATTTGCTTTGTGGTCAGGCTTAATTGGGTTAGCCTTGAGGCTTTTGATTCGAGCTGAGTTAGGGCAACCAGGAAGGCTATTAGGTGATGATCAGTTGTACAATGTGATTGTCACAGCTCATGCTTTTATAATAATTTTTTTTCTAGTAATACCTATAATGATTGGGGGATTTGGTAATTGACTTATCCCTTTGATGATTGGTGCTCCTGACATGGCTTTCCCTCGATTAAATAATCTAAGGTTTTGACTTCTTGTGCCAGCTTTGTTTTTATTATTAAGGTCTTCATTGGTGGAAAGTGGTGTAGGTACTGGTTGAACAGTATATCCTCCTTTATCTGGTAATGTTGCTCATTCTGGGGCTTCTGTGGATTTAGCTATTTTTTCCTTACATCTTGCTGGTGCTTCATCAATTTTAGGTGCTATTAATTTTATTTCAACTGTTGGGAATATGCGTTCTCCTGGTTTGGTTGCTGAGCGAATTCCTTTATTTGTTTGGGCTGTTACAGTAACAGCTGTGTTATTGGTTGCTGCTTTACCAGTTTTAGCTGGTGCTATTACAATGTTGCTTACTGATCGTAATTTGAATACTTCATTTTTTGATCCTACAGGAGGGGGGGATCCTATTTTGTATATGCATTTGTTT
Alasmidonta_varicosa_NC_038155 TACTTTATATTTATTATTTGCTTTGTGGTCAGGCTTAATTGGGTTAGCCTTGAGGCTTTTGATTCGAGCTGAGTTAGGGCAACCAGGAAGGCTATTAGGCGATGATCAGTTGTACAATGTGATTGTCACAGCTCATGCTTTTATAATAATTTTTTTTCTAGTAATACCTATAATGATTGGGGGATTTGGTAATTGACTTATCCCTTTGATGATTGGTGCTCCTGACATGGCTTTCCCTCGATTAAATAATCTAAGGTTTTGACTTCTTGTGCCAGCTTTGTTTTTATTATTAAGGTCTTCATTGGTGGAAAGTGGTGTGGGTACTGGTTGAACAGTATATCCTCCTTTATCTGGTAATGTTGCTCATTCTGGGGCTTCTGTGGATTTAGCTATTTTTTCCTTACATCTTGCTGGTGCTTCATCAATTTTAGGTGCTATTAATTTTATTTCAACTGTTGGGAATATGCGTTCTCCTGGTTTGGTTGCTGAGCGAATTCCTTTATTTGTTTGGGCTGTTACAGTAACAGCTGTGTTATTGGTTGCTGCTTTACCAGTTTTAGCTGGTGCTATTACAATGTTGCTTACTGATCGTAATTTGAATACTTCATTTTTTGATCCTACAGGAGGGGGGGATCCTATTTTGTATATGCATTTGTTT
Alasmidonta_viridis_isolate_12 NNNNNNNNNNNNNNNNNNNNNNNNNNNNNNNNNNNNNNNNNNNNNNNNNNNNNNNNNNNNNNNNNNNNNNNNNNNNNNNNNNNNNNNNNNNNNNNNNNNNNNNNNNNNNNNNNNNNNNNNNNNNNNNNNNNNNCATGCTTTTATAATAATTTTTTTCTTAGTAATGCCTATGATAATTGGTGGGTTTGGTAATTGGCTTATTCCTTTAATAATTGGTGCTCCTGATATGGCTTTCCCTCGATTGAATAATTTAAGGTTTTGGCTTCTTGTTCCAGCTTTGTTTTTGCTATTAAGGTCTTCATTAGTGGAGAGGGGTGTAGGTACTGGTTGGACGGTATATCCTCCATTATCGGGTAATGTTGCTCATTCTGGAGCCTCCGTAGATTTAACTATTTTTTCTTTGCACCTTGCTGGTGCTTCTTCAATTTTGGGCGCTATTAATTTCATTNNNNNNNNNNNNNNNNNNNNNNNNNNNNNNNNNNNNNNNNNNNNNNNNNNNNNNNNNNNNNNNNNNNNNNNNNNNNNNNNNNNNNNNNNNNNNNNNNNNNNNNNNNNNNNNNNNNNNNNNNNNNNNNNNNNNNNNNNNNNNNNNNNNNNNNNNNNNNNNNNNNNNNNNNNNNNNNNNNNNNNNNNNNNNNNNNNNNNNNNNNNNNNNNNN
Alasmidonta_raveneliana_ALRA_FB1 TACTTTGTATTTATTATTTGCTTTGTGGTCGGGTTTAATTGGGTTGGCTTTAAGTCTTTTAATTCGAGCTGAGTTAGGTCAACCAGGAAGGTTGTTGGGTGATGATCAGTTGTATAATGTAATTGTTACGGCTCATGCTTTTATAATAATTTTTTTTTTGGTGATACCTATAATGATTGGTGGATTTGGTAATTGACTTATTCCTTTGATAATTGGCGCTCCTGATATGGCTTTTCCTCGGTTAAATAACTTAAGATTTTGACTTCTTGTACCAGCTTTGTTCTTATTATTAAGATCTTCATTGGTGGAAAGTGGTGTAGGTACTGGTTGAACAGTATATCCCCCTTTATCAGGAAATGTTGCTCACTCTGGAGCTTCTGTGGATTTGGCTATTTTTTCTTTACACCTTGCTGGTGCTTCGTCAATTCTAGGCGCTATCAATTTTATTTCTACTGTTGGAAATATGCGATCCCCAGGTTTGGTTGCTGAGCGAATTCCTTTATTTGTTTGGGCTGTTACTGTGACAGCAGTGTTATTGGTTGCTGCTTTACCAGTTTTAGCTGGTGCTATTACAATATTACTTACTGATCGTAATTTAAATACTTCATTTTTTGATCCTACGGGAGGGGGAGATCCTATTTTATATATACATTTGTTT
Alasmidonta_raveneliana_ALRA_FB2 TACTTTGTATTTATTATTTGCTTTGTGGTCGGGTTTAATTGGGTTGGCTTTAAGTCTTTTAATTCGAGCTGAGTTAGGTCAACCAGGAAGGTTGTTGGGTGATGATCAGTTGTATAATGTAATTGTTACGGCTCATGCTTTTATAATAATTTTTTTTTTGGTGATACCTATAATGATTGGTGGATTTGGTAATTGACTTATTCCTTTGATAATTGGCGCTCCTGATATGGCTTTTCCTCGGTTAAATAACTTAAGATTTTGACTTCTTGTACCAGCTTTGTTCTTATTATTAAGATCTTCATTGGTGGAAAGTGGTGTAGGTACTGGTTGAACAGTATATCCCCCTTTATCAGGAAATGTTGCTCACTCTGGAGCTTCTGTGGATTTGGCTATTTTTTCTTTACACCTTGCTGGTGCTTCGTCAATTCTAGGCGCTATCAATTTTATTTCTACTGTTGGAAATATGCGATCCCCAGGTTTGGTTGCTGAGCGAATTCCTTTATTTGTTTGGGCTGTTACTGTGACAGCAGTGTTATTGGTTGCTGCTTTACCAGTTTTAGCTGGTGCTATTACAATATTACTTACTGATCGTAATTTAAATACTTCATTTTTTGATCCTACGGGAGGGGGAGATCCTATTTTATATATACATTTGTTT
Alasmidonta_raveneliana_ALRA_FB3 TACTTTGTATTTATTATTTGCTTTGTGGTCGGGTTTAATTGGGTTGGCTTTAAGTCTTTTAATTCGAGCTGAGTTAGGTCAACCAGGAAGGTTGTTGGGTGATGATCAGTTGTATAATGTAATTGTTACGGCTCATGCTTTTATAATAATTTTTTTTTTGGTGATACCTATAATGATTGGTGGATTTGGTAATTGACTTATTCCTTTGATAATTGGCGCTCCTGATATGGCTTTTCCTCGGTTAAATAACTTAAGATTTTGACTTCTTGTACCAGCTTTGTTCTTATTATTAAGATCTTCATTGGTGGAAAGTGGTGTAGGTACTGGTTGAACAGTATATCCCCCTTTATCAGGAAATGTTGCTCACTCTGGAGCTTCTGTGGATTTGGCTATTTTTTCTTTACACCTTGCTGGTGCTTCGTCAATTCTAGGCGCTATCAATTTTATTTCTACTGTTGGAAATATGCGATCCCCAGGTTTGGTTGCTGAGCGAATTCCTTTATTTGTTTGGGCTGTTACTGTGACAGCAGTGTTATTGGTTGCTGCTTTACCAGTTTTAGCTGGTGCTATTACAATATTACTTACTGATCGTAATTTAAATACTTCATTTTTTGATCCTACGGGAGGGGGAGATCCTATTTTATATATACATTTGTTT
Alasmidonta_raveneliana_ALRA_FB4 TACTTTGTATTTATTATTTGCTTTGTGGTCGGGTTTAATTGGGTTGGCTTTAAGTCTTTTAATTCGAGCTGAGTTAGGTCAACCAGGAAGGTTGTTGGGTGATGATCAGTTGTATAATGTAATTGTTACGGCTCATGCTTTTATAATAATTTTTTTTTTGGTGATACCTATAATGATTGGTGGATTTGGTAATTGACTTATTCCTTTGATAATTGGCGCTCCTGATATGGCTTTTCCTCGGTTAAATAACTTAAGATTTTGACTTCTTGTACCAGCTTTGTTCTTATTATTAAGATCTTCATTGGTGGAAAGTGGTGTAGGTACTGGTTGAACAGTATATCCCCCTTTATCAGGAAATGTTGCTCACTCTGGAGCTTCTGTGGATTTGGCTATTTTTTCTTTACACCTTGCTGGTGCTTCGTCAATTCTAGGCGCTATCAATTTTATTTCTACTGTTGGAAATATGCGATCCCCAGGTTTGGTTGCTGAGCGAATTCCTTTATTTGTTTGGGCTGTTACTGTGACAGCAGTGTTATTGGTTGCTGCTTTACCAGTTTTAGCTGGTGCTATTACAATATTACTTACTGATCGTAATTTAAATACTTCATTTTTTGATCCTACGGGAGGGGGAGATCCTATTTTATATATACATTTGTTT
Alasmidonta_raveneliana_ALRA_FB5 TACTTTGTATTTATTATTTGCTTTGTGGTCGGGTTTAATTGGGTTGGCTTTAAGTCTTTTAATTCGAGCTGAGTTAGGTCAACCAGGAAGGTTGTTGGGTGATGATCAGTTGTATAATGTAATTGTTACGGCTCATGCTTTTATAATAATTTTTTTTTTGGTGATACCTATAATGATTGGTGGATTTGGTAATTGACTTATTCCTTTGATAATTGGCGCTCCTGATATGGCTTTTCCTCGGTTAAATAACTTAAGATTTTGACTTCTTGTACCAGCTTTGTTCTTATTATTAAGATCTTCATTGGTGGAAAGTGGTGTAGGTACTGGTTGAACAGTATATCCCCCTTTATCAGGAAATGTTGCTCACTCTGGAGCTTCTGTGGATTTGGCTATTTTTTCTTTACACCTTGCTGGTGCTTCGTCAATTCTAGGCGCTATCAATTTTATTTCTACTGTTGGAAATATGCGATCCCCAGGTTTGGTTGCTGAGCGAATTCCTTTATTTGTTTGGGCTGTTACTGTGACAGCAGTGTTATTGGTTGCTGCTTTACCAGTTTTAGCTGGTGCTATTACAATATTACTTACTGATCGTAATTTAAATACTTCATTTTTTGATCCTACGGGAGGGGGAGATCCTATTTTATATATACATTTGTTT
Alasmidonta_raveneliana_ALRA_LT1 TACTTTGTATTTATTATTCGCTTTGTGGTCGGGTTTAATTGGGTTGGCTTTAAGTCTTTTAATTCGAGCTGAGTTAGGTCAACCAGGAAGGTTGTTGGGCGATGATCAGTTGTATAATGTGATTGTTACGGCTCATGCTTTTATAATAATTTTTTTTTTGGTGATACCTATAATAATTGGTGGATTTGGTAATTGACTTATTCCTTTGATAATTGGTGCTCCTGATATGGCTTTTCCCCGGTTAAATAACTTAAGATTTTGACTTCTTGTACCAGCTTTGTTTTTACTACTAAGATCTTCATTGGTGGAAAGTGGTGTAGGTACTGGTTGAACAGTATATCCCCCTTTGTCAGGAAATGTTGCTCACTCTGGAGCTTCTGTGGATTTGGCTATTTTTTCTTTACATCTTGCTGGTGCTTCATCAATTTTAGGCGCTATCAATTTTATTTCTACTGTTGGAAATATGCGATCTCCAGGTTTGGTTGCTGAGCGAATTCCTTTATTTGTTTGGGCTGTTACTGTGACAGCCGTGTTATTGGTTGCTGCTTTGCCAGTTTTAGCTGGTGCTATTACAATATTACTTACTGATCGTAATTTAAATACTTCATTTTTTGACCCTACGGGAGGTGGAGATCCTATTTTATATATGCATTTGTTT
Alasmidonta_raveneliana_ALRA_LT2 TACTTTGTATTTATTATTCGCTTTGTGGTCGGGTTTAATTGGGTTGGCTTTAAGTCTTTTAATTCGAGCTGAGTTAGGTCAACCAGGAAGGTTGTTGGGCGATGATCAGTTGTATAATGTGATTGTTACGGCTCATGCTTTTATAATAATTTTTTTTTTGGTGATACCTATAATAATTGGTGGATTTGGTAATTGACTTATTCCTTTGATAATTGGTGCTCCTGATATGGCTTTTCCCCGGTTAAATAACTTAAGATTTTGACTTCTTGTACCAGCTTTGTTTTTACTACTAAGATCTTCATTGGTGGAAAGTGGTGTAGGTACTGGTTGAACAGTATATCCCCCTTTGTCAGGAAATGTTGCTCACTCTGGAGCTTCTGTGGATTTGGCTATTTTTTCTTTACATCTTGCTGGTGCTTCATCAATTTTAGGCGCTATCAATTTTATTTCTACTGTTGGAAATATGCGATCTCCAGGTTTGATTGCTGAGCGAATTCCTTTATTTGTTTGGGCTGTTACTGTGACAGCCGTGTTATTGGTTGCTGCTTTGCCAGTTTTAGCTGGTGCTATTACAATATTACTTACTGATCGTAATTTAAATACTTCATTTTTTGACCCTACGGGAGGTGGAGATCCTATTTTATATATGCATTTGTTT
Alasmidonta_raveneliana_ALRA_LT3 TACTTTGTATTTATTATTCGCTTTGTGGTCGGGTTTAATTGGGTTGGCTTTAAGTCTTTTAATTCGAGCTGAGTTAGGTCAACCAGGAAGGTTGTTGGGCGATGATCAGTTGTATAATGTGATTGTTACGGCTCATGCTTTTATAATAATTTTTTTTTTGGTGATACCTATAATAATTGGTGGATTTGGTAATTGACTTATTCCTTTGATAATTGGTGCTCCTGATATGGCTTTTCCCCGGTTAAATAACTTAAGATTTTGACTTCTTGTACCAGCTTTGTTTTTACTACTAAGATCTTCATTGGTGGAAAGTGGTGTAGGTACTGGTTGAACAGTATATCCCCCTTTGTCAGGAAATGTTGCTCACTCTGGAGCTTCTGTGGATTTGGCTATTTTTTCTTTACATCTTGCTGGTGCTTCATCAATTTTAGGCGCTATCAATTTTATTTCTACTGTTGGAAATATGCGATCTCCAGGTTTGGTTGCTGAGCGAATTCCTTTATTTGTTTGGGCTGTTACTGTGACAGCCGTGTTATTGGTTGCTGCTTTGCCAGTTTTAGCTGGTGCTATTACAATATTACTTACTGATCGTAATTTAAATACTTCATTTTTTGACCCTACGGGAGGTGGAGATCCTATTTTATATATGCATTTGTTT
Alasmidonta_raveneliana_ALRA_LT4 TACTTTGTATTTATTATTCGCTTTGTGGTCGGGTTTAATTGGGTTGGCTTTAAGTCTTTTAATTCGAGCTGAGTTAGGTCAACCAGGAAGGTTGTTGGGCGATGATCAGTTGTATAATGTGATTGTTACGGCTCATGCTTTTATAATAATTTTTTTTTTGGTGATACCTATAATAATTGGTGGATTTGGTAATTGACTTATTCCTTTGATAATTGGTGCTCCTGATATGGCTTTTCCCCGGTTAAATAACTTAAGATTTTGACTTCTTGTACCAGCTTTGTTTTTACTACTAAGATCTTCATTGGTGGAAAGTGGTGTAGGTACTGGTTGAACAGTATATCCCCCTTTGTCAGGAAATGTTGCTCACTCTGGAGCTTCTGTGGATTTGGCTATTTTTTCTTTACATCTTGCTGGTGCTTCATCAATTTTAGGCGCTATCAATTTTATTTCTACTGTTGGAAATATGCGATCTCCAGGTTTGGTTGCTGAGCGAATTCCTTTATTTGTTTGGGCTGTTACTGTGACAGCCGTGTTATTGGTTGCTGCTTTGCCAGTTTTAGCTGGTGCTATTACAATATTACTTACTGATCGTAATTTAAATACTTCATTTTTTGACCCTACGGGAGGTGGAGATCCTATTTTATATATGCATTTGTTT
Alasmidonta_raveneliana_ALRA_LT5 TACTTTGTATTTATTATTCGCTTTGTGGTCGGGTTTAATTGGGTTGGCTTTAAGTCTTTTAATTCGAGCTGAGTTAGGTCAACCAGGAAGGTTGTTGGGCGATGATCAGCTGTATAATGTGATTGTTACGGCTCATGCTTTTATAATAATTTTTTTTTTGGTGATACCTATAATAATTGGTGGATTTGGTAATTGACTTATTCCTTTGATAATTGGTGCTCCTGATATGGCTTTTCCCCGGTTAAATAACTTAAGATTTTGACTTCTTGTACCAGCTTTGTTTTTACTACTAAGATCTTCATTGGTGGAAAGTGGTGTAGGTACTGGTTGAACAGTATATCCCCCTTTGTCAGGAAATGTTGCTCACTCTGGAGCTTCTGTGGATTTGGCTATTTTTTCTTTACATCTTGCTGGTGCTTCATCAATTTTAGGCGCTATCAATTTTATTTCTACTGTTGGAAATATGCGATCTCCAGGTTTGGTTGCTGAGCGAATTCCTTTATTTGTTTGGGCTGTTGCTGTGACAGCCGTGTTATTGGTTGCTGCTTTGCCAGTTTTAGCTGGTGCTATTACAATATTACTTACTGATCGTAATTTAAATACTTCATTTTTTGACCCTACGGGAGGTGGAGATCCTATTTTATATATGCATTTGTTT
Anodonta_anatina_isolate_106_NC_022803 TACTTTGTATTTATTGTTGGCTTTGTGATCTGGTTTAATCGGGTTAGCTCTAAGGCTTTTAATTCGAGCCGAATTAGGCCAACCAGGAAGGTTGTTGGGAGATGATCAATTGTATAATGTAATTGTTACGGCTCATGCTTTCATGATAATTTTCTTTCTAGTAATACCGATGATAATTGGTGGATTTGGGAATTGGCTTATTCCTTTAATAATTGGTGCTCCTGATATAGCCTTCCCTCGATTGAATAATTTGAGATTTTGGCTTCTTGTGCCAGCTTTGTTTTTATTATTAAGATCGGCATTAGTTGAGAGTGGTGTTGGTACTGGTTGAACAGTATACCCCCCTTTATCTGGAAATGTTGCTCATTCTGGGGCTTCGGTAGATTTGGCCATTTTTTCTTTACATCTTGCTGGTGCTTCATCTATTTTAGGCGCCATTAATTTTATTTCTACTGTTGGTAATATGCGATCTCCTGGGTTAGTTGCTGAACGAATTCCTTTGTTTGTTTGGGCTGTTGCTGTGACAGCTGTGTTGTTGGTTGCTGCTTTACCAGTTTTGGCTGGTGCTATTACAATGTTGTTAACTGACCGTAATTTAAATACTTCTTTTTTTGACCCAACGGGAGGTGGTGATCCTATTTTATATATACATTTATTT
Anodonta_anatina_isolate_146_KF030967 TACTTTGTATTTATTGTTGGCTTTGTGATCTGGTTTAATCGGGTTAGCTCTAAGGCTTTTAATTCGAGCCGAATTAGGCCAACCAGGAAGGTTGTTGGGAGATGATCAATTGTATAATGTAATTGTTACGGCTCATGCTTTCATGATAATTTTCTTTCTAGTAATACCGATGATAATTGGTGGATTTGGGAATTGGCTTATTCCTTTAATAATTGGTGCTCCTGATATAGCCTTCCCTCGATTGAATAATTTGAGATTTTGGCTTCTTGTGCCAGCTTTGTTTTTATTATTAAGATCGGCATTAGTTGAGAGTGGTGTTGGTACTGGTTGAACAGTATACCCCCCTTTATCTGGAAATGTTGCTCATTCTGGGGCTTCGGTAGATTTGGCCATTTTTTCTTTACATCTTGCTGGTGCTTCATCTATTTTAGGCGCCATTAATTTTATTTCTACTGTTGGTAATATGCGATCTCCTGGGTTAGTTGCTGAACGAATTCCTTTGTTTGTTTGGGCTGTTGCTGTGACAGCTGTGTTGTTGGTTGCTGCTTTACCAGTTTTGGCTGGTGCTATTACAATGTTGTTAACTGACCGTAATTTAAATACTTCTTTTTTTGACCCAACGGGAGGTGGTGATCCTATTTTATATATACATTTATTT
Anodonta_anatina_isolate_314_KF030968 TACTTTGTATTTATTGTTGGCTTTGTGATCTGGTTTAATCGGGTTAGCTCTAAGGCTTTTAATTCGAGCCGAATTAGGCCAACCAGGAAGGTTGTTGGGAGATGATCAATTGTATAATGTAATTGTTACGGCTCATGCTTTCATGATAATTTTCTTTCTAGTAATACCGATGATAATTGGTGGATTTGGGAATTGGCTTATTCCTTTAATAATTGGTGCTCCTGATATAGCCTTCCCTCGATTGAATAATTTGAGATTTTGGCTTCTTGTGCCAGCTTTGTTTTTATTATTAAGATCGGCATTAGTTGAGAGTGGTGTTGGTACTGGTTGAACAGTATACCCCCCTTTATCTGGAAATGTTGCTCATTCTGGGGCTTCGGTAGATTTGGCCATTTTTTCTTTACATCTTGCTGGTGCTTCATCTATTTTAGGCGCCATTAATTTTATTTCTACTGTTGGTAATATGCGATCTCCTGGGTTAGTTGCTGAACGAATTCCTTTGTTTGTTTGGGCTGTTGCTGTGACAGCTGTGTTGTTGGTTGCTGCTTTACCAGTTTTGGCTGGTGCTATTACAATGTTGTTAACTGACCGTAATTTAAATACTTCTTTTTTTGACCCAACGGGAGGTGGTGATCCTATTTTATATATACATTTATTT
Anodonta_arcaeformis_isolate_AA1 TACCTTGTATTTATTGTTGGCTTTGTGATCTGGTTTAATTGGGTTAGCTTTAAGGCTTTTAATTCGAGCTGAATTAGGGCAACCAGGAAGGTTGTTGGGGGATGATCAATTGTATAATGTAATTGTTACGGCTCATGCTTTCATGATAATTTTTTTTCTAGTAATACCGATGATGATTGGTGGATTTGGGAATTGGCTTATTCCTTTAATAATTGGTGCTCCTGATATAGCCTTCCCTCGATTAAATAATTTGAGATTTTGGCTTCTTGTGCCAGCTTTGTTTTTATTATTAAGATCGGCATTAGTCGAGAGTGGTGTTGGTACTGGTTGAACAGTATACCCTCCTTTATCTGGAAATGTTGCTCATTCTGGGGCTTCGGTAGATTTGGCCATTTTTTCTTTACATCTTGCTGGTGCTTCATCTATCTTAGGCGCTATTAATTTTATTTCTACTGTTGGTAATATGCGATCTCCTGGGTTAGTTGCTGAGCGAATTCCTTTGTTTGTTTGGGCTGTTGCTGTGACAGCTGTGTTGTTGGTCGCTGCTTTACCAGTCTTGGCTGGTGCTATTACAATGTTGTTAACTGATCGTAATTTAAATACTTCTTTTTTTGATCCAACGGGAGGTGGTGATCCTATTCTATATATACATTTATTT
Anodonta_anatina_voucher_AA12T TACTTTGTATTTATTGTTGGCTTTGTGATCTGGTTTAATTGGGTTAGCTCTGAGGCTTTTAATTCGAGCCGAATTAGGCCAACCAGGAAGGTTGTTGGGAGATGATCAATTGTATAATGTAATTGTTACGGCTCATGCTTTCATGATAATTTTTTTTCTAGTAATACCGATGATAATTGGTGGATTTGGGAATTGGCTTATTCCTTTAATAATTGGTGCTCCTGATATAGCCTTTCCTCGATTGAATAATTTGAGATTTTGGCTTCTTGTGCCAGCTTTGTTTTTATTATTAAGATCGGCATTAGTTGAGAGTGGTGTTGGTACTGGTTGAACAGTATACCCTCCTTTATCTGGAAATGTTGCTCATTCTGGGGCTTCGGTAGATTTGGCCATTTTTTCTTTACATCTTGCTGGTGCTTCATCTATTTTAGGCGCTATTAATTTTATTTCTACTGTTGGTAATATGCGATCTCCTGGGTTAGTTGCTGAACGAATTCCTTTGTTTGTTTGGGCTGTTGCTGTGACAGCTGTGTTGTTGGTTGCTGCTTTACCAGTTTTGGCTGGTGCTATTACAATGTTGTTAACTGATCGTAATTTAAATACTTCTTTTTTTGACCCAACGGGGGGGGGTGATCCTATTTTATATATACATTTATTT
Anodonta_anatina_voucher_biv_282_3 TACTTTGTATTTATTGTTGGCTTTGTGATCTGGTTTAATCGGGTTAGCTTTAAGGCTTTTAATTCGAGCCGAATTAGGCCAACCAGGAAGGTTGTTGGGGGATGATCAATTGTATAATGTAATTGTTACGGCTCATGCTTTCATGATAATTTTTTTTCTAGTAATACCGATGATGATTGGTGGATTTGGGAATTGGCTTATTCCTTTAATAATTGGTGCTCCTGATATAGCCTTCCCTCGATTGAATAATTTAAGATTTTGGCTTCTTGTGCCAGCTTTGTTTTTATTATTAAGATCGGCATTAGTGGAGAGTGGTGTTGGTACTGGTTGAACAGTATACCCCCCTTTATCTGGAAATGTTGCTCATTCTGGGGCTTCGGTAGATTTGGCCATTTTTTCTTTACATCTTGCTGGTGCTTCATCTATTTTAGGCGCTATTAATTTTATTTCTACTGTTGGTAATATGCGATCTCCTGGGTTAGTTGCTGAACGAATTCCTTTGTTTGTTTGGGCCGTTGCTGTGACAGCTGTGTTGTTAGTTGCTGCTTTACCAGTTTTGGCTGGTGCTATTACAATGTTGTTAACTGATCGTAATTTAAACACTTCTTTTTTTGACCCAACGGGAGGTGGTGATCCTATTTTATACATACATTTATTT
Anodonta_arcaeformis_flavotincta_Anodonta_arcaeformis_flavotincta_isolate_C9 NNNNNNNNNNNNNNNNNNNNNNNNNNNNNNNNGTTTGATTGGGTTAGCCCTAAGGCTCCTAATCCGGGCGGAATTAGGCCAGCCAGGAAGACTACTTGGAGATGACCAGTTGTATAATGTTATTGTAACAGCTCACGCTTTCATAATAATCTTCTTTTTAGTAATGCCTATAATAATTGGTGGATTTGGGAACTGACTCATTCCTTTGATGATCGGTGCCCCTGATATAGCTTTCCCGCGGTTGAATAATTTAAGATTCTGATTGCTTGTGCCGGCTCTGTTTCTTTTATTAAGATCTTCGTTAGTGGAGAGAGGCGTAGGTACTGGTTGGACGGTTTATCCCCCCTTGTCTGGGAACGTAGCCCATTCTGGGGCTTCTGTGGATTTGGCCATTTTCTCATTACACTTGGCCGGGGCTTCTTCAATTTTAGGCGCTATTAACTTTATTTCCACTGTTGGGAATATGCGGTCTCCAGGGTTAGTGGCTGAGCGCATTCCATTGTTTGTTTGGGCTGTTACTGTAACAGCTATTTTGTTGGTCGCTGCTCTTCCTGTCTTAGCTGGAGCTATTACNNNNNNNNNNNNNNNNNNNNNNNNNNNNNNNNNNNNNNNNNNNNNNNNNNNNNNNNNNNNNNNNNNNNNNNNNNNNNNNNNNNNN
Anodonta_arcaeformis_isolate_47ANA1 NNNNNNNNNNNNNNNNNNNNNNNNNNNNNNNNNNNNNNNNNNNNNNNNNCTGAGACTTTTGATTCGAGCAGAGTTAGGTCAGCCAGGAAGATTACTTGGGGATGATCAGCTATATAACGTTATTGTAACAGCTCATGCCTTTATAATAATTTTTTTCCTGGTGATACCTATGATAATTGGTGGGTTTGGGAATTGGCTTATTCCTCTTATGATTGGTGCTCCTGATATGGCTTTTCCTCGTTTGAACAATTTAAGATTTTGGTTGCTTGTGCCAGCGCTGTTTTTATTATTAAGATCTTCATTAGTGGAGAGAGGTGTGGGAACCGGTTGAACTGTTTATCCTCCTTTGTCTGGAAATACGGCTCATTCTGGAGCATCAGTGGATTTGGCTATTTTTTCTTTGCATTTGGCTGGTGCTTCTTCGATTTTAGGTGCTATTAATTTTATTTCTACTGTTGGGAATATGCGATCTCCTGGATTGGTTGCCGAACGAATTCCTTTGTTTGTTTGGGCTGTTACGGTAACAGCTATTCTATTAGTCGCCGCCTTGCCTGTTTTAGCAGGGGCTATTACAATGTTACTCACTGATCGTAATCTGAACACTTCTTTTTTTGACCCTACAGGGGGAGGGGACCCTATTTTATATATACATTTNNNN
Anodonta_arcaeformis_isolate_49ANA2 NNNNNNNNNNNNNNNNNNNNNNNNNNNNNNNNNNNNNNNNNNNNNNNNNCTGAGACTTTTGATTCGAGCAGAGTTAGGTCAGCCAGGAAGATTACTTGGGGATGATCAGCTATACAACGTTATTGTAACAGCTCATGCCTTTATAATAATTTTTTTCCTGGTGATACCTATGATAATTGGTGGGTTTGGGAATTGGCTTATTCCTCTTATGATTGGTGCTCCTGATATGGCTTTTCCTCGTTTGAACAATTTAAGATTTTGATTGCTTGTGCCAGCGCTGTTTTTATTATTAAGATCTTCATTAGTGGAGAGAGGTGTGGGAACCGGTTGAACTGTTTATCCTCCTTTGTCTGGAAATACGGCTCATTCTGGAGCATCAGTGGATTTGGCTATTTTTTCTTTGCATTTGGCTGGTGCTTCTTCGATTTTAGGTGCTATTAATTTTATTTCTACTGTTGGGAATATGCGATCTCCTGGATTGGTTGCCGAACGAATTCCTTTGTTTGTTTGGGCTGTTACGGTAACAGCTATTCTATTAGTCGCCGCCTTGCCTGTTTTAGCAGGGGCTATTACAATGTTACTCACTGATCGTAATCTGAACACTTCTTTTTTTGACCCTACAGGGGGAGGGGACCCTATTTTATATATACATTTNNNN
Anodonta_arcaeformis_isolate_175ANA3 NNNNNNNNNNNNNNNNNNNNNNNNNNNNNNNNNNNNNNNNNNNNNNNNNCTGAGACTTTTGATTCGAGCAGAGTTAGGTCAGCCAGGAAGATTACTTGGGGATGATCAGCTATATAACGTTATTGTAACAGCTCATGCCTTTATAATAATTTTTTTCCTGGTGATACCTATGATAATTGGTGGGTTTGGGAATTGGCTTATCCCTCTTATGATTGGTGCTCCTGATATGGCTTTTCCTCGTTTGAACAATTTAAGATTTTGGTTGCTTGTGCCAGCGCTGTTTTTATTATTAAGATCTTCATTAGTGGAGAGAGGTGTGGGAACCGGTTGAACTGTTTATCCTCCTTTGTCTGGAAATACGGCTCATTCTGGGGCATCAGTGGATTTGGCCATTTTTTCTTTGCATCTTGCTGGTGCTTCTTCGATTTTAGGTGCTATTAATTTTATTTCTACTGTTGGGAATATGCGATCTCCTGGATTGGTTGCCGAACGAATTCCTTTGTTTGTTTGGGCTGTTACGGTAACAGCTATTCTATTAGTCGCCGCCTTGCCTGTTTTAGCAGGGGCTATTACAATGTTACTCACTGATCGTAATCTGAACACTTCTTTTTTTGACCCTACAGGGGGAGGGGACCCTATTTTATATATACACTTNNNN
Anodonta_arcaeformis_isolate_C8 NNNNNNNNNNNNNNNNNNNNNNNNNNNNNNNNGTTTGATTGGGTTAGCTTTAAGTCTTTTAATTCGAGCAGAGTTGGGTCAGCCAGGAAGGCTTTTGGGGGATGATCAGTTGTATAATGTTATTGTTACGGCTCATGCTTTTATAATGATTTTCTTCTTGGTTATACCTATAATGATTGGGGGGTTTGGGAATTGATTAATTCCTTTAATAATTGGGGCTCCTGATATGGCCTTTCCTCGGTTGAATAATTTAAGGTTTTGGTTACTTGTGCCAGCGTTGTTTTTATTATTAAGATCTTCTTTGGTAGAGAGGGGCGTTGGTACAGGGTGAACAGTATATCCACCTTTATCTGGGAATGTTGCTCATTCTGGCGCTTCTGTTGATCTAGCGATTTTTTCTTTGCACCTTGCCGGTGCTTCGTCTATTTTAGGTGCTATTAACTTTATTTCTACTGTAGGAAATATACGGTCTCCTGGTTTGGTTGCTGAGCGGATTCCTTTGTTTGTATGAGCTGTTAGCGTAACAGCTGTTTTATTAGTTGCTGCTTTGCCTGTTTTGGCAGGGGCTATTACNNNNNNNNNNNNNNNNNNNNNNNNNNNNNNNNNNNNNNNNNNNNNNNNNNNNNNNNNNNNNNNNNNNNNNNNNNNNNNNNNNNNN
Anodonta_arcaeformis_isolate_C82 NNNNNNNNNNNNNNNNNNNNNNNNNNNNNNNNGTTTGATTGGGTTAGCTTTAAGTCTTTTAATTCGAGCAGAGTTGGGTCAGCCAGGAAGGCTTTTGGGGGATGATCAGTTGTATAATGTTATTGTTACGGCTCATGCTTTTATAATAATTTTCTTCTTAGTTATACCTATAATGATTGGGGGGTTTGGGAATTGATTAATTCCTTTAATAATTGGGGCTCCTGATATGGCCTTTCCTCGGTTGAATAATTTAAGGTTTTGGTTACTTGTGCCAGCGTTGTTTTTATTATTAAGATCTACTTTGGTAGAGAGGGGCGTTGGTACAGGGTGAACAGTATATCCACCTTTATCTGGGAATGTTGCTCATTCTGGCGCTTCTGTTGATCTAGCTATTTTTTCTTTGCACCTTGCCGGTGCTTCGTCTATTTTAGGTGCTATTAACTTTATTTCTACTGTAGGAAATATACGGTCTCCTGGTTTGGTTGCTGAGCGGATTCCTTTGTTTGTATGAGCTGTTAGCGTAACGGCTGTTTTACTAGTTGCTGCTTTGCCTGTTTTGGCAGGGGCTATTACNNNNNNNNNNNNNNNNNNNNNNNNNNNNNNNNNNNNNNNNNNNNNNNNNNNNNNNNNNNNNNNNNNNNNNNNNNNNNNNNNNNNN
Anodonta_arcaeformis_NC_026674 TACTTTGTATTTATTATTTGCTTTGTGGTCTGGTTTAATTGGGTTAGCTCTGAGACTTTTGATTCGAGCAGAGTTAGGTCAGCCAGGAAGATTACTTGGGGATGATCAGCTATACAACGTTATTGTAACAGCTCATGCCTTTATAATAATTTTTTTCCTGGTGATACCTATGATAATTGGTGGGTTTGGGAATTGGCTTATTCCTCTTATGATTGGTGCTCCTGATATGGCTTTTCCTCGTTTGAACAATTTAAGATTTTGGTTGCTTGTGCCAGCGCTGTTTTTATTATTAAGATCTTCATTAGTGGAGAGAGGTGTGGGAACCGGTTGAACTGTTTATCCTCCTTTATCTGGAAATACGGCTCATTCTGGAGCATCAGTGGATTTGGCTATTTTTTCTTTGCATTTGGCTGGTGCTTCTTCGATTTTAGGTGCTATTAATTTTATTTCTACTGTTGGGAATATGCGATCTCCTGGATTGGTTGCCGAACGAATTCCTTTGTTTGTTTGGGCTGTTACGGTAACAGCTATTCTATTAGTCGCCGCCCTGCCTGTTTTAGCAGGGGCTATTACAATGTTACTCACTGATCGTAATCTGAACACTTCTTTTTTTGACCCTACAGGGGGAGGGGACCCTATTTTATATATACATTTGTTT
Anodonta_couperiana NNNNNNNTATCTATTGTTGGCTTTGTGATCTGGTTTAATTGGGTTAGCCCTTAGCCTATTAATCCGAGCTGAGCTAGGTCAGCCAGGAAGCTTGTTAGGGGATGATCAATTATACAATGTAATTGTAACGGCTCATGCTTTTATAATGATTTTTTTTCTCGTAATACCTATAATAATCGGAGGATTTGGTAATTGACTTGTTCCTCTAATAATCGGCGCTCCTGATATAGCTTTTCCTCGATTAAATAATTTAAGGTTTTGGCTTCTCGTACCGGCTTTGTTTTTACTATTAAGGTCATCATTAGTAGAAAGCGGTGTTGGCACTGGGTGAACAGTATATCCTCCTTTGTCTGGAAATGTTGCTCACTCAGGAGCTTCGGTAGATTTGGCTATTTTCTCCCTTCACCTTGCTGGTGCTTCATCAATTTTGGGTGCTATTAATTTTATTTCTACTGTTGGCAATATACGATCTCCTGGTTTGGTTGCTGAACGAATTCCATTATTTGTTTGAGCTGTGGCTGTTACAGCTGTGTTATTAGTTGCTGCTTTACCTGTTTTAGCTGGTGCTATCACAATGTTACTTACTGATCGTAATTTAAATACTTCTTTCTTTGACCCAACAGGGGGTGGGGATCCCATTTTATATATACATTTGNNN
Anodonta_cygnea_AJ295288 TACTTTATATTTATTATTGGCTTTGTGGTCGGGTTTAATCGGATTGGCTTTGAGACTTTTAATCCGAGCTGAATTGGGTCAGCCGGGGAGGTTATTGGGGGATGATCAGTTATATAATGTAATTGTTACAGCTCATGCATTTATGATAATTTTTTTCTTGGTGATGCCAATAATGATTGGGGGGTTTGGTAATTGGCTTATTCCTTTAATGATTGGTGCTCCTGATATGGCTTTTCCTCGGTTGAATAATTTGAGGTTTTGGTTATTGGTGCCAGCTTTATTTCTGTTATTAAGATCGTCATTGGTAGAGAGTGGTGTTGGTACTGGGTGGACGGTATACCCTCCTTTGTCTGGGAATGTTGCTCATTCTGGAGCTTCAGTAGATCTGGCCATTTTTTCCTTACATCTTGCTGGTGCTTCATCAATTTTAGGGGCTATTAATTTTATTTCTACTGTTGGAAATATACGATCTCCAGGCTTAGTCGCTGAGCGAATTCCTTTGTTTGTATGGGCTGTTACGGTAACAGCTGTATTATTGGTTGCTGCTTTGCCTGTTTTAGCTGGTGCTATTACAATATTATTGACTGATCGTAATTTAAATACTTCGTTTTTTGACCCCACTGGAGGTGGGGATCCTATTTTATATATACATTTATTT
Anodonta_cygnea_MF781083 TACTTTATATTTATTATTGGCTTTGTGGTCGGGTTTAATCGGATTGGCTTTGAGACTTTTAATCCGAGCTGAATTGGGTCAGCCGGGGAGGTTATTGGGGGATGATCAGTTATATAATGTAATTGTTACAGCTCATGCATTTATGATAATTTTTTTCTTGGTGATGCCAATAATGATTGGGGGGTTTGGTAATTGGCTTATTCCTTTAATGATTGGTGCTCCTGATATGGCTTTTCCTCGGTTGAATAATTTGAGGTTTTGGTTATTGGTGCCAGCTTTATTTCTGTTATTAAGATCGTCATTGGTAGAGAGTGGTGTTGGTACTGGGTGGACGGTATACCCTCCTTTGTCTGGGAATGTTGCTCATTCTGGAGCTTCAGTAGATCTGGCCATTTTTTCCTTACATCTTGCTGGTGCTTCATCAATTTTAGGGGCTATTAATTTTATTTCTACTGTTGGAAATATACGATCTCCAGGCTTAGTCGCTGAGCGAATTCCTTTGTTTGTATGGGCTGTTACGGTAACAGCTGTATTATTGGTTGCTGCTTTGCCTGTTTTAGCTGGTGCTATTACAATATTATTGACTGATCGTAATTTAAATACTTCGTTTTTTGACCCCACTGGAGGTGGGGATCCTATTTTATATATACATTTATTT
Anodonta_cygnea_NC_036488 TACTTTGTATTTACTATTTGCTTTGTGGTCTGGTTTGATCGGGTTAGCTCTGAGACTTTTGATTCGAGCAGAGTTAGGTCAGCCAGGAAGATTACTTGGGGATGATCAGCTATACAACGTTATTGTAACAGCTCATGCCTTTATAATAATTTTCTTTCTGGTGATACCTATGATAATTGGTGGGTTTGGGAATTGGCTTATTCCTTTAATGATTGGCGCCCCTGATATGGCTTTTCCTCGTTTGAACAATTTAAGATTTTGGTTGCTTGTGCCAGCGCTGTTTTTATTATTAAGATCTTCATTAGTGGAGAGAGGTGTGGGAACCGGTTGAACTGTTTATCCTCCTCTGTCTGGAAATCCGGCTCATTCTGGAGCATCAGTGGATTTGGCTATTTTTTCTTTGCATTTGGCTGGTGCTTCTTCGATCTTAGGAGCTATTAATTTTATTTCTACTGTTGGGAATATGCGATCTTCTGGATTGGTTGCCGAACGAATTCCTTTGTTTGTTTGGGCTGTTAGGGTAACAGCTATTTTATTAGTCGCCGCCCTGCCTGTTTTAGCAGGGGCTATTACAATGTTACTCACTGATCGTAATCTGAACACTTCTTTTTTTGACCCTACAGGGGGAGGGGACCCTATTTTATATATACATTTGTTT
Anodonta_euscaphys_voucher_16_NCU_XPWU_SU031 TACTTTGTATTTATTATTTGCTTTGTGGTCTGGTTTAATTGGGTTAGCTCTGAGACTTTTGATTCGAGCAGAGTTAGGTCAGCCAGGAAGATTACTTGGGGATGATCAGCTATATAACGTTATTGTAACAGCTCATGCCTTTATAATAATTTTTTTTCTGGTGATACCTATGATAATTGGTGGGTTTGGGAATTGGCTTATTCCTCTTATGATTGGTGCTCCTGATATGGCTTTTCCTCGTTTGAACAATTTAAGATTTTGGTTGCTTGTGCCAGCGCTGTTTTTATTATTAAGATCTTCATTAGTGGAGAGAGGTGTGGGAACCGGTTGAACTGTTTATCCTCCTTTGTCTGGAAATACGGCTCATTCTGGAGCATCAGTGGATTTGGCCATTTTTTCTTTGCACTTGGCTGGTGCTTCTTCGATTTTAGGTGCTATTAATTTTATTTCTACTGTTGGGAATATGCGATCTCCTGGATTGGTTGCCGAACGAATTCCTTTGTTTGTTTGGGCTGTTACGGTAACAGCTATTCTATTAGTCGCCGCCTTGCCTGTTTTAGCAGGGGCTATTACAATGTTACTCACTGATCGTAATCTGAACACTTCTTTTTTTGACCCTACAGGGGGAGGGGACCCTATTTTATATATACATNNNNNN
Anodonta_euscaphys_voucher_16_NCU_XPWU_SU032 TACTTTGTATTTATTATTTGCTTTGTGGTCTGGTTTAATTGGGTTAGCTCTGAGACTTTTGATTCGAGCAGAGTTAGGTCAGCCAGGAAGATTACTTGGGGATGATCAGCTATACAACGTTATTGTAACAGCTCATGCCTTTATAATAATTTTTTTCCTGGTGATACCTATGATAATTGGTGGGTTTGGGAATTGGCTTATTCCTCTTATGATTGGTGCTCCTGATATGGCTTTTCCTCGTTTGAACAATTTAAGATTTTGGTTGCTTGTGCCAGCGCTGTTTTTATTATTAAGATCTTCATTAGTGGAGAGAGGTGTGGGAACCGGTTGAACTGTTTATCCTCCTTTGTCTGGAAATACGGCTCATTCTGGAGCATCAGTGGATTTGGCTATTTTTTCTTTGCATTTGGCTGGTGCTTCTTCGATTTTAGGTGCTATTAATTTTATTTCTACTGTTGGGAATATGCGATCTCCTGGATTGGTTGCCGAACGAATTCCTTTGTTTGTTTGGGCTGTTACGGTAACAGCTATTCTATTAGTCGCCGCCTTGCCTGTTTTAGCAGGGGCTATTACAATGTTACTCACTGATCGTAATCTGAACACTTCTTTTTTTGACCCTACAGGGGGAGGGGACCCTATTTTATATATACATNNNNNN
Anodonta_euscaphys_voucher_16_NCU_XPWU_SU033 TACTTTGTATTTATTATTTGCTTTGTGGTCTGGTTTAATTGGGTTAGCTCTGAGACTTTTGATTCGAGCAGAGTTAGGTCAGCCAGGAAGATTGCTTGGGGATGATCAGCTATACAACGTTATTGTAACAGCTCATGCCTTTATAATAATCTTTTTTCTGGTGATACCTATGATAATTGGTGGGTTTGGGAATTGGCTTATTCCTCTTATGATTGGTGCTCCTGATATGGCTTTTCCTCGTTTGAACAATTTAAGATTTTGGTTGCTTGTGCCAGCGCTGTTTTTATTATTAAGATCTTCATTAGTGGAGAGAGGTGTGGGAACCGGTTGAACTGTTTATCCTCCTTTGTCTGGAAATACGGCTCATTCTGGAGCATCAGTGGATTTGGCCATTTTTTCTTTGCATTTGGCTGGTGCTTCTTCGATTTTAGGTGCTATTAATTTTATTTCTACTGTTGGGAATATGCGATCTCCTGGATTGGTTGCCGAACGAATTCCTTTGTTTGTTTGGGCTGTTACGGTAACAGCTATTCTATTAGTCGCCGCCTTGCCTGTTTTAGCAGGGGCTATTACAATGTTACTCACTGATCGTACTCTGAACACTTCTTTTTTTGACCCTACAGGGGGAGGGGACCCTATTTTATATATACATNNNNNN
Anodonta_euscaphys_voucher_16_NCU_XPWU_SU034 TACTTTGTATTTATTATTTGCTTTGTGGTCTGGTTTAATTGGGTTAGCTCTGAGACTTTTGATTCGAGCAGAGTTAGGTCAGCCAGGAAGATTACTTGGGGATGATCAGCTATATAACGTTATTGTAACAGCTCACGCCTTTATAATAATTTTTTTCCTGGTGATACCTATGATAATTGGTGGGTTTGGGAATTGGCTTATTCCTCTTATGATTGGTGCTCCTGATATGGCTTTTCCTCGTTTGAACAATTTAAGATTTTGGTTGCTTGTGCCAGCGCTGTTTTTATTATTAAGATCTTCATTAGTGGAGAGAGGTGTGGGAACCGGTTGAACTGTTTATCCTCCTTTGTCTGGAAATACGGCTCATTCTGGAGCATCAGTGGATTTGGCTATTTTTTCTTTGCATTTGGCTGGTGCTTCTTCGATTTTAGGTGCTATTAATTTTATTTCTACTGTTGGGAATATGCGATCTCCTGGATTGGCTGCCGAACGAATTCCTTTGTTTGTTTGGGCTGTTACGGTAACAGCTATTCTATTAGTCGCCGCCTTGCCTGTTTTAGCAGGGGCTATTACAATGTTACTCACTGATCGTACTCTGAACACTTCTTTTTTTGACCCTACAGGGGGAGGGGACCCTATTTTATATATACATNNNNNN
Anodonta_euscaphys_voucher_16_NCU_XPWU_SU035 TACTTTGTATTTATTATTTGCTTTGTGGTCTGGTTTAATTGGGTTAGCTCTGAGACTTTTGATTCGAGCAGAGTTAGGTCAGCCAGGAAGATTACTTGGGGATGATCAGCTATATAACGTTATTGTAACAGCTCATGCCTTTATAATAATTTTTTTCCTGGTGATACCTATGATAATTGGTGGGTTTGGGAATTGGCTTATTCCTCTTATGATTGGTGCTCCTGATATGGCTTTTCCTCGTTTGAACAATTTAAGATTTTGGTTGCTTGTGCCAGCGCTGTTTTTATTATTAAGATCTTCATTAGTGGAGAGAGGTGTGGGAACCGGTTGAACTGTTTATCCTCCTTTGTCTGGAAATACGGCTCATTCTGGAGCATCAGTGGATTTGGCTATTTTTTCTTTGCATTTGGCTGGTGCTTCTTCGATTTTAGGTGCTATTAATTTTATTTCTACTGTTGGGAATATGCGATCTCCTGGATTGGTTGCCGAACGAATTCCTTTGTTTGTTTGGGCTGTTACGGTAACAGCTATTTTATTAGTCGCCGCCTTGCCTGTTTTAGCAGGGGCTATTACAATGTTACCCACTGATCGTACTGTGAACACTTCTTTTTTTGACCCTACAGGGGGAGGGGACCCTATTTTATATATACATNNNNNN
Anodonta_euscaphys_voucher_16_NCU_XPWU_SU036 TACTTTGTATTTATTATTTGCTTTGTGGTCTGGTTTAATTGGGTTAGCTCTGAGACTTTTGATTCGAGCAGAGTTAGGTCAGCCAGGAAGATTACTTGGGGATGATCAGCTATATAACGTTATTGTAACAGCTCACGCCTTTATAATAATTTTTTTCCTGGTGATACCTATGATAATTGGTGGGTTTGGGAATTGGCTTATTCCTCTTATGATTGGTGCTCCTGATATGGCTTTTCCTCGTTTGAACAATTTAAGATTTTGGTTGCTTGTGCCAGCGCTGTTTTTATTATTAAGATCTTCATTAGTGGAGAGAGGTGTGGGAACCGGTTGAACTGTTTATCCTCCTTTGTCTGGAAATACGGCTCATTCTGGAGCATCAGTGGATTTGGCTATTTTTTCTTTGCATTTGGCTGGTGCTTCTTCGATTTTAGGTGCTATTAATTTTATTTCTACTGTTGGGAATATGCGATCTCCTGGATTGGCTGCCGAACGAATTCCTTTGTTTGTTTGGGCTGTTACGGTAACAGCTATTCTATTAGTTGCCGCCTTGCCTGTTTTAGCAGGGGCTATAACAATGTTACCCACTGATTGTACAGTGAACACTTCTTTTTTTGACCCTACAGGGGGAGGGGACCCTATTTTATATATACATNNNNNN
Anodonta_euscaphys_voucher_16_NCU_XPWU_SU037 TACTTTGTATTTATTATTTGCTTTGTGGTCTGGTTTAATTGGGTTAGCTCTGAGACTTTTGATTCGAGCAGAGTTAGGTCAGCCAGGAAGATTACTTGGGGATGATCAGCTATACAACGTTATTGTAACAGCTCATGCCTTTATAATAATTTTTTTCCTGGTGATACCTATGATAATTGGTGGGTTTGGGAATTGGCTTATTCCTCTTATGATTGGTGCTCCTGATATGGCTTTTCCTCGTTTGAACAATTTAAGATTTTGGTTGCTTGTGCCAGCGCTGTTTTTATTATTAAGATCTTCATTAGTGGAGAGAGGTGTGGGAACCGGTTGAACTGTTTATCCTCCTTTGTCTGGAAATACGGCTCATTCTGGAGCATCAGTGGATTTGGCTATTTTTTCTTTGCATTTGGCTGGTGCTTCTTCGATTTTAGGTGCTATTAATTTTATTTCTACTGTTGGGAATATGCGATCTCCTGGATTGGCTGCCGAACGAATTCCTTTGTTTGTTTGGGCTGTTACGGTAACAGCTATTCTATTAGTCGCCGCCTTGCCTGTTTTAGCAGGGGCTATTACAATGTTACTCACTGATCGTACTCTGAACACTTCTTTTTTTGACCCTACAGGGGGAGGGGACCCTATTTTATATATACATNNNNNN
Anodonta_exulcerata_isolate_AC108_MN594533 TACTTTATATTTATTGTTGGCTTTGTGATCTGGTTTAATTGGATTGGCTTTGAGACTTTTAATCCGAGCTGAGTTGGGTCAGCCGGGGAGGTTACTAGGGGATGATCAGTTGTATAACGTGATTGTCACAGCTCATGCTTTTATAATGATTTTTTTCTTGGTAATGCCAATGATGATTGGAGGGTTTGGTAATTGGCTTATTCCTTTAATAATCGGTGCTCCTGATATAGCTTTTCCTCGGTTGAACAATTTAAGGTTTTGGTTATTGGTGCCAGCTCTATTTTTGTTATTAAGGTCGTCATTGGTAGAAAGCGGTGTGGGAACAGGTTGAACAGTGTACCCTCCTCTGTCTGGGAATGTTGCTCATTCTGGAGCCTCAGTAGATTTGGCTATTTTTTCTTTACATCTTGCTGGTGCTTCGTCAATTTTAGGGGCTATTAATTTTATTTCTACTGTTGGAAATATACGATCTCCAGGGTTAGTTGCTGAGCGGATTCCTTTGTTTGTATGGGCTGTTACCGTAACAGCTGTATTGTTAGTTGCTGCTTTACCTGTTTTAGCTGGTGCTATTACAATATTATTAACTGATCGTAATCTAAATACTTCATTTTTCGACCCTACTGGAGGGGGGGATCCCATTTTGTACATGCACTTATTT
Anodonta_hartfieldorum NNNNNNNTATTTATTGTTGGCTTTGTGATCTGGCTTAATTGGGTTAGCTCTTAGCTTACTAATCCGGGCTGAGCTAGGTCAGCCTGGAAGTTTATTAGGAGATGATCAGCTATATAACGTGATTGTAACGGCTCATGCTTTTATAATAATTTTTTTTCTGGTAATACCTATAATAATTGGGGGATTTGGTAATTGACTTATTCCTTTAATAATTGGTGCTCCTGATATAGCTTTTCCTCGATTAAATAACTTAAGATTTTGGCTTCTTGTACCAGCTTTGTTTTTATTATTAAGGTCATCATTAGTAGAAAGTGGTGTTGGAACTGGGTGAACAGTATATCCCCCTTTGTCTGGGAATGTTGCTCACTCAGGGGCTTCGGTAGATTTGGCTATTTTTTCCCTTCACCTTGCTGGTGCCTCATCAATCTTGGGTGCTATTAATTTTATTTCTACTGTTGGAAATATACGATCTCCTGGTTTGGTTGCTGAACGGATCCCATTATTCGTTTGAGCTGTGACGGTCACAGCTGTATTGCTAGTTGCTGCTTTGCCTGTTTTAGCTGGTGCTATTACAATACTACTTACTGATCGTAATTTAAATACTTCCTTCTTTGACCCTACAGGGGGTGGAGATCCCATTTTATATATACATTTGNNN
Anodonta_heardi_clone_1 NNNNNNNTATTTATTGCTGGCTTTGTGATCTGGTTTAATTGGGTTATCTCTTAGCCTATTAATCCGGGCTGAGCTAGGTCAGCCCGGAAGTTTATTAGGGGATGATCAGTTATATAACGTGATTGTAACGGCTCATGCTTTTATAATAATTTTTTTTCTCGTAATACCTATAATGATCGGAGGATTTGGTAATTGACTTATTCCTTTAATAATTGGCGCTCCTGATATAGCTTTTCCTCGATTAAATAATTTGAGGTTTTGGCTTCTATTACCGGCTTTGTTTTTGTTATTAAGGTCCTCATTAGTAGAAAGCGGTGTTGGTACTGGGTGAACTGTATATCCTCCTTTATCTAGAAATGTTGCTCACTCTGGAGCTTCGGTAGATTTGGCTATTTTCTCCCTTCACCTTGCTGGTGCTTCATCAATTTTGGGTGCCATTAATTTTATTTCTACTGTTGGCAATATACGATCTCCTGGTTTGGTTGCTGAACGAATTCCATTATTTGTTTGAGCTGTGGCTATTACAGCTGTGTTACTAGTTGCTGCTTTACCTGTTTTAGCTGGTGCTATTACAATATTACTAACTGATCGTAATTTAAACACTTCTTTCTTTGATCCTACAGGGGGCGGAGATCCCATTTTANNNNNNNNNNNNNNN
Anodonta_heardi_clone_2 NNNNNNNTATTTATTGCTGGCTTTGTGATCTGGTTTAATTGGGTTATCTCTTAGCCTATTAATCCGGGCTGAGCTAGGTCAGCCCGGAAGTTTATTAGGGGATGATCAGTTATATAACGTGATTGTAACGGCTCATGCTTTTATAATAATTTTTTTTCTCGTAATACCTATAATGATCGGAGGATTTGGTAATTGACTTATTCCTTTAATAATTGGCGCTCCTGATATAGCTTTTCCTCGATTAAATAATTTGAGGTTTTGGCTTCTATTACCGGCTTTGTTTTTGTTATTAAGGTCCTCATTAGTAGAAAGCGGTGTTGGTACTGGGTGAACTGTATATCCTCCTTTATCTAGAAATGTTGCTCACTCTGGAGCTTCGGTAGATTTGGCTATTTTCTCCCTTCACCTTGCTGGTGCTTCATCAATTTTGGGTGCCATTAATTTTATTTCTACTGTTGGCAATATACGATCTCCTGGTTTGGTTGCTGAACGAATTCCATTATTTGTTTGAGCTGTGGCTATTACAGCTGTGTTACTAGTTGCTGCTTTACCTGTTTTAGCTGGTGCTATTACAATATTACTAACTGATCGTAATTTAAACACTTCTTTCTTTGATCCTACAGGGGGCGGAGATCCCATTTTATACNNNNNNNNNNNN
Anodonta_implicata_isolate_SERCINVERT1620 TACTTTATATTTATTATTAGCTTTGTGATCTGGTTTAATTGGGTTAGCTCTTAGATTATTAATTCGAGCTGAGTTAGGTCAGCCAGGAAGGCTATTAGGGGATGATCAGTTATATAATGTAATTGTGACGGCTCATGCTTTTATAATAATTTTTTTTCTGGTAATACCTATAATAATTGGTGGATTTGGTAATTGACTTATTCCTTTAATAATTGGCGCTCCAGATATGGCTTTTCCTCGTTTGAATAACTTAAGATTCTGGCTTCTTGTTCCAGCTTTATTTTTATTATTGAGATCTTCATTAGTGGAAAGGGGTGTTGGTACAGGGTGAACAGTTTATCCGCCTTTATCTGGAAATGTTGCTCATTCGGGAGCTTCTGTAGATTTGGCTATTTTTTCTTTACACCTTGCTGGTGCTTCTTCTATTTTAGGTGCTATTAATTTTATTTCCACTGTAGGAAATATACGGTCTCCTGGTTTGGTTGCTGAACGAATTCCTTTATTTGTTTGGGCTGTGACGGTTACAGCTGTGTTATTAGTTGCTGCTTTACCTGTTTTAGCTGGTGCTATTACAATATTACTTACTGATCGTAATTTGAACACTTCTTTTTTTGATCCTACAGGGGGAGGTGATCCCATTTTATATATGCATTTGTTT
Anodonta_implicata_isolate_SERCINVERT1621 TACTTTATATTTATTATTAGCTTTGTGATCTGGTTTAATTGGGTTAGCTCTTAGGTTATTAATTCGAGCTGAGTTAGGTCAGCCAGGAAGGCTATTAGGGGATGATCAGTTATATAATGTAATTGTGACGGCTCATGCTTTTATAATAATTTTTTTTCTGGTAATACCTATAATAATTGGTGGATTTGGTAATTGACTTATTCCTTTAATAATTGGCGCTCCAGATATGGCTTTTCCTCGTTTGAATAACTTAAGATTCTGGCTTCTTGTTCCAGCTTTATTTTTATTATTGAGATCTTCATTAGTGGAAAGGGGTGTTGGTACAGGGTGAACAGTTTATCCGCCTTTATCTGGAAATGTTGCTCATTCGGGAGCTTCTGTAGATTTGGCTATTTTTTCTTTACACCTTGCTGGTGCTTCTTCTATTTTAGGTGCTATTAATTTTATTTCCACTGTAGGAAATATACGGTCTCCTGGTTTGATTGCTGAACGAATTCCTTTATTTGTTTGGGCTGTGACGGTTACAGCTGTGTTATTAGTTGCTGCTTTACCTGTTTTAGCTGGTGCTATTACAATATTACTTACTGATCGTAATTTGAACACTTCTTTTTTTGATCCTACAGGGGGAGGTGATCCCATTTTATATATGCATTTGTTT
Anodonta_impura_haplotype_LCH-A TACTTTATATTTACTTTTTGCTTTGTGGTCTGGATTGATTGGGTTGGCTTTAAGGTTATTAATTCGAGCTGAGTTAGGCCAACCTGGGAGGTTATTGGGAGATGATCAGCTGTATAATGTAATCGTTACGGCTCATGCTTTTATAATAATTTTTTTCTTAGTAATACCAATGATGATTGGTGGATTTGGTAATTGGTTGATTCCTTTAATAATTGGTGCTCCTGATATGGCTTTTCCTCGGTTAAATAATTTGAGGTTTTGATTGCTTGTGCCAGCTTTGTTTTTGTTATTAAGGTCTTCATTAGTCGAGAGTGGCGTTGGTACTGGTTGGACAGTATACCCACCTTTATCTGGAAATGTTGGTCATTCTGGGGCTTCCGTGGATTTGGCCATTTTTTCTTTACATCTTGCTGGTGCTTCGTCAATTTTAGGGGCTATTAACTTTATTTCTACCGTTGGAAACATGCGATCTCCTGGTTTGGCTGCTGAGCGAATTCCTTTGTTTGTTTGGGCTGTTGCTGTAACAGCTGTGTTACTGGTTGCTGCTTTACCAGTTTTGGCTGGTGCTATTACAATGTTGTTGACAGATCGTAACTTAAATACCTCATTTTTTGACCCTACAGGGGGAGGAGACCCTATTTTATATATACATTTGTTT
Anodonta_impura_haplotype_LCH-C TACTTTATACTTAGTTTTTGCTTTGTGGTCTGGATTGGTTGGATTGGCTTTAAGGTTGTTAATTCGAGCTGAATTGGGTCAACCTGGGAGGTTATTGGGAGATGATCAGTTGTATAATGTAATTGTTACGGCTCATGCTTTTATAATAATTTTTTTCTTGGTAATACCAATGATGATTGGCGGATTTGGTAATTGGTTGATTCCATTAATAATTGGTGCTCCTGATATGGCTTTTCCTCGGTTAAATAATTTGAGGTTTTGATTGCTTGTCCCAGCTTTATTTTTGTTATTAAGGTCCTCATTGATCGAGAGTGGCGTTGGTACTGGTTGGACAGTATACCCACCTTTATCTGGAAATGTTGCTCATTCTGGGGCTTCCGTGGATTTGGCCATTTTTTCTTTACATCTTGCTGGTGCTTCATCAATTTTAGGGGCTATTAACTTTATTTCTACCATTGGAAACATGCGATCTCCTGGTTTGGTTGCTGAGCGAATTCCTTTGTTTGTTTGGGCTGTTGGTGTAACAGCTGTATTATTGGTTGCTGCTCTACCAGTTTTAGCTGGTGCTATTACAATGTTGTTGACAGATCGTAACTTAAATACCTCATTTTTTGACCCTACAGGGGGAGGGGACCCTATTTTATATATGCATTTGTTT
Anodonta_impura_haplotype_LCH-F TACTTTATATTTACTTTTTGCTTTGTGGTCTGGATTGATTGGGTTGGCTTTAAGGTTATTAATTCGAGCTGAGTTAGGCCAACCTGGGAGGTTATTGGGAGATGATCAGCTGTATAATGTAATCGTTACGGCTCATGCTTTTATAATAATTTTTTTCTTAGTAATACCAATGATGATTGGTGGATTTGGTAATTGGTTGATTCCTTTAATAATTGGTGCTCCTGATATGGCTTTTCCTCGGTTAAATAATTTAAGGTTTTGATTGCTTGTGCCAGCTTTGTTTTTGTTATTAAGGTCTTCATTAGTCGAGAGTGGCGTTGGTACTGGTTGGACAGTATACCCACCTTTATCTGGAAATGTTGGTCATTCTGGGGCTTCCGTGGATTTGGCCATTTTTTCTTTACATCTTGCTGGTGCTTCGTCAATTTTAGGGGCTATTAACTTTATTTCTACCGTTGGAAACATGCGATCTCCTGGTTTGGTTGCTGAGCGAATTCCTTTGTTTGTTTGGGCTGTTGCTGTAACAGCTGTGTTACTGGTTGCTGCTTTACCAGTTTTGGCTGGTGCTATTACAATGTTGTTGACAGATCGTAACTTAAATACCTCATTTTTTGACCCTACAGGGGGAGGAGACCCTATTTTATACATACATTTGTTT
Anodonta_kennerlyi_haplotype_E NNNNNNNNNNNNNNNNNNNNNNNNNNNNTCTGGTTTAATTGGGTTAGCTTTGAGGCTTTTGATTCGAGCTGAGTTGGGTCAACCAGGAAGGTTGTTAGGGGATGATCAATTGTACAATGTGATTGTTACAGCTCATGCTTTTATAATAATTTTTTTCTTGGTAATACCAATGATGATTGGTGGGTTTGGTAATTGGCTTATTCCTTTAATAATTGGTGCTCCTGATATAGCTTTTCCTCGATTAAATAATTTAAGGTTTTGGTTGCTTGTACCAGCTTTATTTTTGCTGTTAAGGTCATCATTGGTAGAGAGGGGTGTTGGTACAGGTTGAACAGTATACCCTCCTTTGTCTGGAAGTGTTGCTCATTCTGGGGCTTCGGTGGATTTGGCCATTTTCTCTTTACATCTTGCCGGTGCTTCCTCAATTTTAGGTGCTATCAATTTTATCTCTACTGTTGGGAATATGCGATCCCCAGGTTTAGTCGCTGAGCGAATTCCTTTGTTTGTTTGAGCTGTTACAGTGACAGCTGTGTTGTTAGTTGCTGCTTTACCAGTTTTAGCTGGTGCTATTACGATATTGCTTACTGATCGTAATCTGAACACTTCGTTTTTTGACCCTACGGGGGGAGGTGNNNNNNNNNNNNNNNNNNNNNNNNNN
Anodonta_lucida_1 NNNNNNNNNNNNNNNNNNNGCTCTGTGGTCTGGTTTGATTGGACTAGCCTTAAGTCTTTTAATTCGAGCAGAATTAGGTCAACCGGGAAGGTTGTTGGGGGATGATCAGCTATACAATGTTATTGTAACGGCTCATGCTTTTATGATAATTTTCTTTTTGGTAATACCTATAATAATTGGGGGATTTGGAAATTGGCTCATTCCTTTGATAATTGGGGCTCCTGATATAGCTTTCCCTCGTTTAAATAATTTAAGATTTTGGTTACTTGTGCCAGCGTTATTTTTGCTTTTAAGGTCATCTTTGGTGGAGAGGGGTGTTGGTACTGGGTGAACGGTGTATCCTCCTTTGTCTGGGAATGTTGCTCATTCCGGGGCTTCTGTTGATTTAGCTATCTTCTCTTTACACCTGGCCGGTGCTTCATCTATTTTAGGCGCTATTAATTTTATCTCTACTGTTGGGAATATGCGTTCTCCCGGTTTGGTCGCTGAGCGAATCCCTTTGTTTGTGTGAGCTGTTGCAGTTACAGCTGTTTTATTGGTCGCTGCTTTGCCTGTTTTAGCTGGGGCTATCACAATGCTTCTTACGGATCGTAACCTGAACACTTCATTTTTTGACNNNNNNNNNNNNNNNNNNNNNNNNNNNNNNNNNNNNNNNNNN
Anodonta_lucida_2 NNNNNNNNNNNNNNNNNNNNNNNNNNNNNNNNNNNNNNNNNNNNNNNNNTTAAGTCTTTTAATTCGAGCAGAATTAGGTCAACCGGGAAGGTTGTTGGGGGATGATCAGCTATACAATGTTATTGTAACGGCTCATGCTTTTATGATAATTTTCTTTTTGGTAATACCTATAATAATTGGGGGATTTGGAAATTGGCTCATTCCTTTGATAATTGGGGCTCCTGATATAGCTTTCCCTCGTTTAAATAATTTAAGATTTTGGTTACTTGTGCCAGCGTTATTTTTGCTTTTAAGGTCATCTTTGGTGGAGAGGGGTGTTGGTACTGGGTGAACGGTGTATCCTCCTTTGTCTGGGAATGTTGCTCATTCCGGGGCTTCTGTTGATTTAGCTATCTTCTCTTTACACCTGGCCGGTGCTTCATCTATTTTAGGCGCTATTAATTTTATCTCTACTGTTGGGAATATGCGTTCTCCCGGTTTGGTCGCTGAGCGAATCCCTTTGTTTGTGTGAGCTGTTGCAGTTACAGCTGTTTTATTGGTCGCTGCTTTGCCTGTTTTAGCTGGGGCTATCACAATGCTTCTTACGGATCGTAACCTGAACNNNNNNNNNNNNNNNNNNNNNNNNNNNNNNNNNNNNNNNNNNNNNNNNNNNNNNNNN
Anodonta_lucida_NC_026673 TACTCTGTACTTATTATTAGCTCTGTGGTCTGGTTTGATTGGACTAGCCTTAAGTCTTTTAATTCGAGCAGAATTAGGTCAACCGGGAAGGTTGTTGGGGGATGATCAGCTATACAATGTTATTGTAACGGCTCATGCTTTTATGATAATTTTCTTTTTGGTAATACCTATAATAATTGGGGGATTTGGAAATTGGCTCATTCCTTTGATAATTGGGGCTCCTGATATAGCTTTCCCTCGTTTAAATAATTTAAGATTTTGGTTACTTGTGCCAGCGTTATTTTTGCTTTTAAGGTCATCTTTGGTGGAGAGGGGTGTTGGTACTGGGTGAACGGTGTATCCTCCTTTGTCTGGGAATGTTGCTCATTCCGGGGCTTCTGTTGATTTAGCTATCTTCTCTTTACACCTGGCCGGTGCTTCATCTATTTTAGGCGCTATTAATTTTATCTCTACTGTTGGGAATATGCGTTCTCCCGGTTTGGTCGCTGAGCGAATCCCTTTGTTTGTGTGAGCTGTTGCAGTTACAGCTGTTTTATTGGTCGCTGCTTTGCCTGTTTTAGCTGGGGCTATCACAATGCTTCTTACGGATCGTAACCTGAACACTTCATTTTTTGACCCAATGGGGGGAGGTGATCCTATTTTATATATACATTTGTTT
Anodonta_lucida_voucher_16_NCU_XPWU_SU152 TACTCTGTACTTATTATTAGCTCTGTGGTCTGGTTTGATTGGACTAGCCTTAAGTCTTTTAATTCGAGCAGAATTAGGTCAACCGGGAAGGTTGTTGGGGGATGATCAGCTATACAATGTTATTGTAACGGCTCATGCTTTTATGATAATTTTCTTTTTGGTAATACCTATAATAATTGGGGGATTTGGAAATTGGCTCATTCCTTTGATAATTGGGGCTCCTGATATAGCTTTCCCTCGTTTAAATAATTTAAGATTTTGGTTACTTGTGCCAGCGTTATTTTTGCTTTTAAGGTCATCTTTGGTGGAGAGGGGTGTTGGTACTGGGTGAACGGTGTATCCTCCTTTGTCTGGGAATGTTGCTCATTCCGGGGCTTCTGTTGATTTAGCTATCTTCTCTTTACACCTGGCCGGTGCTTCATCTATTTTAGGCGCTATTAATTTTATCTCTACTGTTGGGAATATGCGTTCTCCCGGTTTGGTCGCTGAGCGAATCCCTTTGTTTGTGTGAGCTGTTGCAGTTACAGCTGTTTTATTGGTCGCTGCTTTGCCTGTTTTAGCTGGGGCTATCACAATGCTTCTTACGGATCGTAACCTGAACACTTCATTTTTTGACCCAATGGGGGGAGGTGATCCTATTTTATATATACATNNNNNN
Anodonta_lucida_voucher_NCUBM_20180249 NNNNNNNNNNNNNNNNNNNNNNNNNNNNNNNNNNNNNNNNNNNNNNNNNTTAAGTCTTTTAATTCGAGCAGAATTAGGTCAACCGGGAAGGTTGTTGGGGGATGATCAGCTATACAATGTTATTGTAACGGCTCATGCTTTTATGATAATTTTCTTTTTGGTAATACCTATAATAATTGGGGGATTTGGAAATTGGCTCATTCCTTTGATAATTGGGGCTCCTGATATAGCTTTCCCTCGTTTAAATAATTTAAGATTTTGGTTACTTGTGCCAGCGTTATTTTTGCTTTTAAGGTCATCTTTGGTGGAGAGGGGTGTTGGTACTGGGTGAACGGTGTATCCTCCTTTGTCTGGGAATGTTGCTCATTCCGGGGCTTCTGTTGATTTAGCTATCTTCTCTTTACACCTGGCCGGTGCTTCATCTATTTTAGGCGCTATTAATTTTATCTCTACTGTTGGGAATATGCGTTCTCCCGGTTTGGTCGCTGAGCGAATCCCTTTGTTTGTGTGAGCTGTTGCAGTTACAGCTGTTTTATTGGTCGCTGCTTTGCCTGTTTTAGCTGGGGCTATCNNNNNNNNNNNNNNNNNNNNNNNNNNNNNNNNNNNNNNNNNNNNNNNNNNNNNNNNNNNNNNNNNNNNNNNNNNNNNNNNNNNNNNN
Anodonta_nuttalliana NNNNNNNNNNNNNNNNNNNNNNNNNNNNTCTGGATTGATTGGGTTGGCTTTAAGGCTGTTAATTCGAGCTGAGTTGGGTCAACCTGGAAGATTATTGGGAGATGATCAGTTATACAATGTAATTGTTACGGCTCATGCTTTCATGATAATTTTTTTCTTGGTAATACCAATGATGATTGGTGGATTCGGTAATTGATTGATCCCTTTGATAATTGGTGCTCCTGATATGGCTTTTCCTCGGTTAAATAATTTAAGGTTTTGATTACTTGTGCCAGCTTTGTTTTTGTTATTAAGCTCTTCATTAGTGGAGAGTGGTGTTGGTACTGGTTGGACGGTATATCCACCTTTATCTGGAAATGTTGCTCATTCTGGGGCTTCTGTGGATTTGGCCATTTTTTCTTTACATCTTGCTGGTGCTTCTTCAATTCTGGGGGCTATTAATTTTATTTCTACTGTTGGAAACATGCGATCTCCTGGTTTGGTCGCTGAGCGAATTCCTTTATTTGTTTGGGCTGTTGCCGTTACAGCTGTGTTATTAGTTGCTGCTTTACCAGTTTTAGCTGGTGCTATTACAATGCTGTTGACGGATCGTAATTTAAACACTTCATTTTTTGACNNNNNNNNNNNNNNNNNNNNNNNNNNNNNNNNNNNNNNNNNN
Anodonta_nuttalliana_isolate_166Kalama TACTTTATACTTACTTTTTGCTCTGTGGTCTGGATTGATTGGGTTGGCTTTAAGGCTGTTAATTCGAGCTGAGTTGGGTCAACCTGGAAGATTATTGGGAGATGATCAGTTATACAATGTAATTGTTACGGCTCATGCTTTCATGATAATTTTTTTCTTGGTAATACCAATGATGATTGGTGGATTCGGTAATTGATTGATTCCTTTGATAATTGGTGCTCCTGATATGGCTTTTCCTCGGTTAAATAATTTAAGGTTTTGATTACTTGTGCCAGCTTTGTTTTTGTTATTAAGCTCTTCATTAGTGGAGAGTGGTGTTGGTACTGGTTGGACGGTATATCCACCTTTATCTGGAAATGTTGCTCATTCTGGGGCTTCTGTGGATTTGGCCATTTTTTCTTTACATCTTGCTGGTGCTTCTTCAATTCTGGGGGCTATTAATTTTATTTCTACTGTTGGAAACATGCGATCTCCTGGTTTGGTCGCTGAGCGAATTCCTTTATTTGTTTGGGCTGTTGCCGTTACAGCTGTGTTATTAGTTGCTGCTTTACCAGTTTTAGCTGGTGCTATTACAATGCTGTTGACGGATCGTAATTTAAACACTTCATTTTTTGACCCTACAGGGGGAGGGGATCCTATTTTGTATATACATTTGTTT
Anodonta_nuttalliana_isolate_BIV0364_MN594534 TACTTTATACTTACTTTTTGCTCTGTGGTCTGGATTGATTGGGTTGGCTTTAAGGCTGTTAATTCGAGCTGAGTTGGGTCAACCTGGAAGATTATTGGGAGATGATCAGTTATACAATGTAATTGTTACGGCTCATGCTTTCATGATAATTTTTTTCTTGGTAATACCAATGATGATTGGTGGATTCGGTAATTGATTGATCCCTTTGATAATTGGTGCTCCTGATATGGCTTTTCCTCGGTTAAATAATTTAAGGTTTTGATTACTTGTGCCAGCTTTGTTTTTGTTATTAAGCTCTTCATTAGTGGAGAGTGGTGTTGGTACTGGTTGGACGGTATATCCACCTTTATCTGGAAATGTTGCTCATTCTGGGGCTTCTGTGGATTTGGCCATTTTTTCTTTACATCTTGCTGGTGCTTCTTCAATTCTGGGGGCTATTAATTTTATTTCTACTGTTGGAAACATGCGATCTCCTGGTTTGGTCGCTGAGCGAATTCCTTTATTTGTTTGGGCTGTTGCCGTTACAGCTGTGTTATTAGTTGCTGCTTTACCAGTTTTAGCTGGTGCTATTACAATGCTGTTGACGGATCGTAATTTAAACACTTCATTTTTTGACCCTACAGGGGGAGGGGATCCTATCTTGTATATACATTTGTTT
Anodonta_oregonensis_isolate_102LakeSamm TACTTTATATTTATTATTGGCTTTGTGGTCTGGTTTAATTGGGTTAGCTTTGAGGCTTTTGATTCGAGCTGAGTTGGGTCAACCAGGAAGGTTGTTAGGGGATGATCAATTGTACAATGTGATTGTTACAGCTCATGCTTTTATAATAATTTTTTTCTTGGTAATACCAATGATGATTGGTGGGTTTGGTAATTGGCTTATTCCTTTAATAATTGGTGCTCCTGATATAGCTTTTCCTCGATTAAATAATTTAAGGTTTTGGTTGCTTGTACCAGCTTTATTTTTGCTGTTAAGGTCATCATTGGTAGAGAGGGGTGTTGGTACAGGTTGAACAGTATACCCTCCTTTGTCTGGAAGTGTTGCTCATTCTGGGGCTTCGGTGGATTTGGCCATTTTCTCTTTACATCTTGCCGGTGCTTCCTCAATTTTAGGTGCTATCAATTTTATCTCTACTGTTGGGAATATGCGATCCCCAGGTTTAGTCGCTGAGCGAATTCCTTTGTTTGTTTGAGCTGTTACAGTGACAGCTGTGTTGTTAGTTGCTGCTTTACCAGTTTTAGCTGGTGCTATTACGATATTGCTTACTGATCGTAATCTGAACACTTCGTTTTTTGATCCTACGGGGGGAGGTGATCCTATTTTGTATATGCATTTATTT
Anodonta_oregonensis_isolate_188SandPoint TACTTTATATTTATTATTGGCTTTGTGGTCTGGTTTAATTGGGTTAGTTTTGAGGCTTTTGATTCGAGCTGAGTTGGGTCAACCAGGAAGGTTGTTAGGGGATGATCAATTGTACAATGTGATTGTTACAGCTCATGCTTTTATAATAATTTTTTTCTTGGTAATACCAATGATGATTGGTGGGTTTGGTAATTGGCTTATTCCTTTAATAATTGGTGCTCCTGATATAGCTTTTCCTCGATTAAATAATTTAAGGTTTTGGTTGCTTGTACCAGCTTTATTTTTGCTGTTAAGGTCATCATTGGTAGAGAGGGGTGTTGGTACAGGTTGAACAGTATACCCTCCTTTGTCTGGAAGTGTTGCTCATTCTGGGGCTTCGGTGGATTTGGCCATTTTCTCTTTACATCTTGCCGGTGCTTCCTCAATTTTAGGTGCTATCAATTTTATCTCTACTGTTGGGAATATGCGATCCCCAGGTTTAGTCGCTGAGCGAATTCCTTTGTTTGTTTGAGCTGTTACAGTGACAGCTGTGTTGTTAGTTGCTGCTTTACCAGTTTTAGCTGGTGCTATTACGATATTGCTTACTGATCGTAATCTGAACACTTCGTTTTTTGACCCTACGGGGGGAGGTGATCCTATTTTGTATATGCATTTATTT
Anodonta_oregonensis_isolate_AAF5-9 NNNNNNNNNNNNNNNNNNNNNNNNNNNNTCTGGTTTAATTGGGTTAGCTTTGAGGCTTTTGATTCGAGCTGAGTTGGGTCAACCAGGAAGGTTGTTAGGGGATGATCAATTGTACAATGTGATTGTTACAGCTCATGCTTTTATAATAATTTTTTTCTTGGTAATACCAATGATGATTGGTGGGTTTGGTAATTGGCTTATTCCTTTAATAATTGGTGCTCCTGATATAGCTTTTCCTCGATTAAATAATTTAAGATTTTGGTTGCTTGTACCAGCTTTATTTTTGCTGTTAAGGTCATCATTGGTAGAGAGGGGTGTTGGTACAGGTTGAACAGTATACCCTCCTTTGTCTGGAAGTGTTGCTCATTCTGGGGCTTCGGTGGATTTGGCCATTTTCTCTTTACATCTTGCCGGTGCTTCCTCAATTTTAGGTGCTATCAATTTTATCTCTACTGTTGGGAATATGCGATCCCCAGGTTTAGTCGCTGAGCGAATTCCTTTGTTTGTTTGAGCTGTTACAGTGACAGCTGTGTTGTTAGTTGCTGCTTTACCAGTTTTAGCTGGTGCTATTACGATACTGCTTACTGATCGTAATCTGAATACTTCGTTTTTTGACCCTACGGGGGGAGGTGNNNNNNNNNNNNNNNNNNNNNNNNNN
Anodonta_oregonensis_isolate_AKS4 NNNNNNNNNNNNNNNNNNNNNNNNNNNNTCTGGTTTAATTGGGTTAGCTTTGAGGCTTTTGATTCGAGCTGAGTTGGGTCAACCAGGAAGGTTGTTAGGGGATGATCAATTGTACAATGTGATTGTTACAGCTCATGCTTTTATAATAATTTTTTTCTTGGTAATACCAATGATGATTGGTGGGTTTGGTAATTGGCTTATTCCTTTAATAATTGGTGCTCCTGATATAGCTTTTCCTCGATTAAATAATTTAAGATTTTGGTTGCTTGTACCAGCTTTATTTTTGCTGTTAAGGTCATCATTGGTAGAGAGGGGTGTTGGTACAGGTTGAACAGTATACCCTCCTTTGTCTGGAAGTGTTGCTCATTCTGGGGCTTCGGTGGATTTGGCCATTTTCTCTTTACATCTTGCCGGTGCTTCCTCAATTTTAGGTGCTATCAATTTTATCTCTACTGTTGGGAATATGCGATCCCCAGGTTTAGTCGCTGAGCGAATTCCTTTGTTTGTTTGAGCTGTTACAGTGACAGCTGTGTTGTTAGTTGCTGCTTTACCAGTTTTAGCTGGTGCTATTACGATACTGCTTACTGATCGTAATCTGAACACTTCGTTTTTTGACCCTACGGGGGGAGGTGNNNNNNNNNNNNNNNNNNNNNNNNNN
Anodonta_sp_KM-2009_voucher_AJW4 NNNNNNNNNNNNNNNNNNNNNNNNNNNNTCTGGATTGATTGGGTTGGCTTTAAGGCTGTTAATTCGAGCTGAGTTGGGTCAACCTGGAAGATTATTGGGAGATGATCAGTTATACAATGTAATTGTTACGGCTCATGCTTTCATGATAATTTTTTTCTTGGTAATACCAATGATGATTGGTGGATTTGGTAATTGATTGATCCCTTTGATAATTGGTGCTCCTGATATGGCTTTTCCTCGGTTAAATAATTTAAGGTTTTGATTACTTGTGCCAGCTTTGTTTTTGTTATTAAGCTCTTCATTAGTGGAGAGTGGTGTTGGTACTGGTTGGACGGTATATCCACCTTTATCTGGAAATGTTGCTCATTCTGGGGCTTCTGTGGATTTGGCCATTTTTTCTTTACATCTTGCTGGTGCTTCTTCAATTCTGGGGGCTATTAATTTTATTTCTACTGTTGGAAACATGCGATCTCCTGGTTTGGTCGCTGAGCGAATTCCTTTATTTGTTTGGGCTGTTGCCGTTACAGCTGTGTTATTAGTTGCTGCTTTACCAGTTTTAGCTGGTGCTATTACAATGCTGTTGACGGATCGTAATTTAAACACTTCATTTTTTGACCCTACAGGGGGAGGGGNNNNNNNNNNNNNNNNNNNNNNNNNN
Anodonta_sp_KM-2009_voucher_AOR6 NNNNNNNNNNNNNNNNNNNNNNNNNNNNTCTGGATTGATTGGGTTGGCTTTAAGGCTGTTAATCCGAGCTGAGTTGGGTCAACCTGGGAGATTATTGGGAGATGATCAGTTATACAATGTAATTGTTACGGCTCATGCTTTTATGATAATTTTTTTCTTGGTAATACCAATGATGATTGGTGGATTTGGTAATTGATTGATTCCTTTGATAATTGGTGCTCCTGATATGGCTTTTCCTCGGTTAAATAATTTAAGATTTTGATTACTTGTCCCAGCTTTGTTTTTGTTATTAAGGTCTTCATTAGTGGAGAGTGGTGTTGGTACTGGTTGGACGGTATATCCACCTTTATCTGGAAATGTTGCTCATTCTGGGGCTTCTGTGGATTTGGCCATTTTCTCTTTACATCTTGCTGGTGCTTCTTCAATTTTGGGGGCTATTAATTTTATTTCTACTGTTGGAAACATGCGATCTCCTGGTTTGGTCGCTGAGCGAATTCCTTTGTTTGTTTGGGCTGTTGCTGTGACAGCTGTGTTATTAGTTGCTGCTTTACCAGTTTTAGCTGGTGCTATTACAATGCTGTTGACGGATCGTAATTTAAATACTTCATTTTTTGACCCTACAGGGGGAGGGGNNNNNNNNNNNNNNNNNNNNNNNNNN
Anodonta_sp_KM-2009_voucher_AUH6 NNNNNNNNNNNNNNNNNNNNNNNNNNNNTCTGGATTGATTGGGTTGGCTTTAAGGCTGTTAATTCGAGCTGAGTTGGGTCAACCTGGAAGATTATTGGGAGATGATCAGTTATATAATGTAATTGTTACGGCTCATGCTTTCATGATAATTTTTTTCTTGGTAATACCAATGATGATTGGTGGATTCGGTAATTGATTGATTCCTTTGATAATTGGTGCTCCTGATATGGCTTTTCCTCGGTTAAATAATTTAAGGTTTTGATTACTTGTGCCAGCTTTGTTTTTGTTATTAAGCTCTTCATTAGTGGAGAGTGGTGTTGGTACTGGTTGGACGGTATATCCACCTTTATCTGGAAATGTTGCTCATTCTGGGGCTTCTGTGGATTTGGCCATTTTTTCTTTACATCTTGCTGGTGCTTCTTCAATTCTGGGGGCTATTAATTTTATTTCTACTGTTGGAAACATGCGATCTCCTGGTTTGGTCGCTGAGCGAATTCCTTTATTTGTTTGGGCTGTTGCTGTTACAGCTGTGTTATTAGTTGCTGCTTTACCAGTTTTAGCTGGTGCTATTACAATGCTGTTGACGGATCGTAATTTAAACACTTCANNNNNNNNNNNNNNNNNNNNNNNNNNNNNNNNNNNNNNNNNNNNNNNNNNN
Anodonta_suborbiculata NNNNNNNTATTTATTGTTGGCTTTGTGATCTGGTTTAATTGGATTAGCCCTTAGCTTATTAATCCGGGCTGAGCTAGGTCAGCCTGGAAGTCTATTAGGAGATGATCAGCTATATAACGTGATTGTAACGGCTCATGCTTTTATGATAATTTTTTTTCTGGTAATACCTATAATAATTGGGGGATTTGGTAATTGACTTATTCCTTTAATAATTGGTGTTCCTGATATAGCTTTTCCTCGATTAAATAACTTAAGATTTTGGCTTCTTGTACCGGCTTTGTTTTTATTATTAAGGTCATCATTAGTAGAAAGTGGTGTTGGTACTGGGTGAACAGTGTATCCCCCCTTGTCTGGGAATGTTGCTCACTCAGGAGCTTCGGTAGATTTGGCTATTTTCTCCCTTCACCTTGCTGGTGCCTCATCAATTTTGGGTGCTATTAATTTTATTTCTACTGTTGGAAATATACGATCTCCTGGTTTGGTTGCTGAACGGATCCCATTATTTGTTTGAGCTGTGACAGTCACAGCTGTGTTATTAGTTGCTGCTTTGCCTGTTTTAGCTGGTGCTATTACAATATTACTTACTGATCGTAATTTAAATACTTCCTTCTTTGACCCTACAGGGGGTGGAGATCCCATTTTATATATACATTTGNNN
Anodonta_suborbiculata_voucher_MMNS10163 NACTTTATATTTATTGTTGGCTTTGTGATCTGGTTTAATTGGATTAGCCCTTAGCTTATTAATCCGGGCTGAGCTAGGTCAGCCTGGAAGTCTATTAGGAGATGATCAGCTATATAACGTGATTGTAACGGCTCATGCTTTTATGATAATTTTTTTTCTGGTAATACCTATAATAATTGGGGGATTTGGTAATTGACTTATTCCTTTAATAATTGGTGTTCCTGATATAGCTTTTCCTCGATTAAATAACTTAAGATTTTGGCTTCTTGTACCGGCTTTGTTTTTATTATTAAGGTCATCATTAGTAGAAAGTGGTGTTGGTACTGGGTGAACAGTGTATCCCCCCTTGTCTGGGAATGTTGCTCACTCAGGAGCTTCGGTAGATTTGGCTATTTTCTCCCTTCACCTTGCTGGTGCCTCATCAATTTTGGGTGCTATTAATTTTATTTCTACTGTTGGAAATATACGATCTCCTGGTTTGGTTGCTGAACGGATCCCATTATTTGTTTGAGCTGTGACAGTCACAGCTGTGTTATTAGTTGCTGCTTTGCCTGTTTTAGCTGGTGCTATTACAATATTACTTACTGATCGTAATTTAAATACTTCCTTCTTTGACCCTACAGGGGGTGGAGATCCCATTTTATATATACATTTGTTT
Anodonta_woodiana_isolate_AW19_HQ283344 TACTTTATATTTATTATTAGCATTATGGTCAGGTTTGATTGGGTTAGCTTTAAGTCTTTTAATTCGAGCAGAGTTGGGTCAGCCAGGAAGGCTTTTAGGGGATGATCAGTTGTATAATGTTATTGTTACGGCTCATGCTTTTATAATAATTTTCTTCTTAGTTATACCTATAATGATTGGAGGGTTTGGGAATTGATTAATTCCTTTAATAATTGGGGCTCCTGATATGGCTTTTCCTCGATTGAATAATTTAAGGTTTTGGTTACTTGTGCCAGCGCTATTTTTATTATTAAGGTCTTCTTTGGTGGAAAGGGGCGTTGGTACAGGGTGAACAGTATACCCACCTTTGTCTGGGAATGTTGCTCATTCTGGCGCTTCTGTTGATTTAGCTATTTTTTCTTTGCACCTTGCCGGTGCTTCATCTATTTTAGGCGCTGTTAATTTTATTTCTACTGTGGGGAATATACGGTCTCCTGGTTTGGTTGCTGAGCGAATTCCTTTGTTTGTATGAGCTGTTACCGTAACAGCTATTTTATTAGTTGCTGCTTTGCCTGTTTTAGCAGGGGCTATTACAATGCTTCTTACGGATCGTAATTTAAATACTTCATTCTTTGACCCAACTGGGGGAGGAGACCCTATTTTGTATATGCATCTATTT
Anodonta_woodiana_isolate_AW22_HQ283345 TACTTTATATTTATTATTAGCATTATGGTCAGGTTTGATTGGGTTAGCTTTAAGTCTTTTAATTCGAGCAGAGTTGGGTCAGCCAGGAAGGCTTTTAGGGGATGATCAGTTGTATAATGTTATTGTTACGGCTCATGCTTTTATAATAATTTTCTTCTTAGTTATACCTATAATGATTGGAGGGTTTGGGAATTGATTAATTCCTTTAATAATTGGGGCTCCTGATATGGCTTTTCCTCGATTGAATAATTTAAGGTTTTGGTTACTTGTGCCAGCGCTATTTTTATTATTAAGGTCTTCTTTGGTGGAAAGGGGCGTTGGTACAGGGTGAACAGTATACCCACCTTTGTCTGGGAATGTTGCTCATTCTGGCGCTTCTGTTGATTTAGCTATTTTTTCTTTGCACCTTGCCGGTGCTTCATCTATTTTAGGCGCTGTTAATTTTATTTCTACTGTGGGGAATATACGGTCTCCTGGTTTGGTTGCTGAGCGAATTCCTTTGTTTGTATGAGCTGTTACCGTAACAGCTATTTTATTAGTTGCTGCTTTGCCTGTTTTAGCAGGGGCTATTACAATGCTTCTTACGGATCGTAATTTAAATACTTCATTCTTTGACCCAACTGGGGGAGGAGACCCTATTTTGTATATGCATCTATTT
Anodonta_woodiana_isolate_AW123_HQ283347 TACTTTATATTTATTATTAGCATTATGGTCAGGTTTGATTGGGTTAGCTTTAAGTCTTTTAATTCGAGCAGAGTTGGGTCAGCCAGGAAGGCTTTTAGGGGATGATCAGTTGTATAATGTTATTGTTACGGCTCATGCTTTTATAATAATTTTCTTCTTAGTTATACCTATAATGATTGGAGGGTTTGGGAATTGATTAATTCCTTTAATAATTGGGGCTCCTGATATGGCTTTTCCTCGATTGAATAATTTAAGGTTTTGGTTACTTGTGCCAGCGCTATTTTTATTATTAAGGTCTTCTTTGGTGGAAAGGGGCGTTGGTACAGGGTGAACAGTATACCCACCTTTGTCTGGGAATGTTGCTCATTCTGGCGCTTCTGTTGATTTAGCTATTTTTTCTTTGCACCTTGCCGGTGCTTCATCTATTTTAGGCGCTGTTAATTTTATTTCTACTGTGGGGAATATACGGTCTCCTGGTTTGGTTGCTGAGCGAATTCCTTTGTTTGTATGAGCTGTTACCGTAACAGCTATTTTATTAGTTGCTGCTTTGCCTGTTTTAGCAGGGGCTATTACAATGCTTCTTACGGATCGTAATTTAAATACTTCATTCTTTGACCCAACTGGGGGAGGAGACCCTATTTTGTATATGCATCTATTT
Anodonta_woodiana_isolate_AW124_HQ283346 TACTTTATATTTATTATTAGCATTATGGTCAGGTTTGATTGGGTTAGCTTTAAGTCTTTTAATTCGAGCAGAGTTGGGTCAGCCAGGAAGGCTTTTAGGGGATGATCAGTTGTATAATGTTATTGTTACGGCTCATGCTTTTATAATAATTTTCTTCTTAGTTATACCTATAATGATTGGAGGGTTTGGGAATTGATTAATTCCTTTAATAATTGGGGCTCCTGATATGGCTTTTCCTCGATTGAATAATTTAAGGTTTTGGTTACTTGTGCCAGCGCTATTTTTATTATTAAGGTCTTCTTTGGTGGAAAGGGGCGTTGGTACAGGGTGAACAGTATACCCACCTTTGTCTGGGAATGTTGCTCATTCTGGCGCTTCTGTTGATTTAGCTATTTTTTCTTTGCACCTTGCCGGTGCTTCATCTATTTTAGGCGCTGTTAATTTTATTTCTACTGTGGGGAATATACGGTCTCCTGGTTTGGTTGCTGAGCGAATTCCTTTGTTTGTATGAGCTGTTACCGTAACAGCTATTTTATTAGTTGCTGCTTTGCCTGTTTTAGCAGGGGCTATTACAATGCTTCTTACGGATCGTAATTTAAATACTTCATTCTTTGACCCAACTGGGGGAGGAGACCCTATTTTGTATATGCATCTATTT
Anodonta_woodiana_isolate_AW125_HQ283348 TACTTTATATTTATTATTAGCATTATGGTCAGGTTTGATTGGGTTAGCTTTAAGTCTTTTAATTCGAGCAGAGTTGGGTCAGCCAGGAAGGCTTTTAGGGGATGATCAGTTGTATAATGTTATTGTTACGGCTCATGCTTTTATAATAATTTTCTTCTTAGTTATACCTATAATGATTGGAGGGTTTGGGAATTGATTAATTCCTTTAATAATTGGGGCTCCTGATATGGCTTTTCCTCGATTGAATAATTTAAGGTTTTGGTTACTTGTGCCAGCGCTATTTTTATTATTAAGGTCTTCTTTGGTGGAAAGGGGCGTTGGTACAGGGTGAACAGTATACCCACCTTTGTCTGGGAATGTTGCTCATTCTGGCGCTTCTGTTGATTTAGCTATTTTTTCTTTGCACCTTGCCGGTGCTTCATCTATTTTAGGCGCTGTTAATTTTATTTCTACTGTGGGGAATATACGGTCTCCTGGTTTGGTTGCTGAGCGAATTCCTTTGTTTGTATGAGCTGTTACCGTAACAGCTATTTTATTAGTTGCTGCTTTGCCTGTTTTAGCAGGGGCTATTACAATGCTTCTTACGGATCGTAATTTAAATACTTCATTCTTTGACCCAACTGGGGGAGGAGACCCTATTTTGTATATGCATCTATTT
Anodonta_Anodonta_woodiana_voucher_2 NNNNNNNNNNNNNNTATTAGCATTATGGTCAGGTTTGATTGGGTTAGCTTTAAGTCTTTTAATTCGAGCAGAGTTGGGTCAGCCAGGAAGGCTTTTAGGGGATGATCAGTTGTATAATGTTATTGTTACGGCTCATGCTTTTATAATAATTTTCTTCTTAGTTATACCTATAATGATTGGAGGGTTTGGGAATTGATTAATTCCTTTAATAATTGGGGCTCCTGATATGGCTTTTCCTCGATTGAATAATTTAAGGTTTTGGTTACTTGTGCCAGCGCTATTTTTATTATTAAGGTCTTCTTTGGTGGAAAGGGGCGTTGGTACAGGGTGAACAGTATACCCACCTTTGTCTGGGAATGTTGCTCATTCTGGCGCTTCTGTTGATTTAGCTATTTTTTCTTTGCACCTTGCCGGTGCTTCATCTATTTTAGGCGCTGTTAATTTTATTTCTACTGTGGGGAATATACGGTCTCCTGGTTTGGTTGCTGAGCGAATTCCTTTGTTTGTATGAGCTGTTACCGTAACAGCTATTTTATTAGTTGCTGCTTTGCCTGTTTTAGCAGGGGCTATTACAATGCTTCTTACGGATCGTAATTTAAATACTTCATTCTTTGACCCAACTGGGGGAGGAGACCCTATTTTGTATATGCATCTATTT
Anodontoides_ferussacianus_clone_1 NNNNNNNTACTTGTTGTTAGCTTTGTGGTCTGGTCTTATTGGGTTAGCTTTGAGGCTTGTAATTCGAGCTGAATTAGGCCAGCCTGGAAGGTTATTGGGGGATGATCAATTGTATAATGTTATTGTTACGGCTCATGCCTTTATAATAATTTTCTTTTTAGTAATGCCAATGATGATTGGGGGGTTTGGTAATTGACTCATCCCCTTGATGATTGGTGCTCCTGATATGGCTTTTCCTCGGTTAAATAATCTAAGATTTTGGCTTCTCGTACCGGCTTTGTTCTTATTATTAAGATCTTCATTGGTCGAGAGAGGCGTAGGTACTGGTTGAACAGTGTATCCTCCCTTGTCGGGGAATGTAGCTCATTCAGGAGCTTCAGTGGATTTGGCTATTTTTTCTTTACATCTCGCTGGTGCTTCATCAATTTTAGGTGCTATCAATTTTATTTCTACTGTTGGGAACATACGGTCTCCCGGTTTGGTTGCCGAACGAATTCCTTTATTTGTATGGGCTGTTGCCGTAACAGCTGTGTTACTAGTTGCTGCTCTTCCGGTTTTAGCAGGTGCCATTACGATACTCCTTACTGACCGTAATTTAAATACTTCTTTTTTTGACCCTACGGGAGGNNNNNNNNNNNNNNNNNNNNNNNNNNNNNNN
Anodontoides_ferussacianus_clone_2 NNNNNNNTACTTGTTGTTAGCTTTGTGGTCTGGTCTTATTGGGTTAGCTTTGAGGCTTGTAATTCGAGCTGAATTAGGCCAGCCTGGAAGGTTATTGGGGGATGATCAATTGTATAATGTTATTGTTACGGCTCATGCCTTTATAATAATTTTCTTTTTAGTAATGCCAATGATGATTGGGGGGTTTGGTAATTGACTCATCCCCTTGATGATTGGTGCTCCTGATATGGCTTTTCCTCGGTTAAATAATCTAAGATTTTGGCTTCTCGTACCGGCTTTGTTCTTATTATTAAGATCTTCATTGGTCGAGAGAGGCGTAGGTACTGGTTGAACAGTGTATCCTCCCTTGTCGGGGAATGTAGCTCATTCAGGAGCTTCAGTGGATTTGGCTATTTTTTCTTTACATCTCGCTGGTGCTTCATCAATTTTAGGTGCTATCAATTTTATTTCTACTGTTGGGAACATACGGTCTCCCGGTTTGGTTGCCGAACGAATTCCTTTATTTGTATGGGCTGTTGCCGTAACAGCTGTGTTACTAGTTGCTGCTCTTCCGGTTTTAGCAGGTGCCATTACGATACTCCTTACTGACCGTAATTTAAATACTTCTTTTTTTGACCCTACGGGAGGGGGTGACCCAATTTTGTATNNNNNNNNNNNN
Anodontoides_ferussacianus_clone_3 NNNNNNNTACTTGTTGTTAGCTTTGTGGTCTGGTCTTATTGGGTTAGCTTTGAGGCTTGTAATTCGAGCTGAATTAGGCCAGCCTGGAAGGTTATTGGGGGATGATCAATTGTATAATGTTATTGTTACGGCTCATGCCTTTATAATAATTTTCTTTTTAGTAATGCCAATGATGATTGGGGGGTTTGGTAATTGACTCATCCCCTTGATGATTGGTGCTCCTGATATGGCTTTTCCTCGGTTAAATAATCTAAGATTTTGGCTTCTCGTACCGGCTTTGTTCTTATTATTAAGATCTTCATTGGTCGAGAGAGGCGTAGGTACTGGTTGAACAGTGTATCCTCCCTTGTCGGGGAATGTAGCTCATTCAGGAGCTTCAGTGGATTTGGCTATTTTTTCTTTACATCTCGCTGGTGCTTCATCAATTTTAGGTGCTATCAATTTTATTTCTACTGTTGGGAACATACGGTCTCCCGGTTTGGTTGCCGAACGAATTCCTTTATTTGTATGGGCTGTTGCCGTAACAGCTGTGTTACTAGTTGCTGCTCTTCCGGTTTTAGCAGGTGCCATTACGATACTCCTTACTGACCGTAATTTAAATACTTCTTTTTTTGACCCTACGGGAGGGGGTGACCCAATTTTGTATNNNNNNNNNNNN
Anodontoides_ferussacianus_complex_sp_denigrata_CS-2017_clone_1 NNNNNNNTACCTAGTGTTGGCCTTGTGGTCCGGTTTGATTGGGTTAGCCTTGAGGCTTTTGATTCGAGCCGAGTTGGGGCAACCTGGAAGGTTACTTGGGGATGATCAGTTATACAACGTTATTGTTACGGCTCATGCCTTTATAATAATTTTCTTCTTAGTGATGCCTATGATGATTGGGGGGTTTGGGAATTGGCTCATTCCCTTGATGATTGGTGCCCCTGATATAGCTTTCCCTCGGCTGAATAATTTGAGTTTTTGGCTCCTTGTTCCGGCCTTGTTTTTATTGTTAAGATCTTCATTGGTTGAAAGAGGGGTAGGTACTGGTTGGACAGTGTATCCTCCTCTGTCAGGGAATGTGTCTCATTCCGGAGCTTCGGTGGATTTAGCTATCTTCTCTTTGCATCTTGCTGGTGCTTCATCAATTTTGGGTGCCATTAATTTTATTTCCACTGTTGGAAATATGCGGTCTCCAGGTCTGGTTGCTGAGCGAATTCCTTTATTTGTATGGGCCGTCGCTGTAACAGCTGTGTTGCTAGTTGCTGCTCTACCAGTACTAGCTGGCGCTATTACCATACTTCTTACTGATCGTAATCTGAACACTTCTTTTTTTGACCCTACAGGAGGAGGCGACCCAATTTTGTACATACATTTGNNN
Anodontoides_ferussacianus_complex_sp_denigrata_CS-2017_clone_2 NNNNNNNTACCTAGTGTTGGCCTTGTGGTCCGGTTTGATTGGGTTAGCCTTGAGGCTTTTGATTCGAGCCGAGTTGGGGCAACCTGGAAGGTTACTTGGGGATGATCAGTTATACAACGTTATCGTTACGGCTCATGCCTTTATAATAATTTTCTTCTTAGTGATGCCTATGATGATTGGGGGGTTTGGGAATTGGCTCATTCCCTTGATGATTGGTGCCCCTGATATAGCCTTCCCTCGGCTGAATAATTTGAGTTTTTGGCTTCTTGTTCCGGCCTTGTTTTTATTGTTAAGATCTTCATTGGTTGAAAGAGGGGTGGGTACTGGTTGAACAGTGTATCCTCCTCTGTCAGGGAATGTGTCTCATTCCGGAGCTTCGGTGGATTTAGCTATCTTCTCTTTGCATCTTGCTGGTGCTTCATCAATTTTGGGTGCCATTAATTTTATTTCCACTGTTGGAAATATGCGGTCTCCAGGTCTGGTTGCTGAGCGAATTCCTTTATTTGTATGGGCCGTCGCTGTAACAGCTGTGTTGCTAGTTGCTGCTCTACCAGTACTAGCTGGCGCTATTACCATACTTCTTACTGATCGTAATCTGAACACTTCTTTTTTTGACCCTACAGGAGGAGGCGACCCAATTTTGTACATACATTTGNNN
Anodontoides_ferussacianus_complex_sp_denigrata_CS-2017_clone_3 NNNNNNNTACCTAGTGTTGGCCTTGTGGTCCGGTTTGATTGGGTTAGCCTTGAGGCTTTTGATTCGAGCCGAGTTGGGGCAACCTGGAAGGTTACTTGGGGATGATCAGTTATACAACGTTATCGTTACGGCTCATGCCTTTATAATAATTTTCTTCTTAGTGATGCCTATGATGATTGGGGGGTTTGGGAATTGGCTCATTCCCTTGATGATTGGTGCCCCTGATATAGCCTTCCCTCGGCTGAATAATTTGAGTTTTTGGCTTCTTGTTCCGGCCTTGTTTTTATTGTTAAGATCTTCATTGGTTGAAAGAGGGGTGGGTACTGGTTGAACAGTGTATCCTCCTCTGTCAGGGAATGTGTCTCATTCCGGAGCTTCGGTGGATTTAGCTATCTTCTCTTTGCATCTTGCTGGTGCTTCATCAATTTTGGGTGCCATTAATTTTATTTCCACTGTTGGAAATATGCGGTCTCCAGGTCTGGTTGCTGAGCGAATTCCTTTATTTGTATGGGCCGTCGCTGTAACAGCTGTGTTGCTAGTTGCTGCTCTACCAGTACTAGCTGGCGCTATTACCATACTTCTTACTGATCGTAATCTGAACACTTCTTTTTTTGACCCTACAGGAGGAGGCGACCCAATTTTGTACATACATTTGNNN
Anodontoides_ferussacianus_complex_sp_denigrata_CS-2017_clone_4 NNNNNNNTACCTAGTGTTGGCCTTGTGGTCCGGTTTGATTGGGTTAGCCTTGAGGCTTTTGATTCGAGCCGAGTTGGGGCAACCTGGAAGGTTACTTGGGGATGATCAGTTATACAACGTTATTGTTACGGCTCATGCCTTTATAATAATTTTCTTCTTAGTGATGCCTATGATGATTGGGGGGTTTGGGAATTGGCTCATTCCCTTGATGATTGGTGCCCCTGATATAGCTTTCCCTCGGCTGAATAATTTGAGTTTTTGGCTCCTTGTTCCGGCCTTGTTTTTATTGTTAAGATCTTCATTGGTTGAAAGAGGGGTAGGTACTGGTTGGACAGTGTATCCTCCTCTGTCAGGGAATGTGTCTCATTCAGGAGCTTCGGTGGATTTAGCTATCTTCTCTTTGCATCTTGCTGGTGCTTCATCAATTTTGGGTGCTATTAATTTTATTTCCACTGTTGGAAATATGCGGTCTCCAGGTCTGGTTGCTGAGCGAATTCCTTTATTTGTATGGGCCGTCGCTGTAACAGCTGTGTTGCTAGTTGCTGCTCTACCAGTACTAGCTGGCGCTATTACCATACTTCTTACTGATCGTAATCTGAACACTTCTTTTTTTGACCCTACAGGAGGAGGCGACCCAATTTTATACATGCATTTGNNN
Anodontoides_ferussacianus_complex_sp_denigrata_CS-2017_clone_5 NNNNNNNTACCTAGTGTTGGCCTTGTGGTCCGGTTTGATTGGGTTAGCCTTGAGGCTTTTGATTCGAGCCGAGTTGGGGCAACCTGGAAGGTTACTTGGGGATGATCAGTTATACAACGTTATCGTTACGGCTCATGCCTTTATAATAATTTTCTTCTTAGTGATGCCTATGATGATTGGGGGGTTTGGGAATTGGCTCATTCCCTTGATGATTGGTGCCCCTGATATAGCCTTCCCTCGGCTGAATAATTTGAGTTTTTGGCTTCTTGTTCCGGCCTTGTTTTTATTGTTAAGATCTTCATTGGTTGAAAGAGGGGTGGGTACTGGTTGAACAGTGTATCCTCCTCTGTCAGGGAATGTGTCTCATTCCGGAGCTTCGGTGGATTTAGCTATCTTCTCTTTGCATCTTGCTGGTGCTTCATCAATTTTGGGTGCCATTAATTTTATTTCCACTGTTGGAAATATGCGGTCTCCAGGTCTGGTTGCTGAGCGAATTCCTTTATTTGTATGGGCCGTCGCTGTAACAGCTGTGTTGCTAGTTGCTGCTCTACCAGTACTAGCTGGCGCTATTACCATACTTCTTACTGATCGTAATCTGAACACTTCTTTTTTTGACCCTACAGGAGGAGGCGACCCAATTTTGTACATACATTTGNNN
Anodontoides_ferussacianus_complex_sp_denigrata_CS-2017_clone_6 NNNNNNNTACCTAGTGTTGGCCTTGTGGTCCGGTTTGATTGGGTTAGCCTTGAGGCTTTTGATTCGAGCCGAGTTGGGGCAACCTGGAAGGTTACTTGGGGATGATCAGTTATACAACGTTATCGTTACGGCTCATGCCTTTATAATAATTTTCTTCTTAGTGATGCCTATGATGATTGGGGGGTTTGGGAATTGGCTCATTCCCTTGATGATTGGTGCCCCTGATATAGCCTTCCCTCGGCTGAATAATTTGAGTTTTTGGCTTCTTGTTCCGGCCTTGTTTTTATTGTTAAGATCTTCATTGGTTGAAAGAGGGGTGGGTACTGGTTGAACAGTGTATCCTCCTCTGTCAGGGAATGTGTCTCATTCCGGAGCTTCGGTGGATTTAGCTATCTTCTCTTTGCATCTTGCTGGTGCTTCATCAATTTTGGGTGCCATTAATTTTATTTCCACTGTTGGAAATATGCGGTCTCCAGGTCTGGTTGCTGAGCGAATTCCTTTATTTGTATGGGCCGTCGCTGTAACAGCTGTGTTGCTAGTTGCTGCTCTACCAGTACTAGCTGGCGCTATTACCATACTTCTTACTGATCGTAATCTGAACACTTCTTTTTTTGACCCTACAGGAGGAGGCGACGCAATTTTGTACATACATTTGNNN
Arcidens_confragosus_isolate_Ac01 TACTTTGTACTTGTTGTTGGCTTTGTGGTCTGGTTTAATTGGGTTGGCATTAAGGCTTTTAATTCGAGCTGAGTTAGGTCAACCAGGAAGGTTATTAGGAGATGATCAGTTGTATAATGTTATTGTTACAGCTCATGCTTTTATGATAATTTTCTTTTTTGTAATACCTATAATAATTGGTGGATTTGGTAATTGGCTTATTCCTTTAATAGTTGGTGTTCCTGATATGGCTTTTCCTCGGTTGAATAATTTAAGGTTTTGGCTTCTTATACCGGCTTTGTTTTTATTATTAGCGTCTTCGTTAGTGGAGAGGGGTGTTGGTACTGGTTGGACAGTGTATCCTCCATTGTCAGGGAATGTTGCTCATTCTGGAGCTTCGGTGGATTTGGCTATTTTTTCTTTGCATCTTGCTGGTGCTTCATCGATTTTGGGTGCTGTTAATTTTATTTCTACTGTTGGAAATATACGTTCTCCAGGTTTGGTTGCTGAACGAATTCCTTTATTTGTTTGGGCCGTTACAGTAACAGCTGTTTTGCTGGTTGCTGCCTTACCGGTTTTAGCTGGTGCTATTACAATGTTACTTACTGATCGTAATTTAAATACTTCATTTTTTGATCCTATTGGAGGAGGTGATCCTATTTTGTATATACATTTGTTT
Arcidens_confragosus_isolate_Ac02 TACTTTGTACTTGTTGTTGGCTTTGTGGTCTGGTTTAATTGGGTTGGCATTAAGGCTTTTAATTCGAGCTGAGTTAGGTCAACCAGGAAGGTTATTAGGAGATGATCAGTTGTATAATGTTATTGTTACAGCTCATGCCTTTATGATAATTTTCTTTTTTGTAATACCTATAATAATTGGTGGATTTGGTAATTGGCTTATTCCTTTAATAGTTGGTGTTCCTGATATGGCTTTTCCTCGGTTGAATAATTTAAGGTTTTGGCTTCTTATACCGGCTTTGTTTTTATTATTAGCGTCTTCGTTAGTGGAGAGGGGTGTTGGTACTGGTTGGACAGTGTATCCTCCATTGTCAGGGAATGTTGCTCATTCTGGAGCTTCGGTGGATTTGGCTATTTTTTCTTTGCATCTTGCTGGTGCTTCATCGATTTTGGGTGCTGTTAATTTTATTTCTACTGTTGGAAATATACGTTCTCCAGGTTTGGTTGCTGAACGAATTCCTTTATTTGTTTGGGCCGTTACAGTAACAGCTGTTTTGCTGGTTGCTGCCTTACCGGTTTTAGCTGGTGCTATTACAATGTTACTTACTGATCGTAATTTAAATACTTCATTTTTTGATCCTATTGGAGGAGGTGATCCTATTTTGTATATACATTTGTTT
Arcidens_confragosus_isolate_Ac03 TACTTTGTACTTGTTGTTGGCTTTGTGGTCTGGTTTAATTGGGTTGGCATTAAGGCTTTTAATTCGAGCTGAGTTAGGTCAACCAGGAAGGTTATTAGGAGATGATCAGTTGTATAATGTTATTGTTACAGCTCATGCCTTTATGATAATTTTCTTTTTTGTAATACCTATAATAATTGGTGGATTTGGTAATTGGCTTATTCCTTTAATAGTTGGTGTTCCTGATATGGCTTTTCCTCGGTTGAATAATTTAAGGTTTTGGCTTCTTATACCGGCTTTGTTTTTATTATTAGCGTCTTCGTTAGTGGAGAGGGGTGTTGGTACTGGTTGGACAGTGTATCCTCCATTGTCAGGGAATGTTGCTCATTCTGGAGCTTCGGTGGATTTGGCTATTTTTTCTTTGCATCTTGCTGGTGCTTCATCGATTTTGGGTGCTGTTAATTTTATTTCTACTGTTGGAAATATACGTTCTCCAGGTTTGGTTGCTGAACGAATTCCTTTATTTGTTTGGGCCGTTACAGTAACAGCTGTTTTGCTGGTTGCTGCCTTACCGGTTTTAGCTGGTGCTATTACAATGTTACTTACTGATCGTAATTTAAATACTTCATTTTTTGATCCTATTGGAGGAGGTGATCCTATTTTGTATATACATTTGTTT
Arcidens_confragosus_isolate_Ac05 TACTTTGTACTTGTTGTTGGCTTTGTGGTCTGGTTTAATTGGGTTGGCATTAAGGCTTTTAATTCGAGCTGAGTTAGGTCAACCAGGAAGGTTATTAGGAGATGATCAGTTGTATAATGTTATTGTTACAGCTCATGCCTTTATGATAATTTTCTTTTTTGTAATACCTATAATAATTGGTGGATTTGGTAATTGGCTTATTCCTTTAATAGTTGGTGTTCCTGATATGGCTTTTCCTCGGTTGAATAATTTAAGGTTTTGGCTTCTTATACCGGCTTTGTTTTTATTATTAGCGTCTTCGTTAGTGGAGAGGGGTGTTGGTACTGGTTGGACAGTGTATCCTCCATTGTCAGGGAATGTTGCTCATTCTGGAGCTTCGGTGGATTTGGCTATTTTTTCTTTGCATCTTGCTGGTGCTTCATCGATTTTGGGTGCTGTTAATTTTATTTCTACTGTTGGAAATATACGTTCTCCAGGTTTGGTTGCTGAACGAATTCCTTTATTTGTTTGGGCCGTTACAGTAACAGCTGTTTTGCTGGTTGCTGCCTTACCGGTTTTAGCTGGTGCTATTACAATGTTACTTACTGATCGTAATTTAAATACTTCATTTTTTGATCCTATTGGAGGAGGTGATCCTATTTTGTATATACATTTGTTT
Arcidens_confragosus_isolate_Ac12 TACTTTGTACTTGTTGTTGGCTTTGTGGTCTGGTTTAATTGGGTTGGCATTAAGGCTTTTAATTCGAGCTGAGTTAGGTCAACCAGGAAGGTTATTAGGAGATGATCAGTTGTATAATGTTATTGTTACAGCTCATGCCTTTATGATAATTTTCTTTTTTGTAATACCTATAATAATTGGTGGATTTGGTAATTGGCTTATTCCTTTAATAGTTGGTGTTCCTGATATGGCTTTTCCTCGGTTGAATAATTTAAGGTTTTGGCTTCTTATACCGGCTTTGTTTTTATTATTAGCGTCTTCGTTAGTGGAGAGGGGTGTTGGTACTGGTTGGACAGTGTATCCTCCATTGTCAGGGAATGTTGCTCATTCTGGAGCTTCGGTGGATTTGGCTATTTTTTCTTTGCATCTTGCTGGTGCTTCATCGATTTTGGGTGCTGTTAATTTTATTTCTACTGTTGGAAATATACGTTCTCCAGGTTTGGTTGCTGAACGAATTCCTTTATTTGTTTGGGCCGTTACAGTAACAGCTGTTTTGCTGGTTGCTGCCTTACCGGTTTTAGCTGGTGCTATTACAATGTTACTTACTGATCGTAATTTAAATACTTCATTTTTTGATCCTATTGGAGGAGGTGATCCTATTTTGTATATACATTTGTTT
Arcidens_confragosus_isolate_Ac13 TACTTTGTACTTGTTGTTGGCTTTGTGGTCTGGTTTAATTGGGTTGGCATTAAGGCTTTTAATTCGAGCTGAGTTAGGTCAACCAGGAAGGTTATTAGGAGATGATCAGTTGTATAATGTTATTGTTACAGCTCATGCCTTTATGATAATTTTCTTTTTTGTAATACCTATAATAATTGGTGGATTTGGTAATTGGCTTATTCCTTTAATAGTTGGTGTTCCTGATATGGCTTTTCCTCGGTTGAATAATTTAAGGTTTTGGCTTCTTATACCGGCTTTGTTTTTATTATTAGCGTCTTCGTTAGTGGAGAGGGGTGTTGGTACTGGTTGGACAGTGTATCCTCCATTGTCAGGGAATGTTGCTCATTCTGGAGCTTCGGTGGATTTGGCTATTTTTTCTTTGCATCTTGCTGGTGCTTCATCGATTTTGGGTGCTGTTAATTTTATTTCTACTGTTGGAAATATACGTTCTCCAGGTTTGGTTGCTGAACGAATTCCTTTATTTGTTTGGGCCGTTACAGTAACAGCTGTTTTGCTGGTTGCTGCCTTACCGGTTTTAGCTGGTGCTATTACAATGTTACTTACTGATCGTAATTTAAATACTTCATTTTTTGATCCTATTGGAGGAGGTGATCCTATTTTGTATATACATTTGTTT
Arcidens_confragosus_isolate_Ac14 TACTTTGTACTTGTTGTTGGCTTTGTGGTCTGGTTTAATTGGGTTGGCATTAAGGCTTTTAATTCGAGCTGAGTTAGGTCAACCAGGAAGGTTATTAGGAGATGATCAGTTGTATAATGTTATTGTTACAGCTCATGCCTTTATGATAATTTTCTTTTTTGTAATACCTATAATAATTGGTGGATTTGGTAATTGGCTTATTCCTTTAATAGTTGGTGTTCCTGATATGGCTTTTCCTCGGTTGAATAATTTAAGGTTTTGGCTTCTTATACCGGCTTTGTTTTTATTATTAGCGTCTTCGTTAGTGGAGAGGGGTGTTGGTACTGGTTGGACAGTGTATCCTCCATTGTCAGGGAATGTTGCTCATTCTGGAGCTTCGGTGGATTTGGCTATTTTTTCTTTGCATCTTGCTGGTGCTTCATCGATTTTGGGTGCTGTTAATTTTATTTCTACTGTTGGAAATATACGTTCTCCAGGTTTGGTTGCTGAACGAATTCCTTTATTTGTTTGGGCCGTTACAGTAACAGCTGTTTTGCTGGTTGCTGCCTTACCGGTTTTAGCTGGTGCTATTACAATGTTACTTACTGATCGTAATTTAAATACTTCATTTTTTGATCCTATTGGAGGAGGTGATCCTATTTTGTATATACATTTGTTT
Arcidens_confragosus_isolate_Ac15 TACTTTGTACTTGTTGTTGGCTTTGTGGTCTGGTTTAATTGGGTTGGCATTAAGGCTTTTAATTCGAGCTGAGTTAGGTCAACCAGGAAGGTTATTAGGAGATGATCAGTTGTATAATGTTATTGTTACAGCTCATGCCTTTATGATAATTTTCTTTTTTGTAATACCTATAATAATTGGTGGATTTGGTAATTGGCTTATTCCTTTAATAGTTGGTGTTCCTGATATGGCTTTTCCTCGGTTGAATAATTTAAGGTTTTGGCTTCTTATACCGGCTTTGTTTTTATTATTAGCGTCTTCGTTAGTGGAGAGGGGTGTTGGTACTGGTTGGACAGTGTATCCTCCATTGTCAGGGAATGTTGCTCATTCTGGAGCTTCGGTGGATTTGGCTATTTTTTCTTTGCATCTTGCTGGTGCTTCATCGATTTTGGGTGCTGTTAATTTTATTTCTACTGTTGGAAATATACGTTCTCCAGGTTTGGTTGCTGAACGAATTCCTTTATTTGTTTGGGCCGTTACAGTAACAGCTGTTTTGCTGGTTGCTGCCTTACCGGTTTTAGCTGGTGCTATTACAATGTTACTTACTGATCGTAATTTAAATACTTCATTTTTTGATCCTATTGGAGGAGGTGATCCTATTTTGTATATACATTTGTTT
Arcidens_confragosus_isolate_Ac16 TACTTTGTACTTGTTGTTGGCTTTGTGGTCTGGTTTAATTGGGTTGGCATTAAGGCTTTTAATTCGAGCTGAGTTAGGTCAACCAGGAAGGTTATTAGGAGATGATCAGTTGTATAATGTTATTGTTACAGCTCATGCCTTTATGATAATTTTCTTTTTTGTAATACCTATAATAATTGGTGGATTTGGTAATTGGCTTATTCCTTTAATAGTTGGTGTTCCTGATATGGCTTTTCCTCGGTTGAATAATTTAAGGTTTTGGCTTCTTATACCGGCTTTGTTTTTATTATTAGCGTCTTCGTTAGTGGAGAGGGGTGTTGGTACTGGTTGGACAGTGTATCCTCCATTGTCAGGGAATGTTGCTCATTCTGGAGCTTCGGTGGATTTGGCTATTTTTTCTTTGCATCTTGCTGGTGCTTCATCGATTTTGGGTGCTGTTAATTTTATTTCTACTGTTGGAAATATACGTTCTCCAGGTTTGGTTGCTGAACGAATTCCTTTATTTGTTTGGGCCGTTACAGTAACAGCTGTTTTGCTGGTTGCTGCCTTACCGGTTTTAGCTGGTGCTATTACAATGTTACTTACTGATCGTAATTTAAATACTTCATTTTTTGATCCTATTGGAGGAGGTGATCCTATTTTGTATATACATTTGTTT
Arcidens_confragosus_isolate_Ac17 TACTTTGTACTTGTTGTTGGCTTTGTGGTCTGGTTTAATTGGGTTGGCATTAAGGCTTTTAATTCGAGCTGAATTAGGTCAACCAGGAAGGTTATTAGGAGATGATCAGTTGTATAATGTTATTGTTACAGCTCATGCCTTTATGATAATTTTCTTTTTTGTAATACCTATAATAATTGGTGGATTTGGTAATTGGCTTATTCCTTTAATAGTTGGTGTTCCTGATATGGCTTTTCCTCGGTTGAATAATTTAAGGTTTTGGCTTCTTATACCGGCTTTGTTTTTATTATTAGCGTCTTCGTTAGTGGAGAGGGGTGTTGGTACTGGTTGGACAGTGTATCCTCCATTGTCAGGGAATGTTGCTCATTCTGGAGCTTCGGTGGATTTGGCTATTTTTTCTTTGCATCTTGCTGGTGCTTCATCGATTTTGGGTGCTGTTAATTTTATTTCTACTGTTGGAAATATACGTTCTCCAGGTTTGGTTGCTGAACGAATTCCTTTATTTGTTTGGGCCGTTACAGTAACAGCTGTTTTGCTGGTTGCTGCCTTACCGGTTTTAGCTGGTGCTATTACAATGTTACTTACTGATCGTAATTTAAATACTTCATTTTTTGATCCTATTGGAGGAGGTGATCCTATTTTGTATATACATTTGTTT
Arcidens_confragosus_isolate_Ac18 TACTTTGTACTTGTTGTTGGCTTTGTGGTCTGGTTTAATTGGGTTGGCATTAAGGCTTTTAATTCGAGCTGAGTTAGGTCAACCAGGAAGGTTATTAGGAGATGATCAGTTGTATAATGTTATTGTAACAGCTCATGCCTTTATGATAATTTTCTTTTTTGTAATACCTATAATAATTGGTGGATTTGGTAATTGGCTTATTCCTTTAATAGTTGGTGTTCCTGATATGGCTTTTCCTCGGTTGAATAATTTAAGGTTTTGGCTTCTTATACCGGCTTTGTTTTTATTATTGGCGTCTTCGTTAGTGGAGAGGGGTGTTGGTACTGGTTGGACAGTGTATCCTCCATTGTCAGGGAATGTTGCTCATTCTGGAGCTTCGGTGGATTTGGCTATTTTTTCTTTGCATCTTGCTGGTGCTTCATCGATTTTGGGTGCTGTTAATTTTATTTCTACTGTTGGAAATATACGTTCTCCAGGTTTGGTTGCTGAACGAATTCCTTTATTTGTTTGGGCCGTTACAGTAACAGCTGTTTTGCTGGTTGCTGCCTTACCGGTTTTAGCTGGTGCTATTACAATGTTACTTACTGATCGTAATTTAAATACTTCATTTTTTGATCCTATTGGAGGAGGTGATCCTATTTTGTATATACATTTGTTT
Arcidens_wheeleri_isolate_Aw04 TACTTTGTACTTGTTGTTGGCTTTGTGGTCTGGTTTAATTGGGTTGGCATTAAGGCTTTTAATTCGAGCTGAGTTAGGTCAACCAGGAAGGTTATTAGGAGATGATCAGTTGTATAATGTTATTGTTACAGCTCATGCCTTTATGATAATTTTCTTTTTTGTAATACCTATAATAATTGGTGGATTTGGTAATTGGCTTATTCCTTTAATAGTTGGTGTTCCTGATATGGCTTTTCCTCGATTGAATAATTTAAGGTTTTGGCTTCTTATACCGGCTTTGTTTTTATTATTAACGTCTTCGTTAGTGGAGAGGGGTGTTGGTACTGGTTGGACAGTGTATCCTCCATTGTCAGGGAATGTTGCTCATTCTGGAGCTTCGGTGGATTTGGCTATTTTTTCTTTGCATCTTGCTGGTGCTTCATCGATTTTGGGTGCTGTTAATTTTATTTCTACTGTTGGAAATATACGTTCTCCAGGTTTGGTTGCTGAACGAATTCCTTTATTTGTTTGGGCCGTTACAGTAACAGCTGTTTTGCTGGTTGCTTCCTTACCGGTTTTAGCTGGTGCTATTACAATGTTACTTACTGATCGTAATTTAAATACTTCATTTTTTGATCCTATTGGAGGAGGTGATCCTATTTTGTATATACATTTGTTT
Arcidens_wheeleri_isolate_Aw05 TACTTTGTACTTGTTGTTGGCTTTGTGGTCTGGTTTAGTTGGGTTGGCATTAAGGCTTTTAATTCGAGCTGAGTTAGGTCAACCAGGAAGGTTATTAGGAGATGATCAGTTGTATAATGTTATTGTTACAGCTCATGCCTTTATGATAATTTTCTTTTTTGTAATACCTATAATAATTGGTGGATTTGGTAATTGGCTTATTCCTTTAATAGTTGGTGTTCCTGATATGGCTTTTCCTCGATTGAATAATTTAAGGTTTTGGCTTCTTATACCGGCTTTGTTTTTATTATTAACGTCTTCGTTAGTGGAGAGGGGTGTTGGTACTGGTTGGACAGTGTATCCTCCATTGTCAGGGAATGTTGCTCATTCTGGAGCTTCGGTGGATTTGGCTATTTTTTCTTTGCATCTTGCTGGTGCTTCATCGATTTTGGGTGCTGTTAATTTTATTTCTACTGTTGGAAATATACGTTCTCCAGGTTTGGTTGCTGAACGAATTCCTTTATTTGTTTGGGCCGTTACAGTAACAGCTGTTTTGCTGGTTGCTTCCTTACCGGTTTTAGCTGGTGCTATTACAATGTTACTTACTGATCGTAATTTAAATACTTCATTTTTTGATCCTATTGGAGGAGGTGATCCTATTTTGTATATACATTTGTTT
Alasmidonta_triangulata_AtriApa004 NNNNNNNTATTTATTATTTGCTTTGTGGTCGGGTTTAATTGGGTTGGCTTTAAGGCTTTTAATTCGAGCTGAATTAGGGCAACCAGGGAGGTTATTAGGCGATGATCAGTTGTATAATGTGATTGTTACGGCTCATGCTTTTATAATAATTTTTTTTTTGGTAATACCTATGATAATTGGGGGATTTGGTAATTGGCTTATTCCTTTGATAATTGGTGCTCCTGATATGGCTTTTCCTCGGTTAAATAATTTAAGATTTTGACTTCTTGTACCAGCTTTATTTTTATTATTAAGATCTTCATTGGTGGAAAGTGGTGTAGGTACTGGTTGGACAGTATATCCTCCTTTGTCTGGGAATGTTGCTCATTCCGGGGCTTCTGTAGATTTAGCTATTTTTTCTTTACATCTTGCTGGTGCTTCATCAATTTTAGGTGCTATTAACTTTATTTCTACTGTTGGGAATATGCGGTCTCCTGGTTTGGTTGCTGAGCGAATTCCTTTGTTTGTTTGGGCTGTTACTGTAACAGCCGTGTTATTGGTTGCTGCTTTGCCAGTTTTAGCTGGTGCTATTACAATATTGCTTACTGATCGTAATCTTAATACTTCATTTTTTGACCCAACGGGAGGGGGAGATCCTATTTTGTATATGCATTTGNNN
Alasmidonta_triangulata_AtriApa008 TACTTTATATTTATTATTTGCTTTGTGGTCGGGTTTAATTGGATTGGCTTTAAGGCTTTTAATTCGAGCTGAATTAGGGCAACCAGGGAGGTTATTAGGCGATGACCAGTTGTATAATGTGATTGTTACGGCTCATGCTTTTATAATAATTTTTTTTTTGGTAATACCTATGATAATTGGGGGATTTGGTAATTGGCTTATTCCTTTGATAATTGGTGCTCCTGATATGGCTTTTCCTCGGTTAAATAATTTAAGATTTTGACTTCTTGTGCCAGCTTTATTTTTATTATTAAGATCTTCATTGGTGGAAAGTGGTGTAGGTACTGGTTGGACAGTATATCCTCCTTTGTCTGGGAATGTTGCTCATTCCGGGGCTTCTGTAGATTTAGCTATTTTTTCTTTACATCTTGCTGGTGCTTCATCAATTTTAGGTGCTATTAACTTTATTTCTACTGTTGGGAATATGCGGTCCCCTGGTTTGGTTGCTGAGCGAATTCCTTTGTTTGTTTGGGCTGTTACAGTAACAGCCGTGTTATTGGTTGCTGCTTTGCCAGTTTTAGCTGGTGCTATTACAATATTGCTTACTGATCGTAATCTGAATACTTCATTTTTTGACCCAACGGGAGGGGGAGATCCTATTTTGTATATGCATTTGTTT
Alasmidonta_triangulata_AtriApa009 TACTTTATATTTATTATTTGCTTTGTGGTCGGGTTTAATTGGATTGGCTTTAAGGCTTTTAATTCGAGCTGAATTAGGGCAACCAGGGAGGTTATTAGGCGATGACCAGTTGTATAATGTGATTGTTACGGCTCATGCTTTTATAATAATTTTTTTTTTGGTAATACCTATGATAATTGGGGGATTTGGTAATTGGCTTATTCCTTTGATAATTGGTGCTCCTGATATGGCTTTTCCTCGGTTAAATAATTTAAGATTTTGACTTCTTGTGCCAGCTTTATTTTTATTATTAAGATCTTCATTGGTGGAAAGTGGTGTAGGTACTGGTTGGACAGTATATCCTCCTTTGTCTGGGAATGTTGCTCATTCCGGGGCTTCTGTAGATTTAGCTATTTTTTCTTTACATCTTGCTGGTGCTTCATCAATTTTAGGTGCTATTAACTTTATTTCTACTGTTGGGAATATGCGGTCCCCTGGTTTGGTTGCTGAGCGAATTCCTTTGTTTGTTTGGGCTGTTACTGTAACAGCCGTGTTATTGGTTGCTGCTTTGCCAGTTTTAGCTGGTGCTATTACAATATTGCTTACTGATCGTAATCTGAATACTTCATTTTTTGACCCAACGGGAGGGGGAGATCCTATTTTGTATATGCATTTGTTT
Alasmidonta_triangulata_AtriChi005 NNNNNNNTATTTATTATTTGCTTTGTGGTCGGGTTTAATTGGGTTGGCTTTAAGGCTTTTAATTCGAGCTGAATTAGGGCAACCAGGGAGGTTATTAGGCGATGATCAGTTGTATAATGTGATTGTTACGGCTCATGCTTTTATAATAATTTTTTTTTTGGTAATACCTATGATAATTGGTGGATTTGGTAATTGGCTTATTCCTTTGATAATTGGTGCTCCTGATATGGCTTTTCCTCGGTTAAATAATTTAAGATTTTGACTTCTTGTACCAGCTTTATTTTTATTATTAAGATCTTCATTGGTGGAAAGTGGTGTAGGTACTGGTTGGACAGTATATCCTCCTTTGTCTGGGAATGTTGCTCATTCCGGGGCTTCTGTAGATTTAGCTATTTTTTCTTTACATCTTGCTGGTGCTTCATCAATTTTAGGTGCTATTAACTTTATTTCTACTGTTGGGAATATGCGGTCTCCTGGTTTGGTTGCTGAGCGAATTCCTTTGTTTGTTTGGGCTGTTACAGTAACAGCCGTGTTATTGGTTGCTGCTTTGCCAGTTTTAGCTGGTGCTATTACAATATTGCTTACTGATCGTAATCTTAATACTTCATTTTTTGACCCAACGGGAGGGGGAGATCCTATTTTGTATATGCATTTGTTT
Alasmidonta_triangulata_AtriChi007 NNNNNNNNNNNNNNNNTTTGCTTTGTGGTCGGGTTTAATTGGGTTGGCTTTAAGGCTTTTAATTCGAGCTGAATTAGGACAACCAGGGAGGTTATTAGGCGATGATCAGTTGTATAATGTGATTGTTACGGCTCATGCTTTTATAATAATTTTTTTTTTGGTAATACCTATGATAATTGGGGGATTTGGTAATTGGCTTATTCCTTTGATAATTGGTGCTCCTGATATGGCTTTTCCTCGGTTAAATAATTTAAGATTTTGACTTCTTGTACCAGCTTTATTTTTATTATTAAGATCTTCATTGGTGGAAAGTGGTGTAGGTACTGGTTGGACAGTATATCCTCCTTTGTCTGGGAATGTTGCTCATTCCGGGGCTTCTGTAGATTTAGCTATTTTTTCTTTACATCTTGCTGGTGCTTCATCAATTTTAGGTGCTATTAACTTTATTTCTACTGTTGGGAATATGCGGTCTCCTGGTTTGGTTGCTGAGCGAATTCCTTTGTTTGTTTGGGCTGTTACTGTAACAGCCGTGTTATTGGTTGCTGCTTTGCCAGTTTTAGCTGGTGCTATTACAATATTGCTTACTGATCGTAATCTTAATACTTCATTTTTTGACCCAACGGGAGGGGGAGATCCTATTTTGTATATGCATTTGTTT
Alasmidonta_triangulata_AtriChi010 TACTTTATATTTATTATTTGCTTTGTGGTCGGGTTTAATTGGATTGGCTTTAAGACTTTTAATTCGAGCTGAATTGGGGCAACCAGGGAGGTTATTAGGCGATGACCAGTTGTATAATGTGATTGTTACGGCTCATGCTTTTATAATAATTTTTTTTTTGGTAATACCTATGATAATTGGGGGATTTGGTAATTGGCTTATTCCTTTGATAATTGGTGCTCCTGATATGGCTTTTCCTCGGTTAAATAATTTAAGATTTTGACTTCTTGTGCCAGCTTTATTTTTATTATTAAGATCTTCATTGGTGGAAAGTGGTGTAGGTACTGGTTGGACAGTATATCCTCCTTTGTCTGGGAATGTTGCTCATTCCGGGGCTTCTGTAGATTTAGCTATTTTTTCTTTACATCTTGCTGGTGCTTCATCAATTTTAGGTGCTATTAACTTTATTTCTACTGTTGGGAATATGCGGTCCCCTGGTTTGGTTGCTGAGCGAATTCCTTTGTTTGTTTGGGCTGTTACTGTAACAGCCGTGTTATTGGTTGCTGCTTTGCCAGTTTTAGCTGGTGCTATTACAATATTGCTTACTGATCGTAATCTGAATACTTCATTTTTTGACCCAACGGGAGGGGGAGATCCTATTTTGTATATGCATTTGTTT
Alasmidonta_triangulata_AtriFli001 TACTTTATATTTATTATTTGCTTTGTGGTCGGGTTTAATTGGATTGGCTTTAAGGCTTTTAATTCGAGCTGAATTAGGGCAACCAGGGAGGTTATTAGGCGATGACCAGTTGTATAATGTGATTGTTACGGCTCATGCTTTTATAATAATTTTTTTTTTAGTAATACCTATGATAATTGGGGGATTTGGTAATTGGCTTATTCCTTTGATAATTGGTGCTCCTGATATGGCTTTTCCTCGGTTAAATAATTTAAGATTTTGACTTCTTGTGCCAGCTTTATTTTTATTATTAAGATCTTCATTGGTGGAAAGTGGTGTAGGTACTGGTTGGACAGTATATCCTCCTTTGTCTGGGAATGTTGCTCATTCCGGGGCTTCTGTAGATTTAGCTATTTTTTCTTTACATCTTGCTGGTGCTTCATCAATTTTAGGTGCTATTAACTTTATTTCTACTGTTGGGAATATGCGGTCCCCTGGTTTGGTTGCTGAGCGAATTCCTTTGTTTGTTTGGGCTGTTACTGTAACAGCCGTGTTATTGGTTGCTGCTTTGCCAGTTTTAGCTGGTGCTATTACAATATTGCTTACTGATCGTAATCTGAATACTTCATTTTTTGACCCAACGGGAGGGGGAGATCCTATTTTGTATATGCATTTTGTT
Alasmidonta_triangulata_AtriFli002 NNNNNNNTATTTATTATTTGCTTTGTGGTCGGGTTTAATTGGATTGGCTTTAAGGCTTTTAATTCGAGCTGAATTAGGGCAACCAGGGAGGTTATTAGGCGATGACCAGTTGTATAATGTGATTGTTACGGCTCATGCTTTTATAATAATTTTTTTTTTAGTAATACCTATGATAATTGGGGGATTTGGTAATTGGCTTATTCCTTTGATAATTGGTGCTCCTGATATGGCTTTTCCTCGGTTAAATAATTTAAGATTTTGACTTCTTGTGCCAGCTTTATTTTTATTATTAAGATCTTCATTGGTGGAAAGTGGTGTAGGTACTGGTTGGACAGTATATCCTCCTTTGTCTGGGAATGTTGCTCATTCCGGGGCTTCTGTAGATTTAGCTATTTTTTCTTTACATCTTGCTGGTGCTTCATCAATTTTAGGTGCTATTAACTTTATTTCTACTGTTGGGAATATGCGGTCCCCTGGTTTGGTTGCTGAGCGAATTCCTTTGTTTGTTTGGGCTGTTACTGTAACAGCCGTGTTATTGGTTGCTGCTTTGCCAGTTTTAGCTGGTGCTATTACAATATTGCTTACGGATCGGAATCTGAATACTTCATTTTTTNNNNNNNNNNNNNNNNNNNNNNNNNNNNNNNNNNNNNNNNNNNNN
Alasmidonta_triangulata_AtriFli003 TACTTTATATTTATTATTTGCTTTGTGGTCGGGTTTAATTGGATTGGCTTTAAGGCTTTTAATTCGAGCTGAATTAGGGCAACCAGGGAGGTTATTAGGCGATGACCAGTTGTATAATGTGATTGTTACGGCTCATGCTTTTATAATAATTTTTTTTTTGGTAATACCTATGATAATTGGGGGATTTGGTAATTGGCTTATTCCTTTGATAATTGGTGCTCCTGATATGGCTTTTCCTCGGTTAAATAATTTAAGATTTTGACTTCTTGTGCCAGCTTTATTTTTATTATTAAGATCTTCATTGGTGGAAAGTGGTGTAGGTACTGGTTGGACAGTATATCCTCCTTTGTCTGGGAATGTTGCTCATTCCGGGGCTTCTGTAGATTTAGCTATTTTTTCTTTACATCTTGCTGGTGCTTCATCAATTTTAGGTGCTATTAACTTTATTTCTACTGTTGGGAATATGCGGTCCCCTGGTTTGGTTGCTGAGCGAATTCCTTTGTTTGTTTGGGCTGTTACTGTAACAGCCGTGTTATTGGTTGCTGCTTTGCCAGTTTTAGCTGGTGCTATTACAATATTGCTTACTGATCGTAATCTGAATACTTCATTTTTTGACCCAACGGGAGGGGGAGATCCTATTTTGTATATGCATTTGTTT
Lasmigona_decorata_CAC15 -------------------------------------------------TTGAGGCTTTTGATTCGAGCTGAGTTAGGCCAACCAGGGAGGTTGTTAGGAGATGATCAATTGTATAATGTGATTGTTACGGCTCACGCTTTTATGATAATTTTCTTTTTGGTGATGCCTATAATAATTGGTGGATTTGGTAATTGGCTTATTCCTTTAATAATTGGCGCTCCTGATATGGCTTTTCCTCGATTAAATAATTTAAGATTTTGGCTACTTGTACCGGCTTTATTTTTGCTGTTAAGGTCTTCATTGGTAGAAAGAGGTGTAGGAACTGGGTGAACAGTTTATCCCCCTTTGTCCGGAAATGTTGCTCATTCTGGGGCTTCGGTAGATTTAGCTATTTTCTCTTTACATCTTGCTGGTGCTTCATCAATTTTAGGCGCCATTAATTTTATTTCTACTGTTGGGAATATACGGTCTCCTGGTTTGGTTGCTGAGCGAATTCCTTTATTTGTTTGGGCTGTTACGGTAACAGCTGTAATATTGGTTGCTGCTTTGCCAGTTTTAGCTGGTGCTATTACGATGCTTCTTACTGATCGTAATTTAAATACTTCATTTTTTGACCCTACGGGAGGAGGTGATCCTATTTTGTATATACATTTGTTT
Lasmigona_decorata_CAC16 TACTTTGTATTTATTATTTGCTTTGTGGTCTGGTTTAATTGGGTTAGCTTTGAGGCTTTTGATTCGAGCTGAGTTAGGCCAACCAGGGAGGTTGTTAGGAGATGATCAATTGTATAATGTGATTGTTACGGCTCACGCTTTTATGATAATTTTCTTTTTGGTGATGCCTATAATAATTGGTGGATTTGGTAATTGGCTTATTCCTTTAATAATTGGCGCTCCTGATATGGCTTTTCCTCGATTAAATAATTTAAGATTTTGGCTACTTGTACCGGCTTTATTTTTGCTGTTAAGGTCTTCATTGGTAGAAAGAGGTGTAGGAACTGGGTGAACAGTTTATCCCCCTTTGTCCGGAAATGTTGCTCATTCTGGGGCTTCGGTAGATTTAGCTATTTTCTCTTTACATCTTGCTGGTGCTTCATCAATTTTAGGCGCCATTAATTTTATTTCTACTGTTGGGAATATACGGTCTCCTGGTTTGGTTGCTGAGCGAATTCCTTTATTTGTTTGGGCTGTTACGGTAACAGCTGTAATA---------------------------------------------------------------------------------------------------------------------------
Lasmigona_decorata_CAC17 TACTTTGTATTTATTATTTGCTTTGTGGTCTGGTTTAATTGGGTTAGCTTTGAGGCTTTTGATTCGAGCTGAGTTAGGCCAACCAGGGAGGTTGTTAGGAGATGATCAATTGTATAATGTGATTGTTACGGCTCACGCTTTTATAATAATTTTCTTTTTGGTGATGCCTATAATAATTGGTGGATTTGGTAATTGGCTTATTCCTTTAATAATTGGCGCTCCTGATATGGCTTTTCCTCGATTAAATAATTTAAGATTTTGGCTACTTGTACCGGCTTTATTTTTGCTGTTAAGGTCTTCATTGGTAGAAAGAGGTGTAGGAACTGGGTGAACAGTTTATCCCCCTTTGTCCGGAAATGTTGCTCATTCTGGGGCTTCGGTAGATTTAGCTATTTTCTCTTTACATCTTGCTGGTGCTTCATCAATTTTAGGCGCCATTAATTTTATTTCTACTGTTGGGAATATACGGTCTCCTGGTTTGGTTGCTGAGCGAATTCCTTTATTTGTTTGGGCTGTTACGGTAACAGCTGTAATATTGGTTGCTGCTTTGCCAGTTTTAGCTGGTGCTATTACGATGCTTCTTACTGATCGTAATTTAAATACTTCATTTTTTGACCCTACGGGAGGAGGTGATCCTATTTTGTATATACATTTGTTT
Alasmidonta_varicosa_Cacapon_1 TACTTTATATTTATTATTTGCTTTGTGGTCAGGCTTAATTGGGTTAGCCTTGAGGCTTTTGATTCGAGCTGAGTTAGGGCAACCAGGAAGGCTATTAGGTGATGATCAGTTGTACAATGTGATTGTCACAGCTCATGCTTTTATAATAATTTTTTTTCTAGTAATACCTATAATGATTGGGGGATTTGGTAATTGACTTATCCCTTTGATGATTGGTGCTCCTGACATGGCTTTCCCTCGATTAAATAATCTAAGGTTTTGACTTCTTGTGCCAGCTTTGTTTTTATTATTAAGGTCTTCATTGGTGGAAAGTGGTGTAGGTACTGGTTGAACAGTATATCCTCCTTTATCTGGTAATGTTGCTCATTCTGGGGCTTCTGTGGATTTAGCTATTTTTTCCTTACATCTTGCTGGTGCTTCATCAATTTTAGGTGCTATTAATTTTATTTCAACTGTTGGGAATATGCGTTCTCCTGGTTTGGTTGCTGAGCGAATTCCTTTATTTGTTTGGGCTGTTACAGTAACAGCTGTGTTATTGGTTGCTGCTTTACCAGTTTTAGCTGGTGCTATTACAATGTTGCTTACTGATCGTAATTTGAATACTTCATTTTTTGATCCTACAGGAGGGGGGGATCCTATTTTGTATATGCATTTGTTT
Alasmidonta_varicosa_Cacapon_3 TACTTTATATTTATTATTTGCTTTGTGGTCAGGCTTAATTGGGTTAGCCTTGAGGCTTTTGATTCGAGCTGAGTTAGGGCAACCAGGAAGGCTATTAGGTGATGATCAGTTGTACAATGTGATTGTCACAGCTCATGCTTTTATAATAATTTTTTTTCTAGTAATACCTATAATGATTGGGGGATTTGGTAATTGACTTATCCCTTTGATGATTGGTGCTCCTGACATGGCTTTCCCTCGATTAAATAATCTAAGGTTTTGACTTCTTGTGCCAGCTTTGTTTTTATTATTAAGGTCTTCATTGGTGGAAAGTGGTGTAGGTACTGGTTGAACAGTATATCCTCCTTTATCTGGTAATGTTGCTCATTCTGGGGCTTCTGTGGATTTAGCTATTTTTTCCTTACATCTTGCTGGTGCTTCATCAATTTTAGGTGCTATTAATTTTATTTCAACTGTTGGGAATATGCGTTCTCCTGGTTTGGTTGCTGAGCGAATTCCTTTATTTGTTTGGGCTGTTACAGTAACAGCTGTGTTATTGGTTGCTGCTTTACCAGTTTTAGCTGGTGCTATTACAATGTTGCTTACTGACCGTAATTTGAATACTTCATTTTTTGATCCTACAGGAGGGGGGGATCCTATTTTGTATATGCATTTGTTT
Alasmidonta_varicosa_Cacapon_4 TACTTTATATTTATTATTTGCTTTGTGGTCAGGCTTAATTGGGTTAGCCTTGAGGCTTTTGATTCGAGCTGAGTTAGGGCAACCAGGAAGGCTATTAGGTGATGATCAGTTGTACAATGTGATTGTCACAGCTCATGCTTTTATAATAATTTTTTTTCTAGTAATACCTATAATGATTGGGGGATTTGGTAATTGACTTATCCCTTTGATGATTGGTGCTCCTGACATGGCTTTCCCTCGATTAAATAATCTAAGGTTTTGACTTCTTGTGCCAGCTTTGTTTTTATTATTAAGGTCTTCATTGGTGGAAAGTGGTGTAGGTACTGGTTGAACAGTATATCCTCCTTTATCTGGTAATGTTGCTCATTCTGGGGCTTCTGTGGATTTAGCTATTTTTTCCTTACATCTTGCTGGTGCTTCATCAATTTTAGGTGCTATTAATTTTATTTCAACTGTTGGGAATATGCGTTCTCCTGGTTTGGTTGCTGAGCGAATTCCTTTATTTGTTTGGGCTGTTACAGTAACAGCTGTGTTATTGGTTGCTGCTTTACCAGTTTTAGCTGGTGCTATTACAATGTTGCTTACTGACCGTAATTTGAATACTTCATTTTTTGATCCTACAGGAGGGGGGGATCCTATTTTGTATATGCATTTGTTT
Alasmidonta_varicosa_Cat_1 TACTTTATATTTATTATTTGCTTTGTGGTCAGGCTTAATTGGGTTAGCCTTGAGGCTTTTGATTCGAGCTGAGTTAGGGCAACCAGGAAGGCTATTAGGCGATGATCAGTTGTACAATGTGATTGTCACAGCTCATGCTTTTATAATAATTTTTTTTCTAGTAATACCTATAATGATTGGGGGATTTGGTAATTGACTTATTCCTTTGATGATTGGTGCTCCTGACATGGCTTTCCCTCGATTAAATAATCTAAGGTTTTGACTTCTTGTACCAGCTTTGTTTTTATTATTAAGGTCTTCATTGGTGGAAAGTGGTGTAGGTACTGGTTGAACAGTATATCCTCCTTTATCTGGTAATGTTGCTCATTCTGGGGCTTCTGTGGATTTAGCTATTTTTTCCTTACATCTTGCTGGTGCTTCATCAATTTTAGGTGCTATTAATTTTATTTCAACTGTTGGGAATATGCGTTCTCCTGGTTTGGTTGCTGAGCGAATTCCTTTATTTGTTTGGGCTGTTACAGTAACAGCTGTGTTATTGGTTGCTGCTTTACCAGTTTTAGCTGGTGCTATTACAATGTTGCTTACTGATCGTAATTTGAATACTTCATTTTTTGATCCTACAGGAGGGGGGGATCCTATTTTGTATATGCATTTGTTT
Alasmidonta_varicosa_Chatt_1 TACTTTATATTTATTGTTTGCTTTGTGGTCAGGCTTAATTGGGTTAGCCTTGAGGCTTTTGATTCGAGCTGAGTTAGGGCAACCAGGGAGGCTATTAGGCGATGATCAGTTGTACAATGTGATTGTCACAGCTCATGCTTTTATAATAATTTTTTTTCTAGTAATACCTATAATGATTGGGGGATTTGGTAATTGACTTATCCCTTTGATGATTGGTGCTCCTGACATGGCTTTCCCTCGATTAAATAATCTAAGGTTTTGACTTCTTGTGCCAGCTTTGTTTTTATTATTAAGGTCTTCATTGGTGGAAAGTGGTGTAGGTACTGGTTGAACAGTATATCCTCCTTTATCTGGTAATGTTGCTCATTCTGGGGCTTCTGTGGACTTAGCTATTTTTTCCTTACATCTTGCTGGTGCTTCATCAATTTTAGGTGCTATTAATTTTATTTCAACTGTTGGGAATATGCGTTCTCCTGGTTTGGTTGCTGAGCGAATTCCTTTATTTGTTTGGGCTGTTACAGTAACAGCTGTGTTATTGGTTGCTGCTTTACCGGTTTTAGCTGGTGCTATTACAATGTTGCTTACTGATCGTAATTTGAATACTTCATTTTTTGATCCTACAGGAGGAGGGGATCCTATTTTGTATATGCATTTGTTT
Alasmidonta_varicosa_Chatt_2 TACTTTATATTTATTGTTTGCCTTGTGGTCAGGCTTAATTGGGTTAGCCTTGAGGCTTTTGATTCGAGCTGAGTTAGGGCAACCAGGGAGACTATTAGGCGATGATCAGTTGTACAATGTGATTGTCACAGCTCATGCTTTTATAATAATTTTTTTTCTAGTAATACCTATAATGATTGGGGGATTTGGTAATTGACTTATCCCTTTGATGATTGGTGCTCCTGACATGGCTTTCCCTCGATTAAATAATCTAAGGTTTTGACTTCTTGTGCCAGCTTTGTTTTTATTATTAAGGTCTTCATTGGTGGAAAGTGGTGTAGGTACTGGTTGAACAGTATATCCTCCTTTATCTGGTAATGTTGCTCATTCTGGGGCTTCTGTGGACTTAGCTATTTTTTCCTTACATCTTGCTGGTGCTTCATCAATTTTAGGTGCTATTAATTTTATTTCAACTGTTGGGAATATGCGTTCTCCTGGTTTGGTTGCTGAGCGAATTCCTTTATTTGTTTGGGCTGTTACAGTAACAGCTGTGTTATTGGTTGCTGCTTTACCGGTTTTAGCTGGTGCTATTACAATGTTGCTTACTGATCGTAATTTGAATACTTCATTTTTTGATCCTACAGGAGGAGGGGATCCTATTTTGTATATGCATTTGTTT
Alasmidonta_varicosa_Chatt_3 TACTTTATATTTATTGTTTGCTTTGTGGTCAGGCTTAATTGGGTTAGCCTTGAGGCTTTTGATTCGAGCTGAGTTAGGGCAACCAGGGAGGCTATTAGGCGATGATCAGTTGTACAATGTGATTGTCACAGCTCATGCTTTTATAATAATTTTTTTTCTAGTAATACCTATAATGATTGGGGGATTTGGTAATTGACTTATCCCTTTGATGATTGGTGCTCCTGACATGGCTTTCCCTCGATTAAATAATCTAAGGTTTTGACTTCTTGTGCCAGCTTTGTTTTTATTATTAAGGTCTTCATTGGTGGAAAGTGGTGTAGGTACTGGTTGAACAGTATATCCTCCTTTATCTGGTAATGTTGCTCATTCTGGGGCTTCTGTGGACTTAGCTATTTTTTCCTTACATCTTGCTGGTGCTTCATCAATTTTAGGTGCTATTAATTTTATTTCAACTGTTGGGAATATGCGTTCTCCTGGTTTGGTTGCTGAGCGAATTCCTTTATTTGTTTGGGCTGTTACAGTAACAGCTGTGTTATTGGTTGCTGCTTTACCAGTTTTAGCTGGTGCTATTACAATGTTGCTTACTGATCGTAATTTGAATACTTCATTTTTTGATCCTACAGGAGGAGGGGATCCTATTTTGTATATGCATTTGTTT
Alasmidonta_varicosa_Chatt_4 TACTTTATATTTATTGTTTGCTTTGTGGTCAGGCTTAATTGGGTTAGCCTTGAGGCTTTTGATTCGAGCTGAGTTAGGGCAACCTGGGAGGCTATTAGGCGATGATCAGTTGTACAATGTGATTGTCACAGCTCATGCTTTTATAATAATTTTTTTTCTAGTAATACCTATAATGATTGGGGGATTTGGTAATTGACTTATCCCTTTGATGATTGGTGCTCCTGACATGGCTTTCCCTCGATTAAATAATCTAAGGTTTTGACTTCTTGTGCCAGCTTTGTTTTTATTATTAAGGTCTTCATTGGTGGAAAGTGGTGTAGGTACTGGTTGAACAGTATATCCTCCTTTATCTGGTAATGTTGCTCATTCTGGGGCTTCTGTGGACTTAGCTATTTTTTCCTTACATCTTGCTGGTGCTTCATCAATTTTAGGTGCTATTAATTTTATTTCAACTGTTGGGAATATGCGTTCTCCTGGTTTGGTTGCTGAGCGAATTCCTTTATTTGTTTGGGCTGTTACAGTAACAGCTGTGTTATTGGTTGCTGCTTTACCAGTTTTAGCTGGTGCTATTACAATGTTGCTTACTGATCGTAATTTGAATACTTCATTTTTTGATCCTACAGGAGGAGGGGATCCTATTTTGTATATGCATTTGTTT
Alasmidonta_varicosa_Chatt_5 TACTTTATATTTATTGTTTGCTTTGTGGTCAGGCTTAATTGGGTTAGCCTTGAGGCTTTTGATTCGAGCTGAGTTAGGGCAACCAGGGAGGCTATTAGGCGATGATCAGTTGTACAATGTGATTGTCACAGCTCATGCTTTTATAATAATTTTTTTTCTAGTAATACCTATAATGATTGGGGGATTTGGTAATTGACTTATCCCTTTGATGATTGGTGCTCCTGACATGGCTTTCCCTCGATTAAATAATCTAAGGTTTTGACTTCTTGTGCCAGCTTTGTTTTTATTATTAAGGTCTTCATTGGTGGAAAGTGGTGTAGGTACTGGTTGAACAGTATATCCTCCTTTATCTGGTAATGTTGCTCATTCTGGGGCTTCTGTGGACTTAGCTATTTTTTCCTTACATCTTGCTGGTGCTTCATCAATTTTAGGTGCTATTAATTTTATTTCAACTGTTGGGAATATGCGTTCTCCTGGTTTGGTTGCTGAGCGAATTCCTTTATTTGTTTGGGCTGTTACAGTAACAGCTGTGTTATTGGTTGCTGCTTTACCGGTTTTAGCTGGTGCTATTACAATGTTGCTTACTGATCGTAATTTGAATACTTCATTTTTTGATCCTACAGGAGGAGGGGATCCTATTTTGTATATGCATTTGTTT
Alasmidonta_varicosa_Chatt_6 TACTTTATATTTATTGTTTGCTTTGTGGTCAGGCTTAATTGGGTTAGCCTTGAGGCTTTTGATTCGAGCTGAGTTAGGGCAACCAGGGAGGCTATTAGGCGATGATCAGTTGTACAATGTGATTGTCACAGCTCATGCTTTTATAATAATTTTTTTTCTAGTAATACCTATAATGATTGGGGGATTTGGTAATTGACTTATCCCTTTGATGATTGGTGCTCCTGACATGGCTTTCCCTCGATTAAATAATCTAAGGTTTTGACTTCTTGTGCCAGCTTTGTTTTTATTATTAAGGTCTTCATTGGTGGAAAGTGGTGTAGGTACTGGTTGAACAGTATATCCTCCTTTATCTGGTAATGTTGCTCATTCTGGGGCTTCTGTGGACTTAGCTATTTTTTCCTTACATCTTGCTGGTGCTTCATCAATTTTAGGTGCTATTAATTTTATTTCAACTGTTGGGAATATGCGTTCTCCTGGTTTGGTTGCTGAGCGAATTCCTTTATTTGTTTGGGCTGTTACAGTAACAGCTGTGTTATTGGTTGCTGCTTTACCAGTTTTAGCTGGTGCTATTACAATGTTGCTTACTGATCGTAATTTGAATACTTCATTTTTTGATCCTACAGGAGGAGGGGATCCTATTTTGTATATGCATTTGTTT
Alasmidonta_varicosa_Deep_1 TACTTTATATTTATTATTTGCTTTGTGGTCAGGCTTAATTGGGTTAGCCTTGAGGCTTTTAATTCGAGCTGAGTTAGGGCAACCAGGGAGACTATTAGGTGATGATCAGTTGTACAATGTGATTGTTACGGCCCATGCTTTTATAATAATTTTTTTTCTAGTAATACCTATAATGATTGGGGGATTTGGTAATTGACTTATCCCTTTGATGATTGGTGCTCCTGATATGGCTTTCCCTCGATTAAATAACCTAAGGTTTTGACTTCTTGTGCCAGCTTTGTTTTTGTTATTAAGGTCTTCATTGGTGGAAAGTGGTGTAGGTACTGGTTGAACAGTATATCCTCCTTTATCTGGTAATGTTGCTCATTCTGGAGCTTCTGTGGACTTAGCTATTTTTTCCTTACATCTTGCTGGTGCTTCATCAATTTTAGGTGCTATTAATTTTATTTCTACTGTTGGGAATATGCGTTCTCCTGGTTTGGTTGCTGAGCGAATTCCTTTATTTGTCTGGGCTGTTACAGTAACAGCTGTGTTATTGGTTGCTGCTTTGCCGGTTTTAGCTGGTGCTATTACAATGTTGCTTACTGATCGTAATTTGAATACTTCATTTTTTGATCCTACAGGAGGGGGGGACCCTATTTTGTATATGCATTTGTTT
Alasmidonta_varicosa_Deep_2 TACTTTATATTTATTATTTGCTTTGTGGTCAGGCTTAATTGGGTTAGCCTTGAGGCTTTTAATTCGAGCTGAGTTAGGGCAACCAGGGAGACTATTAGGTGATGATCAGTTGTACAATGTGATTGTTACGGCCCATGCTTTTATGATAATTTTTTTTCTAGTAATACCTATAATGATTGGGGGATTTGGTAATTGACTTATCCCTTTGATGATTGGTGCTCCTGATATGGCTTTCCCTCGATTAAATAACCTAAGGTTTTGACTTCTTGTGCCAGCTTTGTTTTTGTTATTAAGGTCTTCATTGGTGGAAAGTGGTGTAGGTACTGGTTGAACAGTATATCCTCCTTTATCTGGTAATGTTGCTCATTCTGGAGCTTCTGTGGACTTAGCTATTTTTTCCTTACATCTTGCTGGTGCTTCATCAATTTTAGGTGCTATTAATTTTATTTCTACTGTTGGGAATATGCGTTCTCCTGGTTTGGTTGCTGAGCGAATTCCTTTATTTGTTTGGGCTGTTACAGTAACAGCTGTGTTATTGGTTGCTGCTTTGCCGGTTTTAGCTGGTGCTATTACAATGTTGCTTACTGATCGTAATTTGAATACTTCATTTTTTGATCCTACAGGAGGGGGGGACCCTATTTTGTATATGCATTTGTTT
Alasmidonta_varicosa_Deep_3 TACTTTATATTTATTATTTGCTTTGTGGTCAGGCTTAATTGGGTTAGCCTTGAGGCTTTTAATTCGAGCTGAGTTAGGGCAACCAGGGAGACTATTAGGTGATGATCAGTTGTACAATGTGATTGTTACGGCCCATGCTTTTATAATAATTTTTTTTCTAGTAATACCTATAATGATTGGGGGATTTGGTAATTGACTTATCCCTTTGATGATTGGTGCTCCTGATATGGCTTTCCCTCGATTAAATAACCTAAGGTTTTGACTTCTTGTGCCAGCTTTGTTTTTGTTATTAAGGTCTTCATTGGTGGAAAGTGGTGTAGGTACTGGTTGAACAGTATATCCTCCTTTATCTGGTAATGTTGCTCATTCTGGAGCTTCTGTGGACTTAGCTATTTTTTCCTTACATCTTGCTGGTGCTTCATCAATTTTAGGTGCTATTAATTTTATTTCTACTGTTGGGAATATGCGTTCTCCTGGTTTGGTTGCTGAGCGAATTCCTTTATTTGTTTGGGCTGTTACAGTAACAGCTGTGTTATTGGTTGCTGCTTTACCGGTTTTAGCTGGTGCTATTACAATGTTGCTTACTGATCGTAATTTGAATACTTCATTTTTTGATCCTACAGGAGGGGGGGACCCTATTTTGTATATGCATTTGTTT
Alasmidonta_varicosa_Deep_4 TACTTTATATTTATTATTTGCTTTGTGGTCAGGCTTAATTGGGTTAGCCTTGAGGCTTTTAATTCGAGCTGAGTTAGGGCAACCAGGGAGACTATTAGGTGATGATCAGTTGTACAATGTGATTGTTACGGCCCATGCTTTTATGATAATTTTTTTTCTAGTAATACCTATAATGATTGGGGGATTTGGTAATTGACTTATCCCTTTGATGATTGGTGCTCCTGATATGGCTTTCCCTCGATTAAATAACCTAAGGTTTTGACTTCTTGTGCCAGCTTTGTTTTTGTTATTAAGGTCTTCATTGGTGGAAAGTGGTGTAGGTACTGGTTGAACAGTATATCCTCCTTTATCTGGTAATGTTGCTCATTCTGGAGCTTCTGTGGACTTAGCTATTTTTTCCTTACATCTTGCTGGTGCTTCATCAATTTTAGGTGCTATTAATTTTATTTCTACTGTTGGGAATATGCGTTCTCCTGGTTTGGTTGCTGAGCGAATTCCTTTATTTGTTTGGGCTGTTACAGTAACAGCTGTGTTATTGGTTGCTGCTTTGCCGGTTTTAGCTGGTGCTATTACAATGTTGCTTACTGATCGTAATTTGAATACTTCATTTTTTGATCCTACAGGAGGGGGGGACCCTATTTTGTATATGCACTTGTTT
Alasmidonta_varicosa_Deep_5 TACTTTATATTTATTATTTGCTTTGTGGTCAGGCTTAATTGGGTTAGCCTTGAGGCTTTTAATTCGAGCTGAGTTAGGGCAACCAGGGAGACTATTAGGTGATGATCAGTTGTACAATGTGATTGTTACGGCCCATGCTTTTATAATAATTTTTTTTCTAGTAATACCTATAATGATTGGGGGATTTGGTAATTGACTTATCCCTTTAATGATTGGTGCTCCTGATATGGCTTTCCCTCGATTAAATAACCTAAGGTTTTGACTTCTTGTGCCAGCTTTGTTTTTGTTATTAAGGTCTTCATTGGTGGAAAGTGGTGTAGGTACTGGTTGAACAGTATATCCTCCTTTATCTGGTAATGTTGCTCATTCTGGAGCTTCTGTGGACTTAGCTATTTTTTCCTTACATCTTGCTGGTGCTTCATCAATTTTAGGTGCTATTAATTTTATTTCTACTGTTGGGAATATGCGTTCTCCTGGTTTGGTTGCTGAGCGAATTCCTTTATTTGTTTGGGCTGTTACAGTAACAGCTGTGTTATTGGTTGCTGCTTTGCCGGTTTTAGCTGGTGCTATTACAATGTTGCTTACTGATCGTAATTTGAATACTTCATTTTTTGATCCTACAGGAGGGGGGGACCCTATTTTGTATATGCATTTGTTT
Alasmidonta_uwharriensis_Den_1 TACTTTATATTTATTGTTTGCTTTGTGGTCAGGTTTAATTGGGTTGGCTTTAAGGCTTTTAATTCGAGCTGAATTGGGGCAACCAGGAAGGTTATTAGGCGATGATCAGTTGTATAATGTGATTGTTACGGCTCATGCTTTTATAATAATTTTTTTTCTGGTGATACCTATAATGATTGGGGGATTTGGTAATTGGCTTATTCCTTTGATAATTGGTGCTCCTGATATGGCTTTCCCTCGGCTAAATAACTTAAGATTTTGACTTCTTGTACCAGCTTTGTTTTTATTACTAAGGTCTTCATTGGTGGAAAGTGGTGTAGGTACTGGTTGAACAGTATATCCTCCCTTATCCGGGAATGTTGCTCATTCAGGGGCTTCTGTGGATTTAGCTATCTTTTCTTTACATCTTGCCGGTGCTTCATCAATCTTAGGTGCTATTAATTTTATTTCCACTGTTGGAAATATGCGGTCTCCTGGCTTGGTTGCTGAGCGAATTCCTTTATTTGTTTGGGCTGTTACAGTAACAGCTGTGTTGCTGGTTGCTGCTTTGCCAGTTTTGGCTGGTGCTATTACAATGTTGCTTACTGATCGTAATTTGAATACTTCGTTTTTTGACCCTACAGGGGGAGGGGATCCTATTTTGTATATGCATTTGTTT
Alasmidonta_uwharriensis_Den_2 TACTTTATATTTATTGTTTGCTTTGTGGTCAGGTTTAATTGGGTTGGCTTTAAGGCTTTTAATTCGAGCTGAATTGGGGCAACCAGGAAGGTTATTAGGCGATGATCAGTTGTATAATGTGATTGTTACGGCTCATGCTTTTATAATAATTTTTTTTCTGGTGATACCTATAATGATTGGGGGATTTGGTAATTGGCTTATTCCTTTGATAATTGGTGCTCCTGATATGGCTTTCCCTCGGCTAAATAACTTAAGATTTTGACTTCTTGTACCAGCTTTGTTTTTATTACTAAGGTCTTCATTGGTGGAAAGTGGTGTAGGTACTGGTTGAACAGTATATCCTCCCTTATCCGGGAATGTTGCTCATTCAGGGGCTTCTGTGGATTTAGCTATCTTTTCTTTACATCTTGCCGGTGCTTCATCAATCTTAGGTGCTATTAATTTTATTTCCACTGTTGGAAATATGCGGTCTCCTGGCTTGGTTGCTGAGCGAATTCCTTTATTTGTTTGGGCTGTTACAGTAACAGCTGTGTTGCTGGTTGCTGCTTTGCCAGTTTTGGCTGGTGCTATTACAATGTTGCTTACTGATCGTAATTTGAATACTTCGTTTTTTGACCCTACAGGGGGAGGGGATCCTATTTTGTATATGCATTTGTTT
Alasmidonta_uwharriensis_Den_3 TACTTTATATTTATTGTTTGCTTTGTGGTCAGGTTTAATTGGGTTGGCTTTAAGGCTTTTAATTCGAGCTGAATTGGGGCAACCAGGAAGGTTATTAGGCGATGATCAGTTGTATAATGTGATTGTTACGGCTCATGCTTTTATAATAATTTTTTTTCTGGTGATACCTATAATGATTGGGGGATTTGGTAATTGGCTTATTCCTTTGATAATTGGTGCTCCTGATATGGCTTTCCCTCGGCTAAATAACTTAAGATTTTGACTTCTTGTACCAGCTTTGTTTTTATTACTAAGGTCTTCATTGGTGGAAAGTGGTGTAGGTACTGGTTGAACAGTATATCCTCCCTTATCCGGGAATGTTGCTCATTCAGGGGCTTCTGTGGATTTAGCTATCTTTTCTTTACATCTTGCCGGTGCTTCATCAATCTTAGGTGCTATTAATTTTATTTCCACTGTTGGAAATATGCGGTCTCCTGGCTTGGTTGCTGAGCGAATTCCTTTATTTGTTTGGGCTGTTACAGTAACAGCTGTGTTGTTGGTTGCTGCTTTGCCAGTTTTGGCTGGTGCTATTACAATGTTGCTTACTGATCGTAATTTGAATACTTCGTTTTTTGACCCTACAGGGGGAGGGGATCCTATTTTGTATATGCATTTGTTT
Alasmidonta_varicosa_Don_1 TACTTTATATTTATTATTTGCTTTGTGGTCAGGCTTAATTGGGTTAGCCTTGAGGCTTTTGATTCGAGCTGAGTTAGGGCAACCAGGGAGGTTATTAGGCGATGATCAGTTGTACAATGTGATTGTCACAGCTCATGCTTTTATAATAATTTTTTTTCTAGTAATACCTATAATGATTGGGGGATTTGGTAATTGACTTATCCCTTTGATGATTGGTGCTCCTGACATGGCTTTCCCTCGATTAAATAATCTAAGGTTTTGACTTCTTGTGCCAGCTTTGTTTTTATTATTAAGGTCTTCATTGGTGGAAAGTGGTGTGGGTACTGGTTGAACAGTATATCCTCCTTTATCTGGTAATGTTGCTCATTCTGGGGCTTCTGTGGATTTAGCTATTTTTTCCTTACATCTTGCTGGTGCTTCATCAATTTTAGGTGCTATTAATTTTATTTCAACTGTTGGGAATATGCGTTCTCCTGGTTTGGTTGCTGAGCGAATTCCTTTATTTGTTTGGGCTGTTACAGTAACAGCTGTGTTATTGGTTGCTGCTTTACCAGTTTTAGCTGGTGCTATTACAATGTTGCTTACTGATCGTAATTTGAATACTTCATTTTTTGATCCTACAGGAGGGGGGGATCCTATTTTGTATATGCATTTGTTT
Alasmidonta_uwharriensis_Dumas_1a TACTTTATATTTATTGTTTGCTTTGTGGTCAGGTTTAATTGGGTTGGCTTTAAGGCTTTTAATTCGAGCTGAATTGGGGCAACCAGGAAGGTTATTAGGCGATGATCAGTTGTATAATGTGATTGTTACGGCTCATGCTTTTATAATAATTTTTTTTCTGGTGATACCTATAATGATTGGGGGATTTGGTAATTGGCTTATTCCTTTGATAATTGGTGCTCCTGATATGGCTTTCCCTCGGCTAAATAACTTAAGATTTTGACTTCTTGTACCAGCTTTGTTTTTATTACTAAGGTCTTCATTGGTGGAAAGTGGTGTAGGTACTGGTTGAACAGTATATCCTCCCTTATCCGGGAATGTTGCTCATTCAGGGGCTTCTGTGGATTTAGCTATCTTTTCTTTACATCTTGCCGGTGCTTCATCAATCTTAGGTGCTATTAATTTTATTTCCACTGTTGGAAATATGCGGTCTCCTGGCTTGGTTGCTGAGCGAATTCCTTTATTTGTTTGGGCTGTTACAGTAACAGCTGTGTTGCTGGTTGCTGCTTTGCCAGTTTTGGCTGGTGCTATTACAATGTTGCTTACTGATCGTAATTTGAATACTTCGTTTTTTGACCCTACAGGGGGAGGGGATCCTATTTTGTATATGCATTTGTTT
Alasmidonta_uwharriensis_Dumas_2a TACTTTATATTTATTGTTTGCTTTGTGGTCAGGTTTAATTGGGTTGGCTTTAAGGCTTTTAATTCGAGCTGAATTGGGGCAACCAGGAAGGTTATTAGGCGATGATCAGTTGTATAATGTGATTGTTACGGCTCATGCTTTTATAATAATTTTTTTTCTGGTGATACCTATAATGATTGGGGGATTTGGTAATTGGCTTATTCCTTTGATAATTGGTGCTCCTGATATGGCTTTCCCTCGGCTAAATAACTTAAGATTTTGACTTCTTGTACCAGCTTTGTTTTTATTACTAAGGTCTTCATTGGTGGAAAGTGGTGTAGGTACTGGTTGAACAGTATATCCTCCCTTATCCGGGAATGTTGCTCATTCAGGGGCTTCTGTGGATTTAGCTATCTTTTCTTTACATCTTGCCGGTGCTTCATCAATCTTAGGTGCTATTAATTTTATTTCCACTGTTGGAAATATGCGGTCTCCTGGCTTGGTTGCTGAGCGAATTCCTTTATTTGTTTGGGCTGTTACAGTAACAGCTGTGTTGCTGGTTGCTGCTTTGCCAGTTTTGGCTGGTGCTATTACAATGTTGCTTACTGATCGTAATTTGAATACTTCGTTTTTTGACCCTACAGGGGGAGGGGATCCTATTTTGTATATGCATTTGTTT
Alasmidonta_uwharriensis_FHR_1 TACTTTATATTTATTGTTTGCTTTGTGGTCAGGTTTAATTGGGTTGGCTTTAAGGCTTTTAATTCGAGCTGAATTGGGGCAACCAGGAAGGTTATTAGGCGATGATCAGTTGTATAATGTGATTGTTACGGCTCATGCTTTTATAATAATTTTTTTTCTGGTGATACCTATAATGATTGGGGGATTTGGTAATTGGCTTATTCCTTTGATAATTGGTGCTCCTGATATGGCTTTCCCTCGGCTAAATAACTTAAGATTTTGACTTCTTGTACCAGCTTTGTTTTTGTTACTAAGGTCTTCATTGGTGGAAAGTGGTGTAGGTACTGGTTGAACAGTATATCCTCCCTTATCCGGGAATGTTGCTCATTCAGGGGCTTCTGTTGATTTAGCTATCTTTTCTTTACATCTTGCCGGTGCTTCATCAATCTTAGGTGCTATTAATTTTATTTCCACTGTTGGAAATATGCGGTCTCCTGGCTTGGTTGCTGAGCGAATTCCTTTATTTGTTTGGGCTGTTACAGTAACAGCTGTGTTGCTGGTTGCTGCTTTGCCAGTTTTGGCTGGTGCTATTACAATGTTGCTTACTGATCGTAATTTGAATACTTCGTTTTTTGACCCTACAGGGGGAGGGGATCCTATTTTGTATATGCATTTGTTT
Alasmidonta_uwharriensis_FHR_2 TACTTTATATTTATTGTTTGCTTTGTGGTCAGGTTTAATTGGGTTGGCTTTAAGGCTTTTAATTCGAGCTGAATTGGGGCAACCAGGAAGGTTATTAGGCGATGATCAGTTGTATAATGTGATTGTTACGGCTCATGCTTTTATAATAATTTTTTTTCTGGTGATACCTATAATGATTGGGGGATTTGGTAATTGGCTTATTCCTTTGATAATTGGTGCTCCTGATATGGCTTTCCCTCGGCTAAATAACTTAAGATTTTGACTTCTTGTACCAGCTTTGTTTTTGTTACTAAGGTCTTCATTGGTGGAAAGTGGTGTAGGTACTGGTTGAACAGTATATCCTCCCTTATCCGGGAATGTTGCTCATTCAGGGGCTTCTGTTGATTTAGCTATCTTTTCTTTACATCTTGCCGGTGCTTCATCAATCTTAGGTGCTATTAATTTTATTTCCACTGTTGGAAATATGCGGTCTCCTGGCTTGGTTGCTGAGCGAATTCCTTTATTTGTTTGGGCTGTTACAGTAACAGCTGTGTTGCTGGTTGCTGCTTTGCCAGTTTTGGCTGGTGCTATTACAATGTTGCTTACTGATCGTAATTTGAATACTTCGTTTTTTGACCCTACAGGGGGAGGGGATCCTATTTTGTATATGCATTTGTTT
Alasmidonta_uwharriensis_FHR_3 TACTTTATATTTATTGTTTGCTTTGTGGTCAGGTTTAATTGGGTTGGCTTTAAGGCTTTTAATTCGAGCTGAATTGGGGCAACCAGGAAGGTTATTAGGCGATGATCAGTTGTATAATGTGATTGTTACGGCTCATGCTTTTATAATAATTTTTTTTCTGGTGATACCTATAATGATTGGGGGATTTGGTAATTGGCTTATTCCTTTGATAATTGGTGCTCCTGATATGGCTTTCCCTCGGCTAAATAACTTAAGATTTTGACTTCTTGTACCAGCTTTGTTTTTGTTACTAAGGTCTTCATTGGTGGAAAGTGGTGTAGGTACTGGTTGAACAGTATATCCTCCCTTATCCGGGAATGTTGCTCATTCAGGGGCTTCTGTTGATTTAGCTATCTTTTCTTTACATCTTGCCGGTGCTTCATCAATCTTAGGTGCTATTAATTTTATTTCCACTGTTGGAAATATGCGGTCTCCTGGCTTGGTTGCTGAGCGAATTCCTTTATTTGTTTGGGCTGTTACAGTAACAGCTGTGTTGCTGGTTGCTGCTTTGCCAGTTTTGGCTGGTGCTATTACAATGTTGCTTACTGATCGTAATTTGAATACTTCGTTTTTTGACCCTACAGGGGGAGGGGATCCTATTTTGTATATGCATTTGTTT
Alasmidonta_uwharriensis_FHR_4 TACTTTATATTTATTGTTTGCTTTGTGGTCAGGTTTAATTGGGTTGGCTTTAAGGCTTTTAATTCGAGCTGAATTGGGGCAACCAGGAAGGTTATTAGGCGATGATCAGTTGTATAATGTGATTGTTACGGCTCATGCTTTTATAATAATTTTTTTTCTGGTGATACCTATAATGATTGGGGGATTTGGTAATTGGCTTATTCCTTTGATAATTGGTGCTCCTGATATGGCTTTCCCTCGGCTAAATAACTTAAGATTTTGACTTCTTGTACCAGCTTTGTTTTTGTTACTAAGGTCTTCATTGGTGGAAAGTGGTGTAGGTACTGGTTGAACAGTATATCCTCCCTTATCCGGGAATGTTGCTCATTCAGGGGCTTCTGTTGATTTAGCTATCTTTTCTTTACATCTTGCCGGTGCTTCATCAATCTTAGGTGCTATTAATTTTATTTCCACTGTTGGAAATATGCGGTCTCCTGGCTTGGTTGCTGAGCGAATTCCTTTATTTGTTTGGGCTGTTACAGTAACAGCTGTGTTGCTGGTTGCTGCTTTGCCAGTTTTGGCTGGTGCTATTACAATGTTGCTTACTGATCGTAATTTGAATACTTCGTTTTTTGACCCTACAGGGGGAGGGGATCCTATTTTGTATATGCATTTGTTT
Anodonta_anatina_voucher_IEPN_670_1 TACTTTGTATTTATTGTTGGCTTTGTGATCTGGTTTAATCGGGTTAGCTCTAAGGCTTTTAATTCGAGCCGAATTAGGCCAACCAGGAAGGTTGTTGGGAGATGATCAATTGTATAATGTAATTGTTACGGCTCATGCTTTCATGATAATTTTCTTTCTAGTAATACCGATGATAATTGGTGGATTTGGGAATTGGCTTATTCCTTTAATAATTGGTGCTCCTGATATAGCCTTCCCTCGATTGAATAATTTGAGATTTTGGCTTCTTGTGCCAGCTTTGTTTTTATTATTAAGATCGGCATTAGTTGAGAGTGGTGTTGGTACTGGTTGAACAGTATACCCCCCTTTATCTGGAAATGTTGCTCATTCTGGGGCTTCGGTAGATTTGGCCATTTTTTCTTTACATCTTGCTGGTGCTTCATCTATTTTAGGCGCTATTAATTTTATTTCTACTGTTGGTAATATGCGATCTCCTGGGTTAGTTGCTGAACGAATTCCTTTGTTTGTTTGGGCTGTTGCTGTGACAGCTGTGTTGTTGGTTGCTGCTTTACCAGTTTTGGCTGGTGCTATTACAATGTTGTTAACTGACCGTAATTTAAATACTTCTTTTTTTGACCCAACGGGAGGTGGGGATCCTATTTTATATATACATTTATTT
Lasmigona_complanata_Lasmigona_complanata_complanata_haplotype_1 NNNNNNNNNNNNNNNNNNNNNNNNNNNNNNNNNNTTGATTGGGTTGGCATTAAGGCTTTTAATTCGAGCTGAGTTAGGTCAACCAGGAAGGTTATTGGGGGATGATCAGTTGTATAATGTTATTGTTACAGCTCATGCTTTTATGATAATTTTCTTTTTTGTAATGCCTATAATAATTGGGGGGTTTGGTAATTGGCTTATTCCTTTAATGATTGGTGTTCCTGATATGGCTTTTCCTCGGTTGAATAATTTAAGATTCTGGCTTCTTGTACCAGCTTTGTTTTTATTACTAACGTCTTCATTAGTGGAGAGGGGTGTTGGTACTGGTTGGACGGTATATCCTCCCTTGTCAGGGAATGTTGCCCATTCTGGGGCTTCAGTGGATTTAGCTATTTTTTCTTTGCATCTTGCTGGTGCTTCATCAATTTTAGGTGCTATTAACTTTATTTCTACTGTTGGAAATATACGATCTCCTGGTTTAGTTGCTGAACGAATTCCTTTATTTGTTTGGGCTGTTACAGTAACAGCTATTTTATTAGTTGCTGCCTTACCAGTTTTAGCTGGTGCTATTACGATGTTACTTACTGACCGTAATTTAAATACTTCGTTTTTTGANNNNNNNNNNNNNNNNNNNNNNNNNNNNNNNNNNNNNNNNNNN
Lasmigona_complanata_isolate_H2982 NNNNNNNNNNNNNNNNNNNNNNNNNNNNNNNNNNNNNNNNNNNNNNNNNNNNNNNNNNNNNNNNNNNNNNNNNNNNNNNNNNNNNNNNNNNNNATTGGGGGATGATCAGTTGTATAATGTTATTGTTACAGCTCATGCTTTTATGATAATTTTCTTTTTTGTAATGCCTATAATAATTGGGGGGTTTGGTAATTGGCTTATTCCTTTAATGATTGGTGTTCCTGATATGGCTTTTCCTCGGTTGAATAATTTAAGATTCTGGCTTCTTGTACCAGCTTTGTTTTTATTACTAACGTCTTCATTAGTGGAGAGGGGTGTTGGTACTGGTTGGACGGTATATCCTCCCTTGTCAGGGAATGTTGCCCATTCTGGGGCTTCAGTGGATTTAGCTATTTTCTCTTTGCATCTTGCTGGTGCTTCATCAATTTTAGGTGCTATTAACTTTATTTCTACTGTTGGGAATATACGATCTCCTGGTTTAGTTGCTGAACGAATTCCTTTNNNNNNNNNNNNNNNNNNNNNNNNNNNNNNNNNNNNNNNNNNNNNNNNNNNNNNNNNNNNNNNNNNNNNNNNNNNNNNNNNNNNNNNNNNNNNNNNNNNNNNNNNNNNNNNNNNNNNNNNNNNNNNNNNNNNNNNNNNNNNNNNNNNNNNNNNNNNN
Lasmigona_complanata_isolate_H2988 NNNNNNNNNNNNNNNNNNNNNNNNNNNNNNNNNNNNNNNNNNNNNNNNNNNNNNNNNNNNNNNNNNNNNNNNNNNNNNNNNNNNNNNNNNNNNATTGGGGGATGATCAGTTGTATAATGTTATTGTTACAGCTCATGCTTTTATGATAATTTTCTTTTTTGTAATGCCTATAATAATTGGGGGGTTTGGTAATTGGCTTATTCCTTTAATGATTGGTGTTCCTGATATGGCTTTTCCTCGGTTGAATAATTTAAGATTCTGGCTTCTTGTACCAGCTTTGTTTTTATTACTAACGTCTTCATTAGTGGAGAGGGGTGTTGGTACTGGTTGGACGGTATATCCTCCCTTGTCAGGGGATGTTGCCCATTCTGGGGCTTCAGTGGATTTAGCTATTTTCTCTTTGCATCTTGCTGGTGCTTCATCAATTTTAGGTGCTATTAACTTTATTTCTACTGTTGGGAATATACGATCTCCTGGTTTAGTTGCTGAACGAATTCCTTTNNNNNNNNNNNNNNNNNNNNNNNNNNNNNNNNNNNNNNNNNNNNNNNNNNNNNNNNNNNNNNNNNNNNNNNNNNNNNNNNNNNNNNNNNNNNNNNNNNNNNNNNNNNNNNNNNNNNNNNNNNNNNNNNNNNNNNNNNNNNNNNNNNNNNNNNNNNNN
Lasmigona_compressa_isolate_H2391 NNNNNNNNNNNNNNNNNNNNNNNNNNNNNNNNNNNNNNNNNNNNNNNNNNNNNNNNNNNNNNNNNNNNNNNNNNNNNNNNNNNNNNNNNNNNNGTTAGGGGATGATCAATTATATAATGTGATTGTTACGGCTCACGCTTTTATAATAATTTTCTTTTTGGTAATGCCTATGATAATTGGTGGATTTGGTAATTGGCTTATTCCTTTAATAATTGGCGCTCCTGATATGGCTTTTCCTCGATTAAATAATTTAAGATTCTGGCTCCTTGTACCAGCTTTATTTTTACTATTAAGATCTTCATTGGTAGAAAGAGGTGTAGGAACTGGGTGAACAGTGTATCCTCCTTTGTCCGGAAATGTTGCTCATTCTGGGGCTTCGGTAGATTTAGCTATTTTCTCTTTACATCTTGCTGGTGCTTCATCAATTTTAGGTGCTATTAATTTTATTTCTACTGTTGGGAATATGCGGTCTCCTGGTTTGGTTGCTGAGCGAATTCCTTTATTTGTTTGGGCTGTCACAGTAACAGCTGTAATATTGGTTGCTGCTTTGCCAGTTTTAGCCGGTGCTATTACAATGCTTCTTACTGATCGTAATTTAAATACTTNNNNNNNNNNNNNNNNNNNNNNNNNNNNNNNNNNNNNNNNNNNNNNNNNNNNN
Lasmigona_compressa_isolate_H2969 NNNNNNNNNNNNNNNNNNNNNNNNNNNNNNNNNNNNNNNNNNNNNNNNNNNNNNNNNNNNNNNNNNNNNNNNNNNNNNNNNNNNNNNNNNNNNGTTAGGGGATGATCAATTATATAATGTGATTGTTACGGCTCACGCTTTTATAATAATTTTCTTTTTGGTAATGCCTATGATAATTGGTGGATTTGGTAATTGGCTTATTCCTTTAATAATTGGCGCTCCTGATATGGCTTTTCCTCGATTAAATAATTTAAGATTCTGGCTCCTTGTACCAGCTTTATTTTTACTATTAAGATCTTCATTGGTAGAAAGAGGTGTAGGAACTGGGTGAACAGTGTATCCTCCTTTGTCCGGAAATGTTGCTCATTCTGGGGCTTCGGTAGATTTAGCTATTTTCTCTTTACATCTTGCTGGTGCTTCATCAATTTTAGGTGCTATTAATTTTATTTCTACTGTTGGGAATATGCGGTCTCCTGGTTTGGTTGCTGAGCGAATTCCTTTATTTGTTTGGGCTGTCACAGTAACAGCTGTAATATTGGTTGCTGCTTTGCCAGTTTTAGCCGGTGCTATTACAATGCTTCTTACTGATCGTAATTTAAATACTTNNNNNNNNNNNNNNNNNNNNNNNNNNNNNNNNNNNNNNNNNNNNNNNNNNNNN
Lasmigona_compressa_isolate_H2972 NNNNNNNNNNNNNNNNNNNNNNNNNNNNNNNNNNNNNNNNNNNNNNNNNNNNNNNNNNNNNNNNNNNNNNNNNNNNNNNNNNNNNNNNNNNNNGTTAGGGGATGATCAATTATATAATGTGATTGTTACGGCTCACGCTTTTATAATAATTTTCTTTTTGGTAATGCCTATGATAATTGGTGGATTTGGTAATTGGCTTATTCCTTTAATAATTGGCGCTCCTGATATGGCTTTTCCTCGATTAAATAATTTAAGATTCTGGCTCCTTGTACCAGCTTTATTTTTACTATTAAGATCTTCATTGGTAGAAAGAGGTGTAGGAACTGGGTGAACAGTGTATCCTCCTTTGTCCGGAAATGTTGCTCATTCTGGGGCTTCGGTAGATTTAGCTATTTTCTCTTTACATCTTGCTGGTGCTTCATCAATTTTAGGTGCTATTAATTTTATTTCTACTGTTGGGAATATGCGGTCTCCTGGTTTGGTTGCTGAGCGAATTCCTTTATTTGTTTGGGCTGTCACAGTAACAGCTGTAATATTGGTTGCTGCTTTGCCAGTTTTAGCCGGTGCTATTACAATGCTTCTTACTGATCGTAATTTAAATACTTNNNNNNNNNNNNNNNNNNNNNNNNNNNNNNNNNNNNNNNNNNNNNNNNNNNNN
Lasmigona_compressa_isolate_H2974 NNNNNNNNNNNNNNNNNNNNNNNNNNNNNNNNNNNNNNNNNNNNNNNNNNNNNNNNNNNNNNNNNNNNNNNNNNNNNNNNNNNNNNNNNNNNNGTTAGGGGATGATCAATTATATAATGTGATTGTTACGGCTCACGCTTTTATAATAATTTTCTTTTTGGTAATGCCTATGATAATTGGTGGATTTGGTAATTGGCTTATTCCTTTAATAATTGGCGCTCCTGATATGGCTTTTCCTCGATTAAATAATTTAAGATTCTGGCTCCTTGTACCAGCTTTATTTTTACTATTAAGATCTTCATTGGTAGAAAGAGGTGTAGGAACTGGGTGAACAGTGTATCCTCCTTTGTCCGGAAATGTTGCTCATTCTGGGGCTTCGGTAGATTTAGCTATTTTCTCTTTACATCTTGCTGGTGCTTCATCAATTTTAGGTGCTATTAATTTTATTTCTACTGTTGGGAATATGCGGTCTCCTGGTTTGGTTGCTGAGCGAATTCCTTTNNNNNNNNNNNNNNNNNNNNNNNNNNNNNNNNNNNNNNNNNNNNNNNNNNNNNNNNNNNNNNNNNNNNNNNNNNNNNNNNNNNNNNNNNNNNNNNNNNNNNNNNNNNNNNNNNNNNNNNNNNNNNNNNNNNNNNNNNNNNNNNNNNNNNNNNNNNNN
Lasmigona_compressa_isolate_H2975 NNNNNNNNNNNNNNNNNNNNNNNNNNNNNNNNNNNNNNNNNNNNNNNNNNNNNNNNNNNNNNNNNNNNNNNNNNNNNNNNNNNNNNNNNNNNNGTTAGGGGATGATCAATTATATAATGTGATTGTTACGGCTCACGCTTTTATAATAATTTTCTTTTTGGTAATGCCTATGATAATTGGTGGATTTGGTAATTGGCTTATTCCTTTAATAATTGGCGCTCCTGATATGGCTTTTCCTCGATTAAATAATTTAAGATTCTGGCTCCTTGTACCAGCTTTATTTTTACTATTAAGATCTTCATTGGTAGAAAGAGGTGTAGGAACTGGGTGAACAGTGTATCCTCCTTTGTCCGGAAATGTTGCTCATTCTGGGGCTTCGGTAGATTTAGCTATTTTCTCTTTACATCTTGCTGGTGCTTCATCAATTTTAGGTGCTATTAATTTTATTTCTACTGTTGGAAATATGCGGTCTCCTGGTTTGGTTGCTGAGCGAATCCTTTTNNNNNNNNNNNNNNNNNNNNNNNNNNNNNNNNNNNNNNNNNNNNNNNNNNNNNNNNNNNNNNNNNNNNNNNNNNNNNNNNNNNNNNNNNNNNNNNNNNNNNNNNNNNNNNNNNNNNNNNNNNNNNNNNNNNNNNNNNNNNNNNNNNNNNNNNNNNNN
Lasmigona_compressa_isolate_H2976 NNNNNNNNNNNNNNNNNNNNNNNNNNNNNNNNNNNNNNNNNNNNNNNNNNNNNNNNNNNNNNNNNNNNNNNNNNNNNNNNNNNNNNNNNNNNNGTTAGGGGATGATCAATTATATAATGTGATTGTTACGGCTCACGCTTTTATAATAATTTTCTTTTTGGTAATGCCTATGATAATTGGTGGATTTGGTAATTGGCTTATTCCTTTAATAATTGGCGCTCCTGATATGGCTTTTCCTCGATTAAATAATTTAAGATTCTGGCTCCTTGTACCAGCTTTATTTTTACTATTAAGATCTTCATTGGTAGAAAGAGGTGTAGGAACTGGGTGAACAGTGTATCCTCCTTTGTCCGGAAATGTTGCTCATTCTGGGGCTTCGGTAGATTTAGCTATTTTCTCTTTACATCTTGCTGGTGCTTCATCAATTTTAGGTGCTATTAATTTTATTTCTACTGTTGGGAATATGCGGTCTCCTGGTTTGGTTGCTGAGCGAATTCCTTTATTTGTTTGGGCTGTCACAGTAACAGCTGTAATATTGGTTGCTGCTTTGCCAGTTTTAGCCGGTGCTATTACAATGCTTCTTACTGATCGTAATTTAAATACTTNNNNNNNNNNNNNNNNNNNNNNNNNNNNNNNNNNNNNNNNNNNNNNNNNNNNN
Lasmigona_compressa_isolate_H3093 NNNNNNNNNNNNNNNNNNNNNNNNNNNNNNNNNNNNNNNNNNNNNNNNNNNNNNNNNNNNNNNNNNNNNNNNNNNNNNNNNNNNNNNNNNNNNGTTAGGGGATGATCAATTATATAATGTGATTGTTACGGCTCACGCTTTTATAATAATTTTCTTTTTGGTAATGCCTATGATAATTGGTGGATTTGGTAATTGGCTTATTCCTTTAATAATTGGCGCTCCTGATATGGCTTTTCCTCGATTAAATAATTTAAGATTCTGGCTCCTTGTACCAGCTTTATTTTTACTATTAAGATCTTCATTGGTAGAAAGAGGTGTAGGAACTGGGTGAACAGTGTATCCTCCTTTGTCCGGAAATGTTGCTCATTCTGGGGCTTCGGTAGATTTAGCTATTTTCTCTTTACATCTTGCTGGTGCTTCATCAATTTTAGGTGCTATTAATTTTATTTCTACTGTTGGGAATATGCGGTCTCCTGGTTTGGTTGCTGAGCGAATTCCTTTATTTGTTTGGGCTGTCACAGTAACAGCTGTAATATTGGTTGCTGCTTTGCCAGTTTTAGCCGGTGCTATTACAATGCTTCTTACTGATCGTAATTTAAATACTTNNNNNNNNNNNNNNNNNNNNNNNNNNNNNNNNNNNNNNNNNNNNNNNNNNNNN
Lasmigona_compressa_NC_015481 TACTTTGTATTTGTTATTTGCTTTGTGGTCTGGTTTAATTGGATTAGCTTTAAGGCTTTTGATTCGAGCTGAGTTAGGTCAACCAGGAAGGTTGTTAGGGGATGATCAATTATATAATGTGATTGTTACGGCTCACGCTTTTATAATAATTTTCTTTTTGGTAATGCCTATGATAATTGGTGGATTTGGTAATTGGCTTATTCCTTTAATAATTGGCGCTCCTGATATGGCTTTTCCTCGATTAAATAATTTAAGATTCTGGCTCCTTGTACCAGCTTTATTTTTACTATTAAGATCTTCATTGGTAGAAAGAGGTGTAGGAACTGGGTGAACAGTGTATCCTCCTTTGTCCGGAAATGTTGCTCATTCTGGGGCTTCGGTAGATTTAGCTATTTTCTCTTTACATCTTGCTGGTGCTTCATCAATTTTAGGTGCTATTAATTTTATTTCTACTGTTGGGAATATGCGGTCTCCTGGTTTGGTTGCTGAGCGAATTCCTTTATTTGTTTGGGCTGTCACAGTAACAGCTGTAATATTGGTTGCTGCTTTGCCAGTTTTAGCCGGTGCTATTACAATGCTTCTTACTGATCGTAATTTAAATACTTCGTTTTTTGACCCTACGGGAGGGGGTGACCCTATTTTGTATATACATTTGTTT
Lasmigona_costata_isolate_Flutedshell1 TACTTTGTACTTGTTATTAGCTTTGTGGTCTGGTTTAATCGGGTTGGCGTTGAGGCTTTTAATTCGAGCTGAGTTAGGTCAACCAGGTAGGTTACTAGGGGATGATCAGTTGTATAATGTTATTGTTACAGCTCATGCTTTTATAATAATTTTTTTTTTGGTAATACCTATAATAATTGGTGGATTTGGTAATTGGCTTATTCCTTTGATGATTGGTGCTCCTGACATAGCCTTTCCTCGACTTAATAATTTAAGATTTTGGCTTCTTGTGCCTGCTTTGTTTTTATTATTGACGTCTTCATTGGTGGAGAGGGGTGTTGGTACTGGTTGGACAGTGTATCCTCCCTTATCAGGGAATGTTGCTCATTCTGGGGCTTCGGTGGATTTGGCTATTTTTTCTTTGCATCTTGCTGGTGCCTCATCAATTTTAGGCGCTGTTAATTTTATTTCTACTGTTGGGAATATGCGATCTCCGGGTTTAATCGCTGAACGAATTCCTTTATTCGTTTGGGCTGTTACTGTAACAGCCGTTCTATTGGTTGCTGCCTTACCGGTTTTGGCTGGTGCTATTACGATGTTACTTACAGATCGTAATCTAAATACTTCATTTTTCGACCCTATTGGGGGGGGTGATCCTATTTTATATATACACTTGTTT
Lasmigona_costata_isolate_H2922 NNNNNNNNNNNNNNNNNNNNNNNNNNNNNNNNNNNNNNNNNNNNNNNNNNNNNNNNNNNNNNNNNNNNNNNNNNNNNNNNNNNNNNNNNNNNNACTAGGGGATGATCAGTTGTATAATGTTATTGTTACAGCTCATGCTTTTATAATAATTTTTTTTTTGGTAATACCTATAATAATTGGTGGGTTTGGTAATTGGCTTATTCCTTTGATGATTGGTGCTCCTGACATAGCCTTTCCTCGGCTTAATAATTTAAAATTTTGGCTTCTTGTGCCTGCTTTGTTTTTATTATTGACGTCTTCATTGGTGGAGAGGGGTGTTGGTACCGGTTGGACAGTGTATCCTCCCTTATCAGGGAATGTTGCTCATTCTGGGGCTTCGGTGGATTTGGCTATTTTTTCTTTGCATCTTGCTGGTGCCTCATCAATTTTAGGCGCTGTTAATTTTATTTCTACTGTTGGGGATATGCGATCTCCGGGTTTAATCGCTGAACGAATTCCTTTATTCTTTTGGGCTGTTACTGGAACAGCCGTTCTATTGGTTGCTGCTTTACCGGTTTTAGCTGGTGCTATTACGATGTTACTTACAGATCNNNNNNNNNNNNNNNNNNNNNNNNNNNNNNNNNNNNNNNNNNNNNNNNNNNNNNNNNNNNNNNNNNNN
Lasmigona_costata_isolate_H2923 NNNNNNNNNNNNNNNNNNNNNNNNNNNNNNNNNNNNNNNNNNNNNNNNNNNNNNNNNNNNNNNNNNNNNNNNNNNNNNNNNNNNNNNNNNNNNACTAGGGGATGATCAGTTGTATAATGTTATTGTTACAGCTCATGCTTTTATAATAATTTTTTTTTTGGTAATACCTATAATAATTGGTGGGTTTGGTAATTGGCTTATTCCTTTGATGATTGGTGCTCCTGACATAGCCTTTCCTCGGCTTAATAATTTAAGATTTTGGCTTCTTGTGCCTGCTTTGTTTTTATTATTGACGTCTTCATTGGTGGAGAGGGGTGTTGGTACCGGTTGGACAGTGTATCCTCCCTTATCAGGGAATGTTGCTCATTCTGGGGCTTCGGTGGATTTGGCTATTTTTTCTTTGCATCTTGCTGGTGCCTCATCAATTTTAGGCGCTGTTAATTTTATTTCTACTGTTGGGAATATGCGATCTCCAGGTTTAATCGCTGAACGAATTCCTTTATTCGTTTGGGCTGTTACTGTAACAGCCGTTCTATTGGTTGCTGCTTTACCGGTTTTAGCTGGTGCTATTACGATGTTACTTACAGATCGTAATCTAAATACTTNNNNNNNNNNNNNNNNNNNNNNNNNNNNNNNNNNNNNNNNNNNNNNNNNNNNN
Lasmigona_costata_isolate_H2924 NNNNNNNNNNNNNNNNNNNNNNNNNNNNNNNNNNNNNNNNNNNNNNNNNNNNNNNNNNNNNNNNNNNNNNNNNNNNNNNNNNNNNNNNNNNNNACTAGGGGATGATCAGTTGTATAATGTTATTGTTACAGCTCATGCTTTTATAATAATTTTTTTTTTGGTAATACCTATAATAATTGGTGGGTTTGGTAATTGGCTTATTCCTTTGATGATTGGTGCTCCTGACATAGCCTTTCCTCGGCTTAATAATTTAAAATTTTGGCTTCTTGTGCCTGCTTTGTTTTTATTATTGACGTCTTCATTGGTGGAGAGGGGTGTTGGTACCGGTTGGACAGTGTATCCCCCCTTATCAGGGAATGTTGCTCATTCTGGGGCTTCGGTGGATTTGGCTATTTTTTCTTTGCATCTTGCTGGTGCCTCATCAATTTTAGGCGCTGTTAATTTTATTTCTACTGTTGGGAATATGCGATCTCCAGGCTTAATCGCTGAACGAATTCCTTTATTCGTTTGGGCTGTTACTGTAACAGCCGTTCTATTGGTTGCTGCTTTACCGGTTTTAGCTGGTGCTATTACGATGTTACTTACAGATCGTAATCTAAATACTTNNNNNNNNNNNNNNNNNNNNNNNNNNNNNNNNNNNNNNNNNNNNNNNNNNNNN
Lasmigona_costata_isolate_H2925 NNNNNNNNNNNNNNNNNNNNNNNNNNNNNNNNNNNNNNNNNNNNNNNNNNNNNNNNNNNNNNNNNNNNNNNNNNNNNNNNNNNNNNNNNNNNNACTAGGGGATGATCAGTTGTATAATGTTATTGTTACAGCTCATGCTTTTATAATAATTTTTTTTTTGGTAATACCTATAATAATTGGTGGGTTTGGTAATTGGCTTATTCCTTTGATGATTGGTGCTCCTGACATAGCCTTTCCTCGGCTTAATAATTTAAGATTTTGGCTTCTTGTGCCTGCTTTGTTTTTATTATTGACGTCTTCATTGGTGGAGAGGGGTGTTGGTACCGGTTGGACAGTGTATCCCCCCTTATCAGGGAATGTTGCTCATTCTGGGGCTTCGGTGGATTTGGCTATTTTTTCTTTGCATCTTGCTGGTGCCTCATCAATTTTAGGCGCTGTTAATTTTATTTCTACTGTTGGGAATATGCGATCTCCAGGCTTAATCGCTGAACGAATTCCTTTATTCGTTTGGGCTGTTACTGGAACAGCCGTTCTATTGGTTGCTGCTTTACCGGTTTTAGCTGGTGCTATTACGATGTTACTTACAGATCGTAATNNNNNNNNNNNNNNNNNNNNNNNNNNNNNNNNNNNNNNNNNNNNNNNNNNNNNNNNNNNNNNN
Lasmigona_etowaensis_clone_1 NNNNNNNTATTTGTTATTTTCTTTGTGATCTGGTTTGATCGGGTTGGCTTTAAGGCTTTTGATTCGAGCTGAATTAGGTCAGCCAGGAAGATTATTAGGGGATGATCAGTTATATAATGTAATTGTGACGGCTCATGCCTTTGTAATAATTTTTTTTCTAGTAATACCTATAATGATCGGCGGATTTGGTAATTGGCTTATTCCATTAATAATTGGTGCTCCCGATATGGCTTTTCCTCGATTGAATAATTTGAGATTCTGGCTTCTTGTTCCAGCTTTGTTTCTGTTGTTGAGATCTTCTTTAGTAGAAAGAGGTGTAGGCACTGGTTGAACAGTGTACCCTCCTTTGTCTGGGAATGTGGCTCATTCTGGAGCTTCAGTGGATTTAGCTATTTTTTCTTTGCATCTTGCTGGTGCCTCATCAATTTTAGGGGCCATTAATTTTATTTCTACTGTTGGAAATATGCGATCTCCTGGCTTAGTTGCTGAGCGTATTCCTTTATTTGTTTGGGCCGTAAGTGTAACAGCTATTTTATTAGTTGCAGCTTTGCCAGTTTTAGCTGGTGCTATTACAATATTGTTGACTGATCGCAATTTAAATACTTCATTTTTTGATCCTACAGGGGGGGGTGACCCTATTTTANNNNNNNNNNNNNNN
Lasmigona_etowaensis_clone_2 NNNNNNNTATTTGTTATTTTCTTTGTGATCTGGTTTGATCGGGTTGGCTTTAAGGCTTTTGATTCGAGCTGAATTAGGTCAGCCAGGAAGGTTATTAGGGGATGACCAGTTATATAATGTAATTGTGACGGCTCATGCCTTTGTAATAATTTTTTTTCTAGTAATACCTATAATGATTGGCGGATTTGGTAATTGGCTTATTCCATTAATAATTGGTGCTCCCGATATGGCTTTTCCTCGATTGAATAATTTGAGGTTCTGGCTTCTTGTTCCAGCTTTGTTTCTGTTGTTGAGATCTTCTTTAGTAGAAAGAGGTGTAGGCACTGGTTGAACAGTGTACCCTCCTTTGTCTGGGAATGTGGCTCATTCTGGAGCTTCAGTGGATTTAGCTATTTTCTCTCTGCATCTTGCTGGTGCCTCATCAATTTTAGGGGCCATTAATTTTATTTCTACTGTTGGAAATATGCGATCTCCTGGCTTAGTTGCTGAGCGTATTCCTTTATTTGTTTGGGCCGTAAGTGTAACAGCTATCTTATTAGTTGCAGCTTTGCCCGTTTTAGCTGGTGCTATTACAATATTATTGACTGATCGCAATTTAAATACTTCATTTTTTGATCCTACAGGGGGGGGTGACCCTATTTTATATATACATTTGNNN
Lasmigona_holstonia_voucher_UAUC3159 NNNNNNNNNNNNNNNNNNNNCTTTGTGATCTGGTTTGATCGGGTTGGCTTTAAGGCTTTTGATTCGAGCTGAATTAGGTCAGCCAGGAAGATTATTAGGGGATGATCAGTTATATAATGTAATTGTGACGGCTCATGCCTTTGTAATAATTTTTTTTCTAGTAATACCTATAATGATCGGCGGATTTGGTAATTGGCTTATTCCATTAATAATTGGTGCTCCTGATATGGCTTTTCCTCGATTGAATAATTTGAGATTCTGGCTTCTTGTTCCAGCTTTGTTTCTGTTGTTGAGATCTTCTTTAGTAGAAAGAGGTGTAGGCACTGGTTGAACAGTGTACCCTCCTTTGTCTGGGAATGTGGCTCATTCTGGAGCTTCAGTGGATTTAGCTATTTTTTCTTTGCATCTTGCTGGTGCCTCATCAATTTTAGGGGCCATTAATTTTATTTCTACTGTTGGAAATATGCGATCTCCTGGCTTAGTTGCTGAGCGTATTCCTTTATTTGTTTGGGCCGTAAGTGTAACAGCTATTTTATTAGTTGCAGCTTTGCCAGTTTTAGCTGGTGCTATTACAATATTGTTGACTGATCGCAATTTAAATACTTCATTTTTTGATCCTACNNNNNNNNNNNNNNNNNNNNNNNNNNNNNNNNNNNNN
Lasmigona_subviridis_haplotype_1 NNNNNNNNNNNNNNNNNNNNNNNNNNNNNNNNNNNNAATTGGATTAGCTTTAAGGCTTTTGATTCGGGCTGAGTTAGGCCAACCAGGAAGGTTGTTAAGAGATGATCAGTTATATAATGTTATTGTTACGGCTCATGCTTTTATAATAATTTTCTTTTTGGTGATGCCTATAATAATTGGTGGATTTGGTAATTGGCTTATTCCCTTAATAATTGGCGCTCCTGATATGGCTTTTCCTCGATTAAATAATTTAAGGTTTTGGCTCCTTGTACCAGCTTTATTTTTACTATTAAGGTCTTCATTAGTGGAAAGAGGTGTAGGAACTGGGTGAACAGTGTATCCTCCTTTGTCAGGAAATGTTGCTCATTCTGGGGCTTCGGTGGATTTAGCTATTTTCTCTTTACATCTTGCTGGTGCTTCATCAATTTTAGGTGCTATTAACTTTATTTCTACTGTTGGGAATATGCGGTCTCCTGGTTTGGTTGCTGAGCGAATTCCTTTATTTGTTTGGGCTGTTACAGTGACAGCTGTAATATTGGTTGCTGCTTTGCCAGTTTTAGCTGGTGCTATTACAATGCTTCTTACTGATCGTAATTTAAATACTTCATTTTTTGACCCNNNNNNNNNNNNNNNNNNNNNNNNNNNNNNNNNNNNNNNN
Lasmigona_subviridis_isolate_H2958_HM856640 TACTTTGTATTTGTTATTTGCTTTGTGGTCGGGTTTAATTGGATTAGCTTTAAGGCTTTTGATTCGGGCTGAGTTAGGCCAACCAGGAAGGTTGTTAAGAGATGATCAGTTATATAATGTGATTGTTACGGCTCATGCTTTTATAATAATTTTCTTTTTGGTGATGCCTATAATAATTGGTGGATTTGGTAATTGGCTTATTCCCTTAATAATTGGCGCTCCTGATATGGCTTTTCCTCGATTAAATAATTTAAGGTTTTGGCTCCTTGTACCAGCTTTATTTTTACTATTAAGGTCTTCATTAGTGGAAAGAGGTGTAGGAACTGGGTGAACAGTGTATCCTCCTTTGTCAGGAAATGTTGCTCATTCTGGGGCTTCGGTGGATTTAGCTATTTTCTCTTTACATCTTGCTGGTGCTTCATCAATTTTAGGTGCTATTAACTTTATTTCTACTGTTGGGAATATGCGGTCTCCTGGTTTGGTTGCTGAGCGAATTCCTTTATTTGTTTGGGCTGTTACAGTGACAGCTGTAATATTGGTTGCTGCTTTGCCAGTTTTAGCTGGTGCTATTACAATGCTTCTTACTGATCGTAATTTAAATACTTCATTTTTTGACCCTACGGGAGGAGGTGATCCTATTTTATATATACATTTGTTT
Lasmigona_subviridis_isolate_H2961 NNNNNNNNNNNNNNNNNNNNNNNNNNNNNNNNNNNNNNNNNNNNNNNNNNNNNNNNNNNNNNNNNNNNNNNNNNNNNNNNNNNNNNNNNNNNNGTTAAGAGATGATCAGTTATATAATGTGATTGTTACGGCTCATGCTTTTATAATAATTTTCTTTTTGGTGATGCCTATAATAATTGGTGGATTTGGTAATTGGCTTATTCCCTTAATAATTGGCGCTCCTGATATGGCTTTTCCTCGATTAAATAATTTAAGGTTTTGGCTCCTTGTACCAGCTTTATTTTTACTATTAAGGTCTTCATTAGTGGAAAGAGGTGTAGGAACTGGGTGAACAGTGTATCCTCCTTTGTCAGGAAATGTTGCTCATTCTGGGGCTTCGGTGGATTTAGCTATTTTCTCTTTACATCTTGCTGGTGCTTCATCAATTTTAGGTGCTATTAACTTTATTTCTACTGTTGGGAATATGCGGTCTCCTGGTTTGGTTGCTGAGCGAATTCCTTTATTTGTTTGGGCTGTTACAGTGACAGCTGTAATATTGGTTGCTGCTTTGCCAGTTTTAGCTGGTGCTATTACAATGCTTCTTACTGATCGTAATTTAAATACTTNNNNNNNNNNNNNNNNNNNNNNNNNNNNNNNNNNNNNNNNNNNNNNNNNNNNN
Lasmigona_subviridis_isolate_H2962 NNNNNNNNNNNNNNNNNNNNNNNNNNNNNNNNNNNNNNNNNNNNNNNNNNNNNNNNNNNNNNNNNNNNNNNNNNNNNNNNNNNNNNNNNNNNNGTTAAGAGATGATCAGTTATATAATGTGATTGTTACGGCTCATGCTTTTATAATAATTTTCTTTTTGGTGATGCCTATAATAATTGGTGGATTTGGTAATTGGCTTATTCCCTTAATAATTGGCGCTCCTGATATGGCTTTTCCTCGATTAAATAATTTAAGGTTTTGGCTCCTTGTACCAGCTTTATTTTTACTATTAAGGTCTTCATTAGTGGAAAGAGGTGTAGGAACTGGGTGAACAGTGTATCCTCCTTTGTCAGGAAATGTTGCTCATTCTGGGGCTTCGGTGGATTTAGCTATTTTCTCTTTACATCTTGCTGGTGCTTCATCAATTTTAGGTGCTATTAACTTTATTTCTACTGTTGGGAATATGCGGTCTCCTGGTTTGGTTGCTGAGCGAATTCCTTTATTTGTTTGGGCTGTTACAGTGACAGCTGTAATATTGGTTGCTGCTTTGCCAGTTTTAGCTGGTGCTATTACAATGCTTCTTACTGATCGTAATTTAAATACTTNNNNNNNNNNNNNNNNNNNNNNNNNNNNNNNNNNNNNNNNNNNNNNNNNNNNN
Lasmigona_subviridis_isolate_H2964 NNNNNNNNNNNNNNNNNNNNNNNNNNNNNNNNNNNNNNNNNNNNNNNNNNNNNNNNNNNNNNNNNNNNNNNNNNNNNNNNNNNNNNNNNNNNNGTTAAGAGATGATCAGTTATATAATGTGATTGTTACGGCTCATGCTTTTATAATAATTTTCTTTTTGGTGATGCCTATAATAATTGGTGGATTTGGTAATTGGCTTATTCCCTTAATAATTGGCGCTCCTGATATGGCTTTTCCTCGATTAAATAATTTAAGGTTTTGGCTCCTTGTACCAGCTTTATTTTTACTATTAAGGTCTTCATTAGTGGAAAGAGGTGTAGGAACTGGGTGAACAGTGTATCCTCCTTTGTCAGGAAATGTTGCTCATTCTGGGGCTTCGGTGGATTTAGCTATTTTCTCTTTACATCTTGCTGGTGCTTCATCAATTTTAGGTGCTATTAACTTTATTTCTACTGTTGGGAATATGCGGTCTCCTGGTTTGGTTGCTGAGCGAATTCCTTTATTTGTTTGGGCTGTTACAGTGACAGCTGTAATATTGGTTGCTGCTTTGCCAGTTTTAGCTGGTGCTATTACAATGCTTCTTACTGATCGTAATTTAAATACTTNNNNNNNNNNNNNNNNNNNNNNNNNNNNNNNNNNNNNNNNNNNNNNNNNNNNN
Ligodonta_obscura_Lasu2 TACTTTATACTTATTGTTTGCTTTATGGTCGGGTTTGTTTGGGTTAGCGTTAAGGCTCTTGATTCGAGCTGAGTTAGGCCAACCAGGAAGGTTGTTAGGTGATGATCAGTTGTATAATGTAATTGTAACGGCTCATGCTTTTATAATAATTTTTTTTCTCGTAATACCTATAATAATTGGCGGGTTTGGGAATTGGCTTATTCCTTTAATGATTGGTGCTCCTGATATGGCTTTTCCTCGGTTAAATAACCTAAGGTTTTGGCTTCTTGTACCAGCTTTATTTTTATTATTAAGATCTTCATTAGTAGAAAGAGGTGTTGGTACAGGTTGAACAGTATATCCACCCTTGTCCGGAAATGTTGCCCATTCTGGGGCTTCTGTGGATTTAGCTATTTTCTCTTTACATCTTGCTGGAGCTTCGTCAATTTTGGGGGCTATTAACTTTATTTCTACTGTTGGGAATATGCGATCTCCTGGTTTAGTTGCTGAGCGAATTCCTTTATTTGTTTGGGCTGTTACAGTAACAGCTGTGTTATTAGTTGCTGCTTTACCTGTTTTAGCTGGTGCTATTACAATGTTGCTTACTGATCGTAATTTGAATACTTCGTTTTTTGACCCAACGGGAGGGGGTGATSCTATTTTATACATGCATTTGTTT
Lasmigona_etowaensis_LetoCoo003 NNNNNNNTATTTGTTATTTTCTTTGTGATCTGGTTTGATCGGGTTGGCTTTAAGGCTTTTGATTCGAGCTGAATTAGGTCAGCCAGGAAGATTATTAGGGGATGATCAGTTATATAATGTAATTGTGACGGCTCATGCCTTTGTAATAATTTTTTTTCTAGTAATACCTATAATGATCGGCGGATTTGGTAATTGGCTTATTCCATTAATAATTGGTGCTCCCGATATGGCTTTTCCTCGATTGAATAATTTGAGATTCTGGCTTCTTGTTCCAGCTTTGTTTCTGTTGTTGAGATCTTCTTTAGTAGAAAGAGGTGTAGGCACTGGTTGAACAGTGTACCCTCCTTTGTCTGGGAATGTGGCTCATTCTGGAGCTTCAGTGGATTTAGCTATTTTTTCTTTGCATCTTGCTGGTGCCTCATCAATTTTAGGGGCCATTAATTTTATTTCTACTGTTGGAAATATGCGATCTCCTGGCTTAGTTGCTGAGCGTATTCCTTTATTTGTTTGGGCCGTAAGTGTAACAGCTATTTTATTAGTTGCAGCTTTGCCAGTTTTAGCTGGTGCTATTACAATATTGTTGACTGATCGCAATTTAAATACTTCATTTTTTGATCCTACAGGGGGGGGTGACCCTATTTTANNNNNNNNNNNNNNN
Lasmigona_etowaensis_LetoEto005 NNNNNNNTATTTGTTATTTTCTTTGTGATCTGGTTTGATCGGGTTGGCTTTAAGGCTTTTGATTCGAGCTGAATTAGGTCAGCCAGGAAGGTTATTAGGGGATGACCAGTTATATAATGTAATTGTGACGGCTCATGCCTTTGTAATAATTTTTTTTCTAGTAATACCTATAATGATTGGCGGATTTGGTAATTGGCTTATTCCATTAATAATTGGTGCTCCCGATATGGCTTTTCCTCGATTGAATAATTTGAGGTTCTGGCTTCTTGTTCCAGCTTTGTTTCTGTTGTTGAGATCTTCTTTAGTAGAAAGAGGTGTAGGCACTGGTTGAACAGTGTACCCTCCTTTGTCTGGGAATGTGGCTCATTCTGGAGCTTCAGTGGATTTAGCTATTTTCTCTCTGCATCTTGCTGGTGCCTCATCAATTTTAGGGGCCATTAATTTTATTTCTACTGTTGGAAATATGCGATCTCCTGGCTTAGTTGCTGAGCGTATTCCTTTATTTGTTTGGGCCGTAAGTGTAACAGCTATCTTATTAGTTGCAGCTTTGCCCGTTTTAGCTGGTGCTATTACAATATTATTGACTGATCGCAATTTAAATACTTCATTTTTTGATCCTACAGGGGGGGGTGACCCTATTTTATATATACATTTGNNN
Alasmidonta_varicosa_Maryland_1 NACTTTATATTTATTATTTGCTTTGTGGTCAGGCTTAATTGGGTTAGCCTTGAGGCTTTTGATTCGAGCTGAGTTAGGGCAACCAGGAAGGCTATTAGGTGATGATCAGTTGTACAATGTGATTGTCACAGCTCATGCTTTTATAATAATTTTTTTTCTAGTAATACCTATAATGATTGGGGGATTTGGTAATTGACTTATCCCTTTGATGATTGGTGCTCCTGACATGGCTTTCCCTCGATTAAATAATCTAAGGTTTTGACTTCTTGTGCCAGCTTTGTTTTTATTATTAAGGTCTTCATTGGTGGAAAGTGGTGTAGGTACTGGTTGAACAGTATATCCTCCTTTATCTGGTAATGTTGCTCATTCTGGGGCTTCTGTGGATTTAGCTATTTTTTCCTTACATCTTGCTGGTGCTTCATCAATTTTAGGTGCTATTAATTTTATTTCAACTGTTGGGAATATGCGTTCTCCTGGTTTGGTTGCTGAGCGAATTCCTTTATTTGTTTGGGCTGTTACAGTAACAGCTGTGTTATTGGTTGCTGCTTTACCAGTTTTAGCTGGTGCTATTACAATGTTGCTTACTGATCGTAATTTGAATACTTCATTTTTTGATCCTACAGGAGGGGGGGATCCTATTTTGTATATGCATTTGTTT
Alasmidonta_varicosa_Mulberry_1 TACTTTATATTTATTATTTGCTTTGTGGTCAGGCTTAATTGGGTTAGCCTTGAGGCTTTTGATTCGAGCTGAGTTAGGGCAACCAGGAAGGCTATTAGGCGATGATCAGTTGTACAATGTGATTGTCACAGCTCATGCTTTTATAATAATTTTTTTTCTAGTAATACCTATAATGATTGGGGGATTTGGTAATTGACTTATCCCTTTGATGATTGGTGCTCCTGACATGGCTTTCCCTCGATTAAATAATCTAAGGTTTTGACTTCTTGTGCCAGCTTTGTTTTTATTATTAAGGTCTTCATTGGTGGAAAGTGGTGTAGGTACTGGTTGGACAGTATATCCTCCTTTATCTGGTAATGTTGCTCATTCTGGGGCTTCTGTGGATTTAGCTATTTTTTCCTTACATCTTGCTGGTGCTTCATCAATTTTAGGTGCTATTAATTTTATTTCAACTGTTGGGAATATGCGTTCTCCTGGTTTGGTTGCTGAGCGAATTCCTTTATTTGTTTGGGCTGTTACAGTAACAGCTGTGTTATTGGTTGCTGCTTTACCAGTTTTAGCTGGTGCTATTACAATGTTGCTTACTGATCGTAATTTGAATACTTCATTTTTTGATCCTACAGGAGGGGGGGATCCTATTTTGTATATGCATTTGTTT
Alasmidonta_varicosa_Mulberry_2 TACTTTATATTTATTATTTGCTTTGTGGTCAGGCTTAATTGGGTTAGCCTTGAGGCTTTTGATTCGAGCTGAGTTAGGGCAACCAGGAAGGCTATTAGGCGATGATCAGTTGTACAATGTGATTGTCACAGCTCATGCTTTTATAATAATTTTTTTTCTAGTAATACCTATAATGATTGGGGGATTTGGTAATTGACTTATCCCTTTGATGATTGGTGCTCCTGACATGGCTTTCCCTCGATTAAATAATCTAAGGTTTTGACTTCTTGTGCCAGCTTTGTTTTTATTATTAAGGTCTTCATTGGTGGAAAGTGGTGTAGGTACTGGTTGAACAGTATATCCTCCTTTATCTGGTAATGTTGCTCATTCTGGGGCTTCTGTGGATTTAGCTATTTTTTCCTTACATCTTGCTGGTGCTTCATCAATTTTAGGTGCTATTAATTTTATTTCAACTGTTGGGAATATGCGTTCTCCTGGTTTGGTTGCTGAGCGAATTCCTTTATTTGTTTGGGCTGTTACAGTAACAGCTGTGTTATTGGTTGCTGCTTTACCAGTTTTAGCTGGTGCTATTACAATGTTGCTTACTGATCGTAATTTGAATACTTCATTTTTTGATCCTACAGGAGGGGGGGATCCTATTTTGTATATGCATTTGTTT
Alasmidonta_varicosa_Mulberry_3 TACTTTATATTTATTATTTGCTTTGTGGTCAGGCTTAATTGGGTTAGCCTTGAGGCTTTTGATTCGAGCTGAGTTAGGGCAACCAGGAAGGCTATTAGGCGATGATCAGTTGTACAATGTGATTGTCACAGCTCATGCTTTTATAATAATTTTTTTTCTAGTAATACCTATAATGATTGGGGGATTTGGTAATTGACTTATTCCTTTGATGATTGGTGCTCCTGACATGGCTTTCCCTCGATTAAATAATCTAAGGTTTTGACTTCTTGTGCCAGCTTTGTTTTTATTATTAAGGTCTTCATTGGTGGAAAGTGGTGTAGGTACTGGTTGAACAGTATATCCTCCTTTATCTGGTAATGTTGCTCATTCTGGGGCTTCTGTGGATTTAGCTATTTTTTCCTTACATCTTGCTGGTGCTTCATCAATTTTAGGTGCTATTAATTTTATTTCAACTGTTGGGAATATGCGTTCTCCTGGTTTGGTTGCTGAGCGAATTCCTTTATTTGTTTGGGCTGTTACAGTAACAGCTGTGTTATTGGTTGCTGCTTTACCAGTTTTAGCTGGTGCTATTACAATGTTGCTTACTGATCGTAATTTGAATACTTCATTTTTTGATCCTACAGGAGGGGGGGATCCCATTTTGTATATGCATTTGTTT
Alasmidonta_varicosa_Mulberry_4 TACTTTATATTTATTATTTGCTTTGTGGTCAGGCTTAATTGGGTTAGCCTTGAGGCTTTTGATTCGAGCTGAGTTAGGGCAACCAGGAAGGCTATTAGGCGATGATCAGTTGTACAATGTGATTGTCACAGCTCATGCTTTTATAATAATTTTTTTTCTAGTAATACCTATAATGATTGGGGGATTTGGTAATTGACTTATCCCTTTGATGATTGGTGCTCCTGACATGGCTTTCCCTCGATTAAATAATCTAAGGTTTTGACTTCTTGTGCCAGCTTTGTTTTTATTATTAAGGTCTTCATTAGTGGAAAGTGGTGTAGGTACTGGTTGGACAGTATATCCTCCTTTATCTGGTAATGTTGCTCATTCTGGGGCTTCTGTGGATTTAGCTATTTTTTCCTTACATCTTGCTGGTGCTTCATCAATTTTAGGTGCTATTAATTTTATTTCAACTGTTGGGAATATGCGTTCTCCTGGTTTGGTTGCTGAGCGAATTCCTTTATTTGTTTGGGCTGTTACAGTAACAGCTGTGTTATTGGTTGCTGCTTTACCAGTTTTAGCTGGTGCTATTACAATGTTGCTTACTGATCGTAATTTGAATACTTCATTTTTTGATCCTACAGGAGGGGGGGATCCTATTTTGTATATGCATTTGTTT
Alasmidonta_varicosa_Mulberry_5 TACTTTATATTTATTATTTGCTTTGTGGTCAGGCTTAATTGGGTTAGCCTTGAGGCTTTTGATTCGAGCTGAGTTAGGGCAACCAGGAAGGCTATTAGGCGATGATCAGTTGTACAATGTGATTGTCACAGCTCATGCTTTTATAATAATTTTTTTTCTAGTAATACCTATAATGATTGGGGGATTTGGTAATTGACTTATTCCTTTGATGATTGGTGCTCCTGACATGGCTTTCCCTCGATTAAATAATCTAAGGTTTTGACTTCTTGTGCCAGCTTTGTTTTTATTATTAAGGTCTTCATTGGTGGAAAGTGGTGTAGGTACTGGTTGAACAGTATATCCTCCTTTATCTGGTAATGTTGCTCATTCTGGGGCTTCTGTGGATTTAGCTATTTTTTCCTTACATCTTGCTGGTGCTTCATCAATTTTAGGTGCTATTAATTTTATTTCAACTGTTGGGAATATGCGTTCTCCTGGTTTGGTTGCTGAGCGAATTCCTTTATTTGTTTGGGCTGTTACAGTAACAGCTGTGTTATTGGTTGCTGCTTTACCAGTTTTAGCTGGTGCTATTACAATGTTGCTTACTGATCGTAATTTGAATACTTCATTTTTTGATCCTACAGGAGGGGGGGATCCTATTTTGTATATGCATTTGTTT
Ligodonta_obscura_NCSM_47145_A07_COI.ab1 ------------------------------------------------------GCTCTTGATTCGAGCTGAGTTAGGCCAACCAGGAAGGTTGTTAGGTGATGATCAGTTGTATAATGTAATTGTAACGGCTCATGCTTTTATAATAATTTTTTTTCTCGTAATACCTATAATAATTGGCGGGTTTGGGAATTGGCTTATTCCTTTAATGATTGGTGCTCCTGATATGGCTTTTCCTCGGTTAAATAACCTAAGGTTTTGGCTTCTTGTACCAGCTTTATTTTTATTACTAAGATCTTCATTAGTAGAAAGAGGTGTTGGTACAGGTTGAACAGTATATCCACCCTTGTCCGGAAATGTTGCCCATTCTGGGGCTTCTGTGGATTTAGCTATTTTCTCTTTACATCTTGCTGGAGCTTCGTCAATTTTGGGGGCTATTAACTTTATTTCTACTGTTGGGAATATGCGATCTCCTGGTTTAGTTGCTGAGCGAATTCCTTTATTTGTTTGGGCTGTTACAGTAACAGCTGTGTTATTAGTTGCTGCTTTACCTGTTTTAGCTGGTGCTATTACAATGTTGCTTACTGATCG-------------------------------------------------------------------
Alasmidonta_uwharriensis_Pee_Dee_1 TACTTTATATTTATTGTTTGCTTTGTGGTCAGGTTTAATTGGGTTGGCTTTAAGGCTTTTAATTCGAGCTGAATTGGGGCAACCAGGAAGGTTATTAGGCGATGATCAGTTGTATAATGTGATTGTTACGGCTCATGCTTTTATAATAATTTTTTTTCTGGTGATACCTATAATGATTGGGGGATTTGGTAATTGGCTTATTCCTTTGATAATTGGTGCTCCTGATATGGCTTTCCCTCGGCTAAATAACTTAAGATTTTGACTTCTTGTACCAGCTTTGTTTTTATTACTAAGGTCTTCATTGGTGGAAAGTGGTGTAGGTACTGGTTGAACAGTATATCCTCCCTTATCCGGGAATGTTGCTCATTCAGGGGCTTCTGTGGATTTAGCTATCTTTTCTTTACATCTTGCCGGTGCTTCATCAATCTTAGGTGCTATTAATTTTATTTCCACTGTTGGAAATATGCGGTCTCCTGGCTTGGTTGCTGAGCGAATTCCTTTATTTGTTTGGGCTGTTACAGTAACAGCTGTGTTGCTGGTTGCTGCTTTGCCAGTTTTGGCTGGTGCTATTACAATGTTGCTTACTGATCGTAATTTGAATACTTCGTTTTTTGACCCTACAGGGGGAGGGGATCCTATTTTGTATATGCATTTGTTT
Alasmidonta_uwharriensis_Pee_Dee_2 TACTTTATATTTATTGTTTGCTTTGTGGTCAGGTTTAATTGGGTTGGCTTTAAGGCTTTTAATTCGAGCTGAATTGGGGCAACCAGGAAGGTTATTAGGCGATGATCAGTTGTATAATGTGATTGTTACGGCTCATGCTTTTATAATAATTTTTTTTCTGGTGATACCTATGATGATTGGGGGATTTGGTAATTGGCTTATTCCTTTGATAATTGGTGCTCCTGATATGGCTTTCCCTCGGCTAAATAACTTAAGATTTTGACTTCTTGTACCAGCTTTGTTTTTATTACTAAGGTCTTCATTGGTGGAAAGTGGTGTAGGTACTGGTTGAACAGTATATCCTCCCTTATCCGGGAATGTTGCTCATTCAGGGGCTTCTGTGGATTTAGCTATCTTTTCTTTACATCTTGCCGGTGCTTCATCAATCTTAGGTGCTATTAATTTTATTTCCACTGTTGGAAATATGCGGTCTCCTGGCTTGGTTGCTGAGCGAATTCCTTTATTTGTTTGGGCTGTTACAGTAACAGCTGTGTTGCTGGTTGCTGCTTTGCCAGTTTTGGCTGGTGCTATTACAATGTTGCTTACTGATCGTAATTTGAATACTTCGTTTTTTGACCCTACAGGGGGAGGGGATCCCATTTTGTATATGCATTTGTTT
Pyganodon_grandis_PgraCha042 NNNNNNNTATTTGTTATTGGCATTATGGTCTGGTCTTATCGGGTTGGCTTTAAGGCTTTTGATCCGAGCTGAGTTAGGCCAACCAGGAAGGTTACTCGGGGATGATCAGTTGTATAATGTAATTGTTACAGCTCATGCATTTATAATAATTTTTTTTCTAGTAATACCTATGATAATCGGGGGATTTGGTAATTGGCTTATTCCTTTAATAATTGGTGCTCCTGATATAGCTTTTCCTCGGCTGAATAATTTAAGGTTTTGACTTCTTGTCCCAGCTTTGTTTCTGTTGTTGAGATCTTCGTTGGTCGAAAGGGGTGTTGGTACTGGCTGGACAGTGTATCCTCCTTTGTCTGGGAATATTGCTCATTCTGGGGCTTCGGTAGATTTGGCTATTTTTTCTTTACACCTTGCTGGAGCTTCATCAATTTTGGGCGCTATTAATTTTATTTCCACTGCTGGGAATATACGTTCTCCTGGTTTGGTTGCTGAGCGAATTCCATTATTTGTTTGGGCTGTTACAGTGACAGCTGTATTACTAGTAGCTGCTTTACCAGTTTTGGCTGGTGCGATTACAATGTTGCTTACTGATCGTAATTTGAATACTTCATTTTTTGACCCTACAGGGGGNNNNNNNNNNNNNNNNNNNNNNNNNNNNNNN
Pyganodon_grandis_PgraEsc043 NNNNNNNTATTTGTTACTGGCATTATGGTCTGGTCTTATTGGGTTGGCTTTGAGGCTTTTGATCCGGGCCGAGTTAGGCCAACCAGGGAGATTGCTCGGAGATGATCAGCTATATAACGTAATTGTTACGGCTCATGCGTTTATAATAATTTTTTTTCTGGTAATACCTATGATAATTGGAGGGTTTGGTAACTGACTTATTCCTTTAATAGTTGGTGCTCCTGATATGGCTTTTCCTCGGTTGAATAATCTTAGATTCTGGCTTCTTGTTCCAGCTTTGTTTTTGTTGTTGAGATCTTCGTTAGTTGAGAGAGGTGTTGGTACTGGTTGAACAGTGTATCCTCCTTTGTCTGGAAATATTGCTCATTCTGGGGCTTCGGTAGATTTGGCTATTTTTTCTTTACATCTTGCTGGTGCTTCATCAATTTTAGGTGCTATTAACTTCATTTCGACTGCTGGAAATATACGTTCTCCGGGTTTAGTTGCTGAGCGAATTCCGTTATTTGTTTGGGCTGTTACAGTAACAGCTGTGTTATTGGTAGCTGCTTTGCCAGTTTTGGCCGGTGCCATCACAATGTTGCTTACTGATCGTAATTTAAATACTTCATTTTTCGACCCTNNNNNNNNNNNNNNNNNNNNNNNNNNNNNNNNNNNNNNN
Pseudanodonta_complanata_isolate_BIV0186_MN594535 TACTTTATATTTATTATTGGCTTTATGGTCTGGTTTAATTGGGTTGGCTTTAAGTCTTTTAATTCGGGCTGAGTTAGGCCAACCAGGAAGATTATTGGGGGATGATCAATTGTATAATGTGATCGTTACGGCTCATGCTTTCATGATAATTTTTTTTCTAGTAATGCCAATAATAATTGGTGGATTTGGTAATTGGCTTATTCCGTTAATAATTGGTGCTCCTGATATAGCTTTTCCTCGCTTGAATAATTTAAGGTTTTGGTTGCTTGTACCAGCTTTATTTTTGTTATTAAGGTCGTCATTAGTAGAGAGAGGTGTTGGCACTGGTTGAACAGTGTATCCCCCTTTATCTGGGAATGTTGCTCATTCTGGGGCTTCTGTGGATTTGGCTATTTTTTCTTTGCATCTTGCTGGTGCTTCGTCAATTTTAGGTGCTATTAATTTTATTTCTACTGTTGGAAATATGCGATCTCCAGGTTTAGTCGCTGAGCGAATTCCTTTGTTTGTTTGGGCTGTTACAGTCACAGCTGTGTTATTAGTTGCTGCTTTGCCGGTTTTAGCTGGTGCTATTACAATATTGCTTACTGATCGTAATTTAAATACTTCGTTTTTTGATCCTACAGGGGGAGGGGATCCTATTTTATATATACATTTGTTT
Pseudodontoideus_connasaugaensis_clone_1 NNNNNNNTACTTGTTGTTGGCTTTGTGATCTGGTTTAATTGGATTAGCATTGAGACTTTTGATTCGGGCTGAGTTAGGTCAACCAGGAAGATTGCTGGGGGATGATCAGTTGTATAATGTTATTGTTACGGCTCATGCTTTTATAATAATTTTTTTTTTGGTAATACCTATAATAATTGGTGGTTTTGGCAATTGACTGATTCCTTTGATGATTGGTGCCCCTGATATAGCTTTTCCTCGATTAAATAATTTAAGATTTTGGCTTCTTGTGCCGGCCTTGTTTTTGTTATTAAGATCTTCATTGGTGGAAAGGGGTGTTGGTACGGGTTGAACAGTATATCCTCCTTTATCAGGGAGCGTTGCTCATTCTGGGGCTTCAGTGGATTTGGCTATTTTCTCTTTACATCTTGCTGGTGCTTCGTCGATTTTAGGTGCTGTTAATTTTATTTCTACTGTTGGTAATATGCGGTCTCCGGGTTTGGTTGCCGAGCGAATTCCTTTATTTGTTTGAGCTGTTACGGTAACAGCTATTTTATTGGTTGCTGCCTTGCCAGTTTTAGCCGGTGCTATTACTATGTTACTTACTGATCGTAATTTAAATACTTCATTTTTCGATCCTATTGGAGGGGGTGATCCTATTTTGTATATGCACTTGNNN
Pseudodontoideus_connasaugaensis_clone_2 NNNNNNNTACTTGTTGTTGGCTTTGTGATCTGGTTTAATTGGATTAGCATTGAGACTTTTGATTCGGGCTGAGTTAGGTCAACCAGGAAGATTGCTGGGGGATGATCAGTTGTATAATGTTATTGTTACGGCTCATGCTTTTATAATAATTTTTTTTTTGGTAATACCTATAATAATTGGTGGTTTTGGCAATTGACTGATTCCTTTGATGATTGGTGCCCCTGATATAGCTTTTCCTCGATTAAATAATTTAAGATTTTGGCTTCTTGTGCCGGCCTTGTTTTTGTTATTAAGATCTTCATTGGTGGAAAGGGGTGTTGGTACGGGTTGAACAGTATATCCTCCTTTATCAGGGAGCGTTGCTCATTCTGGGGCTTCAGTGGATTTGGCTATTTTCTCTTTACATCTTGCTGGTGCTTCGTCGATTTTAGGTGCTGTTAATTTTATTTCTACTGTTGGTAATATGCGGTCTCCGGGTTTGGTTGCCGAGCGAATTCCTTTATTTGTTTGAGCTGTTACGGTAACAGCTATTTTATTGGTTGCTGCCTTGCCAGTTTTAGCCGGTGCTATTACTATGTTACTTACTGATCGTAATTTAAATACTTCATTTTTCGATCCTATTGGAGGGGGTGATCCTATTTTGTATATGCACTTGNNN
Pseudodontoideus_connasaugaensis_clone_3 NNNNNNNNNNNNNNNNNNNNNNNNNNNNNCTGGTTTAATTGGATTAGCATTGAGACTTTTGATTCGGGCTGAGTTAGGTCAACCAGGAAGATTGCTGGGGGATGATCAGTTGTATAATGTTATTGTTACGGCTCATGCTTTTATAATAATTTTTTTTTTGGTAATACCTATAATAATTGGTGGTTTTGGCAATTGACTGATTCCTTTGATGATTGGTGCCCCTGATATAGCTTTTCCTCGATTAAATAATTTAAGATTTTGGCTTCTTGTGCCGGCCTTGTTTTTGTTATTAAGATCTTCATTGGTGGAAAGGGGTGTTGGTACGGGTTGAACAGTATATCCTCCTTTATCAGGGAGCGTTGCTCATTCTGGGGCTTCAGTGGATTTGGCTATTTTCTCTTTACATCTTGCTGGTGCTTCGTCGATTTTAGGTGCTGTTAATTTTATTTCTACTGTTGGTAATATGCGGTCTCCGGGTTTGGTTGCCGAGCGAATTCCTTTATTTGTTTGAGCTGTTACGGTAACAGCTATTTTATTGGTTGCTGCCTTGCCAGTTTTAGCCGGTGCTATTACTATGTTACTTACTGATCGTAATTTAAATACTTCATTTTTCGATCCTATTGGAGGGGGTGATCCTATTTTGTATATGCACTTGNNN
Pseudodontoideus_connasaugaensis_clone_4 NNNNNNNTACTTGTTGTTGGCTTTGTGATCTGGTTTAATTGGATTAGCATTGAGACTTTTGATTCGGGCTGAGTTAGGTCAACCAGGAAGATTGCTGGGGGATGATCAGTTGTATAATGTTATTGTTACGGCTCATGCTTTTATAATAATTTTTTTTTTGGTAATACCTATAATAATTGGTGGTTTTGGCAATTGACTGATTCCTTTGATGATTGGTGCCCCTGATATAGCTTTTCCTCGATTAAATAATTTAAGATTTTGGCTTCTTGTGCCGGCCTTGTTTTTGTTATTAAGATCTTCATTGGTGGAAAGGGGTGTTGGTACGGGTTGAACAGTATATCCTCCTTTATCAGGGAGCGTTGCTCATTCTGGGGCTTCAGTGGATTTGGCTATTTTCTCTTTACATCTTGCTGGTGCTTCGTCGATTTTAGGTGCTGTTAATTTTATTTCTACTGTTGGTAATATGCGGTCTCCGGGTTTGGTTGCCGAGCGAATTCCTTTATTTGTTTGAGCTGTTACGGTAACAGCTATTTTATTGGTTGCTGCCTTGCCAGTTTTAGCCGGTGCTATTACTATGTTACTTACTGATCGTAATTTAAATACTTCATTTTTCGATCCTATTGGAGGGGGTGATCCTATTTTGTATATGCACTTGNNN
Pseudodontoideus_subvexus_clone_1 NNNNNNNTACTTGTTGTTGGCTTTGTGGTCTGGTTTGATTGGGTTAGCATTGAGGCTTTTGATTCGAGCTGAGTTAGGTCAGCCAGGGAGATTATTGGGGGATGATCAGTTGTATAATGTTATTGTTACGGCTCATGCTTTTATAATAATTTTTTTTTTGGTAATACCTATAATAATTGGTGGTTTTGGTAATTGGCTTATTCCTTTGATAATTGGTGCTCCTGATATGGCTTTTCCTCGATTAAATAATTTGAGGTTTTGACTTCTTGTGCCGGCTTTGTTTTTATTGTTAAGGTCTTCACTGGTGGAGAGAGGTGTTGGTACAGGTTGGACAGTATATCCTCCCTTATCAGGGAGCGTTGCTCATTCTGGGGCTTCAGTGGATTTGGCTATTTTCTCTTTACATCTTGCTGGTGCTTCGTCAATTTTAGGTGCTGTTAATTTTATTTCTACTGTTGGTAATATGCGGTCTCCTGGTTTAGTTGCCGAGCGAATTCCTTTATTTGTTTGAGCTGTTACGGTAACAGCTGTTTTGTTGGTTGCTGCCTTACCAGTTTTAGCTGGTGCTATTACTATATTACTTACTGATCGTAATTTAAATACTTCGTTTTTTGATCCTATTGGGGGGGGTGATCCTATCTTGTATATGCACTTGNNN
Pseudodontoideus_subvexus_clone_2 NNNNNNNTACTTGTTGTTGGCTTTGTGGTCTGGTTTGATTGGGTTAGCATTGAGGCTTTTGATTCGAGCTGAGTTAGGTCAGCCAGGGAGATTATTGGGGGATGATCAGTTGTATAATGTTATTGTTACGGCTCATGCTTTTATAATAATTTTTTTTTTGGTAATACCTATAATAATTGGTGGTTTTGGTAATTGGCTTATTCCTTTGATAATTGGTGCTCCTGATATGGCTTTTCCTCGATTAAATAATTTGAGGTTTTGACTTCTTGTGCCGGCTTTGTTTTTATTGTTAAGGTCTTCACTGGTGGAGAGAGGTGTTGGTACAGGTTGGACAGTATATCCTCCCTTATCAGGGAGCGTTGCTCATTCTGGGGCTTCAGTGGATTTGGCTATTTTCTCTTTACATCTTGCTGGTGCTTCGTCAATTTTAGGTGCTGTTAATTTTATTTCTACTGTTGGTAATATGCGGTCTCCTGGTTTAGTTGCCGAGCGAATTCCTTTATTTGTTTGAGCTGTTACGGTAACAGCTGTTTTGTTGGTTGCTGCCTTACCAGTTTTAGCTGGTGCTATTACTATATTACTTACTGATCGTAATTTAAATACTTCGTTTTTTGATCCTATTGGGGGGGGTGATCCTATCTTGTATATGCACTTGNNN
Pseudodontoideus_subvexus_clone_3 NNNNNNNTACTTGTTGTTGGCTTTGTGGTCTGGTTTGATTGGGTTAGCATTGAGGCTTTTGATTCGAGCTGAGTTAGGTCAGCCAGGGAGATTATTGGGGGATGATCAGTTGTATAATGTTATTGTTACGGCTCATGCTTTTATAATAATTTTTTTTTTGGTAATACCTATAATAATTGGTGGTTTTGGTAATTGGCTTATTCCTTTGATAATTGGTGCTCCTGATATGGCTTTTCCTCGATTAAATAATTTGAGGTTTTGACTTCTTGTGCCGGCTTTGTTTTTATTGTTAAGGTCTTCACTGGTGGAGAGAGGTGTTGGTACAGGTTGGACAGTATATCCTCCCTTATCAGGGAGCGTTGCTCATTCTGGGGCTTCAGTGGATTTGGCTATTTTCTCTTTACATCTTGCTGGTGCTTCGTCAATTTTGGGTGCTGTTAATTTTATTTCTACTGTTGGTAATATGCGGTCTCCTGGTTTAGTTGCCGAGCGAATTCCTTTATTTGTTTGAGCTGTTACGGTAACAGCTGTTTTGTTGGTTGCTGCCTTACCAGTTTTAGCTGGTGCTATTACTATATTACTTACTGATCGTAATTTAAATACTTCGTTTTTTGATCCTATTGGGGGGGGTGATCCTATCTTGTATATGCACTTGNNN
Pseudodontoideus_subvexus_clone_4 NNNNNNNTACTTGTTGTTGGCTTTGTGGTCTGGTTTGATTGGGTTAGCATTGAGGCTTTTGATTCGAGCTGAGTTAGGTCAGCCAGGGAGATTATTGGGGGATGATCAGTTGTATAATGTTATTGTTACGGCTCATGCTTTTATAATAATTTTTTTTTTGGTAATACCTATAATAATTGGTGGTTTTGGTAATTGGCTTATTCCTTTGATAATTGGTGTTCCTGATATGGCTTTTCCTCGATTAAATAATTTGAGGTTTTGACTTCTTGTGCCGGCTTTGTTTTTATTGTTAAGGTCTTCACTGGTGGAGAGAGGTGTTGGTACAGGTTGGACAGTATATCCTCCCTTATCAGGGAGCGTTGCTCATTCTGGGGCTTCAGTGGATTTGGCTATTTTCTCTTTACATCTTGCTGGTGCTTCGTCAATTTTAGGTGCTGTTAATTTTATTTCTACTGTTGGTAATATGCGGTCTCCTGGTTTAGTTGCCGAGCGAATTCCTTTATTTGTTTGAGCTGTTACGGTAACAGCTGTTTTGTTGGTTGCTGCCTTACCAGTTTTAGCTGGTGCTATTACTATATTACTTACTGATCGTAATTTAAATACTTCGTTTTTTGATCCTATTGGGGGGGGTGATCCTATTTTGTATATGCACTTGNNN
Pseudodontoideus_subvexus_clone_5 NNNNNNNTACTTGTTGTTGGCTTTGTGGTCTGGTTTGATTGGGTTAGCATTGAGGCTTTTGATTCGAGCTGAGTTAGGTCAGCCAGGGAGATTATTGGGGGATGATCAGTTGTATAATGTTATTGTTACGGCTCATGCTTTTATAATAATTTTTTTTTTGGTAATACCTATAATAATTGGTGGTTTTGGTAATTGGCTTATTCCTTTGATAATTGGTGCTCCTGATATGGCTTTTCCTCGATTAAATAATTTGAGGTTTTGACTTCTTGTGCCGGCTTTGTTTTTATTGTTAAGGTCTTCACTGGTGGAGAGAGGTGTTGGTACAGGTTGGACAGTATATCCTCCCTTATCAGGGAGCGTTGCTCATTCTGGGGCTTCAGTGGATTTGGCTATTTTCTCTTTACATCTTGCTGGTGCTTCGTCAATTTTAGGTGCTGTTAATTTTATTTCTACTGTTGGTAATATGCGGTCTCCTGGTTTAGTTGCCGAGCGAATTCCTTTATTTGTTTGAGCTGTTACGGTAACAGCTGTTTTGTTGGTTGCTGCCTTACCAGTTTTAGCTGGTGCTATTACTATATTACTTACTGATCGTAATTTAAATACTTCGTTTTTTGATCCTATTGGGGGGGGTGATCCTATCTTGTATATGCACTTGNNN
Pseudodontoideus_subvexus_clone_6 NNNNNNNTACTTGTTGTTGGCTTTGTGGTCTGGTTTGATTGGGTTAGCATTGAGGCTTTTGATTCGAGCTGAGTTAGGTCAGCCAGGGAGATTATTGGGGGATGATCAGTTGTATAATGTTATTGTTACGGCTCATGCTTTTATAATAATTTTTTTTTTGGTAATACCTATAATAATTGGTGGTTTTGGTAATTGGCTTATTCCTTTGATAATTGGTGCTCCTGATATGGCTTTTCCTCGATTAAATAATTTGAGGTTTTGACTTCTTGTGCCGGCTTTGTTTTTATTGTTAAGGTCTTCACTGGTGGAGAGAGGTGTTGGTACAGGTTGGACAGTATATCCTCCCTTATCAGGGAGCGTTGCTCATTCTGGGGCTTCAGTGGATTTGGCTATTTTCTCTTTACATCTTGCTGGTGCTTCGTCAATTTTAGGTGCTGTTAATTTTATTTCTACTGTTGGTAATATGCGGTCTCCTGGTTTAGTTGCCGAGCGAATTCCTTTATTTGTTTGAGCTGTTACGGTAACAGCTGTTTTGTTGGTTGCTGCCTTACCAGTTTTAGCTGGTGCTATTACTATATTACTTACTGATCGTAATTTAAATACTTCGTTTTTTGATCCTATTGGGGGGGGTGATCCTATCTTGTATNNNNNNNNNNNN
Pseudodontoideus_subvexus_clone_7 NNNNNNNTACTTGTTGTTGGCTTTGTGGTCTGGTTTGATTGGGTTAGCATTGAGGCTTTTGATTCGAGCTGAGTTAGGTCAGCCAGGGAGATTATTGGGGGATGATCAGTTGTATAATGTTATTGTTACGGCTCATGCTTTTATAATAATTTTTTTTTTGGTAATACCTATAATAATTGGTGGTTTTGGTAATTGGCTTATTCCTTTGATAATTGGTGCTCCTGATATGGCTTTTCCTCGATTAAATAATTTGAGGTTTTGACTTCTTGTGCCGGCTTTGTTTTTATTGTTAAGGTCTTCACTGGTGGAGAGAGGTGTTGGTACAGGTTGGACAGTATATCCTCCCTTATCAGGGAGCGTTGCTCATTCTGGGGCTTCAGTGGATTTGGCTATTTTCTCTTTACATCTTGCTGGTGCTTCGTCAATTTTAGGTGCTGTTAATTTTATTTCTACTGTTGGTAATATGCGGTCTCCTGGTTTAGTTGCCGAGCGAATTCCTTTATTTGTTTGAGCTGTTACGGTAACAGCTGTTTTGTTGGTTGCTGCCTTACCAGTTTTAGCTGGTGCTATTACTATATTACTTACTGATCGTAATTTAAATACTTNNNNNNNNNNNNNNNNNNNNNNNNNNNNNNNNNNNNNNNNNNNNNNNNNNNNN
Pseudodontoideus_subvexus_clone_8 NNNNNNNTACTTGTTGTTGGCTTTGTGGTCTGGTTTGATTGGGTTAGCATTGAGGCTTTTGATTCGAGCTGAGTTAGGTCAGCCAGGGAGATTATTGGGGGATGATCAGTTGTATAATGTTATTGTTACGGCTCATGCTTTTATAATAATTTTTTTTTTGGTAATACCTATAATAATTGGTGGTTTTGGTAATTGGCTTATTCCTTTGATAATTGGTGCTCCTGATATGGCTTTTCCTCGATTAAATAATTTGAGGTTTTGACTTCTTGTGCCGGCTTTGTTTTTATTGTTAAGGTCTTCACTGGTGGAGAGAGGTGTTGGTACAGGTTGGACAGTATATCCTCCCTTATCAGGGAGCGTTGCTCATTCTGGGGCTTCAGTGGATTTGGCTATTTTCTCTTTACATCTTGCTGGTGCTTCGTCAATTTTAGGTGCTGTTAATTTTATTTCTACTGTTGGTAATATGCGGTCTCCTGGTTTAGTTGCCGAGCGAATTCCTTTATTTGTTTGAGCTGTTACGGTAACAGCTGTTTTGTTGGTTGCTGCCTTACCAGTTTTAGCTGGTGCTATTACTATATTACTTACTGATCGTAATTTAAATACTTCGTTTTTTGATCCTATTGGGGGGGGTGATCCTATCTTGTATNNNNNNNNNNNN
Pseudodontoideus_subvexus_clone_9 NNNNNNNTACTTGTTGTTGGCTTTGTGGTCTGGTTTGATTGGGTTAGCATTGAGGCTTTTGATTCGAGCTGAGTTAGGTCAGCCAGGGAGATTATTGGGGGATGATCAGTTGTATAATGTTATTGTTACGGCTCATGCTTTTATAATAATTTTTTTTTTGGTAATACCTATAATAATTGGTGGTTTTGGTAATTGGCTTATTCCTTTGATAATTGGTGCTCCTGATATGGCTTTTCCTCGATTAAATAATTTGAGGTTTTGACTTCTTGTGCCGGCTTTGTTTTTATTGTTAAGGTCTTCACTGGTGGAGAGAGGTGTTGGTACAGGTTGGACAGTATATCCTCCCTTATCAGGGAGCGTTGCTCATTCTGGGGCTTCAGTGGATTTGGCTATTTTCTCTTTACATCTTGCTGGTGCTTCGTCAATTTTAGGTGCTGTTAATTTTATTTCTACTGTTGGTAATATGCGGTCTCCTGGTTTAGTTGCCGAGCGAATTCCTTTATTTGTTTGAGCTGTTACGGTAACAGCTGTTTTGTTGGTTGCTGCCTTACCAGTTTTAGCTGGTGCTATTACTATATTACTTACTGATCGTAATTTAAATACTTCGTTTTTTGATCCTATTGGGGGGGGTGATCCTATCTTGTATNNNNNNNNNNNN
Pseudodontoideus_subvexus_clone_10 NNNNNNNTACTTGTTGTTGGCTTTGTGGTCTGGTTTGATTGGGTTAGCATTGAGGCTTTTGATTCGAGCTGAGTTAGGTCAGCCAGGGAGATTATTGGGGGATGATCAGTTGTATAATGTTATTGTTACGGCTCATGCTTTTATAATAATTTTTTTTTTGGTAATACCTATAATAATTGGTGGTTTTGGTAATTGGCTTATTCCTTTGATAATTGGTGCTCCTGATATGGCTTTTCCTCGATTAAATAATTTGAGGTTTTGACTTCTTGTGCCGGCTTTGTTTTTATTGTTAAGGTCTTCACTGGTGGAGAGAGGTGTTGGTACAGGTTGGACAGTATATCCTCCCTTATCAGGGAGCGTTGCTCATTCTGGGGCTTCAGTGGATTTGGCTATTTTCTCTTTACATCTTGCTGGTGCTTCGTCAATTTTAGGTGCTGTTAATTTTATTTCTACTGTTGGTAATATGCGGTCTCCTGGTTTAGTTGCCGAGCGAATTCCTTTATTTGTTTGAGCTGTTACGGTAACAGCTGTTTTGTTGGTTGCTGCCTTACCAGTTTTAGCTGGTGCTATTACTATATTACTTACTGATCGTAATTTAAATACTTCGTTTTTTGATCCTATTGGGGGGGGTGATCCTATCTTGAATATGCACTTGNNN
Pyganodon_cataracta_haplotype_Hap3 NNNNNNNNNNNNNNNNNNNNNNNNNNNNNNNNNNNNNNNNNNNNNNNNNNNNNNGCTTTTGATTCGAGCTGAGCTCGGTCAACCAGGAAGGTTATTTGGGGATGATCAGCTGTATAACGTAATTGTTACGGCTCATGCATTTATAATAATTTTTTTTCTGGTAATACCTATGATAATTGGGGGGTTTGGCAATTGGCTTATTCCTTTAATAGTTGGTGCTCCTGATATGGCTTTTCCTCGATTGAATAATCTTAGGTTCTGACTCCTTGTTCCAGCTTTGTTTTTGTTACTGAGATCTTCATTGGTTGAGAGAGGTGTTGGCACTGGTTGAACTGTATATCCTCCTTTGTCTGGGAATATTGCTCATTCTGGGGCTTCGGTAGATTTGGCTATTTTTTCTTTGCACCTTGCTGGTGCTTCATCAATTTTAGGGGCTATTAATTTTATTTCTACTGCTGGAAATATGCGTTCTCCAGGTTTGGTTGTTGAGCGAATTCCTTTATTTGTTTGGGCTGTTACAGTGACAGCTGTATTGTTAGTTGCTGCTTTGCCAGTTTTGGCCGGTGCGATTACAATATTGCTTACTGATCGTAATTTAAATACTTCATTTTTTGACCCTACAGGAGGTGNNNNNNNNNNNNNNNNNNNNNNNNNNNNN
Pyganodon_cataracta_haplotype_Hap9 NNNNNNNNNNNNNNNNNNNNNNNNNNNNNNNNNNNNNNNNNNNNNNNNNNNNNNGCTTTTGATTCGAGCTGAGCTCGGTCAACCAGGAAGGTTACTTGGGGATGATCAGCTGTATAACGTAATTGTTACGGCTCATGCATTTATAATGATTTTTTTCCTGGTAATACCTATGATAATTGGGGGGTTTGGCAATTGGCTTATTCCTTTAATAGTTGGTGCTCCTGATATGGCTTTTCCTCGATTGAATAATCTTAGGTTCTGACTCCTTGTTCCAGCTTTGTTTTTGTTACTGAGATCTTCATTGGTTGAGAGAGGTGTTGGCACTGGTTGAACTGTATATCCTCCTTTGTCTGGGAATATTGCTCATTCTGGGGCTTCGGTAGATTTGGCTATTTTTTCTTTGCACCTTGCTGGTGCTTCATCAATTTTAGGGGCTATTAATTTTATTTCTACTGCTGGAAATATGCGTTCTCCAGGTTTGGTTGCTGAGCGAATTCCTTTATTTGTTTGGGCTGTTACAGTGACAGCTGTATTGTTAGTTGCTGCTTTGCCAGTTTTGGCCGGTGCGATTACAATATTGCTTACTGATCGTAATTTAAATACTTCATTTTTTGACCCTACAGGAGGTGNNNNNNNNNNNNNNNNNNNNNNNNNNNNN
Pyganodon_cataracta_isolate_SERCINVERT1615 TACTTTGTACTTGTTATTGGCATTGTGGTCTGGTCTTATCGGGTTAGCCTTGAGGCTTTTGATTCGAGCTGAGCTCGGTCAACCAGGAAGGTTACTTGGGGATGATCAGCTGTATAACGTAATTGTTACGGCTCATGCATTTATAATAATTTTTTTCCTGGTAATACCTATGATAATTGGGGGGTTTGGCAATTGGCTTATTCCTTTAATAGTTGGTGCTCCTGATATGGCTTTTCCTCGATTGAATAATCTTAGGTTCTGACTCCTTGTTCCAGCTTTGTTTTTGTTACTGAGATCTTCATTGGTTGAGAGAGGTGTTGGCACTGGTTGAACTGTATATCCTCCTTTGTCTGGGAATATTGCTCATTCTGGGGCTTCGGTAGATTTGGCTATTTTTTCTTTGCACCTTGCTGGTGCTTCATCAATTTTAGGGGCTATTAATTTTATTTCTACTGCTGGAAATATGCGTTCTCCAGGTTTGGTTGCTGAGCGAATTCCTTTATTTGTTTGGGCTGTTACAGTGACAGCTGTATTGTTAGTTGCTGCTTTGCCAGTTTTGGCCGGTGCGATTACAATATTGCTTACTGATCGTAATTTAAATACTTCATTTTTTGACCCTACAGGAGGTGGCGATCCTATTTTATACATACATCTATTT
Pyganodon_cataracta_isolate_SERCINVERT1618 NNNNNNNNNNNNNNNNNNGGCATTGTGGTCTGGTCTTATCGGGTTAGCCTTGAGGCTTTTGATTCGAGCTGAGCTCGGTCAACCAGGAAGGTTACTTGGGGATGATCAGCTGTATAACGTAATTGTTACGGCTCATGCATTTATAATAATTTTTTTCCTGGTAATACCTATGATAATTGGGGGGTTTGGCAATTGGCTTATTCCTTTAATAGTTGGTGCTCCTGATATGGCTTTTCCTCGATTGAATAATCTTAGGTTCTGACTCCTTGTTCCAGCTTTGTTTTTGTTACTGAGATCTTCATTGGTTGAGAGAGGTGTTGGCACTGGTTGAACTGTATATCCTCCTTTGTCTGGGAATATTGCTCATTCTGGGGCTTCGGTAGATTTGGCTATTTTTTCTTTGCACCTTGCTGGTGCTTCATCAATTTTAGGGGCTATTAATTTTATTTCTACTGCTGGAAATATGCGTTCTCCAGGTTTGGTTGCTGAGCGAATTCCTTTATTTGTTTGGGCTGTTACAGTGACAGCTGTATTGTTAGTTGCTGCTTTGCCAGTTTTGGCCGGTGCGATTACAATATTGCTTACTGATCGTAATTTAAATACTTCATTTTTTGACCCTACAGGAGGTGGCGATCCTATTTTATACATACATCTATTT
Pyganodon_grandis_clone_1 NNNNNNNTATTTGTTATTGGCATTATGGTCTGGTCTTATCGGGTTGGCTTTAAGGCTTTTGATCCGAGCTGAGTTAGGCCAACCAGGAAGGTTACTCGGGGATGATCAGTTGTATAATGTAATTGTTACAGCTCATGCATTTATAATAATTTTTTTTCTAGTAATACCTATGATAATCGGGGGATTTGGTAATTGGCTTATTCCTTTAATAATTGGTGCTCCTGATATAGCTTTTCCTCGGCTGAATAATTTAAGGTTTTGACTTCTTGTCCCAGCTTTGTTTCTGTTGTTGAGATCTTCGTTGGTCGAAAGGGGTGTTGGTACTGGCTGGACAGTGTATCCTCCTTTGTCTGGGAATATTGCTCATTCTGGGGCTTCGGTAGATTTGGCTATTTTTTCTTTACACCTTGCTGGAGCTTCATCAATTTTGGGCGCTATTAATTTTATTTCCACTGCTGGGAATATACGTTCTCCTGGTTTGGTTGCTGAGCGAATTCCATTATTTGTTTGGGCTGTTACAGTGACAGCTGTATTACTAGTAGCTGCTTTACCAGTTTTGGCTGGTGCGATTACAATGTTGCTTACTGATCGTAATTTGAATACTTCATTTTTTGACCCTACAGGGGGNNNNNNNNNNNNNNNNNNNNNNNNNNNNNNN
Pyganodon_grandis_clone_2 NNNNNNNTATTTGTTACTGGCATTATGGTCTGGTCTTATTGGGTTGGCTTTGAGGCTTTTGATCCGGGCCGAGTTAGGCCAACCAGGGAGATTGCTCGGAGATGATCAGCTATATAACGTAATTGTTACGGCTCATGCGTTTATAATAATTTTTTTTCTGGTAATACCTATGATAATTGGAGGGTTTGGTAACTGACTTATTCCTTTAATAGTTGGTGCTCCTGATATGGCTTTTCCTCGGTTGAATAATCTTAGATTCTGGCTTCTTGTTCCAGCTTTGTTTTTGTTGTTGAGATCTTCGTTAGTTGAGAGAGGTGTTGGTACTGGTTGAACAGTGTATCCTCCTTTGTCTGGAAATATTGCTCATTCTGGGGCTTCGGTAGATTTGGCTATTTTTTCTTTACATCTTGCTGGTGCTTCATCAATTTTAGGTGCTATTAACTTCATTTCGACTGCTGGAAATATACGTTCTCCGGGTTTAGTTGCTGAGCGAATTCCGTTATTTGTTTGGGCTGTTACAGTAACAGCTGTGTTATTGGTAGCTGCTTTGCCAGTTTTGGCCGGTGCCATCACAATGTTGCTTACTGATCGTAATTTAAATACTTCATTTTTCGACCCTNNNNNNNNNNNNNNNNNNNNNNNNNNNNNNNNNNNNNNN
Pyganodon_grandis_isolate_H1975 NNNNNNNNNNNNNNNNNNNNNNNNNNNNNNNNNNNNNNNNNNNNNNNNNNNNNNNNNNNNNNNNNNNNNNNNNNNNNNNNNNNNNNNNNNNNNACTCGGGGATGATCAGTTGTATAACGTAATTGTTACAGCTCATGCATTTATAATAATTTTTTTTCTAGTAATACCTATGATAATTGGAGGATTTGGTAATTGGCTTATTCCTTTAATAATTGGTGCTCCTGATATGGCTTTTCCTCGACTAAATAATCTAAGGTTTTGACTTCTTGTCCCAGCTTTGTTTTTGTTGTTGAGGTCTTCGTTGGTCGAAAGGGGTGTTGGTACTGGTTGGACAGTATATCCTCCTTTGTCTGGGAATATTGCTCATTCTGGGGCTTCGGTAGATTTGGCTATTTTTTCTTTACACCTTGCTGGAGCTTCGTCAATTTTGGGTGCTATTAACTTTATTTCTACTGCTGGGAATATACGTTCTCCTGGTCTGGTTGCTGAGCGAATTCCATTATTTGTTTGGGCTGTTACAGTGACAGCTGTGTTACTAGTAGCTGCTTTACCAGTTTTGGCTGGTGCGATTACAATGTTGCTTACTGATCGTAATTTGAATACTTNNNNNNNNNNNNNNNNNNNNNNNNNNNNNNNNNNNNNNNNNNNNNNNNNNNNN
Pyganodon_grandis_isolate_H2046 NNNNNNNNNNNNNNNNNNNNNNNNNNNNNNNNNNNNNNNNNNNNNNNNNNNNNNNNNNNNNNNNNNNNNNNNNNNNNNNNNNNNNNNNNNNNNACTCGGAGATGATCAGTTGTATAACGTAATTGTTACGGCTCATGCATTTATAATAATTTTCTTTCTGGTAATACCTATGATAATTGGAGGGTTTGGCAACTGGCTTATTCCTTTGATAATTGGTGCTCCTGATATGGCTTTTCCTCGGTTGAATAATCTTAGATTCTGGCTTCTTGTTCCAGCTTTGTTTTTGTTGTTGAGATCTTCATTAGTTGAGAGAGGTGTTGGTACTGGTTGAACAGTATATCCTCCTTTGTCTGGAAATATCGCTCATTCTGGGGCTTCGGTAGATTTGGCTATTTTTTCTCTACATCTTGCTGGTGCTTCATCAATTTTAGGTGCTATTAACTTTATTTCGACTGCTGGAAATATGCGTTCTCCGGGTTTGGTTGCTGAACGAATTCCGTTATTTGTTTGGGCTGTTACAGTAACAGCTGTGCTATTGGTAGCTGCTTTGCCAGTTTTGGCCGGTGCTATCACAATGTTGCTTACTGACCGTAATTTAAATACTTNNNNNNNNNNNNNNNNNNNNNNNNNNNNNNNNNNNNNNNNNNNNNNNNNNNNN
Pyganodon_grandis_isolate_H2048 NNNNNNNNNNNNNNNNNNNNNNNNNNNNNNNNNNNNNNNNNNNNNNNNNNNNNNNNNNNNNNNNNNNNNNNNNNNNNNNNNNNNNNNNNNNNNACTCGGAGATGATCAGTTGTATAACGTAATTGTTACGGCTCATGCATTTATAATAATTTTCTTTCTGGTAATACCTATGATAATTGGAGGGTTTGGCAACTGGCTTATTCCTTTGATAATTGGTGCTCCTGATATGGCTTTTCCTCGGTTGAATAATCTTAGATTCTGGCTTCTTGTTCCAGCTTTGTTTTTGTTGTTGAGATCTTCATTAGTTGAGAGAGGTGTTGGTACTGGTTGAACAGTATATCCTCCTTTGTCTGGAAATATCGCTCATTCTGGGGCTTCGGTAGATTTGGCTATTTTTTCTCTACATCTTGCTGGTGCTTCATCAATTTTAGGTGCTATTAACTTTATTTCGACTGCTGGAAATATGCGTTCTCCGGGTTTGGTTGCTGAACGAATTCCGTTATTTGTTTGGGCTGTTACAGTAACAGCTGTGCTATTGGTAGCTGCTTTGCCAGTTTTGGCCGGTGCTATCACAATGTTGCTTACTGACCGTAATTTAAATACTTNNNNNNNNNNNNNNNNNNNNNNNNNNNNNNNNNNNNNNNNNNNNNNNNNNNNN
Pyganodon_grandis_isolate_H2380 NNNNNNNNNNNNNNNNNNNNNNNNNNNNNNNNNNNNNNNNNNNNNNNNNNNNNNNNNNNNNNNNNNNNNNNNNNNNNNNNNNNNNNNNNNNNNACTCGGGGATGATCAGTTGTATAACGTAATTGTTACAGCTCATGCATTTATAATAATTTTTTTTCTAGTAATACCTATGATAATTGGAGGATTTGGTAATTGGCTTATTCCTTTAATAATTGGTGCTCCTGATATGGCTTTTCCTCGACTAAATAATCTAAGGTTTTGACTTCTTGTCCCAGCTTTGTTTTTGTTGTTGAGGTCTTCGTTGGTCGAAAGGGGTGTTGGTACTGGTTGGACAGTATATCCCCCTTTGTCTGGGAATATTGCTCATTCTGGGGCTTCGGTAGATTTGGCTATTTTTTCTTTACACCTTGCTGGGACCTCGTCAATTTTGGGTGCTATTAACTTTATTTCCACTGCTGGGAATAAACGTTCTCCTGGTTTGGTTGCTGANCGAATTCCGTTATTTGTTTGGGCTGTTACAGTGACANNNNNNNNNNNNNNNNNNNNNNNNNNNNNNNNNNNNNNNNNNNNNNNNNNNNNNNNNNNNNNNNNNNNNNNNNNNNNNNNNNNNNNNNNNNNNNNNNNNNNNNNNNNNNNNNNNNNNNNNNNNNNNNNNNNN
Pyganodon_grandis_isolate_H2427 NNNNNNNNNNNNNNNNNNNNNNNNNNNNNNNNNNNNNNNNNNNNNNNNNNNNNNNNNNNNNNNNNNNNNNNNNNNNNNNNNNNNNNNNNNNNNACTCGGGGATGATCAGTTGTATAACGTAATTGTTACAGCTCATGCATTTATAATAATTTTTTTTCTAGTAATACCTATGATAATTGGAGGATTTGGTAATTGGCTTATTCCTTTGATAATTGGTGCTCCTGATATGGCTTTTCCTCGACTAAATAATCTAAGGTTTTGACTTCTTGTCCCAGCTTTGTTTTTGTTGTTGAGGTCTTCGTTGGTCGAAAGGGGTGTTGGTACTGGTTGGACAGTATATCCTCCTTTGTCTGGGAATATTGCTCATTCTGGGGCTTCGGTAGATTTGGCTATTTTTTCTTTACACCTTGCTGGAGCTTCGTCAATTTTGGGTGCTATTAACTTTATTTCCACTGCTGGGAATATACGTTCTCCTGGTTTGGTTGCTGAGCGAATTCCGTTATTTGTTTGGGCTGTTACAGTGACAGCTGTGTTACTAGTAGCTGCTTTACCAGTTTTGGCTGGTGCGATTACAATGTTGCTTACTGATCGTAATTTGAATACTTNNNNNNNNNNNNNNNNNNNNNNNNNNNNNNNNNNNNNNNNNNNNNNNNNNNNN
Pyganodon_grandis_isolate_H2660 NNNNNNNNNNNNNNNNNNNNNNNNNNNNNNNNNNNNNNNNNNNNNNNNNNNNNNNNNNNNNNNNNNNNNNNNNNNNNNNNNNNNNNNNNNNNNACTCGGGGATGATCAGTTGTATAACGTAATTGTTACAGCTCATGCATTTATAATAATTTTTTTTCTAGTAATACCTATGATAATTGGAGGATTTGGTAATTGGCTTATTCCTTTAATAATTGGTGCTCCTGATATGGCTTTTCCTCGACTAAATAATCTAAGGTTTTGACTTCTTGTCCCAGCTTTGTTTTTGTTGTTGAGGTCTTCGTTGGTCGAAAGGGGTGTTGGTACTGGTTGGACAGTATATCCTCCTTTGTCTGGGAATATTGCTCATTCTGGGGCTTCGGTAGATTTGGCTATTTTTTCTTTACACCTTGCTGGAGCTTCGTCAATTTTGGGTGCTATTAACTTTATTTCCACTGCTGGGAATATACGTTCTCCTGGTTTGGTTGCTGAGCGAATTCCGTTATTTGTTTGGGCTGTTACAGTGACAGCTGTGTTACTAGTAGCTGCTTTACCAGTTTTGGCTGGTGCGATTACAATGTTGCTTACTGATCGTAATTTGAATACTTNNNNNNNNNNNNNNNNNNNNNNNNNNNNNNNNNNNNNNNNNNNNNNNNNNNNN
Pyganodon_grandis_isolate_H2663g NNNNNNNNNNNNNNNNNNNNNNNNNNNNNNNNNNNNNNNNNNNNNNNNNNNNNNNNNNNNNNNNNNNNNNNNNNNNNNNNNNNNNNNNNNNNNACTCGGGGATGATCAGTTGTATAACGTAATTGTTACAGCTCATGCATTTATAATAATTTTTTTTCTAGTAATACCTATGATAATTGGAGGATTTGGTAATTGGCTTATTCCTTTAATAATTGGTGCTCCTGATATGGCTTTTCCTCGACTAAATAATCTAAGGTTTTGACTTCTTGTCCCAGCTTTGTTTTTGTTGTTGAGGTCTTCGTTGGTCGAAAGGGGTGTTGGTACTGGTTGGACAGTATATCCTCCTTTGTCTGGGAATATTGCTCATTCTGGGGCTTCGGTAGATTTGGCTATTTTTTCTTTACACCTTGCTGGAGCTTCGTCAATTTTGGGTGCTATTAACTTTATTTCCACTGCTGGGAATATACGTTCTCCTGGTTTGGTTGCTGAGCGAATTCCGTTATTTGTTTGGGCTGTTACAGTGACAGCTGTGTTACTAGTAGCTGCTTTACCAGTTTTGGCTGGTGCGATTACAATGTTGCTTACTGATCGTAATTTGAATACTTNNNNNNNNNNNNNNNNNNNNNNNNNNNNNNNNNNNNNNNNNNNNNNNNNNNNN
Pyganodon_grandis_isolate_H2693 NNNNNNNNNNNNNNNNNNNNNNNNNNNNNNNNNNNNNNNNNNNNNNNNNNNNNNNNNNNNNNNNNNNNNNNNNNNNNNNNNNNNNNNNNNNNNACTCGGGGATGATCAGTTGTATAACGTAATTGTTACAGCTCATGCATTTATAATAATTTTTTTTCTAGTAATACCTATGATAATTGGAGGATTTGGTAATTGGCTTATTCCTTTAATAATTGGTGCTCCTGATATGGCTTTTCCTCGACTAAATAATCTAAGGTTTTGACTTCTTGTCCCAGCTTTGTTTTTGTTGTTGAGGTCTTCGTTGGTCGAAAGGGGTGTTGGTACTGGTTGGACAGTATATCCTCCTTTGTCTGGGAATATTGCTCATTCTGGGGCTTCGGTAGATTTGGCTATTTTTTCTTTACACCTTGCTGGAGCTTCGTCAATTTTGGGTGCTATTAACTTTATTTCCACTGCTGGGAATATACGTTCTCCTGGTTTGGTTGCTGAGCGAATTCCGTTATTTGTTTGGGCTGTTACAGTGACAGCTGTGTTACTAGTAGCTGCTTTACCAGTTTTGGCTGGTGCGATTACAATGTTGCTTACTGATCGTAATTTGAATACTTNNNNNNNNNNNNNNNNNNNNNNNNNNNNNNNNNNNNNNNNNNNNNNNNNNNNN
Pyganodon_grandis_NC_013661 TACTTTATATTTGTTATTGGCATTATGGTCTGGTCTTATTGGGTTGGCCTTAAGGCTTTTAATCCGAGCTGAGTTAGGCCAACCAGGAAGGTTACTCGGGGATGATCAGTTGTATAACGTAATTGTTACAGCTCATGCATTTATAATAATTTTTTTTCTAGTAATACCTATGATAATTGGAGGATTTGGTAATTGGCTTATTCCTTTAATAATTGGTGCTCCTGATATGGCTTTTCCTCGACTAAATAATCTAAGGTTTTGACTTCTTGTCCCAGCTTTGTTTTTGTTGTTGAGGTCTTCGTTGGTCGAAAGGGGTGTTGGTACTGGTTGGACAGTATATCCTCCTTTGTCTGGGAATATTGCTCATTCTGGGGCTTCGGTAGATTTGGCTATTTTTTCTTTACACCTTGCTGGAGCTTCGTCAATTTTGGGTGCTATTAACTTTATTTCCACTGCTGGGAATATACGTTCTCCTGGTTTGGTTGCTGAGCGAATTCCGTTATTTGTTTGGGCTGTTACAGTGACAGCTGTGTTACTAGTAGCTGCTTTACCAGTTTTGGCTGGTGCGATTACAATGTTGCTTACTGATCGTAATTTGAATACTTCATTTTTTGACCCTACAGGGGGTGGTGATCCTATTTTGTATATGCATTTATTT
Pyganodon_grandis_voucher_MMTC_10 NNNNNNNNNNNNNNNNNNNNNNNNNNNNNNNGGTCTTATTGGGTTGGCCTTAAGGCTTTTAATCCGAGCTGAGTTAGGCCAACCAGGGAGGTTACTCGGGGATGATCAGTTGTATAACGTAATTGTTACAGCTCATGCATTTATAATAATTTTTTTTCTAGTAATACCTATGATAATTGGAGGATTTGGTAATTGGCTTATTCCTTTAATAATTGGTGCTCCTGATATGGCTTTTCCTCGACTAAATAATCTAAGGTTTTGACTTCTTGTCCCAGCTTTGTTTTTGTTGTTGAGGTCTTCGTTGGTCGAAAGGGGTGTTGGTACTGGTTGGACAGTATATCCTCCTTTGTCTGGGAATATTGCTCATTCTGGGGCTTCGGTAGATTTGGCTATTTTTTCTTTACACCTTGCTGGAGCTTCGTCAATTTTGGGTGCTATTAACTTTATTTCCACTGCTGGGAATATACGTTCTCCTGGTTTGGTTGCTGAGCGAATTCCATTATTTGTTTGGGCTGTTACAGTGACAGCTGTGTTACTAGTAGCTGCTTTACCAGTTTTGGCTGGTGCGATTACAATGTTGCTTACTGATCGTAATTTGAATACTTCATTTTTTGACNNNNNNNNNNNNNNNNNNNNNNNNNNNNNNNNNNNNNNNNNN
Pyganodon_grandis_voucher_MMTC_11 NNNNNNNNNNNNNNNNNNNNNNNNNNNNNNNGGTCTTATTGGGTTGGCCTTAAGGCTTTTAATCCGAGCTGAGTTAGGCCAACCAGGAAGGTTACTCGGGGATGATCAGTTGTATTACGTAATTGTTACAGCTCATGCATTTATAATAATTTTTTTTCTAGTAATACCTATGATAATTGGAGGATTTGGTAATTGGCTTATTCCTTTAATAATTGGTGCTCCTGATATGGCTTTTCCTCGACTAAATAATCTAAGGTTTTGACTTCTTGTCCCAGCTTTGTTTTTGTTGTTGAGGTCTTCGTTGGTCGAAAGGGGTGTTGGTACTGGTTGGACAGTATATCCTCCTTTGTCTGGGAATATTGCTCATTCTGGGGCTTCGGTAGATTTGGCTATTTTTTCTTTACACCTTGCTGGAGCTTCGTCAATTTTGGGTGCTATTAACTTTATTTCCACTGCTGGGAATATACGTTCTCCTGGTTTGGTTGCTGAGCGAATCCCGTTATTTGTTTGGGCTGTNACACTGACAGCTGTGTNACTAGTAGCTGCTTTACCAGTTTTGGCTGGTGCGATTACAATGTNGCTTACTGATCGTAATNNNNNNNNNNNNNNNNNNNNNNNNNNNNNNNNNNNNNNNNNNNNNNNNNNNNNNNNNNNNNNN
Pyganodon_lacustris_haplotype_PYLA-F-hap18 NNNNNNNNNNNNNNNNNNNNNNNNNNNNNNNNNNNNNATCGGGTTAGCCTTGAGTCTTCTGATTCGAGCTGAGTTGGGTCAACCAGGAAGGTTGCTTGGGGATGATCAGCTGTATAATGTAATTGTCACGGCTCATGCATTTATAATAATTTTTTTTCTAGTAATGCCTATGATAATCGGGGGGTTTGGTAATTGGCTTATTCCTTTAATAGTTGGTGCCCCTGATATGGCTTTTCCTCCATTGAATAATCTTAGGTTCTGACTCCTTGTTCCAGCTTTGTTTTTGTTATTGAGATCTTCATTGGTCGAGAGAGGTGTTGGCACTGGCTGAACGGTATATCCTCCTTTGTCTGGGAACATTGCTCATTCTGGGGCTTCGGTAAATTTGGCCATTTTTTCTTTGCACCTTGCTGGTGCTTCATCAATTTTAGGGGCTATTAATTTTATTTCTACTGCTGGAAATATACCTTCTCCAGGTTTGGTTGCTGAGCGAATTCCATTATTTGTTTGGGCTGTTACAGTGACAGCTGTGTTGCTAGTTGCTGCTTTACCAGTTTTGGCTGGTGCGATTACAATGTTGCTTACTGACCGTAATTTAAATACCTCATTTTTTGACCCTACAGGAGGNNNNNNNNNNNNNNNNNNNNNNNNNNNNNNN
Pyganodon_lacustris_isolate_H2103 NNNNNNNNNNNNNNNNNNNNNNNNNNNNNNNNNNNNNNNNNNNNNNNNNNNNNNNNNNNNNNNNNNNNNNNNNNNNNNNNNNNNNNNNNNNNNACTTGGGGATGATCAGCTGTATAATGTAATTGTCACGGCTCATGCATTTATAATAATTTTTTTTCTAGTAATACCTATGATAATCGGGGGGTTTGGTAATTGGCTTATTCCTTTAATAGTTGGTGCCCCTGATATGGCTTTTCCTCGATTGAATAATCTTAGGTTTTGACTCCTTGTTCCAGCTTTGTTTTTGTTATTGAGATCTTCATTGGTCGAGAGAGGTGTTGGCACTGGTTGGACGGTATATCCTCCTTTGTCTGGGAACATTGCTCATTCTGGGGCTTCGGTAGATTTGGCCATTTTTTCTTTGCACCTTGCTGGTGCTTCATCAATTTTAGGGGCTATTAATTTTATTTCTACTGCTGGGAATATACGTTCCCCAGGTTTGGTTGCTGAGCGAATTCCATTATTTGTTTGGGCTGTTACAGTAACAGCTGTGTTGCTAGTTGCTGCTTTGCCAGTTTTGGCCGGTGCGATTACAATATTGCTTACTGACCGTAATTTAAATACCTNNNNNNNNNNNNNNNNNNNNNNNNNNNNNNNNNNNNNNNNNNNNNNNNNNNNN
Pyganodon_lacustris_isolate_H2150 NNNNNNNNNNNNNNNNNNNNNNNNNNNNNNNNNNNNNNNNNNNNNNNNNNNNNNNNNNNNNNNNNNNNNNNNNNNNNNNNNNNNNNNNNNNNNACTTGGGGATGATCAGCTGTATAATGTAATTGTCACGGCTCATGCATTTATAATAATTTTTTTTCTAGTAATACCTATGATAATCGGGGGGTTTGGTAATTGGCTTATTCCTTTAATAGTTGGTGCCCCTGATATGGCTTTTCCTCGATTGAATAATCTTAGGTTCTGACTCCTTGTTCCAGCTTTGTTTTTGTTATTGAGATCTTCATTGGTCGAGAGAGGTGTTGGCACTGGTTGGACGGTATATCCTCCTTTGTCTGGGAACATTGCTCATTCTGGGGCTTCGGTAGATTTGGCCATTTTTTCTTTGCACCTTGCTGGTGCTTCATCAATTTTAGGGGCTATTAATTTTATTTCTACTGCTGGGAATATACGTTCCCCAGGTTTGGTTGCTGAGCGAATTCCATTATTTGTTTGGGCTGTTACAGTAACAGCTGTGTTGCTAGTTGCTGCTTTGCCAGTTTTGGCCGGTGCGATTACAATATTGCTTACTGACCGTAATTTAAATACCTNNNNNNNNNNNNNNNNNNNNNNNNNNNNNNNNNNNNNNNNNNNNNNNNNNNNN
Alasmidonta_varicosa_Roar_1 TACTTTATATTTATTATTTGCTTTGTGGTCAGGCTTAATTGGGTTAGCCTTGAGGCTTTTGATTCGAGCTGAGTTAGGGCAACCAGGGAGGCTATTAGGCGATGATCAGTTGTACAATGTGATTGTCACAGCTCATGCTTTTATAATAATTTTTTTTCTAGTAATACCTATAATGATTGGGGGATTTGGTAATTGACTTATCCCTTTGATGATTGGTGCTCCTGACATGGCTTTCCCTCGATTAAATAATCTAAGGTTTTGACTTCTTGTGCCAGCTTTGTTTTTATTATTAAGGTCTTCATTGGTGGAAAGTGGTGTAGGTACTGGTTGAACAGTATACCCTCCTTTATCTGGTAATGTTGCTCATTCTGGGGCTTCTGTGGATTTAGCTATTTTTTCCTTACATCTTGCTGGTGCTTCATCAATTTTAGGTGCTATTAATTTTATTTCAACTGTTGGGAATATGCGTTCTCCTGGTTTGGTTGCTGAGCGAATTCCTTTATTTGTTTGGGCTGTTACAGTAACAGCTGTGTTATTGGTTGCTGCTTTACCAGTTTTAGCTGGTGCTATTACAATGTTGCTTACTGATCGTAATTTGAATACTTCATTTTTTGACCCTACAGGAGGGGGGGATCCTATTTTGTATATGCATTTGTTT
Alasmidonta_varicosa_RR_1 TACTTTATATTTATTATTTGCTTTGTGGTCAGGCTTAATTGGGTTAGCCTTGAGGCTTTTAATTCGAGCTGAGTTAGGGCAACCAGGGAGACTATTAGGTGATGATCAGTTGTACAATGTGATTGTTACGGCCCATGCTTTTATAATAATTTTTTTTCTAGTAATACCTATAATGATTGGGGGATTTGGTAATTGACTTATCCCTTTGATGATTGGTGCTCCTGATATGGCTTTCCCTCGATTAAATAACCTAAGGTTTTGACTTCTTGTGCCAGCTTTGTTTTTGTTATTAAGGTCTTCATTGGTGGAAAGTGGTGTAGGTACTGGTTGAACAGTATATCCTCCTTTATCTGGTAATGTTGCTCATTCTGGAGCTTCTGTGGACTTAGCTATTTTTTCCTTACATCTTGCTGGTGCTTCATCAATTTTAGGTGCTATTAATTTTATTTCTACTGTTGGGAATATGCGTTCTCCTGGTTTGGTTGCTGAGCGAATTCCTTTATTTGTTTGGGCTGTTACAGTAACAGCTGTGTTATTGGTTGCTGCTTTGCCGGTTTTAGCTGGTGCTATTACAATGTTGCTTACTGATCGTAATTTGAATACTTCATTTTTTGATCCTACAGGAGGGGGGGACCCTATTTTGTATATGCATTTGTTT
Sinanodonta_tumens_B194_LC592406 TACTTTATATCTACTATTAGCGCTGTGGTCTGGTTTGGTTGGGTTGGCTTTAAGTCTTTTAATTCGAGCAGAGTTGGGTCAGCCGGGAAGGCTTTTAGGGGATGATCAGTTATATAATGTTATTGTTACAGCTCATGCTTTTATAATAATTTTCTTTTTGGTTATGCCTATGATGATTGGTGGGTTTGGGAATTGACTTATTCCTTTAATAATTGGGGCTCCTGATATAGCTTTTCCTCGATTAAATAATTTAAGGTTTTGATTACTTGTGCCAGCACTGTTTTTGCTTCTAAGGTCTTCTTTGGTTGAGAGGGGTGTTGGTACAGGGTGAACAGTATATCCTCCTTTATCAGGGAATGTTGCTCACTCTGGTGCTTCCGTTGATTTAGCTATTTTTTCTTTGCATCTTGCTGGTGCTTCGTCTATTTTAGGTGCTATTAATTTTATTTCTACTGTTGGAAATATACGATCTCCTGGTTTGGTTGCCGAGCGAATTCCTTTATTTGTATGAGCTGTCACAGTAACAGCTGTTTTGTTGGTTGCTGCTTTGCCTGTGTTAGCAGGGGCTATTACAATACTTCTTACGGATCGTAATTTAAATACTTCATTTTTTGATCCAACTGGGGGAGGTGATCCTATTTTGTATATACATTTATTT
Sinanodonta_woodiana_isolate_SW032_MN594536 TACTTTATATTTATTATTAGCATTATGGTCAGGTTTGATTGGGTTAGCTTTAAGTCTTTTAATTCGAGCAGAGTTGGGTCAGCCAGGAAGGCTTTTAGGGGATGATCAGTTGTATAATGTTATTGTTACGGCTCATGCTTTTATAATAATTTTCTTCTTAGTTATACCTATAATGATTGGAGGGTTTGGGAATTGATTAATTCCTTTAATAATTGGGGCTCCTGATATGGCTTTTCCTCGATTGAATAATTTAAGGTTTTGGTTACTTGTGCCAGCGCTATTTTTATTATTAAGGTCTTCTTTGGTGGAAAGGGGCGTTGGTACAGGGTGAACAGTATACCCACCTTTGTCTGGGAATGTTGCTCATTCTGGCGCTTCTGTTGATTTAGCTATTTTTTCTTTGCACCTTGCCGGTGCTTCATCTATTTTAGGCGCTGTTAATTTTATTTCTACTGTGGGGAATATACGGTCTCCTGGTTTGGTTGCTGAGCGAATTCCTTTGTTTGTATGAGCTGTTACCGTAACAGCTATTTTATTAGTTGCTGCTTTGCCTGTTTTAGCAGGGGCTATTACAATGCTTCTTACGGATCGTAATTTAAATACTTCATTCTTTGACCCAACTGGGGGAGGAGACCCTATTTTGTATATGCATCTATTT
Sinanodonta_Anodonta_woodiana_voucher_2014_phc_si_wo_001NC_024943 TACTTTATATTTATTATTAGCATTATGGTCAGGTTTGATTGGGTTAGCTTTAAGTCTTTTAATTCGAGCAGAGTTGGGTCAGCCAGGAAGGCTTTTAGGGGATGATCAGTTGTATAATGTTATTGTTACGGCTCATGCTTTTATAATAATTTTCTTCTTAGTTATACCTATAATGATTGGAGGGTTTGGGAATTGATTAATTCCTTTAATAATTGGGGCTCCTGATATGGCTTTTCCTCGATTGAATAATTTAAGGTTTTGGTTACTTGTGCCAGCGCTATTTTTATTATTAAGGTCTTCTTTGGTGGAAAGGGGCGTTGGTACAGGGTGAACAGTATACCCACCTTTGTCTGGGAATGTTGCTCATTCTGGCGCTTCTGTTGATTTAGCTATTTTTTCTTTGCACCTTGCCGGTGCTTCATCTATTTTAGGCGCTATTAATTTTATTTCTACTGTGGGGAATATACGGTCTCCTGGTTTGGTTGCTGAGCGAATTCCTTTGTTTGTATGAGCTGTTACCGTAACAGCTATTTTATTAGTTGCTGCTTTGCCTGTTTTAGCAGGGGCTATTACAATGCTTCTTACGGATCGTAATTTAAATACTTCATTCTTTGACCCAACTGGGGGAGGAGACCCTATTTTGTATATGCATCTATTT
Sinanodonta_woodiana_voucher_NCUBM_20180250 NNNNNNNNNNNNNNNNNNNNNNNNNNNNNNNNNNNNNNNNNNNNNNNNNTTAAGTCTTTTAATTCGAGCAGAGTTGGGTCAGCCAGGAAGGCTTTTAGGGGATGATCAGTTATATAATGTTATTGTTACGGCTCATGCTTTTATAATAATTTTCTTCTTAGTTATACCTATAATGATTGGAGGGTTTGGGAATTGATTAATTCCTTTAATAATTGGGGCTCCTGATATGGCTTTTCCTCGATTGAATAATTTAAGGTTTTGGTTACTTGTGCCAGCGCTATTTTTATTATTAAGGTCTTCTTTGGTGGAAAGGGGCGTTGGTACAGGGTGAACAGTATACCCACCTTTGTCTGGGAATGTTGCTCATTCTGGCGCTTCTGTTGATTTAGCTATTTTTTCTTTGCACCTTGCCGGTGCTTCATCTATTTTAGGCGCTGTTAATTTTATTTCTACTGTGGGGAATATACGGTCTCCTGGTTTGGTTGCTGAGCGAATTCCTTTGTTTGTATGAGCTGTTACCGTAACAGCTATTCTATTAGTTGCTGCTTTGCCTGTTTTAGCAGGGGCTATTNNNNNNNNNNNNNNNNNNNNNNNNNNNNNNNNNNNNNNNNNNNNNNNNNNNNNNNNNNNNNNNNNNNNNNNNNNNNNNNNNNNNNNN
Sinanodonta_woodiana_voucher_NCUBM_20180251 NNNNNNNNNNNNNNNNNNNNNNNNNNNNNNNNNNNNNNNNNNNNNNNNNTTAAGTCTTTTAATTCGAGCAGAGTTGGGTCAGCCAGGAAGGCTTTTAGGGGATGATCAGTTGTATAATGTTATTGTTACGGCTCATGCTTTTATAATAATTTTCTTCTTAGTTATACCTATAATGATTGGAGGGTTTGGGAATTGATTAATTCCTTTAATGATTGGGGCTCCTGATATGGCTTTTCCTCGATTGAATAATTTAAGGTTTTGGTTACTTGTGCCAGCGCTATTTTTATTATTAAGGTCTTCTTTGGTGGAAAGGGGCGTTGGTACAGGGTGAACAGTATACCCACCTTTGTCTGGGAATGTTGCTCATTCTGGCGCTTCTGTTGATTTAGCTATTTTTTCTTTGCACCTTGCCGGTGCTTCATCTATTTTAGGCGCTGTTAATTTTATTTCTACTGTGGGGAATATACGGTCTCCTGGTTTGGTTGCTGAGCGAATTCCTTTGTTTGTATGAGCTGTTACCGTAACAGCTATTTTATTAGTTGCTGCTTTGCCTGTTTTAGCAGGGGCTATTNNNNNNNNNNNNNNNNNNNNNNNNNNNNNNNNNNNNNNNNNNNNNNNNNNNNNNNNNNNNNNNNNNNNNNNNNNNNNNNNNNNNNNN
Sinanodonta_woodiana_voucher_NCUBM_20180252 NNNNNNNNNNNNNNNNNNNNNNNNNNNNNNNNNNNNNNNNNNNNNNNNNTTAAGTCTTTTAATTCGAGCAGAGTTGGGTCAGCCAGGAAGGCTTTTAGGGGATGATCAGTTGTATAATGTTATTGTTACGGCTCATGCTTTTATAATAATTTTCTTCTTAGTTATACCTATAATGATTGGAGGGTTTGGGAATTGATTAATTCCTTTAATAATTGGGGCTCCTGATATGGCTTTTCCTCGATTGAATAATTTAAGGTTTTGGTTACTTGTGCCAGCGCTATTTTTATTATTAAGGTCTTCTTTGGTGGAAAGGGGCGTTGGTACAGGGTGAACAGTATACCCACCTTTGTCTGGGAATGTTGCTCATTCTGGCGCTTCTGTTGATTTAGCTATTTTTTCTTTGCACCTTGCCGGTGCTTCATCTATTTTAGGCGCTGTTAATTTTATTTCTACTGTGGGGAATATACGGTCTCCTGGTTTGGTTGCTGAGCGAATTCCTTTGTTTGTATGAGCTGTTACCGTAACAGCTATTTTATTAGTTGCTGCTTTGCCTGTTTTAGCAGGGGCTATTNNNNNNNNNNNNNNNNNNNNNNNNNNNNNNNNNNNNNNNNNNNNNNNNNNNNNNNNNNNNNNNNNNNNNNNNNNNNNNNNNNNNNNN
Strophitus_cf._pascagoulaensis_CS-2017_clone_1 NNNNNNNTATTTACTATTGGCTTTGTGGTCTGGTTTGATTGGGTTAGCCTTAAGGCTTTTGATCCGAGCTGAGTTAGGCCAGCCAGGAAGATTATTGGGAGATGATCAGTTATACAATGTTATTGTCACGGCTCATGCTTTTATAATAATTTTTTTTTTAGTAATGCCTATGATAATTGGGGGGTTTGGAAATTGGCTTATTCCTTTGATAATTGGCGCTCCGGATATGGCTTTTCCCCGGTTAAACAATTTAAGATTTTGACTTCTTGTACCAGCATTATTTTTGTTGTTGAGATCGTCGTTGGTTGAGAGAGGTGTAGGCACTGGTTGAACAGTGTATCCTCCTCTGTCAGGAAATGTTGCTCATTCCGGGGCTTCGGTGGATTTAGCTATCTTTTCTTTGCATCTTGCTGGTGCTTCGTCAATTCTAGGTGCTGTTAATTTTATTTCTACTGTTGGAAACATACGATCTCCGGGTTTGGTTGCTGAGCGAATTCCCTTGTTTGTTTGGGCTGTTGTAGTTACAGCTGTATTATTGGTCGCTGCTCTTCCTGTTTTAGCTGGTGCTATCACAATATTACTTACTGACCGTAATTTAAATACTTCTTTCTTTGACCCTACAGGGGGGGGTGATCCAATTTTGTATATGCATTTGNNN
Strophitus_cf._pascagoulaensis_CS-2017_clone_2 NNNNNNNTATTTACTATTGGCTTTGTGGTCTGGCTTGATTGGGTTAGCCTTAAGGCTTTTGATCCGAGCTGAGTTAGGCCAGCCAGGAAGATTATTGGGAGATGATCAGTTGTATAATGTTATTGTCACGGCTCATGCTTTTATAATAATTTTTTTTTTAGTAATGCCTATGATAATTGGGGGGTTTGGAAATTGGCTTATTCCTTTGATAATTGGCGCTCCGGATATGGCTTTTCCCCGGTTAAATAATTTAAGATTTTGACTTCTTGTGCCAGCATTATTTTTATTGTTGAGATCGTCGTTGGTTGAGAGAGGTGTAGGCACTGGTTGAACAGTGTATCCTCCTTTATCAGGAAATGTTGCTCATTCCGGGGCTTCGGTGGATTTAGCTATCTTTTCTTTGCATCTTGCTGGTGCTTCGTCAATTCTAGGTGCTGTTAATTTTATTTCTACTGTTGGAAACATACGATCTCCGGGTTTGGTTGCTGAGCGAATTCCATTGTTTGTTTGGGCTGTTGTAGTTACAGCTGTATTATTGGTCGCTGCTCTTCCTGTTTTAGCTGGTGCTATCACAATACTACTTACTGACCGTAATTTAAATACTTCTTTCTTTGACCCTACAGGGGGGGGTGATCCAATTTTGTACATGCATTTGNNN
Strophitus_cf._pascagoulaensis_CS-2017_clone_3 NNNNNNNNCTTTACTATTGGCTTTGTGGTCTGGCTTGATTGGGTTAGCCATAAGGCTTTTGATCCGAGCTGAGTTAGGCCAGCCAGGAAGATTATTGGGAGATGATCAGTTGTATAATGTTATTGTCACGGCTCATGCTTTTATAATAATTTTTTTTTTAGTAATGCCTATGATAATTGGGGGGTTTGGAAATTGGCTTATTCCTTTGATAATTGGCGCTCCGGATATGGCTTTTCCCCGGTTAAATAATTTAAGATTTTGACTTCCTGTGCCAGCATTATTTTTATTGATGAGATCGTCGTTGGTTGAGAGAGGTGTAGGCACTGGTTGAACAGTGTATCCTCCTTTATCAGGAAATGATGCTCATTCCGGGGCTTCGGTGGATTTAGCTATTTTTTCTTTGCATCTTGCTGGTGCTTCGTCAATTCTAGGTGCTGTTAATTTTATTTCTACTGTTGGAAACATACGATCTCCGGGTTTGGTTGCTGAGCGAATTCCATTGTTTGTTTGGGCTGTTGTAGTTACAGCTGTATTATTGGTCGCGGCTCGTCCGGTTTTAGCTGGAGCTATCACAATACTACTTACTGACCGTAATCTAAATACTTCTTTCTTTGACCCTACGGCGGGGGGAGATCCAATTTTGTACATGCATTTGNNN
Strophitus_cf._pascagoulaensis_CS-2017_clone_4 NNNNNNNNNNNNNNNNNNNNNNNNNNNNNNNNNNTTGATTGGGTTAGCCTTAAGGCTTTTGATTCGAGCTGAGTTAGGCCAGCCAGGAAGATTATTGGGAGATGATCAGTTGTATAATGTTATTGTCACGGCTCATGCTTTTATAATAATTTTTTTTTTAGTAATGCCTATGATAATTGGGGGGTTTGGAAATTGGCTTATTCCTTTGATAATTGGCGCTCCGGATATGGCTTTTCCCCGGTTAAATAATTTAAGATTTTGACTTCTTGTGCCAGCATTATTTTTATTGTTGAGATCGTCGTTGGTTGAGAGAGGTGTAGGCACTGGTTGAACAGTGTATCCTCCTTTATCAGGAAATGTTGCTCATTCCGGGGCTTCGGTGGATTTAGCTATCTTTTCTTTGCATCTTGCTGGTGCTTCGTCAATTCTAGGTGCTGTTAATTTTATTTCTACTGTTGGAAACATACGATCTCCGGGTTTGGTTGCTGAGCGAATTCCATTGTTTGTTTGGGCTGTTGTAGTTACAGCTGTATTATTGGTCGCTGCTCTTCCTGTTTTAGCTGGTGCTATCACAATACTACTTACTGACCGTAATTTAAATACTTCTTTCTTTGACCCTACAGGGGGGGGTGATCCAATTTTGTACNNNNNNNNNNNN
Strophitus_pascagoulaensis_clone_1 NNNNNNNTACTTATTATTGGCTTTATGGTCTGGTTTGATTGGGTTAGCCTTAAGGCTTTTGATCCGGGCTGAGTTAGGCCAGCCAGGAAGGTTATTGGGAGATGACCAGTTGTATAATGTTATTGTCACGGCTCATGCTTTTATAATAATTTTTTTTTTAGTAATGCCTATGATAATTGGGGGATTTGGAAATTGGCTTATTCCTTTAATAATTGGCGCTCCGGATATAGCTTTTCCTCGGTTGAATAATTTGAGATTTTGACTTCTTGTGCCAGCATTGTTTTTGTTGTTGAGATCTTCGTTGGTTGAGAGAGGTGTAGGCACTGGTTGAACAGTATACCCTCCTTTGTCAGGAAATGTTGCTCATTCTGGGGCTTCGGTGGATTTAGCCATTTTTTCTTTGCATCTTGCTGGTGCTTCTTCAATTTTAGGCGCTGTTAATTTTATTTCTACTGTTGGGAATATACGATCTCCGGGTTTGGTTGCTGAACGAATTCCTTTATTTGTTTGGGCTGTTGTAGTTACAGCTATACTATTAGTTGCTGCTCTTCCGGTTTTAGCTGGTGCTATCACAATATTACTTACTGATCGTAATTTAAATACTTCTTTCTTTGACCCGACAGGGGGGGGTGATCCAATTTTGTATATGCATTTGNNN
Strophitus_pascagoulaensis_clone_2 NNNNNNNTACTTATTATTGGCTTTATGGTCTGGTTTGATTGGGTTAGCCTTAAGGCTTTTGATCCGGGCTGAGTTAGGCCAGCCAGGAAGGTTATTGGGAGATGACCAGTTGTATAATGTTATTGTCACGGCTCATGCTTTTATAATAATTTTTTTTTTAGTAATGCCTATGATAATTGGGGGATTTGGAAATTGGCTTATTCCTTTAATAATTGGCGCTCCGGATATAGCTTTTCCTCGGTTGAATAATTTGAGATTTTGACTTCTTGTGCCAGCATTGTTTTTGTTGTTGAGATCTTCGTTGGTTGAGAGAGGTGTAGGCACTGGTTGAACAGTATACCCTCCTTTGTCAGGAAATGTTGCTCATTCTGGGGCTTCGGTGGATTTAGCCATTTTTTCTTTGCATCTTGCTGGTGCTTCTTCAATTTTAGGCGCTGTTAATTTTATTTCTACTGTTGGGAATATACGATCTCCGGGTTTGGTTGCTGAACGAATTCCTTTATTTGTTTGGGCTGTTGTAGTTACAGCTATACTATTAGTTGCTGCTCTTCCGGTTTTAGCTGGTGCTATCACAATATTACTTACTGATCGTAATTTAAATACTTCTTTCTTTGACCCGACAGGGGGGGGTGATCCAATTTTGTATATGCATTTGNNN
Strophitus_pascagoulaensis_clone_3 NNNNNNNTACTTATTATTGGCTTTATGGTCTGGTTTGATTGGGTTAGCCTTAAGGCTTTTGATCCGGGCTGAGTTAGGCCAGCCAGGAAGGTTATTGGGAGATGACCAGTTGTATAATGTTATTGTCACGGCTCATGCTTTTATAATAATTTTTTTTTTAGTAATGCCTATGATAATTGGGGGATTTGGAAATTGGCTTATTCCTTTAATAATTGGCGCTCCGGATATAGCTTTTCCTCGGTTGAATAATTTGAGATTTTGACTTCTTGTGCCAGCATTGTTTTTGTTGTTGAGATCTTCGTTGGTTGAGAGAGGTGTAGGCACTGGTTGAACAGTATACCCTCCTTTGTCAGGAAATGTTGCTCATTCTGGGGCTTCGGTGGATTTAGCCATTTTTTCTTTGCATCTTGCTGGTGCTTCTTCAATTTTAGGCGCTGTTAATTTTATTTCTACTGTTGGGAATATACGATCTCCGGGTTTGGTTGCTGAACGAATTCCTTTATTTGTTTGGGCTGTTGTAGTTACAGCTATACTATTAGTTGCTGCTCTTCCGGTTTTAGCTGGTGCTATCACAATATTACTTACTGATCGTAATTTAAATACTTCTTTCTTTGACCCGACAGGGGGGGGTGATCCAATTTTGTATATGCATTTGNNN
Strophitus_pascagoulaensis_clone_4 NNNNNNNTACTTATTATTGGCTTTATGGTCTGGTTTGATTGGGTTAGCCTTAAGGCTTTTGATCCGGGCTGAGTTAGGCCAGCCAGGAAGGTTATTGGGAGATGACCAGTTGTATAATGTTATTGTCACGGCTCATGCTTTTATAATAATTTTTTTTTTAGTAATGCCTATGATAATTGGGGGATTTGGAAATTGGCTTATTCCTTTAATAATTGGCGCTCCGGATATAGCTTTTCCTCGGTTGAATAATTTGAGATTTTGACTTCTTGTGCCAGCATTGTTTTTGTTGTTGAGATCTTCGTTGGTTGAGAGAGGTGTAGGCACTGGTTGAACAGTATACCCTCCTTTGTCAGGAAATGTTGCTCATTCTGGGGCTTCGGTGGATTTAGCCATTTTTTCTTTGCATCTTGCTGGTGCTTCTTCAATTTTAGGCGCTGTTAATTTTATTTCTACTGTTGGGAATATACGATCTCCGGGTTTGGTTGCTGAACGAATTCCTTTATTTGTTTGGGCTGTTGTAGTTACAGCTATACTATTAGTTGCTGCTCTTCCGGTTTTAGCTGGTGCTATCACAATATTACTTACTGATCGTAATTTAAATACTTCTTTCTTTGACCCGACAGGGGGGGGTGATCCAATTTTGTATATGCATTTGNNN
Strophitus_pascagoulaensis_clone_5 NNNNNNNTACTTATTATTGGCTTTATGGTCTGGTTTGATTGGGTTAGCCTTAAGGCTTTTGATCCGGGCTGAGTTAGGCCAGCCAGGAAGGTTATTGGGAGATGACCAGTTGTATAATGTTATTGTCACGGCTCATGCTTTTATAATAATTTTTTTTTTAGTAATGCCTATGATAATTGGGGGATTTGGAAATTGGCTTATTCCTTTAATAATTGGCGCTCCGGATATAGCTTTTCCTCGGTTGAATAATTTGAGATTTTGACTTCTTGTGCCAGCATTGTTTTTGTTGTTGAGATCTTCGTTGGTTGAGAGAGGTGTAGGCACTGGTTGAACAGTATACCCTCCTTTGTCAGGAAATGTTGCTCATTCTGGGGCTTCGGTGGATTTAGCCATTTTTTCTTTGCATCTTGCTGGTGCTTCTTCAATTTTAGGCGCTGTTAATTTTATTTCTACTGTTGGGAATATACGATCTCCGGGTTTGGTTGCTGAACGAATTCCTTTATTTGTTTGGGCTGTTGTAGTTACAGCTATACTATTAGTTGCTGCTCTTCCGGTTTTAGCTGGTGCTATCACAATATTACTTACTGATCGTAATTTAAATACTTCTTTCTTTGACCCGACAGGGGGGGGTGATCCAATTTTGTATATGCATTTGNNN
Strophitus_pascagoulaensis_clone_6 NNNNNNNTACTTATTATTGGCTTTATGGTCTGGTTTGATTGGGTTAGCCTTAAGGCTTTTGATCCGGGCTGAGTTAGGCCAGCCAGGAAGGTTATTGGGAGATGACCAGTTGTATAATGTTATTGTCACGGCTCATGCTTTTATAATAATTTTTTTTTTAGTAATGCCTATGATAATTGGGGGATTTGGAAATTGGCTTATTCCTTTAATAATTGGCGCTCCGGATATAGCTTTTCCTCGGTTGAATAATTTGAGATTTTGACTTCTTGTACCAGCATTGTTTTTGTTGTTGAGATCTTCGTTGGTTGAGAGAGGTGTAGGCACTGGTTGAACAGTATACCCTCCTTTGTCAGGAAATGTTGCTCATTCTGGGGCTTCGGTGGATTTAGCCATTTTTTCTTTGCATCTTGCTGGTGCTTCTTCAATTTTAGGCGCTGTTAATTTTATTTCTACTGTTGGGAATATACGATCTCCGGGTTTGGTTGCTGAACGAATTCCTTTATTTGTTTGGGCTGTTGTAGTTACAGCTATACTATTAGTTGCTGCTCTTCCGGTTTTAGCTGGTGCTATCACAATATTACTTACTGATCGTAATTTAAATACTTCTTTCTTTGACCCGACAGGGGGGGGTGATCCAATTTTGTATATGCATTTGNNN
Strophitus_pascagoulaensis_clone_7 NNNNNNNTACTTATTATTGGCTTTATGGTCTGGTTTGATTGGGTTAGCCTTAAGGCTTTTGATCCGGGCTGAGTTAGGCCAGCCAGGAAGGTTATTGGGAGATGACCAGTTGTATAATGTTATTGTCACGGCTCATGCTTTTATAATAATTTTTTTTTTAGTAATGCCTATGATAATTGGGGGATTTGGAAATTGGCTTATTCCTTTAATAATTGGCGCTCCGGATATAGCTTTTCCTCGGTTGAATAATTTGAGATTTTGACTTCTTGTGCCAGCATTGTTTTTGTTGTTGAGATCTTCGTTGGTTGAGAGAGGTGTAGGCACTGGTTGAACAGTATACCCTCCTTTGTCAGGAAATGTTGCTCATTCTGGGGCTTCGGTGGATTTAGCCATTTTTTCTTTGCATCTTGCTGGTGCTTCTTCAATTTTAGGCGCTGTTAATTTTATTTCTACTGTTGGGAATATACGATCTCCGGGTTTGGTTGCTGAACGAATTCCTTTATTTGTTTGGGCTGTTGTAGTTACAGCTATACTATTAGTTGCTGCTCTTCCGGTTTTAGCTGGTGCTATCACAATATTACTTACTGATCGTAATTTAAATACTTCTTTCTTTGACCCGACAGGGGGGGGTGATCCAATTTTGTATATGCATTTGNNN
Strophitus_pascagoulaensis_clone_8 NNNNNNNTACTTATTATTGGCTTTATGGTCTGGTTTGATTGGGTTAGCCTTAAGGCTTTTGATCCGGGCTGAGTTAGGCCAGCCAGGAAGGTTATTGGGAGATGACCAGTTGTATAATGTTATTGTCACGGCTCATGCTTTTATAATAATTTTTTTTTTAGTAATGCCTATGATAATTGGGGGATTTGGAAATTGGCTTATTCCTTTAATAATTGGCGCTCCGGATATAGCTTTTCCTCGGTTGAATAATTTGAGATTTTGACTTCTTGTGCCAGCATTGTTTTTGTTGTTGAGATCTTCGTTGGTTGAGAGAGGTGTAGGCACTGGTTGAACAGTATACCCTCCTTTGTCAGGAAATGTTGCTCATTCTGGGGCTTCGGTGGATTTAGCCATTTTTTCTTTGCATCTTGCTGGTGCTTCTTCAATTTTAGGCGCTGTTAATTTTATTTCTACTGTTGGGAATATACGATCTCCGGGTTTGGTTGCTGAACGAATTCCTTTATTTGTTTGGGCTGTTGTAGTTACAGCTATACTATTAGTTGCTGCTCTTCCGGTTTTAGCTGGTGCTATCACAATATTACTTACTGATCGTAATTTAAATACTTCTTTCTTTGACCCGACAGGGGGGGGTGATCCAATTTTGTATATGCATTTGNNN
Strophitus_pascagoulaensis_clone_9 NNNNNNNTACTTATTATTGGCTTTATGGTCTGGTTTGATTGGGTTAGCCTTAAGGCTTTTGATCCGGGCTGAGTTAGGCCAGCCAGGAAGGTTATTGGGAGATGACCAGTTGTATAATGTTATTGTCACGGCTCATGCTTTTATAATAATTTTTTTTTTAGTAATGCCTATGATAATTGGGGGATTTGGAAATTGGCTTATTCCTTTAATAATTGGCGCTCCGGATATAGCTTTTCCTCGGTTGAATAATTTGAGATTTTGACTTCTTGTGCCAGCATTGTTTTTGTTGTTGAGATCTTCGTTGGTTGAGAGAGGTGTAGGCACTGGTTGAACAGTATACCCTCCTTTGTCAGGAAATGTTGCTCATTCTGGGGCTTCGGTGGATTTAGCCATTTTTTCTTTGCATCTTGCTGGTGCTTCTTCAATTTTAGGCGCTGTTAATTTTATTTCTACTGTTGGGAATATACGATCTCCGGGTTTGGTTGCTGAACGAATTCCTTTATTTGTTTGGGCTGTTGTAGTTACAGCTATACTATTAGTTGCTGCTCTTCCGGTTTTAGCTGGTGCTATCACAATATTACTTACTGATCGTAATTTAAATACTTCTTTCTTTGACCCGACAGGGGGGGGTGATCCAATTTTGTATATGCATTTGNNN
Strophitus_pascagoulaensis_clone_10 NNNNNNNTACTTATTATTGGCTTTATGGTCTGGTTTGATTGGGTTAGCCTTAAGGCTTTTGATCCGGGCTGAGTTAGGCCAGCCAGGAAGGTTATTGGGAGATGACCAGTTGTATAATGTTATTGTCACGGCTCATGCTTTTATAATAATTTTTTTTTTAGTAATGCCTATGATAATTGGGGGATTTGGAAATTGGCTTATTCCTTTAATAATTGGCGCTCCGGATATAGCTTTTCCTCGGTTGAATAATTTGAGATTTTGACTTCTTGTGCCAGCATTGTTTTTGTTGTTGAGATCTTCGTTGGTTGAGAGAGGTGTAGGCACTGGTTGAACAGTATACCCTCCTTTGTCAGGAAATGTTGCTCATTCTGGGGCTTCGGTGGATTTAGCCATTTTTTCTTTGCATCTTGCTGGTGCTTCTTCAATTTTAGGCGCTGTTAATTTTATTTCTACTGTTGGGAATATACGATCTCCGGGTTTGGTTGCTGAACGAATTCCTTTATTTGTTTGGGCTGTTGTAGTTACAGCTATACTATTAGTTGCTGCTCTTCCGGTTTTAGCTGGTGCTATCACAATATTACTTACTGATCGTAATTTAAATACTTCTTTCTTTGACCCGACAGGGGGGGGTGATCCAATTTTGTATATGCATTTGNNN
Strophitus_radiatus_clone_1 NNNNNNNTATTTATTATTGGCTTTGTGGTCTGGTTTGATTGGGTTAGCCTTAAGGCTTTTGATCCGAGCTGAGTTAGGCCAGCCAGGAAGGTTGTTGGGAGATGACCAGTTATACAATGTTATTGTCACGGCTCATGCTTTTATAATAATTTTTTTTTTAGTAATGCCTATGATAATTGGTGGGTTTGGAAATTGGCTTATTCCTTTAATAATTGGTGCTCCGGATATGGCTTTTCCTCGGTTAAATAATTTGAGATTTTGACTTCTTGTACCAGCATTATTTTTGTTGTTGAGATCTTCGTTAGTTGAGAGGGGTGTAGGCACTGGTTGAACAGTGTACCCTCCTTTGTCAGGAAATGTTGCTCATTCTGGGGCTTCGGTGGATTTAGCTATTTTTTCTTTGCATCTTGCTGGTGCTTCTTCAATTTTAGGTGCTGTTAATTTTATTTCTACTGTTGGAAATATACGATCTCCGGGTTTGGTTGCTGAACGAATTCCCTTATTTGTTTGGGCTGTTGTAGTTACAGCTGTGTTGTTAGTTGCTGCTCTTCCAGTTTTAGCTGGTGCTATCACAATATTACTTACTGACCGTAATTTAAGTACTTCTTTTTTTGACCCTACAGGGGGGGGTGATCCAATTTTGTATATGCATTTGNNN
Strophitus_radiatus_clone_2 NNNNNNNNNNNNNNNNNNGGCTTTGTGGTCTGGTTTGATTGGGTTAGCCTTAAGGCTTTTGATCCGAGCTGAGTTAGGCCAGCCAGGAAGGTTGTTGGGAGATGACCAGTTATACAATGTTATTGTCACGGCTCATGCTTTTATAATAATTTTTTTTTTAGTAATGCCTATGATAATTGGTGGGTTTGGAAATTGGCTTATTCCTTTAATAATTGGTGCTCCGGATATGGCTTTTCCTCGGTTAAATAATTTGAGATTTTGACTTCTTGTACCAGCATTATTTTTGTTGTTGAGATCTTCGTTAGTTGAGAGGGGTGTAGGCACTGGTTGAACAGTGTACCCTCCTTTGTCAGGAAATGTTGCTCATTCTGGGGCTTCGGTGGATTTAGCTATTTTTTCTTTGCATCTTGCTGGTGCTTCTTCAATTTTAGGTGCTGTTAATTTTATTTCTACTGTTGGAAATATACGATCTCCGGGTTTGGTTGCTGAACGAATTCCCTTATTTGTTTGGGCTGTTGTAGTTACAGCTGTGTTGTTAGTTGCTGCTCTTCCAGTTTTAGCTGGTGCTATCACAATATTACTTACTGACCGTAATTTAAGTACTTCTTTTTTTGACCCTACAGGGGGGGGTGATCCAATTTTGTATNNNNNNNNNNNN
Strophitus_radiatus_clone_3 NNNNNNNTACTTATTATTGGCTTTGTGGTCTGGTTTGATCGGGTTAGCCTTAAGGCTTTTGATCCGAGCTGAGTTAGGCCAGCCAGGAAGGTTGTTAGGAGATGACCAGTTATATAATGTTATTGTCACGGCTCATGCTTTTATAATAATTTTTTTTTTAGTAATACCCATGATAATTGGGGGGTTTGGAAATTGGCTTATTCCTTTAATAATTGGTGCTCCGGATATGGCTTTTCCTCGGTTAAATAATTTGAGATTTTGACTTCTTGTACCAGCATTGTTTTTGTTGTTGAGATCTTCGTTAGTCGAGAGGGGTGTAGGCACTGGTTGAACAGTGTACCCTCCTTTGTCAGGAAATGTTGCTCATTCTGGGGCTTCGGTGGATTTAGCTATTTTTTCTTTGCATCTTGCTGGTGCTTCTTCAATTCTAGGTGCTGTTAATTTTATTTCTACTGTTGGAAATATACGATCTCCGGGTTTGGTTGCTGAGCGAATTCCTTTATTTGTTTGGGCTGTTGTAGTTACAGCTGTGTTGTTAGTTGCTGCTCTTCCAGTTTTAGCTGGTGCTATCACAATATTACTTACTGACCGTAATTTAAGTACTTCTTTCTTTGACCCTACAGGGGGGGGTGATCCAATTTTGTATATACATTTGNNN
Strophitus_radiatus_clone_4 NNNNNNNTACTTATTATTGGCTTTGTGGTCTGGTTTGATCGGGTTAGCCTTAAGGCTTTTGATCCGAGCTGAGTTAGGCCAGCCAGGAAGGTTGTTAGGAGATGACCAGTTATATAATGTTATTGTCACGGCTCATGCTTTTATAATAATTTTTTTTTTAGTAATACCCATGATAATTGGGGGGTTTGGAAATTGGCTTATTCCTTTAATAATTGGTGCTCCGGATATGGCTTTTCCTCGGTTAAATAATTTGAGATTTTGACTTCTTGTACCAGCATTGTTTTTGTTGTTGAGATCTTCGTTAGTCGAGAGGGGTGTAGGCACTGGTTGAACAGTGTACCCTCCTTTGTCAGGAAATGTTGCTCATTCTGGGGCTTCGGTGGATTTAGCTATTTTTTCTTTGCATCTTGCTGGTGCTTCTTCAATTCTAGGTGCTGTTAATTTTATTTCTACTGTTGGAAATATACGATCTCCGGGTTTGGTTGCTGAGCGAATTCCTTTATTTGTTTGGGCTGTTGTAGTTACAGCTGTGTTGTTAGTTGCTGCTCTTCCAGTTTTAGCTGGTGCTATCACAATATTACTTACTGACCGTAATTTAAGTACTTCTTTCTTTGACCCTACAGGGGGGGGTGATCCAATTTTGTATATACATTTGNNN
Strophitus_radiatus_clone_5 NNNNNNNTACTTATTATTAGCTTTGTGGTCTGGTCTGATCGGGTTAGCCTTAAGGCTTTTGATCCGAGCTGAGTTAGGCCAGCCAGGAAGATTGTTGGGAGATGACCAGTTATATAATGTTATTGTCACGGCTCATGCTTTTATAATAATTTTTTTTTTAGTAATGCCCATGATAATTGGGGGGTTTGGAAATTGGCTTATTCCTTTAATAATTGGTGCTCCGGATATGGCTTTTCCTCGGTTAAATAATTTGAGATTTTGACTTCTTGTGCCAGCATTGTTTTTGTTGTTGAGATCTTCGTTAGTCGAGAGGGGTGTAGGCACTGGTTGAACAGTGTACCCTCCTTTGTCAGGAAATGTTGCTCATTCTGGGGCTTCGGTGGATTTAGCTATTTTTTCTTTGCATCTTGCTGGTGCTTCTTCAATTCTAGGTGCTGTTAATTTTATTTCTACTGTTGGAAATATACGATCTCCGGGTTTGGTTGCTGAGCGAATTCCTTTATTTGTTTGGGCTGTTGTAGTTACAGCTGTGTTGTTAGTTGCTGCTCTTCCAGTTTTAGCTGGTGCTATCACAATATTACTTACTGACCGTAATTTAAGTACTTCTTTCTTTGACCCTACAGGGGGGGGTGATCCAATTTTGTATNNNNNNNNNNNN
Strophitus_radiatus_clone_6 NNNNNNNTACTTATTATTAGCTTTGTGGTCTGGTCTGATCGGGTTAGCCTTAAGGCTTTTGATCCGAGCTGAGTTAGGCCAGCCAGGAAGATTGTTGGGAGATGACCAGTTATATAATGTTATTGTCACGGCTCATGCTTTTATAATAATTTTTTTTTTAGTAATGCCCATGATAATTGGGGGGTTTGGAAATTGGCTTATTCCTTTAATAATTGGTGCTCCGGATATGGCTTTTCCTCGGTTAAATAATTTGAGATTTTGACTTCTTGTGCCAGCATTGTTTTTGTTGTTGAGATCTTCGTTAGTCGAGAGGGGTGTAGGCACTGGTTGAACAGTGTACCCTCCTTTGTCAGGAAATGTTGCTCATTCTGGGGCTTCGGTGGATTTAGCTATTTTTTCTTTGCATCTTGCTGGTGCTTCTTCAATTCTAGGTGCTGTTAATTTTATTTCTACTGTTGGAAATATACGATCTCCGGGTTTGGTTGCTGAGCGAATTCCTTTATTTGTTTGGGCTGTTGTAGTTACAGCTGTGTTGTTAGTTGCTGCTCTTCCAGTTTTAGCTGGTGCTATCACAATATTACTTACTGACCGTAATTTAAGTACTTCTTTCTTTGACCCTACAGGGGGGGGTGATCCAATTTTGTATATGCATTTGNNN
Strophitus_radiatus_clone_7 NNNNNNNTACTTATTATTAGCTTTGTGGTCTGGTCTGATCGGGTTAGCCTTAAGGCTTTTGATCCGAGCTGAGTTAGGCCAGCCAGGAAGATTGTTGGGAGATGACCAGTTATATAATGTTATTGTCACGGCTCATGCTTTTATAATAATTTTTTTTTTAGTAATGCCCATGATAATTGGGGGGTTTGGAAATTGGCTTATTCCTTTAATAATTGGTGCTCCGGATATGGCTTTTCCTCGGTTAAATAATTTGAGATTTTGACTTCTTGTGCCAGCATTGTTTTTGTTGTTGAGATCTTCGTTAGTCGAGAGGGGTGTAGGCACTGGTTGAACAGTGTACCCTCCTTTGTCAGGAAATGTTGCTCATTCTGGGGCTTCGGTGGATTTAGCTATTTTTTCTTTGCATCTTGCTGGTGCTTCTTCAATTCTAGGTGCTGTTAATTTTATTTCTACTGTTGGAAATATACGATCTCCGGGTTTGGTTGCTGAGCGAATTCCTTTATTTGTTTGGGCTGTTGTAGTTACAGCTGTGTTGTTAGTTGCTGCTCTTCCAGTTTTAGCTGGTGCTATCACAATATTACTTACTGACCGTAATTTAAGTACTTCTTTCTTTGACCCTACAGGGGGGGGTGATCCAATTTTGTATATGCATTTGNNN
Strophitus_radiatus_clone_8 NNNNNNNTACTTATTATTAGCTTTGTGGTCTGGTCTGATCGGGTTAGCCTTAAGGCTTTTGATCCGAGCTGAGTTAGGCCAGCCAGGAAGATTGTTGGGAGATGACCAGTTATATAATGTTATTGTCACGGCTCATGCTTTTATAATAATTTTTTTTTTAGTAATGCCCATGATAATTGGGGGGTTTGGAAATTGGCTTATTCCTTTAATAATTGGTGCTCCGGATATGGCTTTTCCTCGGTTAAATAATTTGAGATTTTGACTTCTTGTGCCAGCATTGTTTTTGTTGTTGAGATCTTCGTTAGTCGAGAGGGGTGTAGGCACTGGTTGAACAGTGTACCCTCCTTTGTCAGGAAATGTTGCTCATTCTGGGGCTTCGGTGGATTTAGCTATTTTTTCTTTGCATCTTGCTGGTGCTTCTTCAATTCTAGGTGCTGTTAATTTTATTTCTACTGTTGGAAATATACGATCTCCGGGTTTGGTTGCTGAGCGAATTCCTTTATTTGTTTGGGCTGTTGTAGTTACAGCTGTGTTGTTAGTTGCTGCTCTTCCAGTTTTAGCTGGTGCTATCACAATATTACTTACTGACCGTAATTTAAGTACTTCTTTCTTTGACCCTACAGGGGGGGGTGATCCAATTTTGTATATGCATTTGNNN
Strophitus_radiatus_clone_9 NNNNNNNTACTTATTATTAGCTTTGTGGTCTGGTCTGATCGGGTTAGCCTTAAGGCTTTTGATCCGAGCTGAGTTAGGCCAGCCAGGAAGATTGTTGGGAGATGACCAGTTATATAATGTTATTGTCACGGCTCATGCTTTTATAATAATTTTTTTTTTAGTAATGCCCATGATAATTGGGGGGTTTGGAAATTGGCTTATTCCTTTAATAATTGGTGCTCCGGATATGGCTTTTCCTCGGTTAAATAATTTGAGATTTTGACTTCTTGTGCCAGCATTGTTTTTGTTGTTGAGATCTTCGTTAGTCGAGAGGGGTGTAGGCACTGGTTGAACAGTGTACCCTCCTTTGTCAGGAAATGTTGCTCATTCTGGGGCTTCGGTGGATTTAGCTATTTTTTCTTTGCATCTTGCTGGTGCTTCTTCAATTCTAGGTGCTGTTAATTTTATTTCTACTGTTGGAAATATACGATCTCCGGGTTTGGTTGCTGAGCGAATTCCTTTATTTGTTTGGGCTGTTGTAGTTACAGCTGTGTTGTTAGTTGCTGCTCTTCCAGTTTTAGCTGGTGCTATCACAATATTACTTACTGACCGTAATTTAAGTACTTCTTTCTTTGACCCTACAGGGGGGGGTGATCCAATTTTGTATATGCATTTGNNN
Strophitus_radiatus_clone_10 NNNNNNNTACTTATTATTGGCTTTGTGGTCTGGTTTGATCGGGTTAGCCTTAAGGCTTTTGATCCGAGCTGAGTTAGGCCAGCCAGGAAGGTTGTTAGGAGATGACCAGTTATATAATGTTATTGTCACGGCTCATGCTTTTATAATAATTTTTTTTTTAGTAATGCCCATGATAATTGGGGGGTTTGGAAATTGGCTTATTCCTTTAATAATTGGTGCTCCGGATATGGCTTTTCCTCGGTTAAATAATTTGAGATTTTGACTTCTTGTACCAGCATTGTTTTTGTTGTTGAGATCTTCGTTAGTCGAGAGGGGTGTAGGCACTGGTTGAACAGTGTACCCTCCTTTGTCAGGAAATGTTGCTCATTCTGGGGCTTCGGTGGATTTAGCTATTTTTTCTTTGCATCTTGCTGGTGCTTCTTCAATTTTAGGTGCTGTTAATTTTATTTCTACTGTTGGAAATATACGATCTCCGGGTTTGGTTGCTGAGCGAATTCCTTTATTTGTTTGGGCTGTTGTAGTTACAGCTGTGTTGTTAGTTGCTGCTCTTCCAGTTTTAGCTGGTGCTATCACAATATTACTTACTGACCGTAATTTAAGTACTTCTTTCTTTGACCCTACAGGGGGGGGTGATCCAATTTTGTATATGCATTTGNNN
Strophitus_radiatus_clone_11 NNNNNNNTACTTATTATTGGCTTTGTGGTTTGGTTTGATCGGGTTAGCCTTAAGGCTTTTGATCCGAGCTGAGTTAGGCCAGCCAGGAAGGTTGTTAGGAGATGACCAGTTATATAATGTTATTGTCACGGCTCATGCTTTTATAATAATTTTTTTTTTAGTAATGCCCATGATAATTGGGGGGTTTGGAAATTGGCTTATTCCTTTAATAATTGGTGCTCCGGATATGGCTTTTCCTCGGTTAAATAATTTGAGATTTTGACTTCTTGTACCAGCATTGTTTTTGTTGTTGAGATCTTCGTTAGTCGAGAGGGGTGTAGGCACTGGTTGAACAGTGTACCCTCCTTTGTCAGGAAATGTTGCTCATTCTGGGGCTTCGGTGGATTTAGCTATTTTTTCTTTGCATCTTGCTGGTGCTTCTTCAATTCTAGGTGCTGTTAATTTTATTTCTACTGTTGGAAATATACGATCTCCGGGTTTGGTTGCTGAGCGAATTCCTTTATTTGTTTGGGCTGTTGTAGTTACAGCTGTGTTGTTAGTTGCTGCTCTTCCAGTTTTAGCTGGTGCTATCACAATATTACTTACTGACCGTAATTTAAGTACTTCTTTCTTTGACCCTACAGGGGGGGGTGATCCAATTTTGTATNNNNNNNNNNNN
Strophitus_radiatus_clone_12 NNNNNNNTACTTATTATTGGCTTTGTGGTCTGGTTTGATCGGGTTAGCCTTAAGGCTTTTGATCCGAGCTGAGTTAGGCCAGCCAGGAAGGTTGTTAGGAGATGACCAGTTATATAATGTTATTGTCACGGCTCATGCTTTTATAATAATTTTTTTTTTAGTAATGCCCATGATAATTGGGGGGTTTGGAAATTGGCTTATTCCTTTAATAATTGGTGCTCCGGATATGGCTTTTCCTCGGTTAAATAATTTGAGATTTTGACTTCTTGTACCAGCATTGTTTTTGTTGTTGAGATCTTCGTTAGTCGAGAGGGGTGTAGGCACTGGTTGAACAGTGTACCCTCCTTTGTCAGGAAATGTTGCTCATTCTGGGGCTTCGGTGGATTTAGCTATTTTTTCTTTGCATCTTGCTGGTGCTTCTTCAATTCTAGGTGCTGTTAATTTTATTTCTACTGTTGGAAATATACGATCTCCGGGTTTGGTTGCTGAGCGAATTCCTTTATTTGTTTGGGCTGTTGTAGTTACAGCTGTGTTGTTAGTTGCTGCTCTTCCAGTTTTAGCTGGTGCTATCACAATATTACTTACTGACCGTAATTTAAATACTTCTTTCTTTGACCCTACAGGGGGGGGTGATCCAATTTTGTATATACATTTGNNN
Strophitus_radiatus_clone_13 NNNNNNNTACTTATTATTGGCTTTGTGGTCTGGTTTGATCGGGTTAGCCTTAAGGCTTTTGATCCGAGCTGAGTTAGGCCAGCCAGGAAGGTTGTTAGGAGATGACCAGTTATATAATGTTATTGTCACGGCTCATGCTTTTATAATAATTTTTTTTTTAGTAATGCCCATGATAATTGGGGGGTTTGGAAATTGGCTTATTCCTTTAATAATTGGTGCTCCGGATATGGCTTTTCCTCGGTTAAATAATTTGAGATTTTGACTTCTTGTACCAGCATTGTTTTTGTTGTTGAGATCTTCGTTAGTCGAGAGGGGTGTAGGCACTGGTTGAACAGTGTACCCTCCTTTGTCAGGAAATGTTGCTCATTCTGGGGCTTCGGTGGATTTAGCTATTTTTTCTTTGCATCTTGCTGGTGCTTCTTCAATTCTAGGTGCTGTTAATTTTATTTCTACTGTTGGAAATATACGATCTCCGGGTTTGGTTGCTGAGCGAATTCCTTTATTTGTTTGGGCTGTTGTAGTTACAGCTGTGTTGTTAGTTGCTGCTCTTCCAGTTTTAGCTGGTGCTATCACAATATTACTTACTGACCGTAATTTAAGTACTTCTTTCTTTGACCCTACAGGGGGGGGTGATCCAATTTTGTATATGCATTTGNNN
Strophitus_radiatus_clone_14 NNNNNNNTACTTATTATTGGCTTTGTGGTCTGGTTTGATCGGGTTAGCCTTAAGGCTTTTGATCCGAGCTGAGTTAGGCCAGCCAGGAAGGTTGTTAGGAGATGACCAGTTATATAATGTTATTGTCACGGCTCATGCTTTTATAATAATTTTTTTTTTAGTAATGCCCATGATAATTGGGGGGTTTGGAAATTGGCTTATTCCTTTAATAATTGGTGCTCCGGATATGGCTTTTCCTCGGTTAAATAATTTGAGATTTTGACTTCTTGTACCAGCATTGTTTTTGTTGTTGAGATCTTCGTTAGTCGAGAGGGGTGTAGGCACTGGTTGAACAGTGTACCCTCCTTTGTCAGGAAATGTTGCTCATTCTGGGGCTTCGGTGGATTTAGCTATTTTTTCTTTGCATCTTGCTGGTGCTTCTTCAATTCTAGGTGCTGTTAATTTTATTTCTACTGTTGGAAATATACGATCTCCGGGTTTGGTTGCTGAGCGAATTCCTTTATTTGTTTGGGCTGTTGTAGTTACAGCTGTGTTGTTAGTTGCTGCTCTTCCAGTTTTAGCTGGTGCTATCACAATATTACTTACTGACCGTAATTTAAATACTTCTTTCTTTGACCCTACAGGGGGGGGTGATCCAATTTTGTATATACATTTGNNN
Strophitus_radiatus_clone_15 NNNNNNNTACTTATTATTGGCTTTGTGGTCTGGTTTGATCGGGTTAGCCTTAAGGCTTTTGATCCGAGCTGAGTTAGGCCAGCCAGGAAGGTTGTTAGGAGATGACCAGTTATATAATGTTATTGTCACGGCTCATGCTTTTATAATAATTTTTTTTTTAGTAATGCCCATGATAATTGGGGGGTTTGGAAATTGGCTTATTCCTTTAATAATTGGTGCTCCGGATATGGCTTTTCCTCGGTTAAATAATTTGAGATTTTGACTTCTTGTACCAGCATTGTTTTTGTTGTTGAGATCTTCGTTAGTCGAGAGGGGTGTAGGCACTGGTTGAACAGTGTACCCTCCTTTGTCAGGAAATGTTGCTCATTCTGGGGCTTCGGTGGATTTAGCTATTTTTTCTTTGCATCTTGCTGGTGCTTCTTCAATTCTAGGTGCTGTTAATTTTATTTCTACTGTTGGAAATATACGATCTCCGGGTTTGGTTGCTGAGCGAATTCCTTTATTTGTTTGGGCTGTTGTAGTTACAGCTGTGTTGTTAGTTGCTGCTCTTCCAGTTTTAGCTGGTGCTATCACAATATTACTTACTGACCGTAATTTAAGTACTTCTTTCTTTGACCCTACAGGGGGGGGTGATCCAATTTTGTATATGCATTTGNNN
Strophitus_radiatus_clone_16 NNNNNNNTACTTATTATTGGCTTTGTGGTCTGGTTTGATCGGGTTAGCTTTAAGGCTTTTGATTCGAGCTGAGTTAGGCCAGCCAGGAAGGTTGTTAGGAGATGACCAGTTATATAATGTTATTGTCACGGCTCATGCTTTTATAATAATTTTTTTTTTAGTAATGCCTATGATAATTGGGGGGTTTGGAAATTGGCTTATTCCTTTAATAATTGGTGCTCCGGATATGGCTTTTCCTCGGTTAAATAATTTGAGATTTTGACTTCTTGTACCAGCATTGTTTTTGTTGTTGAGGTCTTCATTACTTGAGAGAGGTGTAGGCACTGGTTGAACAGTGTACCCTCCTTTGTCAGGAAATGTTGCTCATTCTGGGGCTTCGGTAGATTTAGCTATTTTTTCTTTGCATCTTGCTGGTGCTTCTTCAATTCTAGGTGCNGTTAATTTTATTTCTACTGTTGGAAACATACGATCTCCGGGTTTGGTTGCTGANCGAATTCCCTTATTTGTTTGGGCTGTTGTAGTTACAGCTGTGTTGTTAGTTGCTGCTCTTCCNGTTTTAGCTGGNGCTATCACAATATTACTTACTGACCGTAATTTAAATACTTCTTTCTTTGACCCTACAGGGGGGGGTGATCCAATTTTGTATATGCATTTGNNN
Strophitus_radiatus_clone_17 NNNNNNNTACTTATTATTGGCTTTGTGGTCTGGTTTGATCGGGTTAGCTTTAAGGCTTTTGATTCGAGCTGAGTTAGGCCAGCCAGGAAGGTTGTTGGGAGATGACCAGTTATATAATGTTATTGTCACGGCTCATGCTTTTATAATAATTTTTTTTTTAGTAATGCCTATGATAATTGGGGGGTTTGGAAATTGGCTTATTCCTTTAATAATTGGTGCTCCGGATATGGCTTTTCCTCGGTTAAATAATTTGAGATTTTGACTTCTTGTACCAGCATTGTTTTTGTTGTTGAGGTCTTCATTAGTTGAGAGAGGTGTAGGCACTGGTTGAACAGTGTACCCTCCTTTGTCAGGAAATGTTGCTCATTCTGGGGCTTCGGTAGATTTAGCTATTTTTTCTTTGCATCTTGCTGGTGCTTCTTCAATTCTAGGTGCTGTTAATTTTATTTCTACTGTTGGAAACATACGATCTCCGGGTTTGGTTGCTGAGCGAATTCCCTTATTTGTTTGGGCTGTTGTAGTTACAGCTGTGTTGTTAGTTGCTGCTCTTCCAGTTTTAGCTGGTGCTATCACAATATTACTTACTGACCGTAATTTAAATACTTCTTTCTTTGACCCTACAGGGGGGGGTGATCCAATTTTGTATATGCATTTGNNN
Strophitus_radiatus_clone_18 NNNNNNNTACTTATTATTGGCTTTGTGGTCTGGTTTGATCGGGTTAGCTTTAAGGCTTTTGATTCGAGCTGAGTTAGGCCAGCCAGGAAGGTTGTTGGGAGATGACCAGTTATATAATGTTATTGTCACGGCTCATGCTTTTATAATAATTTTTTTTTTAGTAATGCCTATGATAATTGGGGGGTTTGGAAATTGGCTTATTCCTTTAATAATTGGTGCTCCGGATATGGCTTTTCCTCGGTTAAATAATTTGAGATTTTGACTTCTTGTACCAGCATTGTTTTTGTTGTTGAGGTCTTCATTAGTTGAGAGAGGTGTAGGCACTGGTTGAACAGTGTACCCTCCTTTGTCAGGAAATGTTGCTCATTCTGGGGCTTCGGTAGATTTAGCTATTTTTTCTTTGCATCTTGCTGGTGCTTCTTCAATTCTAGGTGCTGTTAATTTTATTTCTACTGTTGGAAACATACGATCTCCGGGTTTGGTTGCTGAGCGAATTCCCTTATTTGTTTGGGCTGTTGTAGTTACAGCTGTGTTGTTAGTTGCTGCTCTTCCAGTTTTAGCTGGTGCTATCACAATATTACTTACTGACCGTAATTTAAATACTTCTTTCTTTGACCCTACAGGGGGGGGTGATCCAATTTTGTATATGCATTTGNNN
Strophitus_radiatus_clone_19 NNNNNNNTACTTATTATTGGCTTTGTGGTCTGGTTTGATCGGGTTAGCTTTAAGGCTTTTGATTCGAGCTGAGTTAGGCCAGCCAGGAAGGTTGTTGGGAGATGACCAGTTATATAATGTTATTGTCACGGCTCATGCTTTTATAATAATTTTTTTTTTAGTAATGCCTATGATAATTGGGGGGTTTGGAAATTGGCTTATTCCTTTAATAATTGGTGCTCCGGATATGGCTTTTCCTCGGTTAAATAATTTGAGATTTTGACTTCTTGTACCAGCATTGTTTTTGTTGTTGAGGTCTTCATTAGTTGAGAGAGGTGTAGGCACTGGTTGAACAGTGTACCCTCCTTTGTCAGGAAATGTTGCTCATTCTGGGGCTTCGGTAGATTTAGCTATTTTTTCTTTGCATCTTGCTGGTGCTTCTTCAATTCTAGGTGCTGTTAATTTTATTTCTACTGTTGGAAACATACGATCTCCGGGTTTGGTTGCTGAGCGAATTCCCTTATTTGTTTGGGCTGTTGTAGTTACAGCTGTGTTGTTAGTTGCTGCTCTTCCAGTTTTAGCTGGTGCTATCACAATATTACTTACTGACCGTAATTTAAATACTTCTTTCTTTGACCCTACAGGGGGGGGTGATCCAATTTTGTATATGCATTTGNNN
Strophitus_radiatus_clone_20 NNNNNNNTACTTATTATTGGCTTTGTGGTCTGGTTTGATTGGGTTAGCTTTAAGGCTTTTGATTCGAGCTGAGTTAGGCCAGCCAGGAAGGTTGTTGGGAGATGACCAGTTATATAATGTTATTGTCACGGCTCATGCTTTTATAATAATCTTTTTTTTAGTAATGCCTATGATAATTGGGGGGTTTGGAAATTGGCTTATTCCTTTAATAATTGGTGCTCCGGATATGGCTTTTCCTCGGTTAAATAATTTGAGATTTTGACTTCTTGTACCAGCATTATTTTTGTTGTTGAGATCTTCATTAGTTGAGAGAGGTGTAGGCACTGGTTGAACAGTGTACCCTCCTTTGTCAGGAAATGTTGCTCATTCTGGGGCTTCGGTAGATTTAGCTATTTTTTCTTTGCATCTTGCTGGTGCTTCTTCAATTCTAGGTGCTGTTAATTTTATTTCTACTGTTGGAAACATACGATCTCCGGGTTTGGTTGCTGAGCGAATTCCCTTATTTGTTTGGGCTGTTGTAGTTACAGCTGTGTTGTTAGTTGCTGCTCTTCCAGTTTTAGCTGGTGCTATCACAATATTACTTACTGACCGTAATTTAAATACTTCTTTCTTTGACCCTACAGGTGGGGGTGATCCAATTTTGTATATGCATTTGNNN
Strophitus_radiatus_clone_21 NNNNNNNTACTTATTATTGGCTTTGTGGTCTGGTTTGATTGGGTTAGCTTTAAGGCTTTTGATTCGAGCTGAGTTAGGCCAGCCAGGAAGGTTGTTGGGAGATGACCAGTTATATAATGTTATTGTCACGGCTCATGCTTTTATAATAATCTTTTTTTTAGTAATGCCTATGATAATTGGGGGGTTTGGAAATTGGCTTATTCCTTTAATAATTGGTGCTCCGGATATGGCTTTTCCTCGGTTAAATAATTTGAGATTTTGACTTCTTGTACCAGCATTATTTTTGTTGTTGAGATCTTCATTAGTTGAGAGAGGTGTAGGCACTGGTTGAACAGTGTACCCTCCTTTGTCAGGAAATGTTGCTCATTCTGGGGCTTCGGTAGATTTAGCTATTTTTTCTTTGCATCTTGCTGGTGCTTCTTCAATTCTAGGTGCTGTTAATTTTATTTCTACTGTTGGAAACATACGATCTCCGGGTTTGGTTGCTGAGCGAATTCCCTTATTTGTTTGGGCTGTTGTAGTTACAGCTGTGTTGTTAGTTGCTGCTCTTCCAGTTTTAGCTGGTGCTATCACAATATTACTTACTGACCGTAATTTAAATACTTCTTTCTTTGACCCTACAGGTGGGGGTGATCCAATTTTGTATATGCATTTGNNN
Strophitus_radiatus_clone_22 NNNNNNNTACTTATTATTGGCTTTGTGGTCTGGTTTGATTGGGTTAGCTTTAAGGCTTTTGATTCGAGCTGAGTTAGGCCAGCCAGGAAGGTTGTTGGGAGATGACCAGTTATATAATGTTATTGTCACGGCTCATGCTTTTATAATAATCTTTTTTTTAGTAATGCCTATGATAATTGGGGGGTTTGGAAATTGGCTTATTCCTTTAATAATTGGTGCTCCGGATATGGCTTTTCCTCGGTTAAATAATTTGAGATTTTGACTTCTTGTACCAGCATTATTTTTGTTGTTGAGATCTTCATTAGTTGAGAGAGGTGTAGGCACTGGTTGAACAGTGTACCCTCCTTTGTCAGGAAATGTTGCTCATTCTGGGGCTTCGGTAGATTTAGCTATTTTTTCTTTGCATCTTGCTGGTGCTTCTTCAATTCTAGGTGCTGTTAATTTTATTTCTACTGTTGGAAACATACGATCTCCGGGTTTGGTTGCTGAGCGAATTCCCTTATTTGTTTGGGCTGTTGTAGTTACAGCTGTGTTGTTAGTTGCTGCTCTTCCAGTTTTAGCTGGTGCTATCACAATATTACTTACTGACCGTAATTTAAATACTTCTTTCTTTGACCCTACAGGTGGGGGTGATCCAATTTTGTATATGCATTTGNNN
Strophitus_radiatus_clone_23 NNNNNNNTACTTATTATTGGCTTTGTGGTCTGGTTTGATTGGGTTAGCTTTAAGGCTTTTGATTCGAGCTGAGTTAGGCCAGCCAGGAAGGTTGTTGGGAGATGACCAGTTATATAATGTTATTGTCACGGCTCATGCTTTTATAATAATCTTTTTTTTAGTAATGCCTATGATAATTGGGGGGTTTGGAAATTGGCTTATTCCTTTAATAATTGGTGCTCCGGATATGGCTTTTCCTCGGTTAAATAATTTGAGATTTTGACTTCTTGTACCAGCATTATTTTTGTTGTTGAGATCTTCATTAGTTGAGAGAGGTGTAGGCACTGGTTGAACAGTGTACCCTCCTTTGTCAGGAAATGTTGCTCATTCTGGGGCTTCGGTAGATTTAGCTATTTTTTCTTTGCATCTTGCTGGTGCTTCTTCAATTCTAGGTGCTGTTAATTTTATTTCTACTGTTGGAAACATACGATCTCCGGGTTTGGTTGCTGAGCGAATTCCCTTATTTGTTTGGGCTGTTGTAGTTACAGCTGTGTTGTTAGTTGCTGCTCTTCCAGTTTTAGCTGGTGCTATCACAATATTACTTACTGACCGTAATTTAAATACTTCTTTCTTTGACCCTACAGGTGGGGGTGATCCAATTTTGTATATGCATTTGNNN
Strophitus_radiatus_clone_24 NNNNNNNTACTTATTATTGGCTTTGTGGTCTGGTTTGATCGGGTTAGCTTTAAGGCTTTTGATTCGAGCTGAGTTAGGCCAGCCAGGAAGGTTGTTGGGAGATGACCAGTTATATAATGTTATTGTCACGGCTCATGCTTTTATAATAATCTTTTTTTTAGTAATGCCTATGATAATTGGGGGGTTTGGAAATTGGCTTATTCCTTTAATAATTGGTGCTCCGGATATGGCTTTTCCTCGGTTAAATAATTTGAGATTTTGACTTCTTGTACCAGCATTATTTTTGTTGTTGAGATCTTCATTAGTTGAGAGAGGTGTAGGCACTGGTTGAACAGTGTACCCTCCTTTGTCAGGAAATGTTGCTCATTCTGGGGCTTCGGTAGATTTAGCTATTTTTTCTTTGCATCTTGCTGGTGCTTCTTCAATTCTAGGTGCTGTTAATTTTATTTCTACTGTTGGAAACATACGATCTCCGGGTTTGGTTGCTGAGCGAATTCCCTTATTTGTTTGGGCTGTTGTAGTTACAGCTGTGTTGTTAGTTGCTGCTCTTCCAGTTTTAGCTGGTGCTATCACAATATTACTTACTGACCGTAATTTAAATACTTCTTTTTTTGACCCTACAGGGGGGGGTGATCCAATTTTGTATATGCATTTGNNN
Strophitus_radiatus_clone_25 NNNNNNNNNNTTATTGTTGGCTTTGTGGTCTGGTTTGATCGGGTTAGCTTTAAGGCTTTTGATTCGAGCTGAGTTAGGCCAGCCAGGAAGGTTGTTGGGAGATGACCAGTTATACAATGTTATTGTCACGGCTCATGCTTTTATAATAATTTTTTTTTTAGTAATGCCTATGATAATTGGGGGGTTTGGAAATTGGCTTATTCCTTTAATAATTGGTGCTCCGGATATGGCTTTTCCTCGGTTAAATAATTTGAGATTTTGACTTCTTGTACCAGCATTATTTTTGTTGTTAAGATCTTCACTAGTTGAGAGGGGTGTAGGCACTGGTTGAACAGTGTACCCTCCTTTGTCAGGAAATGTTGCTCATTCTGGGGCTTCGGTAGATTTAGCTATTTTTTCTTTGCATCTTGCTGGTGCTTCTTCAATTCTAGGTGCTGTTAATTTTATTTCTACTGTTGGAAACATACGATCTCCGGGTTTGGTTGCTGAGCGAATTCCCTTATTTGTTTGGGCTGTTGTAGTTACAGCTGTGTTGTTAGTTGCTGCTCTTCCAGTTTTAGCTGGTGCTATCACAATATTACTTACTGACCGTAATTTAAATACTTCTTTCTTTGACCCTACAGGGGGGGGTGATCCAATTTTGTATNNNNNNNNNNNN
Strophitus_radiatus_clone_26 NNNNNNNTACTTATTGTTGGCTTTGTGGTCTGGTTTGATCGGGTTAGCTTTAAGGCTTTTGATTCGAGCTGAGTTAGGCCAGCCAGGAAGGTTGTTGGGAGATGACCAGTTATACAATGTTATTGTCACGGCTCATGCTTTTATAATAATTTTTTTTTTAGTAATGCCTATGATAATTGGGGGGTTTGGAAATTGGCTTATTCCTTTAATAATTGGTGCTCCGGATATGGCTTTTCCTCGGTTAAATAATTTGAGATTTTGACTTCTTGTACCAGCATTATTTTTGTTGTTAAGATCTTCACTAGTTGAGAGGGGTGTAGGCACTGGTTGAACAGTGTACCCTCCTTTGTCAGGAAATGTTGCTCATTCTGGGGCTTCGGTAGATTTAGCTATTTTTTCTTTGCATCTTGCTGGTGCTTCTTCAATTCTAGGTGCTGTTAATTTTATTTCTACTGTTGGAAACATACGATCTCCGGGTTTGGTTGCTGAGCGAATTCCCTTATTTGTTTGGGCTGTTGTAGTTACAGCTGTGTTGTTAGTTGCTGCTCTTCCAGTTTTAGCTGGTGCTATCACAATATTACTTACTGACCGTAATTTAAATACTTCTTTCTTTGACCCTACAGGGGGGGGTGATCCAATTTTGTATNNNNNNNNNNNN
Strophitus_radiatus_clone_27 NNNNNNNNNNTTATTGTTGGCTTTGTGGTCTGGTTTGATCGGGTTAGCTTTAAGGCTTTTGATTCGAGCTGAGTTAGGCCAGCCAGGAAGGTTGTTGGGAGATGACCAGTTATACAATGTTATTGTCACGGCTCATGCTTTTATAATAATTTTTTTTTTAGTAATGCCTATGATAATTGGGGGGTTTGGAAATTGGCTTATTCCTTTAATAATTGGTGCTCCGGATATGGCTTTTCCTCGGTTAAATAATTTGAGATTTTGACTTCTTGTACCAGCATTATTTTTGTTGTTAAGATCTTCACTAGTTGAGAGGGGTGTAGGCACTGGTTGAACAGTGTACCCTCCTTTGTCAGGAAATGTTGCTCATTCTGGGGCTTCGGTAGATTTAGCTATTTTTTCTTTGCATCTTGCTGGTGCTTCTTCAATTCTAGGTGCTGTTAATTTTATTTCTACTGTTGGAAACATACGATCTCCGGGTTTGGTTGCTGAGCGAATTCCCTTATTTGTTTGGGCTGTTGTAGTTACAGCTGTGTTGTTAGTTGCTGCTCTTCCAGTTTTAGCTGGTGCTATCACAATATTACTTACTGACCGTAATTTAAATACTTCTTTCTTTGACCCTACAGGGGGGGGTGATCCAATTTTGTATNNNNNNNNNNNN
Strophitus_radiatus_clone_28 NNNNNNNTACTTATTATTGGCTTTGTGGTCTGGTTTGATCGGGTTAGCCTTAAGGCTTTTGATCCGAGCTGAGTTAGGCCAGCCAGGAAGGTTGTTAGGAGATGACCAGTTATATAATGTTATTGTCACGGCTCATGCTTTTATAATAATTTTTTTTTTAGTAATGCCCATGATAATTGGGGGGTTTGGAAATTGGCTTATTCCTTTAATAATTGGTGCTCCGGATATGGCTTTTCCTCGGTTAAATAATTTGAGATTTTGACTTCTTGTACCAGCATTGTTTTTGTTGTTGAGATCTTCGTTAGTCGAGAGGGGTGTAGGCACTGGTTGAACAGTGTACCCTCCTTTGTCAGGAAATGTTGCTCATTCTGGGGCTTCGGTGGATTTAGCTATTTTTTCTTTGCATCTTGCTGGTGCTTCTTCAATTCTAGGTGCTGTTAATTTTATTTCTACTGTTGGAAATATACGATCTCCGGGTTTGGTTGCTGAGCGAATTCCTTTATTTGTTTGGGCTGTTGTAGTTACAGCTGTGTTGTTAGTTGCTGCTCTTCCAGTTTTAGCTGGTGCTATCACAATATTACTTACTGACCGTAATTTAAATACTTCTTTCTTTGACCCTACAGGGGGGGGTGATCCAATTTTGTATATACATTTGNNN
Strophitus_radiatus_clone_29 NNNNNNNTACTTATTATTGGCTTTGTGGTCTGGTTTGATCGGGTTAGCCTTAAGGCTTTTGATCCGAGCTGAGTTAGGCCAGCCAGGAAGGTTGTTAGGAGATGACCAGTTATATAATGTTATTGTCACGGCTCATGCTTTTATAATAATTTTTTTTTTAGTAATGCCCATGATAATTGGGGGGTTTGGAAATTGGCTTATTCCTTTAATAATTGGTGCTCCGGATATGGCTTTTCCTCGGTTAAATAATTTGAGATTTTGACTTCTTGTACCAGCATTGTTTTTGTTGTTGAGATCTTCGTTAGTCGAGAGGGGTGTAGGCACTGGTTGAACAGTGTACCCTCCTTTGTCAGGAAATGTTGCTCATTCTGGGGCTTCGGTGGATTTAGCTATTTTTTCTTTGCATCTTGCTGGTGCTTCTTCAATTCTAGGTGCTGTTAATTTTATTTCTACTGTTGGAAATATACGATCTCCGGGTTTGGTTGCTGAGCGAATTCCTTTATTTGTTTGGGCTGTTGTAGTTACAGCTGTGTTGTTAGTTGCTGCTCTTCCAGTTTTAGCTGGTGCTATCACAATATTACTTACTGACCGTAATTTAAGTACTTCTTTCTTTGACCCTACAGGGGGGGGTGATCCAATTTTGTATATGCATTTGNNN
Strophitus_radiatus_clone_30 NNNNNNNTACTTATTATTGGCTTTGTGGTCTGGTTTGATCGGGTTAGCCTTAAGGCTTTTGATCCGAGCTGAGTTAGGCCAGCCAGGAAGGTTGTTAGGAGATGACCAGTTATATAATGTTATTGTCACGGCTCATGCTTTTATAATAATTTTTTTTTTAGTAATGCCCATGATAATTGGGGGGTTTGGAAATTGGCTTATTCCTTTAATAATTGGTGCTCCGGATATGGCTTTTCCTCGGTTAAATAATTTGAGATTTTGACTTCTTGTACCAGCATTGTTTTTGTTGTTGAGATCTTCGTTAGTCGAGAGGGGTGTAGGCACTGGTTGAACAGTGTACCCTCCTTTGTCAGGAAATGTTGCTCATTCTGGGGCTTCGGTGGATTTAGCTATTTTTTCTTTGCATCTTGCTGGTGCTTCTTCAATTCTAGGTGCTGTTAATTTTATTTCTACTGTTGGAAATATACGATCTCCGGGTTTGGTTGCTGAGCGAATTCCTTTATTTGTTTGGGCTGTTGTAGTTACAGCTGTGTTGTTAGTTGCTGCTCTTCCAGTTTTAGCTGGTGCTATCACAATATTACTTACTGACCGTAATTTAAGTACTTCTTTCTTTGACCCTACAGGGGGGGGTGATCCAATTTTGTATATGCATTTGNNN
Strophitus_radiatus_clone_31 NNNNNNNTACTTATTATTGGCTTTGTGGTCTGGTTTGATCGGGTTAGCCTTAAGGCTTTTGATCCGAGCTGAGTTAGGCCAGCCAGGAAGGTTGTTAGGAGATGACCAGTTATATAATGTTATTGTCACGGCTCATGCTTTTATAATAATTTTTTTTTTAGTAATGCCCATGATAATTGGGGGGTTTGGAAATTGGCTTATTCCTTTAATAATTGGTGCTCCGGATATGGCTTTTCCTCGGTTAAATAATTTGAGATTTTGACTTCTTGTACCAGCATTGTTTTTGTTGTTGAGATCTTCGTTAGTCGAGAGGGGTGTAGGCACTGGTTGAACAGTGTACCCTCCTTTGTCAGGAAATGTTGCTCATTCTGGGGCTTCGGTGGATTTAGCTATTTTTTCTTTGCATCTTGCTGGTGCTTCTTCAATTCTAGGTGCTGTTAATTTTATTTCTACTGTTGGAAATATACGATCTCCGGGTTTGGTTGCTGAGCGAATTCCTTTATTTGTTTGGGCTGTTGTAGTTACAGCTGTGTTGTTAGTTGCTGCTCTTCCAGTTTTAGCTGGTGCTATCACAATATTACTTACTGACCGTAATTTAAGTACTTCTTTCTTTGACCCTACAGGGGGGGGTGATCCAATTTTGTATATGCATTTGNNN
Strophitus_radiatus_clone_32 NNNNNNNTACTTATTATTAGCTTTGTGGTCTGGTTTGATCGGGTTAGCCTTAAGGCTTTTGATCCGAGCTGAGTTAGGCCAGCCAGGAAGATTGTTGGGAGATGACCAGTTATATAATGTTATTGTCACGGCTCATGCTTTTATAATAATTTTTTTTTTAGTAATGCCCATGATAATTGGGGGGTTTGGAAATTGGCTTATTCCTTTGATAATTGGTGCTCCGGATATGGCTTTTCCTCGGTTAAATAATTTGAGATTTTGACTTCTTGTGCCAGCATTGTTTTTGTTGTTGAGATCTTCGTTAGTCGAGAGGGGTGTAGGCACTGGTTGAACAGTGTACCCTCCTTTGTCAGGAAATGTTGCTCATTCTGGGGCTTCGGTGGATTTAGCTATTTTTTCTTTGCATCTTGCTGGTGCTTCTTCAATTCTAGGTGCTGTTAATTTTATTTCTACTGTTGGAAATATACGATCTCCGGGTTTGGTTGCTGAGCGAATTCCTTTATTTGTTTGGGCTGTTGTAGTTACAGCTGTGTTGTTAGTTGCTGCTCTTCCAGTTTTAGCTGGTGCTATCACAATATTACTTACTGACCGTAATTTAAGTACTTCTTTCTTTGACCCTACAGGGGGGGGTGATCCAATTTTGTATATGCATTTGNNN
Strophitus_radiatus_clone_33 NNNNNNNTACTTATTATTAGCTTTGTGGTCTGGTCTGATCGGGTTAGCCTTAAGGCTTTTGATCCGAGCTGAGTTAGGCCAGCCAGGAAGATTGTTGGGAGATGACCAGTTGTATAATGTTATTGTCACGGCTCATGCTTTTATAATAATTTTTTTTTTAGTAATGCCCATGATAATTGGGGGGTTTGGAAATTGGCTTATTCCTTTAATAATTGGTGCTCCGGATATGGCTTTTCCTCGGTTAAATAATTTGAGATTTTGACTTCTTGTGCCAGCATTGTTTTTGTTGTTGAGATCTTCGTTAGTCGAGAGGGGTGTAGGCACTGGTTGAACAGTGTACCCTCCTTTGTCAGGAAATGTTGCTCATTCTGGGGCTTCGGTGGATTTAGCTATTTTTTCTTTGCATCTTGCTGGTGCTTCTTCAATTCTAGGTGCTGTTAATTTTATTTCTACTGTTGGAAATATACGATCTCCGGGTTTGGTTGCTGAGCGAATTCCTTTATTTGTTTGGGCTGTTGTAGTTACAGCTGTGTTGTTAGTTGCTGCTCTTCCAGTTTTAGCTGGTGCTATCACAATATTACTTACTGACCGTAATTTAAGTACTTCTTTCTTTGACCCTACAGGGGGGGGTGATCCAATTTTGTATNNNNNNNNNNNN
Strophitus_radiatus_clone_34 NNNNNNNTACTTATTATTAGCTTTGTGGTCTGGTCTGATCGGGTTAGCCTTAAGGCTTTTGATCCGAGCTGAGTTAGGCCAGCCAGGAAGATTGTTGGGAGATGACCAGTTATATAATGTTATTGTCACGGCTCATGCTTTTATAATAATTTTTTTTTTAGTAATGCCCATGATAATTGGGGGGTTTGGAAATTGGCTTATTCCTTTAATAATTGGTGCTCCGGATATGGCTTTTCCTCGGTTAAATAATTTGAGATTTTGACTTCTTGTGCCAGCATTGTTTTTGTTGTTGAGATCTTCGTTAGTCGAGAGGGGTGTAGGCACTGGTTGAACAGTGTACCCTCCTTTGTCAGGAAATGTTGCTCATTCTGGGGCTTCGGTGGATTTAGCTATTTTTTCTTTGCATCTTGCTGGTGCTTCTTCAATTCTAGGTGCTGTTAATTTTATTTCTACTGTTGGAAATATACGATCTCCGGGTTTGGTTGCTGAGCGAATTCCTTTATTTGTTTGGGCTGTTGTAGTTACAGCTGTGTTGTTAGTTGCTGCTCTTCCAGTTTTAGCTGGTGCTATCACAATATTACTTACTGACCGTAATTTAAGTACTTCTTTCTTTGACCCTACAGGGGGGGGTGATCCAATTTTGTATATGCATTTGNNN
Strophitus_radiatus_clone_35 NNNNNNNTACTTATTATTAGCTTTGTGGTCTGGTCTGATCGGGTTAGCCTTAAGGCTTTTGATCCGAGCTGAGTTAGGCCAGCCAGGAAGATTGTTGGGAGATGACCAGTTATATAATGTTATTGTCACGGCTCATGCTTTTATAATAATTTTTTTTTTAGTAATGCCCATGATAATTGGGGGGTTTGGAAATTGGCTTATTCCTTTAATAATTGGTGCTCCGGATATGGCTTTTCCTCGGTTAAATAATTTGAGATTTTGACTTCTTGTGCCAGCATTGTTTTTGTTGTTGAGATCTTCGTTAGTCGAGAGGGGTGTAGGCACTGGTTGAACAGTGTACCCTCCTTTGTCAGGAAATGTTGCTCATTCTGGGGCTTCGGTGGATTTAGCTATTTTTTCTTTGCATCTTGCTGGTGCTTCTTCAATTCTAGGTGCTGTTAATTTTATTTCTACTGTTGGAAATATACGATCTCCGGGTTTGGTTGCTGAGCGAATTCCTTTATTTGTTTGGGCTGTTGTAGTTACAGCTGTGTTGTTAGTTGCTGCTCTTCCAGTTTTAGCTGGTGCTATCACAATATTACTTACTGACCGTAATTTAAGTACTTCTTTCTTTGATCCTACAGGGGGGGGTGATCCAATTTTGTATATGCATTTGNNN
Strophitus_radiatus_clone_36 NNNNNNNTACTTATTATTAGCTTTGTGGTCTGGTCTGATCGGGTTAGCCTTAAGGCTTTTGATCCGAGCTGAGTTAGGCCAGCCAGGAAGATTGTTGGGAGATGACCAGTTATATAATGTTATTGTCACGGCTCATGCTTTTATAATAATTTTTTTTTTAGTAATGCCCATGATAATTGGGGGGTTTGGAAATTGGCTTATTCCTTTAATAATTGGTGCTCCGGATATGGCTTTTCCTCGGTTAAATAATTTGAGATTTTGACTTCTTGTGCCAGCATTGTTTTTGTTGTTGAGATCTTCGTTAGTCGAGAGGGGTGTAGGCACTGGTTGAACAGTGTACCCTCCTTTGTCAGGAAATGTTGCTCATTCTGGGGCTTCGGTGGATTTAGCTATTTTTTCTTTGCATCTTGCTGGTGCTTCTTCAATTCTAGGTGCTGTTAATTTTATTTCTACTGTTGGAAATATACGATCTCCGGGTTTGGTTGCTGAGCGAATTCCTTTATTTGTTTGGGCTGTTGTAGTTACAGCTGTGTTGTTAGTTGCTGCTCTTCCAGTTTTAGCTGGTGCTATCACAATATTACTTACTGACCGTAATTTAAGTACTTCTTTCTTTGATCCTACAGGGGGGGGTGATCCAATTTTGTATATGCATTTGNNN
Strophitus_radiatus_clone_37 NNNNNNNTACTTATTATTAGCTTTGTGGTCTGGTCTGATCGGGTTAGCCTTAAGGCTTTTGATCCGAGCTGAGTTAGGTCAGCCAGGAAGATTGTTGGGAGATGACCAGTTATATAATGTTATTGTCACGGCTCATGCTTTTATAATAATTTTTTTTTTAGTAATGCCCATGATAATTGGGGGGTTTGGAAATTGGCTTATTCCTTTAATAATTGGTGCTCCGGATATGGCTTTTCCTCGGTTAAATAATTTGAGATTTTGACTTCTTGTGCCAGCATTGTTTTTGTTGTTGAGATCTTCGTTAGTCGAGAGGGGTGTAGGCACTGGTTGAACAGTGTACCCTCCTTTGTCAGGAAATGTTGCTCATTCTGGGGCTTCGGTGGATTTAGCTATTTTTTCTTTGCATCTTGCTGGTGCTTCTTCAATTCTAGGTGCTGTTAATTTTATTTCTACTGTTGGAAATATACGATCTCCGGGTTTGGTTGCTGAGCGAATTCCTTTATTTGTTTGGGCTGTTGTAGTTACAGCTGTGTTGTTAGTTGCTGCTCTTCCAGTTTTAGCTGGTGCTATCACAATATTACTTACTGACCGTAATTTAAGTACTTCTTTCTTTGACCCTACAGGGGGGGGTGATCCAATTTTGTATATGCATTTGNNN
Strophitus_radiatus_clone_38 NNNNNNNTACTTATTATTAGCTTTGTGGTCTGGTCTGATCGGGTTAGCCTTAAGGCTTTTGATCCGAGCTGAGTTAGGCCAGCCAGGAAGATTGTTGGGAGATGACCAGTTATATAATGTTATTGTCACGGCTCATGCTTTTATAATAATTTTTTTTTTAGTAATGCCCATGATAATTGGGGGGTTTGGAAATTGGCTTATTCCTTTAATAATTGGTGCTCCGGATATGGCTTTTCCTCGGTTAAATAATTTGAGATTTTGACTTCTTGTGCCAGCATTGTTTTTGTTGTTGAGATCTTCGTTAGTCGAGAGGGGTGTAGGCACTGGTTGAACAGTGTACCCTCCTTTGTCAGGAAATGTTGCTCATTCTGGGGCTTCGGTGGATTTAGCTATTTTTTCTTTGCATCTTGCTGGTGCTTCTTCAATTCTAGGTGCTGTTAATTTTATTTCTACTGTTGGAAATATACGATCTCCGGGTTTGGTTGCTGAGCGAATTCCTTTATTTGTTTGGGCTGTTGTAGTTACAGCTGTGTTGTTAGTTGCTGCTCTTCCAGTTTTAGCTGGTGCTATCACAATATTACTTACTGACCGTAATTTAAGTACTTCTTTCTTTGATCCTACAGGGGGGGGTGATCCAATTTTGTATATGCATTTGNNN
Strophitus_radiatus_clone_39 NNNNNNNTACTTATTATTAGCTTTGTGGTCTGGTCTGATCGGGTTAGCCTTAAGGCTTTTGATCCGAGCTGAGTTAGGCCAGCCAGGAAGATTGTTGGGAGATGACCAGTTATATAATGTTATTGTCACGGCTCATGCTTTTATAATAATTTTTTTTTTAGTAATGCCCATGATAATTGGGGGGTTTGGAAATTGGCTTATTCCTTTAATAATTGGTGCTCCGGATATGGCTTTTCCTCGGTTAAATAATTTGAGATTTTGACTTCTTGTGCCAGCATTGTTTTTGTTGTTGAGATCTTCGTTAGTCGAGAGGGGTGTAGGCACTGGTTGAACAGTGTACCCTCCTTTGTCAGGAAATGTTGCTCATTCTGGGGCTTCGGTGGATTTAGCTATTTTTTCTTTGCATCTTGCTGGTGCTTCTTCAATTCTAGGTGCTGTTAATTTTATTTCTACTGTTGGAAATATACGATCTCCGGGTTTGGTTGCTGAGCGAATTCCTTTATTTGTTTGGGCTGTTGTAGTTACAGCTGTGTTGTTAGTTGCTGCTCTTCCAGTTTTAGCTGGTGCTATCACAATATTACTTACTGACCGTAATTTAAGTACTTCTTTCTTTGACCCTACAGGGGGGGGTGATCCAATTTTGTATATGCATTTGNNN
Strophitus_radiatus_clone_40 NNNNNNNTACTTGTTATTAGCTTTGTGGTCTGGTCTGATCGGGTTAGCCTTAAGGCTTTTGATCCGAGCTGAGTTAGGCCAGCCAGGAAGATTGTTGGGAGATGACCAGTTATATAATGTTATTGTCACGGCTCATGCTTTTATAATAATTTTTTTTTTAGTAATGCCCATGATAATTGGGGGGTTTGGAAATTGGCTTATTCCTTTAATAATTGGTGCTCCGGATATGGCTTTTCCTCGGTTAAATAATTTGAGATTTTGACTTCTTGTGCCAGCATTGTTTTTGTTGTTGAGATCTTCGTTAGTCGAGAGGGGTGTAGGCACTGGTTGAACAGTGTACCCTCCTTTGTCAGGAAATGTTGCTCATTCTGGGGCTTCGGTGGATTTAGCTATTTTTTCTTTGCATCTTGCTGGTGCTTCTTCAATTCTAGGTGCTGTTAATTTTATTTCTACTGTTGGAAATATACGATCTCCGGGTTTGGTTGCTGAGCGAATTCCTTTATTTGTTTGGGCTGTTGTAGTTACAGCTGTGTTGTTAGTTGCTGCTCTTCCAGTTTTAGCTGGTGCTATCACAATATTACTTACTGACCGTAATTTAAGTACTTCTTTCTTTGACCCTACAGGGGGGGGTGATCCAATTTTGTATATGCATTTGNNN
Strophitus_radiatus_clone_41 NNNNNNNTATTTATTATTGGCTTTGTGGTCTGGTTTGATTGGGTTAGCCTTAAGGCTTTTGATCCGAGCTGAGTTAGGCCAGCCAGGAAGGTTGTTGGGAGATGACCAGTTATACAATGTTATTGTCACGGCTCATGCTTTTATAATAATTTTTTTTTTAGTAATGCCTATGATAATTGGTGGGTTTGGAAATTGGCTTATTCCTTTAATAATTGGTGCTCCGGATATGGCTTTTCCTCGGTTAAATAATTTGAGATTTTGACTTCTTGTACCAGCATTATTTTTGTTGTTGAGATCTTCGTTAGTTGAGAGGGGTGTAGGCACTGGTTGAACAGTGTACCCTCCTTTGTCAGGAAATGTTGCTCATTCTGGGGCTTCGGTGGATTTAGCTATTTTTTCTTTGCATCTTGCTGGTGCTTCTTCAATTTTAGGTGCTGTTAATTTTATTTCTACTGTTGGAAATATACGATCTCCGGGTTTGGTTGCTGAACGAATTCCCTTATTTGTTTGGGCTGTTGTAGTTACAGCTGTGTTGTTAGTTGCTGCTCTTCCAGTTTTAGCTGGTGCTATCACAATATTACTTACTGACCGTAATTTAAGTACTTCTTTTTTTGACCCTACAGGGGGGGGTGATCCAATTTTGTATATGCATTTGNNN
Strophitus_radiatus_clone_42 NNNNNNNTACTTATTATTGGCTTTGTGGTCTGGTTTGATTGGGTTAGCTTTAAGGCTTTTGATTCGAGCTGAGTTAGGCCAGCCAGGAAGGTTGTTGGGAGATGACCAGTTATATAATGTTATTGTCACGGCTCATGCTTTTATAATAATCTTTTTTTTAGTAATGCCTATGATAATTGGGGGGTTTGGAAATTGGCTTATTCCTTTAATAATTGGTGCTCCGGATATGGCTTTTCCTCGGTTAAATAATTTGAGATTTTGACTTCTTGTACCAGCATTATTTTTGTTGTTGAGATCTTCATTAGTTGAGAGAGGTGTAGGCACTGGTTGAACAGTGTACCCTCCTTTGTCAGGAAATGTTGCTCATTCTGGGGCTTCGGTAGATTTAGCTATTTTTTCTTTGCATCTTGCTGGTGCTTCTTCAATTCTAGGTGCTGTTAATTTTATTTCTACTGTTGGAAACATACGATCTCCGGGTTTGGTTGCTGAGCGAATTCCCTTATTTGTTTGGGCTGTTGTAGTTACAGCTGTGTTGTTAGTTGCTGCTCTTCCAGTTTTAGCTGGTGCTATCACAATATTACTTACTGACCGTAATTTAAATACTTCTTTCTTTGACCCTACAGGGGGGGGTGANNNNNNNNNNNNNNNNNNNNNNNNN
Strophitus_subvexus_voucher_UAUC2715 NNNNNNNNNNNNNNNNNNNNNNTTGTGGTCTGGTTTGATTGGGTTAGCGTTGAGGCTTTTGATTCGAGCTGAGTTAGGTCAGCCAGGGAGATTATTGGGGGATGATCAGTTGTATAATGTTATTGTTACGGCTCATGCTTTTATAATAATTTTTTTTTTGGTAATACCTATAATAATTGGTGGTTTTGGTAATTGGCTTATTCCTTTGATAATTGGTGCTCCTGATATGGCTTTTCCTCGATTAAATAATTTGAGGTTTTGACTTCTTGTGCCGGCTTTGTTTTTATTGTTAAGGTCTTCACTGGTGGAGAGAGGTGTTGGTACAGGTTGGACAGTATATCCTCCCTTATCAGGGAGCGTTGCTCATTCTGGGGCTTCAGTGGATTTGGCTATTTTCTCTTTACATCTTGCTGGTGCTTCGTCAATTTTAGGTGCTGTTAATTTTATTTCTACTGTTGGTAATATGCGGTCTCCTGGTTTAGTTGCCGAGCGAATTCCTTTATTTGTTTGAGCTGTTACGGTAACAGCTGTTTTGTTGGTTGCTGCCTTACCAGTTTTAGCTGGTGCTATTACTATATTACTTACTGATCGTAATTTAAATACTTCGTTTTTTGATCCTATNNNNNNNNNNNNNNNNNNNNNNNNNNNNNNNNNNNNN
Strophitus_undulatus_clone_1 NNNNNNNTACTTATTATTGGCTTTGTGGTCTGGTTTGATTGGGTTAGCTTTGAGGCTTTTGATCCGGGCTGAGCTAGGTCAGCCAGGAAGGTTATTGGGGGATGATCAATTATATAATGTGATTGTTACGGCTCATGCTTTTATAATAATTTTTTTTTTGGTTATGCCTATGATAATTGGTGGATTTGGTAATTGGCTTATTCCTTTAATAATTGGCGCTCCGGATATGGCTTTTCCTCGGTTAAACAATTTAAGATTTTGGCTTCTTGTACCAGCATTGTTTTTGTTATTAAGATCTTCGTTGGTTGAGAGGGGTGTGGGTACTGGTTGAACAGTATATCCTCCTTTGTCAGGAAATATCGCTCATTCTGGGGCTTCGGTGGATTTAGCTATTTTTTCTTTGCATCTTGCTGGTGCTTCATCAGTTTTGGGTGCTATTAATTTTATTTCTACTGTTGGAAATATGCGGTCTCCAGGCTTGGTTGCTGAGCGAATTCCTTTGTTTGTTTGGGCTGTTGCAGTTACAGCTGTGTTATTGGTTGCTGCTCTTCCGGTTTTGGCTGGTGCTATTACAATACTACTTACTGATCGTAATTTAAACACTTCTTTTTTTGACCCTACAGGAGGGGGTGATCCCATTTTGTATNNNNNNNNNNNN
Strophitus_undulatus_clone_2 NNNNNNNTACTTATTATTGGCTTTGTGGTCTGGTTTGATTGGGTTAGCTTTGAGGCTTTTGATCCGGGCTGAGCTAGGTCAGCCAGGAAGGTTATTGGGGGATGATCAATTATATAATGTGATTGTTACGGCTCATGCTTTTATAATAATTTTTTTTTTGGTTATGCCTATGATAATTGGTGGATTTGGTAATTGGCTTATTCCTTTAATAATTGGCGCTCCGGATATGGCTTTTCCTCGGTTAAACAATTTAAGATTTTGGCTTCTTGTACCAGCATTGTTTTTGTTATTAAGATCTTCGTTGGTTGAGAGGGGTGTGGGTACTGGTTGAACAGTATATCCTCCTTTGTCAGGAAATATCGCTCATTCTGGGGCTTCGGTGGATTTAGCTATTTTTTCTTTGCATCTTGCTGGTGCTTCATCAGTTTTGGGTGCTATTAATTTTATTTCTACTGTTGGAAATATGCGGTCTCCAGGCTTGGTTGCTGAGCGAATTCCTTTGTTTGTTTGGGCTGTTGCAGTTACAGCTGTGTTATTGGTTGCTGCTCTTCCGGTTTTGGCTGGTGCTATTACAATACTACTTACTGATCGTAATTTAAACACTTCTTTTTTTGACCCTACAGGAGGGGGTGATCCCATTTTGTATATGCATTTGNNN
Strophitus_undulatus_clone_3 NNNNNNNTACTTATTATTGGCTTTGTGGTCTGGTTTGATTGGGTTAGCTTTGAGGCTTTTGATCCGGGCTGAGCTAGGTCAGCCAGGAAGGTTATTGGGGGATGATCAATTATATAATGTGATTGTTACGGCTCATGCTTTTATAATAATTTTTTTTTTGGTTATGCCTATGATAATTGGTGGATTTGGTAATTGGCTTATTCCTTTAATAATTGGCGCTCCGGATATGGCTTTTCCTCGGTTAAACAATTTAAGATTTTGGCTTCTTGTACCAGCATTGTTTTTGTTATTAAGATCTTCGTTGGTTGAGAGGGGTGTGGGTACTGGTTGAACAGTATATCCTCCTTTGTCAGGAAATATCGCTCATTCTGGGGCTTCGGTGGATTTAGCTATTTTTTCTTTGCATCTTGCTGGTGCTTCATCAGTTTTGGGTGCTATTAATTTTATTTCTACTGTTGGAAATATGCGGTCTCCAGGCTTGGTTGCTGAGCGAATTCCTTTGTTTGTTTGGGCTGTTGCAGTTACAGCTGTGTTATTGGTTGCTGCTCTTCCGGTTTTGGCTGGTGCTATTACAATACTACTTACTGATCGTAATTTAAACACTTCTTTTTTTGACCCTACAGGAGGGGGTGATCCCATTTTGTATATGCATTTGNNN
Strophitus_undulatus_clone_4 NNNNNNNTACTTATTATTGGCTTTGTGGTCTGGTTTGATTGGGTTAGCTTTGAGGCTTTTGATCCGGGCTGAGCTAGGTCAGCCAGGAAGGTTATTGGGGGATGATCAATTATATAATGTGATTGTTACGGCTCATGCTTTTATAATAATTTTTTTTTTGGTTATGCCTATGATAATTGGTGGATTTGGTAATTGGCTTATTCCTTTAATAATTGGCGCTCCGGATATGGCTTTTCCTCGGTTAAACAATTTAAGATTTTGGCTTCTTGTACCAGCATTGTTTTTGTTATTAAGATCTTCGTTGGTTGAGAGGGGTGTGGGTACTGGTTGAACAGTATATCCTCCTTTGTCAGGAAATATCGCTCATTCTGGGGCTTCGGTGGATTTAGCTATTTTTTCTTTGCATCTTGCTGGTGCTTCATCAGTTTTGGGTGCTATTAATTTTATTTCTACTGTTGGAAATATGCGGTCTCCAGGCTTGGTTGCTGAGCGAATTCCTTTGTTTGTTTGGGCTGTTGCAGTTACAGCTGTGTTATTGGTTGCTGCTCTTCCGGTTTTGGCTGGTGCTATTACAATACTACTTACTGATCGTAATTTAAACACTTCTTTTTTTGACCCTACAGGAGGGGGTGATCCCATTTTGTATATGCATTTGNNN
Strophitus_undulatus_clone_5 NNNNNNNTACTTATTATTGGCTTTGTGGTCTGGTTTGATTGGGTTAGCTTTGAGGCTTTTGATCCGGGCTGAGCTAGGTCAGCCAGGAAGGTTATTGGGGGATGATCAATTATATAATGTGATTGTTACGGCTCATGCTTTTATAATAATTTTTTTTTTGGTTATGCCTATGATAATTGGTGGATTTGGTAATTGGCTTATTCCTTTAATAATTGGCGCTCCGGATATGGCTTTTCCTCGGTTAAACAATTTAAGATTTTGGCTTCTTGTACCAGCATTGTTTTTGTTATTAAGATCTTCGTTGGTTGAGAGGGGTGTGGGTACTGGTTGAACAGTATATCCTCCTTTGTCAGGAAATATCGCTCATTCTGGGGCTTCGGTGGATTTAGCTATTTTTTCTTTGCATCTTGCTGGTGCTTCATCAGTTTTGGGTGCTATTAATTTTATTTCTACTGTTGGAAATATGCGGTCTCCAGGCTTGGTTGCTGAGCGAATTCCTTTGTTTGTTTGGGCTGTTGCAGTTACAGCTGTGTTATTGGTTGCTGCTCTTCCGGTTTTGGCTGGTGCTATTACAATACTACTTACTGATCGTAATTTAAACACTTCTTTTTTTGACCCTACAGGAGGGGGTGATCCCATTTTGTATATGCATTTGNNN
Strophitus_undulatus_clone_6 NNNNNNNTACTTATTATTGGCTTTGTGGTCTGGTTTGATTGGGTTAGCTTTGAGGCTTTTGATCCGGGCTGAGTTAGGTCAGCCAGGAAGGTTATTGGGGGATGACCAATTATATAATGTAATTGTTACGGCTCATGCTTTTATAATAATTTTTTTCTTGGTTATGCCTATGATAATTGGTGGATTTGGCAATTGGCTTATTCCTTTGATAATTGGCGCTCCGGATATGGCTTTTCCTCGGTTAAACAATTTAAGATTTTGGCTTCTTGTACCAGCATTGTTTTTGTTATTAAGATCTTCGTTGGTTGAGAGGGGTGTGGGTACTGGTTGAACAGTATATCCTCCTTTGTCAGGAAATATCGCTCATTCTGGGGCTTCGGTGGATTTAGCTATTTTTTCTTTGCATCTTGCTGGTGCTTCATCAATTTTGGGTGCTATTAATTTTATTTCTACTGTTGGAAATATGCGGTCTCCAGGTTTGGTTGCTGAGCGAATTCCTTTGTTTGTTTGGGCTGTTGCAGTTACAGCTGTGTTGTTGGTTGCTGCTCTTCCGGTTTTGGCTGGTGCTATTACAATACTACTTACTGATCGTAATTTAAACACTTCTTTTTTTGACCCTACAGGAGGAGGTGATCCAATTTTGTATATGCATTTGNNN
Strophitus_undulatus_clone_7 NNNNNNNTACTTATTATTGGCTTTGTGGTCTGGTTTGATTGGGTTAGCTTTGAGGCTTTTGATCCGGGCTGAGTTAGGTCAGCCAGGAAGGTTATTGGGGGATGACCAATTATATAATGTAATTGTTACGGCTCATGCTTTTATAATAATTTTTTTCTTGGTTATGCCTATGATAATTGGTGGATTTGGCAATTGGCTTATTCCTTTGATAATTGGCGCTCCGGATATGGCTTTTCCTCGGTTAAACAATTTAAGATTTTGGCTTCTTGTACCAGCATTGTTTTTGTTATTAAGATCTTCGTTGGTTGAGAGGGGTGTGGGTACTGGTTGAACAGTATATCCTCCTTTGTCAGGAAATATCGCTCATTCTGGGGCTTCGGTGGATTTAGCTATTTTTTCTTTGCATCTTGCTGGTGCTTCATCAATTTTGGGTGCTATTAATTTTATTTCTACTGTTGGAAATATGCGGTCTCCAGGCTTGGTTGCTGAGCGAATTCCTTTGTTTGTTTGGGCTGTTGCAGTTACAGCTGTGTTGTTGGTTGCTGCTCTTCCGGTTTTGGCTGGTGCTATTACAATACTACTTACTGATCGTAATTTAAACACTTCTTTTTTTGACCCTACAGGAGGAGGTGATCCAATTTTGTATATGCATTTGNNN
Strophitus_undulatus_clone_8 NNNNNNNTACTTATTATTGGCTTTGTGGTCTGGCTTGATTGGGTTAGCTTTGAGGCTTTTGATTCGGGCTGAGTTAGGTCAGCCAGGAAGGTTATTGGGGGATGATCAACTATATAATGTGATTGTTACGGCTCATGCTTTTATAATAATTTTTTTCTTGGTTATGCCTATGATAATTGGTGGATTTGGCAATTGGCTTATTCCTTTAATAATTGGCGCTCCGGATATGGCTTTTCCTCGGTTAAACAATTTAAGATTTTGGCTTCTTGTACCAGCATTGTTTTTGTTATTAAGATCTTCGTTGGTTGAGAGGGGTGTGGGTACTGGTTGAACAGTATACCCTCCTTTGTCAGGAAATGTCGCTCATTCTGGGGCTTCGGTGGATTTAGCTATTTTTTCTTTGCATCTTGCTGGTGCTTCATCAATTTTGGGTGCTATTAATTTTATTTCTACTGTTGGAAATATGCGGTCTCCAGGCTTGGTTGCTGAGCGAATTCCTTTGTTTGTTTGGGCTGTTGCCGTTACAGCTGTGTTATTAGTTGCTGCTCTTCCGGTTTTGGCTGGTGCTATTACAATACTACTTACTGATCGTAATTTAAACACTTCTTTTTTTGACCCTACAGGAGGAGGTGACCCGATTTTGTATNNNNNNNNNNNN
Strophitus_undulatus_clone_9 NNNNNNNTACTTATTATTGGCTTTGTGGTCTGGCTTGATTGGGTTAGCTTTGAGGCTTTTGATTCGGGCTGAGTTAGGTCAGCCAGGAAGGTTATTGGGGGATGATCAACTATATAATGTGATTGTTACGGCTCATGCTTTTATAATAATTTTTTTCTTGGTTATGCCTATGATAATTGGTGGATTTGGCAATTGGCTTATTCCTTTAATAATTGGCGCTCCGGATATGGCTTTTCCTCGGTTAAACAATTTAAGATTTTGGCTTCTTGTACCAGCATTGTTTTTGTTATTAAGATCTTCGTTGGTTGAGAGGGGTGTGGGTACTGGTTGAACAGTATACCCTCCTTTGTCAGGAAATGTCGCTCATTCTGGGGCTTCGGTGGATTTAGCTATTTTTTCTTTGCATCTTGCTGGTGCTTCATCAATTTTGGGTGCTATTAATTTTATTTCTACTGTTGGAAATATGCGGTCTCCAGGCTTGGTTGCTGAGCGAATTCCTTTGTTTGTTTGGGCTGTTGCAGTTACAGCTGTGTTATTAGTTGCTGCTCTTCCGGTTTTGGCTGGTGCTATTACAATACTACTTACTGATCGTAATTTAAACACTTCTTTTTTTGACCCTACAGGAGGAGGTGACCCGATTTTGTATNNNNNNNNNNNN
Strophitus_undulatus_isolate_H2928 NNNNNNNNNNNNNNNNNNNNNNNNNNNNNNNNNNNNNNNNNNNNNNNNNNNNNNNNNNNNNNNNNNNNNNNNNNNNNNNNNNNNNNNNNNNNNATTGGGGGATGATCAACTATATAATGTGATTGTTACGGCTCATGCTTTTATAATAATTTTTTTCTTGGTTATGCCTATGATAATTGGCGGATTTGGCAATTGGCTTATTCCTTTAATAATTGGCGCTCCGGATATGGCTTTTCCTCGGTTAAACAATTTAAGATTTTGGCTTCTTGTACCAGCATTGTTTTTGTTATTAAGATCTTCGTTGGTTGAGAGGGGTGTGGGTACTGGTTGAACAGTATACCCCCCTTTGTCAGGAAATGTCGCTCATTCTGGGGCTTCGGTGGATTTAGCTATTTTTTCTTTGCATCTTGCTGGTGCTTCATCAATTTTGGGTGCTATTAATTTTATTTCTACTGTTGGAAATATGCGGTCTCCAGGTTTGGTTGCTGAGCGAATTCCTTTGTTTGTTTGGGCTGTTGCAGTTACAGCTGTGTTATTAGTTGCTGCTCTTCCGGTTTTGGCTGGTGCTATTACAATACTACTTACTGATCGTAATTTAAACACTTNNNNNNNNNNNNNNNNNNNNNNNNNNNNNNNNNNNNNNNNNNNNNNNNNNNNN
Strophitus_undulatus_isolate_H2930 NNNNNNNNNNNNNNNNNNNNNNNNNNNNNNNNNNNNNNNNNNNNNNNNNNNNNNNNNNNNNNNNNNNNNNNNNNNNNNNNNNNNNNNNNNNNNATTGGGGGATGATCAACTATATAATGTGATTGTTACGGCTCATGCTTTTATAATAATTTTTTTCTTGGTTATGCCTATGATAATTGGCGGATTTGGCAATTGGCTTATTCCTTTAATAATTGGCGCTCCGGATATGGCTTTTCCTCGGTTAAACAATTTAAGATTTTGGCTTCTTGTACCAGCATTGTTTTTGTTATTAAGATCTTCGTTGGTTGAGAGGGGTGTGGGTACTGGTTGAACAGTATACCCCCCTTTGTCAGGAAATGTCGCTCATTCTGGGGCTTCGGTGGATTTAGCTATTTTTTCTTTGCATCTTGCTGGTGCTTCATCAATTTTGGGTGCTATTAATTTTATTTCTACTGTTGGAAATATGCGGTCTCCAGGTTTGGTTGCTGAGCGAATTCCTTTGTTTGTTTGGGCTGTTGCAGTTACAGCTGTGTTATTAGTTGCTGCTCTTCCGGTTTTGGCTGGTGCTATTACAATACTACTTACTGATCGTAATTTAAACACTTNNNNNNNNNNNNNNNNNNNNNNNNNNNNNNNNNNNNNNNNNNNNNNNNNNNNN
Strophitus_undulatus_isolate_H2931 NNNNNNNNNNNNNNNNNNNNNNNNNNNNNNNNNNNNNNNNNNNNNNNNNNNNNNNNNNNNNNNNNNNNNNNNNNNNNNNNNNNNNNNNNNNNNATTGGGGGATGATCAACTATATAATGTGATTGTTACGGCTCATGCTTTTATAATAATTTTTTTCTTGGTTATGCCTATGATAATTGGCGGATTTGGCAATTGGCTTATTCCTTTAATAATTGGCGCTCCGGATATGGCTTTTCCTCGGTTAAACAATTTAAGATTTTGGCTTCTTGTACCAGCATTGTTTTTGTTATTAAGATCTTCGTTGGTTGAGAGGGGTGTGGGTACTGGTTGAACAGTATACCCCCCTTTGTCAGGAAATGTCGCTCATTCTGGGGCTTCGGTGGATTTAGCTATTTTTTCTTTGCATCTTGCTGGTGCTTCATCAATTTTGGGTGCTATTAATTTTATTTCTACTGTTGGAAATATGCGGTCTCCAGGTTTGGTTGCTGAGCGAATTCCTTTGTTTGTTTGGGCTGTTGCAGTTACAGCTGTGTTATTAGTTGCTGCTCTTCCGGTTTTGGCTGGTGCTATTACAATACTACTTACTGATCGTAATTTAAACACTTNNNNNNNNNNNNNNNNNNNNNNNNNNNNNNNNNNNNNNNNNNNNNNNNNNNNN
Strophitus_undulatus_isolate_H2932 NNNNNNNNNNNNNNNNNNNNNNNNNNNNNNNNNNNNNNNNNNNNNNNNNNNNNNNNNNNNNNNNNNNNNNNNNNNNNNNNNNNNNNNNNNNNNATTGGGGGATGATCAACTATATAATGTGATTGTTACGGCTCATGCTTTTATAATAATTTTTTTCTTGGTTATGCCTATGATAATTGGCGGATTTGGCAATTGGCTTATTCCTTTAATAATTGGCGCTCCGGATATGGCTTTTCCTCGGTTAAACAATTTAAGATTTTGGCTTCTTGTACCAGCATTGTTTTTGTTATTAAGATCTTCGTTGGTTGAGAGGGGTGTGGGTACTGGTTGAACAGTATACCCCCCTTTGTCAGGAAATGTCGCTCATTCTGGGGCTTCGGTGGATTTAGCTATTTTTTCTTTGCATCTTGCTGGTGCTTCATCAATTTTGGGTGCTATTAATTTTATTTCTACTGTTGGAAATATGCGGTCTCCAGGTTTGGTTGCTGAGCGAATTCCTTTGTTTGTTTGGGCTGTTGCAGTTACAGCTGTGTTATTAGTTGCTGCTCTTCCGGTTTTGGCTGGTGCTATTACAATACTACTTACTGATCGTAATTTAAACACTTNNNNNNNNNNNNNNNNNNNNNNNNNNNNNNNNNNNNNNNNNNNNNNNNNNNNN
Strophitus_undulatus_isolate_H2934 NNNNNNNNNNNNNNNNNNNNNNNNNNNNNNNNNNNNNNNNNNNNNNNNNNNNNNNNNNNNNNNNNNNNNNNNNNNNNNNNNNNNNNNNNNNNNATTGGGGGATGATCAACTATATAATGTGATTGTTACGGCTCATGCTTTTATAATAATTTTTTTCTTGGTTATGCCTATGATAATTGGCGGATTTGGCAATTGGCTTATTCCTTTAATAATTGGCGCTCCGGATATGGCTTTTCCTCGGTTAAACAATTTAAGATTTTGGCTTCTTGTACCAGCATTGTTTTTGTTATTAAGATCTTCGTTGGTTGAGAGGGGTGTGGGTACTGGTTGAACAGTATACCCCCCTTTGTCAGGAAATGTCGCTCATTCTGGGGCTTCGGTGGATTTAGCTATTTTTTCTTTGCATCTTGCTGGTGCTTCATCAATTTTGGGTGCTATTAATTTTATTTCTACTGTTGGAAATATGCGGTCTCCAGGTTTGGTTGCTGAGCGAATTCCTTTGTTTGTTTGGGCTGTTGCAGTTACAGCTGTGTTATTAGTTGCTGCTCTTCCGGTTTTGGCTGGTGCTATTACAATACTACTTACTGATCGTAATTTAAACACTTNNNNNNNNNNNNNNNNNNNNNNNNNNNNNNNNNNNNNNNNNNNNNNNNNNNNN
Strophitus_undulatus_isolate_H2935 NNNNNNNNNNNNNNNNNNNNNNNNNNNNNNNNNNNNNNNNNNNNNNNNNNNNNNNNNNNNNNNNNNNNNNNNNNNNNNNNNNNNNNNNNNNNNATTGGGGGATGATCAACTATATAATGTGATTGTTACGGCTCATGCTTTTATAATAATTTTTTTCTTGGTTATGCCTATGATAATTGGCGGATTTGGCAATTGGCTTATTCCTTTAATAATTGGCGCTCCGGATATGGCTTTTCCTCGGTTAAACAATTTAAGATTTTGGCTTCTTGTACCAGCATTGTTTTTGTTATTAAGATCTTCGTTGGTTGAGAGGGGTGTGGGTACTGGTTGAACAGTATACCCCCCTTTGTCAGGAAATGTCGCTCATTCTGGGGCTTCGGTGGATTTAGCTATTTTTTCTTTGCATCTTGCTGGTGCTTCATCAATTTTGGGTGCTATTAATTTTATTTCTACTGTTGGAAATATGCGGTCTCCAGGTTTGGTTGCTGAGCGAATTCCTTTGTTTGTTTGGGCTGTTGCAGTTACAGCTGTGTTATTAGTTGCTGCTCTTCCGGTTTTGGCTGGTGCTATTACAATACTACTTACTGATCGTAATTTAAACACTTNNNNNNNNNNNNNNNNNNNNNNNNNNNNNNNNNNNNNNNNNNNNNNNNNNNNN
Strophitus_undulatus_isolate_H2936 NNNNNNNNNNNNNNNNNNNNNNNNNNNNNNNNNNNNNNNNNNNNNNNNNNNNNNNNNNNNNNNNNNNNNNNNNNNNNNNNNNNNNNNNNNNNNATTGGGGGATGATCAACTATATAATGTGATTGTTACGGCTCATGCTTTTATAATAATTTTTTTCTTGGTTATGCCTATGATAATTGGCGGATTTGGCAATTGGCTTATTCCTTTAATAATTGGCGCTCCGGATATGGCTTTTCCTCGGTTAAACAATTTAAGATTTTGGCTTCTTGTACCAGCATTGTTTTTGTTATTAAGATCTTCGTTGGTTGAGAGGGGTGTGGGTACTGGTTGAACAGTATACCCCCCTTTGTCAGGAAATGTCGCTCATTCTGGGGCTTCGGTGGATTTAGCTATTTTTTCTTTGCATCTTGCTGGTGCTTCATCAATTTTGGGTGCTATTAATTTTATTTCTACTGTTGGAAATATGCGGTCTCCAGGTTTGGTTGCTGAGCGAATTCCTTTGTTTGTTTGGGCTGTTGCAGTTACAGCTGTGTTATTAGTTGCTGCTCTTCCGGTTTTGGCTGGTGCTATTACAATACTACTTACTGATCGTAATTTAAACACTTNNNNNNNNNNNNNNNNNNNNNNNNNNNNNNNNNNNNNNNNNNNNNNNNNNNNN
Strophitus_undulatus_isolate_H2937 NNNNNNNNNNNNNNNNNNNNNNNNNNNNNNNNNNNNNNNNNNNNNNNNNNNNNNNNNNNNNNNNNNNNNNNNNNNNNNNNNNNNNNNNNNNNNATTGGGGGATGATCAACTATATAATGTGATTGTTACGGCTCATGCTTTTATAATAATTTTTTTCTTGGTTATGCCTATGATAATTGGCGGATTTGGCAATTGGCTTATTCCTTTAATAATTGGCGCTCCGGATATGGCTTTTCCTCGGTTAAACAATTTAAGATTTTGGCTTCTTGTACCAGCATTGTTTTTGTTATTAAGATCTTCGTTGGTTGAGAGGGGTGTGGGTACTGGTTGAACAGTATACCCCCCTTTGTCAGGAAATGTCGCTCATTCTGGGGCTTCGGTGGATTTAGCTATTTTTTCTTTGCATCTTGCTGGTGCTTCATCAATTTTGGGTGCTATTAATTTTATTTCTACTGTTGGAAATATGCGGTCTCCAGGTTTGGTTGCTGAGCGAATTCCTTTGTTTGTTTGGGCTGTTGCAGTTACAGCTGTGTTATTAGTTGCTGCTCTTCCGGTTTTGGCTGGTGCTATTACAATACTACTTACTGATCGTAATTTAAACACTTNNNNNNNNNNNNNNNNNNNNNNNNNNNNNNNNNNNNNNNNNNNNNNNNNNNNN
Strophitus_undulatus_voucher_MMTC_7 NNNNNNNNNNNNNNNNNNNNNNNNNNNNNNNNNNNNNNNNNNNNNNNNNNNNNNNNNNNNNNNNNNNNNNNNNNNNNNNNNNNNNNNNNNNNNNNNNNNNNNNNNNNNNNNNNNNNNNNNNNNNNNNNNNNNNNNNNNNNNNNNNNNNNNNNNNNNNNNNNNNNNNNNNNNNNNNNNNGGTGGATTTGGCAATTGGNTTATNCCTTTAATAATTGGCGCTCCGGATATGGCTTTTCCTCGGTTAAACAATTTAAGATTTTGGCTTCTTGTACCAGCATNGTTTTNGTTATNAAGATCTTCGTTGGTCGAGAGGGGTGTGGGTACTGGTNGAACAGTATACCCCCCTTTGTCAGGAAATGTCGCTCATTCTGGGGCTTCGGTGGATTTAGCTATTTTTTCTTTGCATCTGGCTGGTGCTTCTTCAATTTTGGGTGCTATNAATTTTATNNCTACTGTNGGAAATATGCGGTCTCCAGGCTTGGTNGCTGAGCGAATNCCTTTGTNTGTNTGGGCTGTNGCAGTTACAGCTGTGTNATNAGTTGCTGCTCTTCCGGTTTTGGCTGGTGCTATGACAATACTACTTACTGATCGTAATNNAAACACTTCTNNNNNNNNNNNNNNNNNNNNNNNNNNNNNNNNNNNNNNNNNNNNNNNNNNN
Strophitus_undulatus_voucher_MMTC_8 NNNNNNNNNNNNNNNNNNNNNNNNNNNNNNNGGCTTGATTGGGTTAGCTTTGAGGCTTTTGATCCGGGCTGAGTTAGGTCAGCCAGNAAGGTTATTGGGAGATGATCAATTGTATAATGTGATTGTTACGGCTCATGCTTTTATAATAATTTTTTTCTTGGTTATGCCTATGATAATTGGTGGATTTGGCAATTGGCTTATTCCTTTAATAATTGGCGCTCCGGATATGGCTTTTCCTCGGTTAAACAATTTAAGATTTTGGCTTCTTGTACCAGCATTGTTTTTGTTATTAAGATCTTCGTTGGTTGAGAGGGGTGTGGGTACTGGTTGAACAGTATACCCCCCTTTGTCAGGAAATGTCGCTCATTCTGGGGCTTCGGTGGATTTAGCTATTTTTTCTTTGCATCTTGCTGGTGCTTCATCAATTTTGGGTGCTATTAATTTTATTTCTACTGTTGGAAATATGCGGTCTCCAGGCTTGGTTGCTGAGCGANTTCCTTTGTTTGTTTGGGCTGTTGCAGTTACAGCTGTGTTATTAGTTGCTGCTCTTCCGGTTTTGGCTGGTGCTATTACAATACTACTTANNNNNNNNNNNNNNNNNNNNNNNNNNNNNNNNNNNNNNNNNNNNNNNNNNNNNNNNNNNNNNNNNNNNNNNNNN
Strophitus_williamsi_clone_1 NNNNNNNNNNNNNNNNNNNNNNNNNNNNNNNNNNNNNNNNNNNNNNNNNNNNNNNNNNTTGATCCGAGCTGAGTTAGGTCAGCCAGGAAGGTTATTGGGAGATGACCAGTTGTATAATGTTATTGTCACGGCTCATGCTTTTATAATAATTTTTTTTTTAGTAATGCCTATGATAATTGGGGGGTTTGGAAATTGGCTTATTCCTTTGATAATTGGTGCTCCAGATATGGCTTTTCCTCGGTTGAATAATTTGAGATTTTGGCTTCTTGTACCAGCATTATTTTTGTTGTTGAGATCTTCGTTGGTTGAGAGAGGTGTAGGTACGGGTTGGACAGTGTATCCTCCTTTGTCAGGAAATGTTGCTCATTCTGGAGCTTCGGTGGATTTAGCTATTTTTTCTTTGCATCTTGCTGGTGCTTCTTCAATTCTAGGTGCTGTTAATTTTATTTCTACTGTTGGAAACATACGATCTCCGGGTTTGGTTGCTGAGCGAATTCCCTTATTTGTTTGGGCTGTTGTAGTTACAGCTGTATTATTAGTTGCTGCTCTTCCAGTTTTAGCTGGTGCTATCACGATATTACTTACTGACCGTAATTTAAATACTTCTTTCTTTGACCCTACAGGAGGGGGTGATCCAATTTTGTATATGCATTTGNNN
Strophitus_williamsi_clone_2 NNNNNNNTATTTGTTATTGGCTTTGTGGTCTGGTTTGATTGGGTTAGCCTTAAGGCTTTTGATCCGAGCTGAGTTAGGTCAGCCAGGAAGGTTATTGGGAGATGACCAGTTGTATAATGTTATTGTCACGGCTCATGCTTTTATAATAATTTTTTTTTTAGTAATGCCTATGATAATTGGGGGGTTTGGAAATTGGCTTATTCCTTTGATAATTGGTGCTCCAGATATGGCTTTTCCTCGGTTGAATAATTTGAGATTTTGGCTTCTTGTACCAGCATTATTTTTGTTGTTGAGATCTTCGTTGGTTGAGAGAGGTGTAGGTACGGGTTGGACAGTGTATCCTCCTTTGTCAGGAAATGTTGCTCATTCTGGAGCTTCGGTGGATTTAGCTATTTTTTCTTTGCATCTTGCTGGTGCTTCTTCAATTCTAGGTGCTGTTAATTTTATTTCTACTGTTGGAAACATACGATCTCCGGGTTTGGTTGCTGAGCGAATTCCCTTATTTGTTTGGGCTGTTGTAGTTACAGCTGTATTATTAGTTGCTGCTCTTCCAGTTTTAGCTGGTGCTATCACGATATTACTTACTGACCGTAATTTAAATACTTCTTTCTTTGACCCTACAGGAGGGGGTGATCCAATTTTGTATATGCATTTGNNN
Strophitus_williamsi_clone_3 NNNNNNNTATTTGTTATTGGCTTTGTGGTCTGGTTTGATTGGGTTAGCCTTAAGGCTTTTGATCCGAGCTGAGTTAGGTCAGCCAGGAAGGTTATTGGGAGATGACCAGTTGTATAATGTTATTGTCACGGCTCATGCTTTTATAATAATTTTTTTTTTAGTAATGCCTATGATAATTGGGGGGTTTGGAAATTGGCTTATTCCTTTGATAATTGGTGCTCCAGATATGGCTTTTCCTCGGTTGAATAATTTGAGATTTTGGCTTCTTGTACCAGCATTATTTTTGTTGTTGAGATCTTCGTTGGTTGAGAGAGGTGTAGGTACGGGTTGGACAGTGTATCCTCCTTTGTCAGGAAATGTTGCTCATTCTGGAGCTTCGGTGGATTTAGCTATTTTTTCTTTGCATCTTGCTGGTGCTTCTTCAATTCTAGGTGCTGTTAATTTTATTTCTACTGTTGGAAACATACGATCTCCGGGTTTGGTTGCTGAGCGAATTCCCTTATTTGTTTGGGCTGTTGTAGTTACAGCTGTATTATTAGTTGCTGCTCTTCCAGTTTTAGCTGGTGCTATCACGATATTACTTACTGACCGTAATTTAAATACTTCTTTCTTTGACCCTACAGGAGGGGGTGATCCAATTTTGTATATGCATTTGNNN
Strophitus_williamsi_clone_4 NNNNNNNTATTTGTTATTGGCTTTGTGGTCTGGTTTGATTGGGTTAGCCTTAAGGCTTTTGATCCGAGCTGAGTTAGGTCAGCCAGGAAGGTTATTGGGAGATGACCAGTTGTATAATGTTATTGTCACGGCTCATGCTTTTATAATAATTTTTTTTTTAGTAATGCCTATGATAATTGGGGGGTTTGGAAATTGGCTTATTCCTTTGATAATTGGTGCTCCAGATATGGCTTTTCCTCGGTTGAATAATTTGAGATTTTGGCTTCTTGTACCAGCATTATTTTTGTTGTTGAGATCTTCGTTGGTTGAGAGAGGTGTAGGTACGGGTTGGACAGTGTATCCTCCTTTGTCAGGAAATGTTGCTCATTCTGGAGCTTCGGTGGATTTAGCTATTTTTTCTTTGCATCTTGCTGGTGCTTCTTCAATTCTAGGTGCTGTTAATTTTATTTCTACTGTTGGAAACATACGATCTCCGGGTTTGGTTGCTGAGCGAATTCCCTTATTTGTTTGGGCTGTTGTAGTTACAGCTGTATTATTAGTTGCTGCTCTTCCAGTTTTAGCTGGTGCTATCACGATATTACTTACTGACCGTAATTTAAATACTTCTTTCTTTGACCCTACAGGAGGGGGTGATCCAATTTTGTATATGCATTTGNNN
Strophitus_williamsi_clone_5 NNNNNNNTATTTGTTATTGGCTTTGTGGTCTGGTTTGATTGGGTTAGCCTTAAGGCTTTTGATCCGAGCTGAGTTAGGTCAGCCAGGAAGGTTATTGGGAGATGACCAGTTGTATAATGTTATTGTCACGGCTCATGCTTTTATAATAATTTTTTTTTTAGTAATGCCTATGATAATTGGGGGGTTTGGAAATTGGCTTATTCCTTTGATAATTGGTGCTCCAGATATGGCTTTTCCTCGGTTGAATAATTTGAGATTTTGGCTTCTTGTACCAGCATTATTTTTGTTGTTGAGATCTTCGTTGGTTGAGAGAGGTGTAGGTACGGGTTGGACAGTGTATCCTCCTTTGTCAGGAAATGTTGCTCATTCTGGAGCTTCGGTGGATTTAGCTATTTTTTCTTTGCATCTTGCTGGTGCTTCTTCAATTCTAGGTGCTGTTAATTTTATTTCTACTGTTGGAAACATACGATCTCCGGGTTTGGTTGCTGAGCGAATTCCCTTATTTGTTTGGGCTGTTGTAGTTACAGCTGTATTATTAGTTGCTGCTCTTCCAGTTTTAGCTGGTGCTATCACGATATTACTTACTGACCGTAATTTAAATACTTCTTTCTTTGACCCTACAGGAGGGGGTGATCCAATTTTGTATATGCATTTGNNN
Strophitus_williamsi_clone_6 NNNNNNNTATTTGTTATTGGCTTTGTGGTCTGGTTTGATTGGGTTAGCCTTAAGGCTTTTGATCCGAGCTGAGTTAGGTCAGCCAGGAAGGTTATTGGGAGATGACCAGTTGTATAATGTTATTGTCACGGCTCATGCTTTTATAATAATTTTTTTTTTAGTAATGCCTATGATAATTGGGGGGTTTGGAAATTGGCTTATTCCTTTGATAATTGGTGCTCCAGATATGGCTTTTCCTCGGTTGAATAATTTGAGATTTTGGCTTCTTGTACCAGCATTATTTTTGTTGTTGAGATCTTCGTTGGTTGAGAGAGGTGTAGGTACGGGTTGGACAGTGTATCCTCCTTTGTCAGGAAATGTTGCTCATTCTGGAGCTTCGGTGGATTTAGCTATTTTTTCTTTGCATCTTGCTGGTGCTTCTTCAATTCTAGGTGCTGTTAATTTTATTTCTACTGTTGGAAACATACGATCTCCGGGTTTGGTTGCTGAGCGAATTCCCTTATTTGTTTGGGCTGTTGTAGTTACAGCTGTATTATTAGTTGCTGCTCTTCCAGTTTTAGCTGGTGCTATCACGATATTACTTACTGACCGTAATTTAAATACTTCTTTCTTTGACCCTACAGGAGGGGGTGATCCAATTTTGTATATGCATTTGNNN
Strophitus_williamsi_clone_7 NNNNNNNTATTTGTTATTGGCTTTGTGGTCTGGTTTGATTGGGTTAGCCTTAAGGCTTTTGATCCGAGCTGAGTTAGGTCAGCCAGGAAGGTTATTGGGAGATGACCAGTTGTATAATGTTATTGTCACGGCTCATGCTTTTATAATAATTTTTTTTTTAGTAATGCCTATGATAATTGGGGGGTTTGGAAATTGGCTTATTCCTTTGATAATTGGTGCTCCAGATATGGCTTTTCCTCGGTTGAATAATTTGAGATTTTGGCTTCTTGTACCAGCATTATTTTTGTTGTTGAGATCTTCGTTGGTTGAGAGAGGTGTAGGTACGGGTTGGACAGTGTATCCTCCTTTGTCAGGAAATGTTGCTCATTCTGGAGCTTCGGTGGATTTAGCTATTTTTTCTTTGCATCTTGCTGGTGCTTCTTCAATTCTAGGTGCTGTTAATTTTATTTCTACTGTTGGAAACATACGATCTCCGGGTTTGGTTGCTGAGCGAATTCCCTTATTTGTTTGGGCTGTTGTAGTTACAGCTGTATTATTAGTTGCTGCTCTTCCAGTTTTAGCTGGTGCTATCACGATATTACTTACTGACCGTAATTTAAATACTTCTTTCTTTGACCCTACAGGAGGGGGTGATCCAATTTTGTATATGCATTTGNNN
Strophitus_williamsi_clone_8 NNNNNNNTATTTATTATTGGCTTTGTGGTCTGGTTTGATTGGGTTAGCCTTAAGGCTTTTGATCCGAGCTGAGTTAGGTCAGCCAGGAAGGTTATTAGGAGATGACCAGTTGTATAATGTTATTGTCACGGCTCATGCTTTTATAATAATTTTTTTTTTAGTAATGCCTATGATAATTGGGGGGTTTGGAAATTGGCTTATTCCTTTGATAATTGGCGCTCCAGATATGGCTTTTCCTCGGTTGAATAATTTGAGATTTTGGCTTCTTGTACCAGCATTATTTTTGTTGTTGAGATCTTCGTTGGTTGAGAGAGGTGTAGGCACGGGTTGAACAGTGTACCCTCCTTTGTCAGGAAATGTTGCTCATTCTGGAGCTTCGGTGGATTTAGCTATTTTTTCTTTGCATCTTGCTGGTGCTTCTTCAATTCTAGGTGCTGTTAATTTTATTTCTACTGTTGGAAACATACGATCTCCGGGTTTGGTTGCTGAGCGAATTCCATTATTTGTTTGGGCTGTTGTAGTTACAGCTGTATTATTAGTTGCTGCTCTTCCAGTTTTAGCTGGTGCTATCACGATATTACTTACTGACCGTAATTTAAATACTTCTTTCTTTGACCCTACAGGAGGGGGTGATCCAATTTTGTATATGCATTTGNNN
Strophitus_williamsi_clone_9 NNNNNNNTATTTATTATTGGCTTTGTGGTCTGGTTTGATTGGGTTAGCCTTAAGGCTTTTGATCCGAGCTGAGTTAGGTCAGCCAGGAAGGTTATTAGGAGATGACCAGTTGTATAATGTTATTGTCACGGCTCATGCTTTTATAATAATTTTTTTTTTAGTAATGCCTATGATAATTGGGGGGTTTGGAAATTGGCTTATTCCTTTGATAATTGGCGCTCCAGATATGGCTTTTCCTCGGTTGAATAATTTGAGATTTTGGCTTCTTGTACCAGCATTATTTTTGTTGTTGAGATCTTCGTTGGTTGAGAGAGGTGTAGGCACGGGTTGAACAGTGTACCCTCCTTTGTCAGGAAATGTTGCTCATTCTGGAGCTTCGGTGGATTTAGCTATTTTTTCTTTGCATCTTGCTGGTGCTTCTTCAATTCTAGGTGCTGTTAATTTTATTTCTACTGTTGGAAACATACGATCTCCGGGTTTGGTTGCTGAGCGAATTCCATTATTTGTTTGGGCTGTTGTAGTTACAGCTGTATTATTAGTTGCTGCTCTTCCAGTTTTAGCTGGTGCTATCACGATATTACTTACTGACCGTAATTTAAATACTTCTTTCTTTGACCCTACAGGAGGGGGTGATCCAATTTTGTATATGCATTTGNNN
Strophitus_williamsi_clone_10 NNNNNNNTATTTATTATTGGCTTTGTGGTCTGGTTTGATTGGGTTAGCCTTAAGGCTTTTGATCCGAGCTGAGTTAGGTCAGCCAGGAAGGTTATTAGGAGATGACCAGTTGTATAATGTTATTGTCACGGCTCATGCTTTTATAATAATTTTTTTTTTAGTAATGCCTATGATAATTGGGGGGTTTGGAAATTGGCTTATTCCTTTGATAATTGGCGCTCCAGATATGGCTTTTCCTCGGTTGAATAATTTGAGATTTTGGCTTCTTGTACCAGCATTATTTTTGTTGTTGAGATCTTCGTTGGTTGAGAGAGGTGTAGGCACGGGTTGAACAGTGTACCCTCCTTTGTCAGGAAATGTTGCTCATTCTGGAGCTTCGGTGGATTTAGCTATTTTTTCTTTGCATCTTGCTGGTGCTTCTTCAATTCTAGGTGCTGTTAATTTTATTTCTACTGTTGGAAACATACGATCTCCGGGTTTGGTTGCTGAGCGAATTCCATTATTTGTTTGGGCTGTTGTAGTTACAGCTGTATTATTAGTTGCTGCTCTTCCAGTTTTAGCTGGTGCTATCACGATATTACTTACTGACCGTAATTTAAATACTTCTTTCTTTGACCCTACAGGAGGGGGTGATCCAATTTTGTATATGCATTTGNNN
Strophitus_williamsi_clone_11 NNNNNNNTATTTATTATTGGCTTTGTGGTCTGGTTTGATTGGGTTAGCCTTAAGGCTTTTGATCCGAGCTGAGTTAGGTCAGCCAGGAAGGTTATTAGGAGATGACCAGTTGTATAATGTTATTGTCACGGCTCATGCTTTTATAATAATTTTTTTTTTAGTAATGCCTATGATAATTGGGGGGTTTGGAAATTGGCTTATTCCTTTGATAATTGGCGCTCCAGATATGGCTTTTCCTCGGTTGAATAATTTGAGATTTTGGCTTCTTGTACCAGCATTATTTTTGTTGTTGAGATCTTCGTTGGTTGAGAGAGGTGTAGGCACGGGTTGAACAGTGTACCCTCCTTTGTCAGGAAATGTTGCTCATTCTGGAGCTTCGGTGGATTTAGCTATTTTTTCTTTGCATCTTGCTGGTGCTTCTTCAATTCTAGGTGCTGTTAATTTTATTTCTACTGTTGGAAACATACGATCTCCGGGTTTGGTTGCTGAGCGAATTCCATTATTTGTTTGGGCTGTTGTAGTTACAGCTGTATTATTAGTTGCTGCTCTTCCAGTTTTAGCTGGTGCTATCACGATATTACTTACTGACCGTAATTTAAATACTTCTTTCTTTGACCCTACAGGAGGGGGTGATCCAATTTTGTATATGCATTTGNNN
Strophitus_williamsi_clone_12 NNNNNNNTATTTATTATTGGCTTTGTGGTCTGGTTTGATTGGGTTAGCCTTAAGGCTTTTGATCCGAGCTGAGTTAGGTCAGCCAGGAAGGTTATTAGGAGATGACCAGTTGTATAATGTTATTGTCACGGCTCATGCTTTTATAATAATTTTTTTTTTAGTAATGCCTATGATAATTGGGGGGTTTGGAAATTGGCTTATTCCTTTGATAATTGGCGCTCCAGATATGGCTTTTCCTCGGTTGAATAATTTGAGATTTTGGCTTCTTGTACCAGCATTATTTTTGTTGTTGAGATCTTCGTTGGTTGAGAGAGGTGTAGGCACGGGTTGAACAGTGTACCCTCCTTTGTCAGGAAATGTTGCTCATTCTGGAGCTTCGGTGGATTTAGCTATTTTTTCTTTGCATCTTGCTGGTGCTTCTTCAATTCTAGGTGCTGTTAATTTTATTTCTACTGTTGGAAACATACGATCTCCGGGTTTGGTTGCTGAGCGAATTCCATTATTTGTTTGGGCTGTTGTAGTTACAGCTGTATTATTAGTTGCTGCTCTTCCAGTTTTAGCTGGTGCTATCACGATATTACTTACTGACCGTAATTTAAATACTTCTTTCTTTGACCCTACAGGAGGGGGTGATCCAATTTTGTATATGCATTTGNNN
Strophitus_williamsi_clone_13 NNNNNNNTATTTATTATTGGCTTTGTGGTCTGGTTTGATTGGGTTAGCCTTAAGGCTTTTGATCCGAGCTGAGTTAGGTCAGCCAGGAAGGTTATTGGGAGATGACCAGTTGTATAATGTTATTGTCACGGCTCATGCTTTTATAATAATTTTTTTTTTAGTAATGCCTATGATAATTGGGGGGTTTGGAAATTGGCTTATTCCTTTGATAATTGGCGCTCCAGATATGGCTTTTCCTCGGTTGAATAATTTGAGATTTTGGCTTCTTGTACCAGCATTATTTTTGTTGTTGAGATCTTCGTTGATTGAGAGAGGTGTAGGCACGGGTTGAACAGTGTACCCTCCTTTGTCAGGAAATGTTGCTCATTCTGGAGCTTCGGTGGATTTAGCTATTTTTTCTTTGCATCTTGCTGGTGCTTCTTCAATTCTAGGTGCTGTTAATTTTATTTCTACTGTTGGAAACATACGATCTCCGGGTTTGGTTGCTGAGCGAATTCCATTATTTGTTTGGGCTGTTGTAGTTACAGCTGTATTATTAGTTGCTGCTCTTCCAGTTTTAGCTGGTGCTATCACGATATTACTTACTGACCGTAATTTAAATACTTCTTTCTTTGACCCTACAGGAGGGNNNNNNNNNNNNNNNNNNNNNNNNNNNNNN
Strophitus_williamsi_clone_14 NNNNNNNTATTTATTATTGGCTTTGTGGTCTGGTTTGATTGGGTTAGCCTTAAGGCTTTTGATCCGAGCTGAGTTAGGTCAGCCAGGAAGGTTATTGGGAGATGACCAGTTGTATAATGTTATTGTCACGGCTCATGCTTTTATAATAATTTTTTTTTTAGTAATGCCTATGATAATTGGGGGGTTTGGAAATTGGCTTATTCCTTTGATAATTGGCGCTCCAGATATGGCTTTTCCTCGGTTGAATAATTTGAGATTTTGGCTTCTTGTACCAGCATTATTTTTGTTGTTGAGATCTTCGTTGATTGAGAGAGGTGTAGGCACGGGTTGAACAGTGTACCCTCCTTTGTCAGGAAATGTTGCTCATTCTGGAGCTTCGGTGGATTTAGCTATTTTTTCTTTGCATCTTGCTGGTGCTTCTTCAATTCTAGGTGCTGTTAATTTTATTTCTACTGTTGGAAACATACGATCTCCGGGTTTGGTTGCTGAGCGAATTCCATTATTTGTTTGGGCTGTTGTAGTTACAGCTGTATTATTAGTTGCTGCTCTTCCAGTTTTAGCTGGTGCTATCACGATATTACTTACTGACCGTAATTTAAATACTTCTTTCTTTGACCCTACAGGAGGGNNNNNNNNNNNNNNNNNNNNNNNNNNNNNN
Strophitus_williamsi_clone_15 NNNNNNNTATTTATTATTGGCTTTGTGGTCTGGTTTGATTGGGTTAGCCTTAAGGCTTTTGATCCGAGCTGAGTTAGGTCAGCCAGGAAGGTTATTGGGAGATGACCAGTTGTATAATGTTATTGTCACGGCTCATGCTTTTATAATAATTTTTTTTTTAGTAATGCCTATGATAATTGGGGGGTTTGGAAATTGGCTTATTCCTTTGATAATTGGTGCTCCAGATATGGCTTTTCCTCGGTTGAATAATTTGAGATTTTGGCTTCTTGTACCAGCATTATTTTTGTTGTTGAGATCTTCGTTGATTGAGAGAGGTGTAGGCACGGGTTGAACAGTGTACCCTCCTTTGTCAGGAAATGTTGCTCATTCTGGAGCTTCGGTGGATTTAGCTATTTTTTCTTTGCATCTTGCTGGTGCTTCTTCAATTCTAGGTGCTGTTAATTTTATTTCTACTGTTGGAAACATACGATCTCCGGGTTTGGTTGCTGAGCGAATTCCATTATTTGTTTGGGCTGTTGTAGTTACAGCTGTATTATTAGTTGCTGCTCTTCCAGTTTTAGCTGGTGCTATCACGATATTACTTACTGACCGTAATTTAAATACTTCTTTCTTTGACCCTACAGGAGGGNNNNNNNNNNNNNNNNNNNNNNNNNNNNNN
Strophitus_williamsi_clone_16 NNNNNNNTATTTATTATTGGCTTTGTGGTCTGGTTTGATTGGGTTAGCCTTAAGGCTTTTGATCCGAGCTGAGTTAGGTCAGCCAGGAAGGTTATTGGGAGATGACCAGTTGTATAATGTTATTGTCACGGCTCATGCTTTTATAATAATTTTTTTTTTAGTAATGCCTATGATAATTGGGGGGTTTGGAAATTGGCTTATTCCTTTGATAATTGGTGCTCCAGATATGGCTTTTCCTCGGTTGAATAATTTGAGATTTTGGCTTCTTGTACCAGCATTATTTTTGTTGTTGAGATCTTCGTTGATTGAGAGAGGTGTAGGCACGGGTTGAACAGTGTACCCTCCTTTGTCAGGAAATGTTGCTCATTCTGGAGCTTCGGTGGATTTAGCTATTTTTTCTTTGCATCTTGCTGGTGCTTCTTCAATTCTAGGTGCTGTTAATTTTATTTCTACTGTTGGAAACATACGATCTCCGGGTTTGGTTGCTGAGCGAATTCCATTATTTGTTTGGGCTGTTGTAGTTACAGCTGTATTATTAGTTGCTGCTCTTCCAGTTTTAGCTGGTGCTATCACGATATTACTTACTGACCGTAATTTAAATACTTCTTTCTTTGACCCTACAGGAGGGNNNNNNNNNNNNNNNNNNNNNNNNNNNNNN
Strophitus_williamsi_clone_17 NNNNNNNTATTTATTATTGGCTTTGTGGTCTGGTTTGATTGGGTTAGCCTTAAGGCTTTTGATCCGAGCTGAGTTAGGTCAGCCAGGAAGGTTATTGGGAGATGACCAGTTGTATAATGTTATTGTCACGGCTCATGCTTTTATAATAATTTTTTTTTTAGTAATGCCTATGATAATTGGGGGGTTTGGAAATTGGCTTATTCCTTTGATAATTGGCGCTCCAGATATGGCTTTTCCTCGGTTGAATAATTTGAGATTTTGGCTTCTTGTACCAGCATTATTTTTGTTGTTGAGATCTTCGTTGATTGAGAGAGGTGTAGGCACGGGTTGAACAGTGTACCCTCCTTTGTCAGGAAATGTTGCTCATTCTGGAGCTTCGGTGGATTTAGCTATTTTTTCTTTGCATCTTGCTGGTGCTTCTTCAATTCTAGGTGCTGTTAATTTTATTTCTACTGTTGGAAACATACGATCTCCGGGTTTGGTTGCTGAGCGAATTCCATTATTTGTTTGGGCTGTTGTAGTTACAGCTGTATTATTAGTTGCTGCTCTTCCAGTTTTAGCTGGTGCTATCACGATATTACTTACTGACCGTAATTTAAATACTTCTTTCTTTGACCCTACAGGAGGGGGTNNNNNNNNNNNNNNNNNNNNNNNNNNN
Strophitus_williamsi_clone_18 NNNNNNNTATTTATTATTGGCTTTGTGGTCTGGTTTGATTGGGTTAGCCTTAAGGCTTTTGATCCGAGCTGAGTTAGGTCAGCCAGGAAGGTTATTGGGAGATGACCAGTTGTATAATGTTATTGTCACGGCTCATGCTTTTATAATAATTTTTTTTTTAGTAATGCCTATGATAATTGGGGGGTTTGGAAATTGGCTTATTCCTTTGATAATTGGCGCTCCAGATATGGCTTTTCCTCGGTTGAATAATTTGAGATTTTGGCTTCTTGTACCAGCATTATTTTTGTTGTTGAGATCTTCGTTGATTGAGAGAGGTGTAGGCACGGGTTGAACAGTGTACCCTCCTTTGTCAGGAAATGTTGCTCATTCTGGAGCTTCGGTGGATTTAGCTATTTTTTCTTTGCATCTTGCTGGTGCTTCTTCAATTCTAGGTGCTGTTAATTTTATTTCTACTGTTGGAAACATACGATCTCCGGGTTTGGTTGCTGAGCGAATTCCATTATTTGTTTGGGCTGTTGTAGTTACAGCTGTATTATTAGTTGCTGCTCTTCCAGTTTTAGCTGGTGCTATCACGATATTACTTACTGACCGTAATTTAAATACTTCTTTCTTTGACCCTACAGGAGGGGGTGATCCAATTTTGTATATGCATTTGNNN
Strophitus_williamsi_clone_19 NNNNNNNTATTTATTATTGGCTTTGTGGTCTGGTTTGATTGGGTTAGCCTTAAGGCTTTTGATCCGAGCTGAGTTAGGTCAGCCAGGAAGGTTATTGGGAGATGACCAGTTGTATAATGTTATTGTCACGGCTCATGCTTTTATAATAATTTTTTTTTTAGTAATGCCTATGATAATTGGGGGGTTTGGAAATTGGCTTATTCCTTTGATAATTGGCGCTCCAGATATGGCTTTTCCTCGGTTGAATAATTTGAGATTTTGGCTTCTTGTACCAGCATTATTTTTGTTGTTGAGATCTTCGTTGATTGAGAGAGGTGTAGGCACGGGTTGAACAGTGTACCCTCCTTTGTCAGGAAATGTTGCTCATTCTGGAGCTTCGGTGGATTTAGCTATTTTTTCTTTGCATCTTGCTGGTGCTTCTTCAATTCTAGGTGCTGTTAATTTTATTTCTACTGTTGGAAACATACGATCTCCGGGTTTGGTTGCTGAGCGAATTCCATTATTTGTTTGGGCTGTTGTAGTTACAGCTGTATTATTAGTTGCTGCTCTTCCAGTTTTAGCTGGTGCTATCACGATATTACTTACTGACCGTAATTTAAATACTTCTTTCTTTGACCCTACAGGAGGGGGTGATCCAATTNNNNNNNNNNNNNNNNNN
Strophitus_williamsi_clone_20 NNNNNNNTATTTATTATTGGCTTTGTGGTCTGGTTTGATTGGGTTAGCCTTAAGGCTTTTGATCCGAGCTGAGTTAGGTCAGCCAGGAAGGTTATTGGGAGATGACCAGTTGTATAATGTTATTGTCACGGCTCATGCTTTTATAATAATTTTTTTTTTAGTAATGCCTATGATAATTGGGGGGTTTGGAAATTGGCTTATTCCTTTGATAATTGGCGCTCCAGATATGGCTTTTCCTCGGTTGAATAATTTGAGATTTTGGCTTCTTGTACCAGCATTATTTTTGTTGTTGAGATCTTCGTTGATTGAGAGAGGTGTAGGCACGGGTTGAACAGTGTACCCTCCTTTGTCAGGAAATGTTGCTCATTCTGGAGCTTCGGTGGATTTAGCTATTTTTTCTTTGCATCTTGCTGGTGCTTCTTCAATTCTAGGTGCTGTTAATTTTATTTCTACTGTTGGAAACATACGATCTCCGGGTTTGGTTGCTGAGCGAATTCCATTATTTGTTTGGGCTGTTGTAGTTACAGCTGTATTATTAGTTGCTGCTCTTCCAGTTTTAGCTGGTGCTATCACGATATTACTTACTGACCGTAATTTAAATACTTCTTTCTTTGACCCTACAGGAGGGNNNNNNNNNNNNNNNNNNNNNNNNNNNNNN
Strophitus_williamsi_clone_21 NNNNNNNTATTTATTATTGGCTTTGTGGTCTGGTTTGATTGGGTTAGCCTTAAGGCTTTTGATCCGAGCTGAGTTAGGTCAGCCAGGAAGGTTATTGGGAGATGACCAGTTGTATAATGTTATTGTCACGGCTCATGCTTTTATAATAATTTTTTTTTTAGTAATGCCTATGATAATTGGGGGGTTTGGAAATTGGCTTATTCCTTTGATAATTGGCGCTCCAGATATGGCTTTTCCTCGGTTGAATAATTTGAGATTTTGGCTTCTTGTACCAGCATTATTTTTGTTGTTGAGATCTTCGTTGATTGAGAGAGGTGTAGGCACGGGTTGAACAGTGTACCCTCCTTTGTCAGGAAATGTTGCTCATTCTGGAGCTTCGGTGGATTTAGCTATTTTTTCTTTGCATCTTGCTGGTGCTTCTTCAATTCTAGGTGCTGTTAATTTTATTTCTACTGTTGGAAACATACGATCTCCGGGTTTGGTTGCTGAGCGAATTCCATTATTTGTTTGGGCTGTTGTAGTTACAGCTGTATTATTAGTTGCTGCTCTTCCAGTTTTAGCTGGTGCTATCACGATATTACTTACTGACCGTAATTTAAATACTTCTTTCTTTGACCCTACAGGAGGGGGTNNNNNNNNNNNNNNNNNNNNNNNNNNN
Strophitus_williamsi_clone_22 NNNNNNNTATTTATTATTGGCTTTGTGGTCTGGTTTGATTGGGTTAGCCTTAAGGCTTTTGATCCGAGCTGAGTTAGGTCAGCCAGGAAGGTTATTAGGAGATGACCAGTTGTATAATGTTATTGTCACGGCTCATGCTTTTATAATAATTTTTTTTTTAGTAATGCCTATGATAATTGGGGGGTTTGGAAATTGGCTTATTCCTTTGATAATTGGCGCTCCAGATATGGCTTTTCCTCGGTTGAATAATTTGAGATTTTGGCTTCTTGTACCAGCATTATTTTTGTTGTTGAGATCTTCGTTGGTTGAGAGAGGTGTAGGCACGGGTTGAACAGTGTACCCTCCTTTGTCAGGAAATGTTGCTCATTCTGGAGCTTCGGTGGATTTAGCTATTTTTTCTTTGCATCTTGCTGGTGCTTCTTCAATTCTAGGTGCTGTTAATTTTATTTCTACTGTTGGAAACATACGATCTCCGGGTTTGGTTGCTGAGCGAATTCCATTATTTGTTTGGGCTGTTGTAGTTACAGCTGTATTATTAGTTGCTGCTCTTCCAGTTTTAGCTGGTGCTATCACGATATTACTTACTGACCGTAATTTAAATACTTCTTTCTTTGACCCTACAGGAGGGGGTGATCCAATTTTGTATATGCATTTGNNN
Strophitus_williamsi_clone_23 NNNNNNNTATTTATTATTGGCTTTGTGGTCTGGTTTGATTGGGTTAGCCTTAAGGCTTTTGATCCGAGCTGAGTTAGGTCAGCCAGGAAGGTTATTAGGAGATGACCAGTTGTATAATGTTATTGTCACGGCTCATGCTTTTATAATAATTTTTTTTTTAGTAATGCCTATGATAATTGGGGGGTTTGGAAATTGGCTTATTCCTTTGATAATTGGCGCTCCAGATATGGCTTTTCCTCGGTTGAATAATTTGAGATTTTGGCTTCTTGTACCAGCATTATTTTTGTTGTTGAGATCTTCGTTGGTTGAGAGAGGTGTAGGCACGGGTTGAACAGTGTACCCTCCTTTGTCAGGAAATGTTGCTCATTCTGGAGCTTCGGTGGATTTAGCTATTTTTTCTTTGCATCTTGCTGGTGCTTCTTCAATTCTAGGTGCTGTTAATTTTATTTCTACTGTTGGAAACATACGATCTCCGGGTTTGGTTGCTGAGCGAATTCCATTATTTGTTTGGGCTGTTGTAGTTACAGCTGTATTATTAGTTGCTGCTCTTCCAGTTTTAGCTGGTGCTATCACGATATTACTTACTGACCGTAATTTAAATACTTCTTTCTTTGACCCTACAGGAGGGGGTGATCCAATTTTGTATATGCATTTGNNN
Strophitus_williamsi_clone_24 NNNNNNNTATTTGTTATTGGCTTTGTGGTCTGGTTTGATTGGGTTAGCCTTAAGGCTTTTGATCCGAGCTGAGTTAGGTCAGCCAGGAAGGTTATTGGGAGATGACCAGTTGTATAATGTTATTGTCACGGCTCATGCTTTTATAATAATTTTTTTTTTAGTAATGCCTATGATAATTGGGGGGTTTGGAAATTGGCTTATTCCTTTGATAATTGGTGCTCCAGATATGGCTTTTCCTCGGTTGAATAATTTGAGATTTTGGCTTCTTGTACCAGCATTATTTTTGTTGTTGAGATCTTCGTTGGTTGAGAGAGGTGTAGGTACGGGTTGGACAGTGTATCCTCCTTTGTCAGGAAATGTTGCTCATTCTGGAGCTTCGGTGGATTTAGCTATTTTTTCTTTGCATCTTGCTGGTGCTTCTTCAATTCTAGGTGCTGTTAATTTTATTTCTACTGTTGGAAACATACGATCTCCGGGTTTGGTTGCTGAGCGAATTCCCTTATTTGTTTGGGCTGTTGTAGTTACAGCTGTATTATTAGTTGCTGCTCTTCCAGTTTTAGCTGGTGCTATCACGATATTACTTACTGACCGTAATTTAAATACTTCTTTCTTTGACCCTACAGGAGGGGGTGATCCAATTTTGTATATGCATTTGNNN
Strophitus_williamsi_clone_25 NNNNNNNTATTTGTTATTGGCTTTGTGGTCTGGTTTGATTGGGTTAGCCTTAAGGCTTTTGATCCGAGCTGAGTTAGGTCAGCCAGGAAGGTTATTGGGAGATGACCAGTTGTATAATGTTATTGTCACGGCTCATGCTTTTATAATAATTTTTTTTTTAGTAATGCCTATGATAATTGGGGGGTTTGGAAATTGGCTTATTCCTTTGATAATTGGTGCTCCAGATATGGCTTTTCCTCGGTTGAATAATTTGAGATTTTGGCTTCTTGTACCAGCATTATTTTTGTTGTTGAGATCTTCGTTGGTTGAGAGAGGTGTAGGTACGGGTTGGACAGTGTATCCTCCTTTGTCAGGAAATGTTGCTCATTCTGGAGCTTCGGTGGATTTAGCTATTTTTTCTTTGCATCTTGCTGGTGCTTCTTCAATTCTAGGTGCTGTTAATTTTATTTCTACTGTTGGAAACATACGATCTCCGGGTTTGGTTGCTGAGCGAATTCCCTTATTTGTTTGGGCTGTTGTAGTTACAGCTGTATTATTAGTTGCTGCTCTTCCAGTTTTAGCTGGTGCTATCACGATATTACTTACTGACCGTAATTTAAATACTTCTTTCTTTGACCCTACAGGAGGGGGTGATCCAATTTTGTATATGCATTTGNNN
Strophitus_williamsi_clone_26 NNNNNNNTATTTGTTATTGGCTTTGTGGTCTGGTTTGATTGGGTTAGCCTTAAGGCTTTTGATCCGAGCTGAGTTAGGTCAGCCAGGAAGGTTATTGGGAGATGACCAGTTGTATAATGTTATTGTCACGGCTCATGCTTTTATAATAATTTTTTTTTTAGTAATGCCTATGATAATTGGGGGGTTTGGAAATTGGCTTATTCCTTTGATAATTGGTGCTCCAGATATGGCTTTTCCTCGGTTGAATAATTTGAGATTTTGGCTTCTTGTACCAGCATTATTTTTGTTGTTGAGATCTTCGTTGGTTGAGAGAGGTGTAGGTACGGGTTGGACAGTGTATCCTCCTTTGTCAGGAAATGTTGCTCATTCTGGAGCTTCGGTGGATTTAGCTATTTTTTCTTTGCATCTTGCTGGTGCTTCTTCAATTCTAGGTGCTGTTAATTTTATTTCTACTGTTGGAAACATACGATCTCCGGGTTTGGTTGCTGAGCGAATTCCCTTATTTGTTTGGGCTGTTGTAGTTACAGCTGTATTATTAGTTGCTGCTCTTCCAGTTTTAGCTGGTGCTATCACGATATTACTTACTGACCGTAATTTAAATACTTCTTTCTTTGACCCTACAGGAGGGGGTGATCCAATTTTGTATATGCATTTGNNN
Strophitus_williamsi_clone_27 NNNNNNNTATTTGTTATTGGCTTTGTGGTCTGGTTTGATTGGGTTAGCCTTAAGGCTTTTGATCCGAGCTGAGTTAGGTCAGCCAGGAAGGTTATTGGGAGATGACCAGTTGTATAATGTTATTGTCACGGCTCATGCTTTTATAATAATTTTTTTTTTAGTAATGCCTATGATAATTGGGGGGTTTGGAAATTGGCTTATTCCTTTGATAATTGGTGCTCCAGATATGGCTTTTCCTCGGTTGAATAATTTGAGATTTTGGCTTCTTGTACCAGCATTATTTTTGTTGTTGAGATCTTCGTTGGTTGAGAGAGGTGTAGGTACGGGTTGGACAGTGTATCCTCCTTTGTCAGGAAATGTTGCTCATTCTGGAGCTTCGGTGGATTTAGCTATTTTTTCTTTGCATCTTGCTGGTGCTTCTTCAATTCTAGGTGCTGTTAATTTTATTTCTACTGTTGGAAACATACGATCTCCGGGTTTGGTTGCTGAGCGAATTCCCTTATTTGTTTGGGCTGTTGTAGTTACAGCTGTATTATTAGTTGCTGCTCTTCCAGTTTTAGCTGGTGCTATCACGATATTACTTACTGACCGTAATTTAAATACTTCTTTCTTTGACCCTACAGGAGGGGGTGATCCAATTTTGTATATGCATTTGNNN
Strophitus_undulatus_SundNue027 TACTTTATACTTATTATTGGCTTTGTGGTCTGGCTTGATTGGGTTAGCTTTGAGGCTTTTGATTCGGGCTGAGTTAGGTCAGCCAGGAAGGTTATTGGGGGATGATCAACTATATAATGTGATTGTTACGGCTCATGCTTTTATAATAATTTTTTTCTTGGTTATGCCTATGATAATTGGTGGATTTGGCAATTGGCTTATTCCTTTAATAATTGGCGCTCCGGATATGGCTTTTCCTCGGTTAAACAATTTAAGATTTTGGCTTCTTGTACCAGCATTGTTTTTGTTATTAAGATCTTCGTTGGTTGAGAGGGGTGTGGGTACTGGTTGAACAGTATACCCTCCTTTGTCAGGAAATGTCGCTCATTCTGGGGCTTCGGTGGATTTAGCTATTTTTTCTTTGCATCTTGCTGGTGCTTCATCAATTTTGGGTGCTATTAATTTTATTTCTACTGTTGGAAATATGCGGTCTCCAGGCTTGGTTGCTGAGCGAATTCCTTTGTTTGTTTGGGCTGTTGCCGTTACAGCTGTGTTATTAGTTGCTGCTCTTCCGGTTTTGGCTGGTGCTATTACAATACTACTTACTGATCGTAATTTAAACACTTCTTTTTTTGACCCTACAGGAGGAGGTGACCCGATTTTGTATATGCATTTGTTT
Strophitus_undulatus_SundTar028 TACTTTATACTTATTATTGGCTTTGTGGTCTGGCTTGATTGGGTTAGCTTTGAGGCTTTTGATTCGGGCTGAGTTAGGTCAGCCAGGAAGGTTATTGGGGGATGATCAACTATATAATGTGATTGTTACGGCTCATGCTTTTATAATAATTTTTTTCTTGGTTATGCCTATGATAATTGGTGGATTTGGCAATTGGCTTATTCCTTTAATAATTGGCGCTCCGGATATGGCTTTTCCTCGGTTAAACAATTTAAGATTTTGGCTTCTTGTACCAGCATTGTTTTTGTTATTAAGATCTTCGTTGGTTGAGAGGGGTGTGGGTACTGGTTGAACAGTATACCCTCCTTTGTCAGGAAATGTCGCTCATTCTGGGGCTTCGGTGGATTTAGCTATTTTTTCTTTGCATCTTGCTGGTGCTTCATCAATTTTGGGTGCTATTAATTTTATTTCTACTGTTGGAAATATGCGGTCTCCAGGCTTGGTTGCTGAGCGAATTCCTTTGTTTGTTTGGGCTGTTGCAGTTACAGCTGTGTTATTAGTTGCTGCTCTTCCGGTTTTGGCTGGTGCTATTACAATACTACTTACTGATCGTAATTTAAACACTTCTTTTTTTGACCCTACAGGAGGAGGTGACCCGATTTTGTATATGCATTTGTTT
Alasmidonta_varicosa_Turkey_1 TACTTTATATTTATTGTTTGCTTTGTGGTCAGGCTTAATTGGGTTAGCCTTGAGGCTTTTGATTCGAGCTGAGTTAGGGCAACCAGGGAGGCTATTAGGCGATGATCAGTTGTACAATGTGATTGTCACAGCTCATGCTTTTATAATAATTTTTTTTCTAGTAATACCTATAATGATTGGGGGATTTGGTAATTGACTTATTCCTTTGATGATTGGTGCTCCTGACATGGCTTTCCCTCGATTAAATAATCTAAGGTTTTGACTTCTTGTGCCAGCTTTGTTTTTATTATTAAGGTCTTCATTGGTGGAAAGTGGTGTAGGTACTGGTTGAACAGTATATCCTCCTTTATCTGGTAATGTTGCTCATTCTGGGGCTTCTGTGGACTTAGCTATTTTTTCCTTACATCTTGCTGGTGCTTCATCAATTTTAGGTGCTATTAATTTTATTTCAACTGTTGGGAATATGCGTTCTCCTGGTTTGGTTGCTGAGCGAATTCCTTTATTTGTTTGGGCTGTTACAGTAACAGCTGTGTTATTGGTTGCTGCTTTACCAGTTTTAGCTGGTGCTATTACAATGTTGCTTACTGATCGTAATTTGAATACTTCATTTTTTGATCCTACAGGAGGAGGGGATCCTATTTTGTATATGCATTTGTTT
Strophitus_undulatus_Turkey_2 TACTTTATACTTATTATTGGCTTTGTGGTCTGGCTTGATTGGGTTAGCTTTGAGGCTTTTGATCCGGGCTGAGTTAGGCCAGCCAGGAAGGTTATTGGGGGATGATCAACTATATAATGTGATTGTTACGGCTCATGCTTTTATAATAATTTTTTTCTTGGTTATGCCTATGATAATTGGTGGATTTGGCAATTGGCTTATTCCTTTAATAATTGGCGCTCCGGATATGGCTTTTCCTCGGTTAAACAATTTAAGATTTTGGCTTCTTGTACCAGCATTGTTTTTGTTATTAAGGTCTTCGTTGGTTGAGAGGGGTGTGGGTACTGGTTGAACAGTATACCCTCCTTTGTCAGGAAATGTCGCTCATTCTGGGGCTTCGGTGGATTTAGCTATTTTTTCTTTGCATCTTGCTGGTGCTTCATCAATTTTGGGTGCTATTAATTTTATTTCTACTGTTGGAAATATGCGGTCTCCGGGCTTGGTTGCTGAGCGAATTCCTTTGTTTGTTTGGGCTGTTGCAGTTACAGCTGTGTTATTAGTTGCTGCTCTTCCGGTTTTGGCTGGTGCTATTACAATACTCCTTACTGATCGTAATTTAAACACTTCTTTTTTTGACCCTACAGGAGGAGGTGATCCAATTTTGTATATGCATTTGTTT
Alasmidonta_varicosa_Turkey_3 TACTTTATATTTATTGTTTGCTTTATGGTCAGGCTTAATTGGGTTAGCCTTGAGGCTTTTGATTCGAGCTGAGTTAGGGCAACCAGGGAGGCTATTAGGCGATGATCAGTTGTACAATGTGATTGTCACAGCTCATGCTTTTATAATAATTTTTTTTCTAGTAATACCTATAATGATTGGGGGATTTGGTAATTGACTTATCCCTTTGATGATTGGTGCTCCTGACATGGCTTTCCCTCGATTAAATAATCTAAGGTTTTGACTTCTTGTGCCAGCTTTGTTTTTATTATTAAGGTCTTCATTGGTGGAAAGTGGTGTAGGTACTGGTTGAACAGTATATCCTCCTTTATCTGGTAATGTTGCTCATTCTGGGGCTTCTGTGGACTTAGCTATTTTTTCCTTACATCTTGCTGGTGCTTCATCAATTTTAGGTGCTATTAATTTTATTTCAACTGTTGGAAATATGCGTTCTCCTGGTTTGGTTGCTGAGCGAATTCCTTTATTTGTTTGGGCTGTTACAGTAACAGCTGTGTTATTGGTTGCTGCTTTACCAGTTTTAGCTGGTGCTATTACAATGTTGCTTACTGATCGTAATTTGAATACTTCATTTTTTGATCCTACAGGAGGAGGGGATCCTATTTTGTATATGCATTTGTTT
Alasmidonta_varicosa_Turkey_4 TACTTTATATTTATTGTTTGCTTTATGGTCAGGCTTAATTGGGTTAGCCTTGAGGCTTTTGATTCGAGCTGAGTTAGGGCAACCAGGGAGGCTATTAGGCGATGATCAGTTGTACAATGTGATTGTCACAGCTCATGCTTTTATAATAATTTTTTTTCTAGTAATACCTATAATGATTGGGGGATTTGGTAATTGACTTATCCCTTTGATGATTGGTGCTCCTGACATGGCTTTCCCTCGATTAAATAATCTAAGGTTTTGACTTCTTGTGCCAGCTTTGTTTTTATTATTAAGGTCTTCATTGGTGGAAAGTGGTGTAGGTACTGGTTGAACAGTATATCCTCCTTTATCTGGTAATGTTGCTCATTCTGGGGCTTCTGTGGACTTAGCTATTTTTTCCTTACATCTTGCTGGTGCTTCATCAATTTTAGGTGCTATTAATTTTATTTCAACTGTTGGAAATATGCGTTCTCCTGGTTTGGTTGCTGAGCGAATTCCTTTATTTGTTTGGGCTGTTACAGTAACAGCTGTGTTATTGGTTGCTGCTTTACCAGTTTTAGCTGGTGCTATTACAATGTTGCTTACTGATCGTAATTTGAATACTTCATTTTTTGATCCTACAGGAGGAGGGGATCCTATTTTGTATATGCATTTGTTT
Alasmidonta_varicosa_Turkey_5 TACTTTATATTTATTGTTTGCTTTATGGTCAGGCTTAATTGGGTTAGCCTTGAGGCTTTTGATTCGAGCTGAGTTAGGGCAACCAGGGAGGCTATTAGGCGATGATCAGTTGTACAATGTGATTGTCACAGCTCATGCTTTTATAATAATTTTTTTTCTAGTAATACCTATAATGATTGGGGGATTTGGTAATTGACTTATCCCTTTGATGATTGGTGCTCCTGACATGGCTTTCCCTCGATTAAATAATCTAAGGTTTTGACTTCTTGTGCCAGCTTTGTTTTTATTATTAAGGTCTTCATTGGTGGAAAGTGGTGTAGGTACTGGTTGAACAGTATATCCTCCTTTATCTGGTAATGTTGCTCATTCTGGGGCTTCTGTGGACTTAGCTATTTTTTCCTTACATCTTGCTGGTGCTTCATCAATTTTAGGTGCTATTAATTTTATTTCAACTGTTGGAAATATGCGTTCTCCTGGTTTGGTTGCTGAGCGAATTCCTTTATTTGTTTGGGCTGTTACAGTAACAGCTGTGTTATTGGTTGCTGCTTTACCAGTTTTAGCTGGTGCTATTACAATGTTGCTTACTGATCGTAATTTGAATACTTCATTTTTTGATCCTACAGGAGGAGGGGATCCTATTTTGTATATGCATTTGTTT
Strophitus_undulatus_Turkey_6 TACTTTATACTTATTATTGGCTTTGTGGTCTGGCTTGATTGGGTTAGCTTTGAGGCTTTTGATCCGGGCTGAGTTAGGTCAGCCAGGAAGGTTATTGGGGGATGATCAACTATATAATGTGATTGTTACGGCTCATGCTTTTATAATAATTTTTTTCTTGGTTATGCCTATGATAATTGGTGGATTTGGCAATTGGCTTATTCCTTTAATAATTGGCGCTCCGGATATGGCTTTTCCTCGGTTAAACAATTTAAGATTTTGGCTTCTTGTACCAGCATTGTTTTTGTTATTAAGGTCTTCGTTGGTTGAGAGGGGTGTGGGTACTGGTTGAACAGTATACCCTCCTTTGTCAGGAAATGTCGCTCATTCTGGGGCTTCGGTGGATTTAGCTATTTTTTCTTTGCATCTTGCTGGTGCTTCATCAATTTTGGGTGCTATTAATTTTATTTCTACTGTTGGAAATATGCGGTCTCCGGGCTTGGTTGCTGAGCGAATTCCTTTGTTTGTTTGGGCTGTTGCAGTTACAGCTGTGTTATTAGTTGCTGCTCTTCCGGTTTTGGCTGGTGCTATTACAATACTACTTACTGATCGTAATTTAAACACTTCTTTTTTTGACCCTACAGGAGGAGGTGATCCAATTTTGTATATGCATTTGTTT
Ligodonta_obscura_Unknown_1 TACTTTATACTTATTGTTTGCTTTATGGTCGGGTTTGTTTGGGTTAGCGTTAAGGCTCTTGATTCGAGCTGAGTTAGGCCAACCAGGAAGGTTGTTAGGTGATGATCAGTTGTATAATGTAATTGTAACGGCTCATGCTTTTATAATAATTTTTTTTCTCGTAATACCTATAATAATTGGCGGGTTTGGGAATTGGCTTATTCCTTTAATGATTGGTGCTCCTGATATGGCTTTTCCTCGGTTAAATAACCTAAGGTTTTGGCTTCTTGTACCAGCTTTATTTTTATTATTAAGATCTTCATTAGTAGAAAGAGGTGTTGGTACAGGTTGAACAGTATATCCACCCTTGTCCGGAAATGTTGCCCATTCTGGGGCTTCTGTGGATTTAGCTATTTTCTCTTTACATCTTGCTGGAGCTTCGTCAATTTTGGGGGCTATTAACTTTATTTCTACTGTTGGGAATATGCGATCTCCTGGTTTAGTTGCTGAGCGAATTCCTTTATTTGTTTGGGCTGTTACAGTAACAGCTGTGTTATTAGTTGCTGCTTTACCTGTTTTAGCTGGTGCTATTACAATGTTGCTTACTGATCGTAATTTGAATACTTCGTTTTTTGACCCAACGGGAGGGGGTGATCCTATTTTATACATGCATTTGTTT
Ligodonta_obscura_Unknown_2 TACTTTATACTTATTGTTTGCTTTATGGTCGGGTTTGTTTGGGTTAGCGTTAAGGCTCTTGATTCGAGCTGAGTTAGGCCAACCAGGAAGGTTGTTAGGTGATGATCAGTTGTATAATGTAATTGTAACGGCTCATGCTTTTATAATAATTTTTTTTCTCGTAATACCTATAATAATTGGCGGGTTTGGGAATTGGCTTATTCCTTTAATGATTGGTGCTCCTGATATGGCTTTTCCTCGGTTAAATAACCTAAGGTTTTGGCTTCTTGTACCAGCTTTATTTTTATTATTAAGATCTTCATTAGTAGAAAGAGGTGTTGGTACAGGTTGAACAGTATATCCACCCTTGTCCGGAAATGTTGCCCATTCTGGGGCTTCTGTGGATTTAGCTATTTTCTCTTTACATCTTGCTGGAGCTTCGTCAATTTTGGGGGCTATTAACTTTATTTCTACTGTTGGGAATATGCGATCTCCTGGTTTAGTTGCTGAGCGAATTCCTTTATTTGTTTGGGCTGTTACAGTAACAGCTGTGTTATTAGTTGCTGCTTTACCTGTTTTAGCTGGTGCTATTACAATGTTGCTTACTGATCGTAATTTGAATACTTCGTTTTTTGACCCAACGGGAGGGGGTGATCCTATTTTATACATGCATTTGTTT
Utterbackia_imbecillis_isolate_1PRWn9-86 NNNNNNNNNNNNNNNNNNNNNNNNNNNNNNNNNNNNNNNNNNNNNNNNNNNNNNNNNNNNNNNNNNNNNNNNNNNNNNNNNNNNNNNNNNNNNGTTAGGGGATGATCAGTTATATAATGTGATTGTTACAGCTCATGCATTTATAATAATTTTTTTTTTGGTAATACCAATAATAATTGGAGGGTTTGGTAATTGACTTATTCCCTTAATAATCGGTGCTCCTGATATAGCTTTTCCTCGGTTAAATAATTTAAGATTTTGACTCCTTGTACCAGCTTTGTTTTTACTACTAAGATCTTCATTGGTAGAGAGAGGTGTAGGTACTGGTTGAACGGTGTATCCTCCTTTGTCAGGAAACGTTGCTCATTCTGGGGCTTCAGTGGATTTAGCTATTTTTTCATTACATCTTGCTGGTGCTTCTTCTATTTTGGGTGCTATTAATTTTATTTCTACTGCTGGAAATATGCGGTCTCCTGGTTTAGTTGCTGAGCGAGTTCCTTTATTTGTTTGGGCTGTTACTGTAACAGCTGTGTTATTAGTAGCTGCTTTACCAGTTTTGGCTGGTGCTATTACAATATTACTTACTGATCGTAATTTAAACACTTNNNNNNNNNNNNNNNNNNNNNNNNNNNNNNNNNNNNNNNNNNNNNNNNNNNNN
Utterbackia_imbecillis_isolate_1SR5-85 NNNNNNNNNNNNNNNNNNNNNNNNNNNNNNNNNNNNNNNNNNNNNNNNNNNNNNNNNNNNNNNNNNNNNNNNNNNNNNNNNNNNNNNNNNNNNGTTAGGGGATGATCAGCTATATAATGTAATTGTTACAGCTCATGCATTTATAATAATTTTTTTTTTGGTAATACCAATAATAATTGGAGGGTTTGGTAATTGACTTATTCCCTTAATAATCGGTGCTCCTGATATAGCTTTTCCTCGGTTAAATAATTTAAGATTTTGACTCCTTGTACCAGCTTTGTTTTTACTACTAAGATCTTCATTGGTAGAGAGAGGTGTAGGTACTGGTTGAACGGTGTATCCTCCTTTGTCGGGAAACGTTGCTCATTCTGGGGCTTCAGTGGATTTAGCTATTTTTTCATTACATCTTGCTGGTGCTTCTTCTATTTTGGGTGCTATTAATTTTATTTCTACTGCTGGAAATATGCGGTCTCCTGGTTTAGTTGCTGAGCGAGTTCCTTTATTTGTTTGGGCTGTTACTGTAACAGCTGTGTTATTAGTAGCTGCTTTACCAGTTTTGGCTGGTGCTATTACAATATTACTTACTGATCGTAATTTAAACACTTNNNNNNNNNNNNNNNNNNNNNNNNNNNNNNNNNNNNNNNNNNNNNNNNNNNNN
Utterbackia_imbecillis_isolate_3MC8-86 NNNNNNNNNNNNNNNNNNNNNNNNNNNNNNNNNNNNNNNNNNNNNNNNNNNNNNNNNNNNNNNNNNNNNNNNNNNNNNNNNNNNNNNNNNNNNCTTAGGGGATGATCAGTTATATAATGTAATTGTTACAGCTCATGCATTTATAATAATTTTTTTTTTGGTAATGCCAATAATAATTGGAGGGTTTGGTAATTGACTTATTCCCTTAATAATCGGTGCTCCTGATATAGCTTTTCCTCGGTTAAATAATTTAAAATTTTGACTCCTTGTACCAGCTTTGTTTTTACTACTAAAATCTTCATTGGTAGAGAGAGGTGTAGGTACTGGTTGAACGGTGTATCCTCCTTTGTCAGGAAACGTTGCTCATTCTGGGGCTTCAGTGGATTTAGCTATTTTTTCATTACATCTTGCTGGTGCTTCTTCTATTTTGGGTGCTATTAATTTTATTTCTACTGCTGGAAATATGCGGTCTCCTGGTTTAGTTGCTGAGCGAGTTCCTTTATTTGTTTGGGCTGTTACTGTAACAGCTGTGTTATTAGTAGCTGCTTTACCAGTTTTAGCTGGTGCTATTACAATATTACTTACTGATCGTAATTTAAACACTTNNNNNNNNNNNNNNNNNNNNNNNNNNNNNNNNNNNNNNNNNNNNNNNNNNNNN
Utterbackia_imbecillis_isolate_3PCn8-87 NNNNNNNNNNNNNNNNNNNNNNNNNNNNNNNNNNNNNNNNNNNNNNNNNNNNNNNNNNNNNNNNNNNNNNNNNNNNNNNNNNNNNNNNNNNNNGTTAGGGGATGATCAGCTATATAATGTAATTGTTACAGCTCATGCATTTATAATAATTTTTTTTTTGGTAATACCAATAATAATTGGAGGGTTTGGTAATTGACTTATTCCCTTAATAATCGGTGCTCCTGATATAGCTTTTCCTCGGTTAAATAATTTAAAATTTTGACTCCTTGTACCAGCTTTGTTTTTACTACTAAAATCTTCATTGGTAGAGAGAGGTGTAGGTACTGGTTGAACGGTGTATCCTCCTTTGTCAGGAAACGTTGCTCATTCTGGGGCTTCAGTGGATTTAGCTATTTTTTCATTACATCTTGCTGGTGCTTCTTCTATTTTGGGTGCTATTAATTTTATTTCTACTGCTGGAAATATGCGGTCTCCTGGTTTAGTTGCTGAGCGAGTTCCTTTATTTGTTTGGGCTGTTACTGTAACAGCTGTGTTATTAGTAGCTGCTTTACCAGTTTTGGCTGGTGCTATTACAATATTACTTACTGATCGTAATTTAAACACTTNNNNNNNNNNNNNNNNNNNNNNNNNNNNNNNNNNNNNNNNNNNNNNNNNNNNN
Utterbackia_imbecillis_isolate_4MC8-86 NNNNNNNNNNNNNNNNNNNNNNNNNNNNNNNNNNNNNNNNNNNNNNNNNNNNNNNNNNNNNNNNNNNNNNNNNNNNNNNNNNNNNNNNNNNNNCTTAGGGGATGATCAGTTATATAATGTAATTGTTACAGCTCATGCATTTATAATAATTTTTTTTTTGGTAATGCCAATAATAATTGGAGGGTTTGGTAATTGACTTATTCCCTTAATAATCGGTGCTCCTGATATAGCTTTTCCTCGGTTAAATAATTTAAAATTTTGACTCCTTGTACCAGCTTTGTTTTTACTACTAAAATCTTCATTGGTAAAGAGAGGTGTAGGTACTGGTTGAACGGTGTATCCTCCTTTGTCAGGAAACGTTGCTCATTCTGGGGCTTCAGTGGATTTAGCTATTTTTTCATTACATCTTGCTGGTGCTTCTTCTATTTTGGGTGCTATTAATTTTATTTCTACTGCTGGAAATATGCGGTCTCCTGGTTTAGTTGCTGAGCGAGTTCCTTTATTTGTTTGGGCTGTTACTGTAACAGCTGTGTTATTAGTAGCTGCTTTACCAGTTTTAGCTGGTGCTATTACAATATTACTTACTGATCGTAATTTAAACACTTNNNNNNNNNNNNNNNNNNNNNNNNNNNNNNNNNNNNNNNNNNNNNNNNNNNNN
Utterbackia_imbecillis_isolate_5FPC6-87 NNNNNNNNNNNNNNNNNNNNNNNNNNNNNNNNNNNNNNNNNNNNNNNNNNNNNNNNNNNNNNNNNNNNNNNNNNNNNNNNNNNNNNNNNNNNNGTTAGGGGATGATCAGCTATATAATGTAATTGTTACAGCTCATGCATTTATAATAATTTTTTTTTTGGTAATACCAATAATAATTGGAGGGTTTGGTAATTGACTTATTCCCTTAATAATCGGTGCTCCTGATATAGCTTTTCCTCGGTTAAATAATTTAAGATTTTGACTCCTTGTACCAGCTTTGTTTTTACTACTAAGATCTTCATTGGTAGAGAGAGGTGTAGGTACTGGTTGAACGGTGTATCCTCCTTTGTCAGGAAACGTTGCTCATTCTGGGGCTTCAGTGGATTTAGCTATTTTTTCATTACATCTTGCTGGTGCTTCTTCTATTTTGGGTGCTATTAATTTTATTTCTACTGCTGGAAATATGCGGTCTCCTGGTTTAGTTGCTGAGCGAGTTCCTTTATTTGTTTGGGCTGTTACTGTAACAGCTGTGTTATTAGTAGCTGCTTTACCAGTTTTGGCTGGTGCTATTACAATATTACTTACTGATCGTAATTTAAACACTTNNNNNNNNNNNNNNNNNNNNNNNNNNNNNNNNNNNNNNNNNNNNNNNNNNNNN
Utterbackia_imbecillis_isolate_5MC8-86 NNNNNNNNNNNNNNNNNNNNNNNNNNNNNNNNNNNNNNNNNNNNNNNNNNNNNNNNNNNNNNNNNNNNNNNNNNNNNNNNNNNNNNNNNNNNNCTTAGGGGATGATCAGTTATATAATGTAATTGTTACAGCTCATGCATTTATAATAATTTTTTTTTTGGTAATGCCAATAATAATTGGAGGGTTTGGTAATTGACTTATTCCCTTAATAATCGGTGCTCCTGATATAGCTTTTCCTCGGTTAAATAATTTAAAATTTTGACTCCTTGTACCAGCTTTGTTTTTACTACTAAAATCTTCATTGGTAGAGAGAGGTGTAGGTACTGGTTGAACGGTGTATCCTCCTTTGTCAGGAAACGTTGCTCATTCTGGGGCTTCAGTGGATTTAGCTATTTTTTCATTACATCTTGCTGGTGCTTCTTCTATTTTGGGTGCTATTAATTTTATTTCTACTGCTGGAAATATGCGGTCTCCTGGTTTAGTTGCTGAGCGAGTTCCTTTATTTGTTTGGGCTGTTACTGTAACAGCTGTGTTATTAGTAGCTGCTTTACCAGTTTTAGCTGGTGCTATTACAATATTACTTACTGATCGTAATTTAAACACTTNNNNNNNNNNNNNNNNNNNNNNNNNNNNNNNNNNNNNNNNNNNNNNNNNNNNN
Utterbackia_imbecillis_isolate_16DRLN8_86 NNNNNNNNNNNNNNNNNNNNNNNNNNNNNNNNNNNNNNNNNNNNNNNNNNNNNNNNNNNNNNNNNNNNNNNNNNNNNNNNNNNNNNNNNNNNNGTTAGGGGATGATCAGCTATATAATGTAATTGTTACAGCTCATGCATTTATAATAATTTTTTTTTTGGTAATACCAATAATAATTGGAGGGTTTGGTAATTGACTTATTCCCTTAATAATTGGTGCTCCTGATATAGCTTTTCCTCGGTTAAATAATTTAAGATTTTGACTCCTTGTACCAGCTTTGTTTTTACTACTAAAATCTTCATTGGTAGAGAGAGGTGTAGGTACTGGTTGAACGGTGTATCCTCCTTTGTCAGGAAACGTTGCTCATTCTGGGGCTTCAGTGGATTTAGCTATTTTTTCATTACATCTTGCTGGTGCTTCTTCTATTTTGGGTGCTATTAATTTTATTTCTACTGCTGGAAATATGCGGTCTCCTGGTTTAGTTGCTGAGCGAGTTCCTTTATTTGTTTGGGCTGTTACTGTAACAGCTGTGTTATTAGTAGCTGCTTTACCAGTTTTGGCTGGTGCTATTACAATATTACTTACTGATCGTAATTTAAACACTTNNNNNNNNNNNNNNNNNNNNNNNNNNNNNNNNNNNNNNNNNNNNNNNNNNNNN
Utterbackia_imbecillis_isolate_25CD10_86 NNNNNNNNNNNNNNNNNNNNNNNNNNNNNNNNNNNNNNNNNNNNNNNNNNNNNNNNNNNNNNNNNNNNNNNNNNNNNNNNNNNNNNNNNNNNNCTTAGGGGATGATCAGTTATATAATGTAATTGTTACAGCTCATGCATTTATAATAATTTTTTTTTTGGTAATGCCAATAATAATTGGAGGGTTTGGTAATTGACTTATTCCCTTAATAATCGGTGCTCCTGATATAGCTTTTCCTCGGTTAAATAATTTAAGATTTTGACTCCTTGTACCAGCTTTGTTTTTACTACTAAGATCTTCATTGGTAGAGAGAGGTGTAGGTACTGGTTGAACGGTGTATCCTCCTTTGTCAGGAAACGTTGCTCATTCTGGGGCTTCAGTGGATTTAGCTATTTTTTCATTACATCTTGCTGGTGCTTCTTCTATTTTGGGTGCTATTAATTTTATTTCTACTGCTGGAAATATGCGGTCTCCTGGTTTAGTTGCTGAGCGAGTTCCTTTATTTGTTTGGGCTGTTACTGTAACAGCTGTGTTATTAGTAGCTGCTTTACCAGTTTTAGCTGGTGCTATTACAATATTACTTACTGATCGTAATTTAAACACTTNNNNNNNNNNNNNNNNNNNNNNNNNNNNNNNNNNNNNNNNNNNNNNNNNNNNN
Utterbackia_imbecillis_isolate_548 TACTTTATATTTGTTGTTGGCTTTATGGTCTGGTCTAATTGGGTTAGCTTTGAGGCTTTTAATTCGAGCTGAATTAGGTCAACCAGGTAGACTGTTAGGGGATGATCAGCTATATAATGTAATTGTTACAGCTCATGCATTTATAATAATTTTTTTTTTGGTAATACCAATAATAATTGGAGGGTTTGGTAATTGGCTTATTCCCTTAATAATCGGTGCTCCTGATATAGCTTTTCCTCGGTTAAATAATTTAAGATTTTGACTCCTTGTACCAGCTTTGTTTTTACTACTAAGATCTTCATTGGTAGAGAGAGGTGTAGGTACTGGTTGAACGGTGTATCCTCCTTTGTCAGGAAACGTTGCTCATTCTGGGGCTTCAGTGGATTTAGCTATTTTTTCATTACATCTTGCTGGTGCTTCTTCTATTTTGGGTGCTATTAATTTTATTTCTACTGCTGGAAATATGCGGTCTCCTGGTTTAGTTGCTGAGCGAGTTCCTTTATTTGTTTGGGCTGTTACTGTAACAGCTGTGTTATTAGTAGCTGCTTTACCAGTTTTGGCTGGTGCTATTACAATATTACTTACTGATCGTAATTTTAACACTTCGTTTTTTGATCCTACGGGAGGANNNNNNNNNNNNNNNNNNNNNNNNNNNNNN
Utterbackia_imbecillis_isolate_577 TACTTTATATTTGTTGTTGGCTTTATGGTCTGGTCTAATTGGGTTAGCTTTGAGGCTTTTAATTCGAGCTGAATTAGGTCAACCAGGTAGACTGTTAGGGGATGATCAGCTATATAATGTAATTGTTACAGCTCATGCATTTATAATAATTTTTTTTTTGGTAATACCAATAATAATTGGAGGGTTTGGTAATTGGCTTATTCCCTTAATAATCGGTGCTCCTGATATAGCTTTTCCTCGGTTAAATAATTTAAGATTTTGACTCCTTGTACCAGCTTTGTTTTTACTACTAAGATCTTCATTGGTAGAGAGAGGTGTAGGTACTGGTTGAACGGTGTATCCTCCTTTGTCAGGAAACGTTGCTCATTCTGGGGCTTCAGTGGATTTAGCTATTTTTTCATTACATCTTGCTGGTGCTTCTTCTATTTTGGGTGCTATTAATTTTATTTCTACTGCTGGAAATATGCGGTCTCCTGGTTTAGTTGCTGAGCGAGTTCCTTTATTTGTTTGGGCTGTTACTGTAACAGCTGTGTTATTAGTAGCTGCTTTACCAGTTTTGGCTGGTGCTATTACAATATTACTTACTGATCGTAATTTTAACACTTCGTTTTTTGATCCTACGGGAGGANNNNNNNNNNNNNNNNNNNNNNNNNNNNNN
Utterbackia_imbecillis_isolate_579 TACTTTATATTTGTTGTTGGCTTTGTGGTCTGGTCTAATTGGGTTAGCTTTGAGGCTTTTAATTCGAGCTGAATTAGGTCAACCAGGTAGACTGTTAGGGGATGATCAGCTATATAATGTAATTGTTACAGCTCATGCATTTATAATAATTTTTTTTTTGGTAATACCAATAATAATTGGAGGGTTTGGTAATTGGCTTATTCCCTTAATAATCGGTGCTCCTGATATAGCTTTTCCTCGGTTAAATAATTTAAGATTTTGACTCCTTGTACCAGCTTTGTTTTTACTACTAAGATCTTCATTGGTAGAGAGAGGTGTAGGTACTGGTTGAACGGTGTATCCTCCTTTGTCGGGAAACGTTGCTCATTCTGGGGCTTCAGTGGATTTAGCTATTTTTTCATTACATCTTGCTGGTGCTTCTTCTATTTTGGGTGCTATTAATTTTATTTCTACTGCTGGAAATATGCGGTCTCCTGGTTTAGTTGCTGAGCGAGTTCCTTTATTTGTTTGGGCTGTTACTGTAACAGCTGTGTTATTAGTAGCTGCTTTACCAGTTTTGGCTGGTGCTATTACAATATTACTTACTGATCGTAATTTTAACACTTCGTTTTTTGATCCTACGGGAGGANNNNNNNNNNNNNNNNNNNNNNNNNNNNNN
Utterbackia_imbecillis_isolate_1633 TACTTTATATTTGTTGTTGGCTTTATGGTCTGGTCTAATTGGGTTAGCTTTGAGGCTTTTAATTCGAGCTGAATTAGGTCAACCAGGTAGACTGTTAGGGGATGATCAGCTATATAATGTAATTGTTACAGCTCATGCATTTATAATAATTTTTTTTTTGGTAATACCAATAATAATTGGAGGGTTTGGTAATTGGCTTATTCCCTTAATAATCGGTGCTCCTGATATAGCTTTTCCTCGGTTAAATAATTTAAGATTTTGACTCCTTGTACCAGCTTTGTTTTTACTACTAAGATCTTCATTGGTAGAGAGAGGTGTAGGTACTGGTTGAACGGTGTATCCTCCTTTGTCAGGAAACGTTGCTCATTCTGGGGCTTCAGTGGATTTAGCTATTTTTTCATTACATCTTGCTGGTGCTTCTTCTATTTTGGGTGCTATTAATTTTATTTCTACTGCTGGAAATATGCGGTCTCCTGGTTTAGTTGCTGAGCGAGTTCCTTTATTTGTTTGGGCTGTTACTGTAACAGCTGTGTTATTAGTAGCTGCTTTACCAGTTTTGGCTGGTGCTATTACAATATTACTTACTGATCGTAATTTTAACACTTCGTTTTTTGATCCTACGGGAGGANNNNNNNNNNNNNNNNNNNNNNNNNNNNNN
Utterbackia_imbecillis_isolate_1661 TACTTTATATTTGTTGTTGGCTTTATGGTCTGGTCTAATTGGGTTAGCTTTGAGGCTTTTAATTCGAGCTGAATTAGGTCAACCAGGTAGACTGTTAGGGGATGATCAGCTATATAATGTAATTGTTACAGCTCATGCATTTATAATAATTTTTTTTTTGGTAATACCAATAATAATTGGAGGGTTTGGTAATTGGCTTATTCCCTTAATAATCGGTGCTCCTGATATAGCTTTTCCTCGGTTAAATAATTTAAGATTTTGACTCCTTGTACCAGCTTTGTTTTTACTACTAAGATCTTCATTGGTAGAGAGAGGTGTAGGTACTGGTTGAACGGTGTATCCTCCTTTGTCAGGAAACGTTGCTCATTCTGGGGCTTCAGTGGATTTAGCTATTTTTTCATTACATCTTGCTGGTGCTTCTTCTATTTTGGGTGCTATTAATTTTATTTCTACTGCTGGAAATATGCGGTCTCCTGGTTTAGTTGCTGAGCGAGTTCCTTTATTTGTTTGGGCTGTTACTGTAACAGCTGTGTTATTAGTAGCTGCTTTACCAGTTTTGGCTGGTGCTATTACAATATTACTTACTGATCGTAATTTTAACACTTCGTTTTTTGATCCTACGGGAGGANNNNNNNNNNNNNNNNNNNNNNNNNNNNNN
Utterbackia_imbecillis_isolate_1729 TACTTTATATTTGTTGTTGGCTTTATGGTCTGGTCTAATTGGGTTAGCTTTGAGGCTTTTAATTCGAGCTGAATTAGGTCAACCAGGTAGACTGTTAGGGGATGATCAGCTATATAATGTAATTGTTACAGCTCATGCATTTATAATAATTTTTTTTTTGGTAATACCAATAATAATTGGAGGGTTTGGTAATTGGCTTATTCCCTTAATAATCGGTGCTCCTGATATAGCTTTTCCTCGGTTAAATAATTTAAGATTTTGACTCCTTGTACCAGCTTTGTTTTTACTACTAAGATCTTCATTGGTAGAGAGAGGTGTAGGTACTGGTTGAACGGTGTATCCTCCTTTGTCAGGAAACGTTGCTCATTCTGGGGCTTCAGTGGATTTAGCTATTTTTTCATTACATCTTGCTGGTGCTTCTTCTATTTTGGGTGCTATTAATTTTATTTCTACTGCTGGAAATATGCGGTCTCCTGGTTTAGTTGCTGAGCGAGTTCCTTTATTTGTTTGGGCTGTTACTGTAACAGCTGTGTTATTAGTAGCTGCTTTACCAGTTTTGGCTGGTGCTATTACAATATTACTTACTGATCGTAATTTTAACACTTCGTTTTTTGATCCTACGGGAGGANNNNNNNNNNNNNNNNNNNNNNNNNNNNNN
Utterbackia_imbecillis_isolate_1943 TACTTTATATTTGTTGTTGGCTTTGTGGTCTGGTCTAATTGGGTTAGCTTTGAGGCTTTTAATTCGAGCTGAATTAGGTCAACCAGGTAGACTGTTAGGGGATGATCAGCTATATAATGTAATTGTTACAGCTCATGCATTTATAATAATTTTTTTTTTGGTAATACCAATAATAATTGGAGGGTTTGGTAATTGGCTTATTCCCTTAATAATCGGTGCTCCTGATATAGCTTTTCCTCGGTTAAATAATTTAAGATTTTGACTCCTTGTACCAGCTTTGTTTTTACTACTAAGATCTTCATTGGTAGAGAGAGGTGTAGGTACTGGTTGAACGGTGTATCCTCCTTTGTCGGGAAACGTTGCTCATTCTGGGGCTTCAGTGGATTTAGCTATTTTTTCATTACATCTTGCTGGTGCTTCTTCTATTTTGGGTGCTATTAATTTTATTTCTACTGCTGGAAATATGCGGTCTCCTGGTTTAGTTGCTGAGCGAGTTCCTTTATTTGTTTGGGCTGTTACTGTAACAGCTGTGTTATTAGTAGCTGCTTTACCAGTTTTGGCTGGTGCTATTACAATATTACTTACTGATCGTAATTTTAACACTTCGTTTTTTGATCCTACGGGAGGANNNNNNNNNNNNNNNNNNNNNNNNNNNNNN
Utterbackia_imbecillis_isolate_2004 TACTTTATATTTGTTGTTGGCTTTGTGGTCTGGTCTAATTGGGTTAGCTTTGAGGCTTTTAATTCGAGCTGAATTAGGTCAACCAGGTAGACTGTTAGGGGATGATCAGCTATATAATGTAATTGTTACAGCTCATGCATTTATAATAATTTTTTTTTTGGTAATACCAATAATAATTGGAGGGTTTGGTAATTGGCTTATTCCCTTAATAATCGGTGCTCCTGATATAGCTTTTCCTCGGTTAAATAATTTAAGATTTTGACTCCTTGTACCAGCTTTGTTTTTACTACTAAGATCTTCATTGGTAGAGAGAGGTGTAGGTACTGGTTGAACGGTGTATCCTCCTTTGTCGGGAAACGTTGCTCATTCTGGGGCTTCAGTGGATTTAGCTATTTTTTCATTACATCTTGCTGGTGCTTCTTCTATTTTGGGTGCTATTAATTTTATTTCTACTGCTGGAAATATGCGGTCTCCTGGTTTAGTTGCTGAGCGAGTTCCTTTATTTGTTTGGGCTGTTACTGTAACAGCTGTGTTATTAGTAGCTGCTTTACCAGTTTTGGCTGGTGCTATTACAATATTACTTACTGATCGTAATTTTAACACTTCGTTTTTTGATCCTACGGGAGGANNNNNNNNNNNNNNNNNNNNNNNNNNNNNN
Utterbackia_imbecillis_isolate_2005 TACTTTATATTTGTTGTTGGCTTTGTGGTCTGGTCTAATTGGGTTAGCTTTGAGGCTTTTAATTCGAGCTGAATTAGGTCAACCAGGTAGACTGTTAGGGGATGATCAGCTATATAATGTAATTGTTACAGCTCATGCATTTATAATAATTTTTTTTTTGGTAATACCAATAATAATTGGAGGGTTTGGTAATTGGCTTATTCCCTTAATAATCGGTGCTCCTGATATAGCTTTTCCTCGGTTAAATAATTTAAGATTTTGACTCCTTGTACCAGCTTTGTTTTTACTACTAAGATCTTCATTGGTAGAGAGAGGTGTAGGTACTGGTTGAACGGTGTATCCTCCTTTGTCGGGAAACGTTGCTCATTCTGGGGCTTCAGTGGATTTAGCTATTTTTTCATTACATCTTGCTGGTGCTTCTTCTATTTTGGGTGCTATTAATTTTATTTCTACTGCTGGAAATATGCGGTCTCCTGGTTTAGTTGCTGAGCGAGTTCCTTTATTTGTTTGGGCTGTTACTGTAACAGCTGTGTTATTAGTAGCTGCTTTACCAGTTTTGGCTGGTGCTATTACAATATTACTTACTGATCGTAATTTTAACACTTCGTTTTTTGATCCTACGGGAGGANNNNNNNNNNNNNNNNNNNNNNNNNNNNNN
Utterbackia_imbecillis_isolate_2006 TACTTTATATTTGTTGTTGGCTTTGTGGTCTGGTCTAATTGGGTTAGCTTTGAGGCTTTTAATTCGAGCTGAATTAGGTCAACCAGGTAGACTGTTAGGGGATGATCAGCTATATAATGTAATTGTTACAGCTCATGCATTTATAATAATTTTTTTTTTGGTAATACCAATAATAATTGGAGGGTTTGGTAATTGGCTTATTCCCTTAATAATCGGTGCTCCTGATATAGCTTTTCCTCGGTTAAATAATTTAAGATTTTGACTCCTTGTACCAGCTTTGTTTTTACTACTAAGATCTTCATTGGTAGAGAGAGGTGTAGGTACTGGTTGAACGGTGTATCCTCCTTTGTCGGGAAACGTTGCTCATTCTGGGGCTTCAGTGGATTTAGCTATTTTTTCATTACATCTTGCTGGTGCTTCTTCTATTTTGGGTGCTATTAATTTTATTTCTACTGCTGGAAATATGCGGTCTCCTGGTTTAGTTGCTGAGCGAGTTCCTTTATTTGTTTGGGCTGTTACTGTAACAGCTGTGTTATTAGTAGCTGCTTTACCAGTTTTGGCTGGTGCTATTACAATATTACTTACTGATCGTAATTTTAACACTTCGTTTTTTGATCCTACGGGAGGANNNNNNNNNNNNNNNNNNNNNNNNNNNNNN
Utterbackia_imbecillis_isolate_2007 TACTTTATATTTGTTGTTGGCTTTGTGGTCTGGTCTAATTGGGTTAGCTTTGAGGCTTTTAATTCGAGCTGAATTAGGTCAACCAGGTAGACTGTTAGGGGATGATCAGCTATATAATGTAATTGTTACAGCTCATGCATTTATAATAATTTTTTTTTTGGTAATACCAATAATAATTGGAGGGTTTGGTAATTGGCTTATTCCCTTAATAATCGGTGCTCCTGATATAGCTTTTCCTCGGTTAAATAATTTAAGATTTTGACTCCTTGTACCAGCTTTGTTTTTACTACTAAGATCTTCATTGGTAGAGAGAGGTGTAGGTACTGGTTGAACGGTGTATCCTCCTTTGTCGGGAAACGTTGCTCATTCTGGGGCTTCAGTGGATTTAGCTATTTTTTCATTACATCTTGCTGGTGCTTCTTCTATTTTGGGTGCTATTAATTTTATTTCTACTGCTGGAAATATGCGGTCTCCTGGTTTAGTTGCTGAGCGAGTTCCTTTATTTGTTTGGGCTGTTACTGTAACAGCTGTGTTATTAGTAGCTGCTTTACCAGTTTTGGCTGGTGCTATTACAATATTACTTACTGATCGTAATTTTAACACTTCGTTTTTTGATCCTACGGGAGGANNNNNNNNNNNNNNNNNNNNNNNNNNNNNN
Utterbackia_imbecillis_isolate_2008 TACTTTATATTTGTTGTTGGCTTTGTGGTCTGGTCTAATTGGGTTAGCTTTGAGGCTTTTAATTCGAGCTGAATTAGGTCAACCAGGTAGACTGTTAGGGGATGATCAGCTATATAATGTAATTGTTACAGCTCATGCATTTATAATAATTTTTTTTTTGGTAATACCAATAATAATTGGAGGGTTTGGTAATTGGCTTATTCCCTTAATAATCGGTGCTCCTGATATAGCTTTTCCTCGGTTAAATAATTTAAGATTTTGACTCCTTGTACCAGCTTTGTTTTTACTACTAAGATCTTCATTGGTAGAGAGAGGTGTAGGTACTGGTTGAACGGTGTATCCTCCTTTGTCGGGAAACGTTGCTCATTCTGGGGCTTCAGTGGATTTAGCTATTTTTTCATTACATCTTGCTGGTGCTTCTTCTATTTTGGGTGCTATTAATTTTATTTCTACTGCTGGAAATATGCGGTCTCCTGGTTTAGTTGCTGAGCGAGTTCCTTTATTTGTTTGGGCTGTTACTGTAACAGCTGTGTTATTAGTAGCTGCTTTACCAGTTTTGGCTGGTGCTATTACAATATTACTTACTGATCGTAATTTTAACACTTCGTTTTTTGATCCTACGGGAGGANNNNNNNNNNNNNNNNNNNNNNNNNNNNNN
Utterbackia_imbecillis_isolate_2009 TACTTTATATTTGTTGTTGGCTTTATGGTCTGGTCTAATTGGGTTAGCTTTGAGGCTTTTAATTCGAGCTGAATTAGGTCAACCAGGTAGACTGTTAGGGGATGATCAGCTATATAATGTAATTGTTACAGCTCATGCATTTATAATAATTTTTTTTTTGGTAATACCAATAATAATTGGAGGGTTTGGTAATTGGCTTATTCCCTTAATAATCGGTGCTCCTGATATAGCTTTTCCTCGGTTAAATAATTTAAGATTTTGACTCCTTGTACCAGCTTTGTTTTTACTACTAAGATCTTCATTGGTAGAGAGAGGTGTAGGTACTGGTTGAACGGTGTATCCTCCTTTGTCAGGAAACGTTGCTCATTCTGGGGCTTCAGTGGATTTAGCTATTTTTTCATTACATCTTGCTGGTGCTTCTTCTATTTTGGGTGCTATTAATTTTATTTCTACTGCTGGAAATATGCGGTCTCCTGGTTTAGTTGCTGAGCGAGTTCCTTTATTTGTTTGGGCTGTTACTGTAACAGCTGTGTTATTAGTAGCTGCTTTACCAGTTTTGGCTGGTGCTATTACAATATTACTTACTGATCGTAATTTTAACACTTCGTTTTTTGATCCTACGGGAGGANNNNNNNNNNNNNNNNNNNNNNNNNNNNNN
Utterbackia_imbecillis_isolate_2010 TACTTTATATTTGTTGTTGGCTTTGTGGTCTGGTCTAATTGGGTTAGCTTTGAGGCTTTTAATTCGAGCTGAATTAGGTCAACCAGGTAGACTGTTAGGGGATGATCAGCTATATAATGTAATTGTTACAGCTCATGCATTTATAATAATTTTTTTTTTGGTAATACCAATAATAATTGGAGGGTTTGGTAATTGGCTTATTCCCTTAATAATCGGTGCTCCTGATATAGCTTTTCCTCGGTTAAATAATTTAAGATTTTGACTCCTTGTACCAGCTTTGTTTTTACTACTAAGATCTTCATTGGTAGAGAGAGGTGTAGGTACTGGTTGAACGGTGTATCCTCCTTTGTCGGGAAACGTTGCTCATTCTGGGGCTTCAGTGGATTTAGCTATTTTTTCATTACATCTTGCTGGTGCTTCTTCTATTTTGGGTGCTATTAATTTTATTTCTACTGCTGGAAATATGCGGTCTCCTGGTTTAGTTGCTGAGCGAGTTCCTTTATTTGTTTGGGCTGTTACTGTAACAGCTGTGTTATTAGTAGCTGCTTTACCAGTTTTGGCTGGTGCTATTACAATATTACTTACTGATCGTAATTTTAACACTTCGTTTTTTGATCCTACGGGAGGANNNNNNNNNNNNNNNNNNNNNNNNNNNNNN
Utterbackia_imbecillis_isolate_2048 TACTTTATATTTGTTGTTGGCTTTGTGGTCTGGTCTAATTGGGTTAGCTTTGAGGCTTTTAATTCGAGCTGAATTAGGTCAACCAGGTAGACTGTTAGGGGATGATCAGCTATATAATGTAATTGTTACAGCTCATGCATTTATAATAATTTTTTTTTTGGTAATACCAATAATAATTGGAGGGTTTGGTAATTGGCTTATTCCCTTAATAATCGGTGCTCCTGATATAGCTTTTCCTCGGTTAAATAATTTAAGATTTTGACTCCTTGTACCAGCTTTGTTTTTACTACTAAGATCTTCATTGGTAGAGAGAGGTGTAGGTACTGGTTGAACGGTGTATCCTCCTTTGTCGGGAAACGTTGCTCATTCTGGGGCTTCAGTGGATTTAGCTATTTTTTCATTACATCTTGCTGGTGCTTCTTCTATTTTGGGTGCTATTAATTTTATTTCTACTGCTGGAAATATGCGGTCTCCTGGTTTAGTTGCTGAGCGAGTTCCTTTATTTGTTTGGGCTGTTACTGTAACAGCTGTGTTATTAGTAGCTGCTTTACCAGTTTTGGCTGGTGCTATTACAATATTACTTACTGATCGTAATTTTAACACTTCGTTTTTTGATCCTACGGGAGGANNNNNNNNNNNNNNNNNNNNNNNNNNNNNN
Utterbackia_imbecillis_NC_015479 TACTTTATATTTGTTGTTGGCTTTGTGGTCTGGTCTAATTGGGTTAGCTTTGAGGCTTTTAATTCGAGCTGAATTAGGTCAACCAGGTAGACTCTTAGGGGATGATCAGTTATATAATGTAATTGTTACAGCTCATGCATTTATAATAATTTTTTTTTTGGTAATGCCAATAATAATTGGAGGGTTTGGTAATTGACTTATTCCCTTAATAATCGGTGCTCCTGATATAGCTTTTCCTCGGTTAAATAATTTAAGATTTTGACTCCTTGTACCAGCTTTGTTTTTACTACTAAGATCTTCATTGGTAGAGAGAGGTGTAGGTACTGGTTGAACGGTGTATCCTCCTTTGTCAGGAAACGTTGCTCATTCTGGGGCTTCAGTGGATTTAGCTATTTTTTCATTACATCTTGCTGGTGCTTCTTCTATTTTGGGTGCTATTAATTTTATTTCTACTGCTGGAAATATGCGGTCTCCTGGTTTAGTTGCTGAGCGAGTTCCTTTATTTGTTTGGGCTGTTACTGTAACAGCTGTGTTATTAGTAGCTGCTTTACCAGTTTTAGCTGGTGCTATTACAATATTACTTACTGATCGTAATTTAAACACTTCGTTTTTTGACCCTACGGGAGGAGGTGATCCTATTTTGTATATACATTTGTTT
Utterbackia_peggyae_clone_1 NNNNNNNTATTTATTATTGGCTTTGTGATCTGGTTTGATTGGGCTAGCCTTAAGGCTTTTAATTCGGGCTGAGTTAGGCCAACCAGGTAGGTTATTGGGGGATGACCAGTTATACAATGTAATTGTAACAGCTCATGCCTTTATAATAATTTTTTTTCTGGTAATGCCTATAATAATTGGGGGGTTTGGTAATTGGCTTATCCCTTTAATAGTTGGAGCTCCTGATATAGCTTTTCCTCGGTTGAATAATTTGAGATTTTGACTTCTTGTGCCAGCTTTGTTTTTATTACTGAGATCTTCTCTAGTAGAGAGCGGTGTTGGAACTGGTTGGACAGTATACCCTCCTTTGTCTGGAAATGTTGCTCATTCTGGAGCCTCAGTAGATCTAGCTATTTTTTCATTGCATCTTGCTGGTGCTTCTTCAATTTTGGGGGCTATTAATTTTATCTCTACTGCTGGAAATATGCGGTCTCCTGGTTTGGTTGCTGAGCGAATTCCTTTATTCGTTTGGGCTGTTAGGGTAACAGCTGTGTTATTGGTAGCTGCTTTACCAGTTTTGGCTGGTGCTATTACAATGTTACTTACTGACCGTAATTTAAATACTTCGTTTTTTGACCCTACGGGAGGGGGTGATCCTATCTTGTATATACATTTANNN
Utterbackia_peggyae_clone_2 NNNNNNNTATTTATTATTGGCTTTGTGATCTGGTTTGATTGGGCTAGCCTTAAGGCTTTTAATTCGGGCTGAGTTAGGCCAACCAGGTAGGTTATTGGGGGATGACCAGTTATACAATGTAATTGTAACAGCTCATGCCTTTATAATAATTTTTTTTCTGGTAATGCCTATAATAATTGGGGGGTTTGGTAATTGGCTTATCCCTTTAATAGTTGGAGCTCCTGATATAGCTTTTCCTCGGTTGAATAATTTGAGATTTTGACTTCTTGTGCCAGCTTTGTTTTTATTACTGAGATCTTCTCTAGTAGAGAGCGGTGTTGGAACTGGTTGGACAGTATACCCTCCTTTGTCTGGAAATGTTGCTCATTCTGGAGCCTCAGTAGATCTAGCTATTTTTTCATTGCATCTTGCTGGTGCTTCTTCAATTTTGGGGGCTATTAATTTTATCTCTACTGCTGGAAATATGCGGTCTCCTGGTTTGGTTGCTGAGCGAATTCCTTTATTCGTTTGGGCTGTTACGGTAACAGCTGTGTTATTGGTAGCTGCTTTACCAGTTTTGGCTGGTGCTATTACAATGTTACTTACTGACCGTAATTTAAATACTTCGTTTTTTGACCCTACGGGAGGGGGTGATCCTATCTTGTATATACATTTANNN
Utterbackia_peggyae_isolate_1ACH10-88 NNNNNNNNNNNNNNNNNNNNNNNNNNNNNNNNNNNNNNNNNNNNNNNNNNNNNNNNNNNNNNNNNNNNNNNNNNNNNNNNNNNNNNNNNNNNNATTGGGGGATGACCAGTTATACAATGTAATTGTAACAGCTCATGCCTTTATAATAATTTTTTTTCTGGTAATGCCTATAATAATTGGGGGGTTTGGTAATTGGCTTATCCCTTTAATAGTTGGAGCTCCTGATATAGCTTTTCCTCGGTTGAATAATTTGAGATTTTGACTTCTTGTGCCAGCTTTGTTTTTATTACTGAGATCTTCTCTAGTAGAGAGCGGTGTTGGAACTGGTTGGACAGTATACCCTCCTTTGTCTGGAAATGTTGCTCATTCTGGAGCCTCAGTAGATCTAGCTATTTTTTCATTGCATCTTGCTGGTGCTTCTTCAATTTTGGGGGCTATTAATTTTATCTCTACTGCTGGAAATATGCGGTCTCCTGGTTTGGTTGCTGAGCGAATTCCTTTATTCGTTTGGGCTGTTACGGTAACAGCTGTGTTATTGGTAGCTGCTTTACCAGTTTTGGCTGGTGCTATTACAATGTTACTTACTGACCGTAATTTAAATACTTNNNNNNNNNNNNNNNNNNNNNNNNNNNNNNNNNNNNNNNNNNNNNNNNNNNNN
Utterbackia_peggyae_isolate_3ACH10-88 NNNNNNNNNNNNNNNNNNNNNNNNNNNNNNNNNNNNNNNNNNNNNNNNNNNNNNNNNNNNNNNNNNNNNNNNNNNNNNNNNNNNNNNNNNNNNATTGGGGGATGACCAGTTATACAATGTAATTGTAACAGCTCATGCCTTTATAATAATTTTTTTTCTGGTAATGCCTATAATAATTGGGGGGTTTGGTAATTGGCTTATCCCTTTAATAGTTGGAGCTCCTGATATAGCTTTTCCTCGGTTGAATAATTTGAGATTTTGACTTCTTGTGCCAGCTTTGTTTTTATTACTGAGATCTTCTCTAGTAGAGAGCGGTGTTGGAACTGGTTGGACAGTATACCCTCCTTTGTCTGGAAATGTTGCTCATTCTGGAGCCTCAGTAGATCTAGCTATTTTTTCATTGCATCTTGCTGGTGCTTCTTCAATTTTGGGGGCTATTAATTTTATCTCTACTGCTGGAAATATGCGGTCTCCTGGTTTGGTTGCTGAGCGAATTCCTTTATTCGTTTGGGCTGTTACGGTAACAGCTGTGTTATTGGTAGCTGCTTTACCAGTTTTGGCTGGTGCTATTACAATGTTACTTACTGACCGTAATTTAAATACTTNNNNNNNNNNNNNNNNNNNNNNNNNNNNNNNNNNNNNNNNNNNNNNNNNNNNN
Utterbackia_peggyae_isolate_3SHF10-88 NNNNNNNNNNNNNNNNNNNNNNNNNNNNNNNNNNNNNNNNNNNNNNNNNNNNNNNNNNNNNNNNNNNNNNNNNNNNNNNNNNNNNNNNNNNNNATTGGGGGATGACCAGCTATACAATGTGATTGTAACAGCTCATGCCTTTATAATAATTTTTTTTCTGGTAATGCCTATAATAATTGGGGGGTTTGGTAATTGGCTTATCCCTTTAATAGTTGGAGCTCCTGATATAGCTTTTCCTCGGTTGAATAATTTGAGATTTTGACTTCTTGTGCCAGCTTTGTTTTTATTACTGAGATCTTCTCTAGTAGAGAGCGGTGTTGGAACTGGTTGGACAGTATACCCTCCTTTGTCTGGAAATGTTGCTCATTCTGGAGCTTCAGTAGATCTAGCTATTTTTTCATTACATCTTGCTGGTGCTTCTTCAATTTTGGGGGCTATTAATTTTATCTCTACTGCTGGAAATATGCGGTCTCCTGGTTTGGTTGCTGAGCGAATTCCTTTATTCGTTTGGGCTGTTACGGTAACAGCTGTGTTATTGGTAGCTGCTTTACCGGTTTTGGCTGGTGCTATTACAATGTTACTTACTGACCGTAATTTAAATACTTNNNNNNNNNNNNNNNNNNNNNNNNNNNNNNNNNNNNNNNNNNNNNNNNNNNNN
Utterbackia_peggyae_isolate_4HCC7-87 NNNNNNNNNNNNNNNNNNNNNNNNNNNNNNNNNNNNNNNNNNNNNNNNNNNNNNNNNNNNNNNNNNNNNNNNNNNNNNNNNNNNNNNNNNNNNATTGGGGGATGACCAGTTATACAATGTAATTGTAACAGCTCATGCCTTTATAATAATTTTTTTTCTGGTAATGCCTATAATAATTGGGGGGTTTGGTAATTGGCTTATCCCTTTAATAGTTGGGGCTCCTGATATAGCTTTTCCTCGATTGAATAATTTGAGATTTTGACTTCTTGTGCCAGCTTTGTTTTTATTACTGAGATCTTCTCTAGTAGAGAGCGGTGTTGGAACTGGTTGGACAGTATATCCTCCTTTGTCTGGAAATGTTGCTCATTCTGGAGCCTCAGTAGATCTAGCAATTTTTTCATTGCATCTTGCTGGTGCTTCTTCAATTTTAGGAGCTATTAATTTTATTTCTACTGCTGGAAATATGCGGTCTCCTGGTTTGGTTGCTGAGCGAATTCCTTTATTCGTTTGGGCTGTTACGGTAACAGCTGTGTTATTGGTAGCTGCTTTACCAGTTTTGGCTGGTGCTATTACAATATTACTTACTGACCGTAATTTAAATACTTNNNNNNNNNNNNNNNNNNNNNNNNNNNNNNNNNNNNNNNNNNNNNNNNNNNNN
Utterbackia_peggyae_isolate_4SHF10-88 NNNNNNNNNNNNNNNNNNNNNNNNNNNNNNNNNNNNNNNNNNNNNNNNNNNNNNNNNNNNNNNNNNNNNNNNNNNNNNNNNNNNNNNNNNNNNATTGGGGGATGACCAGCTATACAATGTGATTGTAACAGCTCATGCCTTTATAATAATTTTTTTTCTGGTAATGCCTATAATAATTGGGGGGTTTGGTAATTGGCTTATCCCTTTAATAGTTGGAGCTCCTGATATAGCTTTTCCTCGGTTGAATAATTTGAGATTTTGACTTCTTGTGCCAGCTTTGTTTTTATTACTGAGATCTTCTCTAGTAGAGAGCGGTGTTGGAACTGGTTGGACAGTATACCCTCCTTTGTCTGGAAATGTTGCTCATTCTGGAGCTTCAGTAGATCTAGCTATTTTTTCATTACATCTTGCTGGTGCTTCTTCAATTTTGGGGGCTATTAATTTTATCTCTACTGCTGGAAATATGCGGTCTCCTGGTTTGGTTGCTGAGCGAATTCCTTTATTCGTTTGGGCTGTTACGGTAACAGCTGTGTTATTGGTAGCTGCTTTACCGGTTTTGGCTGGTGCTATTACAATGTTACTTACTGACCGTAATTTAAATACTTNNNNNNNNNNNNNNNNNNNNNNNNNNNNNNNNNNNNNNNNNNNNNNNNNNNNN
Utterbackia_peggyae_isolate_5CSL7-87 NNNNNNNNNNNNNNNNNNNNNNNNNNNNNNNNNNNNNNNNNNNNNNNNNNNNNNNNNNNNNNNNNNNNNNNNNNNNNNNNNNNNNNNNNNNNNATTGGGGGATGACCAGTTATACAATGTAATTGTAACAGCTCATGCCTTTATAATAATTTTTTTTCTGGTAATGCCTATAATAATTGGGGGATTTGGTAATTGGCTTATCCCTTTAATAGTTGGGGCTCCTGATATAGCTTTTCCTCGATTGAATAATTTGAGATTTTGACTTCTTGTGCCAGCTTTGTTTTTATTACTGAGATCTTCTCTAGTAGAGAGCGGTGTTGGAACTGGTTGGACAGTATATCCTCCTTTGTCTGGAAATGTTGCTCATTCTGGAGCCTCAGTAGATCTAGCTATTTTTTCATTGCATCTTGCTGGTGCTTCTTCAATTTTGGGAGCTATTAATTTTATTTCTACTGCTGGAAATATGCGGTCTCCTGGTTTGGTTGCTGAGCGAATTCCTTTATTCGTTTGGGCTGTTACGGTAACAGCTGTGTTATTGGTAGCTGCTTTACCAGTTTTGGCTGGTGCTATTACAATATTACTTACTGATCGTAATTTGAATACTTNNNNNNNNNNNNNNNNNNNNNNNNNNNNNNNNNNNNNNNNNNNNNNNNNNNNN
Utterbackia_peggyae_isolate_5HCC7-87 NNNNNNNNNNNNNNNNNNNNNNNNNNNNNNNNNNNNNNNNNNNNNNNNNNNNNNNNNNNNNNNNNNNNNNNNNNNNNNNNNNNNNNNNNNNNNATTGGGGGATGACCAGTTATACAATGTAATTGTAACAGCTCATGCCTTTATAATAATTTTTTTTCTGGTAATGCCTATAATAATTGGGGGGTTTGGTAATTGGCTTATCCCTTTAATAGTTGGGGCTCCTGATATAGCTTTTCCTCGATTGAATAATTTGAGATTTTGACTTCTTGTGCCAGCTTTGTTTTTATTACTGAGATCTTCTCTAGTAGAGAGCGGTGTTGGAACTGGTTGGACAGTATATCCTCCTTTGTCTGGAAATGTTGCTCATTCTGGAGCCTCAGTAGATCTAGCAATTTTTTCATTGCATCTTGCTGGTGCTTCTTCAATTTTAGGAGCTATTAATTTTATTTCTACTGCTGGAAATATGCGGTCTCCTGGTTTGGTTGCTGAGCGAATTCCTTTATTCGTTTGGGCTGTTACGGTAACAGCTGTGTTATTGGTAGCTGCTTTACCAGTTTTGGCTGGTGCTATTACAATATTACTTACTGACCGTAATTTAAATACTTNNNNNNNNNNNNNNNNNNNNNNNNNNNNNNNNNNNNNNNNNNNNNNNNNNNNN
Utterbackia_peggyae_isolate_6HCC7-87 NNNNNNNNNNNNNNNNNNNNNNNNNNNNNNNNNNNNNNNNNNNNNNNNNNNNNNNNNNNNNNNNNNNNNNNNNNNNNNNNNNNNNNNNNNNNNATTGGGGGATGACCAGTTATACAATGTAATTGTAACAGCTCATGCCTTTATAATAATTTTTTTTCTGGTAATGCCTATAATAATTGGGGGGTTTGGTAATTGGCTTATCCCTTTAATAGTTGGGGCTCCTGATATAGCTTTTCCTCGATTGAATAATTTGAGATTTTGACTTCTTGTGCCAGCTTTGTTTTTATTACTGAGATCTTCTCTAGTAGAGAGCGGTGTTGGAACTGGTTGGACAGTATATCCTCCTTTGTCTGGAAATGTTGCTCATTCTGGAGCCTCAGTAGATCTAGCAATTTTTTCATTGCATCTTGCTGGTGCTTCTTCAATTTTAGGAGCTATTAATTTTATTTCTACTGCTGGAAATATGCGGTCTCCTGGTTTGGTTGCTGAGCGAATTCCTTTATTCGTTTGGGCTGTTACGGTAACAGCTGTGTTATTGGTAGCTGCTTTACCAGTTTTGGCTGGTGCTATTACAATATTACTTACTGACCGTAATTTAAATACTTNNNNNNNNNNNNNNNNNNNNNNNNNNNNNNNNNNNNNNNNNNNNNNNNNNNNN
Utterbackia_peggyae_isolate_6YRC7-87 NNNNNNNNNNNNNNNNNNNNNNNNNNNNNNNNNNNNNNNNNNNNNNNNNNNNNNNNNNNNNNNNNNNNNNNNNNNNNNNNNNNNNNNNNNNNNATTGGGGGATGACCAGTTATACAATGTAATTGTAACAGCTCATGCCTTTATAATAATTTTTTTTCTGGTAATGCCTATAATAATTGGGGGGTTTGGTAATTGGCTTATCCCTTTAATAGTTGGGGCTCCTGATATAGCTTTTCCTCGATTGAATAATTTGAGATTTTGACTTCTTGTGCCAGCTTTGTTTTTATTACTGAGATCTTCTCTAGTAGAGAGCGGTGTTGGAACTGGTTGGACAGTATATCCTCCTTTGTCTGGAAATGTTGCTCATTCTGGAGCCTCAGTAGATCTAGCTATTTTTTCATTGCATCTTGCTGGTGCTTCTTCAATTTTGGGAGCTATTAATTTTATTTCTACTGCTGGAAATATGCGGTCTCCTGGTTTGGTTGCTGAGCGAATTCCTTTATTCGTTTGGGCTGTTACGGTAACAGCTGTGTTATTGGTAGCTGCTTTACCAGTTTTGGCTGGTGCTATTACAATATTACTTACTGATCGTAATTTGAATACTTNNNNNNNNNNNNNNNNNNNNNNNNNNNNNNNNNNNNNNNNNNNNNNNNNNNNN
Utterbackia_peggyae_isolate_11LTC2-88 NNNNNNNNNNNNNNNNNNNNNNNNNNNNNNNNNNNNNNNNNNNNNNNNNNNNNNNNNNNNNNNNNNNNNNNNNNNNNNNNNNNNNNNNNNNNNATTGGGGGATGACCAGTTATACAATGTAATTGTAACAGCTCATGCCTTTATAATAATTTTTTTTCTGGTAATGCCTATAATAATTGGGGGGTTTGGTAATTGGCTTATCCCTTTAATAGTTGGAGCTCCTGATATAGCTTTTCCTCGGTTGAATAATTTGAGATTTTGACTTCTTGTGCCAGCTTTGTTTTTATTACTGAGATCTTCTCTAGTAGAGAGCGGTGTTGGAACTGGTTGGACAGTATACCCTCCTTTGTCTGGAAATGTTGCTCATTCTGGAGCCTCAGTAGATCTAGCTATTTTTTCATTGCATCTTGCTGGTGCTTCTTCAATTTTGGGGGCTATTAATTTTATCTCTACTGCTGGAAATATGCGGTCTCCTGGTTTGGTTGCTGAGCGAATTCCTTTATTCGTTTGGGCTGTTACGGTAACAGCTGTGTTATTGGTAGCTGCTTTACCAGTTTTGGCTGGTGCTATTACAATGTTACTTACTGACCGTAATTTAAATACTTNNNNNNNNNNNNNNNNNNNNNNNNNNNNNNNNNNNNNNNNNNNNNNNNNNNNN
Utterbackia_peggyae_isolate_H2999 NNNNNNNNNNNNNNNNNNNNNNNNNNNNNNNNNNNNNNNNNNNNNNNNNNNNNNNNNNNNNNNNNNNNNNNNNNNNNNNNNNNNNNNNNNNNNATTGGGGGATGACCAGTTATACAATGTAATTGTAACAGCTCATGCCTTTATAATAATTTTTTTTCTGGTAATGCCTATAATAATTGGGGGGTTTGGTAATTGGCTTATCCCTTTAATAGTTGGGGCTCCTGATATAGCTTTTCCTCGATTGAATAATTTGAGATTTTGACTTCTTGTGCCAGCTTTGTTTTTATTACTGAGATCTTCTCTAGTAGAGAGCGGTGTTGGAACTGGTTGGACAGTATATCCTCCTTTGTCTGGAAATGTTGCTCATTCTGGAGCCTCAGTAGATCTAGCAATTTTTTCATTGCATCTTGCTGGTGCTTCTTCAATTTTAGGGGCTATTAATTTTATTTCTACTGCTGGAAATATGCGGTCTCCTGGTTTGGTTGCTGAGCCAATTCCTTNNNNNNNNNNNNNNNNNNNNNNNNNNNNNNNNNNNNNNNNNNNNNNNNNNNNNNNNNNNNNNNNNNNNNNNNNNNNNNNNNNNNNNNNNNNNNNNNNNNNNNNNNNNNNNNNNNNNNNNNNNNNNNNNNNNNNNNNNNNNNNNNNNNNNNNNNNNNNN
Utterbackia_peggyae_isolate_H3000 NNNNNNNNNNNNNNNNNNNNNNNNNNNNNNNNNNNNNNNNNNNNNNNNNNNNNNNNNNNNNNNNNNNNNNNNNNNNNNNNNNNNNNNNNNNNNATTGGGGGATGACCAGTTATACAATGTAATTGTAACAGCTCATGCCTTTATAATAATTTTTTTTCTGGTAATGCCTATAATAATTGGGGGGTTTGGTAATTGGCTTATCCCTTTAATAGTTGGGGCTCCTGATATAGCTTTTCCTCGATTGAATAATTTGAGATTTTGACTTCTTGTGCCAGCTTTGTTTTTATTACTGAGATCTTCTCTAGTAGAGAGCGGTGTTGGAACTGGTTGGACAGTATATCCTCCTTTGTCTGGAAATGTTGCTCATTCTGGAGCCTCAGTAGATCTAGCAATTTTTTCATTGCATCTTGCTGGTGCTTCTTCAATTTTAGGGGCTATTAATTTTATTTCTACTGCTGGAAATATGCGGTCTCCTGGTTTGGTTGCTGAGCGAATTCCTTTATTCGTTTGGGCTGTTACGGTAACAGCTGTGTTATTGGTAGCTGCTTTACCAGTTTTGGCTGGTGCTATTACAATATTACTTACTGACCGTAATTTAAATACTTNNNNNNNNNNNNNNNNNNNNNNNNNNNNNNNNNNNNNNNNNNNNNNNNNNNNN
Utterbackia_peggyae_isolate_H3001 NNNNNNNNNNNNNNNNNNNNNNNNNNNNNNNNNNNNNNNNNNNNNNNNNNNNNNNNNNNNNNNNNNNNNNNNNNNNNNNNNNNNNNNNNNNNNATTGGGGGATGACCAGTTATACAATGTAATTGTAACAGCTCATGCCTTTATAATAATTTTTTTTCTGGTAATGCCTATAATAATTGGGGGGTTTGGTAATTGGCTTATCCCTTTAATAGTTGGGGCTCCTGATATAGCTTTTCCTCGATTGAATAATTTGAGATTTTGACTTCTTGTGCCAGCTTTGTTTTTATTACTGAGATCTTCTCTAGTAGAGAGCGGTGTTGGAACTGGTTGGACAGTATATCCTCCTTTGTCTGGAAATGTTGCTCATTCTGGAGCCTCAGTAGATCTAGCAATTTTTTCATTGCATCTTGCTGGTGCTTCTTCAATTTTAGGAGCTATTAATTTTATTTCTACTGCTGGAAATATGCGGTCTCCTGGTTTGGTTGCTGAGCGAATTCCTTTATTCGTTTGGGCTGTTACGGTAACAGCTGTGTTATTGGTAGCTGCTTTACCAGTTTTGGCTGGTGCTATTACAATATTACTTACTGACCGTAATTTAAATACTTNNNNNNNNNNNNNNNNNNNNNNNNNNNNNNNNNNNNNNNNNNNNNNNNNNNNN
Utterbackia_peggyae_isolate_H3002 NNNNNNNNNNNNNNNNNNNNNNNNNNNNNNNNNNNNNNNNNNNNNNNNNNNNNNNNNNNNNNNNNNNNNNNNNNNNNNNNNNNNNNNNNNNNNATTGGGGGATGACCAGTTATACAATGTAATTGTAACAGCTCATGCCTTTATAATAATTTTTTTTCTGGTAATGCCTATAATAATTGGGGGGTTTGGTAATTGGCTTATCCCTTTAATAGTTGGGGCTCCTGATATAGCTTTTCCTCGATTGAATAATTTGAGATTTTGACTTCTTGTGCCAGCTTTGTTTTTATTACTGAGATCTTCTCTAGTAGAGAGCGGTGTTGGAACTGGTTGGACAGTATATCCTCCTTTGTCTGGAAATGTTGCTCATTCTGGAGCCTCAGTAGATCTAGCAATTTTTTCATTGCATCTTGCTGGTGCTTCTTCAATTTTAGGAGCTATTAATTTTATTTCTACTGCTGGAAATATGCGGTCTCCTGGTTTGGTTGCTGAGCGAATTCCTTTATTCGTTTGGGCTGTTACGGTAACAGCTGTGTTATTGGTAGCTGCTTTACCAGTTTTGGCTGGTGCTATTACAATATTACTTACTGACCGTAATTTAAATACTTNNNNNNNNNNNNNNNNNNNNNNNNNNNNNNNNNNNNNNNNNNNNNNNNNNNNN
Utterbackia_peggyae_isolate_H3003 NNNNNNNNNNNNNNNNNNNNNNNNNNNNNNNNNNNNNNNNNNNNNNNNNNNNNNNNNNNNNNNNNNNNNNNNNNNNNNNNNNNNNNNNNNNNNATTGGGGGATGACCAGTTATACAATGTAATTGTAACAGCTCATGCCTTTATAATAATTTTTTTTCTGGTAATGCCTATAATAATTGGGGGGTTTGGTAATTGGCTTATCCCTTTAATAGTTGGGGCTCCTGATATAGCTTTTCCTCGATTGAATAATTTGAGATTTTGACTTCTTGTGCCAGCTTTGTTTTTATTACTGAGATCTTCTCTAGTAGAGAGCGGTGTTGGAACTGGTTGGACAGTATATCCTCCTTTGTCTGGAAATGTTGCTCATTCTGGAGCCTCAGTAGATCTAGCAATTTTTTCATTGCATCTTGCTGGTGCTTCTTCAATTTTAGGAGCTATTAATTTTATTTCTACTGCTGGAAATATGCGGTCTCCTGGTTTGGTTGCTGAGCGAATTCCTTTATTCGTTTGGGCTGTTACGGTAACAGCTGTGTTATTGGTAGCTGCTTTACCAGTTTTGGCTGGTGCTATTACAATATTACTTACTGACCGTAATTTAAATACTTNNNNNNNNNNNNNNNNNNNNNNNNNNNNNNNNNNNNNNNNNNNNNNNNNNNNN
Utterbackia_peggyae_isolate_H3005 NNNNNNNNNNNNNNNNNNNNNNNNNNNNNNNNNNNNNNNNNNNNNNNNNNNNNNNNNNNNNNNNNNNNNNNNNNNNNNNNNNNNNNNNNNNNNATTGGGGGATGACCAGTTATACAATGTAATTGTAACAGCTCATGCCTTTATAATAATTTTTTTTCTGGTAATGCCTATAATAATTGGGGGGTTTGGTAATTGGCTTATCCCTTTAATAGTTGGGGCTCCTGATATAGCTTTTCCTCGATTGAATAATTTGAGATTTTGACTTCTTGTGCCAGCTTTGTTTTTATTACTGAGATCTTCTCTAGTAGAGAGCGGTGTTGGAACTGGTTGGACAGTATATCCTCCTTTGTCTGGAAATGTTGCTCATTCTGGAGCCTCAGTAGATCTAGCAATTTTTTCATTGCATCTTGCTGGTGCTTCTTCAATTTTAGGAGCTATTAATTTTATTTCTACTGCTGGAAATATGCGGTCTCCTGGTTTGGTTGCTGAGCGAATTCCTTTATTCGTTTGGGCTGTTACGGTAACAGCTGTGTTATTGGTAGCTGCTTTAACAGTTTTGGCTGGTGCTATTACAATATTAACTACTGACCGTANNNNNNNNNNNNNNNNNNNNNNNNNNNNNNNNNNNNNNNNNNNNNNNNNNNNNNNNNNNNNNNNN
Utterbackia_peggyae_isolate_H3006 NNNNNNNNNNNNNNNNNNNNNNNNNNNNNNNNNNNNNNNNNNNNNNNNNNNNNNNNNNNNNNNNNNNNNNNNNNNNNNNNNNNNNNNNNNNNNATTGGGGGATGACCAGTTATACAATGTAATTGTAACAGCTCATGCCTTTATAATAATTTTTTTTCTGGTAATGCCTATAATAATTGGGGGGTTTGGTAATTGGCTTATCCCTTTAATAGTTGGGGCTCCTGATATAGCTTTTCCTCGATTGAATAATTTGAGATTTTGACTTCTTGTGCCAGCTTTGTTTTTATTACTGAGATCTTCTCTAGTAGAGAGCGGTGTTGGAACTGGTTGGACAGTATATCCTCCTTTGTCTGGAAATGTTGCTCATTCTGGAGCCTCAGTAGATCTAGCAATTTTTTCATTGCATCTTGCTGGTGCTTCTTCAATTTTAGGAGCTATTAATTTTATTTCTACTGCTGGAAATATGCGGTCTCCTGGTTTGGTTGCTGAGCGAATTCCTTTATTCGTTTGGGCTGTTACGGTAACAGCTGTGTTATTGGTAGCTGCTTTACCAGTTTTGGCTGGTGCTATTACAATATTACTTACTGACCCTANNNNNNNNNNNNNNNNNNNNNNNNNNNNNNNNNNNNNNNNNNNNNNNNNNNNNNNNNNNNNNNNN
Utterbackia_peninsularis_isolate_9SR10-88 NNNNNNNNNNNNNNNNNNNNNNNNNNNNNNNNNNNNNNNNNNNNNNNNNNNNNNNNNNNNNNNNNNNNNNNNNNNNNNNNNNNNNNNNNNNNNATTAGGGGATGATCAGCTATATAATGTAATTGTTACGGCTCATGCATTTATAATAATTTTTTTTCTAGTAATGCCCATGATAATCGGAGGGTTTGGTAATTGACTTATTCCTTTAATAATTGGCGCCCCTGATATAGCTTTTCCTCGTTTAAATAATTTAAGATTTTGACTTCTTGTACCAGCTCTGTTTTTATTACTTAGGTCTTCATTAGTAGAGAGAGGTGTTGGCACTGGTTGAACAGTATACCCTCCTTTATCCGGGAACGTTGCTCATTCTGGGGCTTCGGTAGATTTAGCTATTTTTTCGTTACACCTTGCTGGTGCTTCTTCAATTTTAGGTGCTATTAATTTTATCTCCACTGCTGGGAATATGCGGTCTCCTGGTTTGGTTGCTGAGCGAATTCCTTTATTTGTTTGGGCTGTTGCTGTGACAGCTGTGTTGTTAGTAGCTGCTTTACCAGTTTTGGCTGGTGCTATTACAATATTGCTTACTGATCGTAATTTAAACACTTNNNNNNNNNNNNNNNNNNNNNNNNNNNNNNNNNNNNNNNNNNNNNNNNNNNNN
Utterbackia_peninsularis_isolate_10GCP2-88 NNNNNNNNNNNNNNNNNNNNNNNNNNNNNNNNNNNNNNNNNNNNNNNNNNNNNNNNNNNNNNNNNNNNNNNNNNNNNNNNNNNNNNNNNNNNNATTAGGGGATGATCAGTTATATAATGTAATTGTTACGGCTCATGCATTTATAATAATTTTTTTTCTAGTAATGCCCATGATAATCGGAGGGTTTGGTAATTGACTTATTCCTTTAATAATTGGCGCCCCTGATATAGCTTTCCCTCGTTTAAATAATTTAAGATTTTGACTTCTTGTACCAGCTCTGTTTTTATTACTTAGGTCTTCATTAGTAGAGAGGGGTGTTGGCACTGGTTGAACAGTATACCCTCCTTTATCTGGGAACGTTGCTCATTCTGGGGCTTCGGTAGATTTAGCTATTTTTTCGTTACACCTTGCTGGTGCTTCTTCAATTTTAGGTGCTATTAATTTTATCTCCACTGCTGGGAATATGCGGTCTCCTGGTTTGGTTGCTGAGCGAATTCCTTTATTTGTTTGGGCTGTTGCTGTGACAGCTGTGTTGTTAGTAGCTGCTTTACCAGTTTTGGCTGGTGCTATTACAATATTGCTTACTGATCGTAATTTAAACACTTNNNNNNNNNNNNNNNNNNNNNNNNNNNNNNNNNNNNNNNNNNNNNNNNNNNNN
Utterbackia_peninsularis_isolate_10SR10-88 NNNNNNNNNNNNNNNNNNNNNNNNNNNNNNNNNNNNNNNNNNNNNNNNNNNNNNNNNNNNNNNNNNNNNNNNNNNNNNNNNNNNNNNNNNNNNATTAGGGGATGATCAGCTATATAATGTAATTGTTACGGCTCATGCATTTATAATAATTTTTTTTCTAGTAATGCCCATGATAATCGGAGGGTTTGGTAATTGACTTATTCCTTTAATAATTGGCGCCCCTGATATAGCTTTTCCTCGTTTAAATAATTTAAGATTTTGACTTCTTGTACCAGCTCTGTTTTTATTACTTAGGTCTTCATTAGTAGAGAGAGGTGTTGGCACTGGTTGAACAGTATACCCTCCTTTATCCGGGAACGTTGCTCATTCTGGGGCTTCGGTAGATTTAGCTATTTTTTCGTTACACCTTGCTGGTGCTTCTTCAATTTTAGGTGCTATTAATTTTATCTCCACTGCTGGGAATATGCGGTCTCCTGGTTTGGTTGCTGAGCGAATTCCTTTATTTGTTTGGGCTGTTGCTGTGACAGCTGTGTTGTTAGTAGCTGCTTTACCAGTTTTGGCTGGTGCTATTACAATATTGCTTACTGATCGTAATTTAAACACTTNNNNNNNNNNNNNNNNNNNNNNNNNNNNNNNNNNNNNNNNNNNNNNNNNNNNN
Utterbackia_peninsularis_isolate_11SR10-88 NNNNNNNNNNNNNNNNNNNNNNNNNNNNNNNNNNNNNNNNNNNNNNNNNNNNNNNNNNNNNNNNNNNNNNNNNNNNNNNNNNNNNNNNNNNNNACTAGGGGATGATCAGTTATATAATGTAATTGTTACTGCTCATGCATTTATAATAATTTTTTTTCTAGTAATGCCCATGATAATCGGGGGGTTTGGTAATTGACTTATTCCTTTAATAATTGGCGCCCCTGATATAGCTTTCCCTCGTTTAAATAATTTAAGATTTTGACTTCTTGTACCAGCTCTGTTTTTATTACTTAGGTCTTCATTAGTAGAAAGAGGTGTTGGTACTGGTTGAACAGTATACCCCCCTTTATCCGGGAACGTTGCTCATTCTGGGGCTTCGGTAGATTTAGCTATTTTTTCGTTACACCTTGCTGGTGCTTCTTCAATTTTGGGTGCTATTAATTTTATCTCCACTGCTGGAAATATGCGGTCTCCTGGTTTGGTTGCTGAGCGAATTCCTTTATTTGTTTGGGCTGTTGCTGTGACAGCTGTGTTATTAGTAGCTGCTTTACCAGTTTTGGCTGGTGCTATCACAATATTGCTTACTGATCGTAATTTAAATACTTNNNNNNNNNNNNNNNNNNNNNNNNNNNNNNNNNNNNNNNNNNNNNNNNNNNNN
Utterbackia_peninsularis_isolate_12SR10-88 NNNNNNNNNNNNNNNNNNNNNNNNNNNNNNNNNNNNNNNNNNNNNNNNNNNNNNNNNNNNNNNNNNNNNNNNNNNNNNNNNNNNNNNNNNNNNATTAGGGGATGATCAGCTATATAATGTAATTGTTACGGCTCATGCATTTATAATAATTTTTTTTCTAGTAATGCCCATGATAATCGGAGGGTTTGGTAATTGACTTATTCCTTTAATAATTGGCGCCCCTGATATAGCTTTTCCTCGTTTAAATAATTTAAGATTTTGACTTCTTGTACCAGCTCTGTTTTTATTACTTAGGTCTTCATTAGTAGAGAGAGGTGTTGGCACTGGTTGAACAGTATACCCTCCTTTATCCGGGAACGTTGCTCATTCTGGGGCTTCGGTAGATTTAGCTATTTTTTCGTTACACCTTGCTGGTGCTTCTTCAATTTTAGGTGCTATTAATTTTATCTCCACTGCTGGGAATATGCGGTCTCCTGGTTTGGTTGCTGAGCGAATTCCTTTATTTGTTTGGGCTGTTGCTGTGACAGCTGTGTTGTTAGTAGCTGCTTTACCAGTTTTGGCTGGTGCTATTACAATATTGCTTACTGATCGTAATTTAAACACTTNNNNNNNNNNNNNNNNNNNNNNNNNNNNNNNNNNNNNNNNNNNNNNNNNNNNN
Utterbackia_peninsularis_isolate_15HRH6-88 NNNNNNNNNNNNNNNNNNNNNNNNNNNNNNNNNNNNNNNNNNNNNNNNNNNNNNNNNNNNNNNNNNNNNNNNNNNNNNNNNNNNNNNNNNNNNATTAGGGGATGATCAGTTATATAATGTAATTGTTACGGCTCATGCATTTATAATAATTTTTTTTCTAGTAATGCCCATGATAATCGGAGGGTTTGGTAATTGACTTATTCCTTTAATAATTGGCGCCCCTGATATAGCTTTCCCTCGTTTAAATAATTTAAGATTTTGACTTCTTGTACCAGCTCTGTTTTTATTACTTAGGTCTTCATTAGTAGAGAGGGGTGTTGGCACTGGTTGAACAGTATACCCTCCTTTATCTGGGAACGTTGCTCATTCTGGGGCTTCGGTAGATTTAGCTATTTTTTCGTTACACCTTGCTGGTGCTTCTTCAATTTTAGGTGCTATTAATTTTATCTCCACTGCTGGGAATATGCGGTCTCCTGGTTTGGTTGCTGAGCGAATTCCTTTATTTGTTTGGGCTGTTGCTGTGACAGCTGTGTTGTTAGTAGCTGCTTTACCAGTTTTGGCTGGTGCTATTACAATATTGCTTACTGATCGTAATTTAAACACTTNNNNNNNNNNNNNNNNNNNNNNNNNNNNNNNNNNNNNNNNNNNNNNNNNNNNN
Utterbackia_peninsularis_isolate_18HRH6-88_HM856636 TACTTTATATTTATTATTGGCTTTGTGGTCTGGTTTAATTGGGTTGGCCCTGAGGCTTTTGATTCGAGCTGAGTTAGGCCAACCAGGTAGATTATTAGGGGATGATCAGTTATATAATGTAATTGTTACGGCTCATGCATTTATAATAATTTTTTTTCTAGTAATGCCCATGATAATCGGAGGGTTTGGTAATTGACTTATTCCTTTAATAATTGGCGCCCCTGATATAGCTTTCCCTCGTTTAAATAATTTAAGATTTTGACTTCTTGTACCAGCTCTGTTTTTATTACTTAGGTCTTCATTAGTAGAGAGGGGTGTTGGCACTGGTTGAACAGTATACCCTCCTTTATCTGGGAACGTTGCTCATTCTGGGGCTTCGGTAGATTTAGCTATTTTTTCGTTACACCTTGCTGGTGCTTCTTCAATTTTAGGTGCTATTAATTTTATCTCCACTGCTGGGAATATGCGGTCTCCTGGTTTGGTTGCTGAGCGAATTCCTTTATTTGTTTGGGCTGTTGCTGTGACAGCTGTGTTGTTAGTAGCTGCTTTACCAGTTTTGGCTGGTGCTATTACAATATTGCTTACTGATCGTAATTTAAACACTTCATTTTTTGACCCTACAGGGGGAGGTGATCCTATTTTATATATACATTTATTT
Utterbackiana_heardi_voucher_Ahea_Apa002HCO1583GAA004 TACTTTATATTTATTGCTGGCTTTGTGATCTGGTTTAATTGGGTTATCTCTTAGCCTATTAATCCGGGCTGAGCTAGGTCAGCCCGGAAGTTTATTAGGGGATGATCAGTTATATAACGTGATTGTAACGGCTCATGCTTTTATAATAATTTTTTTTCTCGTAATACCTATAATGATCGGAGGATTTGGTAATTGACTTATTCCTTTAATAATTGGCGCTCCTGATATAGCTTTTCCTCGATTAAATAATTTGAGGTTTTGGCTTCTATTACCGGCTTTGTTTTTGTTATTAAGGTCCTCATTAGTAGAAAGCGGTGTTGGTACTGGGTGAACTGTATATCCTCCTTTATCTAGAAATGTTGCTCACTCTGGAGCTTCGGTAGATTTGGCTATTTTCTCCCTTCACCTTGCTGGTGCTTCATCAATTTTGGGTGCCATTAATTTTATTTCTACTGTTGGCAATATACGATCTCCTGGTTTGGTTGCTGAACGAATTCCATTATTTGTTTGAGCTGTGGCTATTACAGCTGTGTTACTAGTTGCTGCTTTACCTGTTTTAGCTGGTGCTATTACAATATTACTAACTGATCGTAATTTAAACACTTCTTTCTTTGATCCTACAGGGGGCGGAGATCCCANNNNNNNNNNNNNNNNNNNN
Utterbackiana_heardi_voucher_Ahea_Apa003HCO1583GAA004 TACTTTATATTTATTGCTGGCTTTGTGATCTGGTTTAATTGGGTTATCTCTTAGCCTATTAATCCGGGCTGAGCTAGGTCAGCCCGGAAGTTTATTAGGGGATGATCAGTTATATAACGTGATTGTAACGGCTCATGCTTTTATAATAATTTTTTTTCTCGTAATACCTATAATGATCGGAGGATTTGGTAATTGACTTATTCCTTTAATAATTGGCGCTCCTGATATAGCTTTTCCTCGATTAAATAATTTGAGGTTTTGGCTTCTATTACCGGCTTTGTTTTTGTTATTAAGGTCCTCATTAGTAGAAAGCGGTGTTGGTACTGGGTGAACTGTATATCCTCCTTTATCTAGAAATGTTGCTCACTCTGGAGCTTCGGTAGATTTGGCTATTTTCTCCCTTCACCTTGCTGGTGCTTCATCAATTTTGGGTGCCATTAATTTTATTTCTACTGTTGGCAATATACGATCTCCTGGTTTGGTTGCTGAACGAATTCCATTATTTGTTTGAGCTGTGGCTATTACAGCTGTGTTACTAGTTGCTGCTTTACCTGTTTTAGCTGGTGCTATTACAATATTACTAACTGATCGTAATTTAAACACTTCTTTCTTTGATCCTACAGGGGGTGGAGATCCCATTTTATACATNNNNNNNNNN
Utterbackiana_heardi_voucher_Ahea_Apa005HCO1583GAA004 TACTTTATATTTATTGCTGGCTTTGTGATCTGGTTTAATTGGGTTATCTCTTAGCCTATTAATCCGGGCTGAGCTAGGTCAGCCCGGAAGTTTATTAGGGGATGATCAGTTATATAACGTGATTGTAACGGCTCATGCTTTTATAATAATTTTTTTTCTCGTAATACCTATAATGATCGGAGGATTTGGTAATTGACTTATTCCTTTAATAATTGGCGCTCCTGATATAGCTTTTCCTCGATTAAATAATTTGAGGTTTTGGCTTCTATTACCGGCTTTGTTTTTGTTATTAAGGTCCTCATTAGTAGAAAGCGGTGTTGGTACTGGGTGAACTGTATATCCTCCTTTATCTAGAAATGTTGCTCACTCTGGAGCTTCGGTAGATTTGGCTATTTTCTCCCTTCACCTTGCTGGTGCTTCATCAATTTTGGGTGCCATTAATTTTATTTCTACTGTTGGCAATATACGATCTCCTGGTTTGGTTGCTGAACGAATTCCATTATTTGTTTGAGCTGTGGCTATTACAGCTGTGTTACTAGTTGCTGCTTTACCTGTTTTAGCTGGTGCTATTACAATATTACTAACTGATCGTAATTTAAACACTTCTTTCTTTGATCCTACAGGGGGCGGAGATCCCATTTTATACATNNNNNNNNNN
Alasmidonta_varicosa_Wilson_2 TACTTTATATTTATTATTTGCTTTGTGGTCAGGCTTAATTGGGTTAGCCTTGAGGCTTTTGATTCGAGCTGAGTTAGGGCAACCAGGAAGGCTATTAGGCGATGATCAGTTGTACAATGTGATTGTCACAGCTCATGCTTTTATAATAATTTTTTTTCTAGTAATACCTATAATGATTGGGGGATTTGGTAATTGACTTATTCCTTTGATGATTGGTGCTCCTGACATGGCTTTCCCTCGATTAAATAATCTAAGGTTTTGACTTCTTGTGCCAGCTTTGTTTTTATTATTAAGGTCTTCATTGGTGGAAAGTGGTGTAGGTACTGGTTGAACAGTATATCCTCCTTTATCTGGTAATGTTGCTCATTCTGGGGCTTCTGTGGATTTAGCTATTTTTTCCTTACATCTTGCTGGTGCTTCATCAATTTTAGGTGCTATTAATTTTATTTCAACTGTTGGGAATATGCGTTCTCCTGGTTTGGTTGCTGAGCGAATTCCTTTATTTGTTTGGGCTGTTACAGTAACAGCTGTGTTATTGGTTGCTGCTTTACCAGTTTTAGCTGGTGCTATTACAATGTTGCTTACTGATCGTAATTTGAATACTTCATTTTTTGATCCTACAGGAGGGGGGGATCCTATTTTGTATATGCATTTGTTT
