# Supplementary material for: ﻿A new endemic freshwater mussel (Bivalvia, Unionidae) genus and species, Ligodontaobscura, from the Yadkin-Pee Dee River drainage in North Carolina, USA
Source: Zookeys. 2025 Aug 7;1248:245–65. doi: 10.3897/zookeys.1248.152952 (PMC12355189; doi:10.3897/zookeys.1248.152952)
Supplement: Supplementary material 1 — Ligodontaobscura supplemetary genetic datasets [file zookeys-1248-245_article-152952__-s001.zip › LIOB-Supplementary_6-6-2025_ZOOKEYS-152952/Supplementary/Datasets/Microdonta_COI_ND1.phy]

 535 1534
Ligodonta_obscura_249 NNNNNNNNNNNNNNNNNNNNNNNNNNNNNNNNNNNNNNNNNNNNNNNNNNNNNNNNNNNTGATTCGAGCTGAGTTAGGCCAACCAGGAAGGTTGTTAGGTGATGATCAGTTGTATAATGTAATTGTAACGGCTCATGCTTTTATAATAATTTTTTTTCTCGTAATACCTATAATAATTGGCGGGTTTGGGAATTGGCTTATTCCTTTAATGATTGGTGCTCCTGATATGGCTTTTCCTCGGTTAAATAACCTAAGGTTTTGGCTTCTTGTACCAGCTTTATTTTTATTATTAAGATCTTCATTAGTAGAAAGAGGTGTTGGTACAGGTTGAACAGTATATCCACCCTTGTCCGGAAATGTTGCCCATTCTGGGGCTTCTGTGGATTTAGCTATTTTCTCTTTACATCTTGCTGGAGCTTCGTCAATTTTGGGGGCTATTAACTTTATTTCTACTGTTGGGAATATGCGATCTCCTGGTTTAGTTGCTGAGCGAATTCCTTTATTTGTTTGGGCTGTTACAGTAACAGCTGTGTTATTAGTTGCTGCTTTACCTGTTTTAGCTGGTGCTATTACAATGTTGCTTACTGATCGTAATTNNNNNNNNNNNNNNNNNNNNNNNNNNNNNNNNNNNNNNNNNNNNNNNNNNNNNNNNNNNNNNNNNNNNNNNNNNNNNNNNNNNNNNNCACATACCTTCTGATTTTATTGGGCGTAGCATTTTTTACTTTATTAGAGCGAAAGGCTCTCGGGTACTTTCAAATTCGAAAAGGCCCTAACAAATTAGGGATTATTGGCATTCCTCAACCATTGGCAGATGCCTTAAAACTTTTTGTTAAAGAATGAATTAATCCAACATCTTCTAACTTCCTACCCTTTATTTTAACCCCGACAGCCATACTTATTTTAGCTTTAAGTATATGACAACTATTCCCCTCTTTTATGTTGTCGACTCAACTGACATTAGGTATGCTTCTATTTTTATGTATTTCCTCACTAACTGTTTATACAACACTTATAGCAGGCTGATCATCAAACTCCAAATATGCTCTGCTAGGGGCAGTTCGAGCCATAGCTCAAACAATTTCCTATGAGGTAACAATAACCCTGATCATTATTTTTTTCTTATTCTTAACGATACAAATAGACATTACAAGAATTCGCATAACAAATATATCTGTCTGAGCGGTTATATTATCTTTACCCTTAAGAGTTATATGATTAGCGGTCATTCTTGCAGAAACAAATCGAGCTCCATTCGACTTTGCAGAGGGAGAATCAGAACTAGTCTCAGGATTCAACATTGAATATGGAAGGGCCGGGTTCGCTTTCCTATTTATAGCGGAGTATAGAAATATCTTGATAATAAGCCTTATAACATCATGCCTGCTAACAGGCACACTAATAATGTCAATTCCAGTGACTATTATTTTCCTTTGAGCTCGAGCAACGTTACCACGTTATCGGTACGATCTTCTAATAGCAATAGCCTGAAAATCATTCTTACCCTTAAGGCTTAGTATTTTNNNNNNNNNNNNNN
Ligodonta_obscura_251 TACTTTATACTTATTGTTTGCTTTATGGTCGGGTTTGTTTGGGTTAGCGTTAAGGCTCTTGATTCGAGCTGAGTTAGGCCAACCAGGAAGGTTGTTAGGTGATGATCAGTTGTATAATGTAATTGTAACGGCTCATGCTTTTATAATAATTTTTTTTCTCGTAATACCTATAATAATTGGCGGGTTTGGGAATTGGCTTATTCCTTTAATGATTGGTGCTCCTGATATGGCTTTTCCTCGGTTAAATAACCTAAGGTTTTGGCTTCTTGTACCAGCTTTATTTTTATTACTAAGATCTTCATTAGTAGAAAGAGGTGTTGGTACAGGTTGAACAGTATATCCACCCTTGTCCGGAAATGTTGCCCATTCTGGGGCTTCTGTGGATTTAGCTATTTTCTCTTTACATCTTGCTGGAGCTTCGTCAATTTTGGGGGCTATTAACTTTATTTCTACTGTTGGGAATATGCGATCTCCTGGTTTAGTTGCTGAGCGAATTCCTTTATTTGTTTGGGCTGTTACAGTAACAGCTGTGTTATTAGTTGCTGCTTTACCTGTTTTAGCTGGTGCTATTACAATGTTGCTTACTGATCGTAATTTGAATACTTCGTTTTTTGACCCAACGGGAGGGGGTGATCCTATTTTATACATGCATTNNNNNNNNNNNNNNNNNNCTCTACAATTATCACATACCTTCTGATTTTATTGGGCGTAGCATTTTTTACTTTATTAGAGCGAAAGGCTCTCGGGTACTTTCAAATTCGAAAAGGCCCTAACAAATTAGGGATTATTGGCATTCCTCAACCATTGGCAGATGCCTTAAAACTTTTTGTTAAAGAGTGAATTAATCCAACATCTTCTAACTTCCTACCCTTTATTTTAACCCCGACAGCCATACTTATTTTAGCTTTAAGTATATGACAACTATTCCCCTCTTTTATGTTGTCGACTCAACTGACATTAGGTATGCTTCTATTTTTATGTATTTCCTCACTAACTGTTTATACAACACTTATAGCAGGCTGATCATCAAACTCCAAATATGCTCTGCTAGGGGCAGTTCGAGCCATAGCTCAAACAATTTCCTATGAGGTAACAATAACCCTGATCATTATTTTTTTCTTATTCTTAACGATACAAATAGACATTACAAGAATTCGCATAACAAATATATCTGTCTGAGCGGTTATATTATCTTTACCCTTAAGAATTATATGATTAGTGGTCATTCTTGCAGAAACAAATCGAGCTCCATTCGACTTTGCAGAGGGAGAATCAGAACTAGTCTCAGGATTCAACATTGAATATGGAAGGGCTGGGTTCGCTTTCCTATTTATAGCGGAGTATAGAAATATCTTGATAATAAGCCTTATAACATCATGCCTGCTAACAAGCACACTAATAATGTCAATTCCAGTGACTATTATTTTCCTTTGAGCTCGAGCAACGTTACCGCGTTATCGGTACGATCTTCTAATAGCAATAGCCTGAAAATCATTCTTACCCTTAAGGCTTAGTATTTTAANNNNNNNNNNNN
Ligodonta_obscura_252 NNNNNNNNNNNNNNNNNNNNNNNNNNNNNNGGGTTTGTTTGGGTTAGCGTTAAGGCTCTTGATTCGAGCTGAGTTAGGCCAACCAGGAAGGTTGTTAGGTGATGATCAGTTGTATAATGTAATTGTAACGGCTCATGCTTTTATAATAATTTTTTTTCTCGTAATACCTATAATAATTGGCGGGTTTGGGAATTGGCTTATTCCTTTAATGATTGGTGCTCCTGATATGGCTTTTCCTCGGTTAAATAACCTAAGGTTTTGGCTTCTTGTACCAGCTTTATTTTTATTATTAAGATCTTCATTAGTAGAAAGAGGTGTTGGTACAGGTTGAACAGTATATCCACCCTTGTCCGGAAATGTTGCCCATTCTGGGGCTTCTGTGGATTTAGCTATTTTCTCTTTACATCTTGCTGGAGCTTCGTCAATTTTGGGGGCTATTAACTTTATTTCTACTGTTGGGAATATGCGATCTCCTGGTTTAGTTGCTGAGCGAATTCCTTTATTTGTTTGGGCTGTTACAGTAACAGCTGTGTTATTAGTTGCTGCTTTACCTGTTTTAGCTGGTGCTATTACAATGTTGCTTACTGATCGTAATTTGANNNNNNNNNNNNNNNNNNNNNNNNNNNNNNNNNNNNNNNNNNNNNNNNNNNNNNNNNNNNNNNNNNNNNNNTCTCTACAATTATCACATACCTTCTGATTTTATTGGGCGTAGCATTTTTTACTTTATTAGAGCGAAAGGCTCTCGGGTACTTTCAAATTCGAAAAGGCCCTAACAAATTAGGGATTATTGGCATTCCTCAACCATTGGCAGATGCCTTAAAACTTTTTGTTAAAGAATGAATTAATCCAACATCTTCTAACTTCCTACCCTTTATTTTAACCCCGACAGCCATACTTATTTTAGCTTTAAGTATATGACAACTATTCCCCTCTTTTATGTTGTCGACTCAACTGACATTAGGTATGCTTCTATTTTTATGTATTTCCTCACTAACTGTTTATACAACACTTATAGCAGGCTGATCATCAAACTCCAAATATGCTCTGCTAGGGGCAGTTCGAGCCATAGCTCAAACAATTTCCTATGAGGTAACAATAACCCTGATCATTATTTTTTTCTTATTCTTAACGATACAAATAGACATTACAAGAATTCGCATAACAAATATATCTGTCTGAGCGGTTATATTATCTTTACCCTTAAGAGTTATATGATTAGCGGTCATTCTTGCAGAAACAAATCGAGCTCCATTCGACTTTGCAGAGGGAGAATCAGAACTAGTCTCAGGATTCAACATTGAATATGGAAGGGCCGGGTTCGCTTTCCTATTTATAGCGGAGTATAGAAATATCTTGATAATAAGCCTTATAACATCATGCCTGCTAACAGGCACACTAATAATGTCAATTCCAGTGACTATTATTTTCCTTTGAGCTCGAGCAACGTTACCACGTTATCGGTACGATCTTCTAATAGCAATAGCCTGAAAATCATTCTTACCCTTAAGGCTTAGTATTTTAATAGCCNNNNNNN
Ligodonta_obscura_253 NNNNNNNNNNNNNNNNNNNNNNTTATGGTCGGGTTTGTTTGGGTTAGCGTTAAGGCTCTTGATTCGAGCTGAGTTAGGCCAACCAGGAAGGTTGTTAGGTGATGATCAGTTGTATAATGTAATTGTAACGGCTCATGCTTTTATAATAATTTTTTTTCTCGTAATACCTATAATAATTGGCGGGTTTGGGAATTGGCTTATTCCTTTAATGATTGGTGCTCCTGATATGGCTTTTCCTCGGTTAAATAACCTAAGGTTTTGGCTTCTTGTACCAGCTTTATTTTTATTATTAAGATCTTCATTAGTAGAAAGAGGTGTTGGTACAGGTTGAACAGTATATCCACCCTTGTCCGGAAATGTTGCCCATTCTGGGGCTTCTGTGGATTTAGCTATTTTCTCTTTACATCTTGCTGGAGCTTCGTCAATTTTGGGGGCTATTAACTTTATTTCTACTGTTGGGAATATGCGATCTCCTGGTTTAGTTGCTGAGCGAATTCCTTTATTTGTTTGGGCTGTTACAGTAACAGCTGTGTTATTAGTTGCTGCNNNNNNNNNNNNNNNNNNNNNNNNNNNNNNNNNNNNNNNNNNNNNNNNNNNNNNNNNNNNNNNNNNNNNNNNNNNNNNNNNNNNNNNNNNNNNNNNNNNNNNNNNNNNNNNNNNNNNNNNNNNNTCTCTACAATTATCACATACCTTCTGATTTTATTGGGCGTAGCATTTTTTACTTTATTAGAGCGAAAGGCTCTCGGGTACTTTCAAATTCGAAAAGGCCCTAACAAATTAGGGATTATTGGCATTCCTCAACCATTGGCAGATGCCTTAAAACTTTTTGTTAAAGAATGAATTAATCCAACATCTTCTAACTTCCTACCCTTTATTTTAACCCCGACAGCCATACTTATTTTAGCTTTAAGTATATGACAACTATTCCCCTCTTTTATGTTGTCGACTCAACTGACATTAGGTATGCTTCTATTTTTATGTATTTCCTCACTAACTGTTTATACAACACTTATAGCAGGCTGATCATCAAACTCCAAATATGCTCTGCTAGGGGCAGTTCGAGCCATAGCTCAAACAATTTCCTATGAGGTAACAATAACCCTGATCATTATTTTTTTCTTATTCTTAACGATACAAATAGACATTACAAGAATTCGCATAACAAATATATCTGTCTGAGCGGTTATATTATCTTTACCCTTAAGAGTTATATGATTAGCGGTCATTCTTGCAGAAACAAATCGAGCTCCATTCGACTTTGCAGAGGGAGAATCAGAACTAGTCTCAGGATTCAACATTGAATATGGAAGGGCCGGGTTCGCTTTCCTATTTATAGCGGAGTATAGAAATATCTTGATAATAAGCCTTATAACATCATGCCTGCTAACAGGCACACTAATAATGTCAATTCCAGTGACTATTATTTTCCTTTGAGCTCGAGCAACGTTACCACGTTATCGGTACGATCTTCTAATAGCAATAGCCTGAAAATCATTCTTACCCTTAAGGCTTAGTATTTTAATAGCCNNNNNNN
Ligodonta_obscura_268 TACTTTATACTTATTGTTTGCTTTATGGTCGGGTTTGTTTGGGTTAGCGTTAAGGCTCTTGATTCGAGCTGAGTTAGGCCAACCAGGAAGGTTGTTAGGTGATGATCAGTTGTATAATGTAATTGTAACGGCTCATGCTTTTATAATAATTTTTTTTCTCGTAATACCTATAATAATTGGCGGGTTTGGGAATTGGCTTATTCCTTTAATGATTGGTGCTCCTGATATGGCTTTTCCTCGGTTAAATAACCTAAGGTTTTGGCTTCTTGTACCAGCTTTATTTTTATTATTAAGATCTTCATTAGTAGAAAGAGGTGTTGGTACAGGTTGAACAGTATATCCACCCTTGTCCGGAAATGTTGCCCATTCTGGGGCTTCTGTGGATTTAGCTATTTTCTCTTTACATCTTGCTGGAGCTTCGTCAATTTTGGGGGCTATTAACTTTATTTCTACTGTTGGGAATATGCGATCTCCTGGCTTAGTTGCTGAGCGAATTCCTTTATTTGTTTGGGCTGTTACAGTAACAGCTGTGTTATTAGTTGCTGCTTTACCTGTTTTAGCTGGTGCTATTACAATGTTGCTTACTGATCGTAATTTGAATACTTCGTTTTTTGACCCAACGGGAGGGGGTGATCCTATTTTATACATGCATTTGTTTNNNNNNNNNNNNNNNNNNNNNNNNNNNNNNNNNTTCTGATTTTATTGGGCGTAGCATTTTTTACTTTATTANAGCGAAAGGCTCTCGGGTACTTTCAAATTCGAAAAGGCCCTAACAAATTAGGGATTATTGGCATTCCTCAACCATTGGCAGATGCCTTAAAACTTTTTGTTAAAGAATGAATTAATCCAACATCTTCTAACTTCCTACCCTTTATTTTAACCCCGACAGCCATACTTATTTTAGCTTTAAGTATATGACAACTATTCCCCTCTTTTATGTTGTCGACTCAACTGACATTAGGTATGCTTCTATTTTTATGTATTTCCTCACTAACTGTTTATACAACACTTATAGCAGGCTGATCATCAAACTCCAAATATGCTCTGCTAGGGGCAGTTCGAGCCATAGCTCAAACAATTTCCTATGAGGTAACAATAACCCTGATCATTATTTTTTTCTTATTCTTAACGATACAAATAGACATTACAAGAATTCGCATAACAAATATATCTGTCTGAGCGGTTATATTATCTTTACCCTTAAGAGTTATATGATTAGCGGTCATTCTTGCAGAAACAAATCGAGCTCCATTCGACTTTGCAGAGGGAGAATCAGAACTAGTCTCAGGATTCAACATTGAATATGGAAGGGCCGGGTTCGCTTTCCTATTTATAGCGGAGTATAGAAATATCTTGATAATAAGCCTTATAACATCATGCCTGCTAACAGGCACACTAATAATGTCAATTCCAGTGACTATTATTTTCCTTTGAGCTCGAGCAACGTTACCACGTTATCGGTACGATCTTCTAATAGCAATAGCCTGAAAATCATTCTTACCCTTAAGGNNNNNNNNNNNNNNNNNNNNNNNNN
Ligodonta_obscura_270 TACTTTATACTTATTGTTTGCTTTATGGTCGGGTTTGTTTGGGTTAGCGTTAAGGCTCTTGATTCGAGCTGAGTTAGGCCAACCAGGAAGGTTGTTAGGTGATGATCAGTTGTATAATGTAATTGTAACGGCTCATGCTTTTATAATAATTTTTTTTCTCGTAATACCTATAATAATTGGCGGGTTTGGGAATTGGCTTATTCCTTTAATGATTGGTGCTCCTGATATGGCTTTTCCTCGGTTAAATAACCTAAGGTTTTGGCTTCTTGTACCAGCTTTATTTTTATTATTAAGATCTTCATTAGTAGAAAGAGGTGTTGGTACAGGTTGAACAGTATATCCACCCTTGTCCGGAAATGTTGCCCATTCTGGGGCTTCTGTGGATTTAGCTATTTTCTCTTTACATCTTGCTGGAGCTTCGTCAATTTTGGGGGCTATTAACTTTATTTCTACTGTTGGGAATATGCGATCTCCTGGTTTAGTTGCTGAGCGAATTCCTTTATTTGTTTGGGCTGTTACAGTAACAGCTGTGTTATTAGTTGCTGCTTTACCTGTTTTAGCTGGTGCTATTACAATGTTGCTTACTGATCGTAATTNNNNNNNNNNNNNNNNNNNNNNNNNNNNNNNNNNNNNNNNNNNNNNNNNNNNNNNNNNNNNNNNNNNNNNNNNNNNNCTACAATTATCACATACCTTCTGATTTTATTGGGCGTAGCATTTTTTACTTTATTAGAGCGAAAGGCTCTCGGGTACTTTCAAATTCGAAAAGGCCCTAACAAATTAGGGATTATTGGCATTCCTCAACCATTGGCAGATGCCTTAAAACTTTTTGTTAAAGAATGAATTAATCCAACATCTTCTAACTTCCTACCCTTTATTTTAACCCCGACAGCCATACTTATTTTAGCTTTAAGTATATGACAACTATTCCCCTCTTTTATGTTGTCGACTCAACTGACATTAGGTATGCTTCTATTTTTATGTATTTCCTCACTAACTGTTTATACAACACTTATAGCAGGCTGATCATCAAACTCCAAATATGCTCTGCTAGGGGCAGTTCGAGCCATAGCTCAAACAATTTCCTATGAGGTAACAATAACCCTGATCATTATTTTTTTCTTATTCTTAACGATACAAATAGACATTACAAGAATTCGCATAACAAATATATCTGTCTGAGCGGTTATATTATCTTTACCCTTAAGAGTTATATGATTAGCGGTCATTCTTGCAGAAACAAATCGAGCTCCATTCGACTTTGCAGAGGGAGAATCAGAACTAGTCTCAGGATTCAACATTGAATATGGAAGGGCCGGGTTCGCTTTCCTATTTATAGCGGAGTATAGAAATATCTTGATAATAAGCCTTATAACATCATGCCTGCTAACAGGCACACTAATAATGTCAATTCCAGTGACTATTATTTTCCTTTGAGCTCGAGCAACGTTACCACGTTATCGGTACGATCTTCTAATAGCAATAGCCTGAAAATCATTCTTACCCTTAAGGCTTAGTATTTTAATAGNNNNNNNNN
Ligodonta_obscura_271 NNNNNNNNNNNNNNNNNNNNNNNNNNNNNNNNNNNNNNNNNNNNNNNNNNNNNNNNNNNNNNNNNNNNNNNNNNNNNNNNNNNNNNNNNNNNNNNNNNNNNNNNNNNNNNNNNNNNNNNNNNNNNNNNNNNNNNNNNNNNNNNNNNNNNNNNNNNNNNNNNNNNNNNNNNNNNNNNNNNNNNNNNNNNNNNNNNNNNNNNNNNNNNNNNNNNNNNNNNNNNNNNNNNNNNNNNNNNNNNNNNNNNNNNNNNNNNNNNNNNNNNNNNNNNNNNNNNNNNNNNNNNNNNNNNNNNNNNNNNNNNNNNNNNNNNNNNNNNNNNNNNNNNNNNNNNNNNNNNNNNNNNNNNNNNNNNNNNNNNNNNNNNNNNNNNNNNNNNNNNNNNNNNNNNNNNNNNNNNNNNNNNNNNNNNNNNNNNNNNNNNNNNNNNNNNNNNNNNNNNNNNNNNNNNNNNNNNNNNNNNNNNNNNNNNNNNNNNNNNNNNNNNNNNNNNNNNNNNNNNNNNNNNNNNNNNNNNNNNNNNNNNNNNNNNNNNNNNNNNNNNNNNNNNNNNNNNNNNNNNNNNNNNNNNNNNNNNNNNNNNNNNNNNNNNNNNNNNNNNNNNNNNNNNNNNNNNNNNNNNNNNNNNNNNNNNNNNNNNNNNNNNNNNNNNNNNNNNNNNNNNNNNNNNNNNNNCTACAATTATCACATACCTTCTGATTTTATTGGGCGTAGCATTTTTTACTTTATTAGAGCGAAAGGCTCTCGGGTACTTTCAAATTCGAAAAGGCCCTAACAAATTAGGGATTATTGGCATTCCTCAACCATTGGCAGATGCCTTAAAACTTTTTGTTAAAGAATGAATTAATCCAACATCTTCTAACTTCCTACCCTTTATTTTAACCCCGACAGCCATACTTATTTTAGCTTTAAGTATATGACAACTATTCCCCTCTTTTATGTTGTCGACTCAACTGACATTAGGTATGCTTCTATTTTTATGTATTTCCTCACTAACTGTTTATACAACACTTATAGCAGGCTGATCATCAAACTCCAAATATGCTCTGCTAGGGGCAGTTCGAGCCATAGCTCAAACAATTTCCTATGAGGTAACAATAACCCTGATCATTATTTTTTTCTTATTCTTAACGATACAAATAGACATTACAAGAATTCGCATAACAAATATATCTGTCTGAGCGGTTATATTATCTTTACCCTTAAGAGTTATATGATTAGCGGTCATTCTTGCAGAAACAAATCGAGCTCCATTCGACTTTGCAGAGGGAGAATCAGAACTAGTCTCAGGATTCAACATTGAATATGGAAGGGCCGGGTTCGCTTTCCTATTTATAGCGGAGTATAGAAATATCTTGATAATAAGCCTTATAACATCATGCCTGCTAACAGGCACACTAATAATGTCAATTCCAGTGACTATTATTTTCCTTTGAGCTCGAGCAACGTTACCACGTTATCGGTACGATCTTCTAATAGCAATAGCCTGAAAATCATTCTTACCCTTAAGGCTTAGTATTTTAATNNNNNNNNNNN
Ligodonta_obscura_272 TACTTTATACTTATTGTTTGCTTTATGGTCGGGTTTGTTTGGGTTAGCGTTAAGGCTCTTGATTCGAGCTGAGTTAGGCCAACCAGGAAGGTTGTTAGGTGATGATCAGTTGTATAATGTAATTGTAACGGCTCATGCTTTTATAATAATTTTTTTTCTCGTAATACCTATAATAATTGGCGGGTTTGGGAATTGGCTTATTCCTTTAATGATTGGTGCTCCTGATATGGCTTTTCCTCGGTTAAATAACCTAAGGTTTTGGCTTCTTGTACCAGCTTTATTTTTATTATTAAGATCTTCATTAGTAGAAAGAGGTGTTGGTACAGGTTGAACAGTATATCCACCCTTGTCCGGAAATGTTGCCCATTCTGGGGCTTCTGTGGATTTAGCTATTTTCTCTTTACATCTTGCTGGAGCTTCGTCAATTTTGGGGGCTATTAACTTTATTTCTACTGTTGGGAATATGCGATCTCCTGGTTTAGTTGCTGAGCGAATTCCTTTATTTGTTTGGGCTGTTACAGTAACAGCTGTGTTATTAGTTGCTGCTTTACCTGTTTTAGCTGGTGCTATTACAATGTTGCTTACTGATCGTAATTTGAATACTTCGTTTTTTGACCCAACGGGAGGGGGTGATCCTATTTTATACATGCATTTGTTTNNNNNNNNNNNNNNNNNNNNNNTATCACATACCTTCTGATTTTATTGGGCGTAGCATTTTTTACTTTATTAGAGCGAAAGGCTCTCGGGTACTTTCAAATTCGAAAAGGCCCTAACAAATTAGGGATTATTGGCATTCCTCAACCATTGGCAGATGCCTTAAAACTTTTTGTTAAAGAATGAATTAATCCAACATCTTCTAACTTCCTACCCTTTATTTTAACCCCGACAGCCATACTTATTTTAGCTTTAAGTATATGACAACTATTCCCCTCTTTTATGTTGTCGACTCAACTGACATTAGGTATGCTTCTATTTTTATGTATTTCCTCACTAACTGTTTATACAACACTTATAGCAGGCTGATCATCAAACTCCAAATATGCTCTGCTAGGGGCAGTTCGAGCCATAGCTCAAACAATTTCCTATGAGGTAACAATAACCCTGATCATTATTTTTTTCTTATTCTTAACGATACAAATAGACATTACAAGAATTCGCATAACAAATATATCTGTCTGAGCGGTTATATTATCTTTACCCTTAAGAGTTATATGATTAGCGGTCATTCTTGCAGAAACAAATCGAGCTCCATTCGACTTTGCAGAGGGAGAATCAGAACTAGTCTCAGGATTCAACATTGAATATGGAAGGGCCGGGTTCGCTTTCCTATTTATAGCGGAGTATAGAAATATCTTGATAATAAGCCTTATAACATCATGCCTGCTAACAGGCACACTAATAATGTCAATTCCAGTGACTATTATTTTCCTTTGAGCTCGAGCAACGTTACCACGTTATCGGTACGATCTTCTAATAGCAATAGCCTGAAAATCATTCTTACCCTTAAGGCTTAGTATTTTAATAGNNNNNNNNN
Alasmidonta_arcula_AarcAlt001 TACTTTATATTTGTTATTTGCTTTGTGGTCGGGTTTAATTGGGTTGGCTTTAAGACTTTTAATCCGAGCTGAATTAGGGCAACCAGGAAGGTTATTAGGCGATGATCAGTTGTATAATGTGATTGTTACGGCTCATGCTTTTATAATAATTTTTTTTCTGGTAATACCTATGATAATTGGGGGATTTGGTAATTGGCTTATTCCTTTGATAATTGGTGCTCCTGATATGGCTTTTCCTCGGTTGAATAATTTAAGATTTTGACTTCTTGTACCGGCTTTATTTTTATTATTAAGATCTTCATTGGTGGAAAGTGGTGTGGGTACTGGTTGGACAGTATATCCTCCTTTATCTGGGAATGTTGCTCATTCCGGGGCTTCTGTAGATTTAGCTATTTTTTCTTTACATCTTGCTGGTGCTTCATCAATTTTAGGTGCTATTAACTTTATTTCTACTGTTGGGAATATGCGGTCTCCTGGTTTAGTTGCTGAGCGAATTCCTTTATTTGTTTGAGCTGTTACTGTAACAGCCGTGTTATTAGTTGCTGCTTTGCCAGTTTTAGCTGGTGCTATTACAATATTGCTTACTGATCGTAATCTGANNNNNNNNNNNNNNNNNNNNNNNNNNNNNNNNNNNNNNNNNNNNNNNNNNNNNNNNNNNCTCAACATCTAATCTCCACGATTATCACATATTTATTAATTTTATTAGGCGTGGCATTTTTTACTTTACTAGAACGAAAAGCTCTTGGGTATTTTCAAATTCGAAAAGGCCCTAATAAACTAGGAATTATTGGTATTCCTCAACCCTTAGCAGACGCCTTAAAACTTTTTATTAAAGAATGAGTTACTCCTACATCTTCTAACTTTCTCCCCTTTATCATAACCCCGACAATTATACTTGTTTTAGCCTTAAGAATATGACAATTGTTCCCCTCTTTAATACTATCAACCCAACTTACACTGGGGATGCTTTTGTTTTTATGCATCTCCTCATTAGCTGTTTACACAACACTTATAGCAGGCTGGTCATCAAACTCTAAATATGCTTTACTTGGAGCTATTCGAGCCATAGCTCAAACAATCTCTTACGAAGTCACTATAACCTTAATTATTATCTTTTATTTATTTTTAACAATAAAAATAGACATTGTAAGAATTCGAATGACAAATATATCTGCTTGAGCACTCACACTTTTTCTACCATTAAGAGCTATATGGTTAGCAGTTATTCTTGCAGAAACAAACCGAGCCCCCTTTGATTTTGCAGAAGGAGAATCAGAATTAGTTTCAGGGTTCAACATCGAATATGGAAGAGCTGGATTTGCCTTTTTATTTATAGCAGAATACAGAAATATCTTAATAATAAGCCTTATAACCTCATGCCTATTAACAAGTACATTAATAATATCCATCCCAGTAGCCATTATCTTCTTGTGAGCCCGAGCAACCTTACCACGCTACCGATATGACCTTCTAATAGCAATAGCCTGAAAATCATTCTTACCTTTAAGGCTAGCTATCCTAATAGCCCTAAGAC
Alasmidonta_arcula_AarcAlt002 TACTTTATATTTGTTATTTGCTTTGTGGTCGGGTTTAATTGGGTTGGCTTTAAGACTTTTAATCCGAGCTGAATTAGGGCAACCAGGAAGGTTATTAGGCGATGATCAGTTGTATAATGTGATTGTTACGGCTCATGCTTTTATAATAATTTTTTTTCTAGTAATACCTATGATAATTGGGGGATTTGGTAATTGGCTTATTCCTTTGATAATTGGTGCTCCTGATATGGCTTTTCCTCGGTTGAATAATTTAAGATTTTGACTTCTTGTACCGGCTTTATTTTTATTATTAAGATCTTCATTGGTGGAAAGTGGTGTGGGTACTGGTTGGACAGTATATCCTCCTTTATCTGGGAATGTTGCTCATTCCGGGGCTTCTGTAGATTTAGCTATTTTTTCTTTACATCTTGCTGGTGCTTCATCAATTTTAGGTGCTATTAACTTTATTTCTACTGTTGGGAATATGCGGTCTCCTGGTTTAGTTGCTGAGCGAATTCCTTTATTTGTTTGAGCTGTTACTGTAACAGCCGTGTTATTAGTTGCTGCTTTGCCAGTTTTAGCTGGTGCTATTACAATATTGCTTACTGATCGTAATCTGAATACTTCATTTTTTGATCCAACGGGGGGGGGAGATCCTATTTTGTATATGCATTTGTTTNNNNNNNNNNNNNNNNNNNNNNNNNNNNNNNNNNNNNNNNNNNNNNNNNNNNNNNNNNNNNNNNNNNNNNNNNNNNNNNNNNNNNNNNNNNNNNNNNNNNNNNNNNNNNNNNNNNNNNNNNNNNNNNNNNNNNNNNNNNNNNNNNNNNNNNNNNNNNNNNNNNNNNNNNNNNNNNNNNNNNNNNNNNNNNNNNNNNNNNNNNNNNNNNNNNNNNNNNNNNNNNNNNNNNNNNNNNNNNNNNNNNNNNNNNNNNNNNNNNNNNNNNNNNNNNNNNNNNNNNNNNNNNNNNNNNNNNNNNNNNNNNNNNNNNNNNNNNNNNNNNNNNNNNNNNNNNNNNNNNNNNNNNNNNNNNNNNNNNNNNNNNNNNNNNNNNNNNNNNNNNNNNNNNNNNNNNNNNNNNNNNNNNNNNNNNNNNNNNNNNNNNNNNNNNNNNNNNNNNNNNNNNNNNNNNNNNNNNNNNNNNNNNNNNNNNNNNNNNNNNNNNNNNNNNNNNNNNNNNNNNNNNNNNNNNNNNNNNNNNNNNNNNNNNNNNNNNNNNNNNNNNNNNNNNNNNNNNNNNNNNNNNNNNNNNNNNNNNNNNNNNNNNNNNNNNNNNNNNNNNNNNNNNNNNNNNNNNNNNNNNNNNNNNNNNNNNNNNNNNNNNNNNNNNNNNNNNNNNNNNNNNNNNNNNNNNNNNNNNNNNNNNNNNNNNNNNNNNNNNNNNNNNNNNNNNNNNNNNNNNNNNNNNNNNNNNNNNNNNNNNNNNNNNNNNNNNNNNNNNNNNNNNNNNNNNNNNNNNNNNNNNNNNNNNNNNNNNNNNNNNNNNNNNNNNNNNNNNNNNNNNNNNNNNNNNNNNNNNNNNNNNNNNNNNNNNNNNNNNNNNNNNNNNNNNNNNNN
Alasmidonta_arcula_AarcAlt003 TACTTTATATTTGTTATTTGCTTTGTGGTCGGGTTTAATTGGGTTGGCTTTAAGACTTTTAATCCGAGCTGAATTAGGGCAACCAGGAAGGTTATTAGGCGATGATCAGTTGTATAATGTGATTGTTACGGCTCATGCTTTTATAATAATTTTTTTTCTGGTAATACCTATGATAATTGGGGGATTTGGTAATTGGCTTATTCCTTTGATAATTGGTGCTCCTGATATGGCTTTTCCTCGGTTGAATAATTTAAGATTTTGACTTCTTGTACCGGCTTTATTTTTATTATTAAGATCTTCATTGGTGGAAAGTGGTGTGGGTACTGGTTGGACAGTATATCCTCCTTTATCTGGGAATGTTGCTCATTCCGGGGCTTCTGTAGATTTAGCTATTTTTTCTTTACATCTTGCTGGTGCTTCATCAATTTTAGGTGCTATTAACTTTATTTCTACTGTTGGGAATATGCGGTCTCCTGGTTTAGTTGCTGAGCGAATTCCTTTATTTGTTTGAGCTGTTACTGTAACAGCCGTGTTATTAGTTGCTGCTTTGCCAGTTTTAGCTGGTGCTATTACAATATTGCTTACTGATCGTAATCTGAATACTTCATTTTTTGATCCAACGGGGGGGGGAGATCCTATTTTGTATATGCATTTGTTTCTCAACATCTAATCTCCACGATTATCACATATTTATTAATTTTATTAGGCGTGGCATTTTTTACTTTACTAGAACGAAAAGCTCTTGGGTATTTTCAAATTCGAAAAGGCCCTAATAAACTAGGAATTATTGGTATTCCTCAACCCTTAGCAGACGCCTTAAAACTTTTTATTAAAGAATGAGTTACTCCTACATCTTCTAACTTTCTCCCCTTTATCATAACCCCGACAATTATACTTGTTTTAGCCTTAAGAATATGACAATTGTTCCCCTCTTTAATACTATCAACCCAACTTACACTGGGGATGCTTTTGTTTTTATGCATCTCCTCATTAGCTGTTTACACAACACTTATAGCAGGCTGGTCATCAAACTCTAAATATGCTTTACTTGGAGCTATTCGAGCCATAGCTCAAACAATCTCTTACGAAGTCACTATAACCTTAATTATTATCTTTTATTTATTTTTAACAATAAAAATAGACATTGTAAGAATTCGAATGACAAATATATCTGCTTGAGCACTCACACTTTTTCTACCATTAAGAGCTATATGGTTAGCAGTTATTCTTGCAGAGACAAACCGAGCCCCCTTTGATTTTGCAGAAGGAGAATCAGAATTAGTTTCAGGGTTCAACATCGAATATGGAAGAGCTGGATTTGCCTTTTTATTTATAGCAGAATACAGAAATATCTTAATAATAAGCCTTATAACCTCATGCCTATTAACAAGTACATTAATAATATCCATCCCAGTAGCCATTATCTTCTTGTGAGCCCGAGCAACCTTACCACGCTACCGATATGACCTTCTAATAGCAATAGCCTGAAAATCATTCTTACCTTTAAGGCTAGCTATCCTAATAGCCCTAANNN
Alasmidonta_arcula_AarcAlt004 TACTTTATATTTGTTATTTGCTTTGTGGTCGGGTTTAATTGGGTTGGCTTTAAGACTTTTAATCCGAGCTGAATTAGGGCAACCAGGAAGGTTATTAGGCGATGATCAGTTGTATAATGTGATTGTTACGGCTCATGCTTTTATAATAATTTTTTTTCTGGTAATACCTATGATAATTGGGGGATTTGGTAATTGGCTTATTCCTTTGATAATTGGTGCTCCTGATATGGCTTTTCCTCGGTTGAATAATTTAAGATTTTGACTTCTTGTACCGGCTTTATTTTTATTATTAAGATCTTCATTGGTGGAAAGTGGTGTGGGTACTGGTTGGACAGTATATCCTCCTTTATCTGGGAATGTTGCTCATTCCGGGGCTTCTGTAGATGTAGCTATTTTTTCTTTACATCTTGCTGGTGCTTCATCAATTTTAGGTGCTATTAACTTTATTTCTACTGTTGGGAATATGCGGTCTCCTGGTTTAGTTGCTGAGCGAATTCCTTTATTTGTTTGAGCTGTTACTGTAACAGCCGTGTTATTAGTTGCTGCTTTGCCAGTTTTAGCTGGTGCTATTACAATATTGCTTACTGATCGTAATCTGAATACTTCATTTTTTGATCCAACGGGGGGGGGAGATCCTATTTTGTATATGCATTTGTTTNNNNNNNNNNNNNNNNNNNNNNNNNNNNNNNNNNNNNNNNNNNNNNNNNNNNNNNNNNNNNNNNNNNNNNNNNNNNNNNNNNNNNNNNNNNNNNNNNNNNNNNNNNNNNNNNNNNNNNNNNNNNNNNNNNNNNNNNNNNNNNNNNNNNNNNNNNNNNNNNNNNNNNNNNNNNNNNNNNNNNNNNNNNNNNNNNNNNNNNNNNNNNNNNNNNNNNNNNNNNNNNNNNNNNNNNNNNNNNNNNNNNNNNNNNNNNNNNNNNNNNNNNNNNNNNNNNNNNNNNNNNNNNNNNNNNNNNNNNNNNNNNNNNNNNNNNNNNNNNNNNNNNNNNNNNNNNNNNNNNNNNNNNNNNNNNNNNNNNNNNNNNNNNNNNNNNNNNNNNNNNNNNNNNNNNNNNNNNNNNNNNNNNNNNNNNNNNNNNNNNNNNNNNNNNNNNNNNNNNNNNNNNNNNNNNNNNNNNNNNNNNNNNNNNNNNNNNNNNNNNNNNNNNNNNNNNNNNNNNNNNNNNNNNNNNNNNNNNNNNNNNNNNNNNNNNNNNNNNNNNNNNNNNNNNNNNNNNNNNNNNNNNNNNNNNNNNNNNNNNNNNNNNNNNNNNNNNNNNNNNNNNNNNNNNNNNNNNNNNNNNNNNNNNNNNNNNNNNNNNNNNNNNNNNNNNNNNNNNNNNNNNNNNNNNNNNNNNNNNNNNNNNNNNNNNNNNNNNNNNNNNNNNNNNNNNNNNNNNNNNNNNNNNNNNNNNNNNNNNNNNNNNNNNNNNNNNNNNNNNNNNNNNNNNNNNNNNNNNNNNNNNNNNNNNNNNNNNNNNNNNNNNNNNNNNNNNNNNNNNNNNNNNNNNNNNNNNNNNNNNNNNNNNNNNNNNNNNNNNNNNNNNNNNNNNNNNNN
Alasmidonta_arcula_AarcAlt005 TACTTTATATTTGTTATTTGCTTTGTGGTCGGGTTTAATTGGGTTGGCTTTAAGACTTTTAATCCGAGCTGAATTAGGGCAACCAGGAAGGTTATTAGGCGATGATCAGTTGTATAATGTGATTGTTACGGCTCATGCTTTTATAATAATTTTTTTTCTGGTAATACCTATGATAATTGGGGGATTTGGTAATTGGCTTATTCCTTTGATAATTGGTGCTCCTGATATGGCTTTTCCTCGGTTGAATAATTTAAGATTTTGACTTCTTGTACCGGCTTTATTTTTATTATTAAGATCTTCATTGGTGGAAAGTGGTGTGGGTACTGGTTGGACAGTATATCCTCCTTTATCTGGGAATGTTGCTCATTCCGGGGCTTCTGTAGATTTAGCTATTTTTTCTTTACATCTTGCTGGTGCTTCATCAATTTTAGGTGCTATTAACTTTATTTCTACTGTTGGGAATATGCGGTCTCCTGGTTTAGTTGCTGAGCGAATTCCTTTATTTGTTTGAGCTGTTACTGTAACAGCCGTGTTATTAGTTGCTGCTTTGCCAGTTTTAGCTGGTGCTATTACAATATTGCTTACTGATCGTAATCTGAATACTTCATTTTTTGATCCAACGGGGGGGGGAGATCCTATTTTGTATATGCATTTGTTTNNNNNNNNNNNNNNNNNNNNNNNNNNNNNNNNNNNNNNNNNNNNNNNNNNNNNNNNNNNNNNNNNNNNNNNNNNNNNNNNNNNNNNNNNNNNNNNNNNNNNNNNNNNNNNNNNNNNNNNNNNNNNNNNNNNNNNNNNNNNNNNNNNNNNNNNNNNNNNNNNNNNNNNNNNNNNNNNNNNNNNNNNNNNNNNNNNNNNNNNNNNNNNNNNNNNNNNNNNNNNNNNNNNNNNNNNNNNNNNNNNNNNNNNNNNNNNNNNNNNNNNNNNNNNNNNNNNNNNNNNNNNNNNNNNNNNNNNNNNNNNNNNNNNNNNNNNNNNNNNNNNNNNNNNNNNNNNNNNNNNNNNNNNNNNNNNNNNNNNNNNNNNNNNNNNNNNNNNNNNNNNNNNNNNNNNNNNNNNNNNNNNNNNNNNNNNNNNNNNNNNNNNNNNNNNNNNNNNNNNNNNNNNNNNNNNNNNNNNNNNNNNNNNNNNNNNNNNNNNNNNNNNNNNNNNNNNNNNNNNNNNNNNNNNNNNNNNNNNNNNNNNNNNNNNNNNNNNNNNNNNNNNNNNNNNNNNNNNNNNNNNNNNNNNNNNNNNNNNNNNNNNNNNNNNNNNNNNNNNNNNNNNNNNNNNNNNNNNNNNNNNNNNNNNNNNNNNNNNNNNNNNNNNNNNNNNNNNNNNNNNNNNNNNNNNNNNNNNNNNNNNNNNNNNNNNNNNNNNNNNNNNNNNNNNNNNNNNNNNNNNNNNNNNNNNNNNNNNNNNNNNNNNNNNNNNNNNNNNNNNNNNNNNNNNNNNNNNNNNNNNNNNNNNNNNNNNNNNNNNNNNNNNNNNNNNNNNNNNNNNNNNNNNNNNNNNNNNNNNNNNNNNNNNNNNNNNNNNNNNNNNNNNNNNNNNNNNN
Alasmidonta_arcula_AarcAlt006 NNNNNNNNNNNNNNNNNNNNNNNNNNNNNNNNNNNNNATTGGGTTGGCTTTAAGACTTTTAATCCGAGCTGAATTAGGGCAACCAGGAAGGTTATTAGGCGATGATCAGTTGTATAATGTGATTGTTACGGCTCATGCTTTTATAATAATTTTTTTTCTGGTAATACCTATGATAATTGGGGGATTTGGTAATTGGCTTATTCCTTTGATAATTGGTGCTCCTGATATGGCTTTTCCTCGGTTGAATAATTTAAGATTTTGACTTCTTGTACCGGCTTTATTTTTATTATTAAGATCTTCATTGGTGGAAAGTGGTGTGGGTACTGGTTGGACAGTATATCCTCCTTTATCTGGGAATGTTGCTCATTCCGGGGCTTCTGTAGATTTAGCTATTTTTTCTTTACATCTTGCTGGTGCTTCATCAATTTTAGGTGCTATTAACTTTATTTCTACTGTTGGGAATATGCGGTCTCCTGGTTTAGTTGCTGAGCGAATTCCTTTATTTGTTTGAGCTGTTACTGTAACAGCCGTGTTATTAGTTGCTGCTTTGCCAGTTTTAGCTGGTGCTATTACAATATTGCTTACTGATCGTAATCTGAATACTTCATTTTTTGATCCAACGGGGGGGGGAGATCCTATTTTGTATATGCATTTGTTTCTCAACATCTAATCTCCACGATTATCACATATTTATTAATTTTATTAGGCGTGGCATTTTTTACTTTACTAGAACGAAAAGCTCTTGGGTATTTTCAAATTCGAAAAGGCCCTAATAAACTAGGAATTATTGGTATTCCTCAACCCTTAGCAGACGCCTTAAAACTTTTTATTAAAGAATGAGTTACTCCTACATCTTCTAACTTTCTCCCCTTTATCATAACCCCGACAATTATACTTGTTTTAGCCTTAAGAATATGACAATTGTTCCCCTCTTTAATACTATCAACCCAACTTACACTGGGGATGCTTTTGTTTTTATGCATCTCCTCATTAGCTGTTTACACAACACTTATAGCAGGCTGGTCATCAAACTCTAAATATGCTTTACTTGGAGCTATTCGAGCCATAGCTCAAACAATCTCTTACGAAGTCACTATAACCTTAATTATTATCTTTTATTTATTTTTAACAATAAAAATAGACATTGTAAGAATTCGAATGACAAATATATCTGCTTGAGCACTCACACTTTTTCTACCATTAAGAGCTATATGGTTAGCAGTTATTCTTGCAGAGACAAACCGAGCCCCCTTTGATTTTGCAGAAGGAGAATCAGAATTAGTTTCAGGGTTCAACATCGAATATGGAAGAGCTGGATTTGCCTTTTTATTTATAGCAGAATACAGAAATATCTTAATAATAAGCCTTATAACCTCATGCCTATTAACAAGTACATTAATAATATCCATCCCAGTAGCCATTATCTTCTTGTGAGCCCGAGCAACCTTACCACGCTACCGATATGACCTTCTAATAGCAATAGCCTGAAAATCATTCTTACCTTTAAGGCTAGCTATCCTAATAGCCCTAAGAC
Alasmidonta_arcula_AarcAlt007 NNNNNNNNNNNNNNNNNNNNNNNNNNNNNNNNNNNNNATTGGGTTGGCTTTAAGACTTTTAATCCGAGCTGAATTAGGGCAACCAGGAAGGTTATTAGGCGATGATCAGTTGTATAATGTGATTGTTACGGCTCATGCTTTTATAATAATTTTTTTTCTGGTAATACCTATGATAATTGGGGGATTTGGTAATTGGCTTATTCCTTTGATAATTGGTGCTCCTGATATGGCTTTTCCTCGGTTGAATAATTTAAGATTTTGACTTCTTGTACCGGCTTTATTTTTATTATTAAGATCTTCATTGGTGGAAAGTGGTGTGGGTACTGGTTGGACAGTATATCCTCCTTTATCTGGGAATGTTGCTCATTCCGGGGCTTCTGTAGATTTAGCTATTTTTTCTTTACATCTTGCTGGTGCTTCATCAATTTTAGGTGCTATTAACTTTATTTCTACTGTTGGGAATATGCGGTCTCCTGGTTTAGTTGCTGAGCGAATTCCTTTATTTGTTTGAGCTGTTACTGTAACAGCCGTGTTATTAGTTGCTGCTTTGCCAGTTTTAGCTGGTGCTATTACAATATTGCTTACTGATCGTAATCTGAATACTTCATTTTTTGATCCAACGGGGGGGGGAGATCCTATTTTGTATATGCATTTGTTTCTCAACATCTAATCTCCACGATTATCACATATTTATTAATTTTATTAGGCGTGGCATTTTTTACTTTACTAGAACGAAAAGCTCTTGGGTATTTTCAAATTCGAAAAGGCCCTAATAAACTAGGAATTATTGGTATTCCTCAACCCTTAGCAGACGCCTTAAAACTTTTTATTAAAGAATGAGTTACTCCTACATCTTCTAACTTTCTCCCCTTTATCATAACCCCGACAATTATACTTGTTTTAGCCTTAAGAATATGACAATTGTTCCCCTCTTTAATACTATCAACCCAACTTACACTGGGGATGCTTTTGTTTTTATGCATCTCCTCATTAGCTGTTTACACAACACTTATAGCAGGCTGGTCATCAAACTCTAAATATGCTTTACTTGGAGCTATTCGAGCCATAGCTCAAACAATCTCTTACGAAGTCACTATAACCTTAATTATTATCTTTTATTTATTTTTAACAATAAAAATAGACATTGTAAGAATTCGAATGACAAATATATCTGCTTGAGCACTCACACTTTTTCTACCATTAAGAGCTATATGGTTAGCAGTTATTCTTGCAGAAACAAACCGAGCCCCCTTTGATTTTGCAGAAGGAGAATCAGAATTAGTTTCAGGGTTCAACATCGAATATGGAAGAGCTGGATTTGCCTTTTTATTTATAGCAGAATACAGAAATATCTTAATAATAAGCCTTATAACCTCATGCCTATTAACAAGTACATTAATAATATCCATCCCAGTAGCCATTATCTTCTTGTGAGCCCGAGCAACCTTACCACGCTACCGATATGACCTTCTAATAGCAATAGCCTGAAAATCATTCTTACCTTTAAGGCTAGCTATCCTAATAGCCCTAAGAN
Alasmidonta_arcula_AarcSav009 TACTTTATATTTGTTATTTGCTTTGTGGTCGGGTTTAATTGGGTTGGCTTTAAGACTTTTAATCCGAGCTGAATTAGGGCAACCAGGAAGGTTATTAGGCGATGATCAGTTGTATAATGTGATTGTTACGGCTCATGCTTTTATAATAATTTTTTTTCTGGTGATACCTATGATAATTGGGGGATTTGGTAATTGGCTTATTCCTTTGATAATTGGTGCTCCTGATATGGCTTTTCCTCGGTTGAATAATTTAAGATTTTGACTTCTTGTACCGGCTTTATTTTTATTATTAAGATCTTCATTGGTGGAAAGTGGTGTGGGTACTGGTTGGACAGTATATCCTCCTTTATCTGGGAATGTTGCTCATTCCGGGGCTTCTGTAGATTTAGCTATTTTTTCTTTACATCTTGCTGGTGCTTCATCAATTTTAGGTGCTATTAACTTTATTTCTACTGTTGGGAATATGCGGTCTCCTGGTTTAGTTGCTGAGCGAATTCCTTTATTTGTTTGAGCTGTTACTGTAACAGCCGTGTTATTAGTTGCTGCTTTGCCAGTTTTAGCTGGTGCTATTACAATATTGCTTACTGATCGTAATCTGAATACTTCATTTTTTGATCCAACGGGGGGGGGAGATCCTATTTTGTATATACATTTGTTTNNNNNNATCTAATCTCCACAATTATCACATATTTATTAATTTTATTAGGCGTGGCATTTTTTACTTTACTAGAACGAAAAGCTCTTGGGTATTTTCAAATTCGAAAAGGCCCTAATAAACTAGGAATTATTGGTATTCCTCAACCCTTAGCAGACGCCTTAAAACTTTTTATTAAAGAATGAGTTACTCCTACATCTTCTAACTTTCTCCCCTTTATCATAACCCCGACAATTATACTTGTTTTAGCCTTAAGAATATGACAATTGTTCCCCTCTTTAATACTATCAACCCAACTTACACTAGGGATGCTTTTGTTTTTATGCATCTCCTCATTAGCTGTTTATACAACACTTATAGCAGGCTGGTCATCAAACTCTAAATATGCTTTACTTGGAGCTATTCGAGCCATAGCTCAAACAATCTCTTACGAAGTCACTATAACCTTAATTATTATCTTTTATTTATTTTTAACAATAAAAATAGACATTGTAAGAATTCGAATGACAAATATATCTGCTTGAGCACTCACACTTTTTCTACCATTAAGAGCTATATGGTTAGCAGTTATTCTTGCAGAGACAAACCGAGCCCCCTTTGATTTTGCAGAAGGAGAATCAGAATTAGTTTCAGGGTTCAACATCGAATATGGAAGAGCTGGATTTGCCTTTTTATTTATAGCAGAATACAGAAATATCTTAATAATAAGCCTTATAACCTCATGCCTATTAACAAGCACATTAATAATATCCATCCCAGTAGCCATTATCTTCTTGTGAGCCCGAGCAACCTTACCACGCTACCGATATGACCTTCTAATAGCAATAGCCTGAAAATCATTCTTACCTTTAAGGCTAGCTATCCTAATAGCCCTAAGAC
Alasmidonta_arcula_AarcSav010 TACTTTATATTTGTTATTTGCTTTGTGGTCGGGTTTAATTGGGTTGGCTTTAAGACTTTTAATCCGAGCTGAATTAGGGCAACCAGGAAGGTTATTAGGCGATGATCAGTTGTATAATGTGATTGTTACGGCTCATGCTTTTATAATAATTTTTTTTCTGGTGATACCTATGATAATTGGGGGATTTGGTAATTGGCTTATTCCTTTGATAATTGGTGCTCCTGATATGGCTTTTCCTCGGTTGAATAATTTAAGATTTTGACTTCTTGTACCGGCTTTATTTTTATTATTAAGATCTTCATTGGTGGAAAGTGGGGTGGGTACTGGTTGGACAGTATATCCTCCTTTATCTGGGAATGTTGCTCATTCCGGGGCTTCTGTAGATTTAGCTATTTTTTCTTTACATCTTGCTGGTGCTTCATCAATTTTAGGTGCTATTAACTTTATTTCTACTGTTGGGAATATGCGGTCTCCTGGTTTAGTTGCTGAGCGAATTCCTTTATTTGTTTGAGCTGTTACTGTAACAGCCGTGTTATTAGTTGCTGCTTTGCCAGTTTTACCTGGTGCTATTACAATATTGCTTACTGATCGTAATCTGAATACTTCATTTTTTGATCCAACGGGGGGGGGAGATCCTATTTTGTATATACATTTGTTTNNNNNNNNNNNNNNNNNNNNNNNNNNNNNNNNNNNNNNNNNNNNNNNNNNNNNNNNNNNNNNNNNNNNNNNNNNNNNNNNNNNNNNNNNNNNNNNNNNNNNNNNNNNNNNNNNNNNNNNNNNNNNNNNNNNNNNNNNNNNNNNNNNNNNNNNNNNNNNNNNNNNNNNNNNNNNNNNNNNNNNNNNNNNNNNNNNNNNNNNNNNNNNNNNNNNNNNNNNNNNNNNNNNNNNNNNNNNNNNNNNNNNNNNNNNNNNNNNNNNNNNNNNNNNNNNNNNNNNNNNNNNNNNNNNNNNNNNNNNNNNNNNNNNNNNNNNNNNNNNNNNNNNNNNNNNNNNNNNNNNNNNNNNNNNNNNNNNNNNNNNNNNNNNNNNNNNNNNNNNNNNNNNNNNNNNNNNNNNNNNNNNNNNNNNNNNNNNNNNNNNNNNNNNNNNNNNNNNNNNNNNNNNNNNNNNNNNNNNNNNNNNNNNNNNNNNNNNNNNNNNNNNNNNNNNNNNNNNNNNNNNNNNNNNNNNNNNNNNNNNNNNNNNNNNNNNNNNNNNNNNNNNNNNNNNNNNNNNNNNNNNNNNNNNNNNNNNNNNNNNNNNNNNNNNNNNNNNNNNNNNNNNNNNNNNNNNNNNNNNNNNNNNNNNNNNNNNNNNNNNNNNNNNNNNNNNNNNNNNNNNNNNNNNNNNNNNNNNNNNNNNNNNNNNNNNNNNNNNNNNNNNNNNNNNNNNNNNNNNNNNNNNNNNNNNNNNNNNNNNNNNNNNNNNNNNNNNNNNNNNNNNNNNNNNNNNNNNNNNNNNNNNNNNNNNNNNNNNNNNNNNNNNNNNNNNNNNNNNNNNNNNNNNNNNNNNNNNNNNNNNNNNNNNNNNNNNNNNNNNNNNNNNNNNNNNNNNN
Alasmidonta_arcula_AarcSav011 TACTTTATATTTGTTATTTGCTTTGTGGTCGGGTTTAATTGGGTTGGCTTTAAGACTTTTAATCCGAGCTGAATTAGGGCAACCAGGAAGGTTATTAGGCGATGATCAGTTGTATAATGTGATTGTTACGGCTCATGCTTTTATAATAATTTTTTTTCTGGTGATACCTATGATAATTGGGGGATTTGGTAATTGGCTTATTCCTTTGATAATTGGTGCTCCTGATATGGCTTTTCCTCGGTTGAATAATTTAAGATTTTGACTTCTTGTACCGGCTTTATTTTTATTATTAAGATCTTCATTGGTGGAAAGTGGTGTGGGTACTGGTTGGACAGTATATCCTCCTTTATCTGGGAATGTTGCTCATTCCGGGGCTTCTGTAGATTTAGCTATTTTTTCTTTACATCTTGCTGGTGCTTCATCAATTTTAGGTGCTATTAACTTTATTTCTACTGTTGGGAATATGCGGTCTCCTGGTTTAGTTGCTGAGCGAATTCCTTTATTTGTTTGAGCTGTTACTGTAACAGCCGTGTTATTAGTTGCTGCTTTGCCAGTTTTAGCTGGTGCTATTACAATATTGCTTACTGATCGTAATCTGAATACTTCATTTTTTGATCCAACGGGGGGGGGAGATCCTATTTTGTATATACATTTGTTTCTCAACATCTAATCTCCACAATTATCACATATTTATTAATTTTATTAGGCGTGGCATTTTTTACTTTACTAGAACGAAAAGCTCTTGGGTATTTTCAAATTCGAAAAGGCCCTAATAAACTAGGAATTATTGGTATTCCTCAACCCTTAGCAGACGCCTTAAAACTTTTTATTAAAGAATGAGTTACTCCTACATCTTCTAACTTTCTCCCCTTTATCATAACCCCGACAATTATACTTGTTTTAGCCTTAAGAATATGACAATTGTTCCCCTCTTTAATACTATCAACCCAACTTACACTAGGGATGCTTTTGTTTTTATGCATCTCCTCATTAGCTGTTTATACAACACTTATAGCAGGCTGGTCATCAAACTCTAAATATGCTTTACTTGGAGCTATTCGAGCCATAGCTCAAACAATCTCTTACGAAGTCACTATAACCTTAATTATTATCTTTTATTTATTTTTAACAATAAAAATAGACATTGTAAGAATTCGAATGACAAATATATCTGCTTGAGCACTCACACTTTTTCTACCATTAAGAGCTATATGGTTAGCAGTTATTCTTGCAGAGACAAACCGAGCCCCCTTTGATTTTGCAGAAGGAGAATCAGAATTAGTTTCAGGGTTCAACATCGAATATGGAAGAGCTGGATTTGCCTTTTTATTTATAGCAGAATACAGAAATATCTTAATAATAAGCCTTATAACCTCATGCCTATTAACAAGCACATTAATAATATCCATCCCAGTAGCCATTATCTTCTTGTGAGCCCGAGCAACCTTACCACGCTACCGATATGACCTTCTAATAGCAATAGCCTGAAAATCATTCTTACCTTTAAGGCTAGCTATCCTAATAGCCCTAAGNN
Alasmidonta_arcula_AarcSav012 TACTTTATATTTGTTATTTGCTTTGTGGTCGGGTTTAATTGGGTTGGCTTTAAGACTTTTAATCCGAGCTGAATTAGGGCAACCAGGAAGGTTATTAGGCGATGATCAGTTGTATAATGTGATTGTTACGGCTCATGCTTTTATAATAATTTTTTTTCTGGTAATACCTATGATAATTGGGGGATTTGGTAATTGGCTTATTCCTTTGATAATTGGTGCTCCTGATATGGCTTTTCCTCGGTTGAATAATTTAAGATTTTGACTTCTTGTACCGGCTTTATTTTTATTATTAAGATCTTCATTGGTGGAAAGTGGTGTGGGTACTGGTTGGACAGTATATCCTCCTTTATCTGGGAATGTTGCTCATTCCGGGGCTTCTGTAGATTTAGCTATTTTTTCTTTACATCTTGCTGGTGCTTCATCAATTTTAGGTGCTATTAACTTTATTTCTACTGTTGGGAATATGCGGTCTCCTGGTTTAGTTGCTGAGCGAATTCCTTTATTTGTTTGAGCTGTTACTGTAACAGCCGTGTTATTAGTTGCTGCTTTGCCAGTTTTAGCTGGTGCTATTACAATATTGCTTACTGATCGTAATCTGAATACTTCATTTTTTGATCCAACGGGGGGGGGAGATCCTATTTTGTATATACATTTGTTTCTCAACATCTAATCTCCACGATTATCACATATTTATTAATTTTATTAGGCGTGGCATTTTTTACTTTACTAGAACGAAAAGCTCTTGGGTATTTTCAAATTCGAAAAGGCCCTAATAAACTAGGAATTATTGGTATTCCTCAACCCTTAGCAGACGCCTTAAAACTTTTTATTAAAGAATGAGTTACTCCTACATCTTCTAACTTTCTCCCCTTTATCATAACCCCGACAATTATACTTGTTTTAGCCTTAAGAATATGACAATTGTTCCCCTCTTTAATACTATCAACCCAACTTACACTAGGGATGCTTTTGTTTTTATGCATCTCCTCATTAGCTGTTTATACAACACTTATAGCAGGCTGGTCATCAAACTCTAAATATGCTTTACTTGGAGCTATTCGAGCCATAGCTCAAACAATCTCTTACGAAGTCACTATAACCTTAATTATTATCTTTTATTTATTTTTAACAATAAAAATAGACATTGTAAGAATTCGAATGACAAATATATCTGCTTGAGCACTCACACTTTTTCTACCATTAAGAGCTATATGGTTAGCAGTTATTCTTGCAGAGACAAACCGAGCCCCCTTTGATTTTGCAGAAGGAGAATCAGAATTAGTTTCAGGGTTCAACATCGAATATGGAAGAGCTGGATTTGCCTTTTTATTTATAGCAGAATACAGAAATATCTTAATAATAAGCCTTATAACCTCATGCCTATTAACAAGTACATTAATAATATCCATCCCAGTAGCCATTATCTTCTTGTGAGCCCGAGCAACCTTACCACGCTACCGATATGACCTTCTAATAGCAATAGCCTGAAAATCATTCTTACCTTTAAGGCTAGCTATCCTAATAGCCCTAANNN
Alasmidonta_arcula_AarcSav013 NNNNNNNNNNNNNNNNNNNNNNNNNTGGTCGGGTTTAATTGGGTTGGCTTTAAGACTTTTAATCCGAGCTGAATTAGGGCAACCAGGAAGGTTATTAGGCGATGATCAGTTGTATAATGTGATTGTTACGGCTCATGCTTTTATAATAATTTTTTTTCTGGTGATACCTATGATAATTGGGGGATTTGGTAATTGGCTTATTCCTTTGATAATTGGTGCTCCTGATATGGCTTTTCCTCGGTTGAATAATTTAAGATTTTGACTTCTTGTACCGGCTTTATTTTTATTATTAAGATCTTCATTGGTGGAAAGTGGTGTGGGTACTGGTTGGACAGTATATCCTCCTTTATCTGGGAATGTTGCTCATTCCGGGGCTTCTGTAGATTTAGCTATTTTTTCTTTACATCTTGCTGGTGCTTCATCAATTTTAGGTGCTATTAACTTTATTTCTACTGTTGGGAATATGCGGTCTCCTGGTTTAGTTGCTGAGCGAATTCCTTTATTTGTTTGAGCTGTTACTGTAACAGCCGTGTTATTAGTTGCTGCTTTGCCAGTTTTAGCTGGTGCTATTACAATATTGCTTACTGATCGTAATCTGAATACTTCATTTTTTGATCCAACGGGGGGGGGAGATCCTATTTTGTATATACATTTGTTTCTCAACATCTAATCTCCACAATTATCACATATTTATTAATTTTATTAGGCGTGGCATTTTTTACTTTACTAGAACGAAAAGCTCTTGGGTATTTTCAAATTCGAAAAGGCCCTAATAAACTAGGAATTATTGGTATTCCTCAACCCTTAGCAGACGCCTTAAAACTTTTTATTAAAGAATGAGTTACTCCTACATCTTCTAACTTTCTCCCCTTTATCATAACCCCGACAATTATACTTGTTTTAGCCTTAAGAATATGACAATTGTTCCCCTCTTTAATACTATCAACCCAACTTACACTAGGGATGCTTTTGTTTTTATGCATCTCCTCATTAGCTGTTTATACAACACTTATAGCAGGCTGGTCATCAAACTCTAAATATGCTTTACTTGGAGCTATTCGAGCCATAGCTCAAACAATCTCTTACGAAGTCACTATAACCTTAATTATTATCTTTTATTTATTTTTAACAATAAAAATAGACATTGTAAGAATTCGAATGACAAATATATCTGCTTGAGCACTCACACTTTTTCTACCATTAAGAGCTATATGGTTAGCAGTTATTCTTGCAGAGACAAACCGAGCCCCCTTTGATTTTGCAGAAGGAGAATCAGAATTAGTTTCAGGGTTCAACATCGAATATGGAAGAGCTGGATTTGCCTTTTTATTTATAGCAGAATACAGAAATATCTTAATAATAAGCCTTATAACCTCATGCCTATTAACAAGCACATTAATAATATCCATCCCAGTAGCCATTATCTTCTTGTGAGCCCGAGCAACCTTACCACGCTACCGATATGACCTTCTAATAGCAATAGCCTGAAAATCATTCTTACCTTTAAGGCTAGCTATCCTAATAGCCCTAAGNN
Alasmidonta_arcula_AarcSav014 TACTTTATATTTGTTATTTGCTTTGTGGTCGGGTTTAATTGGGTTGGCTTTAAGACTTTTAATCCGAGCTGAATTAGGGCAACCAGGAAGGTTATTAGGCGATGATCAGTTGTATAATGTGATTGTTACGGCTCATGCTTTTATAATAATTTTTTTTCTGGTAATACCTATGATAATTGGGGGATTTGGTAATTGGCTTATTCCTTTGATAATTGGTGCTCCTGATATGGCTTTTCCTCGGTTGAATAATTTAAGATTTTGACTTCTTGTACCGGCTTTATTTTTATTATTAAGATCTTCATTGGTGGAAAGTGGTGTGGGTACTGGTTGGACAGTATATCCTCCTTTATCTGGGAATGTTGCTCATTCCGGGGCTTCTGTAGATTTAGCTATTTTTTCTTTACATCTTGCTGGTGCTTCATCAATTTTAGGTGCTATTAACTTTATTTCTACTGTTGGGAATATGCGGTCTCCTGGTTTAGTTGCTGAGCGAATTCCTTTATTTGTTTGAGCTGTTACTGTAACAGCCGTGTTATTAGTTGCTGCTTTGCCAGTTTTAGCTGGTGCTATTACAATATTGCTTACTGATCGTAATCTGAATACTTCATTTTTTGATCCAACGGGGGGGGGAGATCCTATTTTGTATATACATTTGTTTCTCAACATCTAATCTCCACGATTATCACATATTTATTAATTTTATTAGGCGTGGCATTTTTTACTTTACTAGAACGAAAAGCTCTTGGGTATTTTCAAATTCGAAAAGGCCCTAATAAACTAGGAATTATTGGTATTCCTCAACCCTTAGCAGACGCCTTAAAACTTTTTATTAAAGAATGAGTTACTCCTACATCTTCTAACTTTCTCCCCTTTATCATAACCCCGACAATTATACTTGTTTTAGCCTTAAGAATATGACAATTGTTCCCCTCTTTAATACTATCAACCCAACTTACACTAGGGATGCTTTTGTTTTTATGCATCTCCTCATTAGCTGTTTATACAACACTTATAGCAGGCTGGTCATCAAACTCTAAATATGCTTTACTTGGAGCTATTCGAGCCATAGCTCAAACAATCTCTTACGAAGTCACTATAACCTTAATTATTATCTTTTATTTATTTTTAACAATAAAAATAGACATTGTAAGAATTCGAATGACAAATATATCTGCTTGAGCACTCACACTTTTTCTACCATTAAGAGCTATATGGTTAGCAGTTATTCTTGCAGAGACAAACCGAGCCCCCTTTGATTTTGCAGAAGGAGAATCAGAATTAGTTTCAGGGTTCAACATCGAATATGGAAGAGCTGGATTTGCCTTTTTATTTATAGCAGAATACAGAAATATCTTAATAATAAGCCTTATAACCTCATGCCTATTAACAAGTACATTAATAATATCCATCCCAGTAGCCATTATCTTCTTGTGAGCCCGAGCAACCTTACCACGCTACCGATATGACCTTCTAATAGCAATAGCCTGAAAATCATTCTTACCTTTAAGGCTAGCTATCCTAATAGCCCTAAGNN
Alasmidonta_arcula_AarcSav015 TACTTTATATTTGTTATTTGCTTTGTGGTCGGGTTTAATTGGGTTGGCTTTAAGACTTTTAATCCGAGCTGAATTAGGGCAACCAGGAAGGTTATTAGGCGATGATCAGTTGTATAATGTGATTGTTACGGCTCATGCTTTTATAATAATTTTTTTTCTGGTGATACCTATGATAATTGGGGGATTTGGTAATTGGCTTATTCCTTTGATAATTGGTGCTCCTGATATGGCTTTTCCTCGGTTGAATAATTTAAGATTTTGACTTCTTGTACCGGCTTTATTTTTATTATTAAGATCTTCATTGGTGGAAAGTGGTGTGGGTACTGGTTGGACAGTATATCCTCCTTTATCTGGGAATGTTGCTCATTCCGGGGCTTCTGTAGATTTAGCTATTTTTTCTTTACATCTTGCTGGTGCTTCATCAATTTTAGGTGCTATTAACTTTATTTCTACTGTTGGGAATATGCGGTCTCCTGGTTTAGTTGCTGAGCGAATTCCTTTATTTGTTTGAGCTGTTACTGTAACAGCCGTGTTATTAGTTGCTGCTTTGCCAGTTTTAACTGGTGCTATTACAATATTGCTTACTGATCGTAATCTGAATACTTCATTTTTTGATCCAACGGGGGGGGGAGATCCTATTTTGTATATACATTTGTTTCTCAACATCTAATCTCCACAATTATCACATATTTATTAATTTTATTAGGCGTGGCATTTTTTACTTTACTAGAACGAAAAGCTCTTGGGTATTTTCAAATTCGAAAAGGCCCTAATAAACTAGGAATTATTGGTATTCCTCAACCCTTAGCAGACGCCTTAAAACTTTTTATTAAAGAATGAGTTACTCCTACATCTTCTAACTTTCTCCCCTTTATCATAACCCCGACAATTATACTTGTTTTAGCCTTAAGAATATGACAATTGTTCCCCTCTTTAATACTATCAACCCAACTTACACTAGGGATGCTTTTGTTTTTATGCATCTCCTCATTAGCTGTTTATACAACACTTATAGCAGGCTGGTCATCAAACTCTAAATATGCTTTACTTGGAGCTATTCGAGCCATAGCTCAAACAATCTCTTACGAAGTCACTATAACCTTAATTATTATCTTTTATTTATTTTTAACAATAAAAATAGACATTGTAAGAATTCGAATGACAAATATATCTGCTTGAGCACTCACACTTTTTCTACCATTAAGAGCTATATGGTTAGCAGTTATTCTTGCAGAGACAAACCGAGCCCCCTTTGATTTTGCAGAAGGAGAATCAGAATTAGTTTCAGGGTTCAACATCGAATATGGAAGAGCTGGATTTGCCTTTTTATTTATAGCAGAATACAGAAATATCTTAATAATAAGCCTTATAACCTCATGCCTATTAACAAGCACATTAATAATATCCATCCCAGTAGCCATTATCTTCTTGTGAGCCCGAGCAACCTTACCACGCTACCGATATGACCTTCTAATAGCAATAGCCTGAAAATCATTCTTACCTTTAAGGCTAGCTATCCTAATAGCCCTAAGGA
Alasmidonta_arcula_AarcSav016 NNNNNNNNNNNNNNNNNNNNNTTTGTGGTCGGGTTTAATTGGGTTGGCTTTAAGACTTTTAATCCGAGCTGAATTAGGGCAACCAGGAAGGTTATTAGGCGATGATCAGTTGTATAATGTGATTGTTACGGCTCATGCTTTTATAATAATTTTTTTTCTGGTAATACCTATGATAATTGGGGGATTTGGTAATTGGCTTATTCCTTTGATAATTGGTGCTCCTGATATGGCTTTTCCTCGGTTGAATAATTTAAGATTTTGACTTCTTGTACCGGCTTTATTTTTATTATTAAGATCTTCATTGGTGGAAAGTGGTGTGGGTACTGGTTGGACAGTATATCCTCCTTTATCTGGGAATGTTGCTCATTCCGGGGCTTCTGTAGATTTAGCTATTTTTTCTTTACATCTTGCTGGTGCTTCATCAATTTTAGGTGCTATTAACTTTATTTCTACTGTTGGGAATATGCGGTCTCCTGGTTTAGTTGCTGAGCGAATTCCTTTATTTGTTTGAGCTGTTACTGTAACAGCCGTGTTATTAGTTGCTGCTTTGCCAGTTTTAGCTGGTGCTATTACAATATTGCTTACTGATCGTAATCTGAATACTTCATTTTTTGATCCAACGGGGGGGGGAGNNNNNNNNNNNNNNNNNNNNNNNNNNCTCAACATCTAATCTCCACGATTATCACATATTTATTAATTTTATTAGGCGTGGCATTTTTTACTTTACTAGAACGAAAAGCTCTTGGGTATTTTCAAATTCGAAAAGGCCCTAATAAACTAGGAATTATTGGTATTCCTCAACCCTTAGCAGACGCCTTAAAACTTTTTATTAAAGAATGAGTTACTCCTACATCTTCTAACTTTCTCCCCTTTATCATAACCCCGACAATTATACTTGTTTTAGCCTTAAGAATATGACAATTGTTCCCCTCTTTAATACTATCAACCCAACTTACACTAGGGATGCTTTTGTTTTTATGCATCTCCTCATTAGCTGTTTATACAACACTTATAGCAGGCTGATCATCAAACTCTAAATATGCTTTACTTGGAGCTATTCGAGCCATAGCTCAAACAATCTCTTACGAAGTCACTATAACCTTAATTATTATCTTTTATTTATTTTTAACAATAAAAATAGACATTGTAAGAATTCGAATGACAAATATATCTGCTTGAGCACTCACACTTTTTCTACCATTAAGAGCTATATGGTTAGCAGTTATTCTTGCAGAGACAAACCGAGCCCCCTTTGATTTTGCAGAAGGAGAATCAGAATTAGTTTCAGGGTTCAACATCGAATATGGAAGAGCTGGATTTGCCTTTTTATTTATAGCAGAATACAGAAATATCTTAATAATAAGCCTTATAACCTCATGCCTATTAACAAGTACATTAATAATATCCATCCCAGTAGCCATTATCTTCTTGTGAGCCCGAGCAACCTTACCACGCTACCGATATGACCTTCTAATAGCAATAGCCTGAAAATCATTCTTACCTTTAAGGCTAGCTATCCTAATAGCCCTAAGAN
Alasmidonta_arcula_AarcSav017 TACTTTATATTTGTTATTTGCTTTGTGGTCGGGTTTAATTGGGTTGGCTTTAAGACTTTTAATCCGAGCTGAATTAGGGCAACCAGGAAGGTTATTAGGCGATGATCAGTTGTATAATGTGATTGTTACGGCTCATGCTTTTATAATAATTTTTTTTCTGGTAATACCTATGATAATTGGGGGATTTGGTAATTGGCTTATTCCTTTGATAATTGGTGCTCCTGATATGGCTTTTCCTCGGTTGAATAATTTAAGATTTTGACTTCTTGTACCGGCTTTATTTTTATTATTAAGATCTTCATTGGTGGAAAGTGGTGTGGGTACTGGTTGGACAGTATATCCTCCTTTATCTGGGAATGTTGCTCATTCCGGGGCTTCTGTAGATTTAGCTATTTTTTCTTTACATCTTGCTGGTGCTTCATCAATTTTAGGTGCTATTAACTTTATTTCTACTGTTGGGAATATGCGGTCTCCTGGTTTAGTTGCTGAGCGAATTCCTTTATTTGTTTGAGCTGTTACTGTAACAGCCGTGTTATTAGTTGCTGCTTTGCCAGTTTTAGCTGGTGCTATTACAATATTGCTTACTGATCGTAATCTGAATACTTCATTTTTTGATCCAACGGGGGGGGGAGATCCTATTTTGTATATACATTTGTTTNTCAACATCTAATCTCCACGATTATCACATATTTATTAATTTTATTAGGCGTGGCATTTTTTACTTTACTAGAACGAAAAGCTCTTGGGTATTTTCAAATTCGAAAAGGCCCTAATAAACTAGGAATTATTGGTATTCCTCAACCCTTAGCAGACGCCTTAAAACTTTTTATTAAAGAATGAGTTACTCCTACATCTTCTAACTTTCTCCCCTTTATCATAACCCCGACAATTATACTTGTTTTAGCCTTAAGAATATGACAATTGTTCCCCTCTTTAATACTATCAACCCAACTTACACTAGGGATGCTTTTGTTTTTATGCATCTCCTCATTAGCTGTTTATACAACACTTATAGCAGGCTGGTCATCAAACTCTAAATATGCTTTACTTGGAGCTATTCGAGCCATAGCTCAAACAATCTCTTACGAAGTCACTATAACCTTAATTATTATCTTTTATTTATTTTTAACAATAAAAATAGACATTGTAAGAATTCGAATGACAAATATATCTGCTTGAGCACTCACACTTTTTCTACCATTAAGAGCTATATGGTTAGCAGTTATTCTTGCAGAGACAAACCGAGCCCCCTTTGATTTTGCAGAAGGAGAATCAGAATTAGTTTCAGGGTTCAACATCGAATATGGAAGAGCTGGATTTGCCTTTTTATTTATAGCAGAATACAGAAATATCTTAATAATAAGCCTTATAACCTCATGCCTATTAACAAGTACATTAATAATATCCATCCCAGTAGCCATTATCTTCTTGTGAGCCCGAGCAACCTTACCACGCTACCGATATGACCTTCTAATAGCAATAGCCTGAAAATCATTCTTACCTTTAAGGCTAGCTATCCTAATAGCCCTAAGAC
Alasmidonta_arcula_AarcSav018 TACTTTATATTTGTTATTTGCTTTGTGGTCGGGTTTAATTGGGTTGGCTTTAAGACTTTTAATCCGAGCTGAATTAGGGCAACCAGGAAGGTTATTAGGCGATGATCAGTTGTATAATGTGATTGTTACGGCTCATGCTTTTATAATAATTTTTTTTCTGGTGATACCTATGATAATTGGGGGATTTGGTAATTGGCTTATTCCTTTGATAATTGGTGCTCCTGATATGGCTTTTCCTCGGTTGAATAATTTAAGATTTTGACTTCTTGTACCGGCTTTATTTTTATTATTAAGATCTTCATTGGTGGAAAGTGGTGTGGGTACTGGTTGGACAGTATATCCTCCTTTATCTGGGAATGTTGCTCATTCCGGGGCTTCTGTAGATTTAGCTATTTTTTCTTTACATCTTGCTGGTGCTTCATCAATTTTAGGTGCTATTAACTTTATTTCTACTGTTGGGAATATGCGGTCTCCTGGTTTAGTTGCTGAGCGAATTCCTTTATTTGTTTGAGCTGTTACTGTAACAGCCGTGTTATTAGTTGCTGCTTTGCCAGTTTTAGCTGGTGCTATTACAATATTGCTTACTGATCGTAATCTGAATACTTCATTTTTTGATCCAACGGGGGGGGGAGATCCTATTTTGTATATACATTTGTTTNNNNNNNNNNNNNNNNNNNNNNNNNNNNNNNNNNNNNNNNNNNNNNNNNNNNNNNNNNNNNNNNNNNNNNNNNNNNNNNNNNNNNNNNNNNNNNNNNNNNNNNNNNNNNNNNNNNNNNNNNNNNNNNNNNNNNNNNNNNNNNNNNNNNNNNNNNNNNNNNNNNNNNNNNNNNNNNNNNNNNNNNNNNNNNNNNNNNNNNNNNNNNNNNNNNNNNNNNNNNNNNNNNNNNNNNNNNNNNNNNNNNNNNNNNNNNNNNNNNNNNNNNNNNNNNNNNNNNNNNNNNNNNNNNNNNNNNNNNNNNNNNNNNNNNNNNNNNNNNNNNNNNNNNNNNNNNNNNNNNNNNNNNNNNNNNNNNNNNNNNNNNNNNNNNNNNNNNNNNNNNNNNNNNNNNNNNNNNNNNNNNNNNNNNNNNNNNNNNNNNNNNNNNNNNNNNNNNNNNNNNNNNNNNNNNNNNNNNNNNNNNNNNNNNNNNNNNNNNNNNNNNNNNNNNNNNNNNNNNNNNNNNNNNNNNNNNNNNNNNNNNNNNNNNNNNNNNNNNNNNNNNNNNNNNNNNNNNNNNNNNNNNNNNNNNNNNNNNNNNNNNNNNNNNNNNNNNNNNNNNNNNNNNNNNNNNNNNNNNNNNNNNNNNNNNNNNNNNNNNNNNNNNNNNNNNNNNNNNNNNNNNNNNNNNNNNNNNNNNNNNNNNNNNNNNNNNNNNNNNNNNNNNNNNNNNNNNNNNNNNNNNNNNNNNNNNNNNNNNNNNNNNNNNNNNNNNNNNNNNNNNNNNNNNNNNNNNNNNNNNNNNNNNNNNNNNNNNNNNNNNNNNNNNNNNNNNNNNNNNNNNNNNNNNNNNNNNNNNNNNNNNNNNNNNNNNNNNNNNNNNNNNNNNNNNNNNNN
Lasmigona_decorata_AF093849 NNNNNNNNNNNNNNNNNNNNNNNNNNNNNNNNNNNNNNNNGGGTTAGCTTTGAGGCTTTTGATTCGAGCTGAGTTAGGCCAACCAGGGAGGTTGTTAGGAGATGATCAATTGTATAATGTGATTGTTACGGCTCACGCTTTTATAATAATTTTCTTTTTGGTGATGCCTATAATAATTGGTGGATTTGGTAATTGGCTTATTCCTTTAATAATTGGCGCTCCTGATATGGCTTTTCCTCGATTAAATAATTTAAGATTTTGGCTACTTGTACCGGCTTTATTTTTGCTGTTAAGGTCTTCATTGGTAGAAAGAGGTGTAGGAACTGGGTGAACAGTTTATCCCCCTTTGTCCGGAAATGTTGCTCATTCTGGGGCTTCGGTAGATTTAGCTATTTTCTCTTTACATCTTGCTGGTGCTTCATCAATTTTAGGCGCCATTAATTTTATTTCTACTGTTGGGAATATACGGTCTCCTGGTTTGGTTGCTGAGCGAATTCCTTTATTTGTTTGGGCTGTTACGGTAACAGCTGTAATATTGGTTGCTGCTTTGCCAGTTTTAGCTGGTGCTATTACGATGCTTCTTACTGATCGTAATTTAAATACTTCATTTTTTGACCNNNNNNNNNNNNNNNNNNNNNNNNNNNNNNNNNNNNNNNNNNNNNNNNNNNNNNNNNNNNNNNNNNNNNNNNNNNNNNNNNNNNNNNNNNNNNNNNNNNNNNNNNNNNNNNNNNNNNNNNNNNNNNNNNNNNNNNNNNNNNNNNNNNNNNNNNNNNNNNNNNNNNNNNNNNNNNNNNNNNNNNNNNNNNNNNNNNNNNNNNNNNNNNNNNNNNNNNNNNNNNNNNNNNNNNNNNNNNNNNNNNNNNNNNNNNNNNNNNNNNNNNNNNNNNNNNNNNNNNNNNNNNNNNNNNNNNNNNNNNNNNNNNNNNNNNNNNNNNNNNNNNNNNNNNNNNNNNNNNNNNNNNNNNNNNNNNNNNNNNNNNNNNNNNNNNNNNNNNNNNNNNNNNNNNNNNNNNNNNNNNNNNNNNNNNNNNNNNNNNNNNNNNNNNNNNNNNNNNNNNNNNNNNNNNNNNNNNNNNNNNNNNNNNNNNNNNNNNNNNNNNNNNNNNNNNNNNNNNNNNNNNNNNNNNNNNNNNNNNNNNNNNNNNNNNNNNNNNNNNNNNNNNNNNNNNNNNNNNNNNNNNNNNNNNNNNNNNNNNNNNNNNNNNNNNNNNNNNNNNNNNNNNNNNNNNNNNNNNNNNNNNNNNNNNNNNNNNNNNNNNNNNNNNNNNNNNNNNNNNNNNNNNNNNNNNNNNNNNNNNNNNNNNNNNNNNNNNNNNNNNNNNNNNNNNNNNNNNNNNNNNNNNNNNNNNNNNNNNNNNNNNNNNNNNNNNNNNNNNNNNNNNNNNNNNNNNNNNNNNNNNNNNNNNNNNNNNNNNNNNNNNNNNNNNNNNNNNNNNNNNNNNNNNNNNNNNNNNNNNNNNNNNNNNNNNNNNNNNNNNNNNNNNNNNNNNNNNNNNNNNNNNNNNNNNNNNNNNNNNNNNNNNNNNNNNNNNNN
Utterbackiana_heardi_AheaApa006 NNNNNNNTATTTATTGCTGGCTTTGTGATCTGGTTTAATTGGGTTATCTCTTAGCCTATTAATCCGGGCTGAGCTAGGTCAGCCCGGAAGTTTATTAGGGGATGATCAGTTATATAACGTGATTGTAACGGCTCATGCTTTTATAATAATTTTTTTTCTCGTAATACCTATAATGATCGGAGGATTTGGTAATTGACTTATTCCTTTAATAATTGGCGCTCCTGATATAGCTTTTCCTCGATTAAATAATTTGAGGTTTTGGCTTCTATTACCGGCTTTGTTTTTGTTATTAAGGTCCTCATTAGTAGAAAGCGGTGTTGGTACTGGGTGAACTGTATATCCTCCTTTATCTAGAAATGTTGCTCACTCTGGAGCTTCGGTAGATTTGGCTATTTTCTCCCTTCACCTTGCTGGTGCTTCATCAATTTTGGGTGCCATTAATTTTATTTCTACTGTTGGCAATATACGATCTCCTGGTTTGGTTGCTGAACGAATTCCATTATTTGTTTGAGCTGTGGCTATTACAGCTGTGTTACTAGTTGCTGCTTTACCTGTTTTAGCTGGTGCTATTACAATATTACTAACTGATCGTAATTTAAACACTTCTTTCTTTGATCCTACAGGGGGCGGAGATCCCATTTTANNNNNNNNNNNNNNNNNNNNNNNNNNNNNNNNNNNNNNNNNNNNNNNNNNNNNNNNNNNNTGAGTGGGGCATTTTTTACTTTATTAGAACGAAAGGCTCTTGGGTTTTTTCAAATCCGGAAAGGCCCTAATAAACTAGGAATTATAGGTATTCCTCAGCCTTTAGCAGATGCCTTAAAACTTTTTGTTAAAGAATGGGTCACCCCTATGTCTTCCAATTTTCTTCCATTTATCTTAACCCCAACCATTATACTCATTTTGGCTTTAAGAATATGACAACTATTCCCCTCTTTCATATTATCAGCTCAAATTACACTTGGAATACTCCTCTTCCTATGTATTTCCTCATTAGCTGTATACACAACACTCATAGCAGGCTGGTCATCAAACTCCAAGTACGCGCTACTTGGGGCAATTCGATCCATGGCTCAAACAATTTCCTATGAAGTAACTATAACCTTAATTATTATTTTTTATCTATTTCTGACAATACAAATAGATATTGTAAGAATCCGTACAACAAACATGTGTATTTGGGCAGCCGCCCTATTTTTTCCATTAATAGTTATGTGGTTAGCAGTTATTTTTGCAGAAACAAACCGAGCCCCTTTTGATTTTGCGGAAGGAGAATCAGAGCTAGTCTCAGGATTTAATATTGAGTATGGAGGAGCAGGATTTGCCTTTCTGTTTATAGCAGAATACAGAAGTAATTTAAATATAAGCCTTATAACATCCTGCCTGTTAACAAGTACGTTANNNNNNNNNNNNNNNNNNNNNNNNNNNNNNNNNNNNNNNNNNNNNNNNNNNNNNNNNNNNNNNNNNNNNNNNNNNNNNNNNNNNNNNNNNNNNNNNNNNNNNNNNNNNNNNNNNNNNNNNNNNNNNNNNNNNNNNN
Utterbackiana_heardi_AheaApa012 NNNNNNNTATTTATTGCTGGCTTTGTGATCTGGTTTAATTGGGTTATCTCTTAGCCTATTAATCCGGGCTGAGCTAGGTCAGCCCGGAAGTTTATTAGGGGATGATCAGTTATATAACGTGATTGTAACGGCTCATGCTTTTATAATAATTTTTTTTCTCGTAATACCTATAATGATCGGAGGATTTGGTAATTGACTTATTCCTTTAATAATTGGCGCTCCTGATATAGCTTTTCCTCGATTAAATAATTTGAGGTTTTGGCTTCTATTACCGGCTTTGTTTTTGTTATTAAGGTCCTCATTAGTAGAAAGCGGTGTTGGTACTGGGTGAACTGTATATCCTCCTTTATCTAGAAATGTTGCTCACTCTGGAGCTTCGGTAGATTTGGCTATTTTCTCCCTTCACCTTGCTGGTGCTTCATCAATTTTGGGTGCCATTAATTTTATTTCTACTGTTGGCAATATACGATCTCCTGGTTTGGTTGCTGAACGAATTCCATTATTTGTTTGAGCTGTGGCTATTACAGCTGTGTTACTAGTTGCTGCTTTACCTGTTTTAGCTGGTGCTATTACAATATTACTAACTGATCGTAATTTAAACACTTCTTTCTTTGATCCTACAGGGGGCGGAGATCCCATTTTATACNNNNNNNNNNNNCTCAACACCTTATTTCCACTCTTATTACGTATTTATTAATTTTGTTGAGTGTGGCATTTTTTACTTTATTAGAACGAAAGGCTCTTGGGTTTTTTCAAATCCGGAAAGGCCCTAATAAACTAGGAATTATAGGTATTCCTCAGCCTTTAGCAGATGCCTTAAAACTTTTTGTTAAAGAATGGGTCACCCCTATGTCTTCCAATTTTCTTCCATTTATCTTAACCCCAACCATTATACTCATTTTGGCTTTAAGAATATGACAACTATTCCCCTCTTTCATATTATCAGCTCAAATTACACTTGGAATACTCCTCTTCCTATGTATTTCCTCATTAGCTGTATACACAACACTCCTAGCAGGCTGGTCATCAAACTCCAAGTACGCGCTACTTGGGGCAATTCGATCCATGGCTCAAACAATTTCCTATGAAGTAACTATAACCTTAATTATTATTTTTTACCTATTTCTGACAATACAAATAGATATTGTAAGAATCCGTACAACAAACATGTGTATTTGGGCAGCCGCCCTATTTTTTCCATTAATAGTTATGTGGTTAGCAGTTATTTTTGCAGAAACAAACCGAGCCCCTTTTGATTTTGCGGAAGGAGAATCAGAGCTAGTCTCAGGATTTAATATTGAGTATGGAGGAGCAGGATTTGCCTTTCTGTTTATAGCAGAATACAGAAGTATTTTAATAATAAGCCTTATAACATCCTGCCTGTTAACAAGTACGTTAATAATATCAATCCCAGTAGCCATTACCTTTTTATGAGCCCGAGCAACCTTACCACGCNNNNNNNNNNNNNNNNNNNNNNNNNNNNNNNNNNNNNNNNNNNNNNNNNNNNNNNNNNNNNNNNNNNNNNNNNNNNNNN
Alasmidonta_uwharriensis__Alas_1 TACTTTATATTTATTGTTTGCTTTGTGGTCAGGTTTAATTGGGTTGGCTTTAAGGCTTTTAATTCGAGCTGAATTGGGGCAACCAGGAAGGTTATTAGGCGATGATCAGTTGTATAATGTGATTGTTACGGCTCATGCTTTTATAATAATTTTTTTTCTGGTGATACCTATAATGATTGGGGGATTTGGTAATTGGCTTATTCCTTTGATAATTGGTGCTCCTGATATGGCTTTCCCTCGGCTAAATAACTTAAGATTTTGACTTCTTGTACCAGCTTTGTTTTTGTTACTAAGGTCTTCATTGGTGGAAAGTGGTGTAGGTACTGGTTGAACAGTATATCCTCCCTTATCCGGGAATGTTGCTCATTCAGGGGCTTCTGTTGATTTAGCTATCTTTTCTTTACATCTTGCCGGTGCTTCATCAATCTTAGGTGCTATTAATTTTATTTCCACTGTTGGAAATATGCGGTCTCCTGGCTTGGTTGCTGAGCGAATTCCTTTATTTGTTTGGGCTGTTACAGTAACAGCTGTGTTGCTGGTTGCTGCTTTGCCAGTTTTGGCTGGTGCTATTACAATGTTGCTTACTGATCGTAATTTGAATACTTCGTTTTTTGACCCTACAGGGGGAGGGGATCCTATTTTGTATATGCATTTGTTTCTCAACACCTAATCTCCACGATTATCACATATTTATTAATTTTATTGGGAGTGGCATTTTTTACTTTACTAGAACGAAAAGCTCTTGGATATTTTCAAATTCGAAAAGGCCCTAATAAGCTAGGGATTATTGGCATTCCTCAACCCTTAGCAGACGCCTTAAAACTTTTTATTAAAGAATGAGTCACTCCTATATCTTCTAACTTTCTCCCCTTTATCATAACTCCGACAGTTATACTTATCTTGGCCTTAAGAATATGACAATTGTTTCCTTCTTTTATACTATCAACCCAACTTACATTAGGAATGCTTCTATTCTTATGTATTTCTTCATTGGCTGTTTACACAACACTTATAGCAGGCTGGTCATCAAACTCTAAATATGCTTTACTTGGAGCTATTCGGGCCATAGCTCAAACAATTTCTTATGAAGTGACTATAACTTTAATTATTATCTTTTATTTATTTTTAACAATACACATAGATATTGTAAGAATCCGGATAACAAATATATCTGTTTGAGCAATCATACTTTTCTTACCATTAAGAGCCATATGATTAGCAGTTATCCTTGCAGAGACAAACCGAGCCCCCTTTGATTTTGCAGAAGGAGAATCAGAATTAGTTTCAGGATTCAACATCGAATATGGAAGAGCTGGATTTGCCTTTTTATTTATAGCGGAGTACAGAAATATTCTAATAATAAGCCTTATAACCTCATGCCTGTTAACAGGCACACTAATAACATCTATCCCAGTGGCCGTTATCTTCTTATGGGCCCGAGCAACCTTACCACGCTACCGATATGATCTTCTAATGGCAATAGCCTGAAAATCATTCCTACCTTTAAGGCTAGCTATTTTAATGGCCCTAACAC
Alasmidonta_uwharriensis_Alas_2 TACTTTATATTTATTGTTTGCTTTGTGGTCAGGTTTAATTGGGTTGGCTTTAAGGCTTTTAATTCGAGCTGAATTGGGGCAACCAGGAAGGTTATTAGGCGATGATCAGTTGTATAATGTGATTGTTACGGCTCATGCTTTTATAATAATTTTTTTTCTGGTGATACCTATAATGATTGGGGGATTTGGTAATTGGCTTATTCCTTTGATAATTGGTGCTCCTGATATGGCTTTCCCTCGGCTAAATAACTTAAGATTTTGACTTCTTGTACCAGCTTTGTTTTTGTTACTAAGGTCTTCATTGGTGGAAAGTGGTGTAGGTACTGGTTGAACAGTATATCCTCCCTTATCCGGGAATGTTGCTCATTCAGGGGCTTCTGTTGATTTAGCTATCTTTTCTTTACATCTTGCCGGTGCTTCATCAATCTTAGGTGCTATTAATTTTATTTCCACTGTTGGAAATATGCGGTCTCCTGGCTTGGTTGCTGAGCGAATTCCTTTATTTGTTTGGGCTGTTACAGTAACAGCTGTGTTGCTGGTTGCTGCTTTGCCAGTTTTGGCTGGTGCTATTACAATGTTGCTTACTGATCGTAATTTGAATACTTCGTTTTTTGACCCTACAGGGGGAGGGGATCCTATTTTGTATATGCATTTGTTTCTCAACACCTAATCTCCACGATTATCACATATTTATTAATTTTATTGGGAGTGGCATTTTTTACTTTACTAGAACGAAAAGCTCTTGGATATTTTCAAATTCGAAAAGGCCCTAATAAGCTAGGGATTATTGGCATTCCTCAACCCTTAGCAGACGCCTTAAAACTTTTTATTAAAGAATGAGTCACTCCTATATCTTCTAACTTTCTCCCCTTTATCATAACTCCGACAGTTATACTTATCTTGGCCTTAAGAATATGACAATTGTTTCCTTCTTTTATACTATCAACCCAACTTACATTAGGAATGCTTCTATTCTTATGTATTTCTTCATTGGCTGTTTACACAACACTTATAGCAGGCTGGTCATCAAACTCTAAATATGCTTTACTTGGAGCTATTCGGGCCATAGCTCAAACAATTTCTTATGAAGTGACTATAACTTTAATTATTATCTTTTATTTATTTTTAACAATACACATAGATATTGTAAGAATCCGGATAACAAATATATCTGTTTGAGCAATCATACTTTTCTTACCATTAAGAGCCATATGATTAGCAGTTATCCTTGCAGAGACAAACCGAGCCCCCTTTGATTTTGCAGAAGGAGAATCAGAATTAGTTTCAGGATTCAACATCGAATATGGAAGAGCTGGATTTGCCTTTTTATTTATAGCGGAGTACAGAAATATTCTAATAATAAGCCTTATAACCTCATGCCTGTTAACAGGCACACTAATAACATCTATCCCAGTGGCCGTTATCTTCTTATGGGCCCGAGCAACCTTACCACGCTACCGATATGATCTTCTAATGGCAATAGCCTGAAAATCATTCCTACCTTTAAGGCTAGCTATTTTAATGGCCCTAACAC
Alasmidonta_uwharriensis_Alas_3 TACTTTATATTTATTGTTTGCTTTGTGGTCAGGTTTAATTGGGTTGGCTTTAAGGCTTTTAATTCGAGCTGAATTGGGGCAACCAGGAAGGTTATTAGGCGATGATCAGTTGTATAATGTGATTGTTACGGCTCATGCTTTTATAATAATTTTTTTTCTGGTGATACCTATAATGATTGGGGGATTTGGTAATTGGCTTATTCCTTTGATAATTGGTGCTCCTGATATGGCTTTCCCTCGGCTAAATAACTTAAGATTTTGACTTCTTGTACCAGCTTTGTTTTTGTTACTAAGGTCTTCATTGGTGGAAAGTGGTGTAGGTACTGGTTGAACAGTATATCCTCCCTTATCCGGGAATGTTGCTCATTCAGGGGCTTCTGTTGATTTAGCTATCTTTTCTTTACATCTTGCCGGTGCTTCATCAATCTTAGGTGCTATTAATTTTATTTCCACTGTTGGAAATATGCGGTCTCCTGGCTTGGTTGCTGAGCGAATTCCTTTATTTGTTTGGGCTGTTACAGTAACAGCTGTGTTGCTGGTTGCTGCTTTGCCAGTTTTGGCTGGTGCTATTACAATGTTGCTTACTGATCGTAATTTGAATACTTCGTTTTTTGACCCTACAGGGGGAGGGGATCCTATTTTGTATATGCATTTGTTTNNNNNNNNNNNNNNNNNNNNNNNNNNNNNNNNNNNNNNNNNNNNNNNNNNNNNNNNNNNNNNNNNNNNNNNNNNNNNNNNNNNNNNNNNNNNNNNNNNNNNNNNNNNNNNNNNNNNNNNNNNNNNNNNNNNNNNNNNNNNNNNNNNNNNNNNNNNNNNNNNNNNNNNNNNNNNNNNNNNNNNNNNNNNNNNNNNNNNNNNNNNNNNNNNNNNNNNNNNNNNNNNNNNNNNNNNNNNNNNNNNNNNNNNNNNNNNNNNNNNNNNNNNNNNNNNNNNNNNNNNNNNNNNNNNNNNNNNNNNNNNNNNNNNNNNNNNNNNNNNNNNNNNNNNNNNNNNNNNNNNNNNNNNNNNNNNNNNNNNNNNNNNNNNNNNNNNNNNNNNNNNNNNNNNNNNNNNNNNNNNNNNNNNNNNNNNNNNNNNNNNNNNNNNNNNNNNNNNNNNNNNNNNNNNNNNNNNNNNNNNNNNNNNNNNNNNNNNNNNNNNNNNNNNNNNNNNNNNNNNNNNNNNNNNNNNNNNNNNNNNNNNNNNNNNNNNNNNNNNNNNNNNNNNNNNNNNNNNNNNNNNNNNNNNNNNNNNNNNNNNNNNNNNNNNNNNNNNNNNNNNNNNNNNNNNNNNNNNNNNNNNNNNNNNNNNNNNNNNNNNNNNNNNNNNNNNNNNNNNNNNNNNNNNNNNNNNNNNNNNNNNNNNNNNNNNNNNNNNNNNNNNNNNNNNNNNNNNNNNNNNNNNNNNNNNNNNNNNNNNNNNNNNNNNNNNNNNNNNNNNNNNNNNNNNNNNNNNNNNNNNNNNNNNNNNNNNNNNNNNNNNNNNNNNNNNNNNNNNNNNNNNNNNNNNNNNNNNNNNNNNNNNNNNNNNNNNNNNNNNNNNNNNNNNNNNNNNN
Alasmidonta_uwharriensis_Alas_4 TACTTTATATTTATTGTTTGCTTTGTGGTCAGGTTTAATTGGGTTGGCTTTAAGGCTTTTAATTCGAGCTGAATTGGGGCAACCAGGAAGGTTATTAGGCGATGATCAGTTGTATAATGTGATTGTTACGGCTCATGCTTTTATAATAATTTTTTTTCTGGTGATACCTATAATGATTGGGGGATTTGGTAATTGGCTTATTCCTTTGATAATTGGTGCTCCTGATATGGCTTTCCCTCGGCTAAATAACTTAAGATTTTGACTTCTTGTACCAGCTTTGTTTTTATTACTAAGGTCTTCATTGGTGGAAAGTGGTGTAGGTACTGGTTGAACAGTATATCCTCCCTTATCCGGGAATGTTGCTCATTCAGGGGCTTCTGTGGATTTAGCTATCTTTTCTTTACATCTTGCCGGTGCTTCATCAATCTTAGGTGCTATTAATTTTATTTCCACTGTTGGAAATATGCGGTCTCCTGGCTTGGTTGCTGAGCGAATTCCTTTATTTGTTTGGGCTGTTACAGTAACAGCTGTGTTGCTGGTTGCTGCTTTGCCAGTTTTGGCTGGTGCTATTACAATGTTGCTTACTGATCGTAATTTGAATACTTCGTTTTTTGACCCTACAGGGGGAGGGGATCCTATTTTGTATATGCATTTGTTTCTCAACACCTAATCTCCACGATTATCACATATTTATTAATTTTATTGGGAGTGGCATTTTTTACTTTACTAGAACGAAAAGCTCTTGGATATTTTCAAATTCGAAAAGGCCCTAATAAGCTAGGGATTATTGGCATTCCTCAACCCTTAGCAGACGCCTTAAAACTTTTTATTAAAGAATGAGTCACTCCTATATCTTCTAACTTTCTCCCCTTTATCATAACTCCGACAGTTATACTTATCTTGGCCTTAAGAATATGACAATTGTTTCCTTCTTTTATACTATCAACCCAACTTACATTAGGAATGCTTCTATTTTTATGTATTTCTTCATTGGCTGTTTACACAACACTTATAGCAGGCTGGTCATCAAACTCTAAATATGCTTTACTTGGAGCTATTCGGGCCATAGCTCAAACAATTTCTTATGAAGTGACTATAACTTTAATTATTATCTTTTATTTATTTTTAACAATACACATAGATATTGTAAGAATCCGAATAACAAATATATCTGTTTGAGCAATCATACTTTTCTTACCATTAAGAGCCATATGATTAGCAGTTATCCTTGCAGAGACAAACCGAGCCCCCTTTGATTTTGCAGAAGGAGAATCAGAATTAGTTTCAGGATTCAACATCGAATATGGAAGAGCTGGATTTGCCTTTTTATTTATAGCGGAGTACAGAAATATTCTAATAATAAGCCTTATAACCTCATGCCTGTTAACAGGCACACTAATAACATCTATCCCAGTGGCCATTATCTTCTTATGGGCCCGAGCAACCTTACCACGCTACCGATATGATCTTCTAATGGCAATAGCCTGAAAATCATTCCTACCTTTAAGGCTAGCTATTTTAATGGCCCTAACAC
Alasmidonta_uwharriensis_Alas_5 TACTTTATATTTATTGTTTGCTTTGTGGTCAGGTTTAATTGGGTTGGCTTTAAGGCTTTTAATTCGAGCTGAATTGGGGCAACCAGGAAGGTTATTAGGCGATGATCAGTTGTATAATGTGATTGTTACGGCTCATGCTTTTATAATAATTTTTTTTCTGGTGATACCTATAATGATTGGGGGATTTGGTAATTGGCTTATTCCTTTGATAATTGGTGCTCCTGATATGGCTTTCCCTCGGCTAAATAACTTAAGATTTTGACTTCTTGTACCAGCTTTGTTTTTATTACTAAGGTCTTCATTGGTGGAAAGTGGTGTAGGTACTGGTTGAACAGTATATCCTCCCTTATCCGGGAATGTTGCTCATTCAGGGGCTTCTGTGGATTTAGCTATCTTTTCTTTACATCTTGCCGGTGCTTCATCAATCTTAGGTGCTATTAATTTTATTTCCACTGTTGGAAATATGCGGTCTCCTGGCTTGGTTGCTGAGCGAATTCCTTTATTTGTTTGGGCTGTTACAGTAACAGCTGTGTTGCTGGTTGCTGCTTTGCCAGTTTTGGCTGGTGCTATTACAATGTTGCTTACTGATCGTAATTTGAATACTTCGTTTTTTGACCCTACAGGGGGAGGGGATCCTATTTTGTATATGCATTTGTTTCTCAACACCTAATCTCCACGATTATCACATATTTATTAATTTTATTGGGAGTGGCATTTTTTACTTTACTAGAACGAAAAGCTCTTGGATATTTTCAAATTCGAAAAGGCCCTAATAAGCTAGGGATTATTGGCATTCCTCAACCCTTAGCAGACGCCTTAAAACTTTTTATTAAAGAATGAGTCACTCCTATATCTTCTAACTTTCTCCCCTTTATCATAACTCCGACAGTTATACTTATCTTGGCCTTAAGAATATGACAATTGTTTCCTTCTTTTATACTATCAACCCAACTTACATTAGGAATGCTTCTATTTTTATGTATTTCTTCATTGGCTGTTTACACAACACTTATAGCAGGCTGGTCATCAAACTCTAAATATGCTTTACTTGGAGCTATTCGGGCCATAGCTCAAACAATTTCTTATGAAGTGACTATAACTTTAATTATTATCTTTTATTTATTTTTAACAATACACATAGATATTGTAAGAATCCGAATAACAAATATATCTGTTTGAGCAATCATACTTTTCTTACCATTAAGAGCCATATGATTAGCAGTTATCCTTGCAGAGACAAACCGAGCCCCCTTTGATTTTGCAGAAGGAGAATCAGAATTAGTTTCAGGATTCAACATCGAATATGGAAGAGCTGGATTTGCCTTTTTATTTATAGCGGAGTACAGAAATATTCTAATAATAAGCCTTATAACCTCATGCCTGTTAACAGGCACACTAATAACATCTATCCCAGTGGCCATTATCTTCTTATGGGCCCGAGCAACCTTACCACGCTACCGATATGATCTTCTAATGGCAATAGCCTGAAAATCATTCCTACCTTTAAGGCTAGCTATTTTAATGGCCCTAACAC
Alasmidonta_viridis_Alas_S7 NNNNNNNNNNNNNNNNNNNNNNNNNNNNNNNNNNNNNNNNNNNNNNNNNNNNNNNNNNNNNNNNNNNNNNNNNNNNNNNNNNNNNNNNNNNNNNNNNNNNNNNNNNNNNNNNNNNNNNNNNNNNNNNNNNNNNCATGCTTTTATAATAATTTTTTTCTTAGTAATGCCTATGATAATTGGTGGGTTTGGTAATTGGCTTATTCCTTTAATAATTGGTGCTCCTGATATGGCTTTCCCTCGATTGAATAATTTAAGGTTTTGGCTTCTTGTTCCAGCTTTGTTTTTGCTATTAAGGTCTTCATTAGTGGAGAGGGGTGTAGGTACTGGTTGGACGGTATATCCTCCATTATCGGGTAATGTTGCTCATTCTGGAGCCTCCGTAGATTTAACTATTTTTTCTTTGCACCTTGCTGGTGCTTCTTCAATTTTGGGCGCTATTAATTTCATTNNNNNNNNNNNNNNNNNNNNNNNNNNNNNNNNNNNNNNNNNNNNNNNNNNNNNNNNNNNNNNNNNNNNNNNNNNNNNNNNNNNNNNNNNNNNNNNNNNNNNNNNNNNNNNNNNNNNNNNNNNNNNNNNNNNNNNNNNNNNNNNNNNNNNNNNNNNNNNNNNNNNNNNNNNNNNNNNNNNNNNNNNNNNNNNNNNNNNNNNNNNNNNNNNNCTCATCATCTAATTTCCACTGTTATCACATACTTATTAATTTTATTAGGTGTGGCATTTTTCACTTTACTAGAACGAAAAGCTCTCGGCTACTTCCAGATTCGAAAAGGCCCTAATAAGTTAGGGATTATTGGCATTCCTCAACCCTTAGCAGACGCTTTAAAACTTTTTGTTAAAGAGTGAGTTACACCGACATCTTCCAATTTCCTTCCCTTTATATTGACCCCAACAATTATACTAATCTTAGCCTTAAGAATATGACAACTATTTCCCTCTTTTTTACTATCAACTCAACTCACACTAGGTATGCTCTTATTTTTATGTATTTCCTCGCTAGCTGTTTACACAACACTTATAGCAGGTTGATCATCAAACTCCAAATACGCTTTACTTGGAGCTATTCGAGCTATAGCCCAAACGATTTCATATGAAGTAACCATAACTTTAATTATCATTTTTTACCTATACTTAACAATACAAATAGATATTGTAAGAATTCGCATAATAAACACATCTACTTGAGCGATCACACTATCCTTACCCTTAAGAGCTATATGATTAGCAGTTATTCTTGCAGAGACAAACCGAGCCCCTTTCGACTTTGCAGAAGGAGAATCAGAACTAGTCTCAGGATTTAATATTGAGTATGGAAGGGCTGGATTTGCTTTTTTATTTATAGCAGAGTACAGAAACATTTTAATAATAAGCCTAATAACCTCTTGTTTGCTTACAAGAACACTATTAATATCCATACCCGTGGCTATTGTTTTCCTATGAGCCCGAGCAACATTACCACGCTATCGATATGATTTACTAATGGCCATAGCCTGAAAATCATTTTTACCACTAAGATTAACTGTTCTAATACTTCTAACAC
Alasmidonta_viridis_Alas_S8 NNNNNNNNNNNNNNNNNNNNNNNNNNNNNNNNNNNNNNNNNNNNNNNNNNNNNNNNNNNNNNNNNNNNNNNNNNNNNNNNNNNNNNNNNNNNNNNNNNNNNNNNNNNNNNNNNNNNNNNNNNNNNNNNNNNNNNNNNNNNNNNNNNNNNNNNNNNNNNNNNNNNNNNNNNNNNNNNNNNNNNNNNNNNNNNNNNNNNNNNNNNNNNNNNNNNNNNNNNNNNNNNNNNNNNNNNNNNNNNNNNNNNNNNNNNNNNNNNNNNNNNNNNNNNNNNNNNNNNNNNNNNNNNNNNNNNNNNNNNNNNNNNNNNNNNNNNNNNNNNNNNNNNNNNNNNNNNNNNNNNNNNNNNNNNNNNNNNNNNNNNNNNNNNNNNNNNNNNNNNNNNNNNNNNNNNNNNNNNNNNNNNNNNNNNNNNNNNNNNNNNNNNNNNNNNNNNNNNNNNNNNNNNNNNNNNNNNNNNNNNNNNNNNNNNNNNNNNNNNNNNNNNNNNNNNNNNNNNNNNNNNNNNNNNNNNNNNNNNNNNNNNNNNNNNNNNNNNNNNNNNNNNNNNNNNNNNNNNNNNNNNNNNNNNNNNNNNNNNNNNNNNNNNNNNNNNNNNNNNNNNNNNNNNNNNNNNNNNNNNNNNNNNNNNNNNNNNNNNNNNNNNNNNNNNNNNNNNNNCTCATCATCTAATTTCCACTGTTATCACATACTTATTAATTTTATTAGGTGTGGCATTTTTCACTTTACTAGAACGAAAAGCTCTCGGCTACTTCCAGATTCGAAAAGGCCCTAATAAGTTAGGGATTATTGGCATTCCTCAACCCTTAGCAGACGCTTTAAAACTTTTTGTTAAAGAGTGAGTTACACCGACATCTTCCAATTTCCTTCCCTTTATATTGACCCCAACAATTATACTAATCTTAGCCTTAAGAATATGACAACTATTTCCCTCTTTTTTACTATCAACTCAACTCACACTAGGTATGCTCTTATTTTTATGTATTTCCTCGCTAGCTGTTTACACAACACTTATAGCAGGTTGATCATCAAACTCCAAATACGCTTTACTTGGAGCTATTCGAGCTATAGCCCAAACGATTTCATATGAAGTAACCATAACTTTAATTATCATTTTTTACCTATACTTAACAATACAAATAGATATTGTAAGAATTCGCATAATAAACACATCTACTTGAGCGATCACACTATCCTTACCCTTAAGAGCTATATGATTAGCAGTTATTCTTGCAGAGACAAACCGAGCCCCTTTCGACTTTGCAGAAGGAGAATCAGAACTAGTCTCAGGATTTAATATTGAGTATGGAAGGGCTGGATTTGCTTTTTTATTTATAGCAGAGTACAGAAACATTTTAATAATAAGCCTAATAACCTCTTGTTTGCTTACAAGAACACTATTAATATCCATACCCGTGGCTATTGTTTTCCTATGAGCCCGAGCAACATTACCACGCTATCGATATGATTTACTAATGGCCATAGCCTGAAAATCATTTTTACCACTAAGATTAACTGTTCTAATACTTCTAACAC
Alasmidonta_viridis_Alas_S10 NNNNNNNNNNNNNNNNNNNNNNNNNNNNNNNNNNNNNNNNNNNNNNNNNNNNNNNNNNNNNNNNNNNNNNNNNNNNNNNNNNNNNNNNNNNNNNNNNNNNNNNNNNNNNNNNNNNNNNNNNNNNNNNNNNNNNNNNNNNNNNNNNNNNNNNNNNNNNNNNNNNNNNNNNNNNNNNNNNNNNNNNNNNNNNNNNNNNNNNNNNNNNNNNNNNNNNNNNNNNNNNNNNNNNNNNNNNNNNNNNNNNNNNNNNNNNNNNNNNNNNNNNNNNNNNNNNNNNNNNNNNNNNNNNNNNNNNNNNNNNNNNNNNNNNNNNNNNNNNNNNNNNNNNNNNNNNNNNNNNNNNNNNNNNNNNNNNNNNNNNNNNNNNNNNNNNNNNNNNNNNNNNNNNNNNNNNNNNNNNNNNNNNNNNNNNNNNNNNNNNNNNNNNNNNNNNNNNNNNNNNNNNNNNNNNNNNNNNNNNNNNNNNNNNNNNNNNNNNNNNNNNNNNNNNNNNNNNNNNNNNNNNNNNNNNNNNNNNNNNNNNNNNNNNNNNNNNNNNNNNNNNNNNNNNNNNNNNNNNNNNNNNNNNNNNNNNNNNNNNNNNNNNNNNNNNNNNNNNNNNNNNNNNNNNNNNNNNNNNNNNNNNNNNNNNNNNNNNNNNNNNNNNNNNNNNNNNNNNCTCATCATCTAATTTCCACTGTTATCACATACTTATTAATTTTATTAGGTGTGGCATTTTTCACTTTACTAGAACGAAAAGCTCTCGGCTACTTCCAGATTCGAAAAGGCCCTAATAAGTTAGGGATTATTGGCATTCCTCAACCCTTAGCAGACGCTTTAAAACTTNTTGTTAAAGAGTGAGTTACACCGACATCTTCCAATTTCCTTCCCTTTATATTGACCCCAACAATTATACTAATCTTAGCCTTAAGAATATGACAACTATTTCCCTCTTTTTTACTATCAACTCAACTCACACTAGGTATGCTCTTATTTTTATGTATTTCCTCGCTAGCTGTTTACACAACACTTATAGCAGGTTGATCATCAAACTCCAAATACGCTTTACTTGGAGCTATTCGAGCTATAGCCCAAACGATTTCATATGAAGTAACCATAACTTTAATTATCATTTTTTACCTATACTTAACAATACAAATAGATATTGTAAGAATTCGCATAATAAACACATCTACTTGAGCGATCACACTATCCTTACCCTTAAGAGCTATATGATTAGCAGTTATTCTTGCAGAGACAAACCGAGCCCCTTTCGACTTTGCAGAAGGAGAATCAGAACTAGTCTCAGGATTTAATATTGAGTATGGAAGGGCTGGATTTGCTTTTTTATTTATAGCAGAGTACAGAAACATTTTAATAATAAGCCTAATAACCTCTTGTTTGCTTACAAGAACACTATTAATATCCATACCCGTGGCTATTGTTTTCCTATGAGCCCGAGCAACATTACCACGCTATCGATATGATTTACTAATGGCCATAGCCTGAAAATCATTTTTACCACTAAGATTAACTGTTCTAATACTTCTAACAC
Alasmidonta_arcula_isolate_344 TACTTTATATTTGTTATTTGCTTTGTGGTCGGGTTTAATTGGGTTGGCTTTAAGACTTTTAATCCGAGCTGAATTAGGGCAACCAGGAAGGTTATTAGGCGATGATCAGTTGTATAATGTGATTGTTACGGCTCATGCTTTTATAATAATTTTTTTTCTAGTAATACCTATGATAATTGGGGGATTTGGTAATTGGCTTATTCCTTTGATAATTGGTGCTCCTGATATGGCTTTTCCTCGGTTGAATAATTTAAGATTTTGACTTCTTGTACCGGCTTTATTTTTATTATTAAGATCTTCATTGGTGGAAAGTGGTGTGGGTACTGGTTGGACAGTATATCCTCCTTTATCTGGGAATGTTGCTCATTCCGGGGCTTCTGTAGATTTAGCTATTTTTTCTTTACATCTTGCTGGTGCTTCATCAATTTTAGGTGCTATTAACTTTATTTCTACTGTTGGGAATATGCGGTCTCCTGGTTTAGTTGCTGAGCGAATTCCTTTATTTGTTTGAGCTGTTACTGTAACAGCCGTGTTATTAGTTGCTGCTTTGCCAGTTTTAGCTGGTGCTATTACAATATTGCTTACTGATCGTAATCTGAATACTTCATTTTTTGATCCAACGGGGGGGGGAGATCCTNNNNNNNNNNNNNNNNNNNNNNNNNNNNNNNNNNNNNNNNNNNNNNNNNNNNNNNNNNNNNNNNNNNNNNNNNNNNNNNNNNNNNNNNNNNNNNNNNNNNNNNNNNNNNNNNNNNNNNNNNNNNNNNNNNNNNNNNNNNNNNNNNNNNNNNNNNNNNNNNNNNNNNNNNNNNNNNNNNNNNNNNNNNNNNNNNNNNNNNNNNNNNNNNNNNNNNNNNNNNNNNNNNNNNNNNNNNNNNNNNNNNNNNNNNNNNNNNNNNNNNNNNNNNNNNNNNNNNNNNNNNNNNNNNNNNNNNNNNNNNNNNNNNNNNNNNNNNNNNNNNNNNNNNNNNNNNNNNNNNNNNNNNNNNNNNNNNNNNNNNNNNNNNNNNNNNNNNNNNNNNNNNNNNNNNNNNNNNNNNNNNNNNNNNNNNNNNNNNNNNNNNNNNNNNNNNNNNNNNNNNNNNNNNNNNNNNNNNNNNNNNNNNNNNNNNNNNNNNNNNNNNNNNNNNNNNNNNNNNNNNNNNNNNNNNNNNNNNNNNNNNNNNNNNNNNNNNNNNNNNNNNNNNNNNNNNNNNNNNNNNNNNNNNNNNNNNNNNNNNNNNNNNNNNNNNNNNNNNNNNNNNNNNNNNNNNNNNNNNNNNNNNNNNNNNNNNNNNNNNNNNNNNNNNNNNNNNNNNNNNNNNNNNNNNNNNNNNNNNNNNNNNNNNNNNNNNNNNNNNNNNNNNNNNNNNNNNNNNNNNNNNNNNNNNNNNNNNNNNNNNNNNNNNNNNNNNNNNNNNNNNNNNNNNNNNNNNNNNNNNNNNNNNNNNNNNNNNNNNNNNNNNNNNNNNNNNNNNNNNNNNNNNNNNNNNNNNNNNNNNNNNNNNNNNNNNNNNNNNNNNNNNNNNNNNNNNNNNNNNNNNNNNNNNNNNNNNNN
Alasmidonta_arcula_isolate_822 TACTTTATATTTGTTATTTGCTTTGTGGTCGGGTTTAATTGGGTTGGCTTTAAGACTTTTAATCCGAGCTGAATTAGGGCAACCAGGAAGGTTATTAGGCGATGATCAGTTGTATAATGTGATTGTTACGGCTCATGCTTTTATAATAATTTTTTTTCTGGTAATACCTATGATAATTGGGGGATTTGGTAATTGGCTTATTCCTTTGATAATTGGTGCTCCTGATATGGCTTTTCCTCGGTTGAATAATTTAAGATTTTGACTTCTTGTACCGGCTTTATTTTTATTATTAAGATCTTCATTGGTGGAAAGTGGTGTGGGTACTGGTTGGACAGTATATCCTCCTTTATCTGGGAATGTTGCTCATTCCGGGGCTTCTGTAGATTTAGCTATTTTTTCTTTACATCTTGCTGGTGCTTCATCAATTTTAGGTGCTATTAACTTTATTTCTACTGTTGGGAATATGCGGTCTCCTGGTTTAGTTGCTGAGCGAATTCCTTTATTTGTTTGAGCTGTTACTGTAACAGCCGTGTTATTAGTTGCTGCTTTGCCAGTTTTAGCTGGTGCTATTACAATATTGCTTACTGATCGTAATCTGAATACTTCATTTTTTGATCCAACGGGGGGGGGAGATCCTNNNNNNNNNNNNNNNNNNNNNNNNNNNNNNNNNNNNNNNNNNNNNNNNNNNNNNNNNNNNNNNNNNNNNNNNNNNNNNNNNNNNNNNNNNNNNNNNNNNNNNNNNNNNNNNNNNNNNNNNNNNNNNNNNNNNNNNNNNNNNNNNNNNNNNNNNNNNNNNNNNNNNNNNNNNNNNNNNNNNNNNNNNNNNNNNNNNNNNNNNNNNNNNNNNNNNNNNNNNNNNNNNNNNNNNNNNNNNNNNNNNNNNNNNNNNNNNNNNNNNNNNNNNNNNNNNNNNNNNNNNNNNNNNNNNNNNNNNNNNNNNNNNNNNNNNNNNNNNNNNNNNNNNNNNNNNNNNNNNNNNNNNNNNNNNNNNNNNNNNNNNNNNNNNNNNNNNNNNNNNNNNNNNNNNNNNNNNNNNNNNNNNNNNNNNNNNNNNNNNNNNNNNNNNNNNNNNNNNNNNNNNNNNNNNNNNNNNNNNNNNNNNNNNNNNNNNNNNNNNNNNNNNNNNNNNNNNNNNNNNNNNNNNNNNNNNNNNNNNNNNNNNNNNNNNNNNNNNNNNNNNNNNNNNNNNNNNNNNNNNNNNNNNNNNNNNNNNNNNNNNNNNNNNNNNNNNNNNNNNNNNNNNNNNNNNNNNNNNNNNNNNNNNNNNNNNNNNNNNNNNNNNNNNNNNNNNNNNNNNNNNNNNNNNNNNNNNNNNNNNNNNNNNNNNNNNNNNNNNNNNNNNNNNNNNNNNNNNNNNNNNNNNNNNNNNNNNNNNNNNNNNNNNNNNNNNNNNNNNNNNNNNNNNNNNNNNNNNNNNNNNNNNNNNNNNNNNNNNNNNNNNNNNNNNNNNNNNNNNNNNNNNNNNNNNNNNNNNNNNNNNNNNNNNNNNNNNNNNNNNNNNNNNNNNNNNNNNNNNNNNNNNNNNNNNNNNNNN
Alasmidonta_arcula_isolate_1642 TACTTTATATTTGTTATTTGCTTTGTGGTCGGGGTTAATTGGGTTGGCTTTAAGACTTTTAATCCGAGCTGAATTAGGGCAACCAGGAAGGTTATTAGGTGATGATCAGTTGTATAATGTGATTGTTACGGCTCATGCTTTTATAATAATTTTTTTTCTGGTAATACCTATGATAATTGGGGGATTTGGTAATTGGCTTATTCCTTTGATAATTGGTGCTCCTGATATGGCTTTTCCTCGGTTGAATAATTTAAGATTTTGACTTCTTGTACCGGCTTTATTTTTATTATTAAGATCTTCATTGGTGGAAAGTGGTGTGGGTACTGGTTGGACAGTATATCCTCCTTTATCTGGGAATGTTGCTCATTCCGGGGCTTCTGTAGATTTAGCTATTTTTTCTTTACATCTTGCTGGTGCTTCATCAATTTTAGGTGCTATTAACTTTATTTCTACTGTTGGGAATATGCGGTCTCCTGGTTTAGTTGCTGAGCGAATTCCTTTATTTGTTTGAGCTGTTACTGTAACAGCCGTGTTATTAGTTGCTGCTTTGCCAGTTTTAGCTGGTGCTATTACAATATTGCTTACTGATCGTAATCTGAATACTTCATTTTTTGATCCAACGGGGGGGGGAGATCCTNNNNNNNNNNNNNNNNNNNNNNNNNNNNNNNNNNNNNNNNNNNNNNNNNNNNNNNNNNNNNNNNNNNNNNNNNNNNNNNNNNNNNNNNNNNNNNNNNNNNNNNNNNNNNNNNNNNNNNNNNNNNNNNNNNNNNNNNNNNNNNNNNNNNNNNNNNNNNNNNNNNNNNNNNNNNNNNNNNNNNNNNNNNNNNNNNNNNNNNNNNNNNNNNNNNNNNNNNNNNNNNNNNNNNNNNNNNNNNNNNNNNNNNNNNNNNNNNNNNNNNNNNNNNNNNNNNNNNNNNNNNNNNNNNNNNNNNNNNNNNNNNNNNNNNNNNNNNNNNNNNNNNNNNNNNNNNNNNNNNNNNNNNNNNNNNNNNNNNNNNNNNNNNNNNNNNNNNNNNNNNNNNNNNNNNNNNNNNNNNNNNNNNNNNNNNNNNNNNNNNNNNNNNNNNNNNNNNNNNNNNNNNNNNNNNNNNNNNNNNNNNNNNNNNNNNNNNNNNNNNNNNNNNNNNNNNNNNNNNNNNNNNNNNNNNNNNNNNNNNNNNNNNNNNNNNNNNNNNNNNNNNNNNNNNNNNNNNNNNNNNNNNNNNNNNNNNNNNNNNNNNNNNNNNNNNNNNNNNNNNNNNNNNNNNNNNNNNNNNNNNNNNNNNNNNNNNNNNNNNNNNNNNNNNNNNNNNNNNNNNNNNNNNNNNNNNNNNNNNNNNNNNNNNNNNNNNNNNNNNNNNNNNNNNNNNNNNNNNNNNNNNNNNNNNNNNNNNNNNNNNNNNNNNNNNNNNNNNNNNNNNNNNNNNNNNNNNNNNNNNNNNNNNNNNNNNNNNNNNNNNNNNNNNNNNNNNNNNNNNNNNNNNNNNNNNNNNNNNNNNNNNNNNNNNNNNNNNNNNNNNNNNNNNNNNNNNNNNNNNNNNNNNNNNNNNNNNNN
Alasmidonta_arcula_isolate_1700 TACTTTATATTTGTTATTTGCTTTGTGGTCGGGTTTAATTGGGTTGGCTTTAAGACTTTTAATCCGAGCTGAATTAGGGCAACCAGGAAGGTTATTAGGTGATGATCAGTTGTATAATGTGATTGTTACGGCTCATGCTTTTATAATAATTTTTTTTCTGGTAATACCTATGATAATTGGGGGATTTGGTAATTGGCTTATTCCTTTGATAATTGGTGCTCCTGATATGGCTTTTCCTCGGTTGAATAATTTAAGATTTTGACTTCTTGTACCGGCTTTATTTTTATTATTAAGATCTTCATTGGTGGAAAGTGGTGTGGGTACTGGTTGGACAGTATATCCTCCTTTATCTGGGAATGTTGCTCATTCCGGGGCTTCTGTAGATTTAGCTATTTTTTCTTTACATCTTGCTGGTGCTTCATCAATTTTAGGTGCTATTAACTTTATTTCTACTGTTGGGAATATGCGGTCTCCTGGTTTAGTTGCTGAGCGAATTCCTTTATTTGTTTGAGCTGTTACTGTAACAGCCGTGTTATTAGTTGCTGCTTTGCCAGTTTTAGCTGGTGCTATTACAATATTGCTTACTGATCGTAATCTGAATACTTCATTTTTTGATCCAACGGGGGGGGGAGATCCTNNNNNNNNNNNNNNNNNNNNNNNNNNNNNNNNNNNNNNNNNNNNNNNNNNNNNNNNNNNNNNNNNNNNNNNNNNNNNNNNNNNNNNNNNNNNNNNNNNNNNNNNNNNNNNNNNNNNNNNNNNNNNNNNNNNNNNNNNNNNNNNNNNNNNNNNNNNNNNNNNNNNNNNNNNNNNNNNNNNNNNNNNNNNNNNNNNNNNNNNNNNNNNNNNNNNNNNNNNNNNNNNNNNNNNNNNNNNNNNNNNNNNNNNNNNNNNNNNNNNNNNNNNNNNNNNNNNNNNNNNNNNNNNNNNNNNNNNNNNNNNNNNNNNNNNNNNNNNNNNNNNNNNNNNNNNNNNNNNNNNNNNNNNNNNNNNNNNNNNNNNNNNNNNNNNNNNNNNNNNNNNNNNNNNNNNNNNNNNNNNNNNNNNNNNNNNNNNNNNNNNNNNNNNNNNNNNNNNNNNNNNNNNNNNNNNNNNNNNNNNNNNNNNNNNNNNNNNNNNNNNNNNNNNNNNNNNNNNNNNNNNNNNNNNNNNNNNNNNNNNNNNNNNNNNNNNNNNNNNNNNNNNNNNNNNNNNNNNNNNNNNNNNNNNNNNNNNNNNNNNNNNNNNNNNNNNNNNNNNNNNNNNNNNNNNNNNNNNNNNNNNNNNNNNNNNNNNNNNNNNNNNNNNNNNNNNNNNNNNNNNNNNNNNNNNNNNNNNNNNNNNNNNNNNNNNNNNNNNNNNNNNNNNNNNNNNNNNNNNNNNNNNNNNNNNNNNNNNNNNNNNNNNNNNNNNNNNNNNNNNNNNNNNNNNNNNNNNNNNNNNNNNNNNNNNNNNNNNNNNNNNNNNNNNNNNNNNNNNNNNNNNNNNNNNNNNNNNNNNNNNNNNNNNNNNNNNNNNNNNNNNNNNNNNNNNNNNNNNNNNNNNNNNNNNNNNNNNN
Alasmidonta_arcula_isolate_2049 TACTTTATATTTGTTATTTGCTTTGTGGTCGGGTTTAATTGGGTTGGCTTTGAGACTTTTAATCCGAGCTGAATTAGGGCAACCAGGAAGGTTATTAGGCGATGATCAGTTGTATAATGTGATTGTTACGGCTCATGCTTTTATAATAATTTTTTTTCTGGTAATACCTATGATAATTGGGGGATTTGGTAATTGGCTTATTCCTTTGATAATTGGTGCTCCTGATATGGCTTTTCCTCGGTTGAATAATTTAAGATTTTGACTTCTTGTACCGGCTTTATTTTTATTATTAAGATCTTCATTGGTGGAAAGTGGTGTGGGTACTGGTTGGACAGTATATCCTCCTTTATCTGGGAATGTTGCTCATTCCGGGGCTTCTGTAGATTTAGCTATTTTTTCTTTACATCTTGCTGGTGCTTCATCAATTTTAGGTGCTATTAACTTTATTTCTACTGTTGGGAATATGCGGTCTCCTGGTTTAGTTGCTGAGCGAATTCCTTTATTTGTTTGAGCTGTTACTGTAACAGCCGTGTTATTAGTTGCTGCTTTGCCAGTTTTAGCTGGTGCTATTACAATATTGCTTACTGATCGTAATCTGAATACTTCATTTTTTGATCCAACGGGGGGGGGAGATCCTNNNNNNNNNNNNNNNNNNNNNNNNNNNNNNNNNNNNNNNNNNNNNNNNNNNNNNNNNNNNNNNNNNNNNNNNNNNNNNNNNNNNNNNNNNNNNNNNNNNNNNNNNNNNNNNNNNNNNNNNNNNNNNNNNNNNNNNNNNNNNNNNNNNNNNNNNNNNNNNNNNNNNNNNNNNNNNNNNNNNNNNNNNNNNNNNNNNNNNNNNNNNNNNNNNNNNNNNNNNNNNNNNNNNNNNNNNNNNNNNNNNNNNNNNNNNNNNNNNNNNNNNNNNNNNNNNNNNNNNNNNNNNNNNNNNNNNNNNNNNNNNNNNNNNNNNNNNNNNNNNNNNNNNNNNNNNNNNNNNNNNNNNNNNNNNNNNNNNNNNNNNNNNNNNNNNNNNNNNNNNNNNNNNNNNNNNNNNNNNNNNNNNNNNNNNNNNNNNNNNNNNNNNNNNNNNNNNNNNNNNNNNNNNNNNNNNNNNNNNNNNNNNNNNNNNNNNNNNNNNNNNNNNNNNNNNNNNNNNNNNNNNNNNNNNNNNNNNNNNNNNNNNNNNNNNNNNNNNNNNNNNNNNNNNNNNNNNNNNNNNNNNNNNNNNNNNNNNNNNNNNNNNNNNNNNNNNNNNNNNNNNNNNNNNNNNNNNNNNNNNNNNNNNNNNNNNNNNNNNNNNNNNNNNNNNNNNNNNNNNNNNNNNNNNNNNNNNNNNNNNNNNNNNNNNNNNNNNNNNNNNNNNNNNNNNNNNNNNNNNNNNNNNNNNNNNNNNNNNNNNNNNNNNNNNNNNNNNNNNNNNNNNNNNNNNNNNNNNNNNNNNNNNNNNNNNNNNNNNNNNNNNNNNNNNNNNNNNNNNNNNNNNNNNNNNNNNNNNNNNNNNNNNNNNNNNNNNNNNNNNNNNNNNNNNNNNNNNNNNNNNNNNNNNNNNNNNNNN
Alasmidonta_heterodon_haplotype_1 NNNNNNNNNNNNNNNNNNNNNNNNNNNNNNNNNNNNAATTGGGTTGGCTTTAAGACTTTTAATCCGAGCTGAGTTAGGGCAACCTGGAAGGTTGTTAGGAGATGACCAGTTATACAATGTGATTGTTACAGCTCATGCTTTTATAATAATTTTTTTTTTAGTAATACCTATGATAATTGGTGGTTTTGGTAATTGGCTTATTCCTTTAATAATTGGCGCTCCTGATATGGCTTTTCCTCGACTAAATAATTTAAGTTTTTGGCTTCTTGTACCAGCTTTGTTTTTGTTATTAAGTTCTTCGTTGGTTGAAAGGGGTGTGGGGACTGGGTGAACAGTGTATCCTCCTTTATCTGGAAATGTTGCTCATTCCGGGGCTTCGGTTGATTTAGCTATTTTTTCTTTACATCTTGCTGGTGCTTCTTCAATTTTAGGCGCTATTAATTTTATTTCTACTGTTGGAAATATGCGGTCTCCTGGTTTGGTAGCTGAGCGAATTCCTTTATTTGTTTGAGCTGTTACGGTAACAGCTATGTTGTTAGTTGCTGCTTTACCTGTTTTAGCTGGTGCCATTACTATACTTCTTACTGATCGTAATTTAAATACTTCGTTTTTTGACCCNNNNNNNNNNNNNNNNNNNNNNNNNNNNNNNNNNNNNNNNNNNNNNNNNNNNNNNNNNNNNNNNNNNNNNNNNNNNNNNNNNNNNNNNNNNNNNNNNNNNNNNNNNNNNNNNNNNNNNNNNNNNNNNNNNNNNNNNNNNNNNNNNNNNNNNNNNNNNNNNNNNNNNNNNNNNNNNNNNNNNNNNNNNNNNNNNNNNNNNNNNNNNNNNNNNNNNNNNNNNNNNNNNNNNNNNNNNNNNNNNNNNNNNNNNNNNNNNNNNNNNNNNNNNNNNNNNNNNNNNNNNNNNNNNNNNNNNNNNNNNNNNNNNNNNNNNNNNNNNNNNNNNNNNNNNNNNNNNNNNNNNNNNNNNNNNNNNNNNNNNNNNNNNNNNNNNNNNNNNNNNNNNNNNNNNNNNNNNNNNNNNNNNNNNNNNNNNNNNNNNNNNNNNNNNNNNNNNNNNNNNNNNNNNNNNNNNNNNNNNNNNNNNNNNNNNNNNNNNNNNNNNNNNNNNNNNNNNNNNNNNNNNNNNNNNNNNNNNNNNNNNNNNNNNNNNNNNNNNNNNNNNNNNNNNNNNNNNNNNNNNNNNNNNNNNNNNNNNNNNNNNNNNNNNNNNNNNNNNNNNNNNNNNNNNNNNNNNNNNNNNNNNNNNNNNNNNNNNNNNNNNNNNNNNNNNNNNNNNNNNNNNNNNNNNNNNNNNNNNNNNNNNNNNNNNNNNNNNNNNNNNNNNNNNNNNNNNNNNNNNNNNNNNNNNNNNNNNNNNNNNNNNNNNNNNNNNNNNNNNNNNNNNNNNNNNNNNNNNNNNNNNNNNNNNNNNNNNNNNNNNNNNNNNNNNNNNNNNNNNNNNNNNNNNNNNNNNNNNNNNNNNNNNNNNNNNNNNNNNNNNNNNNNNNNNNNNNNNNNNNNNNNNNNNNNNNNNNNNNNNNNNNNNNNNNNNNNN
Alasmidonta_heterodon_haplotype_2 NNNNNNNNNNNNNNNNNNNNNNNNNNNNNNNNNNNNAATTGGGTTGGCTTTAAGACTTTTAATCCGAGCTGAGTTAGGGCAACCTGGAAGGTTGTTAGGAGATGACCAGTTATACAATGTGATTGTTACAGCTCATGCTTTTATAATAATTTTTTTTTTAGTAATACCTATGATAATTGGTGGTTTTGGTAATTGGCTTATTCCTTTAATAATTGGCGCTCCTGATATGGCTTTTCCTCGACTAAATAATTTAAGTTTTTGGCTTCTTGTACCAGCTTTGTTTTTGTTATTAAGTTCTTCGTTGGTTGAAAGGGGTGTGGGGACTGGGTGAACAGTGTATCCTCCTTTATCTGGAAATGTTGCTCATTCCGGGGCTTCGGTTGATTTAGCTATTTTTTCTTTACATCTTGCTGGTGCTTCTTCAATTTTAGGTGCTATTAATTTTATTTCTACTGTTGGAAATATGCGGTCTCCTGGTTTGGTAGCTGAGCGAATTCCTTTATTTGTTTGAGCTGTTACGGTAACAGCTATTTTGTTAGTTGCTGCTTTACCTGTTTTAGCTGGTGCCATTACTATACTTCTTACTGATCGTAATTTAAATACTTCGTTTTTTGACCCNNNNNNNNNNNNNNNNNNNNNNNNNNNNNNNNNNNNNNNNNNNNNNNNNNNNNNNNNNNNNNNNNNNNNNNNNNNNNNNNNNNNNNNNNNNNNNNNNNNNNNNNNNNNNNNNNNNNNNNNNNNNNNNNNNNNNNNNNNNNNNNNNNNNNNNNNNNNNNNNNNNNNNNNNNNNNNNNNNNNNNNNNNNNNNNNNNNNNNNNNNNNNNNNNNNNNNNNNNNNNNNNNNNNNNNNNNNNNNNNNNNNNNNNNNNNNNNNNNNNNNNNNNNNNNNNNNNNNNNNNNNNNNNNNNNNNNNNNNNNNNNNNNNNNNNNNNNNNNNNNNNNNNNNNNNNNNNNNNNNNNNNNNNNNNNNNNNNNNNNNNNNNNNNNNNNNNNNNNNNNNNNNNNNNNNNNNNNNNNNNNNNNNNNNNNNNNNNNNNNNNNNNNNNNNNNNNNNNNNNNNNNNNNNNNNNNNNNNNNNNNNNNNNNNNNNNNNNNNNNNNNNNNNNNNNNNNNNNNNNNNNNNNNNNNNNNNNNNNNNNNNNNNNNNNNNNNNNNNNNNNNNNNNNNNNNNNNNNNNNNNNNNNNNNNNNNNNNNNNNNNNNNNNNNNNNNNNNNNNNNNNNNNNNNNNNNNNNNNNNNNNNNNNNNNNNNNNNNNNNNNNNNNNNNNNNNNNNNNNNNNNNNNNNNNNNNNNNNNNNNNNNNNNNNNNNNNNNNNNNNNNNNNNNNNNNNNNNNNNNNNNNNNNNNNNNNNNNNNNNNNNNNNNNNNNNNNNNNNNNNNNNNNNNNNNNNNNNNNNNNNNNNNNNNNNNNNNNNNNNNNNNNNNNNNNNNNNNNNNNNNNNNNNNNNNNNNNNNNNNNNNNNNNNNNNNNNNNNNNNNNNNNNNNNNNNNNNNNNNNNNNNNNNNNNNNNNNNNNNNNNNNNNNNNNNNNNNN
Alasmidonta_heterodon_haplotype_3 NNNNNNNNNNNNNNNNNNNNNNNNNNNNNNNNNNNNNATTGGGTTGGCTTTAAGACTTTTAATCCGAGCTGAGTTAGGGCAACCTGGGAGGTTGTTAGGAGATGACCAGTTATACAATGTGATTGTTACAGCTCATGCTTTTATAATAATTTTTTTTTTAGTAATACCTATGATAATTGGTGGTTTTGGTAATTGGCTTATTCCTTTAATAATTGGCGCTCCTGATATGGCTTTTCCTCGACTAAATAATTTAAGTTTTTGGCTTCTTGTACCAGCTTTGTTTTTGTTATTAAGTTCTTCGTTGGTTGAAAGGGGTGTGGGGACTGGGTGAACAGTGTATCCTCCTTTATCTGGAAATGTTGCTCATTCCGGGGCTTCGGTTGATTTAGCTATTTTTTCTTTACATCTTGCTGGTGCTTCTTCAATTTTAGGTGCTATTAATTTTATTTCTACTGTTGGAAATATGCGGTCTCCTGGTTTGGTAGCTGAGCGAATTCCTTTATTTGTTTGAGCTGTTACGGTAACAGCTGTGTTGTTAGTTGCTGCTTTACCTGTTTTAGCTGGTGCCATTACTATACTTCTTACTGATCGTAATTTAAATACTTCGTTTTTTGACCCNNNNNNNNNNNNNNNNNNNNNNNNNNNNNNNNNNNNNNNNNNNNNNNNNNNNNNNNNNNNNNNNNNNNNNNNNNNNNNNNNNNNNNNNNNNNNNNNNNNNNNNNNNNNNNNNNNNNNNNNNNNNNNNNNNNNNNNNNNNNNNNNNNNNNNNNNNNNNNNNNNNNNNNNNNNNNNNNNNNNNNNNNNNNNNNNNNNNNNNNNNNNNNNNNNNNNNNNNNNNNNNNNNNNNNNNNNNNNNNNNNNNNNNNNNNNNNNNNNNNNNNNNNNNNNNNNNNNNNNNNNNNNNNNNNNNNNNNNNNNNNNNNNNNNNNNNNNNNNNNNNNNNNNNNNNNNNNNNNNNNNNNNNNNNNNNNNNNNNNNNNNNNNNNNNNNNNNNNNNNNNNNNNNNNNNNNNNNNNNNNNNNNNNNNNNNNNNNNNNNNNNNNNNNNNNNNNNNNNNNNNNNNNNNNNNNNNNNNNNNNNNNNNNNNNNNNNNNNNNNNNNNNNNNNNNNNNNNNNNNNNNNNNNNNNNNNNNNNNNNNNNNNNNNNNNNNNNNNNNNNNNNNNNNNNNNNNNNNNNNNNNNNNNNNNNNNNNNNNNNNNNNNNNNNNNNNNNNNNNNNNNNNNNNNNNNNNNNNNNNNNNNNNNNNNNNNNNNNNNNNNNNNNNNNNNNNNNNNNNNNNNNNNNNNNNNNNNNNNNNNNNNNNNNNNNNNNNNNNNNNNNNNNNNNNNNNNNNNNNNNNNNNNNNNNNNNNNNNNNNNNNNNNNNNNNNNNNNNNNNNNNNNNNNNNNNNNNNNNNNNNNNNNNNNNNNNNNNNNNNNNNNNNNNNNNNNNNNNNNNNNNNNNNNNNNNNNNNNNNNNNNNNNNNNNNNNNNNNNNNNNNNNNNNNNNNNNNNNNNNNNNNNNNNNNNNNNNNNNNNNNNNNNNNNNNNNNNN
Alasmidonta_heterodon_haplotype_4 NNNNNNNNNNNNNNNNNNNNNNNNNNNNNNNNNNNNAATTGGGTTGGCTTTAAGACTTTTAATCCGAGCTGAGTTAGGGCAACCTGGGAGGTTGTTAGGAGATGACCAGTTATACAATGTAATTGTTACAGCTCATGCTTTTATAATAATTTTTTTTTTGGTAATGCCTATGATAATTGGTGGTTTTGGTAATTGGCTTATTCCTTTAATAATTGGCGCTCCTGATATGGCTTTTCCTCGACTAAATAATTTAAGTTTTTGGCTTCTTGTACCAGCTTTGTTTTTGTTATTAAGTTCTTCGTTGGTTGAAAGGGGTGTGGGGACTGGGTGAACAGTGTATCCTCCTTTATCTGGAAATGTTGCTCATTCCGGGGCTTCGGTTGATTTAGCTATTTTTTCTTTACATCTTGCTGGTGCTTCTTCAATTTTAGGTGCTATTAATTTTATTTCTACTGTTGGAAATATGCGGTCTCCTGGTTTGGTAGCTGAGCGAATTCCTTTATTTGTTTGAGCTGTTACGGTAACAGCTGTGTTGTTAGTTGCTGCTTTACCTGTTTTAGCTGGTGCCATTACTATACTTCTTACTGATCGTAATTTAAATACTTCGTTTTTTGACCCNNNNNNNNNNNNNNNNNNNNNNNNNNNNNNNNNNNNNNNNNNNNNNNNNNNNNNNNNNNNNNNNNNNNNNNNNNNNNNNNNNNNNNNNNNNNNNNNNNNNNNNNNNNNNNNNNNNNNNNNNNNNNNNNNNNNNNNNNNNNNNNNNNNNNNNNNNNNNNNNNNNNNNNNNNNNNNNNNNNNNNNNNNNNNNNNNNNNNNNNNNNNNNNNNNNNNNNNNNNNNNNNNNNNNNNNNNNNNNNNNNNNNNNNNNNNNNNNNNNNNNNNNNNNNNNNNNNNNNNNNNNNNNNNNNNNNNNNNNNNNNNNNNNNNNNNNNNNNNNNNNNNNNNNNNNNNNNNNNNNNNNNNNNNNNNNNNNNNNNNNNNNNNNNNNNNNNNNNNNNNNNNNNNNNNNNNNNNNNNNNNNNNNNNNNNNNNNNNNNNNNNNNNNNNNNNNNNNNNNNNNNNNNNNNNNNNNNNNNNNNNNNNNNNNNNNNNNNNNNNNNNNNNNNNNNNNNNNNNNNNNNNNNNNNNNNNNNNNNNNNNNNNNNNNNNNNNNNNNNNNNNNNNNNNNNNNNNNNNNNNNNNNNNNNNNNNNNNNNNNNNNNNNNNNNNNNNNNNNNNNNNNNNNNNNNNNNNNNNNNNNNNNNNNNNNNNNNNNNNNNNNNNNNNNNNNNNNNNNNNNNNNNNNNNNNNNNNNNNNNNNNNNNNNNNNNNNNNNNNNNNNNNNNNNNNNNNNNNNNNNNNNNNNNNNNNNNNNNNNNNNNNNNNNNNNNNNNNNNNNNNNNNNNNNNNNNNNNNNNNNNNNNNNNNNNNNNNNNNNNNNNNNNNNNNNNNNNNNNNNNNNNNNNNNNNNNNNNNNNNNNNNNNNNNNNNNNNNNNNNNNNNNNNNNNNNNNNNNNNNNNNNNNNNNNNNNNNNNNNNNNNNNNNNNNNNNNNN
Alasmidonta_heterodon_NC_037431 TACTTTGTATTTATTATTAGCTTTGTGGTCTGGTTTAATTGGGTTGGCTTTAAGACTTTTAATCCGAGCTGAGTTAGGGCAACCTGGAAGGTTGTTAGGAGATGACCAGTTATACAATGTGATTGTTACAGCTCATGCTTTTATAATAATTTTTTTTTTAGTAATACCTATGATAATTGGTGGTTTTGGTAATTGGCTTATTCCTTTAATAATTGGCGCTCCTGATATGGCTTTTCCTCGACTAAATAATTTAAGTTTTTGGCTTCTTGTACCAGCTTTGTTTTTGTTATTAAGTTCTTCGTTGGTTGAAAGGGGTGTGGGGACTGGGTGAACAGTGTATCCTCCTTTATCTGGAAATGTTGCTCATTCCGGGGCTTCGGTTGATTTAGCTATTTTTTCTTTACATCTTGCTGGTGCTTCTTCAATTTTAGGTGCTATTAATTTTATTTCTACTGTTGGAAATATGCGGTCTCCTGGTTTGGTAGCTGAGCGAATTCCTTTATTTGTTTGAGCTGTTACGGTAACAGCTATTTTGTTAGTTGCTGCTTTACCTGTTTTAGCTGGTGCCATTACTATACTTCTTACTGATCGTAATTTAAATACTTCGTTTTTTGACCCTACGGGAGGAGGTGATCCTATTTTGTATATGCATTTGTTTCTCAACATCTAATCTCCACTCTTATTACGTACTTACTAATTTTATTAGGTGTAGCATTTTTTACTTTATTAGAGCGAAAAGCTCTTGGGTATTTTCAAATTCGAAAAGGCCCTAATAAATTAGGAATTATTGGCATCCCTCAACCCTTAGCAGATGCTCTAAAACTTTTTGTAAAAGAATGAAGTACTCCTACATCTTCCAATTTTTTTCCCTTTATTATAACTCCAACAATTATACTTATTTTGGCTTTAAGAATATGACAACTATTCCCTTCTTTTATGCTATCAACCCAACTTAGACTAGGCATACTTTTGTTTTTATGCATTTCTTCATTAGCTGTTTATACTACACTTATAGCAGGCTGATCATCAAATTCTAAATATGCCTTACTTGGAGCTATTCGAGCTATAGCTCAAACAATTTCTTATGAAGTAACCATAACCTTAATTATTATCTTCTATTTGTTCTTAACAAGACATATAGACATTGTAAGAATCCGCATGACAAATACATCTACTTGAACAGCCATATTATTTTTACCCTTAAGGATTATATGATTAGTAGTTATTCTCGCAGAAACAAACCGAGCTCCTTTTGACTTCGCAGAGGGGGAATCAGAGTTAGTCTCTGGGTTCAATATTGAGTACGGAAGAGCTGGGTTTGCCTTTTTATTTATAGCAGAATATAGGAATATCTTAATAATAAGTCTTATTACCTCATGCTTACTAACAAGCACACTAATAATATCCATCCCAATAGCTATTATTTTTCTATGGGCTCGAGCAACCTTACCACGCTACCGATATGATCTTCTAATAGCAATAGCCTGAAAATCATTTCTACCTTTAAGATTGGCCATTTTAATGGCCCTAACAC
Alasmidonta_marginata_isolate_H2921 NNNNNNNNNNNNNNNNNNNNNNNNNNNNNNNNNNNNNNNNNNNNNNNNNNNNNNNNNNNNNNNNNNNNNNNNNNNNNNNNNNNNNNNNNNNNNATTGGGTGATGATCAGTTGTATAATGTCATTGTTACGGCTCATGCTTTTATAATAATTTTTTTTTTGGTAATACCTATAATAATAGGTGGGTTTGGTAATTGACTTATTCCTTTGATGATTGGTGCTCCGGATAGGGCTTTTCCTCGGTTAAATAATTTAAGATTTTGACTTCTTGTACCAACTTTGTTTTTGTTGTTAAGGTCTTCACTGGTGGAGAGTGGTGTAGGTACTGGTTGAACAGTATATCCCCCTTTATCAGGAAATGTTGCTCATTCTGGAGCTTCTGTGGATTTGGCAATTATTTCTTTGCACCTTGCTGGGGCTTCATCAATTTTAGGTGCTATTAACTTTATCTCTACTGTTGGAAATATGCGATCTCCTGGTGTAATTGCTGAGCGAATTCCTTTATATGTTTGGGCTGTAACTGTGACAACCGTGATATCGGTTGCTGCTTTGCCNNNTTTAGCTGGTGCTATTACAATGTTACTCACTGATCGTAATTTCAATACTTNNNNNNNNNNNNNNNNNNNNNNNNNNNNNNNNNNNNNNNNNNNNNNNNNNNNNNNNNNNNNNNNNNNNNNNNNNNNNNNNNNNNNNNNNNNNNNNNNNNNNNNNNNNNNNNNNNNNNNNNNNNNNNNNNNNNNNNNNNNNNNNNNNNNNNNNNNCGAAAAGGCCCTAATAAACTAGGAATTATTGGCATTCCTCAACCCTTAGCAGATGCCCTAAAACTTTTTATTAAAGAATGAGTCACCCCAACATCTTCTAACTTGCTCCCCTTTATTATAACCCCAACAATTATACTTATTTTGGCCCTAAGAATATGACAATTGTTCCCTTCTTTTATGTTATCAACCCAACTCACACTAGGAATGCTTCTATTCTTATGCATTTCTTCATTAGCTGTTTACACAACACTTATAGCAGGCTGGTCATCAAACTCTAAATATGCCCTTCTGGGGGCAATTCGAGCCATAGCTCAAACAATTTCTTATGAAGTAACTATAACTTTAATTATTATCTTTTATCTATTTTTAACAATACAAATAGATATTGTGAGAATTCGAATAATAAGTATATCTGCTTGAGCAATCACACTTTTCTTACCATTAAGAGCCATATGATTAGCAGTTATTCTTGCAGAGACAAATCGAGCCCCCTTTGATTTTGCAGAAGGAGAATCAGAATTAGTTTCAGGATTCAACATCGAATACGGAAGAGCCGGATTTGCCTTTTTATTTATAGCGGAATACAGAAATATTTTAATAATAAGCCTTATAACCTCATGNNNNNNNNNNNNNNNNNNNNNNNNNNNNNNNNNNNNNNNNNNNNNNNNNNNNNNNNNNNNNNNNNNNNNNNNNNNNNNNNNNNNNNNNNNNNNNNNNNNNNNNNNNNNNNNNNNNNNNNNNNNNNNNNNNNNNNNNNNNNNNNNNNNNNNNNNNN
Alasmidonta_marginata_UMMZ_265695 NNCTTTATATTTGTTGTTTGCTTTGTGGTCGGGTTTAATTGGGTTGGCTTTAAGTCTTTTAATTCGAGCTGAGTTAGGTCAACCGGGAAGGCTATTGGGTGATGATCAGTTGTATAATGTCATTGTTACGGCTCATGCTTTTATAATAATTTTTTTTTTGGTAATACCTATAATAATTGGTGGGTTTGGTAATTGACTTATTCCTTTGATGATTGGTGCTCCTGATATGGCTTTTCCTCGGTTAAATAATTTAAGATTTTGACTTCTTGTACCAGCTTTGTTTTTGTTGTTAAGGTCTTCACTGGTGGAGAGTGGTGTAGGTACTGGTTGAACAGTATATCCCCCTTTATCAGGAAATGTTGCTCATTCTGGAGCTTCTGTGGATTTGGCTATTTTTTCTTTGCACCTTGCTGGGGCTTCATCAATTTTAGGTGCTATTAACTTTATTTCTACTGTTGGAAATATGCGATCTCCTGGTTTAATTGCTGAGCGAATTCCTTTATTTGTTTGGGCTGTTACTGTGACGGCCGTGTTATTGGTTGCTGCTTTGCCAGTTTTAGCTGGTGCTATTACAATGTTACTCACTGATCGTAATTTAAATACTTCATTTTTTGATCCTACGGGAGGGGGAGATCCTATTTTATATATACATNNNNNNNNNNNNNNNNNNNNNNNNNNNNNNNNNNNNNNNNNNNNNNNNNNNNNNNNNNNNNNNNNNNNNNNNNNNNNNNNNNNNNNNNNNNNNNNNNNNNNNNNNNNNNNNNNNNNNNNNNNNNNNNNNNNNNNNNNNNNNNNNNNNNNNNNNNNNNNNNNNNNNNNNNNNNNNNNNNNNNNNNNNNNNNNNNNNNNNNNNNNNNNNNNNNNNNNNNNNNNNNNNNNNNNNNNNNNNNNNNNNNNNNNNNNNNNNNNNNNNNNNNNNNNNNNNNNNNNNNNNNNNNNNNNNNNNNNNNNNNNNNNNNNNNNNNNNNNNNNNNNNNNNNNNNNNNNNNNNNNNNNNNNNNNNNNNNNNNNNNNNNNNNNNNNNNNNNNNNNNNNNNNNNNNNNNNNNNNNNNNNNNNNNNNNNNNNNNNNNNNNNNNNNNNNNNNNNNNNNNNNNNNNNNNNNNNNNNNNNNNNNNNNNNNNNNNNNNNNNNNNNNNNNNNNNNNNNNNNNNNNNNNNNNNNNNNNNNNNNNNNNNNNNNNNNNNNNNNNNNNNNNNNNNNNNNNNNNNNNNNNNNNNNNNNNNNNNNNNNNNNNNNNNNNNNNNNNNNNNNNNNNNNNNNNNNNNNNNNNNNNNNNNNNNNNNNNNNNNNNNNNNNNNNNNNNNNNNNNNNNNNNNNNNNNNNNNNNNNNNNNNNNNNNNNNNNNNNNNNNNNNNNNNNNNNNNNNNNNNNNNNNNNNNNNNNNNNNNNNNNNNNNNNNNNNNNNNNNNNNNNNNNNNNNNNNNNNNNNNNNNNNNNNNNNNNNNNNNNNNNNNNNNNNNNNNNNNNNNNNNNNNNNNNNNNNNNNNNNNNNNNNNNNNNNNNNNNNNNNNNNNNNNNNNNNNNNNNNNNNN
Alasmidonta_marginata_voucher_photo_Amar1 NNNNNNNNNNNNNNNNNNNNNNNNNNNNNNNNNNNNNNNNNNNNNNNNNNNNNNNNNNNNNNNNNNNNNNNNNNNNNNNNNNNNNNNNNNNNNNNNNNNNNNNNNNNNNNNNNNNNNNNNNNNNNNNNNNNNNNNNNNNNNNNNNNNNNNNNNNNNNNNNNNNNNNNNNNNNNNNNNNNNNNNNNNNNNNNNNNNNNNNNNNNNNNNNNNNNNNNNNNNNNNNNNNNNNNNNNNNNNNNNNNNNNNNNNNNNNNNNNNNNNNNNNNNNNNNNNNNNNNNNNNNNNNNNNNNNNNNNNNNNNNNNNNNNNNNNNNNNNNNNNNNNNNNNNNNNNNNNNNNNNNNNNNNNNNNNNNNNNNNNNNNNNNNNNNNNNNNNNNNNNNNNNNNNNNNNNNNNNNNNNNNNNNNNNNNNNNNNNNNNNNNNNNNNNNNNNNNNNNNNNNNNNNNNNNNNNNNNNNNNNNNNNNNNNNNNNNNNNNNNNNNNNNNNNNNNNNNNNNNNNNNNNNNNNNNNNNNNNNNNNNNNNNNNNNNNNNNNNNNNNNNNNNNNNNNNNNNNNNNNNNNNNNNNNNNNNNNNNNNNNNNNNNNNNNNNNNNNNNNNNNNNNNNNNNNNNNNNNNNNNNNNNNNNNNNNNNNNNNNNNNNNNNNNNNNNNNNNNNNNNNNNNNNNNNNNNNNNCAATTATTACATATTTGTTAATCTTATTAGGAGTGGCATTTTTTACTTTACTGGAACGAAAAGCTCTTGGGTATTTTCAAATTCGAAAAGGTCCTAATAAACTAGGAATTATTGGCATTCCTCAACCCTTAGCAGATGCCCTAAAACTTTTTATCAAAGAATGAGTCACCCCCACATCTTCTAACTTGCTCCCCTTTATCATAACCCCAACAATTATACTTATTTTGGCTCTAAGAATATGACAATTGTTCCCCTCCTTTATGTTATCAACCCAACTCACACTAGGAATGCTTCTATTCTTATGCATTTCTTCATTAGCTGTTTACACAACACTTATAGCAGGCTGGTCATCAAACTCTAAATATGCTCTTCTTGGAGCAATTCGAGCCATAGCTCAAACAATTTCTTATGAAGTGACTATAACTTTAATTATTATCTTTTATCTATTTTTAACAATACAAATAGATATTGTAAGAATTCGAATAATAAATATATCTGCTTGAGCAGTCACACTTTTCTTACCATTAAGAGCCATATGATTAGCAGTTATTCTTGCAGAGACAAATCGAGCCCCCTTTGATTTTGCAGAAGNNNNNNNNNNNNNNNNNNNNNNNNNNNNNNNNNNNNNNNNNNNNNNNNNNNNNNNNNNNNNNNNNNNNNNNNNNNNNNNNNNNNNNNNNNNNNNNNNNNNNNNNNNNNNNNNNNNNNNNNNNNNNNNNNNNNNNNNNNNNNNNNNNNNNNNNNNNNNNNNNNNNNNNNNNNNNNNNNNNNNNNNNNNNNNNNNNNNNNNNNNNNNNNNNNNNNNNNNNNNNNNNNNNNNNNNNNNNNNNNNNNNNNNNNNNNNNNNNNNNNNNNNNN
Alasmidonta_marginata_voucher_photo_Amar2 NNNNNNNNNNNNNNNNNNNNNNNNNNNNNNNNNNNNNNNNNNNNNNNNNNNNNNNNNNNNNNNNNNNNNNNNNNNNNNNNNNNNNNNNNNNNNNNNNNNNNNNNNNNNNNNNNNNNNNNNNNNNNNNNNNNNNNNNNNNNNNNNNNNNNNNNNNNNNNNNNNNNNNNNNNNNNNNNNNNNNNNNNNNNNNNNNNNNNNNNNNNNNNNNNNNNNNNNNNNNNNNNNNNNNNNNNNNNNNNNNNNNNNNNNNNNNNNNNNNNNNNNNNNNNNNNNNNNNNNNNNNNNNNNNNNNNNNNNNNNNNNNNNNNNNNNNNNNNNNNNNNNNNNNNNNNNNNNNNNNNNNNNNNNNNNNNNNNNNNNNNNNNNNNNNNNNNNNNNNNNNNNNNNNNNNNNNNNNNNNNNNNNNNNNNNNNNNNNNNNNNNNNNNNNNNNNNNNNNNNNNNNNNNNNNNNNNNNNNNNNNNNNNNNNNNNNNNNNNNNNNNNNNNNNNNNNNNNNNNNNNNNNNNNNNNNNNNNNNNNNNNNNNNNNNNNNNNNNNNNNNNNNNNNNNNNNNNNNNNNNNNNNNNNNNNNNNNNNNNNNNNNNNNNNNNNNNNNNNNNNNNNNNNNNNNNNNNNNNNNNNNNNNNNNNNNNNNNNNNNNNNNNNNNNNNNNNNNNNNNNNNNNNNNNNNNNNNNCAATTATTACATATTTGTTAATCTTATTAGGAGTGGCATTTTTTACTTTACTGGAACGAAAAGCTCTTGGGTATTTTCAAATTCGAAAAGGTCCTAATAAACTAGGAATTATTGGCATTCCTCAACCCTTAGCAGATGCCCTAAAACTTTTTATCAAAGAATGAGTCACCCCCACATCTTCTAACTTGCTCCCCTTTATCATAACCCCAACAATTATACTTATTTTGGCTCTAAGAATATGACAATTGTTCCCCTCCTTTATGTTATCAACCCAACTCACACTAGGAATGCTTCTATTCTTATGCATTTCTTCATTAGCTGTTTACACAACACTTATAGCAGGCTGGTCATCAAACTCTAAATATGCTCTCCTTGGAGCAATTCGAGCCATAGCTCAAACAATTTCTTATGAAGTGACTATAACTTTAATTATTATCTTTTATCTATTTTTAACAATACGAATAGATATTGTAAGAATTCGAATAATAAATATATCTGCTTGAGCAGTCACACTTTTCTTACCATTAAGAGCCATATGATTAGCAGTTATTCTTGCAGAGACAAATCGAGCCCCCTTTGATTTTGCAGAAGNNNNNNNNNNNNNNNNNNNNNNNNNNNNNNNNNNNNNNNNNNNNNNNNNNNNNNNNNNNNNNNNNNNNNNNNNNNNNNNNNNNNNNNNNNNNNNNNNNNNNNNNNNNNNNNNNNNNNNNNNNNNNNNNNNNNNNNNNNNNNNNNNNNNNNNNNNNNNNNNNNNNNNNNNNNNNNNNNNNNNNNNNNNNNNNNNNNNNNNNNNNNNNNNNNNNNNNNNNNNNNNNNNNNNNNNNNNNNNNNNNNNNNNNNNNNNNNNNNNNNNNNNNN
Alasmidonta_triangulata NNNNNNNTATTTATTATTTGCTTTGTGGTCGGGTTTAATTGGATTGGCTTTAAGGCTTTTAATTCGAGCTGAATTAGGGCAACCAGGGAGGTTATTAGGCGATGACCAGTTGTATAATGTGATTGTTACGGCTCATGCTTTTATAATAATTTTTTTTTTAGTAATACCTATGATAATTGGGGGATTTGGTAATTGGCTTATTCCTTTGATAATTGGTGCTCCTGATATGGCTTTTCCTCGGTTAAATAATTTAAGATTTTGACTTCTTGTGCCAGCTTTATTTTTATTATTAAGATCTTCATTGGTGGAAAGTGGTGTAGGTACTGGTTGGACAGTATATCCTCCTTTGTCTGGGAATGTTGCTCATTCCGGGGCTTCTGTAGATTTAGCTATTTTTTCTTTACATCTTGCTGGTGCTTCATCAATTTTAGGTGCTATTAACTTTATTTCTACTGTTGGGAATATGCGGTCCCCTGGTTTGGTTGCTGAGCGAATTCCTTTGTTTGTTTGGGCTGTTACTGTAACAGCCGTGTTATTGGTTGCTGCTTTGCCAGTTTTAGCTGGTGCTATTACAATATTGCTTACGGATCGGAATCTGAATACTTCATTTTTTNNNNNNNNNNNNNNNNNNNNNNNNNNNNNNNNNNNNNNNNNNNNNCTCAACATCTAATCTCTACTATTATCACATATTTATTAATTTTATTAGGGGTGGCATTTTTTACTTTACTAGAACGAAAAGCTCTTGGATATTTTCAAATTCGAAAAGGCCCTAATAAATTAGGAATTATTGGTATTCCTCAACCCTTAGCAGACGCCTTAAAACTTTTTATTAAAGAATGAGTTACCCCTACATCTTCTAACTTTCTCCCATTTATTATAACCCCGACAATTATACTTATTTTAGCCTTAAGAATATGACAATTGTTCCCCTCTTTAATATTATCAACCCAACTTACACTAGGGATGCTTTTGTTTTTATGCATTTCCTCATTAGCTGTTTATACAACACTTATAGCAGGCTGGTCATCAAACTCTAAATATGCTTTACTTGGAGCGATTCGAGCCATAGCTCAAACAATCTCTTACGAAGTTACTATAACCTTAATTATTATCTTTTATTTATTTTTAACAATAAAAATAGACATTGTAAGAATTCGAATGACAAATATATCTGCTTGAGCACTCACACTTTTTCTACCATTAAGAGCTATATGATTAGCAGTTATTCTTGCAGAGACAAACCGAGCCCCCTTTGATTTTGCAGAAGGAGAATCAGAACTAGTTTCAGGGTTCAACATCGAATATGGAAGAGCTGGATTTGCCTTTTTATTTATAGCAGAATACAGAAATATTTTAATAATAAGACTTATAACCTCATGCCTATTAACAAGTACATTAATAATATCCATCCCAGTAGCTATTATCTTCTTGTGAGCCCGAGCAACCTTACCACGTNNNNNNNNNNNNNNNNNNNNNNNNNNNNNNNNNNNNNNNNNNNNNNNNNNNNNNNNNNNNNNNNNNNNNNNNNNNNNNN
Alasmidonta_triangulata_isolate_1 NNNNNNNNNNNNNNNNNNNNNNNNNNNNNNNNNNNNNNNNNNNNNNNNNTTAAGACTTTTAATCCGAGCTGAATTAGGGCAACCAGGAAGGTTATTAGGCGATGATCAGTTGTATAATGTGATTGTTACGGCTCATGCTTTTATAATAATTTTTTTTCTGGTAATACCTATGATAATTGGGGGATTTGGTAATTGGCTTATTCCTTTGATAATTGGTGCTCCTGATATGGCTTTTCCTCGGTTGAATAATTTAAGATTTTGACTTCTTGTACCGGCTTTATTTTTATTATTAAGATCTTCATTGGTGGAAAGTGGTGTGGGTACTGGTTGGACAGTATATCCTCCTTTATCTGGGAATGTTGCTCATTCCGGGGCTTCTGTAGATTTAGCTATTTTTTCTTTACATCTTGCTGGTGCTTCATCAATTTTAGGTGCTATTAACTTTATTTCTACTGTTGGGAATATGCGGTCTCCTGGTTTAGTTGCTGAGCGAATTCCTTTATTTGTTTGAGCTGTTACTGTAACAGCCGTGTTATTAGTTGCTGCTTTGCCAGTTTTAGCTGGTGCTATTACAATATTGCTTACTGATCGTAATCTGAATACTTCATTTTTTNNNNNNNNNNNNNNNNNNNNNNNNNNNNNNNNNNNNNNNNNNNNNNNNNNNNNNNNNNNNNNNNNNNNNNNNNNNNNNNNNNNNNNNNNNNNNNNNNNNNNNNNNNNNNNNNNNNNNNNNNNNNNNNNNNNNNNNNNNNNNNNNNNNNNNNNNNNNNNNNNNNNNNNNNNNNNNNNNNNNNNNNNNNNNNNNNNNNNNNNNNNNNNNNNNNNNNNNNNNNNNNNNNNNNNNNNNNNNNNNNNNNNNNNNNNNNNNNNNNNNNNNNNNNNNNNNNNNNNNNNNNNNNNNNNNNNNNNNNNNNNNNNNNNNNNNNNNNNNNNNNNNNNNNNNNNNNNNNNNNNNNNNNNNNNNNNNNNNNNNNNNNNNNNNNNNNNNNNNNNNNNNNNNNNNNNNNNNNNNNNNNNNNNNNNNNNNNNNNNNNNNNNNNNNNNNNNNNNNNNNNNNNNNNNNNNNNNNNNNNNNNNNNNNNNNNNNNNNNNNNNNNNNNNNNNNNNNNNNNNNNNNNNNNNNNNNNNNNNNNNNNNNNNNNNNNNNNNNNNNNNNNNNNNNNNNNNNNNNNNNNNNNNNNNNNNNNNNNNNNNNNNNNNNNNNNNNNNNNNNNNNNNNNNNNNNNNNNNNNNNNNNNNNNNNNNNNNNNNNNNNNNNNNNNNNNNNNNNNNNNNNNNNNNNNNNNNNNNNNNNNNNNNNNNNNNNNNNNNNNNNNNNNNNNNNNNNNNNNNNNNNNNNNNNNNNNNNNNNNNNNNNNNNNNNNNNNNNNNNNNNNNNNNNNNNNNNNNNNNNNNNNNNNNNNNNNNNNNNNNNNNNNNNNNNNNNNNNNNNNNNNNNNNNNNNNNNNNNNNNNNNNNNNNNNNNNNNNNNNNNNNNNNNNNNNNNNNNNNNNNNNNNNNNNNNNNNNNNNNNNNNNNNNNNNNNNNNNNNNNN
Alasmidonta_triangulata_isolate_3 NNNNNNNNNNNNNNNNNNNNNNNNNNNNNNNNNNNNNNNNNNNNNNNNNTTAAGACTTTTAATCCGAGCTGAATTAGGGCAACCAGGAAGGTTATTAGGCGATGATCAGTTGTATAATGTGATTGTTACGGCTCATGCTTTTATAATAATTTTTTTTCTGGTAATACCTATGATAATTGGGGGATTTGGTAATTGGCTTATTCCTTTGATAATTGGTGCTCCTGATATGGCTTTTCCTCGGTTGAATAATTTAAGATTTTGACTTCTTGTACCGGCTTTATTTTTATTATTAAGATCTTCATTGGTGGAAAGTGGTGTGGGTACTGGTTGGACAGTATATCCTCCTTTATCTGGGAATGTTGCTCATTCCGGGGCTTCTGTAGATTTAGCTATTTTTTCTTTACATCTTGCTGGTGCTTCATCAATTTTAGGTGCTATTAACTTTATTTCTACTGTTGGGAATATGCGGTCTCCTGGTTTAGTTGCTGAGCGAATTCCTTTATTTGTTTGAGCTGTTACTGTAACAGCCGTGTTATTAGTTGCTGCTTTGCCAGTTTTAGCTGGTGCTATTACAATATTGCTTACTGATCGTAATCTGAATACTTCATTTTTTGATCCAACGGGGGGGGGAGATCCTATTTTGTATATACATTTGTTTNNNNNNNNNNNNNNNNNNNNNNNNNNNNNNNNNNNNNNNNNNNNNNNNNNNNNNNNNNNNNNNNNNNNNNNNNNNNNNNNNNNNNNNNNNNNNNNNNNNNNNNNNNNNNNNNNNNNNNNNNNNNNNNNNNNNNNNNNNNNNNNNNNNNNNNNNNNNNNNNNNNNNNNNNNNNNNNNNNNNNNNNNNNNNNNNNNNNNNNNNNNNNNNNNNNNNNNNNNNNNNNNNNNNNNNNNNNNNNNNNNNNNNNNNNNNNNNNNNNNNNNNNNNNNNNNNNNNNNNNNNNNNNNNNNNNNNNNNNNNNNNNNNNNNNNNNNNNNNNNNNNNNNNNNNNNNNNNNNNNNNNNNNNNNNNNNNNNNNNNNNNNNNNNNNNNNNNNNNNNNNNNNNNNNNNNNNNNNNNNNNNNNNNNNNNNNNNNNNNNNNNNNNNNNNNNNNNNNNNNNNNNNNNNNNNNNNNNNNNNNNNNNNNNNNNNNNNNNNNNNNNNNNNNNNNNNNNNNNNNNNNNNNNNNNNNNNNNNNNNNNNNNNNNNNNNNNNNNNNNNNNNNNNNNNNNNNNNNNNNNNNNNNNNNNNNNNNNNNNNNNNNNNNNNNNNNNNNNNNNNNNNNNNNNNNNNNNNNNNNNNNNNNNNNNNNNNNNNNNNNNNNNNNNNNNNNNNNNNNNNNNNNNNNNNNNNNNNNNNNNNNNNNNNNNNNNNNNNNNNNNNNNNNNNNNNNNNNNNNNNNNNNNNNNNNNNNNNNNNNNNNNNNNNNNNNNNNNNNNNNNNNNNNNNNNNNNNNNNNNNNNNNNNNNNNNNNNNNNNNNNNNNNNNNNNNNNNNNNNNNNNNNNNNNNNNNNNNNNNNNNNNNNNNNNNNNNNNNNNNNNNNNNNNNNNNNNNN
Alasmidonta_triangulata_isolate_4 NNNNNNNNNNNNNNNNNNNNNNNNNNNNNNNNNNNNNNNNNNNNNNNNNTTAAGGCTTTTAATTCGAGCTGAATTAGGGCAACCAGGGAGGTTATTAGGCGATGACCAGTTGTATAATGTGATTGTTACGGCTCATGCTTTTATAATAATTTTTTTTTTGGTAATACCTATGATAATTGGGGGATTTGGTAATTGGCTTATTCCTTTGATAATTGGTGCTCCTGATATGGCTTTTCCTCGGTTAAATAATTTAAGATTTTGACTTCTTGTGCCAGCTTTATTTTTATTATTAAGATCTTCATTGGTGGAAAGTGGTGTAGGTACTGGTTGGACAGTATATCCTCCTTTGTCTGGGAATGTTGGTCATTCCGGGGCTTCTGTAGATTTAGCTATTTTTTCTTTACATCTTGCTGGTGCTTCATCAATTTTAGGTGCTATTAACTTTATTTCTACTGTTGGGAATATGCGGTCTCCTGGTTTGGTTGCTGAGCGAATTCCTTTGTTTGTTTGGGCTGTTACAGTAACAGCCGTGTTATTGGTTGCTGCTTTGNNNNNNNNNNNNNNNNNNNNNNNNNNNNNNNNNNNNNNNNNNNNNNNNNNNNNNNNNNNNNNNNNNNNNNNNNNNNNNNNNNNNNNNNNNNNNNNNNNNNNNNNNNNNNNNNNNNNNNNNNNNNNNNNNNNNNNNNNNNNNNNNNNNNNNNNNNNNNNNNNNNNNNNNNNNNNNNNNNNNNNNNNNNNNNNNNNNNNNNNNNNNNNNNNNNNNNNNNNNNNNNNNNNNNNNNNNNNNNNNNNNNNNNNNNNNNNNNNNNNNNNNNNNNNNNNNNNNNNNNNNNNNNNNNNNNNNNNNNNNNNNNNNNNNNNNNNNNNNNNNNNNNNNNNNNNNNNNNNNNNNNNNNNNNNNNNNNNNNNNNNNNNNNNNNNNNNNNNNNNNNNNNNNNNNNNNNNNNNNNNNNNNNNNNNNNNNNNNNNNNNNNNNNNNNNNNNNNNNNNNNNNNNNNNNNNNNNNNNNNNNNNNNNNNNNNNNNNNNNNNNNNNNNNNNNNNNNNNNNNNNNNNNNNNNNNNNNNNNNNNNNNNNNNNNNNNNNNNNNNNNNNNNNNNNNNNNNNNNNNNNNNNNNNNNNNNNNNNNNNNNNNNNNNNNNNNNNNNNNNNNNNNNNNNNNNNNNNNNNNNNNNNNNNNNNNNNNNNNNNNNNNNNNNNNNNNNNNNNNNNNNNNNNNNNNNNNNNNNNNNNNNNNNNNNNNNNNNNNNNNNNNNNNNNNNNNNNNNNNNNNNNNNNNNNNNNNNNNNNNNNNNNNNNNNNNNNNNNNNNNNNNNNNNNNNNNNNNNNNNNNNNNNNNNNNNNNNNNNNNNNNNNNNNNNNNNNNNNNNNNNNNNNNNNNNNNNNNNNNNNNNNNNNNNNNNNNNNNNNNNNNNNNNNNNNNNNNNNNNNNNNNNNNNNNNNNNNNNNNNNNNNNNNNNNNNNNNNNNNNNNNNNNNNNNNNNNNNNNNNNNNNNNNNNNNNNNNNNNNNNNNNNNNNNNNNNNNNNNNNNNNN
Alasmidonta_triangulata_voucher_Atri_Fli001HCO1583GAA004 TACTTTATATTTATTATTTGCTTTGTGGTCGGGTTTAATTGGATTGGCTTTAAGGCTTTTAATTCGAGCTGAATTAGGGCAACCAGGGAGGTTATTAGGCGATGACCAGTTGTATAATGTGATTGTTACGGCTCATGCTTTTATAATAATTTTTTTTTTAGTAATACCTATGATAATTGGGGGATTTGGTAATTGGCTTATTCCTTTGATAATTGGTGCTCCTGATATGGCTTTTCCTCGGTTAAATAATTTAAGATTTTGACTTCTTGTGCCAGCTTTATTTTTATTATTAAGATCTTCATTGGTGGAAAGTGGTGTAGGTACTGGTTGGACAGTATATCCTCCTTTGTCTGGGAATGTTGCTCATTCCGGGGCTTCTGTAGATTTAGCTATTTTTTCTTTACATCTTGCTGGTGCTTCATCAATTTTAGGTGCTATTAACTTTATTTCTACTGTTGGGAATATGCGGTCCCCTGGTTTGGTTGCTGAGCGAATTCCTTTGTTTGTTTGGGCTGTTACTGTAACAGCCGTGTTATTGGTTGCTGCTTTGCCAGTTTTAGCTGGTGCTATTACAATATTGCTTACTGATCGTAATCTGAATACTTCATTTTTTGACCCAACGGGAGGGGGAGNNNNNNNNNNNNNNNNNNNNNNNNNNNNNNNNNNNNNNNNNNNNNNNNNNNNNNNNNNNNNNNNNNNNNNNNNNNNNNNNNNNNNNNNNNNNNNNNNNNNNNNNNNNNNNNNNNNNNNNNNNNNNNNNNNNNNNNNNNNNNNNNNNNNNNNNNNNNNNNNNNNNNNNNNNNNNNNNNNNNNNNNNNNNNNNNNNNNNNNNNNNNNNNNNNNNNNNNNNNNNNNNNNNNNNNNNNNNNNNNNNNNNNNNNNNNNNNNNNNNNNNNNNNNNNNNNNNNNNNNNNNNNNNNNNNNNNNNNNNNNNNNNNNNNNNNNNNNNNNNNNNNNNNNNNNNNNNNNNNNNNNNNNNNNNNNNNNNNNNNNNNNNNNNNNNNNNNNNNNNNNNNNNNNNNNNNNNNNNNNNNNNNNNNNNNNNNNNNNNNNNNNNNNNNNNNNNNNNNNNNNNNNNNNNNNNNNNNNNNNNNNNNNNNNNNNNNNNNNNNNNNNNNNNNNNNNNNNNNNNNNNNNNNNNNNNNNNNNNNNNNNNNNNNNNNNNNNNNNNNNNNNNNNNNNNNNNNNNNNNNNNNNNNNNNNNNNNNNNNNNNNNNNNNNNNNNNNNNNNNNNNNNNNNNNNNNNNNNNNNNNNNNNNNNNNNNNNNNNNNNNNNNNNNNNNNNNNNNNNNNNNNNNNNNNNNNNNNNNNNNNNNNNNNNNNNNNNNNNNNNNNNNNNNNNNNNNNNNNNNNNNNNNNNNNNNNNNNNNNNNNNNNNNNNNNNNNNNNNNNNNNNNNNNNNNNNNNNNNNNNNNNNNNNNNNNNNNNNNNNNNNNNNNNNNNNNNNNNNNNNNNNNNNNNNNNNNNNNNNNNNNNNNNNNNNNNNNNNNNNNNNNNNNNNNNNNNNNNNNNNNNNNNNNNNNNNNNNNNNNNN
Alasmidonta_triangulata_voucher_Atri_Fli002HCO1583GAA004 TACTTTATATTTATTATTTGCTTTGTGGTCGGGTTTAATTGGATTGGCTTTAAGGCTTTTAATTCGAGCTGAATTAGGGCAACCAGGGAGGTTATTAGGCGATGACCAGTTGTATAATGTGATTGTTACGGCTCATGCTTTTATAATAATTTTTTTTTTAGTAATACCTATGATAATTGGGGGATTTGGTAATTGGCTTATTCCTTTGATAATTGGTGCTCCTGATATGGCTTTTCCTCGGTTAAATAATTTAAGATTTTGACTTCTTGTGCCAGCTTTATTTTTATTATTAAGATCTTCATTGGTGGAAAGTGGTGTAGGTACTGGTTGGACAGTATATCCTCCTTTGTCTGGGAATGTTGCTCATTCCGGGGCTTCTGTAGATTTAGCTATTTTTTCTTTACATCTTGCTGGTGCTTCATCAATTTTAGGTGCTATTAACTTTATTTCTACTGTTGGGAATATGCGGTCCCCTGGTTTGGTTGCTGAGCGAATTCCTTTGTTTGTTTGGGCTGTTACTGTAACAGCCGTGTTATTGGTTGCTGCTTTGCCAGTTTTAGCTGGTGCTATTACAATATTGCTTACTGATCGTAATCTGAATACTTCATTTTTTGACCCAACGGGAGGGGGAGATCNNNNNNNNNNNNNNNNNNNNNNNNNNNNNNNNNNNNNNNNNNNNNNNNNNNNNNNNNNNNNNNNNNNNNNNNNNNNNNNNNNNNNNNNNNNNNNNNNNNNNNNNNNNNNNNNNNNNNNNNNNNNNNNNNNNNNNNNNNNNNNNNNNNNNNNNNNNNNNNNNNNNNNNNNNNNNNNNNNNNNNNNNNNNNNNNNNNNNNNNNNNNNNNNNNNNNNNNNNNNNNNNNNNNNNNNNNNNNNNNNNNNNNNNNNNNNNNNNNNNNNNNNNNNNNNNNNNNNNNNNNNNNNNNNNNNNNNNNNNNNNNNNNNNNNNNNNNNNNNNNNNNNNNNNNNNNNNNNNNNNNNNNNNNNNNNNNNNNNNNNNNNNNNNNNNNNNNNNNNNNNNNNNNNNNNNNNNNNNNNNNNNNNNNNNNNNNNNNNNNNNNNNNNNNNNNNNNNNNNNNNNNNNNNNNNNNNNNNNNNNNNNNNNNNNNNNNNNNNNNNNNNNNNNNNNNNNNNNNNNNNNNNNNNNNNNNNNNNNNNNNNNNNNNNNNNNNNNNNNNNNNNNNNNNNNNNNNNNNNNNNNNNNNNNNNNNNNNNNNNNNNNNNNNNNNNNNNNNNNNNNNNNNNNNNNNNNNNNNNNNNNNNNNNNNNNNNNNNNNNNNNNNNNNNNNNNNNNNNNNNNNNNNNNNNNNNNNNNNNNNNNNNNNNNNNNNNNNNNNNNNNNNNNNNNNNNNNNNNNNNNNNNNNNNNNNNNNNNNNNNNNNNNNNNNNNNNNNNNNNNNNNNNNNNNNNNNNNNNNNNNNNNNNNNNNNNNNNNNNNNNNNNNNNNNNNNNNNNNNNNNNNNNNNNNNNNNNNNNNNNNNNNNNNNNNNNNNNNNNNNNNNNNNNNNNNNNNNNNNNNNNNNNNNNNNNNNNNNNN
Alasmidonta_triangulata_voucher_Atri_Fli003HCO1583GAA004 TACTTTATATTTATTATTTGCTTTGTGGTCGGGTTTAATTGGATTGGCTTTAAGGCTTTTAATTCGAGCTGAATTAGGGCAACCAGGGAGGTTATTAGGCGATGACCAGTTGTATAATGTGATTGTTACGGCTCATGCTTTTATAATAATTTTTTTTTTGGTAATACCTATGATAATTGGGGGATTTGGTAATTGGCTTATTCCTTTGATAATTGGTGCTCCTGATATGGCTTTTCCTCGGTTAAATAATTTAAGATTTTGACTTCTTGTGCCAGCTTTATTTTTATTATTAAGATCTTCATTGGTGGAAAGTGGTGTAGGTACTGGTTGGACAGTATATCCTCCTTTGTCTGGGAATGTTGCTCATTCCGGGGCTTCTGTAGATTTAGCTATTTTTTCTTTACATCTTGCTGGTGCTTCATCAATTTTAGGTGCTATTAACTTTATTTCTACTGTTGGGAATATGCGGTCCCCTGGTTTGGTTGCTGAGCGAATTCCTTTGTTTGTTTGGGCTGTTACTGTAACAGCCGTGTTATTGGTTGCTGCTTTGCCAGTTTTAGCTGGTGCTATTACAATATTGCTTACTGATCGTAATCTGAATACTTCATTTTTTGACCCAACGGGAGGGGGAGATCNNNNNNNNNNNNNNNNNNNNNNNNNNNNNNNNNNNNNNNNNNNNNNNNNNNNNNNNNNNNNNNNNNNNNNNNNNNNNNNNNNNNNNNNNNNNNNNNNNNNNNNNNNNNNNNNNNNNNNNNNNNNNNNNNNNNNNNNNNNNNNNNNNNNNNNNNNNNNNNNNNNNNNNNNNNNNNNNNNNNNNNNNNNNNNNNNNNNNNNNNNNNNNNNNNNNNNNNNNNNNNNNNNNNNNNNNNNNNNNNNNNNNNNNNNNNNNNNNNNNNNNNNNNNNNNNNNNNNNNNNNNNNNNNNNNNNNNNNNNNNNNNNNNNNNNNNNNNNNNNNNNNNNNNNNNNNNNNNNNNNNNNNNNNNNNNNNNNNNNNNNNNNNNNNNNNNNNNNNNNNNNNNNNNNNNNNNNNNNNNNNNNNNNNNNNNNNNNNNNNNNNNNNNNNNNNNNNNNNNNNNNNNNNNNNNNNNNNNNNNNNNNNNNNNNNNNNNNNNNNNNNNNNNNNNNNNNNNNNNNNNNNNNNNNNNNNNNNNNNNNNNNNNNNNNNNNNNNNNNNNNNNNNNNNNNNNNNNNNNNNNNNNNNNNNNNNNNNNNNNNNNNNNNNNNNNNNNNNNNNNNNNNNNNNNNNNNNNNNNNNNNNNNNNNNNNNNNNNNNNNNNNNNNNNNNNNNNNNNNNNNNNNNNNNNNNNNNNNNNNNNNNNNNNNNNNNNNNNNNNNNNNNNNNNNNNNNNNNNNNNNNNNNNNNNNNNNNNNNNNNNNNNNNNNNNNNNNNNNNNNNNNNNNNNNNNNNNNNNNNNNNNNNNNNNNNNNNNNNNNNNNNNNNNNNNNNNNNNNNNNNNNNNNNNNNNNNNNNNNNNNNNNNNNNNNNNNNNNNNNNNNNNNNNNNNNNNNNNNNNNNNNNNNNNNNNNNNNNNN
Alasmidonta_undulata NNNNNNNNNNNNNNNNNNNNNNNNNNNNNNNNNNNNNNNNNNNNNNNNNNNNNNNNNNNNNNNNNNNNNNNNNNNNNNNNNNNNNNNNNNNNNNNNNNNNNNNNNNNNNNNNNNNNNNNNNNNNNNNNNNNNNNNNNNNNNNNNNNNNNNNNNNNNNNNNNNNNNNNNNNNNNNNNNNNNNNNNNNNNNNNNNNNNNNNNNNNNNNNNNNNNNNNNNNNNNNNNNNNNNNNNNNNNNNNNNNNNNNNNNNNNNNNNNNNNNNNNNNNNNNNNNNNNNNNNNNNNNNNNNNNNNNNNNNNNNNNNNNNNNNNNNNNNNNNNNNNNNNNNNNNNNNNNNNNNNNNNNNNNNNNNNNNNNNNNNNNNNNNNNNNNNNNNNNNNNNNNNNNNNNNNNNNNNNNNNNNNNNNNNNNNNNNNNNNNNNNNNNNNNNNNNNNNNNNNNNNNNNNNNNNNNNNNNNNNNNNNNNNNNNNNNNNNNNNNNNNNNNNNNNNNNNNNNNNNNNNNNNNNNNNNNNNNNNNNNNNNNNNNNNNNNNNNNNNNNNNNNNNNNNNNNNNNNNNNNNNNNNNNNNNNNNNNNNNNNNNNNNNNNNNNNNNNNNNNNNNNNNNNNNNNNNNNNNNNNNNNNNNNNNNNNNNNNNNNNNNNNNNNNNNNNNNNNNCTCAACATCTAATCTCCACGATTATCACATATTTATTAATTTTATTAGGCGTGGCATTTTTTACTTTACTAGAACGAAAAGCTCTTGGATATTTTCAAATTCGAAAAGGCCCTAATAAACTAGGAATTATTGGTATTCCTCAACCCTTAGCAGACGCCTTAAAACTTTTTATTAAAGAATGAATTACTCCCACATCTTCTAACTTTCTCCCATTTATCATAACCCCGACAATTATGCTTATTTTAGCCTTAAGAATATGACAATTGTTCCCCTCTTTAATACTATCAACCCAACTTACACTAGGGATGCTTTTGTTTTTATGCATTTCCTCATTAGCTGTTTATACAACACTTATAGCAGGCTGGTCATCAAACTCTAAATATGCTTTACTTGGGGCCATTCGAGCCATAGCTCAAACAATCTCTTATGAAGTAACCATAACCTTAATTATTATCTTTTATTTATTTTTAACAATACAAATAGACATTGTAAGAATTCGAATGACAAATATATCTGCTTGAGCACTCACACTTTTTCTACCATTGAGAGCTATATGGTTAGCAGTTATTCTTGCAGAAACAAACCGAGCCCCCTTTGATTTTGCAGAAGGAGAATCAGAATTAGTTTCAGGGTTCAACATCGAATATGGAAGAGCTGGATTTGCCTTTTTATTTATAGCGGAATACAGAAATATTTTAATAATAAGCCTTATAACCTCATGCCTATTAACAAGCACATTAATAATATCCATCCCAGTAGCTATTATCTTCTTATGAGCCCGAGCAACCTTACCACGCTACCGATATGACCTTCTAATAGCAATAGCCTGAAAATCATTCTTACCTTTAAGGCTAACCTACTTAATAGCCCTAAGAC
Alasmidonta_undulata_haplotype_Au1 NACTTTATATTTATTATTTGCTTTGTGGTCGGGTTTAATTGGGTTGGCTTTAAGGCTCTTAATTCGAGCTGAATTAGGGCAACCAGGAAGGTTATTAGGCGATGATCAGTTGTATAATGTGATTGTTACGGCTCATGCTTTTATAATAATTTTTTTCCTGGTAATACCTATGATAATTGGGGGATTTGGTAATTGGCTTATTCCCTTGATAATTGGTGCTCCTGATATGGCTTTTCCTCGGTTAAATAACTTGAGATTTTGACTTCTTGTACCAGCTTTATTTTTACTATTAAGATCTTCATTGGTGGAAAGTGGTGTAGGTACTGGTTGGACAGTATATCCTCCTTTATCTGGGAATGTTGCTCATTCCGGGGCTTCTGTAGATTTAGCTATTTTTTCTTTACATCTTGCTGGTGCTTCATCAATTTTAGGTGCTATTAACTTTATTTCTACTGTTGGGAATATGCGGTCTCCTGGTTTGGTTGCTGAGCGAATTCCTTTATTTGTTTGGGCTGTTACAGTAACAGCCGTGTTATTGGTTGCTGCTTTGCCAGTTTTAGCTGGTGCTATTACAATATTGCTTACTGACCGTAATCTGAATACTTCATTTTTTGACCCAACGGGTGGGGGAGATCCTATTTTATATATACATTTGTTTNNNNNNNNNNNNNNNNNNNNNNNNNNNNNNNNNNNNNNNNNNNNNNNNNNNNNNNNNNNNNNNNNNNNNNNNNNNNNNNNNNNNNNNNNNNNNNNNNNNNNNNNNNNNNNNNNNNNNNNNNNNNNNNNNNNNNNNNNNNNNNNNNNNNNNNNNNNNNNNNNNNNNNNNNNNNNNNNNNNNNNNNNNNNNNNNNNNNNNNNNNNNNNNNNNNNNNNNNNNNNNNNNNNNNNNNNNNNNNNNNNNNNNNNNNNNNNNNNNNNNNNNNNNNNNNNNNNNNNNNNNNNNNNNNNNNNNNNNNNNNNNNNNNNNNNNNNNNNNNNNNNNNNNNNNNNNNNNNNNNNNNNNNNNNNNNNNNNNNNNNNNNNNNNNNNNNNNNNNNNNNNNNNNNNNNNNNNNNNNNNNNNNNNNNNNNNNNNNNNNNNNNNNNNNNNNNNNNNNNNNNNNNNNNNNNNNNNNNNNNNNNNNNNNNNNNNNNNNNNNNNNNNNNNNNNNNNNNNNNNNNNNNNNNNNNNNNNNNNNNNNNNNNNNNNNNNNNNNNNNNNNNNNNNNNNNNNNNNNNNNNNNNNNNNNNNNNNNNNNNNNNNNNNNNNNNNNNNNNNNNNNNNNNNNNNNNNNNNNNNNNNNNNNNNNNNNNNNNNNNNNNNNNNNNNNNNNNNNNNNNNNNNNNNNNNNNNNNNNNNNNNNNNNNNNNNNNNNNNNNNNNNNNNNNNNNNNNNNNNNNNNNNNNNNNNNNNNNNNNNNNNNNNNNNNNNNNNNNNNNNNNNNNNNNNNNNNNNNNNNNNNNNNNNNNNNNNNNNNNNNNNNNNNNNNNNNNNNNNNNNNNNNNNNNNNNNNNNNNNNNNNNNNNNNNNNNNNNNNNNNNNNNNNNNNNNNNNN
Lasmigona_decorata_CAC17 NNNNNNNNNNNNNNNNNNNNNNNNNNNNNNNNNNNNNNNNNNNNNNNNNTTGAGGCTTTTGATTCGAGCTGAGTTAGGGCAACCAGGGAGACTATTAGGCGATGATCAGTTGTACAATGTGATTGTCACAGCTCATGCTTTTATAATAATTTTTTTTCTAGTAATACCTATAATGATTGGGGGATTTGGTAATTGACTTATCCCTTTGATGATTGGTGCTCCTGACATGGCTTTCCCTCGATTAAATAATCTAAGGTTTTGACTTCTTGTGCCAGCTTTGTTTTTATTATTAAGGTCTTCATTGGTGGAAAGTGGTGTAGGTACTGGTTGAACAGTATATCCTCCTTTATCTGGTAATGTTGCTCATTCTGGGGCTTCTGTGGACTTAGCTATTTTTTCCTTACATCTTGCTGGTGCTTCATCAATTTTAGGTGCTATTAATTTTATTTCAACTGTTGGGAATATGCGTTCTCCTGGTTTGGTTGCTGAGCGAATTCCTTTATTTGTTTGGGCTGTTACAGTAACAGCTGTGTTATTGGTTGCTGCTTTACCGGTTTTAGCTGGTGCTATTACAATGTTGCTTACTGATCGTAATTTGAATACTTCATTTTTTGATCCTACAGGAGGAGGGGATCCTATTTTGTATATGCATTTGTTTNNNNNNNNNNNNNNNNNNNNNNNNNNNNNNNNNNNNNNNNNNNNNNNNNNNNNNNNNNNNNNNNNNNNNNNNNNNNNNNNNNNNNNNNNNNNNNNNNNNNNNNNNNNNNNNNNNNNNNNNNNNNNNNNNNNNNNNNNNNNNNNNNNNNNNNNNNNNNNNNNNNNNNNNNNNNNNNNNNNNNNNNNNNNNNNNNNNNNNNNNNNNNNNNNNNNNNNNNNNNNNNNNNNNNNNNNNNNNNNNNNNNNNNNNNNNNNNNNNNNNNNNNNNNNNNNNNNNNNNNNNNNNNNNNNNNNNNNNNNNNNNNNNNNNNNNNNNNNNNNNNNNNNNNNNNNNNNNNNNNNNNNNNNNNNNNNNNNNNNNNNNNNNNNNNNNNNNNNNNNNNNNNNNNNNNNNNNNNNNNNNNNNNNNNNNNNNNNNNNNNNNNNNNNNNNNNNNNNNNNNNNNNNNNNNNNNNNNNNNNNNNNNNNNNNNNNNNNNNNNNNNNNNNNNNNNNNNNNNNNNNNNNNNNNNNNNNNNNNNNNNNNNNNNNNNNNNNNNNNNNNNNNNNNNNNNNNNNNNNNNNNNNNNNNNNNNNNNNNNNNNNNNNNNNNNNNNNNNNNNNNNNNNNNNNNNNNNNNNNNNNNNNNNNNNNNNNNNNNNNNNNNNNNNNNNNNNNNNNNNNNNNNNNNNNNNNNNNNNNNNNNNNNNNNNNNNNNNNNNNNNNNNNNNNNNNNNNNNNNNNNNNNNNNNNNNNNNNNNNNNNNNNNNNNNNNNNNNNNNNNNNNNNNNNNNNNNNNNNNNNNNNNNNNNNNNNNNNNNNNNNNNNNNNNNNNNNNNNNNNNNNNNNNNNNNNNNNNNNNNNNNNNNNNNNNNNNNNNNNNNNNNNNNNNNNNNNNN
Alasmidonta_undulata_isolate_H2938 NNNNNNNNNNNNNNNNNNNNNNNNNNNNNNNNNNNNNNNNNNNNNNNNNNNNNNNNNNNNNNNNNNNNNNNNNNNNNNNNNNNNNNNNNNNNNATTAGGCGATGATCAGTTGTATAATGTGATTGTTACGACTCATGCTTTTATAATAATTTTTTTTCTGGTAATACCTATGATAATTGGGGGATTTGGTAATTGGCTTATTCCCTTGATAATTGGTGCTCCTGATATGGCTTTTCCTCGGTTAAATAACTTGAGATTTTGACTTCTTGTACCAGCTTTATTTTTACTATTAAGATCTTCATTGGTGGAAAGTGGTGTAGGTACTGGTTGGACAGTATATCCTCCTTTATCTGGGAATGTTGCTCATTCCGGGGCTTCTGTAGATTTAGCTATTTTTTCTTTACATCTTGCTGGTGCTTCGTCAATTTTAGGTGCTATTAACTTTATTTCTACTGTTGGGAATATGCGGTCTCCTGGTTTGGTTGCTGAGCGAATTCCTTTATTTGTTTGGGCTGTTACAGTAACAGCCGTGTTATTGGTTGCTGCTTTGCCGNTTTTAGCTGGTGCTATTACAATATTGCTTACTGATCGTAATCTGAATACTTNNNNNNNNNNNNNNNNNNNNNNNNNNNNNNNNNNNNNNNNNNNNNNNNNNNNNNNNNNNNNNNNNNNNNNNNNNNNNNNNNNNNNNNNNNNNNNNNNNNNNNNNNNNNNNNNNNNNNNNNNNNNNNNNNNNNNNNNNNNNNNNNNNNNNNNNNNCGAAAAGGCCCTAATAAACTAGGAATTATTGGTATTCCTCAACCCTTAGCAGACGCCTTAAAACTTTTTATTAAAGAAAGAATTACTCCCACATCTTCTAACTTTCTCCCATTTATCATAACCCCGACAATTATACTTATTTTAGCCTTAAGAATATGACAATTGTTCCCCTCTTTAATACTATCAACCCAACTTACACTAGGGATGCTTTTGTTTTTATGCATTTCCTCATTAGCTGTTTATACAACACTTATAGCAGGCTGGTCATCAAACTCTAAATATGCTTTACTTGGGGCCATTCGAGCCATAGCTCAAACAATCTCTTATGAAGTAACCATAACCTTAATTATTATCTTTTATTTATTTTTAACAATACAAATAGACATTGTAAGAATTCGAATGACAAATATATCTGCTTGAGCACTCACACTTTTTCTACCATTGAGAGCTATATGGTTAGCAGTTATTCTTGCAGAAACAAACCGAGCCCCCTTTGATTTTGCAGAAGGAGAATCAGAATTAGTTTCAGGGTTCAACATCGAGTATGGAAGAGCTGGATTTGCCTTTTTATTTATAGCGGAATACAGAAATATTTTAATAATAAGCCTTATAACCTCATGNNNNNNNNNNNNNNNNNNNNNNNNNNNNNNNNNNNNNNNNNNNNNNNNNNNNNNNNNNNNNNNNNNNNNNNNNNNNNNNNNNNNNNNNNNNNNNNNNNNNNNNNNNNNNNNNNNNNNNNNNNNNNNNNNNNNNNNNNNNNNNNNNNNNNNNNNNN
Alasmidonta_undulata_isolate_H2939 NNNNNNNNNNNNNNNNNNNNNNNNNNNNNNNNNNNNNNNNNNNNNNNNNNNNNNNNNNNNNNNNNNNNNNNNNNNNNNNNNNNNNNNNNNNNNATTAGGCGATGATCAGTTGTATAATGTGATTGTTACGACTCATGCTTTTATAATAATTTTTTTTCTGGTAATACCTATGATAATTGGGGGATTTGGTAATTGGCTTATTCCCTTGATAATTGGTGCTCCTGATATGGCTTTTCCTCGGTTAAATAACTTGAGATTTTGACTTCTTGTACCAGCTTTATTTTTACTATTAAGATCTTCATTGGTGGAAAGTGGTGTAGGTACTGGTTGGACAGTATATCCTCCTTTATCTGGGAATGTTGCTCATTCCGGGGCTTCTGTAGATTTAGCTATTTTTTCTTTACATCTTGCTGGTGCTTCGTCAATTTTAGGTGCTATTAACTTTATTTCTACTGTTGGGAATATGCGGTCTCCTGGTTTGGTTGCTGAGCGAATTCCTTTATTTGTTTGGGCTGTTACAGTAACAGCCGTGTTATTGGTTGCTGCTTTGCCGNTTTTAGCTGGTGCTATTACAATATTGCTTACTGATCGTAATCTGAATACTTNNNNNNNNNNNNNNNNNNNNNNNNNNNNNNNNNNNNNNNNNNNNNNNNNNNNNNNNNNNNNNNNNNNNNNNNNNNNNNNNNNNNNNNNNNNNNNNNNNNNNNNNNNNNNNNNNNNNNNNNNNNNNNNNNNNNNNNNNNNNNNNNNNNNNNNNNNCGAAAAGGCCCTAATAAACTAGGAATTATTGGTATTCCTCAACCCTTAGCAGACGCCTTAAAACTTTTTATTAAAGAATGAATTACTCCCACATCTTCTAACTTTCTCCCATTTATCATAACCCCGACAATTATACTTATTTTAGCCTTAAGAATATGACAATTGTTCCCCTCTTTAATACTATCAACCCAACTTACACTAGGGATGCTTTTGTTTTTATGCATTTCCTCATTAGCTGTTTATACAACACTTATAGCAGGCTGGTCATCAAACTCTAAATATGCTTTACTTGGGGCCATTCGAGCCATAGCTCAAACAATCTCTTATGAAGTAACCATAACCTTAATTATTATCTTTTATTTATTTTTAACAATACAAATAGACATTGTAAGAATTCGAATGACAAATATATCTGCTTGAGCACTCACACTTTTTCTACCATTGAGAGCTATATGGTTAGCAGTTATTCTTGCAGAAACAAACCGAGCCCCCTTTGATTTTGCAGAAGGAGAATCAGAATTAGTTTCAGGGTTCAACATCGAGTATGGAAGAGCTGGATTTGCCTTTTTATTTATAGCGGAATACAGAAATATTTTAATAATAAGCCTTATAACCTCATGNNNNNNNNNNNNNNNNNNNNNNNNNNNNNNNNNNNNNNNNNNNNNNNNNNNNNNNNNNNNNNNNNNNNNNNNNNNNNNNNNNNNNNNNNNNNNNNNNNNNNNNNNNNNNNNNNNNNNNNNNNNNNNNNNNNNNNNNNNNNNNNNNNNNNNNNNNN
Alasmidonta_undulata_isolate_H2940 NNNNNNNNNNNNNNNNNNNNNNNNNNNNNNNNNNNNNNNNNNNNNNNNNNNNNNNNNNNNNNNNNNNNNNNNNNNNNNNNNNNNNNNNNNNNNATTAGGCGATGATCAGTTGTATAATGTGATTGTTACGGCTCATGCTTTTATAATAATTTTTTTTCTGGTAATACCTATGATAATTGGGGGATTTGGTAATTGGCTTATTCCCTTGATAATTGGTGCTCCTGATATGGCTTTTCCTCGGTTAAATAACTTGAGATTTTGACTTCTTGTACCAGCTTTATTTTTACTATTAAGATCTTCATTGGTGGAAAGTGGTGTAGGTACTGGTTGGACAGTATATCCTCCTTTATCTGGGAATGTTGCTCATTCCGGGGCTTCTGTAGATTTAGCTATTTTTTCTTTACATCTTGCTGGTGCTTCGTCAATTTTAGGTGCTATTAACTTTATTTCTACTGTTGGGAATATGCGGTCTCCTGGTTTGGTTGCTGAGCGAATTCCTTTATTTGTTTGGGCTGTTACAGTAACAGCCGTGTTATTGGTTGCTGCTTTGCCGNTTTTAGCTGGTGCTATTACAATATTGCTTACTGATCGTAACCTGAATACTTNNNNNNNNNNNNNNNNNNNNNNNNNNNNNNNNNNNNNNNNNNNNNNNNNNNNNNNNNNNNNNNNNNNNNNNNNNNNNNNNNNNNNNNNNNNNNNNNNNNNNNNNNNNNNNNNNNNNNNNNNNNNNNNNNNNNNNNNNNNNNNNNNNNNNNNNNNCGAAAAGGCCCTAATAAACTAGGAATTATTGGTATTCCTCAACCCTTAGCAGACGCCTTAAAACTTTTTATTAAAGAATGAATTACTCCCACATCTTCTAACTTTCTCCCATTTATCATAACCCCGACAATTATGCTTATTTTAGCCTTAAGAATATGACAATTGTTCCCCTCTTTAATACTATCAACCCAACTTACACTAGGGATGCTTTTGTTTTTATGCATTTCCTCATTAGCTGTTTATACAACACTTATAGCAGGCTGGTCATCAAACTCTAAATATGCTTTACTTGGGGCCATTCGAGCCATAGCTCAAACAATCTCTTATGAAGTAACCATAACCTTAATTATTATCTTTTATTTATTTTTAACAATACAAATAGACATTGTAAGAATTCGAATGACAAATATATCTGCTTGAGCACTCACACTTTTTCTACCATTGAGAGCTATATGGTTAGCAGTTATTCTTGCAGAAACAAACCGAGCCCCCTTTGATTTTGCAGAAGGAGAATCAGAATTAGTTTCAGGGTTCAACATCGAGTATGGAAGAGCTGGATTTGCCTTTTTATTTATAGCGGAATACAGAAATATTTTAATAATAAGCCTTATAACCTCATGNNNNNNNNNNNNNNNNNNNNNNNNNNNNNNNNNNNNNNNNNNNNNNNNNNNNNNNNNNNNNNNNNNNNNNNNNNNNNNNNNNNNNNNNNNNNNNNNNNNNNNNNNNNNNNNNNNNNNNNNNNNNNNNNNNNNNNNNNNNNNNNNNNNNNNNNNNN
Alasmidonta_undulata_isolate_SERCINVERT1608 TACTTTATATTTATTATTTGCTTTGTGGTCGGGTTTAATTGGGTTGGCTTTAAGGCTCTTAATTCGAGCTGAATTAGGGCAACCAGGAAGGTTATTAGGCGATGATCAGTTGTATAATGTGATTGTTACGGCTCATGCTTTTATAATAATTTTTTTCCTGGTAATACCTATGATAATTGGGGGATTTGGTAATTGGCTTATTCCCTTGATAATTGGTGCTCCTGATATGGCTTTTCCTCGGTTAAATAACTTGAGATTTTGACTTCTTGTACCAGCTTTATTTTTACTATTAAGATCTTCATTGGTGGAAAGTGGTGTAGGTACTGGTTGGACAGTATATCCTCCTTTATCTGGGAATGTTGCTCATTCCGGGGCTTCTGTAGATTTAGCTATTTTTTCTTTACATCTTGCTGGTGCTTCGTCAATTTTAGGTGCTATTAACTTTATTTCTACTGTTGGGAATATGCGGTCTCCTGGTTTGGTTGCTGAGCGAATTCCTTTATTTGTTTGGGCTGTTACAGTAACAGCCGTGTTATTGGTTGCTGCTTTGCCAGTTTTAGCTGGTGCTATTACAATATTGCTTACTGACCGTAATCTGAATACTTCATTTTTTGACCCAACGGGTGGGGGAGATCCTATTTTATATATACATTTGTTTNNNNNNNNNNNNNNNNNNNNNNNNNNNNNNNNNNNNNNNNNNNNNNNNNNNNNNNNNNNNNNNNNNNNNNNNNNNNNNNNNNNNNNNNNNNNNNNNNNNNNNNNNNNNNNNNNNNNNNNNNNNNNNNNNNNNNNNNNNNNNNNNNNNNNNNNNNNNNNNNNNNNNNNNNNNNNNNNNNNNNNNNNNNNNNNNNNNNNNNNNNNNNNNNNNNNNNNNNNNNNNNNNNNNNNNNNNNNNNNNNNNNNNNNNNNNNNNNNNNNNNNNNNNNNNNNNNNNNNNNNNNNNNNNNNNNNNNNNNNNNNNNNNNNNNNNNNNNNNNNNNNNNNNNNNNNNNNNNNNNNNNNNNNNNNNNNNNNNNNNNNNNNNNNNNNNNNNNNNNNNNNNNNNNNNNNNNNNNNNNNNNNNNNNNNNNNNNNNNNNNNNNNNNNNNNNNNNNNNNNNNNNNNNNNNNNNNNNNNNNNNNNNNNNNNNNNNNNNNNNNNNNNNNNNNNNNNNNNNNNNNNNNNNNNNNNNNNNNNNNNNNNNNNNNNNNNNNNNNNNNNNNNNNNNNNNNNNNNNNNNNNNNNNNNNNNNNNNNNNNNNNNNNNNNNNNNNNNNNNNNNNNNNNNNNNNNNNNNNNNNNNNNNNNNNNNNNNNNNNNNNNNNNNNNNNNNNNNNNNNNNNNNNNNNNNNNNNNNNNNNNNNNNNNNNNNNNNNNNNNNNNNNNNNNNNNNNNNNNNNNNNNNNNNNNNNNNNNNNNNNNNNNNNNNNNNNNNNNNNNNNNNNNNNNNNNNNNNNNNNNNNNNNNNNNNNNNNNNNNNNNNNNNNNNNNNNNNNNNNNNNNNNNNNNNNNNNNNNNNNNNNNNNNNNNNNNNNNNNNNNNNNNNNNNNNNNNNN
Alasmidonta_undulata_isolate_SERCINVERT1609 NACTTTATATTTATTATTTGCTTTGTGGTCGGGTTTAATTGGGTTGGCTTTAAGGCTCTTAATTCGAGCTGAATTAGGGCAACCAGGAAGGTTGTTAGGCGATGATCAGTTGTATAATGTGATTGTTACGGCTCATGCTTTTATAATAATTTTTTTCCTGGTAATACCTATGATAATTGGGGGATTTGGTAATTGGCTTATTCCCTTGATAATTGGTGCTCCTGATATGGCTTTTCCTCGGTTAAATAACTTGAGATTTTGACTTCTTGTACCAGCTTTATTTTTACTATTAAGATCTTCATTGGTGGAAAGTGGTGTAGGTACTGGTTGGACAGTATATCCTCCTTTATCTGGGAATGTTGCTCATTCCGGGGCTTCTGTAGATTTAGCTATTTTTTCTTTACATCTTGCTGGTGCTTCGTCAATTTTAGGTGCTATTAACTTTATTTCTACTGTTGGGAATATGCGGTCTCCTGGTTTGGTTGCTGAGCGAATTCCTTTATTTGTTTGGGCTGTTACAGTAACAGCCGTGTTATTGGTTGCTGCTTTGCCAGTTTTAGCTGGTGCTATTACAATATTGCTTACTGACCGTAATCTGAATACTTCATTTTTTGACCCAACGGGTGGGGGAGATCCTATTTTATATATACATTTGTTTNNNNNNNNNNNNNNNNNNNNNNNNNNNNNNNNNNNNNNNNNNNNNNNNNNNNNNNNNNNNNNNNNNNNNNNNNNNNNNNNNNNNNNNNNNNNNNNNNNNNNNNNNNNNNNNNNNNNNNNNNNNNNNNNNNNNNNNNNNNNNNNNNNNNNNNNNNNNNNNNNNNNNNNNNNNNNNNNNNNNNNNNNNNNNNNNNNNNNNNNNNNNNNNNNNNNNNNNNNNNNNNNNNNNNNNNNNNNNNNNNNNNNNNNNNNNNNNNNNNNNNNNNNNNNNNNNNNNNNNNNNNNNNNNNNNNNNNNNNNNNNNNNNNNNNNNNNNNNNNNNNNNNNNNNNNNNNNNNNNNNNNNNNNNNNNNNNNNNNNNNNNNNNNNNNNNNNNNNNNNNNNNNNNNNNNNNNNNNNNNNNNNNNNNNNNNNNNNNNNNNNNNNNNNNNNNNNNNNNNNNNNNNNNNNNNNNNNNNNNNNNNNNNNNNNNNNNNNNNNNNNNNNNNNNNNNNNNNNNNNNNNNNNNNNNNNNNNNNNNNNNNNNNNNNNNNNNNNNNNNNNNNNNNNNNNNNNNNNNNNNNNNNNNNNNNNNNNNNNNNNNNNNNNNNNNNNNNNNNNNNNNNNNNNNNNNNNNNNNNNNNNNNNNNNNNNNNNNNNNNNNNNNNNNNNNNNNNNNNNNNNNNNNNNNNNNNNNNNNNNNNNNNNNNNNNNNNNNNNNNNNNNNNNNNNNNNNNNNNNNNNNNNNNNNNNNNNNNNNNNNNNNNNNNNNNNNNNNNNNNNNNNNNNNNNNNNNNNNNNNNNNNNNNNNNNNNNNNNNNNNNNNNNNNNNNNNNNNNNNNNNNNNNNNNNNNNNNNNNNNNNNNNNNNNNNNNNNNNNNNNNNNNNNNNNNNNNNN
Alasmidonta_varicosa NNNNNNNNNNNNNNNNNNNNNNNNNNNNNNNNNNNNNNNNNNNNNNNNNNNNNNNNNNNNNNNNNNNNNNNNNNNNNNNNNNNNNNNNNNNNNNNNNNNNNNNNNNNNNNNNNNNNNNNNNNNNNNNNNNNNNNNNNNNNNNNNNNNNNNNNNNNNNNNNNNNNNNNNNNNNNNNNNNNNNNNNNNNNNNNNNNNNNNNNNNNNNNNNNNNNNNNNNNNNNNNNNNNNNNNNNNNNNNNNNNNNNNNNNNNNNNNNNNNNNNNNNNNNNNNNNNNNNNNNNNNNNNNNNNNNNNNNNNNNNNNNNNNNNNNNNNNNNNNNNNNNNNNNNNNNNNNNNNNNNNNNNNNNNNNNNNNNNNNNNNNNNNNNNNNNNNNNNNNNNNNNNNNNNNNNNNNNNNNNNNNNNNNNNNNNNNNNNNNNNNNNNNNNNNNNNNNNNNNNNNNNNNNNNNNNNNNNNNNNNNNNNNNNNNNNNNNNNNNNNNNNNNNNNNNNNNNNNNNNNNNNNNNNNNNNNNNNNNNNNNNNNNNNNNNNNNNNNNNNNNNNNNNNNNNNNNNNNNNNNNNNNNNNNNNNNNNNNNNNNNNNNNNNNNNNNNNNNNNNNNNNNNNNNNNNNNNNNNNNNNNNNNNNNNNNNNNNNNNNNNNNNNNNNNNNNNNNNNCTCAACATCTAATCTCTACGATTATTACATATTTATTAATTTTATTGGGAGTAGCATTTTTTACTTTACTAGAACGAAAAGCTCTTGGTTATTTTCAAATTCGAAAAGGCCCTAATAAATTAGGAATTATTGGCATTCCTCAACCCCTAGCAGACGCCTTAAAACTCTTTATTAAAGAGTGAGTCACTCCTACATCTTCTAACTTTCTTCCTTTTATCATAACCCCGACAACTATACTTATCTTGGCTTTAAGAATATGACAATTATTTCCTTCTTTTTCACTATCGGCTCAGCTTACATTAGGAATGCTTCTATTCTTATGTATCTCTTCATTGGCTGTTTACACAACGCTTATAGCAGGCTGGTCATCAAACTCTAAATATGCCTTACTTGGGGCTATTCGAGCCATAGCTCAAACAATTTCTTATGAAGTAACCATAACCTTAATTATTATCTTTTATCTATTTTTGACAATGCAAATAGATATTGTAAGAATTCGAATAACAAACATATCTGCTTGGGCAGTCATACTTTTCTTACCGCTAAGAGCCATATGATTAGCAGTCATCCTTGCAGAGACAAATCGAGCCCCCTTTGATTTTGCAGAAGGAGAATCAGAGTTAGTTTCAGGATTCAACATTGAATATGGAAGAGCTGGATTTGCCTTTCTATTTATAGCGGAGTACAGAAATATTTTAATAATAAGTCTTATAACCTCATGCTTATTAACAAGCACACTAATAATATCCATCCCAGTAGCTATTATCTTCTTATGGGCTCGAGCAACCTTACCACGTTATCGATATGACCTTCTAATAGCAATAGCCTGAAAATCATTCCTTCCTTTAAGGCTAGCTATTTTAATAGCCCTAAGAC
Alasmidonta_varicosa_haplotype_Av1 NACTTTATATTTATTATTTGCTTTGTGGTCAGGCTTAATTGGGTTAGCCTTGAGGCTTTTGATTCGAGCTGAGTTAGGGCAACCAGGAAGGCTATTAGGTGATGATCAGTTGTACAATGTGATTGTCACAGCTCATGCTTTTATAATAATTTTTTTTCTAGTAATACCTATAATGATTGGGGGATTTGGTAATTGACTTATCCCTTTGATGATTGGTGCTCCTGACATGGCTTTCCCTCGATTAAATAATCTAAGGTTTTGACTTCTTGTGCCAGCTTTGTTTTTATTATTAAGGTCTTCATTGGTGGAAAGTGGTGTAGGTACTGGTTGAACAGTATATCCTCCTTTATCTGGTAATGTTGCTCATTCTGGGGCTTCTGTGGATTTAGCTATTTTTTCCTTACATCTTGCTGGTGCTTCATCAATTTTAGGTGCTATTAATTTTATTTCAACTGTTGGGAATATGCGTTCTCCTGGTTTGGTTGCTGAGCGAATTCCTTTATTTGTTTGGGCTGTTACAGTAACAGCTGTGTTATTGGTTGCTGCTTTACCAGTTTTAGCTGGTGCTATTACAATGTTGCTTACTGATCGTAATTTGAATACTTCATTTTTTGATCCTACAGGAGGGGGGGATCCTATTTTGTATATGCATTTGTTTNNNNNNNNNNNNNNNNNNNNNNNNNNNNNNNNNNNNNNNNNNNNNNNNNNNNNNNNNNNNNNNNNNNNNNNNNNNNNNNNNNNNNNNNNNNNNNNNNNNNNNNNNNNNNNNNNNNNNNNNNNNNNNNNNNNNNNNNNNNNNNNNNNNNNNNNNNNNNNNNNNNNNNNNNNNNNNNNNNNNNNNNNNNNNNNNNNNNNNNNNNNNNNNNNNNNNNNNNNNNNNNNNNNNNNNNNNNNNNNNNNNNNNNNNNNNNNNNNNNNNNNNNNNNNNNNNNNNNNNNNNNNNNNNNNNNNNNNNNNNNNNNNNNNNNNNNNNNNNNNNNNNNNNNNNNNNNNNNNNNNNNNNNNNNNNNNNNNNNNNNNNNNNNNNNNNNNNNNNNNNNNNNNNNNNNNNNNNNNNNNNNNNNNNNNNNNNNNNNNNNNNNNNNNNNNNNNNNNNNNNNNNNNNNNNNNNNNNNNNNNNNNNNNNNNNNNNNNNNNNNNNNNNNNNNNNNNNNNNNNNNNNNNNNNNNNNNNNNNNNNNNNNNNNNNNNNNNNNNNNNNNNNNNNNNNNNNNNNNNNNNNNNNNNNNNNNNNNNNNNNNNNNNNNNNNNNNNNNNNNNNNNNNNNNNNNNNNNNNNNNNNNNNNNNNNNNNNNNNNNNNNNNNNNNNNNNNNNNNNNNNNNNNNNNNNNNNNNNNNNNNNNNNNNNNNNNNNNNNNNNNNNNNNNNNNNNNNNNNNNNNNNNNNNNNNNNNNNNNNNNNNNNNNNNNNNNNNNNNNNNNNNNNNNNNNNNNNNNNNNNNNNNNNNNNNNNNNNNNNNNNNNNNNNNNNNNNNNNNNNNNNNNNNNNNNNNNNNNNNNNNNNNNNNNNNNNNNNNNNNNNNNNNNNNNNNNNNN
Alasmidonta_varicosa_haplotype_Av2 NACTTTATATTTATTATTTGCTTTGTGGTCAGGCTTAATTGGGTTAGCCTTGAGGCTTTTGATTCGAGCTGAGTTAGGGCAACCAGGAAGGCTATTAGGCGATGATCAGTTGTACAATGTGATTGTCACAGCTCATGCTTTTATAATAATTTTTTTTCTAGTAATACCTATAATGATTGGGGGATTTGGTAATTGACTTATCCCTTTGATGATTGGTGCTCCTGACATGGCTTTCCCTCGATTAAATAATCTAAGGTTTTGACTTCTTGTGCCAGCTTTGTTTTTATTATTAAGGTCTTCATTGGTGGAAAGTGGTGTGGGTACTGGTTGAACAGTATATCCTCCTTTATCTGGTAATGTTGCTCATTCTGGGGCTTCTGTGGATTTAGCTATTTTTTCCTTACATCTTGCTGGTGCTTCATCAATTTTAGGTGCTATTAATTTTATTTCAACTGTTGGGAATATGCGTTCTCCTGGTTTGGTTGCTGAGCGAATTCCTTTATTTGTTTGGGCTGTTACAGTAACAGCTGTGTTATTGGTTGCTGCTTTACCAGTTTTAGCTGGTGCTATTACAATGTTGCTTACTGATCGTAATTTGAATACTTCATTTTTTGATCCTACAGGAGGGGGGGATCCTATTTTGTATATGCATTTGTTTNNNNNNNNNNNNNNNNNNNNNNNNNNNNNNNNNNNNNNNNNNNNNNNNNNNNNNNNNNNNNNNNNNNNNNNNNNNNNNNNNNNNNNNNNNNNNNNNNNNNNNNNNNNNNNNNNNNNNNNNNNNNNNNNNNNNNNNNNNNNNNNNNNNNNNNNNNNNNNNNNNNNNNNNNNNNNNNNNNNNNNNNNNNNNNNNNNNNNNNNNNNNNNNNNNNNNNNNNNNNNNNNNNNNNNNNNNNNNNNNNNNNNNNNNNNNNNNNNNNNNNNNNNNNNNNNNNNNNNNNNNNNNNNNNNNNNNNNNNNNNNNNNNNNNNNNNNNNNNNNNNNNNNNNNNNNNNNNNNNNNNNNNNNNNNNNNNNNNNNNNNNNNNNNNNNNNNNNNNNNNNNNNNNNNNNNNNNNNNNNNNNNNNNNNNNNNNNNNNNNNNNNNNNNNNNNNNNNNNNNNNNNNNNNNNNNNNNNNNNNNNNNNNNNNNNNNNNNNNNNNNNNNNNNNNNNNNNNNNNNNNNNNNNNNNNNNNNNNNNNNNNNNNNNNNNNNNNNNNNNNNNNNNNNNNNNNNNNNNNNNNNNNNNNNNNNNNNNNNNNNNNNNNNNNNNNNNNNNNNNNNNNNNNNNNNNNNNNNNNNNNNNNNNNNNNNNNNNNNNNNNNNNNNNNNNNNNNNNNNNNNNNNNNNNNNNNNNNNNNNNNNNNNNNNNNNNNNNNNNNNNNNNNNNNNNNNNNNNNNNNNNNNNNNNNNNNNNNNNNNNNNNNNNNNNNNNNNNNNNNNNNNNNNNNNNNNNNNNNNNNNNNNNNNNNNNNNNNNNNNNNNNNNNNNNNNNNNNNNNNNNNNNNNNNNNNNNNNNNNNNNNNNNNNNNNNNNNNNNNNNNNNNNNNNNNNNNNN
Alasmidonta_varicosa_haplotype_Av3 NACTTTATATTTATTATTTGCTTTGTGGTCAGGTTTAATTGGGTTAGCCTTGAGGCTTTTGATTCGAGCTGAGTTAGGGCAACCAGGAAGGCTATTAGGTGATGATCAGTTGTACAATGTGATTGTCACAGCTCATGCTTTTATAATAATTTTTTTTCTAGTAATACCTATAATGATTGGGGGATTTGGTAATTGACTTATCCCTTTGATGATTGGTGCTCCTGACATGGCTTTCCCTCGATTAAATAATCTAAGGTTTTGACTTCTTGTGCCAGCTTTGTTTTTATTATTAAGGTCTTCATTGGTGGAAAGTGGTGTAGGTACTGGTTGAACAGTATATCCTCCTTTATCTGGTAATGTTGCTCATTCTGGGGCTTCTGTGGATTTAGCTATTTTTTCCTTACATCTTGCTGGTGCTTCATCAATTTTAGGTGCTATTAATTTTATTTCAACTGTTGGGAATATGCGTTCTCCTGGTTTGGTTGCTGAGCGAATTCCTTTATTTGTTTGGGCTGTTACAGTAACAGCTGTGTTATTGGTTGCTGCTTTACCAGTTTTAGCTGGTGCTATTACAATGTTGCTTACTGATCGTAATTTGAATACTTCATTTTTTGATCCTACAGGAGGGGGGGATCCTATTTTGTATATGCATTTGTTTNNNNNNNNNNNNNNNNNNNNNNNNNNNNNNNNNNNNNNNNNNNNNNNNNNNNNNNNNNNNNNNNNNNNNNNNNNNNNNNNNNNNNNNNNNNNNNNNNNNNNNNNNNNNNNNNNNNNNNNNNNNNNNNNNNNNNNNNNNNNNNNNNNNNNNNNNNNNNNNNNNNNNNNNNNNNNNNNNNNNNNNNNNNNNNNNNNNNNNNNNNNNNNNNNNNNNNNNNNNNNNNNNNNNNNNNNNNNNNNNNNNNNNNNNNNNNNNNNNNNNNNNNNNNNNNNNNNNNNNNNNNNNNNNNNNNNNNNNNNNNNNNNNNNNNNNNNNNNNNNNNNNNNNNNNNNNNNNNNNNNNNNNNNNNNNNNNNNNNNNNNNNNNNNNNNNNNNNNNNNNNNNNNNNNNNNNNNNNNNNNNNNNNNNNNNNNNNNNNNNNNNNNNNNNNNNNNNNNNNNNNNNNNNNNNNNNNNNNNNNNNNNNNNNNNNNNNNNNNNNNNNNNNNNNNNNNNNNNNNNNNNNNNNNNNNNNNNNNNNNNNNNNNNNNNNNNNNNNNNNNNNNNNNNNNNNNNNNNNNNNNNNNNNNNNNNNNNNNNNNNNNNNNNNNNNNNNNNNNNNNNNNNNNNNNNNNNNNNNNNNNNNNNNNNNNNNNNNNNNNNNNNNNNNNNNNNNNNNNNNNNNNNNNNNNNNNNNNNNNNNNNNNNNNNNNNNNNNNNNNNNNNNNNNNNNNNNNNNNNNNNNNNNNNNNNNNNNNNNNNNNNNNNNNNNNNNNNNNNNNNNNNNNNNNNNNNNNNNNNNNNNNNNNNNNNNNNNNNNNNNNNNNNNNNNNNNNNNNNNNNNNNNNNNNNNNNNNNNNNNNNNNNNNNNNNNNNNNNNNNNNNNNNNNNNNNNNNN
Alasmidonta_varicosa_haplotype_Av4 NACTTTATATTTATTATTTGCTTTGTGGTCAGGCTTAATTGGGTTAGCCTTGAGGCTTTTGATTCGAGCTGAGTTAGGGCAACCAGGAAGGCTATTAGGCGATGATCAGTTGTACAATGTGATTGTCACAGCTCATGCTTTTATAATAATTTTTTTTCTAGTAATACCTATAATGATTGGGGGATTTGGTAATTGACTTATCCCTTTGATGATTGGTGCTCCTGACATGGCTTTCCCTCGATTAAATAATCTAAGGTTTTGACTTCTTGTGCCAGCTTTGTTTTTATTATTAAGGTCTTCATTGGTGGAAAGTGGTGTGGGTACTGGTTGAACAGTATATCCTCCTTTATCTGGTAATGTTGCTCATTCTGGGGCTTCTGTGGATTTAGCTATTTTTTCCTTACATCTTGCTGGTGCTTCATCAATTTTAGGTGCTATTAATTTTATTTCAACTGTTGGGAATATGCGTTCTCCTGGTTTGGTTGCTGAGCGAATTCCTTTATTTGTTTGGGCTGTTATAGTAACAGCTGTGTTATTGGTTGCTGCTTTACCAGTTTTAGCTGGTGCTATTACAATGTTGCTTACTGATCGTAATTTGAATACTTCATTTTTTGATCCTACAGGAGGGGGGGATCCTATTTTGTATATGCATTTGTTTNNNNNNNNNNNNNNNNNNNNNNNNNNNNNNNNNNNNNNNNNNNNNNNNNNNNNNNNNNNNNNNNNNNNNNNNNNNNNNNNNNNNNNNNNNNNNNNNNNNNNNNNNNNNNNNNNNNNNNNNNNNNNNNNNNNNNNNNNNNNNNNNNNNNNNNNNNNNNNNNNNNNNNNNNNNNNNNNNNNNNNNNNNNNNNNNNNNNNNNNNNNNNNNNNNNNNNNNNNNNNNNNNNNNNNNNNNNNNNNNNNNNNNNNNNNNNNNNNNNNNNNNNNNNNNNNNNNNNNNNNNNNNNNNNNNNNNNNNNNNNNNNNNNNNNNNNNNNNNNNNNNNNNNNNNNNNNNNNNNNNNNNNNNNNNNNNNNNNNNNNNNNNNNNNNNNNNNNNNNNNNNNNNNNNNNNNNNNNNNNNNNNNNNNNNNNNNNNNNNNNNNNNNNNNNNNNNNNNNNNNNNNNNNNNNNNNNNNNNNNNNNNNNNNNNNNNNNNNNNNNNNNNNNNNNNNNNNNNNNNNNNNNNNNNNNNNNNNNNNNNNNNNNNNNNNNNNNNNNNNNNNNNNNNNNNNNNNNNNNNNNNNNNNNNNNNNNNNNNNNNNNNNNNNNNNNNNNNNNNNNNNNNNNNNNNNNNNNNNNNNNNNNNNNNNNNNNNNNNNNNNNNNNNNNNNNNNNNNNNNNNNNNNNNNNNNNNNNNNNNNNNNNNNNNNNNNNNNNNNNNNNNNNNNNNNNNNNNNNNNNNNNNNNNNNNNNNNNNNNNNNNNNNNNNNNNNNNNNNNNNNNNNNNNNNNNNNNNNNNNNNNNNNNNNNNNNNNNNNNNNNNNNNNNNNNNNNNNNNNNNNNNNNNNNNNNNNNNNNNNNNNNNNNNNNNNNNNNNNNNNNNNNNNNNNNNNNNN
Alasmidonta_varicosa_haplotype_Av5 NACTTTATATTTATTATTTGCTTTGTGGTCAGGCTTAATTGGGTTAGCCTTGAGGCTTTTGATTCGAGCTGAGTTAGGGCAACCAGGAAGGCTATTAGGTGATGATCAGTTGTACAATGTGATTGTCACAGCTCATGCTTTTATAATAATTTTTTTTCTAGTAATACCTATAATGATTGGGGGATTTGGTAATTGACTTATCCCTTTGATGATTGGTGCTCCTGACATGGCTTTCCCTCGATTAAATAATCTAAGGTTTTGACTTCTTGTGCCAGCTTTGTTTTTATTATTAAGGTCTTCATTGGTGGAAAGTGGTGTAGGTACTGGTTGAACAGTATATCCCCCTTTATCTGGTAATGTTGCTCATTCTGGGGCTTCTGTGGATTTAGCTATTTTTTCCTTACATCTTGCTGGTGCTTCATCAATTTTAGGTGCTATTAATTTTATTTCAACTGTTGGGAATATGCGTTCTCCTGGTTTGGTTGCTGAGCGAATTCCTTTATTTGTTTGGGCTGTTACAGTAACAGCTGTGTTATTGGTTGCTGCTTTACCAGTTTTAGCTGGTGCTATTACAATGTTGCTTACTGATCGTAATTTGAATACTTCATTTTTTGATCCTACAGGAGGGGGGGATCCTATTTTGTATATGCATTTGTTTNNNNNNNNNNNNNNNNNNNNNNNNNNNNNNNNNNNNNNNNNNNNNNNNNNNNNNNNNNNNNNNNNNNNNNNNNNNNNNNNNNNNNNNNNNNNNNNNNNNNNNNNNNNNNNNNNNNNNNNNNNNNNNNNNNNNNNNNNNNNNNNNNNNNNNNNNNNNNNNNNNNNNNNNNNNNNNNNNNNNNNNNNNNNNNNNNNNNNNNNNNNNNNNNNNNNNNNNNNNNNNNNNNNNNNNNNNNNNNNNNNNNNNNNNNNNNNNNNNNNNNNNNNNNNNNNNNNNNNNNNNNNNNNNNNNNNNNNNNNNNNNNNNNNNNNNNNNNNNNNNNNNNNNNNNNNNNNNNNNNNNNNNNNNNNNNNNNNNNNNNNNNNNNNNNNNNNNNNNNNNNNNNNNNNNNNNNNNNNNNNNNNNNNNNNNNNNNNNNNNNNNNNNNNNNNNNNNNNNNNNNNNNNNNNNNNNNNNNNNNNNNNNNNNNNNNNNNNNNNNNNNNNNNNNNNNNNNNNNNNNNNNNNNNNNNNNNNNNNNNNNNNNNNNNNNNNNNNNNNNNNNNNNNNNNNNNNNNNNNNNNNNNNNNNNNNNNNNNNNNNNNNNNNNNNNNNNNNNNNNNNNNNNNNNNNNNNNNNNNNNNNNNNNNNNNNNNNNNNNNNNNNNNNNNNNNNNNNNNNNNNNNNNNNNNNNNNNNNNNNNNNNNNNNNNNNNNNNNNNNNNNNNNNNNNNNNNNNNNNNNNNNNNNNNNNNNNNNNNNNNNNNNNNNNNNNNNNNNNNNNNNNNNNNNNNNNNNNNNNNNNNNNNNNNNNNNNNNNNNNNNNNNNNNNNNNNNNNNNNNNNNNNNNNNNNNNNNNNNNNNNNNNNNNNNNNNNNNNNNNNNNNNNNNNNNNNNNN
Alasmidonta_varicosa_isolate_18 NNNNNNNNNNNNNNNNNNNNNNNNNNNNNNNNNNNNNNNNNNNNNNNNNTTGAGGCTTTTGATTCGAGCTGAGTTAGGGCAACCAGGGAGGCTATTAGGCGATGATCAGTTGTACAATGTGATTGTCACAGCTCATGCTTTTATAATAATTTTTTTTCTAGTAATACCTATAATGATTGGGGGATTTGGTAATTGACTTATCCCTTTGATGATTGGTGCTCCTGACATGGCTTTCCCTCGATTAAATAATCTAAGGTTTTGACTTCTTGTGCCAGCTTTGTTTTTATTATTAAGGTCTTCATTGGTGGAAAGTGGTGTAGGTACTGGTTGAACAGTATATCCTCCTTTATCTGGTAATGTTGCTCATTCTGGGGCTTCTGTGGACTTAGCTATTTTTTCCTTACATCTTGCTGGTGCTTCATCAATTTTAGGTGCTATTAATTTTATTTCAACTGTTGGGAATATGCGTTCTCCTGGTTTGGTTGCTGAGCGAATTCCTTTATTTGTTTGGGCTGTTACAGTAACAGCTGTGTTATTGGTTGCTGCTTTACCAGTTTTAGCTGGTGCTATTACAATGTTGCTTACTGATCGTAATTTGAATACTTCATTTTTTGATCCTACAGGAGGAGGGGATCCTATTTTGTATATGCATTTGTTTNNNNNNNNNNNNNNNNNNNNNNNNNNNNNNNNNNNNNNNNNNNNNNNNNNNNNNNNNNNNNNNNNNNNNNNNNNNNNNNNNNNNNNNNNNNNNNNNNNNNNNNNNNNNNNNNNNNNNNNNNNNNNNNNNNNNNNNNNNNNNNNNNNNNNNNNNNNNNNNNNNNNNNNNNNNNNNNNNNNNNNNNNNNNNNNNNNNNNNNNNNNNNNNNNNNNNNNNNNNNNNNNNNNNNNNNNNNNNNNNNNNNNNNNNNNNNNNNNNNNNNNNNNNNNNNNNNNNNNNNNNNNNNNNNNNNNNNNNNNNNNNNNNNNNNNNNNNNNNNNNNNNNNNNNNNNNNNNNNNNNNNNNNNNNNNNNNNNNNNNNNNNNNNNNNNNNNNNNNNNNNNNNNNNNNNNNNNNNNNNNNNNNNNNNNNNNNNNNNNNNNNNNNNNNNNNNNNNNNNNNNNNNNNNNNNNNNNNNNNNNNNNNNNNNNNNNNNNNNNNNNNNNNNNNNNNNNNNNNNNNNNNNNNNNNNNNNNNNNNNNNNNNNNNNNNNNNNNNNNNNNNNNNNNNNNNNNNNNNNNNNNNNNNNNNNNNNNNNNNNNNNNNNNNNNNNNNNNNNNNNNNNNNNNNNNNNNNNNNNNNNNNNNNNNNNNNNNNNNNNNNNNNNNNNNNNNNNNNNNNNNNNNNNNNNNNNNNNNNNNNNNNNNNNNNNNNNNNNNNNNNNNNNNNNNNNNNNNNNNNNNNNNNNNNNNNNNNNNNNNNNNNNNNNNNNNNNNNNNNNNNNNNNNNNNNNNNNNNNNNNNNNNNNNNNNNNNNNNNNNNNNNNNNNNNNNNNNNNNNNNNNNNNNNNNNNNNNNNNNNNNNNNNNNNNNNNNNNNNNNNNNNNNNNNNNNNNNN
Alasmidonta_varicosa_isolate_19 NNNNNNNNNNNNNNNNNNNNNNNNNNNNNNNNNNNNNNNNNNNNNNNNNTTGAGGCTTTTGATTCGAGCTGAGTTAGGGCAACCAGGGAGGCTATTAGGCGATGATCAGTTGTACAATGTGATTGTCACAGCTCATGCTTTTATAATAATTTTTTTTCTAGTAATACCTATAATGATTGGGGGATTTGGTAATTGACTTATCCCTTTGATGATTGGTGCTCCTGACATGGCTTTCCCTCGATTAAATAATCTAAGGTTTTGACTTCTTGTGCCAGCTTTGTTTTTATTATTAAGGTCTTCATTGGTGGAAAGTGGTGTAGGTACTGGTTGAACAGTATATCCTCCTTTATCTGGTAATGTTGCTCATTCTGGGGCTTCTGTGGACTTAGCTATTTTTTCCTTACATCTTGCTGGTGCTTCATCAATTTTAGGTGCTATTAATTTTATTTCAACTGTTGGGAATATGCGTTCTCCTGGTTTGGTTGCTGAGCGAATTCCTTTATTTGTTTGGGCTGTTACAGTAACAGCTGTGTTATTGGTTGCTGCTTTACCAGTTTTAGCTGGTGCTATTACAATGTTGCTTACTGATCGTAATTTGAATACTTCATTTTTTGATCCTACAGGAGGAGGGGATCCTATTTTGTATATGCATTTGTTTNNNNNNNNNNNNNNNNNNNNNNNNNNNNNNNNNNNNNNNNNNNNNNNNNNNNNNNNNNNNNNNNNNNNNNNNNNNNNNNNNNNNNNNNNNNNNNNNNNNNNNNNNNNNNNNNNNNNNNNNNNNNNNNNNNNNNNNNNNNNNNNNNNNNNNNNNNNNNNNNNNNNNNNNNNNNNNNNNNNNNNNNNNNNNNNNNNNNNNNNNNNNNNNNNNNNNNNNNNNNNNNNNNNNNNNNNNNNNNNNNNNNNNNNNNNNNNNNNNNNNNNNNNNNNNNNNNNNNNNNNNNNNNNNNNNNNNNNNNNNNNNNNNNNNNNNNNNNNNNNNNNNNNNNNNNNNNNNNNNNNNNNNNNNNNNNNNNNNNNNNNNNNNNNNNNNNNNNNNNNNNNNNNNNNNNNNNNNNNNNNNNNNNNNNNNNNNNNNNNNNNNNNNNNNNNNNNNNNNNNNNNNNNNNNNNNNNNNNNNNNNNNNNNNNNNNNNNNNNNNNNNNNNNNNNNNNNNNNNNNNNNNNNNNNNNNNNNNNNNNNNNNNNNNNNNNNNNNNNNNNNNNNNNNNNNNNNNNNNNNNNNNNNNNNNNNNNNNNNNNNNNNNNNNNNNNNNNNNNNNNNNNNNNNNNNNNNNNNNNNNNNNNNNNNNNNNNNNNNNNNNNNNNNNNNNNNNNNNNNNNNNNNNNNNNNNNNNNNNNNNNNNNNNNNNNNNNNNNNNNNNNNNNNNNNNNNNNNNNNNNNNNNNNNNNNNNNNNNNNNNNNNNNNNNNNNNNNNNNNNNNNNNNNNNNNNNNNNNNNNNNNNNNNNNNNNNNNNNNNNNNNNNNNNNNNNNNNNNNNNNNNNNNNNNNNNNNNNNNNNNNNNNNNNNNNNNNNNNNNNNNNNNNNNNNNNNNNN
Alasmidonta_varicosa_isolate_20 NNNNNNNNNNNNNNNNNNNNNNNNNNNNNNNNNNNNNNNNNNNNNNNNNTTGAGGCTTTTGATTCGAGCTGAGTTAGGGCAACCAGGGAGGCTATTAGGCGATGATCAGTTGTACAATGTGATTGTCACAGCTCATGCTTTTATAATAATTTTTTTTCTAGTAATACCTATAATGATTGGGGGATTTGGTAATTGACTTATCCCTTTGATGATTGGTGCTCCTGACATGGCTTTCCCTCGATTAAATAATCTAAGGTTTTGACTTCTTGTGCCAGCTTTGTTTTTATTATTAAGGTCTTCATTGGTGGAAAGTGGTGTAGGTACTGGTTGAACAGTATATCCTCCTTTATCTGGTAATGTTGCTCATTCTGGGGCTTCTGTGGACTTAGCTATTTTTTCCTTACATCTTGCTGGTGCTTCATCAATTTTAGGTGCTATTAATTTTATTTCAACTGTTGGGAATATGCGTTCTCCTGGTTTGGTTGCTGAGCGAATTCCTTTATTTGTTTGGGCTGTTACAGTAACAGCTGTGTTATTGGTTGCTGCTTTACCAGTTTTAGCTGGTGCTATTACAATGTTGCTTACTGATCGTAATTTGAATACTTCATTTTTTGATCCTACAGGAGGAGGGGATCCTATTTTGTATATGCATTTGTTTNNNNNNNNNNNNNNNNNNNNNNNNNNNNNNNNNNNNNNNNNNNNNNNNNNNNNNNNNNNNNNNNNNNNNNNNNNNNNNNNNNNNNNNNNNNNNNNNNNNNNNNNNNNNNNNNNNNNNNNNNNNNNNNNNNNNNNNNNNNNNNNNNNNNNNNNNNNNNNNNNNNNNNNNNNNNNNNNNNNNNNNNNNNNNNNNNNNNNNNNNNNNNNNNNNNNNNNNNNNNNNNNNNNNNNNNNNNNNNNNNNNNNNNNNNNNNNNNNNNNNNNNNNNNNNNNNNNNNNNNNNNNNNNNNNNNNNNNNNNNNNNNNNNNNNNNNNNNNNNNNNNNNNNNNNNNNNNNNNNNNNNNNNNNNNNNNNNNNNNNNNNNNNNNNNNNNNNNNNNNNNNNNNNNNNNNNNNNNNNNNNNNNNNNNNNNNNNNNNNNNNNNNNNNNNNNNNNNNNNNNNNNNNNNNNNNNNNNNNNNNNNNNNNNNNNNNNNNNNNNNNNNNNNNNNNNNNNNNNNNNNNNNNNNNNNNNNNNNNNNNNNNNNNNNNNNNNNNNNNNNNNNNNNNNNNNNNNNNNNNNNNNNNNNNNNNNNNNNNNNNNNNNNNNNNNNNNNNNNNNNNNNNNNNNNNNNNNNNNNNNNNNNNNNNNNNNNNNNNNNNNNNNNNNNNNNNNNNNNNNNNNNNNNNNNNNNNNNNNNNNNNNNNNNNNNNNNNNNNNNNNNNNNNNNNNNNNNNNNNNNNNNNNNNNNNNNNNNNNNNNNNNNNNNNNNNNNNNNNNNNNNNNNNNNNNNNNNNNNNNNNNNNNNNNNNNNNNNNNNNNNNNNNNNNNNNNNNNNNNNNNNNNNNNNNNNNNNNNNNNNNNNNNNNNNNNNNNNNNNNNNNNNNNNNNNNNNNN
Alasmidonta_varicosa_isolate_SERCINVERT1660 TACTTTATATTTATTATTTGCTTTGTGGTCAGGCTTAATTGGGTTAGCCTTGAGGCTTTTGATTCGAGCTGAGTTAGGGCAACCAGGAAGGCTATTAGGTGATGATCAGTTGTACAATGTGATTGTCACAGCTCATGCTTTTATAATAATTTTTTTTCTAGTAATACCTATAATGATTGGGGGATTTGGTAATTGACTTATCCCTTTGATGATTGGTGCTCCTGACATGGCTTTCCCTCGATTAAATAATCTAAGGTTTTGACTTCTTGTGCCAGCTTTGTTTTTATTATTAAGGTCTTCATTGGTGGAAAGTGGTGTAGGTACTGGTTGAACAGTATATCCTCCTTTATCTGGTAATGTTGCTCATTCTGGGGCTTCTGTGGATTTAGCTATTTTTTCCTTACATCTTGCTGGTGCTTCATCAATTTTAGGTGCTATTAATTTTATTTCAACTGTTGGGAATATGCGTTCTCCTGGTTTGGTTGCTGAGCGAATTCCTTTATTTGTTTGGGCTGTTACAGTAACAGCTGTGTTATTGGTTGCTGCTTTACCAGTTTTAGCTGGTGCTATTACAATGTTGCTTACTGATCGTAATTTGAATACTTCATTTTTTGATCCTACAGGAGGGGGGGATCCTATTTTGTATATGCATTTGTTTNNNNNNNNNNNNNNNNNNNNNNNNNNNNNNNNNNNNNNNNNNNNNNNNNNNNNNNNNNNNNNNNNNNNNNNNNNNNNNNNNNNNNNNNNNNNNNNNNNNNNNNNNNNNNNNNNNNNNNNNNNNNNNNNNNNNNNNNNNNNNNNNNNNNNNNNNNNNNNNNNNNNNNNNNNNNNNNNNNNNNNNNNNNNNNNNNNNNNNNNNNNNNNNNNNNNNNNNNNNNNNNNNNNNNNNNNNNNNNNNNNNNNNNNNNNNNNNNNNNNNNNNNNNNNNNNNNNNNNNNNNNNNNNNNNNNNNNNNNNNNNNNNNNNNNNNNNNNNNNNNNNNNNNNNNNNNNNNNNNNNNNNNNNNNNNNNNNNNNNNNNNNNNNNNNNNNNNNNNNNNNNNNNNNNNNNNNNNNNNNNNNNNNNNNNNNNNNNNNNNNNNNNNNNNNNNNNNNNNNNNNNNNNNNNNNNNNNNNNNNNNNNNNNNNNNNNNNNNNNNNNNNNNNNNNNNNNNNNNNNNNNNNNNNNNNNNNNNNNNNNNNNNNNNNNNNNNNNNNNNNNNNNNNNNNNNNNNNNNNNNNNNNNNNNNNNNNNNNNNNNNNNNNNNNNNNNNNNNNNNNNNNNNNNNNNNNNNNNNNNNNNNNNNNNNNNNNNNNNNNNNNNNNNNNNNNNNNNNNNNNNNNNNNNNNNNNNNNNNNNNNNNNNNNNNNNNNNNNNNNNNNNNNNNNNNNNNNNNNNNNNNNNNNNNNNNNNNNNNNNNNNNNNNNNNNNNNNNNNNNNNNNNNNNNNNNNNNNNNNNNNNNNNNNNNNNNNNNNNNNNNNNNNNNNNNNNNNNNNNNNNNNNNNNNNNNNNNNNNNNNNNNNNNNNNNNNNNNNNNNNNNNNNNNNNNNNNNN
Alasmidonta_varicosa_isolate_SERCINVERT1661 TACTTTATATTTATTATTTGCTTTGTGGTCAGGCTTAATTGGGTTAGCCTTGAGGCTTTTGATTCGAGCTGAGTTAGGGCAACCAGGAAGGCTATTAGGTGATGATCAGTTGTACAATGTGATTGTCACAGCTCATGCTTTTATAATAATTTTTTTTCTAGTAATACCTATAATGATTGGGGGATTTGGTAATTGACTTATCCCTTTGATGATTGGTGCTCCTGACATGGCTTTCCCTCGATTAAATAATCTAAGGTTTTGACTTCTTGTGCCAGCTTTGTTTTTATTATTAAGGTCTTCATTGGTGGAAAGTGGTGTAGGTACTGGTTGAACAGTATATCCTCCTTTATCTGGTAATGTTGCTCATTCTGGGGCTTCTGTGGATTTAGCTATTTTTTCCTTACATCTTGCTGGTGCTTCATCAATTTTAGGTGCTATTAATTTTATTTCAACTGTTGGGAATATGCGTTCTCCTGGTTTGGTTGCTGAGCGAATTCCTTTATTTGTTTGGGCTGTTACAGTAACAGCTGTGTTATTGGTTGCTGCTTTACCAGTTTTAGCTGGTGCTATTACAATGTTGCTTACTGATCGTAATTTGAATACTTCATTTTTTGATCCTACAGGAGGGGGGGATCCTATTTTGTATATGCATTTGTTTNNNNNNNNNNNNNNNNNNNNNNNNNNNNNNNNNNNNNNNNNNNNNNNNNNNNNNNNNNNNNNNNNNNNNNNNNNNNNNNNNNNNNNNNNNNNNNNNNNNNNNNNNNNNNNNNNNNNNNNNNNNNNNNNNNNNNNNNNNNNNNNNNNNNNNNNNNNNNNNNNNNNNNNNNNNNNNNNNNNNNNNNNNNNNNNNNNNNNNNNNNNNNNNNNNNNNNNNNNNNNNNNNNNNNNNNNNNNNNNNNNNNNNNNNNNNNNNNNNNNNNNNNNNNNNNNNNNNNNNNNNNNNNNNNNNNNNNNNNNNNNNNNNNNNNNNNNNNNNNNNNNNNNNNNNNNNNNNNNNNNNNNNNNNNNNNNNNNNNNNNNNNNNNNNNNNNNNNNNNNNNNNNNNNNNNNNNNNNNNNNNNNNNNNNNNNNNNNNNNNNNNNNNNNNNNNNNNNNNNNNNNNNNNNNNNNNNNNNNNNNNNNNNNNNNNNNNNNNNNNNNNNNNNNNNNNNNNNNNNNNNNNNNNNNNNNNNNNNNNNNNNNNNNNNNNNNNNNNNNNNNNNNNNNNNNNNNNNNNNNNNNNNNNNNNNNNNNNNNNNNNNNNNNNNNNNNNNNNNNNNNNNNNNNNNNNNNNNNNNNNNNNNNNNNNNNNNNNNNNNNNNNNNNNNNNNNNNNNNNNNNNNNNNNNNNNNNNNNNNNNNNNNNNNNNNNNNNNNNNNNNNNNNNNNNNNNNNNNNNNNNNNNNNNNNNNNNNNNNNNNNNNNNNNNNNNNNNNNNNNNNNNNNNNNNNNNNNNNNNNNNNNNNNNNNNNNNNNNNNNNNNNNNNNNNNNNNNNNNNNNNNNNNNNNNNNNNNNNNNNNNNNNNNNNNNNNNNNNNNNNNNNNNNNNNNNNNNN
Alasmidonta_varicosa_isolate_SERCINVERT1662 TACTTTATATTTATTATTTGCTTTGTGGTCAGGCTTAATTGGGTTAGCCTTGAGGCTTTTGATTCGAGCTGAGTTAGGGCAACCAGGAAGGCTATTAGGTGATGATCAGTTGTACAATGTGATTGTCACAGCTCATGCTTTTATAATAATTTTTTTTCTAGTAATACCTATAATGATTGGGGGATTTGGTAATTGACTTATCCCTTTGATGATTGGTGCTCCTGACATGGCTTTCCCTCGATTAAATAATCTAAGGTTTTGACTTCTTGTGCCAGCTTTGTTTTTATTATTAAGGTCTTCATTGGTGGAAAGTGGTGTAGGTACTGGTTGAACAGTATATCCTCCTTTATCTGGTAATGTTGCTCATTCTGGGGCTTCTGTGGATTTAGCTATTTTTTCCTTACATCTTGCTGGTGCTTCATCAATTTTAGGTGCTATTAATTTTATTTCAACTGTTGGGAATATGCGTTCTCCTGGTTTGGTTGCTGAGCGAATTCCTTTATTTGTTTGGGCTGTTACAGTAACAGCTGTGTTATTGGTTGCTGCTTTACCAGTTTTAGCTGGTGCTATTACAATGTTGCTTACTGATCGTAATTTGAATACTTCATTTTTTGATCCTACAGGAGGGGGGGATCCTATTTTGTATATGCATTTGTTTNNNNNNNNNNNNNNNNNNNNNNNNNNNNNNNNNNNNNNNNNNNNNNNNNNNNNNNNNNNNNNNNNNNNNNNNNNNNNNNNNNNNNNNNNNNNNNNNNNNNNNNNNNNNNNNNNNNNNNNNNNNNNNNNNNNNNNNNNNNNNNNNNNNNNNNNNNNNNNNNNNNNNNNNNNNNNNNNNNNNNNNNNNNNNNNNNNNNNNNNNNNNNNNNNNNNNNNNNNNNNNNNNNNNNNNNNNNNNNNNNNNNNNNNNNNNNNNNNNNNNNNNNNNNNNNNNNNNNNNNNNNNNNNNNNNNNNNNNNNNNNNNNNNNNNNNNNNNNNNNNNNNNNNNNNNNNNNNNNNNNNNNNNNNNNNNNNNNNNNNNNNNNNNNNNNNNNNNNNNNNNNNNNNNNNNNNNNNNNNNNNNNNNNNNNNNNNNNNNNNNNNNNNNNNNNNNNNNNNNNNNNNNNNNNNNNNNNNNNNNNNNNNNNNNNNNNNNNNNNNNNNNNNNNNNNNNNNNNNNNNNNNNNNNNNNNNNNNNNNNNNNNNNNNNNNNNNNNNNNNNNNNNNNNNNNNNNNNNNNNNNNNNNNNNNNNNNNNNNNNNNNNNNNNNNNNNNNNNNNNNNNNNNNNNNNNNNNNNNNNNNNNNNNNNNNNNNNNNNNNNNNNNNNNNNNNNNNNNNNNNNNNNNNNNNNNNNNNNNNNNNNNNNNNNNNNNNNNNNNNNNNNNNNNNNNNNNNNNNNNNNNNNNNNNNNNNNNNNNNNNNNNNNNNNNNNNNNNNNNNNNNNNNNNNNNNNNNNNNNNNNNNNNNNNNNNNNNNNNNNNNNNNNNNNNNNNNNNNNNNNNNNNNNNNNNNNNNNNNNNNNNNNNNNNNNNNNNNNNNNNNNNNNNNNNNNNNNN
Alasmidonta_varicosa_NC_038155 TACTTTATATTTATTATTTGCTTTGTGGTCAGGCTTAATTGGGTTAGCCTTGAGGCTTTTGATTCGAGCTGAGTTAGGGCAACCAGGAAGGCTATTAGGCGATGATCAGTTGTACAATGTGATTGTCACAGCTCATGCTTTTATAATAATTTTTTTTCTAGTAATACCTATAATGATTGGGGGATTTGGTAATTGACTTATCCCTTTGATGATTGGTGCTCCTGACATGGCTTTCCCTCGATTAAATAATCTAAGGTTTTGACTTCTTGTGCCAGCTTTGTTTTTATTATTAAGGTCTTCATTGGTGGAAAGTGGTGTGGGTACTGGTTGAACAGTATATCCTCCTTTATCTGGTAATGTTGCTCATTCTGGGGCTTCTGTGGATTTAGCTATTTTTTCCTTACATCTTGCTGGTGCTTCATCAATTTTAGGTGCTATTAATTTTATTTCAACTGTTGGGAATATGCGTTCTCCTGGTTTGGTTGCTGAGCGAATTCCTTTATTTGTTTGGGCTGTTACAGTAACAGCTGTGTTATTGGTTGCTGCTTTACCAGTTTTAGCTGGTGCTATTACAATGTTGCTTACTGATCGTAATTTGAATACTTCATTTTTTGATCCTACAGGAGGGGGGGATCCTATTTTGTATATGCATTTGTTTCTCAACATCTAATCTCTACGATTATTACATATTTATTAATTTTATTGGGAGTAGCATTTTTTACTTTACTAGAACGAAAAGCTCTTGGTTATTTTCAAATTCGAAAAGGCCCTAATAAATTAGGAATTATTGGCATTCCTCAACCCCTAGCAGACGCCTTAAAACTCTTTATTAAAGAGTGAGTCACTCCTACATCTTCTAACTTTCTTCCTTTTATCATAACCCCGACAACTATACTTATCTTGGCTTTAAGAATATGACAATTATTTCCTTCTTTTTCACTATCGGCTCAGCTTACATTAGGAATGCTTCTATTCTTATGTATTTCTTCATTGGCTGTTTACACAACGCTTATAGCAGGCTGGTCATCAAACTCTAAATATGCCTTACTTGGAGCTATTCGAGCCATAGCTCAAACAATTTCTTATGAAGTAACCATAACCTTAATTATTATCTTTTATCTATTTTTGACAATGCAAATAGATATTGTAAGAATTCGAATAACAAACATATCTGCTTGGGCAGTCATACTTTTCTTACCGCTAAGAGCCATATGATTAGCAGTCATCCTTGCAGAGACAAATCGAGCCCCCTTTGATTTTGCAGAAGGAGAATCAGAGTTAGTTTCAGGATTCAACATTGAATATGGAAGAGCTGGATTTGCCTTTCTATTTATAGCGGAGTACAGAAATATTTTAATAATAAGTCTTATAACCTCATGCTTATTAACAAGCACACTAATAATATCCATCCCAGTAGCTATTATCTTCTTATGGGCTCGAGCAACCTTACCACGTTATCGATATGACCTTCTAATAGCAATAGCCTGAAAATCATTCCTTCCTTTAAGGCTAGCTATTTTAATAGCCCTAAGAC
Alasmidonta_raveneliana_ALRA_FB1 TACTTTGTATTTATTATTTGCTTTGTGGTCGGGTTTAATTGGGTTGGCTTTAAGTCTTTTAATTCGAGCTGAGTTAGGTCAACCAGGAAGGTTGTTGGGTGATGATCAGTTGTATAATGTAATTGTTACGGCTCATGCTTTTATAATAATTTTTTTTTTGGTGATACCTATAATGATTGGTGGATTTGGTAATTGACTTATTCCTTTGATAATTGGCGCTCCTGATATGGCTTTTCCTCGGTTAAATAACTTAAGATTTTGACTTCTTGTACCAGCTTTGTTCTTATTATTAAGATCTTCATTGGTGGAAAGTGGTGTAGGTACTGGTTGAACAGTATATCCCCCTTTATCAGGAAATGTTGCTCACTCTGGAGCTTCTGTGGATTTGGCTATTTTTTCTTTACACCTTGCTGGTGCTTCGTCAATTCTAGGCGCTATCAATTTTATTTCTACTGTTGGAAATATGCGATCCCCAGGTTTGGTTGCTGAGCGAATTCCTTTATTTGTTTGGGCTGTTACTGTGACAGCAGTGTTATTGGTTGCTGCTTTACCAGTTTTAGCTGGTGCTATTACAATATTACTTACTGATCGTAATTTAAATACTTCATTTTTTGATCCTACGGGAGGGGGAGATCCTATTTTATATATACATTTGTTTNNNNNNNNNNNNNNNNNNNNNNNNNNNNNNNNNNNNNNNNNNNNNNNNNNNNNNNNNNNNNNNNNNNNNNNNNNNNNNNNNNNNNNNNNNNNNNNNNNNNNNNNNNNNNNNNNNNNNNNCTAGGNATTATTGGCATTCCTCAACCCTTAGCAGATGCNTTAAAACTTCTTATCAAAGAGTGAGTCACCCCCACATCTTCTAACTTTCTCCCCTTTATCATAACCCCAACAGTTATACTTATTTTGGCTCTAAGAATATGACAATTGTTTCCCTCTTTTATATTATCAACCCAACTCACACTAGGAATGCTCCTATTCTTATGTATTTCTTCATTAGCTGTTTATACAACACTTATAGCAGGATGGTCATCAAACTCTAAGTACGCTCTACTTGGGGCAATTCGAGCCATAGCTCAAACAATTTCTTATGAAGTAACTATAACCTTAATTATTATCTTTTATTTATTTTTAACAATACAAATAGATATTGTAAGAATTCGGGTAATAAATATATCTACTTGAGCAGTCATACTTTTCTTACCGTTAAGAGCCATATGATTAGCAGTTATCCTTGCAGAAACAAATCGAGCTCCCTTCGATTTTGCAGAAGGAGAATCAGAATTAGTTTCAGGATTTAACATCGAATATGGAAGAGCCGGATTTGCCTTTTTATTTATAGCAGAATACAGAAATATTTTAATAATAAGCCTTATAACCTCATGCCTATTAACAAGCACACTAATTATATCCATTCCAGTAGCTATTATCTTCCTTTGAGCCCGAGCAACCTTACCACGCTACCGATATGACCTACTAATAGCAATAGCCTGAAAATCATTCTTACCTTTGAGGTTAGCCATCTTAATAGCCCTAAGGC
Alasmidonta_raveneliana_ALRA_FB2 TACTTTGTATTTATTATTTGCTTTGTGGTCGGGTTTAATTGGGTTGGCTTTAAGTCTTTTAATTCGAGCTGAGTTAGGTCAACCAGGAAGGTTGTTGGGTGATGATCAGTTGTATAATGTAATTGTTACGGCTCATGCTTTTATAATAATTTTTTTTTTGGTGATACCTATAATGATTGGTGGATTTGGTAATTGACTTATTCCTTTGATAATTGGCGCTCCTGATATGGCTTTTCCTCGGTTAAATAACTTAAGATTTTGACTTCTTGTACCAGCTTTGTTCTTATTATTAAGATCTTCATTGGTGGAAAGTGGTGTAGGTACTGGTTGAACAGTATATCCCCCTTTATCAGGAAATGTTGCTCACTCTGGAGCTTCTGTGGATTTGGCTATTTTTTCTTTACACCTTGCTGGTGCTTCGTCAATTCTAGGCGCTATCAATTTTATTTCTACTGTTGGAAATATGCGATCCCCAGGTTTGGTTGCTGAGCGAATTCCTTTATTTGTTTGGGCTGTTACTGTGACAGCAGTGTTATTGGTTGCTGCTTTACCAGTTTTAGCTGGTGCTATTACAATATTACTTACTGATCGTAATTTAAATACTTCATTTTTTGATCCTACGGGAGGGGGAGATCCTATTTTATATATACATTTGTTTNNNNNNNNNNNNNNNNNNNNNNNNNNNNNNNNNNNNNNNNNNNNNNNNNNNNNNNNNNNNNNNNNNNNNNNNNNNNNNNNNNNNNNNNNNNNNNNNNNNNNNNNNNNNNNNNNNNNNNNCTAGGAATTATTGGCATTCCTCAACCCTTAGCAGATGCNTTAAAACTTCTTATCAAAGAGTGAGTCACCCCCACATCTTCTAACTTTCTCCCCTTTATCATAACCCCAACAGTTATACTTATTTTGGCTCTAAGAATATGACAATTGTTTCCCTCTTTTATATTATCAACCCAACTCACACTAGGAATGCTCCTATTCTTATGTATTTCTTCATTAGCTGTTTATACAACACTTATAGCAGGATGGTCATCAAACTCTAAGTACGCTCTACTTGGGGCAATTCGAGCCATAGCTCAAACAATTTCTTATGAAGTAACTATAACCTTAATTATTATCTTTTATTTATTTTTAACAATACAAATAGATATTGTAAGAATTCGGGTAATAAATATATCTACTTGAGCAGTCATACTTTTCTTACCGTTAAGAGCCATATGATTAGCAGTTATCCTTGCAGAAACAAATCGAGCTCCCTTCGATTTTGCAGAAGGAGAATCAGAATTAGTTTCAGGATTTAACATCGAATATGGAAGAGCCGGATTTGCCTTTTTATTTATAGCAGAATACAGAAATATTTTAATAATAAGCCTTATAACCTCATGCCTATTAACAAGCACACTAATTATATCCATTCCAGTAGCTATTATCTTCCTTTGAGCCCGAGCAACCTTACCACGCTACCGATATGACCTACTAATAGCAATAGCCTGAAAATCATTCTTACCTTTGAGGTTAGCCATCTTAATAGCCCTAAGGC
Alasmidonta_raveneliana_ALRA_FB3 TACTTTGTATTTATTATTTGCTTTGTGGTCGGGTTTAATTGGGTTGGCTTTAAGTCTTTTAATTCGAGCTGAGTTAGGTCAACCAGGAAGGTTGTTGGGTGATGATCAGTTGTATAATGTAATTGTTACGGCTCATGCTTTTATAATAATTTTTTTTTTGGTGATACCTATAATGATTGGTGGATTTGGTAATTGACTTATTCCTTTGATAATTGGCGCTCCTGATATGGCTTTTCCTCGGTTAAATAACTTAAGATTTTGACTTCTTGTACCAGCTTTGTTCTTATTATTAAGATCTTCATTGGTGGAAAGTGGTGTAGGTACTGGTTGAACAGTATATCCCCCTTTATCAGGAAATGTTGCTCACTCTGGAGCTTCTGTGGATTTGGCTATTTTTTCTTTACACCTTGCTGGTGCTTCGTCAATTCTAGGCGCTATCAATTTTATTTCTACTGTTGGAAATATGCGATCCCCAGGTTTGGTTGCTGAGCGAATTCCTTTATTTGTTTGGGCTGTTACTGTGACAGCAGTGTTATTGGTTGCTGCTTTACCAGTTTTAGCTGGTGCTATTACAATATTACTTACTGATCGTAATTTAAATACTTCATTTTTTGATCCTACGGGAGGGGGAGATCCTATTTTATATATACATTTGTTTNNNNNNNNNNNNNNNNNNNNNNNNNNNNNNNNNNNNNNNNNNNNNNNNNNNNNNNNNNNNNNNNNNNNNNNNNNNNNNNNNNNNNNNNNNNNNNNNNNNNNNNNNNNNNNNNNNNNNNNCTAGGAATTATTGGCATTCCTCAACCCTTAGCAGATGCNTTAAAACTTCTTATCAAAGAGTGAGTCACCCCCACATCTTCTAACTTTCTCCCCTTTATCATAACCCCAACAGTTATACTTATTTTGGCTCTAAGAATATGACAATTGTTTCCCTCTTTTATATTATCAACCCAACTCACACTAGGAATGCTCCTATTCTTATGTATTTCTTCATTAGCTGTTTATACAACACTTATAGCAGGATGGTCATCAAACTCTAAGTACGCTCTACTTGGGGCAATTCGAGCCATAGCTCAAACAATTTCTTATGAAGTAACTATAACCTTAATTATTATCTTTTATTTATTTTTAACAATACAAATAGATATTGTAAGAATTCGGGTAATAAATATATCTACTTGAGCAGTCATACTTTTCTTACCGTTAAGAGCCATATGATTAGCAGTTATCCTTGCAGAAACAAATCGAGCTCCCTTCGATTTTGCAGAAGGAGAATCAGAATTAGTTTCAGGATTTAACATCGAATATGGAAGAGCCGGATTTGCCTTTTTATTTATAGCAGAATACAGAAATATTTTAATAATAAGCCTTATAACCTCATGCCTATTAACAAGCACACTAATTATATCCATTCCAGTAGCTATTATCTTCCTTTGAGCCCGAGCAACCTTACCACGCTACCGATATGACCTACTAATAGCAATAGCCTGAAAATCATTCTTACCTTTGAGGTTAGCCATCTTAATAGCCCTAAGGC
Alasmidonta_raveneliana_ALRA_FB4 TACTTTGTATTTATTATTTGCTTTGTGGTCGGGTTTAATTGGGTTGGCTTTAAGTCTTTTAATTCGAGCTGAGTTAGGTCAACCAGGAAGGTTGTTGGGTGATGATCAGTTGTATAATGTAATTGTTACGGCTCATGCTTTTATAATAATTTTTTTTTTGGTGATACCTATAATGATTGGTGGATTTGGTAATTGACTTATTCCTTTGATAATTGGCGCTCCTGATATGGCTTTTCCTCGGTTAAATAACTTAAGATTTTGACTTCTTGTACCAGCTTTGTTCTTATTATTAAGATCTTCATTGGTGGAAAGTGGTGTAGGTACTGGTTGAACAGTATATCCCCCTTTATCAGGAAATGTTGCTCACTCTGGAGCTTCTGTGGATTTGGCTATTTTTTCTTTACACCTTGCTGGTGCTTCGTCAATTCTAGGCGCTATCAATTTTATTTCTACTGTTGGAAATATGCGATCCCCAGGTTTGGTTGCTGAGCGAATTCCTTTATTTGTTTGGGCTGTTACTGTGACAGCAGTGTTATTGGTTGCTGCTTTACCAGTTTTAGCTGGTGCTATTACAATATTACTTACTGATCGTAATTTAAATACTTCATTTTTTGATCCTACGGGAGGGGGAGATCCTATTTTATATATACATTTGTTTNNNNNNNNNNNNNNNNNNNNNNNNNNNNNNNNNNNNNNNNNNNNNNNNNNNNNNNNNNNNNNNNNNNNNNNNNNNNNNNNNNNNNNNNNNNNNNNNNNNNNNNNNNNNNNNNNNNNNNNCTAGGAATTATTGGCATTCCTCAACCCTTAGCAGATGCNTTAAAACTTCTTATCAAAGAGTGAGTCACCCCCACATCTTCTAACTTTCTCCCCTTTATCATAACCCCAACAGTTATACTTATTTTGGCTCTAAGAATATGACAATTGTTTCCCTCTTTTATATTATCAACCCAACTCACACTAGGAATGCTCCTATTCTTATGTATTTCTTCATTAGCTGTTTATACAACACTTATAGCAGGATGGTCATCAAACTCTAAGTACGCTCTACTTGGGGCAATTCGAGCCATAGCTCAAACAATTTCTTATGAAGTAACTATAACCTTAATTATTATCTTTTATTTATTTTTAACAATACAAATAGATATTGTAAGAATTCGGGTAATAAATATATCTACTTGAGCAGTCATACTTTTCTTACCGTTAAGAGCCATATGATTAGCAGTTATCCTTGCAGAAACAAATCGAGCTCCCTTCGATTTTGCAGAAGGAGAATCAGAATTAGTTTCAGGATTTAACATCGAATATGGAAGAGCCGGATTTGCCTTTTTATTTATAGCAGAATACAGAAATATTTTAATAATAAGCCTTATAACCTCATGCCTATTAACAAGCACACTAATTATATCCATTCCAGTAGCTATTATCTTCCTTTGAGCCCGAGCAACCTTACCACGCTACCGATATGACCTACTAATAGCAATAGCCTGAAAATCATTCTTACCTTTGAGGTTAGCCATCTTAATAGCCCTAAGGC
Alasmidonta_raveneliana_ALRA_FB5 TACTTTGTATTTATTATTTGCTTTGTGGTCGGGTTTAATTGGGTTGGCTTTAAGTCTTTTAATTCGAGCTGAGTTAGGTCAACCAGGAAGGTTGTTGGGTGATGATCAGTTGTATAATGTAATTGTTACGGCTCATGCTTTTATAATAATTTTTTTTTTGGTGATACCTATAATGATTGGTGGATTTGGTAATTGACTTATTCCTTTGATAATTGGCGCTCCTGATATGGCTTTTCCTCGGTTAAATAACTTAAGATTTTGACTTCTTGTACCAGCTTTGTTCTTATTATTAAGATCTTCATTGGTGGAAAGTGGTGTAGGTACTGGTTGAACAGTATATCCCCCTTTATCAGGAAATGTTGCTCACTCTGGAGCTTCTGTGGATTTGGCTATTTTTTCTTTACACCTTGCTGGTGCTTCGTCAATTCTAGGCGCTATCAATTTTATTTCTACTGTTGGAAATATGCGATCCCCAGGTTTGGTTGCTGAGCGAATTCCTTTATTTGTTTGGGCTGTTACTGTGACAGCAGTGTTATTGGTTGCTGCTTTACCAGTTTTAGCTGGTGCTATTACAATATTACTTACTGATCGTAATTTAAATACTTCATTTTTTGATCCTACGGGAGGGGGAGATCCTATTTTATATATACATTTGTTTNNNNNNNNNNNNNNNNNNNNNNNNNNNNNNNNNNNNNNNNNNNNNNNNNNNNNNNNNNNNNNNNNNNNNNNNNNNNNNNNNNNNNNNNNNNNNNNNNNNNNNNNNNNNNNNNNNNNNNNCTAGGAATTATTGGCATTCCTCAACCCTTAGCAGATGCNTTAAAACTTCTTATCAAAGAGTGAGTCACCCCCACATCTTCTAACTTTCTCCCCTTTATCATAACCCCAACAGTTATACTTATTTTGGCTCTAAGAATATGACAATTGTTTCCCTCTTTTATATTATCAACCCAACTCACACTAGGAATGCTCCTATTCTTATGTATTTCTTCATTAGCTGTTTATACAACACTTATAGCAGGATGGTCATCAAACTCTAAGTACGCTCTACTTGGGGCAATTCGAGCCATAGCTCAAACAATTTCTTATGAAGTAACTATAACCTTAATTATTATCTTTTATTTATTTTTAACAATACAAATAGATATTGTAAGAATTCGGGTAATAAATATATCTACTTGAGCAGTCATACTTTTCTTACCGTTAAGAGCCATATGATTAGCAGTTATCCTTGCAGAAACAAATCGAGCTCCCTTCGATTTTGCAGAAGGAGAATCAGAATTAGTTTCAGGATTTAACATCGAATATGGAAGAGCCGGATTTGCCTTTTTATTTATAGCAGAATACAGAAATATTTTAATAATAAGCCTTATAACCTCATGCCTATTAACAAGCACACTAATTATATCCATTCCAGTAGCTATTATCTTCCTTTGAGCCCGAGCAACCTTACCACGCTACCGATATGACCTACTAATAGCAATAGCCTGAAAATCATTCTTACCTTTGAGGTTAGCCATCTTAATAGCCCTAAGGC
Alasmidonta_raveneliana_ALRA_LT1 TACTTTGTATTTATTATTCGCTTTGTGGTCGGGTTTAATTGGGTTGGCTTTAAGTCTTTTAATTCGAGCTGAGTTAGGTCAACCAGGAAGGTTGTTGGGCGATGATCAGTTGTATAATGTGATTGTTACGGCTCATGCTTTTATAATAATTTTTTTTTTGGTGATACCTATAATAATTGGTGGATTTGGTAATTGACTTATTCCTTTGATAATTGGTGCTCCTGATATGGCTTTTCCCCGGTTAAATAACTTAAGATTTTGACTTCTTGTACCAGCTTTGTTTTTACTACTAAGATCTTCATTGGTGGAAAGTGGTGTAGGTACTGGTTGAACAGTATATCCCCCTTTGTCAGGAAATGTTGCTCACTCTGGAGCTTCTGTGGATTTGGCTATTTTTTCTTTACATCTTGCTGGTGCTTCATCAATTTTAGGCGCTATCAATTTTATTTCTACTGTTGGAAATATGCGATCTCCAGGTTTGGTTGCTGAGCGAATTCCTTTATTTGTTTGGGCTGTTACTGTGACAGCCGTGTTATTGGTTGCTGCTTTGCCAGTTTTAGCTGGTGCTATTACAATATTACTTACTGATCGTAATTTAAATACTTCATTTTTTGACCCTACGGGAGGTGGAGATCCTATTTTATATATGCATTTGTTTNNNNNNNNNNNNNNNNNNNNNNNNNNNNNNNNNNNNNNNNNNNNNNNNNNNNNNNNNNNNNNNNNNNNNNNNNNNNNNNNNNNNNNNNNNNNNNNNNNNNNNNNNNNNNNNNNNNNNNNNNNNNNNNNNNNNNNNNNNNNNNNNNNNNNNNNNNNNNNNNNAAACTTTTCATCAAAGAGTGAGTCACCCCCACATCTTCTAACTTTCTCCCCTTTATCATAACCCCAACAGTTATACTTATCTTGGCTTTAAGAATATGACAATTGTTTCCCTCTTTTATATTATCAACCCAACTCACACTAGGAATACTCCTATTCTTATGTATTTCTTCATTAGCTGTTTACACAACACTTATAGCAGGGTGATCATCAAACTCTAAATATGCTCTACTTGGGGCTATTCGAGCCATAGCTCAAACAATTTCTTATGAAGTAACTATAACCTTAATTATTATCTTTTATTTATTTTTAACGATACAGATAGATATTGTAAGAATTCGAATAATAAATATATCTGCTTGAGCAGTCACACTTTTCTTACCGTTAAGAGCCATATGATTAGCAGTTATCCTTGCAGAAACAAACCGAGCCCCCTTCGATTTTGCAGAAGGAGAATCAGAATTAGTCTCAGGATTCAACATCGAATATGGAAGAGCCGGATTTGCCTATTTATTTATAGCGGAATACAGAAATATTTTAATAATAAGCCTTATAACCTCATGCCTATTAACAAGCACACTAATTATATCAATCCCAGTAGCTATTATCTTCCTCTGAGCCCGAGCAACCTTACCACGCTACCGATATGACCTGCTAATAGCAATAGCCTGAAAATCATTCTTACCTTTGAGGTTAACCATCTTAATAGCCCTAAGGC
Alasmidonta_raveneliana_ALRA_LT2 TACTTTGTATTTATTATTCGCTTTGTGGTCGGGTTTAATTGGGTTGGCTTTAAGTCTTTTAATTCGAGCTGAGTTAGGTCAACCAGGAAGGTTGTTGGGCGATGATCAGTTGTATAATGTGATTGTTACGGCTCATGCTTTTATAATAATTTTTTTTTTGGTGATACCTATAATAATTGGTGGATTTGGTAATTGACTTATTCCTTTGATAATTGGTGCTCCTGATATGGCTTTTCCCCGGTTAAATAACTTAAGATTTTGACTTCTTGTACCAGCTTTGTTTTTACTACTAAGATCTTCATTGGTGGAAAGTGGTGTAGGTACTGGTTGAACAGTATATCCCCCTTTGTCAGGAAATGTTGCTCACTCTGGAGCTTCTGTGGATTTGGCTATTTTTTCTTTACATCTTGCTGGTGCTTCATCAATTTTAGGCGCTATCAATTTTATTTCTACTGTTGGAAATATGCGATCTCCAGGTTTGATTGCTGAGCGAATTCCTTTATTTGTTTGGGCTGTTACTGTGACAGCCGTGTTATTGGTTGCTGCTTTGCCAGTTTTAGCTGGTGCTATTACAATATTACTTACTGATCGTAATTTAAATACTTCATTTTTTGACCCTACGGGAGGTGGAGATCCTATTTTATATATGCATTTGTTTNNNNNNNNNNNNNNNNNNNNNNNNNNNNNNNNNNNNNNNNNNNNNNNNNNNNNNNNNNNNNNNNNNNNNNNNNNNNNNNNNNNNNNNNNNNNNNNNNNNNNNNNNNNNNNNNNNNNNNNNNNNNNNNNNNNNNNNNNNNNNNNNNNNNNNNNNNNNNNNNNAAACTTTTCATCAAAGAGTGAGTCACCCCCACATCTTCTAACTTTCTCCCCTTTATCATAACCCCAACAGTTATACTTATCTTGGCTTTAAGAATATGACAATTGTTTCCCTCTTTTATATTATCAACCCAACTCACACTAGGAATACTCCTATTCTTATGTATTTCTTCATTAGCTGTTTACACAACACTTATAGCAGGGTGATCATCAAACTCTAAATATGCTCTACTTGGGGCTATTCGAGCCATAGCTCAAACAATTTCTTATGAAGTAACTATAACCTTAATTATTATCTTTTATTTATTTTTAACGATACAGATAGATATTGTAAGAATTCGAATAATAAATATATCTGCTTGAGCAGTCACACTTTTCTTACCGTTAAGGGCCATATGATTAGCAGTTATCCTTGCAGAAACAAACCGAGCCCCCTTCGATTTTGCAGAAGGAGAATCAGAATTAGTCTCAGGATTCAACATCGAATATGGAAGAGCCGGATTTGCCTATTTATTTATAGCGGAATACAGAAATATTTTAATAATAAGCCTTATAACCTCATGCCTATTAACAAGCACACTAATTATATCAATCCCAGTAGCTATTATCTTCCTCTGAGCCCGAGCAACCTTACCACGCTACCGATATGACCTGCTAATAGCAATAGCCTGAAAATCATTCTTACCTTTGAGGTTAACCATCTTAATAGCCCTAAGGC
Alasmidonta_raveneliana_ALRA_LT3 TACTTTGTATTTATTATTCGCTTTGTGGTCGGGTTTAATTGGGTTGGCTTTAAGTCTTTTAATTCGAGCTGAGTTAGGTCAACCAGGAAGGTTGTTGGGCGATGATCAGTTGTATAATGTGATTGTTACGGCTCATGCTTTTATAATAATTTTTTTTTTGGTGATACCTATAATAATTGGTGGATTTGGTAATTGACTTATTCCTTTGATAATTGGTGCTCCTGATATGGCTTTTCCCCGGTTAAATAACTTAAGATTTTGACTTCTTGTACCAGCTTTGTTTTTACTACTAAGATCTTCATTGGTGGAAAGTGGTGTAGGTACTGGTTGAACAGTATATCCCCCTTTGTCAGGAAATGTTGCTCACTCTGGAGCTTCTGTGGATTTGGCTATTTTTTCTTTACATCTTGCTGGTGCTTCATCAATTTTAGGCGCTATCAATTTTATTTCTACTGTTGGAAATATGCGATCTCCAGGTTTGGTTGCTGAGCGAATTCCTTTATTTGTTTGGGCTGTTACTGTGACAGCCGTGTTATTGGTTGCTGCTTTGCCAGTTTTAGCTGGTGCTATTACAATATTACTTACTGATCGTAATTTAAATACTTCATTTTTTGACCCTACGGGAGGTGGAGATCCTATTTTATATATGCATTTGTTTNNNNNNNNNNNNNNNNNNNNNNNNNNNNNNNNNNNNNNNNNNNNNNNNNNNNNNNNNNNNNNNNNNNNNNNNNNNNNNNNNNNNNNNNNNNNNNNNNNNNNNNNNNNNNNNNNNNNNNNNNNNNNNNNNNNNNNNNNNNNNNNNNNNNNNNNNNNNNNNNNAAACTTTTCATCAAAGAGTGAGTCACCCCCACATCTTCTAACTTTCTCCCCTTTATCATAACCCCAACAGTTATACTTATCTTGGCTTTAAGAATATGACAATTGTTTCCCTCTTTTATATTATCAACCCAACTCACACTAGGAATACTCCTATTCTTATGTATTTCTTCATTAGCTGTTTACACAACACTTATAGCAGGGTGATCATCAAACTCTAAATATGCTCTACTTGGGGCTATTCGAGCCATAGCTCAAACAATTTCTTATGAAGTAACTATAACCTTAATTATTATCTTTTATTTATTTTTAACGATACAGATAGATATTGTAAGAATTCGAATAATAAATATATCTGCTTGAGCAGTCACACTTTTCTTACCGTTAAGAGCCATATGATTAGCAGTTATCCTTGCAGAAACAAACCGAGCCCCCTTCGATTTTGCAGAAGGAGAATCAGAATTAGTCTCAGGATTCAACATCGAATATGGAAGAGCCGGATTTGCCTATTTATTTATAGCGGAATACAGAAATATTTTAATAATAAGCCTTATAACCTCATGCCTATTAACAAGCACACTAATTATATCAATCCCAGTAGCTATTATCTTCCTCTGAGCCCGAGCAACCTTACCACGCTACCGATATGACCTGCTAATAGCAATAGCCTGAAAATCATTCTTACCTTTGAGGTTAACCATCTTAATAGCCCTAAGGC
Alasmidonta_raveneliana_ALRA_LT4 TACTTTGTATTTATTATTCGCTTTGTGGTCGGGTTTAATTGGGTTGGCTTTAAGTCTTTTAATTCGAGCTGAGTTAGGTCAACCAGGAAGGTTGTTGGGCGATGATCAGTTGTATAATGTGATTGTTACGGCTCATGCTTTTATAATAATTTTTTTTTTGGTGATACCTATAATAATTGGTGGATTTGGTAATTGACTTATTCCTTTGATAATTGGTGCTCCTGATATGGCTTTTCCCCGGTTAAATAACTTAAGATTTTGACTTCTTGTACCAGCTTTGTTTTTACTACTAAGATCTTCATTGGTGGAAAGTGGTGTAGGTACTGGTTGAACAGTATATCCCCCTTTGTCAGGAAATGTTGCTCACTCTGGAGCTTCTGTGGATTTGGCTATTTTTTCTTTACATCTTGCTGGTGCTTCATCAATTTTAGGCGCTATCAATTTTATTTCTACTGTTGGAAATATGCGATCTCCAGGTTTGGTTGCTGAGCGAATTCCTTTATTTGTTTGGGCTGTTACTGTGACAGCCGTGTTATTGGTTGCTGCTTTGCCAGTTTTAGCTGGTGCTATTACAATATTACTTACTGATCGTAATTTAAATACTTCATTTTTTGACCCTACGGGAGGTGGAGATCCTATTTTATATATGCATTTGTTTNNNNNNNNNNNNNNNNNNNNNNNNNNNNNNNNNNNNNNNNNNNNNNNNNNNNNNNNNNNNNNNNNNNNNNNNNNNNNNNNNNNNNNNNNNNNNNNNNNNNNNNNNNNNNNNNNNNNNNNNNNNNNNNNNNNNNNNNNNNNNNNNNNNNNNNNNNNNNNNNNAAACTTTTCATCAAAGAGTGAGTCACCCCCACATCTTCTAACTTTCTCCCCTTTATCATAACCCCAACAGTTATACTTATCTTGGCTTTAAGAATATGACAATTGTTTCCCTCTTTTATATTATCAACCCAACTCACACTAGGAATACTCCTATTCTTATGTATTTCTTCATTAGCTGTTTACACAACACTTATAGCAGGGTGATCATCAAACTCTAAATATGCTCTACTTGGGGCTATTCGAGCCATAGCTCAAACAATTTCTTATGAAGTAACTATAACCTTAATTATTATCTTTTATTTATTTTTAACGATACAGATAGATATTGTAAGAATTCGAATAATAAATATATCTGCTTGAGCAGTCACACTTTTCTTACCGTTAAGAGCCATATGATTAGCAGTTATCCTTGCAGAAACAAACCGAGCCCCCTTCGATTTTGCAGAAGGAGAATCAGAATTAGTCTCAGGATTCAACATCGAATATGGAAGAGCCGGATTTGCCTATTTATTTATAGCGGAATACAGAAATATTTTAATAATAAGCCTTATAACCTCATGCCTATTAACAAGCACACTAATTATATCAATCCCAGTAGCTATTATCTTCCTCTGAGCCCGAGCAACCTTACCACGCTACCGATATGACCTGCTAATAGCAATAGCCTGAAAATCATTCTTACCTTTGAGGTTAACCATCTTAATAGCCCTAAGGC
Alasmidonta_raveneliana_ALRA_LT5 TACTTTGTATTTATTATTCGCTTTGTGGTCGGGTTTAATTGGGTTGGCTTTAAGTCTTTTAATTCGAGCTGAGTTAGGTCAACCAGGAAGGTTGTTGGGCGATGATCAGCTGTATAATGTGATTGTTACGGCTCATGCTTTTATAATAATTTTTTTTTTGGTGATACCTATAATAATTGGTGGATTTGGTAATTGACTTATTCCTTTGATAATTGGTGCTCCTGATATGGCTTTTCCCCGGTTAAATAACTTAAGATTTTGACTTCTTGTACCAGCTTTGTTTTTACTACTAAGATCTTCATTGGTGGAAAGTGGTGTAGGTACTGGTTGAACAGTATATCCCCCTTTGTCAGGAAATGTTGCTCACTCTGGAGCTTCTGTGGATTTGGCTATTTTTTCTTTACATCTTGCTGGTGCTTCATCAATTTTAGGCGCTATCAATTTTATTTCTACTGTTGGAAATATGCGATCTCCAGGTTTGGTTGCTGAGCGAATTCCTTTATTTGTTTGGGCTGTTGCTGTGACAGCCGTGTTATTGGTTGCTGCTTTGCCAGTTTTAGCTGGTGCTATTACAATATTACTTACTGATCGTAATTTAAATACTTCATTTTTTGACCCTACGGGAGGTGGAGATCCTATTTTATATATGCATTTGTTTNNNNNNNNNNNNNNNNNNNNNNNNNNNNNNNNNNNNNNNNNNNNNNNNNNNNNNNNNNNNNNNNNNNNNNNNNNNNNNNNNNNNNNNNNNNNNNNNNNNNNNNNNNNNNNNNNNNNNNNNNNNNNNNNNNNNNNNNNNNNNNNNNNNNNNNNNNNNNNNNNAAACTTTTCATCAAAGAGTGAGTCACCCCCACATCTTCTAACTTTCTCCCCTTTATCATAACCCCAACAGTTATACTTATCTTGGCTTTAAGAATATGACAATTGTTTCCCTCTTTTATATTATCAACCCAACTCACACTAGGAATACTCCTATTCTTATGTATTTCTTCATTAGCTGTTTACACAACACTTATAGCAGGGTGATCATCAAACTCTAAATATGCTCTACTTGGGGCTATTCGAGCCATAGCTCAAACAATTTCTTATGAAGTAACTATAACCTTAATTATTATCTTTTATTTATTTTTAACGATACAGATAGATATTGTAAGAATTCGAATAATAAATATATCTGCTTGAGCAGTCACACTTTTCTTACCGTTAAGAGCCATATGATTAGCAGTTATCCTTGCAGAAACAAACCGAGCCCCCTTCGATTTTGCAGAAGGAGAATCAGAATTAGTCTCAGGATTCAACATCGAATATGGAAGAGCCGGATTTGCCTATTTATTTATAGCGGAATACAGAAATATTTTAATAATAAGCCTTATAACCTCATGCCTATTAACAAGCACACTAATTATATCAATCCCAGTAGCTATTATCTTCCTCTGAGCCCGAGCAACCTTACCACGCTACCGATATGACCTGCTAATAGCAATAGCCTGAAAATCATTCTTACCTTTGAGGTTAACCATCTTAATAGCCCTAAGGC
Anodonta_anatina_isolate_106_NC_022803 TACTTTGTATTTATTGTTGGCTTTGTGATCTGGTTTAATCGGGTTAGCTCTAAGGCTTTTAATTCGAGCCGAATTAGGCCAACCAGGAAGGTTGTTGGGAGATGATCAATTGTATAATGTAATTGTTACGGCTCATGCTTTCATGATAATTTTCTTTCTAGTAATACCGATGATAATTGGTGGATTTGGGAATTGGCTTATTCCTTTAATAATTGGTGCTCCTGATATAGCCTTCCCTCGATTGAATAATTTGAGATTTTGGCTTCTTGTGCCAGCTTTGTTTTTATTATTAAGATCGGCATTAGTTGAGAGTGGTGTTGGTACTGGTTGAACAGTATACCCCCCTTTATCTGGAAATGTTGCTCATTCTGGGGCTTCGGTAGATTTGGCCATTTTTTCTTTACATCTTGCTGGTGCTTCATCTATTTTAGGCGCCATTAATTTTATTTCTACTGTTGGTAATATGCGATCTCCTGGGTTAGTTGCTGAACGAATTCCTTTGTTTGTTTGGGCTGTTGCTGTGACAGCTGTGTTGTTGGTTGCTGCTTTACCAGTTTTGGCTGGTGCTATTACAATGTTGTTAACTGACCGTAATTTAAATACTTCTTTTTTTGACCCAACGGGAGGTGGTGATCCTATTTTATATATACATTTATTTNNNNNNNNNNNNNNNNNNNNNNNNNNNNNNNNNNNNNNNNNTTGCTAGGTGTAGCATTTTTTACCCTTCTAGAACGAAAAGCTCTTGGGTACTTCCAAATCCGAAAAGGCCCCAATAAACTAGGTATTATTGGTATTCCACAACCTCTAGCAGATGCTTTAAAACTCTTTGTTAAAGAATGAGTTACCCCTACATCTTCCAACTATCTTCCTTTTATCTTAACCCCAACAATTATACTTATCTTAGCCCTAAGGATATGGCAATTATTCCCTTCTTTCATACTATCATCCCAACTCGCATTAGGCATACTTTTATTTTTATGTATTTCTTCCTTAGCTGTCTATACAACACTAATAGCAGGCTGAGCATCAAACTCAAAATACGCTCTACTTGGAGCTATTCGGGCTATAGCTCAAACAATTTCTTATGAAGTAACTATAACCCTTATTATCATCTTTTTTTTATTTTTATCTATACAAATAGACATTGTAAGAATCCGCATAATAAACTCCTCCACCTGAGCAAGCTTACTGTTTTTACCATTAAGTATTATATGATTGGCAGTTATTCTTGCAGAAACAAATCGAGCTCCATTTGATTTTGCAGAAGGAGAATCAGAACTAGTCTCAGGATTTAATATTGAGTACGGAGGGGCTGGATTTGCCTTTTTATTTATAGCAGAATACAGAAATATTCTAATAATAAGTCTTATAACTTCGTGTTTATTAACAAATTCACTAATTATATCAATCCCAGTAGCCATTGCTTTCTTATGGGCTCGAGCAACCTTACCTCGCTATCGATATGACCTTCTAATAGCCATGGCCTGAAAATCATTCTTACCTTTAAGGTTATCTATCTTAATAGCCTTAAGAC
Anodonta_anatina_isolate_146_KF030967 TACTTTGTATTTATTGTTGGCTTTGTGATCTGGTTTAATCGGGTTAGCTCTAAGGCTTTTAATTCGAGCCGAATTAGGCCAACCAGGAAGGTTGTTGGGAGATGATCAATTGTATAATGTAATTGTTACGGCTCATGCTTTCATGATAATTTTCTTTCTAGTAATACCGATGATAATTGGTGGATTTGGGAATTGGCTTATTCCTTTAATAATTGGTGCTCCTGATATAGCCTTCCCTCGATTGAATAATTTGAGATTTTGGCTTCTTGTGCCAGCTTTGTTTTTATTATTAAGATCGGCATTAGTTGAGAGTGGTGTTGGTACTGGTTGAACAGTATACCCCCCTTTATCTGGAAATGTTGCTCATTCTGGGGCTTCGGTAGATTTGGCCATTTTTTCTTTACATCTTGCTGGTGCTTCATCTATTTTAGGCGCCATTAATTTTATTTCTACTGTTGGTAATATGCGATCTCCTGGGTTAGTTGCTGAACGAATTCCTTTGTTTGTTTGGGCTGTTGCTGTGACAGCTGTGTTGTTGGTTGCTGCTTTACCAGTTTTGGCTGGTGCTATTACAATGTTGTTAACTGACCGTAATTTAAATACTTCTTTTTTTGACCCAACGGGAGGTGGTGATCCTATTTTATATATACATTTATTTNNNNNNNNNNNNNNNNNNNNNNNNNNNNNNNNNNNNNNNNNTTGCTAGGTGTAGCATTTTTTACCCTTCTAGAACGAAAAGCTCTTGGGTACTTCCAAATCCGAAAAGGCCCCAATAAACTAGGTATTATTGGTATTCCACAACCTCTAGCAGATGCTTTAAAACTCTTTGTTAAAGAATGAGTTACCCCTACATCTTCCAACTATCTTCCTTTTATCTTAACCCCAACAATTATACTTATCTTAGCCCTAAGGATATGGCAATTATTCCCTTCTTTCATACTATCATCCCAACTCGCATTAGGCATACTTTTATTTTTATGTATTTCTTCCTTAGCTGTCTATACAACACTAATAGCAGGCTGAGCATCAAACTCAAAATACGCTCTACTTGGAGCTATTCGGGCTATAGCTCAAACAATTTCTTATGAAGTAACTATAACCCTTATTATCATCTTTTTTTTATTTTTATCTATACAAATAGACATTGTAAGAATCCGCATAATAAACTCCTCCACCTGAGCAAGCTTACTGTTTTTACCATTAAGTATTATATGATTGGCAGTTATTCTTGCAGAAACAAATCGAGCTCCATTTGATTTTGCAGAAGGAGAATCAGAACTAGTCTCAGGATTTAATATTGAGTACGGAGGGGCTGGATTTGCCTTTTTATTTATAGCAGAATACAGAAATATTCTAATAATAAGTCTTATAACTTCGTGTTTATTAACAAATTCACTAATTATATCAATCCCAGTAGCCATTGCTTTCTTATGGGCTCGAGCAACCTTACCTCGCTATCGATATGACCTTCTAATAGCCATGGCCTGAAAATCATTCTTACCTTTAAGGTTATCTATCTTAATAGCCTTAAGAC
Anodonta_anatina_isolate_314_KF030968 TACTTTGTATTTATTGTTGGCTTTGTGATCTGGTTTAATCGGGTTAGCTCTAAGGCTTTTAATTCGAGCCGAATTAGGCCAACCAGGAAGGTTGTTGGGAGATGATCAATTGTATAATGTAATTGTTACGGCTCATGCTTTCATGATAATTTTCTTTCTAGTAATACCGATGATAATTGGTGGATTTGGGAATTGGCTTATTCCTTTAATAATTGGTGCTCCTGATATAGCCTTCCCTCGATTGAATAATTTGAGATTTTGGCTTCTTGTGCCAGCTTTGTTTTTATTATTAAGATCGGCATTAGTTGAGAGTGGTGTTGGTACTGGTTGAACAGTATACCCCCCTTTATCTGGAAATGTTGCTCATTCTGGGGCTTCGGTAGATTTGGCCATTTTTTCTTTACATCTTGCTGGTGCTTCATCTATTTTAGGCGCCATTAATTTTATTTCTACTGTTGGTAATATGCGATCTCCTGGGTTAGTTGCTGAACGAATTCCTTTGTTTGTTTGGGCTGTTGCTGTGACAGCTGTGTTGTTGGTTGCTGCTTTACCAGTTTTGGCTGGTGCTATTACAATGTTGTTAACTGACCGTAATTTAAATACTTCTTTTTTTGACCCAACGGGAGGTGGTGATCCTATTTTATATATACATTTATTTNNNNNNNNNNNNNNNNNNNNNNNNNNNNNNNNNNNNNNNNNTTGCTAGGTGTAGCATTTTTTACCCTTCTAGAACGAAAAGCTCTTGGGTACTTCCAAATCCGAAAAGGCCCCAATAAACTAGGTATTATTGGTATTCCACAACCTCTAGCAGATGCTTTAAAACTCTTTGTTAAAGAATGAGTTACCCCTACATCTTCCAACTATCTTCCTTTTATCTTAACCCCAACAATTATACTTATCTTAGCCCTAAGGATATGGCAATTATTCCCTTCTTTCATACTATCATCCCAACTCGCATTAGGCATACTTTTATTTTTATGTATTTCTTCCTTAGCTGTCTATACAACACTAATAGCAGGCTGAGCATCAAACTCAAAATACGCTCTACTTGGAGCTATTCGGGCTATAGCTCAAACAATTTCTTATGAAGTAACTATAACCCTTATTATCATCTTTTTTTTATTTTTATCTATACAAATAGACATTGTAAGAATCCGCATAATAAACTCCTCCACCTGAGCAAGCTTACTGTTTTTACCATTAAGTATTATATGATTGGCAGTTATTCTTGCAGAAACAAATCGAGCTCCATTTGATTTTGCAGAAGGAGAATCAGAACTAGTCTCAGGATTTAATATTGAGTACGGAGGGGCTGGATTTGCCTTTTTATTTATAGCAGAATACAGAAATATTCTAATAATAAGTCTTATAACTTCGTGTTTATTAACAAATTCACTAATTATATCAATCCCAGTAGCCATTGCTTTCTTATGGGCTCGAGCAACCTTACCTCGCTATCGATATGACCTTCTAATAGCCATGGCCTGAAAATCATTCTTACCTTTAAGGTTATCTATCTTAATAGCCTTAAGAC
Anodonta_arcaeformis_isolate_AA1 TACCTTGTATTTATTGTTGGCTTTGTGATCTGGTTTAATTGGGTTAGCTTTAAGGCTTTTAATTCGAGCTGAATTAGGGCAACCAGGAAGGTTGTTGGGGGATGATCAATTGTATAATGTAATTGTTACGGCTCATGCTTTCATGATAATTTTTTTTCTAGTAATACCGATGATGATTGGTGGATTTGGGAATTGGCTTATTCCTTTAATAATTGGTGCTCCTGATATAGCCTTCCCTCGATTAAATAATTTGAGATTTTGGCTTCTTGTGCCAGCTTTGTTTTTATTATTAAGATCGGCATTAGTCGAGAGTGGTGTTGGTACTGGTTGAACAGTATACCCTCCTTTATCTGGAAATGTTGCTCATTCTGGGGCTTCGGTAGATTTGGCCATTTTTTCTTTACATCTTGCTGGTGCTTCATCTATCTTAGGCGCTATTAATTTTATTTCTACTGTTGGTAATATGCGATCTCCTGGGTTAGTTGCTGAGCGAATTCCTTTGTTTGTTTGGGCTGTTGCTGTGACAGCTGTGTTGTTGGTCGCTGCTTTACCAGTCTTGGCTGGTGCTATTACAATGTTGTTAACTGATCGTAATTTAAATACTTCTTTTTTTGATCCAACGGGAGGTGGTGATCCTATTCTATATATACATTTATTTCTCAACACCTAATTTCTTCTTTTATTACATACCTATTAATCCTGCTAGGTGTAGCATTTTTTACCCTTCTAGAACGAAAAGCTCTTGGATACTTCCAAATCCGAAAAGGCCCCAATAAACTAGGTATTATTGGTATTCCACAACCTCTAGCAGATGCTTTAAAACTCTTTGTTAAAGAATGAGTTACCCCTACATCTTCCAACTATCTTCCTTTCATCTTAACCCCAACAATTATACTTATCTTAGCCCTAAGGATATGGCAATTATTCCCTTCTTTCATACTATCATCCCAACTCACATTAGGCATACTTTTATTTTTATGTATCTCTTCCTTAGCTGTCTATACAACACTAATAGCAGGCTGAGCGTCAAACTCAAAATACGCTCTACTTGGAGCTATTCGGGCCATAGCTCAAACAATTTCTTATGAAGTAACTATAACCCTGATTATCATCTTTTTTTTATTTTTATCTATACAAATAGACATTGTAAGAATCCGCATAATAAACTCCTCCACCTGAGCAAGCTTACTGTTTTTACCATTAAGCATTATATGGTTGGCAGTTATTCTTGCAGAGACAAATCGAGCTCCCTTTGATTTCGCAGAAGGAGAATCAGAGCTAGTCTCAGGATTTAATATTGAGTACGGAGGGGCTGGATTTGCCTTTTTATTTATAGCAGAATACAGAAATATTCTAATAATAAGTCTTATAACTTCGTGTTTATTAACAAATTCACTAATTATATCAATCCCAGTAGCCATTGCTTTCTTATGGGCTCGAGCAACCTTACCTCGCTACCGATATGACCTTTTAATAGCCATGGCCTGAAAATCATTCTTACCTTTAAGGTTAGCTATCTTAATAGCCTTAAGAC
Anodonta_anatina_voucher_AA12T TACTTTGTATTTATTGTTGGCTTTGTGATCTGGTTTAATTGGGTTAGCTCTGAGGCTTTTAATTCGAGCCGAATTAGGCCAACCAGGAAGGTTGTTGGGAGATGATCAATTGTATAATGTAATTGTTACGGCTCATGCTTTCATGATAATTTTTTTTCTAGTAATACCGATGATAATTGGTGGATTTGGGAATTGGCTTATTCCTTTAATAATTGGTGCTCCTGATATAGCCTTTCCTCGATTGAATAATTTGAGATTTTGGCTTCTTGTGCCAGCTTTGTTTTTATTATTAAGATCGGCATTAGTTGAGAGTGGTGTTGGTACTGGTTGAACAGTATACCCTCCTTTATCTGGAAATGTTGCTCATTCTGGGGCTTCGGTAGATTTGGCCATTTTTTCTTTACATCTTGCTGGTGCTTCATCTATTTTAGGCGCTATTAATTTTATTTCTACTGTTGGTAATATGCGATCTCCTGGGTTAGTTGCTGAACGAATTCCTTTGTTTGTTTGGGCTGTTGCTGTGACAGCTGTGTTGTTGGTTGCTGCTTTACCAGTTTTGGCTGGTGCTATTACAATGTTGTTAACTGATCGTAATTTAAATACTTCTTTTTTTGACCCAACGGGGGGGGGTGATCCTATTTTATATATACATTTATTTNNNNNNNNNNNNNNNNNNNNNNNNNNNNNNNNNNNNNNNNNNNNNNNNNNNNNNNNNNNNNNNNNNNNNNNNNNNNNNNNNNNNNNNNNNNNNNNNNNNNNNNNNNNNNNNNNNNNNNNNNNNNNNNNNNNNNNNNNNNNNNNNNNNNNNNNNNNNNNNNNNNNNNNNNNNNNNNNNNNNNNNNNNNNNNNNNNNNNNNNNNNNNNNNNNNNNNNNNNNNNNNNNNNNNNNNNNNNNNNNNNNNNNNNNNNNNNNNNNNNNNNNNNNNNNNNNNNNNNNNNNNNNNNNNNNNNNNNNNNNNNNNNNNNNNNNNNNNNNNNNNNNNNNNNNNNNNNNNNNNNNNNNNNNNNNNNNNNNNNNNNNNNNNNNNNNNNNNNNNNNNNNNNNNNNNNNNNNNNNNNNNNNNNNNNNNNNNNNNNNNNNNNNNNNNNNNNNNNNNNNNNNNNNNNNNNNNNNNNNNNNNNNNNNNNNNNNNNNNNNNNNNNNNNNNNNNNNNNNNNNNNNNNNNNNNNNNNNNNNNNNNNNNNNNNNNNNNNNNNNNNNNNNNNNNNNNNNNNNNNNNNNNNNNNNNNNNNNNNNNNNNNNNNNNNNNNNNNNNNNNNNNNNNNNNNNNNNNNNNNNNNNNNNNNNNNNNNNNNNNNNNNNNNNNNNNNNNNNNNNNNNNNNNNNNNNNNNNNNNNNNNNNNNNNNNNNNNNNNNNNNNNNNNNNNNNNNNNNNNNNNNNNNNNNNNNNNNNNNNNNNNNNNNNNNNNNNNNNNNNNNNNNNNNNNNNNNNNNNNNNNNNNNNNNNNNNNNNNNNNNNNNNNNNNNNNNNNNNNNNNNNNNNNNNNNNNNNNNNNNNNNNNNNNNNNNNNNNNNNNNNNNNNNNNNNNNNNN
Anodonta_anatina_voucher_biv_282_3 TACTTTGTATTTATTGTTGGCTTTGTGATCTGGTTTAATCGGGTTAGCTTTAAGGCTTTTAATTCGAGCCGAATTAGGCCAACCAGGAAGGTTGTTGGGGGATGATCAATTGTATAATGTAATTGTTACGGCTCATGCTTTCATGATAATTTTTTTTCTAGTAATACCGATGATGATTGGTGGATTTGGGAATTGGCTTATTCCTTTAATAATTGGTGCTCCTGATATAGCCTTCCCTCGATTGAATAATTTAAGATTTTGGCTTCTTGTGCCAGCTTTGTTTTTATTATTAAGATCGGCATTAGTGGAGAGTGGTGTTGGTACTGGTTGAACAGTATACCCCCCTTTATCTGGAAATGTTGCTCATTCTGGGGCTTCGGTAGATTTGGCCATTTTTTCTTTACATCTTGCTGGTGCTTCATCTATTTTAGGCGCTATTAATTTTATTTCTACTGTTGGTAATATGCGATCTCCTGGGTTAGTTGCTGAACGAATTCCTTTGTTTGTTTGGGCCGTTGCTGTGACAGCTGTGTTGTTAGTTGCTGCTTTACCAGTTTTGGCTGGTGCTATTACAATGTTGTTAACTGATCGTAATTTAAACACTTCTTTTTTTGACCCAACGGGAGGTGGTGATCCTATTTTATACATACATTTATTTNNNNNNNNNNNNNNNNNNNNNNNNNNNNNNNNNNNNNNNNNNNNNNNNNNNNNNNNNNNNNNNNNNNNNNNNNNNNNNNNNNNNNNNNNNNNNNNNNNNNNNNNNNNNNNNNNNNNNNNNNNNNNNNNNNNNNNNNNNNNNNNNNNNNNNNNNNNNNNNNNNNNNNNNNNNNNNNNNNNNNNNNNNNNNNNNNNNNNNNNNNNNNNNNNNNNNNNNNNNNNNNNNNNNNNNNNNNNNNNNNNNNNNNNNNNNNNNNNNNNNNNNNNNNNNNNNNNNNNNNNNNNNNNNNNNNNNNNNNNNNNNNNNNNNNNNNNNNNNNNNNNNNNNNNNNNNNNNNNNNNNNNNNNNNNNNNNNNNNNNNNNNNNNNNNNNNNNNNNNNNNNNNNNNNNNNNNNNNNNNNNNNNNNNNNNNNNNNNNNNNNNNNNNNNNNNNNNNNNNNNNNNNNNNNNNNNNNNNNNNNNNNNNNNNNNNNNNNNNNNNNNNNNNNNNNNNNNNNNNNNNNNNNNNNNNNNNNNNNNNNNNNNNNNNNNNNNNNNNNNNNNNNNNNNNNNNNNNNNNNNNNNNNNNNNNNNNNNNNNNNNNNNNNNNNNNNNNNNNNNNNNNNNNNNNNNNNNNNNNNNNNNNNNNNNNNNNNNNNNNNNNNNNNNNNNNNNNNNNNNNNNNNNNNNNNNNNNNNNNNNNNNNNNNNNNNNNNNNNNNNNNNNNNNNNNNNNNNNNNNNNNNNNNNNNNNNNNNNNNNNNNNNNNNNNNNNNNNNNNNNNNNNNNNNNNNNNNNNNNNNNNNNNNNNNNNNNNNNNNNNNNNNNNNNNNNNNNNNNNNNNNNNNNNNNNNNNNNNNNNNNNNNNNNNNNNNNNNNNNNNNNNNNNNNNNNNNNN
Anodonta_arcaeformis_flavotincta_Anodonta_arcaeformis_flavotincta_isolate_C9 NNNNNNNNNNNNNNNNNNNNNNNNNNNNNNNNGTTTGATTGGGTTAGCCCTAAGGCTCCTAATCCGGGCGGAATTAGGCCAGCCAGGAAGACTACTTGGAGATGACCAGTTGTATAATGTTATTGTAACAGCTCACGCTTTCATAATAATCTTCTTTTTAGTAATGCCTATAATAATTGGTGGATTTGGGAACTGACTCATTCCTTTGATGATCGGTGCCCCTGATATAGCTTTCCCGCGGTTGAATAATTTAAGATTCTGATTGCTTGTGCCGGCTCTGTTTCTTTTATTAAGATCTTCGTTAGTGGAGAGAGGCGTAGGTACTGGTTGGACGGTTTATCCCCCCTTGTCTGGGAACGTAGCCCATTCTGGGGCTTCTGTGGATTTGGCCATTTTCTCATTACACTTGGCCGGGGCTTCTTCAATTTTAGGCGCTATTAACTTTATTTCCACTGTTGGGAATATGCGGTCTCCAGGGTTAGTGGCTGAGCGCATTCCATTGTTTGTTTGGGCTGTTACTGTAACAGCTATTTTGTTGGTCGCTGCTCTTCCTGTCTTAGCTGGAGCTATTACNNNNNNNNNNNNNNNNNNNNNNNNNNNNNNNNNNNNNNNNNNNNNNNNNNNNNNNNNNNNNNNNNNNNNNNNNNNNNNNNNNNNNNNNNNNNNNNNNNNNNNNNNNNNNNNNNNNNNNNNNNNNNNNNNNNNNNNNNNNNNNNNNNNNNNNNNNNNNNNNNNNNNNNNNNNNNNNNNNNNNNNNNNNNNNNNNNNNNNNNNNNNNNNNNNNNNNNNNNNNNNNNNNNNNNNNNNNNNNNNNNNNNNNNNNNNNNNNNNNNNNNNNNNNNNNNNNNNNNNNNNNNNNNNNNNNNNNNNNNNNNNNNNNNNNNNNNNNNNNNNNNNNNNNNNNNNNNNNNNNNNNNNNNNNNNNNNNNNNNNNNNNNNNNNNNNNNNNNNNNNNNNNNNNNNNNNNNNNNNNNNNNNNNNNNNNNNNNNNNNNNNNNNNNNNNNNNNNNNNNNNNNNNNNNNNNNNNNNNNNNNNNNNNNNNNNNNNNNNNNNNNNNNNNNNNNNNNNNNNNNNNNNNNNNNNNNNNNNNNNNNNNNNNNNNNNNNNNNNNNNNNNNNNNNNNNNNNNNNNNNNNNNNNNNNNNNNNNNNNNNNNNNNNNNNNNNNNNNNNNNNNNNNNNNNNNNNNNNNNNNNNNNNNNNNNNNNNNNNNNNNNNNNNNNNNNNNNNNNNNNNNNNNNNNNNNNNNNNNNNNNNNNNNNNNNNNNNNNNNNNNNNNNNNNNNNNNNNNNNNNNNNNNNNNNNNNNNNNNNNNNNNNNNNNNNNNNNNNNNNNNNNNNNNNNNNNNNNNNNNNNNNNNNNNNNNNNNNNNNNNNNNNNNNNNNNNNNNNNNNNNNNNNNNNNNNNNNNNNNNNNNNNNNNNNNNNNNNNNNNNNNNNNNNNNNNNNNNNNNNNNNNNNNNNNNNNNNNNNNNNNNNNNNNNNNNNNNNNNNNNNNNNNNNNNNNNNNNNNNNNNNNNNNNNNNNNNNNNNNNN
Anodonta_arcaeformis_isolate_47ANA1 NNNNNNNNNNNNNNNNNNNNNNNNNNNNNNNNNNNNNNNNNNNNNNNNNCTGAGACTTTTGATTCGAGCAGAGTTAGGTCAGCCAGGAAGATTACTTGGGGATGATCAGCTATATAACGTTATTGTAACAGCTCATGCCTTTATAATAATTTTTTTCCTGGTGATACCTATGATAATTGGTGGGTTTGGGAATTGGCTTATTCCTCTTATGATTGGTGCTCCTGATATGGCTTTTCCTCGTTTGAACAATTTAAGATTTTGGTTGCTTGTGCCAGCGCTGTTTTTATTATTAAGATCTTCATTAGTGGAGAGAGGTGTGGGAACCGGTTGAACTGTTTATCCTCCTTTGTCTGGAAATACGGCTCATTCTGGAGCATCAGTGGATTTGGCTATTTTTTCTTTGCATTTGGCTGGTGCTTCTTCGATTTTAGGTGCTATTAATTTTATTTCTACTGTTGGGAATATGCGATCTCCTGGATTGGTTGCCGAACGAATTCCTTTGTTTGTTTGGGCTGTTACGGTAACAGCTATTCTATTAGTCGCCGCCTTGCCTGTTTTAGCAGGGGCTATTACAATGTTACTCACTGATCGTAATCTGAACACTTCTTTTTTTGACCCTACAGGGGGAGGGGACCCTATTTTATATATACATTTNNNNCCCAACACCTAATTTCTACTATTACCACATATCTATTAATTTTGTTAGGTGTAGCTTTCTTTACCTTACTAGAACGTAAAGCTTTGGGGTATTTTCAAATTCGAAAAGGCCCCAATAAATTGGGGATTATCGGAATCCCACAACCCTTAGCTGATGCCTTAAAGCTCTTTGTAAAAGAATGAATTACCCCAACATCCTCTAATTATTTCCCCTTTATTATGACTCCAACCATTATGCTTATTCTAGCACTAAGGATATGACAACTATTTCCTTCTATGAATCTTTCGTCTCAACTTACGCTGGGAATATTTTTATTTTTATGTATTTCCTCATTATCTGTATATACAACTCTCATAGCAGGCTGATCTTCTAACTCCAAATATGCCCTACTTGGGGCTATTCGGGCTATAGCCCAAACCATCTCTTATGAGGTAACCATGACTCTAATTATTATTTTTTATTTACTCCTAGCTGCACAAATAGATATTCTAAGAATTCGCTTAATAAGTAGATATATTTGAACAATCCTGTTGTTTTTACCTATAGGAATTATATGACTAGCTGTGATTTTAGCAGAAACAAATCGAGCTCCTTTCGACTTTGCAGANNNNNNNNNNNNNNNNNNNNNNNNNNNNNNNNNNNNNNNNNNNNNNNNNNNNNNNNNNNNNNNNNNNNNNNNNNNNNNNNNNNNNNNNNNNNNNNNNNNNNNNNNNNNNNNNNNNNNNNNNNNNNNNNNNNNNNNNNNNNNNNNNNNNNNNNNNNNNNNNNNNNNNNNNNNNNNNNNNNNNNNNNNNNNNNNNNNNNNNNNNNNNNNNNNNNNNNNNNNNNNNNNNNNNNNNNNNNNNNNNNNNNNNNNNNNNNNNNNNNNNNNNNNNN
Anodonta_arcaeformis_isolate_49ANA2 NNNNNNNNNNNNNNNNNNNNNNNNNNNNNNNNNNNNNNNNNNNNNNNNNCTGAGACTTTTGATTCGAGCAGAGTTAGGTCAGCCAGGAAGATTACTTGGGGATGATCAGCTATACAACGTTATTGTAACAGCTCATGCCTTTATAATAATTTTTTTCCTGGTGATACCTATGATAATTGGTGGGTTTGGGAATTGGCTTATTCCTCTTATGATTGGTGCTCCTGATATGGCTTTTCCTCGTTTGAACAATTTAAGATTTTGATTGCTTGTGCCAGCGCTGTTTTTATTATTAAGATCTTCATTAGTGGAGAGAGGTGTGGGAACCGGTTGAACTGTTTATCCTCCTTTGTCTGGAAATACGGCTCATTCTGGAGCATCAGTGGATTTGGCTATTTTTTCTTTGCATTTGGCTGGTGCTTCTTCGATTTTAGGTGCTATTAATTTTATTTCTACTGTTGGGAATATGCGATCTCCTGGATTGGTTGCCGAACGAATTCCTTTGTTTGTTTGGGCTGTTACGGTAACAGCTATTCTATTAGTCGCCGCCTTGCCTGTTTTAGCAGGGGCTATTACAATGTTACTCACTGATCGTAATCTGAACACTTCTTTTTTTGACCCTACAGGGGGAGGGGACCCTATTTTATATATACATTTNNNNCCCAACACCTAATTTCTACTATTACCACATATCTATTAATTTTGTTAGGTGTAGCTTTCTTTACCTTACTAGAACGTAAAGCTTTGGGGTATTTTCAAATTCGAAAAGGCCCCAATAAATTGGGGATTATCGGAATCCCACAACCCTTAGCTGATGCCTTAAAGCTCTTTGTAAAAGAATGAATTACCCCAACATCCTCTAATTATTTCCCCTTTATTATGACTCCAACCATTATGCTTATTCTAGCACTAAGGATATGACAACTATTTCCTTCTATGAATCTTTCGTCTCAACTTACGCTGGGAATATTTTTATTTTTATGTATTTCCTCATTATCTGTATATACAACTCTCATAGCAGGCTGATCTTCTAACTCCAAATATGCCCTACTTGGGGCTATTCGGGCTATAGCCCAAACCATCTCTTATGAGGTAACCATGACTCTAATTATTATTTTTTATTTACTCCTAGCTGCACAAATAGATATTCTAAGAATTCGCTTAATAAGTAGATATATTTGAACAATCCTGTTGTTTTTACCTATAGGAATTATATGACTAGCTGTGATTTTAGCAGAAACAAATCGAGCTCCTTTCGACTTTGCAGANNNNNNNNNNNNNNNNNNNNNNNNNNNNNNNNNNNNNNNNNNNNNNNNNNNNNNNNNNNNNNNNNNNNNNNNNNNNNNNNNNNNNNNNNNNNNNNNNNNNNNNNNNNNNNNNNNNNNNNNNNNNNNNNNNNNNNNNNNNNNNNNNNNNNNNNNNNNNNNNNNNNNNNNNNNNNNNNNNNNNNNNNNNNNNNNNNNNNNNNNNNNNNNNNNNNNNNNNNNNNNNNNNNNNNNNNNNNNNNNNNNNNNNNNNNNNNNNNNNNNNNNNNNNN
Anodonta_arcaeformis_isolate_175ANA3 NNNNNNNNNNNNNNNNNNNNNNNNNNNNNNNNNNNNNNNNNNNNNNNNNCTGAGACTTTTGATTCGAGCAGAGTTAGGTCAGCCAGGAAGATTACTTGGGGATGATCAGCTATATAACGTTATTGTAACAGCTCATGCCTTTATAATAATTTTTTTCCTGGTGATACCTATGATAATTGGTGGGTTTGGGAATTGGCTTATCCCTCTTATGATTGGTGCTCCTGATATGGCTTTTCCTCGTTTGAACAATTTAAGATTTTGGTTGCTTGTGCCAGCGCTGTTTTTATTATTAAGATCTTCATTAGTGGAGAGAGGTGTGGGAACCGGTTGAACTGTTTATCCTCCTTTGTCTGGAAATACGGCTCATTCTGGGGCATCAGTGGATTTGGCCATTTTTTCTTTGCATCTTGCTGGTGCTTCTTCGATTTTAGGTGCTATTAATTTTATTTCTACTGTTGGGAATATGCGATCTCCTGGATTGGTTGCCGAACGAATTCCTTTGTTTGTTTGGGCTGTTACGGTAACAGCTATTCTATTAGTCGCCGCCTTGCCTGTTTTAGCAGGGGCTATTACAATGTTACTCACTGATCGTAATCTGAACACTTCTTTTTTTGACCCTACAGGGGGAGGGGACCCTATTTTATATATACACTTNNNNCCCAACACCTAATTTCTACTATTACCACATATCTATTAATTTTGTTAGGTGTAGCTTTCTTTACCTTACTAGAACGTAAAGCTTTGGGGTATTTTCAAATTCGAAAAGGCCCCAATAAATTAGGGATTATCGGAATCCCACAACCCTTAGCTGATGCCTTAAAGCTCTTTGTAAAAGAATGAATTACCCCAACATCCTCTAATTATTTCCCCTTTATTATGACTCCAACCATTATGCTTATTCTAGCACTAAGGATATGACAACTATTTCCTTCTATGAATCTTTCGTCTCAACTTACGCTGGGAATATTTTTATTTTTATGTATTTCCTCATTATCTGTATATACAACTCTCATAGCAGGCTGATCTTCTAACTCCAAATATGCCCTACTTGGGGCTATTCGGGCTATAGCCCAAACCATCTCTTATGAGGTAACCATGACTCTAATTATTATTTTTTATTTACTCCTAGCTGCACAAATAGATATTCTAAGAATTCGCTTAATAAGTAGATATATTTGAACAATCCTGTTATTTTTACCTATAGGGATTATATGACTAGCTGTGATTTTAGCAGAAACAAATCGAGCTCCTTTCGACTTTGCAGANNNNNNNNNNNNNNNNNNNNNNNNNNNNNNNNNNNNNNNNNNNNNNNNNNNNNNNNNNNNNNNNNNNNNNNNNNNNNNNNNNNNNNNNNNNNNNNNNNNNNNNNNNNNNNNNNNNNNNNNNNNNNNNNNNNNNNNNNNNNNNNNNNNNNNNNNNNNNNNNNNNNNNNNNNNNNNNNNNNNNNNNNNNNNNNNNNNNNNNNNNNNNNNNNNNNNNNNNNNNNNNNNNNNNNNNNNNNNNNNNNNNNNNNNNNNNNNNNNNNNNNNNNNNN
Anodonta_arcaeformis_isolate_C8 NNNNNNNNNNNNNNNNNNNNNNNNNNNNNNNNGTTTGATTGGGTTAGCTTTAAGTCTTTTAATTCGAGCAGAGTTGGGTCAGCCAGGAAGGCTTTTGGGGGATGATCAGTTGTATAATGTTATTGTTACGGCTCATGCTTTTATAATGATTTTCTTCTTGGTTATACCTATAATGATTGGGGGGTTTGGGAATTGATTAATTCCTTTAATAATTGGGGCTCCTGATATGGCCTTTCCTCGGTTGAATAATTTAAGGTTTTGGTTACTTGTGCCAGCGTTGTTTTTATTATTAAGATCTTCTTTGGTAGAGAGGGGCGTTGGTACAGGGTGAACAGTATATCCACCTTTATCTGGGAATGTTGCTCATTCTGGCGCTTCTGTTGATCTAGCGATTTTTTCTTTGCACCTTGCCGGTGCTTCGTCTATTTTAGGTGCTATTAACTTTATTTCTACTGTAGGAAATATACGGTCTCCTGGTTTGGTTGCTGAGCGGATTCCTTTGTTTGTATGAGCTGTTAGCGTAACAGCTGTTTTATTAGTTGCTGCTTTGCCTGTTTTGGCAGGGGCTATTACNNNNNNNNNNNNNNNNNNNNNNNNNNNNNNNNNNNNNNNNNNNNNNNNNNNNNNNNNNNNNNNNNNNNNNNNNNNNNNNNNNNNNNNNNNNNNNNNNNNNNNNNNNNNNNNNNNNNNNNNNNNNNNNNNNNNNNNNNNNNNNNNNNNNNNNNNNNNNNNNNNNNNNNNNNNNNNNNNNNNNNNNNNNNNNNNNNNNNNNNNNNNNNNNNNNNNNNNNNNNNNNNNNNNNNNNNNNNNNNNNNNNNNNNNNNNNNNNNNNNNNNNNNNNNNNNNNNNNNNNNNNNNNNNNNNNNNNNNNNNNNNNNNNNNNNNNNNNNNNNNNNNNNNNNNNNNNNNNNNNNNNNNNNNNNNNNNNNNNNNNNNNNNNNNNNNNNNNNNNNNNNNNNNNNNNNNNNNNNNNNNNNNNNNNNNNNNNNNNNNNNNNNNNNNNNNNNNNNNNNNNNNNNNNNNNNNNNNNNNNNNNNNNNNNNNNNNNNNNNNNNNNNNNNNNNNNNNNNNNNNNNNNNNNNNNNNNNNNNNNNNNNNNNNNNNNNNNNNNNNNNNNNNNNNNNNNNNNNNNNNNNNNNNNNNNNNNNNNNNNNNNNNNNNNNNNNNNNNNNNNNNNNNNNNNNNNNNNNNNNNNNNNNNNNNNNNNNNNNNNNNNNNNNNNNNNNNNNNNNNNNNNNNNNNNNNNNNNNNNNNNNNNNNNNNNNNNNNNNNNNNNNNNNNNNNNNNNNNNNNNNNNNNNNNNNNNNNNNNNNNNNNNNNNNNNNNNNNNNNNNNNNNNNNNNNNNNNNNNNNNNNNNNNNNNNNNNNNNNNNNNNNNNNNNNNNNNNNNNNNNNNNNNNNNNNNNNNNNNNNNNNNNNNNNNNNNNNNNNNNNNNNNNNNNNNNNNNNNNNNNNNNNNNNNNNNNNNNNNNNNNNNNNNNNNNNNNNNNNNNNNNNNNNNNNNNNNNNNNNNNNNNNNNNNNNNNNNNNNNNN
Anodonta_arcaeformis_isolate_C82 NNNNNNNNNNNNNNNNNNNNNNNNNNNNNNNNGTTTGATTGGGTTAGCTTTAAGTCTTTTAATTCGAGCAGAGTTGGGTCAGCCAGGAAGGCTTTTGGGGGATGATCAGTTGTATAATGTTATTGTTACGGCTCATGCTTTTATAATAATTTTCTTCTTAGTTATACCTATAATGATTGGGGGGTTTGGGAATTGATTAATTCCTTTAATAATTGGGGCTCCTGATATGGCCTTTCCTCGGTTGAATAATTTAAGGTTTTGGTTACTTGTGCCAGCGTTGTTTTTATTATTAAGATCTACTTTGGTAGAGAGGGGCGTTGGTACAGGGTGAACAGTATATCCACCTTTATCTGGGAATGTTGCTCATTCTGGCGCTTCTGTTGATCTAGCTATTTTTTCTTTGCACCTTGCCGGTGCTTCGTCTATTTTAGGTGCTATTAACTTTATTTCTACTGTAGGAAATATACGGTCTCCTGGTTTGGTTGCTGAGCGGATTCCTTTGTTTGTATGAGCTGTTAGCGTAACGGCTGTTTTACTAGTTGCTGCTTTGCCTGTTTTGGCAGGGGCTATTACNNNNNNNNNNNNNNNNNNNNNNNNNNNNNNNNNNNNNNNNNNNNNNNNNNNNNNNNNNNNNNNNNNNNNNNNNNNNNNNNNNNNNNNNNNNNNNNNNNNNNNNNNNNNNNNNNNNNNNNNNNNNNNNNNNNNNNNNNNNNNNNNNNNNNNNNNNNNNNNNNNNNNNNNNNNNNNNNNNNNNNNNNNNNNNNNNNNNNNNNNNNNNNNNNNNNNNNNNNNNNNNNNNNNNNNNNNNNNNNNNNNNNNNNNNNNNNNNNNNNNNNNNNNNNNNNNNNNNNNNNNNNNNNNNNNNNNNNNNNNNNNNNNNNNNNNNNNNNNNNNNNNNNNNNNNNNNNNNNNNNNNNNNNNNNNNNNNNNNNNNNNNNNNNNNNNNNNNNNNNNNNNNNNNNNNNNNNNNNNNNNNNNNNNNNNNNNNNNNNNNNNNNNNNNNNNNNNNNNNNNNNNNNNNNNNNNNNNNNNNNNNNNNNNNNNNNNNNNNNNNNNNNNNNNNNNNNNNNNNNNNNNNNNNNNNNNNNNNNNNNNNNNNNNNNNNNNNNNNNNNNNNNNNNNNNNNNNNNNNNNNNNNNNNNNNNNNNNNNNNNNNNNNNNNNNNNNNNNNNNNNNNNNNNNNNNNNNNNNNNNNNNNNNNNNNNNNNNNNNNNNNNNNNNNNNNNNNNNNNNNNNNNNNNNNNNNNNNNNNNNNNNNNNNNNNNNNNNNNNNNNNNNNNNNNNNNNNNNNNNNNNNNNNNNNNNNNNNNNNNNNNNNNNNNNNNNNNNNNNNNNNNNNNNNNNNNNNNNNNNNNNNNNNNNNNNNNNNNNNNNNNNNNNNNNNNNNNNNNNNNNNNNNNNNNNNNNNNNNNNNNNNNNNNNNNNNNNNNNNNNNNNNNNNNNNNNNNNNNNNNNNNNNNNNNNNNNNNNNNNNNNNNNNNNNNNNNNNNNNNNNNNNNNNNNNNNNNNNNNNNNNNNNNNNNNNNNNNNNNNN
Anodonta_arcaeformis_NC_026674 TACTTTGTATTTATTATTTGCTTTGTGGTCTGGTTTAATTGGGTTAGCTCTGAGACTTTTGATTCGAGCAGAGTTAGGTCAGCCAGGAAGATTACTTGGGGATGATCAGCTATACAACGTTATTGTAACAGCTCATGCCTTTATAATAATTTTTTTCCTGGTGATACCTATGATAATTGGTGGGTTTGGGAATTGGCTTATTCCTCTTATGATTGGTGCTCCTGATATGGCTTTTCCTCGTTTGAACAATTTAAGATTTTGGTTGCTTGTGCCAGCGCTGTTTTTATTATTAAGATCTTCATTAGTGGAGAGAGGTGTGGGAACCGGTTGAACTGTTTATCCTCCTTTATCTGGAAATACGGCTCATTCTGGAGCATCAGTGGATTTGGCTATTTTTTCTTTGCATTTGGCTGGTGCTTCTTCGATTTTAGGTGCTATTAATTTTATTTCTACTGTTGGGAATATGCGATCTCCTGGATTGGTTGCCGAACGAATTCCTTTGTTTGTTTGGGCTGTTACGGTAACAGCTATTCTATTAGTCGCCGCCCTGCCTGTTTTAGCAGGGGCTATTACAATGTTACTCACTGATCGTAATCTGAACACTTCTTTTTTTGACCCTACAGGGGGAGGGGACCCTATTTTATATATACATTTGTTTCCCAACACCTAATTTCTACTATTACCACATATCTATTAATTTTGTTAGGTGTAGCTTTCTTTACCTTACTAGAACGTAAAGCTTTGGGGTATTTTCAAATTCGAAAAGGCCCCAATAAATTGGGGATTATCGGAATCCCACAACCCTTAGCTGATGCCTTAAAGCTCTTTGTAAAAGAATGAATTACCCCAACATCCTCTAATTATTTCCCCTTTATTATGACTCCAACCATTATGCTTATTCTAGCACTAAGGATATGACAACTATTTCCTTCTATGAATCTTTCATCTCAACTTACGCTGGGAATATTTTTATTTTTATGTATTTCCTCATTATCTGTATATACAACTCTCATAGCAGGCTGATCTTCTAACTCCAAATATGCCCTACTTGGGGCTATTCGGGCTATAGCCCAAACCATCTCTTATGAAGTAACCATGACTCTAATTATTATTTTTTATTTACTCCTAGCTGCACAAATAGATATTCTAAGAATTCGCTTAATAAGTAGATATATTTGAACAATCCTGTTGTTTTTACCTATAGGAATTATATGACTAGCTGTGATTTTAGCAGAAACAAATCGAGCTCCTTTCGACTTTGCAGAAGGAGAATCTGAACTGGTCTCAGGATTTAATATTGAATACGGAGGAGCCGGATTTGCTTTCTTATTCATGGCAGAATACAGAAATATTTTAATAATAAGATTAATAAGCTCATGCTTACTAACTAATACATTAATAATAGCTATTCCAGTAACTATCATTTTCTTATGAGCCCGAGCAACCCTACCTCGTTATCGTTACGACCTTTTAATAGCCATAGCTTGAAAATCATTTTTACCTTTGAGCTTAAGAGCTTTGATTGCCTTAACCC
Anodonta_couperiana NNNNNNNTATCTATTGTTGGCTTTGTGATCTGGTTTAATTGGGTTAGCCCTTAGCCTATTAATCCGAGCTGAGCTAGGTCAGCCAGGAAGCTTGTTAGGGGATGATCAATTATACAATGTAATTGTAACGGCTCATGCTTTTATAATGATTTTTTTTCTCGTAATACCTATAATAATCGGAGGATTTGGTAATTGACTTGTTCCTCTAATAATCGGCGCTCCTGATATAGCTTTTCCTCGATTAAATAATTTAAGGTTTTGGCTTCTCGTACCGGCTTTGTTTTTACTATTAAGGTCATCATTAGTAGAAAGCGGTGTTGGCACTGGGTGAACAGTATATCCTCCTTTGTCTGGAAATGTTGCTCACTCAGGAGCTTCGGTAGATTTGGCTATTTTCTCCCTTCACCTTGCTGGTGCTTCATCAATTTTGGGTGCTATTAATTTTATTTCTACTGTTGGCAATATACGATCTCCTGGTTTGGTTGCTGAACGAATTCCATTATTTGTTTGAGCTGTGGCTGTTACAGCTGTGTTATTAGTTGCTGCTTTACCTGTTTTAGCTGGTGCTATCACAATGTTACTTACTGATCGTAATTTAAATACTTCTTTCTTTGACCCAACAGGGGGTGGGGATCCCATTTTATATATACATTTGNNNCTCAACATCTTATCTCCACTTTTATTACATATTTACTAATTTTGTTGGGTGTGGCATTTTTTACTTTGTTAGAACGAAAAGCTCTTGGTTATTTTCAAATCCGAAAAGGCCCTAATAAACTAGGGATTATGGGTATTCCTCAACCTCTAGCAGATGCCTTAAAACTTTTTGTTAAAGAATGAGTCACCCCTATGCCTTCAAATTTTCTTCCATTTGTCTTAACCCCAACAATTATGCTTATTTTAGCTCTAAGAATATGGCAACTATTCCCCTCTTTCATGCTATTAACTCAACTTACACTTGGGATACTCCTCTTCTTGTGTATTTCCTCATTAGCTGTATACACAACACTTATAGCAGGCTGGTCATCCAACTCCAAGTACGCGCTACTTGGAGCTATTCGAGCCATAGCTCAAACAATTTCCTATGAAGTAACCATAACCTTAATTATTATTTTTTACTTATTTCTAACAATAAAAATAGACATTGTAAGAATCCGTACAACAAATATATGTATTTGGACAGTCGCCCTGTTTTTCCCACTAATGGTTATGTGATTAGCAGTTATTCTTGCAGAAACAAACCGAGCCCCTTTTGATTTTGCAGAAGGAGAATCAGAACTAGTCTCAGGGTTTAATATTGAGTATGGAAGAGCAGGATTTGCCTTTCTGTTTATAGCAGAATACAGAAATATTTTAATAATAAGCCTTATAACGTCCTGCCTGTTAACAGGTACGCTAATAATATCAATCCCAGTAGCCATTACCTTTTTATGAGCCCGAGCAACCTTGCCACGCNNNNNNNNNNNNNNNNNNNNNNNNNNNNNNNNNNNNNNNNNNNNNNNNNNNNNNNNNNNNNNNNNNNNNNNNNNNNNNN
Anodonta_cygnea_AJ295288 TACTTTATATTTATTATTGGCTTTGTGGTCGGGTTTAATCGGATTGGCTTTGAGACTTTTAATCCGAGCTGAATTGGGTCAGCCGGGGAGGTTATTGGGGGATGATCAGTTATATAATGTAATTGTTACAGCTCATGCATTTATGATAATTTTTTTCTTGGTGATGCCAATAATGATTGGGGGGTTTGGTAATTGGCTTATTCCTTTAATGATTGGTGCTCCTGATATGGCTTTTCCTCGGTTGAATAATTTGAGGTTTTGGTTATTGGTGCCAGCTTTATTTCTGTTATTAAGATCGTCATTGGTAGAGAGTGGTGTTGGTACTGGGTGGACGGTATACCCTCCTTTGTCTGGGAATGTTGCTCATTCTGGAGCTTCAGTAGATCTGGCCATTTTTTCCTTACATCTTGCTGGTGCTTCATCAATTTTAGGGGCTATTAATTTTATTTCTACTGTTGGAAATATACGATCTCCAGGCTTAGTCGCTGAGCGAATTCCTTTGTTTGTATGGGCTGTTACGGTAACAGCTGTATTATTGGTTGCTGCTTTGCCTGTTTTAGCTGGTGCTATTACAATATTATTGACTGATCGTAATTTAAATACTTCGTTTTTTGACCCCACTGGAGGTGGGGATCCTATTTTATATATACATTTATTTNNNNNNNNNNNATCTCCACTTTTATTACATACTTATTAATTTTACTAGGTGTAGCATTTTTCACCTTATTAGAACGAAAAGCTCTTGGGTATTTTCAAATTCGAAAAGGCCCCAATAAATTAGGGATTATTGGTATTCCCCAACCTCTGGCAGACGCCTTAAAACTTTTTGTCAAAGAATGAATTACTCCGACATCTTCTAACTATCTCCCTTTTATCTTAACCCCGACAATTATACTTATCCTGGCCCTTAGAATATGGCAGCTATTCCCCTCTTTTATGCTGTCCTCTCACCTTACATTAGGAATACTTCTATTTCTATGCATTTCCTCACTAACCGTCTACACGACACTTATAGCAGGCTGAGCATCTAACTCCAAATATGCTTTACTCGGAGCCATCCGAGCAATGGCTCAAACAATCTCTTATGAAGTTACTATAACATTAATTATCATATTCTACTTATTCTTATCCATGCAAATAGATATTGTAACAATTCGTTTAACCAATATATCTATTTGAACAAACACGCTGTTTTTACCTTTAAGAGTTATATGGTTGGCCGTCATCCTCGCAGAAACAAACCGAGCTCCCTTCGACTTCGCAGAAGGGGAATCAGAACTAGTCTCAGGGTTTAATATCGAATACGGAGGAGCTGGGTTTGCTTTTTTATTCATGGCGGAATACAGAAACATTCTGATGATAAGTCTTATAACCTCGTGCCTATTAACAAGTACATTAATTATATCTATCCCAGTAGCTCTCATCTTTTTATGGGCCCGAGCAACCTTACCACGATACCGCTATGATCTCCTCATAGCTATAGCCTGGAAATCGTTCTTACCTCTAAGGCTGTCCATTTTAATGGCCTTAAGGC
Anodonta_cygnea_MF781083 TACTTTATATTTATTATTGGCTTTGTGGTCGGGTTTAATCGGATTGGCTTTGAGACTTTTAATCCGAGCTGAATTGGGTCAGCCGGGGAGGTTATTGGGGGATGATCAGTTATATAATGTAATTGTTACAGCTCATGCATTTATGATAATTTTTTTCTTGGTGATGCCAATAATGATTGGGGGGTTTGGTAATTGGCTTATTCCTTTAATGATTGGTGCTCCTGATATGGCTTTTCCTCGGTTGAATAATTTGAGGTTTTGGTTATTGGTGCCAGCTTTATTTCTGTTATTAAGATCGTCATTGGTAGAGAGTGGTGTTGGTACTGGGTGGACGGTATACCCTCCTTTGTCTGGGAATGTTGCTCATTCTGGAGCTTCAGTAGATCTGGCCATTTTTTCCTTACATCTTGCTGGTGCTTCATCAATTTTAGGGGCTATTAATTTTATTTCTACTGTTGGAAATATACGATCTCCAGGCTTAGTCGCTGAGCGAATTCCTTTGTTTGTATGGGCTGTTACGGTAACAGCTGTATTATTGGTTGCTGCTTTGCCTGTTTTAGCTGGTGCTATTACAATATTATTGACTGATCGTAATTTAAATACTTCGTTTTTTGACCCCACTGGAGGTGGGGATCCTATTTTATATATACATTTATTTCTCAACACTTAATCTCCACTTTTATTACATACTTATTAATTTTACTAGGTGTAGCATTTTTCACCTTATTAGAACGAAAAGCTCTTGGGTATTTTCAAATTCGAAAAGGCCCCAATAAATTAGGGATTATTGGTATTCCCCAACCTCTGGCAGACGCCTTAAAACTTTTTGTCAAAGAATGAATTACTCCGACATCTTCTAACTATCTCCCTTTTATCTTAACCCCGACAATTATACTTATCCTGGCCCTTAGAATATGGCAGCTATTCCCCTCTTTTATGCTGTCCTCTCACCTTACATTAGGAATACTTCTATTTCTATGCATTTCCTCACTAACCGTCTACACGACACTTATAGCAGGCTGAGCATCTAACTCCAAATATGCTTTACTCGGAGCCATCCGAGCAATGGCTCAAACAATCTCTTATGAAGTTACTATAACATTAATTATCATATTCTACTTATTCTTATCCATGCAAATAGATATTGTAACAATTCGTTTAACCAATATATCTATTTGAACAAACACGCTGTTTTTACCTTTAAGAGTTATATGGTTGGCCGTCATCCTCGCAGAAACAAACCGAGCTCCCTTCGACTTCGCAGAAGGGGAATCAGAACTAGTCTCAGGGTTTAATATCGAATACGGAGGAGCTGGGTTTGCTTTTTTATTCATGGCGGAATACAGAAACATTCTGATGATAAGTCTTATAACCTCGTGCCTATTAACAAGTACATTAATTATATCTATCCCAGTAGCTCTCATCTTTTTATGGGCCCGAGCAACCTTACCACGATACCGCTATGATCTCCTCATAGCTATAGCCTGGAAATCGTTCTTACCTCTAAGGCTGTCCATTTTAATGGCCTTAAGGC
Anodonta_cygnea_NC_036488 TACTTTGTATTTACTATTTGCTTTGTGGTCTGGTTTGATCGGGTTAGCTCTGAGACTTTTGATTCGAGCAGAGTTAGGTCAGCCAGGAAGATTACTTGGGGATGATCAGCTATACAACGTTATTGTAACAGCTCATGCCTTTATAATAATTTTCTTTCTGGTGATACCTATGATAATTGGTGGGTTTGGGAATTGGCTTATTCCTTTAATGATTGGCGCCCCTGATATGGCTTTTCCTCGTTTGAACAATTTAAGATTTTGGTTGCTTGTGCCAGCGCTGTTTTTATTATTAAGATCTTCATTAGTGGAGAGAGGTGTGGGAACCGGTTGAACTGTTTATCCTCCTCTGTCTGGAAATCCGGCTCATTCTGGAGCATCAGTGGATTTGGCTATTTTTTCTTTGCATTTGGCTGGTGCTTCTTCGATCTTAGGAGCTATTAATTTTATTTCTACTGTTGGGAATATGCGATCTTCTGGATTGGTTGCCGAACGAATTCCTTTGTTTGTTTGGGCTGTTAGGGTAACAGCTATTTTATTAGTCGCCGCCCTGCCTGTTTTAGCAGGGGCTATTACAATGTTACTCACTGATCGTAATCTGAACACTTCTTTTTTTGACCCTACAGGGGGAGGGGACCCTATTTTATATATACATTTGTTTCCCAGCACCTAATTTCTACTATTACCACATATCTATTAATTTTGTTAGGCGTAGCTTTCTTTACCTTACTAGAACGTAAAGCTTTGGGGTATTTTCAAATTCGAAAAGGCCCCAATAAATTGGGAATTATCGGAATCCCACAACCCTTAGCTGATGCCTTAAAGCTCTTTGTAAAAGAATGAATTACCCCAACATCCTCTAATTATTTCCCCTTTATTATTACTCCAACCATTATACTTATTCTAGCACTAAGAATATGACAACTATTTCCTTCTATGAATCTTTCGTCTCAGCTTACGCTGAGAATATTCTTATTTTTATGTATTTCCTCATTATCTGTATATACAACTCTCATAGCAGGCTGATCTTCTAACTCCAAATATGCCCTACTTGGGGCTATTCGGGCTATAGCCCAAACCATCTCTTATGAGGTAACCATGACTCTAATTATTATTTTTTATTTACTCCTAGCTGCACAAATAGATATTCTAAGAATTCGCTTAATAAGTAGATATATTTGAACAATCCTATTGTTTTTACCTATAGGAATTATATGACTAACTGTGATTTTAGCAGAAACAAATCGAGCTCCTTTCGACTTTGCAGAAGGAGAATCTGAACTGGTCTCAGGATTTAATATTGAATACGGGGGAGCCGGATTTGCTTTCTTATTCATGGCAGAATACAGAAATATTTTAATAATAAGATTAATAAGCTCATGCTTACTAACAAATACATTAATAATAGCTATTCCAGTAGCTATCATTTTCTTATGAGCCCGAGCAACCCTACCTCGTTATCGTTACGACCTTTTAATAGCCATAGCTTGAAAATCATTTTTACCTTTGAGCTTAAGAGCTTTGATTGCCTTAACCC
Anodonta_euscaphys_voucher_16_NCU_XPWU_SU031 TACTTTGTATTTATTATTTGCTTTGTGGTCTGGTTTAATTGGGTTAGCTCTGAGACTTTTGATTCGAGCAGAGTTAGGTCAGCCAGGAAGATTACTTGGGGATGATCAGCTATATAACGTTATTGTAACAGCTCATGCCTTTATAATAATTTTTTTTCTGGTGATACCTATGATAATTGGTGGGTTTGGGAATTGGCTTATTCCTCTTATGATTGGTGCTCCTGATATGGCTTTTCCTCGTTTGAACAATTTAAGATTTTGGTTGCTTGTGCCAGCGCTGTTTTTATTATTAAGATCTTCATTAGTGGAGAGAGGTGTGGGAACCGGTTGAACTGTTTATCCTCCTTTGTCTGGAAATACGGCTCATTCTGGAGCATCAGTGGATTTGGCCATTTTTTCTTTGCACTTGGCTGGTGCTTCTTCGATTTTAGGTGCTATTAATTTTATTTCTACTGTTGGGAATATGCGATCTCCTGGATTGGTTGCCGAACGAATTCCTTTGTTTGTTTGGGCTGTTACGGTAACAGCTATTCTATTAGTCGCCGCCTTGCCTGTTTTAGCAGGGGCTATTACAATGTTACTCACTGATCGTAATCTGAACACTTCTTTTTTTGACCCTACAGGGGGAGGGGACCCTATTTTATATATACATNNNNNNNNNNNNNNNNNNNNNNNNNNNNNNNNNNNNNNNNNNNNNNNNNNNNNNNNNNNNNNNNNNNNNNNNNNNNNNNNNNNNNNNNNNNNNNNNNNNNNNNNNNNNNNNNNNNNNNNNNNNNNNNNNNNNNNNNNNNNNNNNNNNNNNNNNNNNNNNNNNNNNNNNNNNNNNNNNNNNNNNNNNNNNNNNNNNNNNNNNNNNNNNNNNNNNNNNNNNNNNNNNNNNNNNNNNNNNNNNNNNNNNNNNNNNNNNNNNNNNNNNNNNNNNNNNNNNNNNNNNNNNNNNNNNNNNNNNNNNNNNNNNNNNNNNNNNNNNNNNNNNNNNNNNNNNNNNNNNNNNNNNNNNNNNNNNNNNNNNNNNNNNNNNNNNNNNNNNNNNNNNNNNNNNNNNNNNNNNNNNNNNNNNNNNNNNNNNNNNNNNNNNNNNNNNNNNNNNNNNNNNNNNNNNNNNNNNNNNNNNNNNNNNNNNNNNNNNNNNNNNNNNNNNNNNNNNNNNNNNNNNNNNNNNNNNNNNNNNNNNNNNNNNNNNNNNNNNNNNNNNNNNNNNNNNNNNNNNNNNNNNNNNNNNNNNNNNNNNNNNNNNNNNNNNNNNNNNNNNNNNNNNNNNNNNNNNNNNNNNNNNNNNNNNNNNNNNNNNNNNNNNNNNNNNNNNNNNNNNNNNNNNNNNNNNNNNNNNNNNNNNNNNNNNNNNNNNNNNNNNNNNNNNNNNNNNNNNNNNNNNNNNNNNNNNNNNNNNNNNNNNNNNNNNNNNNNNNNNNNNNNNNNNNNNNNNNNNNNNNNNNNNNNNNNNNNNNNNNNNNNNNNNNNNNNNNNNNNNNNNNNNNNNNNNNNNNNNNNNNNNNNNNNNNNNNNNNNNNNNNNNNNNNNNNNNNNNNNNNNN
Anodonta_euscaphys_voucher_16_NCU_XPWU_SU032 TACTTTGTATTTATTATTTGCTTTGTGGTCTGGTTTAATTGGGTTAGCTCTGAGACTTTTGATTCGAGCAGAGTTAGGTCAGCCAGGAAGATTACTTGGGGATGATCAGCTATACAACGTTATTGTAACAGCTCATGCCTTTATAATAATTTTTTTCCTGGTGATACCTATGATAATTGGTGGGTTTGGGAATTGGCTTATTCCTCTTATGATTGGTGCTCCTGATATGGCTTTTCCTCGTTTGAACAATTTAAGATTTTGGTTGCTTGTGCCAGCGCTGTTTTTATTATTAAGATCTTCATTAGTGGAGAGAGGTGTGGGAACCGGTTGAACTGTTTATCCTCCTTTGTCTGGAAATACGGCTCATTCTGGAGCATCAGTGGATTTGGCTATTTTTTCTTTGCATTTGGCTGGTGCTTCTTCGATTTTAGGTGCTATTAATTTTATTTCTACTGTTGGGAATATGCGATCTCCTGGATTGGTTGCCGAACGAATTCCTTTGTTTGTTTGGGCTGTTACGGTAACAGCTATTCTATTAGTCGCCGCCTTGCCTGTTTTAGCAGGGGCTATTACAATGTTACTCACTGATCGTAATCTGAACACTTCTTTTTTTGACCCTACAGGGGGAGGGGACCCTATTTTATATATACATNNNNNNNNNNNNNNNNNNNNNNNNNNNNNNNNNNNNNNNNNNNNNNNNNNNNNNNNNNNNNNNNNNNNNNNNNNNNNNNNNNNNNNNNNNNNNNNNNNNNNNNNNNNNNNNNNNNNNNNNNNNNNNNNNNNNNNNNNNNNNNNNNNNNNNNNNNNNNNNNNNNNNNNNNNNNNNNNNNNNNNNNNNNNNNNNNNNNNNNNNNNNNNNNNNNNNNNNNNNNNNNNNNNNNNNNNNNNNNNNNNNNNNNNNNNNNNNNNNNNNNNNNNNNNNNNNNNNNNNNNNNNNNNNNNNNNNNNNNNNNNNNNNNNNNNNNNNNNNNNNNNNNNNNNNNNNNNNNNNNNNNNNNNNNNNNNNNNNNNNNNNNNNNNNNNNNNNNNNNNNNNNNNNNNNNNNNNNNNNNNNNNNNNNNNNNNNNNNNNNNNNNNNNNNNNNNNNNNNNNNNNNNNNNNNNNNNNNNNNNNNNNNNNNNNNNNNNNNNNNNNNNNNNNNNNNNNNNNNNNNNNNNNNNNNNNNNNNNNNNNNNNNNNNNNNNNNNNNNNNNNNNNNNNNNNNNNNNNNNNNNNNNNNNNNNNNNNNNNNNNNNNNNNNNNNNNNNNNNNNNNNNNNNNNNNNNNNNNNNNNNNNNNNNNNNNNNNNNNNNNNNNNNNNNNNNNNNNNNNNNNNNNNNNNNNNNNNNNNNNNNNNNNNNNNNNNNNNNNNNNNNNNNNNNNNNNNNNNNNNNNNNNNNNNNNNNNNNNNNNNNNNNNNNNNNNNNNNNNNNNNNNNNNNNNNNNNNNNNNNNNNNNNNNNNNNNNNNNNNNNNNNNNNNNNNNNNNNNNNNNNNNNNNNNNNNNNNNNNNNNNNNNNNNNNNNNNNNNNNNNNNNNNNNNNNNNNNNNNNNNN
Anodonta_euscaphys_voucher_16_NCU_XPWU_SU033 TACTTTGTATTTATTATTTGCTTTGTGGTCTGGTTTAATTGGGTTAGCTCTGAGACTTTTGATTCGAGCAGAGTTAGGTCAGCCAGGAAGATTGCTTGGGGATGATCAGCTATACAACGTTATTGTAACAGCTCATGCCTTTATAATAATCTTTTTTCTGGTGATACCTATGATAATTGGTGGGTTTGGGAATTGGCTTATTCCTCTTATGATTGGTGCTCCTGATATGGCTTTTCCTCGTTTGAACAATTTAAGATTTTGGTTGCTTGTGCCAGCGCTGTTTTTATTATTAAGATCTTCATTAGTGGAGAGAGGTGTGGGAACCGGTTGAACTGTTTATCCTCCTTTGTCTGGAAATACGGCTCATTCTGGAGCATCAGTGGATTTGGCCATTTTTTCTTTGCATTTGGCTGGTGCTTCTTCGATTTTAGGTGCTATTAATTTTATTTCTACTGTTGGGAATATGCGATCTCCTGGATTGGTTGCCGAACGAATTCCTTTGTTTGTTTGGGCTGTTACGGTAACAGCTATTCTATTAGTCGCCGCCTTGCCTGTTTTAGCAGGGGCTATTACAATGTTACTCACTGATCGTACTCTGAACACTTCTTTTTTTGACCCTACAGGGGGAGGGGACCCTATTTTATATATACATNNNNNNNNNNNNNNNNNNNNNNNNNNNNNNNNNNNNNNNNNNNNNNNNNNNNNNNNNNNNNNNNNNNNNNNNNNNNNNNNNNNNNNNNNNNNNNNNNNNNNNNNNNNNNNNNNNNNNNNNNNNNNNNNNNNNNNNNNNNNNNNNNNNNNNNNNNNNNNNNNNNNNNNNNNNNNNNNNNNNNNNNNNNNNNNNNNNNNNNNNNNNNNNNNNNNNNNNNNNNNNNNNNNNNNNNNNNNNNNNNNNNNNNNNNNNNNNNNNNNNNNNNNNNNNNNNNNNNNNNNNNNNNNNNNNNNNNNNNNNNNNNNNNNNNNNNNNNNNNNNNNNNNNNNNNNNNNNNNNNNNNNNNNNNNNNNNNNNNNNNNNNNNNNNNNNNNNNNNNNNNNNNNNNNNNNNNNNNNNNNNNNNNNNNNNNNNNNNNNNNNNNNNNNNNNNNNNNNNNNNNNNNNNNNNNNNNNNNNNNNNNNNNNNNNNNNNNNNNNNNNNNNNNNNNNNNNNNNNNNNNNNNNNNNNNNNNNNNNNNNNNNNNNNNNNNNNNNNNNNNNNNNNNNNNNNNNNNNNNNNNNNNNNNNNNNNNNNNNNNNNNNNNNNNNNNNNNNNNNNNNNNNNNNNNNNNNNNNNNNNNNNNNNNNNNNNNNNNNNNNNNNNNNNNNNNNNNNNNNNNNNNNNNNNNNNNNNNNNNNNNNNNNNNNNNNNNNNNNNNNNNNNNNNNNNNNNNNNNNNNNNNNNNNNNNNNNNNNNNNNNNNNNNNNNNNNNNNNNNNNNNNNNNNNNNNNNNNNNNNNNNNNNNNNNNNNNNNNNNNNNNNNNNNNNNNNNNNNNNNNNNNNNNNNNNNNNNNNNNNNNNNNNNNNNNNNNNNNNNNNNNNNNNNNNNNNNNNNNNNNN
Anodonta_euscaphys_voucher_16_NCU_XPWU_SU034 TACTTTGTATTTATTATTTGCTTTGTGGTCTGGTTTAATTGGGTTAGCTCTGAGACTTTTGATTCGAGCAGAGTTAGGTCAGCCAGGAAGATTACTTGGGGATGATCAGCTATATAACGTTATTGTAACAGCTCACGCCTTTATAATAATTTTTTTCCTGGTGATACCTATGATAATTGGTGGGTTTGGGAATTGGCTTATTCCTCTTATGATTGGTGCTCCTGATATGGCTTTTCCTCGTTTGAACAATTTAAGATTTTGGTTGCTTGTGCCAGCGCTGTTTTTATTATTAAGATCTTCATTAGTGGAGAGAGGTGTGGGAACCGGTTGAACTGTTTATCCTCCTTTGTCTGGAAATACGGCTCATTCTGGAGCATCAGTGGATTTGGCTATTTTTTCTTTGCATTTGGCTGGTGCTTCTTCGATTTTAGGTGCTATTAATTTTATTTCTACTGTTGGGAATATGCGATCTCCTGGATTGGCTGCCGAACGAATTCCTTTGTTTGTTTGGGCTGTTACGGTAACAGCTATTCTATTAGTCGCCGCCTTGCCTGTTTTAGCAGGGGCTATTACAATGTTACTCACTGATCGTACTCTGAACACTTCTTTTTTTGACCCTACAGGGGGAGGGGACCCTATTTTATATATACATNNNNNNNNNNNNNNNNNNNNNNNNNNNNNNNNNNNNNNNNNNNNNNNNNNNNNNNNNNNNNNNNNNNNNNNNNNNNNNNNNNNNNNNNNNNNNNNNNNNNNNNNNNNNNNNNNNNNNNNNNNNNNNNNNNNNNNNNNNNNNNNNNNNNNNNNNNNNNNNNNNNNNNNNNNNNNNNNNNNNNNNNNNNNNNNNNNNNNNNNNNNNNNNNNNNNNNNNNNNNNNNNNNNNNNNNNNNNNNNNNNNNNNNNNNNNNNNNNNNNNNNNNNNNNNNNNNNNNNNNNNNNNNNNNNNNNNNNNNNNNNNNNNNNNNNNNNNNNNNNNNNNNNNNNNNNNNNNNNNNNNNNNNNNNNNNNNNNNNNNNNNNNNNNNNNNNNNNNNNNNNNNNNNNNNNNNNNNNNNNNNNNNNNNNNNNNNNNNNNNNNNNNNNNNNNNNNNNNNNNNNNNNNNNNNNNNNNNNNNNNNNNNNNNNNNNNNNNNNNNNNNNNNNNNNNNNNNNNNNNNNNNNNNNNNNNNNNNNNNNNNNNNNNNNNNNNNNNNNNNNNNNNNNNNNNNNNNNNNNNNNNNNNNNNNNNNNNNNNNNNNNNNNNNNNNNNNNNNNNNNNNNNNNNNNNNNNNNNNNNNNNNNNNNNNNNNNNNNNNNNNNNNNNNNNNNNNNNNNNNNNNNNNNNNNNNNNNNNNNNNNNNNNNNNNNNNNNNNNNNNNNNNNNNNNNNNNNNNNNNNNNNNNNNNNNNNNNNNNNNNNNNNNNNNNNNNNNNNNNNNNNNNNNNNNNNNNNNNNNNNNNNNNNNNNNNNNNNNNNNNNNNNNNNNNNNNNNNNNNNNNNNNNNNNNNNNNNNNNNNNNNNNNNNNNNNNNNNNNNNNNNNNNNNNNNNNNNNNNNNNN
Anodonta_euscaphys_voucher_16_NCU_XPWU_SU035 TACTTTGTATTTATTATTTGCTTTGTGGTCTGGTTTAATTGGGTTAGCTCTGAGACTTTTGATTCGAGCAGAGTTAGGTCAGCCAGGAAGATTACTTGGGGATGATCAGCTATATAACGTTATTGTAACAGCTCATGCCTTTATAATAATTTTTTTCCTGGTGATACCTATGATAATTGGTGGGTTTGGGAATTGGCTTATTCCTCTTATGATTGGTGCTCCTGATATGGCTTTTCCTCGTTTGAACAATTTAAGATTTTGGTTGCTTGTGCCAGCGCTGTTTTTATTATTAAGATCTTCATTAGTGGAGAGAGGTGTGGGAACCGGTTGAACTGTTTATCCTCCTTTGTCTGGAAATACGGCTCATTCTGGAGCATCAGTGGATTTGGCTATTTTTTCTTTGCATTTGGCTGGTGCTTCTTCGATTTTAGGTGCTATTAATTTTATTTCTACTGTTGGGAATATGCGATCTCCTGGATTGGTTGCCGAACGAATTCCTTTGTTTGTTTGGGCTGTTACGGTAACAGCTATTTTATTAGTCGCCGCCTTGCCTGTTTTAGCAGGGGCTATTACAATGTTACCCACTGATCGTACTGTGAACACTTCTTTTTTTGACCCTACAGGGGGAGGGGACCCTATTTTATATATACATNNNNNNNNNNNNNNNNNNNNNNNNNNNNNNNNNNNNNNNNNNNNNNNNNNNNNNNNNNNNNNNNNNNNNNNNNNNNNNNNNNNNNNNNNNNNNNNNNNNNNNNNNNNNNNNNNNNNNNNNNNNNNNNNNNNNNNNNNNNNNNNNNNNNNNNNNNNNNNNNNNNNNNNNNNNNNNNNNNNNNNNNNNNNNNNNNNNNNNNNNNNNNNNNNNNNNNNNNNNNNNNNNNNNNNNNNNNNNNNNNNNNNNNNNNNNNNNNNNNNNNNNNNNNNNNNNNNNNNNNNNNNNNNNNNNNNNNNNNNNNNNNNNNNNNNNNNNNNNNNNNNNNNNNNNNNNNNNNNNNNNNNNNNNNNNNNNNNNNNNNNNNNNNNNNNNNNNNNNNNNNNNNNNNNNNNNNNNNNNNNNNNNNNNNNNNNNNNNNNNNNNNNNNNNNNNNNNNNNNNNNNNNNNNNNNNNNNNNNNNNNNNNNNNNNNNNNNNNNNNNNNNNNNNNNNNNNNNNNNNNNNNNNNNNNNNNNNNNNNNNNNNNNNNNNNNNNNNNNNNNNNNNNNNNNNNNNNNNNNNNNNNNNNNNNNNNNNNNNNNNNNNNNNNNNNNNNNNNNNNNNNNNNNNNNNNNNNNNNNNNNNNNNNNNNNNNNNNNNNNNNNNNNNNNNNNNNNNNNNNNNNNNNNNNNNNNNNNNNNNNNNNNNNNNNNNNNNNNNNNNNNNNNNNNNNNNNNNNNNNNNNNNNNNNNNNNNNNNNNNNNNNNNNNNNNNNNNNNNNNNNNNNNNNNNNNNNNNNNNNNNNNNNNNNNNNNNNNNNNNNNNNNNNNNNNNNNNNNNNNNNNNNNNNNNNNNNNNNNNNNNNNNNNNNNNNNNNNNNNNNNNNNNNNNNNNNNNNNNNNNN
Anodonta_euscaphys_voucher_16_NCU_XPWU_SU036 TACTTTGTATTTATTATTTGCTTTGTGGTCTGGTTTAATTGGGTTAGCTCTGAGACTTTTGATTCGAGCAGAGTTAGGTCAGCCAGGAAGATTACTTGGGGATGATCAGCTATATAACGTTATTGTAACAGCTCACGCCTTTATAATAATTTTTTTCCTGGTGATACCTATGATAATTGGTGGGTTTGGGAATTGGCTTATTCCTCTTATGATTGGTGCTCCTGATATGGCTTTTCCTCGTTTGAACAATTTAAGATTTTGGTTGCTTGTGCCAGCGCTGTTTTTATTATTAAGATCTTCATTAGTGGAGAGAGGTGTGGGAACCGGTTGAACTGTTTATCCTCCTTTGTCTGGAAATACGGCTCATTCTGGAGCATCAGTGGATTTGGCTATTTTTTCTTTGCATTTGGCTGGTGCTTCTTCGATTTTAGGTGCTATTAATTTTATTTCTACTGTTGGGAATATGCGATCTCCTGGATTGGCTGCCGAACGAATTCCTTTGTTTGTTTGGGCTGTTACGGTAACAGCTATTCTATTAGTTGCCGCCTTGCCTGTTTTAGCAGGGGCTATAACAATGTTACCCACTGATTGTACAGTGAACACTTCTTTTTTTGACCCTACAGGGGGAGGGGACCCTATTTTATATATACATNNNNNNNNNNNNNNNNNNNNNNNNNNNNNNNNNNNNNNNNNNNNNNNNNNNNNNNNNNNNNNNNNNNNNNNNNNNNNNNNNNNNNNNNNNNNNNNNNNNNNNNNNNNNNNNNNNNNNNNNNNNNNNNNNNNNNNNNNNNNNNNNNNNNNNNNNNNNNNNNNNNNNNNNNNNNNNNNNNNNNNNNNNNNNNNNNNNNNNNNNNNNNNNNNNNNNNNNNNNNNNNNNNNNNNNNNNNNNNNNNNNNNNNNNNNNNNNNNNNNNNNNNNNNNNNNNNNNNNNNNNNNNNNNNNNNNNNNNNNNNNNNNNNNNNNNNNNNNNNNNNNNNNNNNNNNNNNNNNNNNNNNNNNNNNNNNNNNNNNNNNNNNNNNNNNNNNNNNNNNNNNNNNNNNNNNNNNNNNNNNNNNNNNNNNNNNNNNNNNNNNNNNNNNNNNNNNNNNNNNNNNNNNNNNNNNNNNNNNNNNNNNNNNNNNNNNNNNNNNNNNNNNNNNNNNNNNNNNNNNNNNNNNNNNNNNNNNNNNNNNNNNNNNNNNNNNNNNNNNNNNNNNNNNNNNNNNNNNNNNNNNNNNNNNNNNNNNNNNNNNNNNNNNNNNNNNNNNNNNNNNNNNNNNNNNNNNNNNNNNNNNNNNNNNNNNNNNNNNNNNNNNNNNNNNNNNNNNNNNNNNNNNNNNNNNNNNNNNNNNNNNNNNNNNNNNNNNNNNNNNNNNNNNNNNNNNNNNNNNNNNNNNNNNNNNNNNNNNNNNNNNNNNNNNNNNNNNNNNNNNNNNNNNNNNNNNNNNNNNNNNNNNNNNNNNNNNNNNNNNNNNNNNNNNNNNNNNNNNNNNNNNNNNNNNNNNNNNNNNNNNNNNNNNNNNNNNNNNNNNNNNNNNNNNNNNNNNNNNNNNN
Anodonta_euscaphys_voucher_16_NCU_XPWU_SU037 TACTTTGTATTTATTATTTGCTTTGTGGTCTGGTTTAATTGGGTTAGCTCTGAGACTTTTGATTCGAGCAGAGTTAGGTCAGCCAGGAAGATTACTTGGGGATGATCAGCTATACAACGTTATTGTAACAGCTCATGCCTTTATAATAATTTTTTTCCTGGTGATACCTATGATAATTGGTGGGTTTGGGAATTGGCTTATTCCTCTTATGATTGGTGCTCCTGATATGGCTTTTCCTCGTTTGAACAATTTAAGATTTTGGTTGCTTGTGCCAGCGCTGTTTTTATTATTAAGATCTTCATTAGTGGAGAGAGGTGTGGGAACCGGTTGAACTGTTTATCCTCCTTTGTCTGGAAATACGGCTCATTCTGGAGCATCAGTGGATTTGGCTATTTTTTCTTTGCATTTGGCTGGTGCTTCTTCGATTTTAGGTGCTATTAATTTTATTTCTACTGTTGGGAATATGCGATCTCCTGGATTGGCTGCCGAACGAATTCCTTTGTTTGTTTGGGCTGTTACGGTAACAGCTATTCTATTAGTCGCCGCCTTGCCTGTTTTAGCAGGGGCTATTACAATGTTACTCACTGATCGTACTCTGAACACTTCTTTTTTTGACCCTACAGGGGGAGGGGACCCTATTTTATATATACATNNNNNNNNNNNNNNNNNNNNNNNNNNNNNNNNNNNNNNNNNNNNNNNNNNNNNNNNNNNNNNNNNNNNNNNNNNNNNNNNNNNNNNNNNNNNNNNNNNNNNNNNNNNNNNNNNNNNNNNNNNNNNNNNNNNNNNNNNNNNNNNNNNNNNNNNNNNNNNNNNNNNNNNNNNNNNNNNNNNNNNNNNNNNNNNNNNNNNNNNNNNNNNNNNNNNNNNNNNNNNNNNNNNNNNNNNNNNNNNNNNNNNNNNNNNNNNNNNNNNNNNNNNNNNNNNNNNNNNNNNNNNNNNNNNNNNNNNNNNNNNNNNNNNNNNNNNNNNNNNNNNNNNNNNNNNNNNNNNNNNNNNNNNNNNNNNNNNNNNNNNNNNNNNNNNNNNNNNNNNNNNNNNNNNNNNNNNNNNNNNNNNNNNNNNNNNNNNNNNNNNNNNNNNNNNNNNNNNNNNNNNNNNNNNNNNNNNNNNNNNNNNNNNNNNNNNNNNNNNNNNNNNNNNNNNNNNNNNNNNNNNNNNNNNNNNNNNNNNNNNNNNNNNNNNNNNNNNNNNNNNNNNNNNNNNNNNNNNNNNNNNNNNNNNNNNNNNNNNNNNNNNNNNNNNNNNNNNNNNNNNNNNNNNNNNNNNNNNNNNNNNNNNNNNNNNNNNNNNNNNNNNNNNNNNNNNNNNNNNNNNNNNNNNNNNNNNNNNNNNNNNNNNNNNNNNNNNNNNNNNNNNNNNNNNNNNNNNNNNNNNNNNNNNNNNNNNNNNNNNNNNNNNNNNNNNNNNNNNNNNNNNNNNNNNNNNNNNNNNNNNNNNNNNNNNNNNNNNNNNNNNNNNNNNNNNNNNNNNNNNNNNNNNNNNNNNNNNNNNNNNNNNNNNNNNNNNNNNNNNNNNNNNNNNNNNNNNNNNNNNN
Anodonta_exulcerata_isolate_AC108_MN594533 TACTTTATATTTATTGTTGGCTTTGTGATCTGGTTTAATTGGATTGGCTTTGAGACTTTTAATCCGAGCTGAGTTGGGTCAGCCGGGGAGGTTACTAGGGGATGATCAGTTGTATAACGTGATTGTCACAGCTCATGCTTTTATAATGATTTTTTTCTTGGTAATGCCAATGATGATTGGAGGGTTTGGTAATTGGCTTATTCCTTTAATAATCGGTGCTCCTGATATAGCTTTTCCTCGGTTGAACAATTTAAGGTTTTGGTTATTGGTGCCAGCTCTATTTTTGTTATTAAGGTCGTCATTGGTAGAAAGCGGTGTGGGAACAGGTTGAACAGTGTACCCTCCTCTGTCTGGGAATGTTGCTCATTCTGGAGCCTCAGTAGATTTGGCTATTTTTTCTTTACATCTTGCTGGTGCTTCGTCAATTTTAGGGGCTATTAATTTTATTTCTACTGTTGGAAATATACGATCTCCAGGGTTAGTTGCTGAGCGGATTCCTTTGTTTGTATGGGCTGTTACCGTAACAGCTGTATTGTTAGTTGCTGCTTTACCTGTTTTAGCTGGTGCTATTACAATATTATTAACTGATCGTAATCTAAATACTTCATTTTTCGACCCTACTGGAGGGGGGGATCCCATTTTGTACATGCACTTATTTNNNNNNNNNNNNNNNNNNNNNNNNNNNNNNNNNNNNNNNNNNNNNNNNNNNNNNNNNNNNNNNNNNNNNNNNNNNNNNNNNNNNNNNNNNNNNNNNNNNNNNNNNNNNNNNNNNNNNNNNNNNNNNNNNNNNNNNNNNNNNNNNNNNNNNNNNNNNNNNNNNNNNNNNNNNNNNNNNNNNNNNNNNNNNNNNNNNNNNNNNNNNNNNNNNNNNNNNNNNNNNNNNNNNNNNNNNNNNNNNNNNNNNNNNNNNNNNNNNNNNNNNNNNNNNNNNNNNNNNNNNNNNNNNNNNNNNNNNNNNNNNNNNNNNNNNNNNNNNNNNNNNNNNNNNNNNNNNNNNNNNNNNNNNNNNNNNNNNNNNNNNNNNNNNNNNNNNNNNNNNNNNNNNNNNNNNNNNNNNNNNNNNNNNNNNNNNNNNNNNNNNNNNNNNNNNNNNNNNNNNNNNNNNNNNNNNNNNNNNNNNNNNNNNNNNNNNNNNNNNNNNNNNNNNNNNNNNNNNNNNNNNNNNNNNNNNNNNNNNNNNNNNNNNNNNNNNNNNNNNNNNNNNNNNNNNNNNNNNNNNNNNNNNNNNNNNNNNNNNNNNNNNNNNNNNNNNNNNNNNNNNNNNNNNNNNNNNNNNNNNNNNNNNNNNNNNNNNNNNNNNNNNNNNNNNNNNNNNNNNNNNNNNNNNNNNNNNNNNNNNNNNNNNNNNNNNNNNNNNNNNNNNNNNNNNNNNNNNNNNNNNNNNNNNNNNNNNNNNNNNNNNNNNNNNNNNNNNNNNNNNNNNNNNNNNNNNNNNNNNNNNNNNNNNNNNNNNNNNNNNNNNNNNNNNNNNNNNNNNNNNNNNNNNNNNNNNNNNNNNNNNNNNNNNNNNNNNNNNNNNNNNNNNNNNNNNNNN
Anodonta_hartfieldorum NNNNNNNTATTTATTGTTGGCTTTGTGATCTGGCTTAATTGGGTTAGCTCTTAGCTTACTAATCCGGGCTGAGCTAGGTCAGCCTGGAAGTTTATTAGGAGATGATCAGCTATATAACGTGATTGTAACGGCTCATGCTTTTATAATAATTTTTTTTCTGGTAATACCTATAATAATTGGGGGATTTGGTAATTGACTTATTCCTTTAATAATTGGTGCTCCTGATATAGCTTTTCCTCGATTAAATAACTTAAGATTTTGGCTTCTTGTACCAGCTTTGTTTTTATTATTAAGGTCATCATTAGTAGAAAGTGGTGTTGGAACTGGGTGAACAGTATATCCCCCTTTGTCTGGGAATGTTGCTCACTCAGGGGCTTCGGTAGATTTGGCTATTTTTTCCCTTCACCTTGCTGGTGCCTCATCAATCTTGGGTGCTATTAATTTTATTTCTACTGTTGGAAATATACGATCTCCTGGTTTGGTTGCTGAACGGATCCCATTATTCGTTTGAGCTGTGACGGTCACAGCTGTATTGCTAGTTGCTGCTTTGCCTGTTTTAGCTGGTGCTATTACAATACTACTTACTGATCGTAATTTAAATACTTCCTTCTTTGACCCTACAGGGGGTGGAGATCCCATTTTATATATACATTTGNNNCTCAACATCTTATCCCCACTTTTATCACATATTTATTAATTTTGTTGGGTGTAGCATTTTTTACTTTATTAGAACGAAAGGCTCTTGGTTATTTTCAAATTCGGAAAGGCCCTAATAAATTAGGAATTACAGGTATTCCTCAACCTTTAGCAGATGCCTTAAAACTTTTTGTTAAAGAATGAGTCACTCCTATGCCTTCCAATTTTTTTCCATTTGTTTTAACCCCAATCACTATACTTATTTTAGCTTTAAGAATATGACAACTATTTCCCTCTTTCATGCTGTCAACTCAACTTACACTTGGAATACTCCTCTTCTTGTGTATTTCTTCCTTAGCTGTATATACAACACTTATAGCAGGCTGGTCATCAAACTCCAAGTACGCGCTACTTGGGGCTATTCGAGCTATAGCTCAAACAATTTCCTACGAGGTAACTATAACCCTAATTATTATTTTTTACTTGTTTCTAACAATACAAATAGACATTGTAAGAATCCGCACAACAAACCTATGCATTTGGGCAGTTACCCTATTTTTCCCGTTAATAATTATATGATTAGCAGTTATTCTTGCAGAGACAAACCGAGCCCCTTTTGATTTTGCAGAAGGAGAATCAGAACTAGTTTCAGGATTTAATATTGAGTATGGAAGGGCAGGATTTGCCTTTCTATTTATAGCAGAATATAGAAACATTTTAGTCATAAGACTTATAACCTCCTGCCTATTAACAGGTACGCTGATAGTATCTATCCCAGTAACTATTATCTTTCTATGGGCTCGAGCAACCTTACCACGCNNNNNNNNNNNNNNNNNNNNNNNNNNNNNNNNNNNNNNNNNNNNNNNNNNNNNNNNNNNNNNNNNNNNNNNNNNNNNNN
Anodonta_heardi_clone_1 NNNNNNNTATTTATTGCTGGCTTTGTGATCTGGTTTAATTGGGTTATCTCTTAGCCTATTAATCCGGGCTGAGCTAGGTCAGCCCGGAAGTTTATTAGGGGATGATCAGTTATATAACGTGATTGTAACGGCTCATGCTTTTATAATAATTTTTTTTCTCGTAATACCTATAATGATCGGAGGATTTGGTAATTGACTTATTCCTTTAATAATTGGCGCTCCTGATATAGCTTTTCCTCGATTAAATAATTTGAGGTTTTGGCTTCTATTACCGGCTTTGTTTTTGTTATTAAGGTCCTCATTAGTAGAAAGCGGTGTTGGTACTGGGTGAACTGTATATCCTCCTTTATCTAGAAATGTTGCTCACTCTGGAGCTTCGGTAGATTTGGCTATTTTCTCCCTTCACCTTGCTGGTGCTTCATCAATTTTGGGTGCCATTAATTTTATTTCTACTGTTGGCAATATACGATCTCCTGGTTTGGTTGCTGAACGAATTCCATTATTTGTTTGAGCTGTGGCTATTACAGCTGTGTTACTAGTTGCTGCTTTACCTGTTTTAGCTGGTGCTATTACAATATTACTAACTGATCGTAATTTAAACACTTCTTTCTTTGATCCTACAGGGGGCGGAGATCCCATTTTANNNNNNNNNNNNNNNNNNNNNNNNNNNNNNNNNNNNNNNNNNNNNNNNNNNNNNNNNNNNTGAGTGGGGCATTTTTTACTTTATTAGAACGAAAGGCTCTTGGGTTTTTTCAAATCCGGAAAGGCCCTAATAAACTAGGAATTATAGGTATTCCTCAGCCTTTAGCAGATGCCTTAAAACTTTTTGTTAAAGAATGGGTCACCCCTATGTCTTCCAATTTTCTTCCATTTATCTTAACCCCAACCATTATACTCATTTTGGCTTTAAGAATATGACAACTATTCCCCTCTTTCATATTATCAGCTCAAATTACACTTGGAATACTCCTCTTCCTATGTATTTCCTCATTAGCTGTATACACAACACTCATAGCAGGCTGGTCATCAAACTCCAAGTACGCGCTACTTGGGGCAATTCGATCCATGGCTCAAACAATTTCCTATGAAGTAACTATAACCTTAATTATTATTTTTTATCTATTTCTGACAATACAAATAGATATTGTAAGAATCCGTACAACAAACATGTGTATTTGGGCAGCCGCCCTATTTTTTCCATTAATAGTTATGTGGTTAGCAGTTATTTTTGCAGAAACAAACCGAGCCCCTTTTGATTTTGCGGAAGGAGAATCAGAGCTAGTCTCAGGATTTAATATTGAGTATGGAGGAGCAGGATTTGCCTTTCTGTTTATAGCAGAATACAGAAGTAATTTAAATATAAGCCTTATAACATCCTGCCTGTTAACAAGTACGTTANNNNNNNNNNNNNNNNNNNNNNNNNNNNNNNNNNNNNNNNNNNNNNNNNNNNNNNNNNNNNNNNNNNNNNNNNNNNNNNNNNNNNNNNNNNNNNNNNNNNNNNNNNNNNNNNNNNNNNNNNNNNNNNNNNNNNNNN
Anodonta_heardi_clone_2 NNNNNNNTATTTATTGCTGGCTTTGTGATCTGGTTTAATTGGGTTATCTCTTAGCCTATTAATCCGGGCTGAGCTAGGTCAGCCCGGAAGTTTATTAGGGGATGATCAGTTATATAACGTGATTGTAACGGCTCATGCTTTTATAATAATTTTTTTTCTCGTAATACCTATAATGATCGGAGGATTTGGTAATTGACTTATTCCTTTAATAATTGGCGCTCCTGATATAGCTTTTCCTCGATTAAATAATTTGAGGTTTTGGCTTCTATTACCGGCTTTGTTTTTGTTATTAAGGTCCTCATTAGTAGAAAGCGGTGTTGGTACTGGGTGAACTGTATATCCTCCTTTATCTAGAAATGTTGCTCACTCTGGAGCTTCGGTAGATTTGGCTATTTTCTCCCTTCACCTTGCTGGTGCTTCATCAATTTTGGGTGCCATTAATTTTATTTCTACTGTTGGCAATATACGATCTCCTGGTTTGGTTGCTGAACGAATTCCATTATTTGTTTGAGCTGTGGCTATTACAGCTGTGTTACTAGTTGCTGCTTTACCTGTTTTAGCTGGTGCTATTACAATATTACTAACTGATCGTAATTTAAACACTTCTTTCTTTGATCCTACAGGGGGCGGAGATCCCATTTTATACNNNNNNNNNNNNCTCAACACCTTATTTCCACTCTTATTACGTATTTATTAATTTTGTTGAGTGTGGCATTTTTTACTTTATTAGAACGAAAGGCTCTTGGGTTTTTTCAAATCCGGAAAGGCCCTAATAAACTAGGAATTATAGGTATTCCTCAGCCTTTAGCAGATGCCTTAAAACTTTTTGTTAAAGAATGGGTCACCCCTATGTCTTCCAATTTTCTTCCATTTATCTTAACCCCAACCATTATACTCATTTTGGCTTTAAGAATATGACAACTATTCCCCTCTTTCATATTATCAGCTCAAATTACACTTGGAATACTCCTCTTCCTATGTATTTCCTCATTAGCTGTATACACAACACTCCTAGCAGGCTGGTCATCAAACTCCAAGTACGCGCTACTTGGGGCAATTCGATCCATGGCTCAAACAATTTCCTATGAAGTAACTATAACCTTAATTATTATTTTTTACCTATTTCTGACAATACAAATAGATATTGTAAGAATCCGTACAACAAACATGTGTATTTGGGCAGCCGCCCTATTTTTTCCATTAATAGTTATGTGGTTAGCAGTTATTTTTGCAGAAACAAACCGAGCCCCTTTTGATTTTGCGGAAGGAGAATCAGAGCTAGTCTCAGGATTTAATATTGAGTATGGAGGAGCAGGATTTGCCTTTCTGTTTATAGCAGAATACAGAAGTATTTTAATAATAAGCCTTATAACATCCTGCCTGTTAACAAGTACGTTAATAATATCAATCCCAGTAGCCATTACCTTTTTATGAGCCCGAGCAACCTTACCACGCNNNNNNNNNNNNNNNNNNNNNNNNNNNNNNNNNNNNNNNNNNNNNNNNNNNNNNNNNNNNNNNNNNNNNNNNNNNNNNN
Anodonta_implicata NNNNNNNNNNNNNNNNNNNNNNNNNNNNNNNNNNNNNNNNNNNNNNNNNNNNNNNNNNNNNNNNNNNNNNNNNNNNNNNNNNNNNNNNNNNNNNNNNNNNNNNNNNNNNNNNNNNNNNNNNNNNNNNNNNNNNNNNNNNNNNNNNNNNNNNNNNNNNNNNNNNNNNNNNNNNNNNNNNNNNNNNNNNNNNNNNNNNNNNNNNNNNNNNNNNNNNNNNNNNNNNNNNNNNNNNNNNNNNNNNNNNNNNNNNNNNNNNNNNNNNNNNNNNNNNNNNNNNNNNNNNNNNNNNNNNNNNNNNNNNNNNNNNNNNNNNNNNNNNNNNNNNNNNNNNNNNNNNNNNNNNNNNNNNNNNNNNNNNNNNNNNNNNNNNNNNNNNNNNNNNNNNNNNNNNNNNNNNNNNNNNNNNNNNNNNNNNNNNNNNNNNNNNNNNNNNNNNNNNNNNNNNNNNNNNNNNNNNNNNNNNNNNNNNNNNNNNNNNNNNNNNNNNNNNNNNNNNNNNNNNNNNNNNNNNNNNNNNNNNNNNNNNNNNNNNNNNNNNNNNNNNNNNNNNNNNNNNNNNNNNNNNNNNNNNNNNNNNNNNNNNNNNNNNNNNNNNNNNNNNNNNNNNNNNNNNNNNNNNNNNNNNNNNNNNNNNNNNNNNNNNNNNNNNNNNNNNNNNCTCAACATCTAATTTCCACTTTTATTACATACTTACTAATTTTACTGGGAGTGGCATTTTTTACTTTATTAGAACGAAAAGCTCTTGGTTATTTCCAAATTCGAAAAGGCCCTAACAAATTAGGGATTATAGGAATTCCTCAACCAATGGCAGATGCCTTAAAACTTTTCGTTAAGGAATGAATCACCCCTACGTCTTCCAACTACCTTCCCTTTATTCTAACTCCAACTACTATGCTTATCTTAGCTTTAAGAATATGACAATTATTTCCTTCTTTTATACTGTCAACTCAACTTACACTAGGCATACTTCTGTTTTTATGTATTTCTTCACTAGCTGTCTACACTACACTTATAGCAGGCTGATCATCAAATTCTAAATACGCACTACTTGGGGCTATTCGAGCCATAGCTCAAACAATTTCTTACGAAGTAACCATAACCTTAATTATTATTTTTTACTTATTTCTAACAATAGAAATAGACATTGTAAGAATTCGTATTATAAACATATCGACTTGAACCATCATACTATTCCTACCTTTAAGGGTAATATGGTTAGCAGTCATTCTAGCAGAGACAAACCGGGCCCCTTTTGATTTTGCAGAAGGAGAATCTGAATTAGTTTCAGGATTTAACATCGAGTATGGAAGAGCTGGGTTTGCCTTCTTGTTCATAGCAGAATATAGAAATATTTTAATAATAAGTCTTATAACTTCCTGCTTGTTAACAGGAACACTAGTAGTATCAATTCCGGTAGCCATTATTTTCTTGTGGGCCCGAGCAACCTTACCACGCTACCGTTACGACCTCCTAATAGCTATAGCTCGAAAGTCATTTTTACCGTTAAGGCTAGCCATCTTAATGGCTTTAAGGC
Anodonta_implicata_isolate_SERCINVERT1620 TACTTTATATTTATTATTAGCTTTGTGATCTGGTTTAATTGGGTTAGCTCTTAGATTATTAATTCGAGCTGAGTTAGGTCAGCCAGGAAGGCTATTAGGGGATGATCAGTTATATAATGTAATTGTGACGGCTCATGCTTTTATAATAATTTTTTTTCTGGTAATACCTATAATAATTGGTGGATTTGGTAATTGACTTATTCCTTTAATAATTGGCGCTCCAGATATGGCTTTTCCTCGTTTGAATAACTTAAGATTCTGGCTTCTTGTTCCAGCTTTATTTTTATTATTGAGATCTTCATTAGTGGAAAGGGGTGTTGGTACAGGGTGAACAGTTTATCCGCCTTTATCTGGAAATGTTGCTCATTCGGGAGCTTCTGTAGATTTGGCTATTTTTTCTTTACACCTTGCTGGTGCTTCTTCTATTTTAGGTGCTATTAATTTTATTTCCACTGTAGGAAATATACGGTCTCCTGGTTTGGTTGCTGAACGAATTCCTTTATTTGTTTGGGCTGTGACGGTTACAGCTGTGTTATTAGTTGCTGCTTTACCTGTTTTAGCTGGTGCTATTACAATATTACTTACTGATCGTAATTTGAACACTTCTTTTTTTGATCCTACAGGGGGAGGTGATCCCATTTTATATATGCATTTGTTTNNNNNNNNNNNNNNNNNNNNNNNNNNNNNNNNNNNNNNNNNNNNNNNNNNNNNNNNNNNNNNNNNNNNNNNNNNNNNNNNNNNNNNNNNNNNNNNNNNNNNNNNNNNNNNNNNNNNNNNNNNNNNNNNNNNNNNNNNNNNNNNNNNNNNNNNNNNNNNNNNNNNNNNNNNNNNNNNNNNNNNNNNNNNNNNNNNNNNNNNNNNNNNNNNNNNNNNNNNNNNNNNNNNNNNNNNNNNNNNNNNNNNNNNNNNNNNNNNNNNNNNNNNNNNNNNNNNNNNNNNNNNNNNNNNNNNNNNNNNNNNNNNNNNNNNNNNNNNNNNNNNNNNNNNNNNNNNNNNNNNNNNNNNNNNNNNNNNNNNNNNNNNNNNNNNNNNNNNNNNNNNNNNNNNNNNNNNNNNNNNNNNNNNNNNNNNNNNNNNNNNNNNNNNNNNNNNNNNNNNNNNNNNNNNNNNNNNNNNNNNNNNNNNNNNNNNNNNNNNNNNNNNNNNNNNNNNNNNNNNNNNNNNNNNNNNNNNNNNNNNNNNNNNNNNNNNNNNNNNNNNNNNNNNNNNNNNNNNNNNNNNNNNNNNNNNNNNNNNNNNNNNNNNNNNNNNNNNNNNNNNNNNNNNNNNNNNNNNNNNNNNNNNNNNNNNNNNNNNNNNNNNNNNNNNNNNNNNNNNNNNNNNNNNNNNNNNNNNNNNNNNNNNNNNNNNNNNNNNNNNNNNNNNNNNNNNNNNNNNNNNNNNNNNNNNNNNNNNNNNNNNNNNNNNNNNNNNNNNNNNNNNNNNNNNNNNNNNNNNNNNNNNNNNNNNNNNNNNNNNNNNNNNNNNNNNNNNNNNNNNNNNNNNNNNNNNNNNNNNNNNNNNNNNNNNNNNNNNNNNNNNNNNNNNNNNNNNN
Anodonta_implicata_isolate_SERCINVERT1621 TACTTTATATTTATTATTAGCTTTGTGATCTGGTTTAATTGGGTTAGCTCTTAGGTTATTAATTCGAGCTGAGTTAGGTCAGCCAGGAAGGCTATTAGGGGATGATCAGTTATATAATGTAATTGTGACGGCTCATGCTTTTATAATAATTTTTTTTCTGGTAATACCTATAATAATTGGTGGATTTGGTAATTGACTTATTCCTTTAATAATTGGCGCTCCAGATATGGCTTTTCCTCGTTTGAATAACTTAAGATTCTGGCTTCTTGTTCCAGCTTTATTTTTATTATTGAGATCTTCATTAGTGGAAAGGGGTGTTGGTACAGGGTGAACAGTTTATCCGCCTTTATCTGGAAATGTTGCTCATTCGGGAGCTTCTGTAGATTTGGCTATTTTTTCTTTACACCTTGCTGGTGCTTCTTCTATTTTAGGTGCTATTAATTTTATTTCCACTGTAGGAAATATACGGTCTCCTGGTTTGATTGCTGAACGAATTCCTTTATTTGTTTGGGCTGTGACGGTTACAGCTGTGTTATTAGTTGCTGCTTTACCTGTTTTAGCTGGTGCTATTACAATATTACTTACTGATCGTAATTTGAACACTTCTTTTTTTGATCCTACAGGGGGAGGTGATCCCATTTTATATATGCATTTGTTTNNNNNNNNNNNNNNNNNNNNNNNNNNNNNNNNNNNNNNNNNNNNNNNNNNNNNNNNNNNNNNNNNNNNNNNNNNNNNNNNNNNNNNNNNNNNNNNNNNNNNNNNNNNNNNNNNNNNNNNNNNNNNNNNNNNNNNNNNNNNNNNNNNNNNNNNNNNNNNNNNNNNNNNNNNNNNNNNNNNNNNNNNNNNNNNNNNNNNNNNNNNNNNNNNNNNNNNNNNNNNNNNNNNNNNNNNNNNNNNNNNNNNNNNNNNNNNNNNNNNNNNNNNNNNNNNNNNNNNNNNNNNNNNNNNNNNNNNNNNNNNNNNNNNNNNNNNNNNNNNNNNNNNNNNNNNNNNNNNNNNNNNNNNNNNNNNNNNNNNNNNNNNNNNNNNNNNNNNNNNNNNNNNNNNNNNNNNNNNNNNNNNNNNNNNNNNNNNNNNNNNNNNNNNNNNNNNNNNNNNNNNNNNNNNNNNNNNNNNNNNNNNNNNNNNNNNNNNNNNNNNNNNNNNNNNNNNNNNNNNNNNNNNNNNNNNNNNNNNNNNNNNNNNNNNNNNNNNNNNNNNNNNNNNNNNNNNNNNNNNNNNNNNNNNNNNNNNNNNNNNNNNNNNNNNNNNNNNNNNNNNNNNNNNNNNNNNNNNNNNNNNNNNNNNNNNNNNNNNNNNNNNNNNNNNNNNNNNNNNNNNNNNNNNNNNNNNNNNNNNNNNNNNNNNNNNNNNNNNNNNNNNNNNNNNNNNNNNNNNNNNNNNNNNNNNNNNNNNNNNNNNNNNNNNNNNNNNNNNNNNNNNNNNNNNNNNNNNNNNNNNNNNNNNNNNNNNNNNNNNNNNNNNNNNNNNNNNNNNNNNNNNNNNNNNNNNNNNNNNNNNNNNNNNNNNNNNNNNNNNNNNNNNNNNNNNNNNN
Anodonta_impura_haplotype_LCH-A TACTTTATATTTACTTTTTGCTTTGTGGTCTGGATTGATTGGGTTGGCTTTAAGGTTATTAATTCGAGCTGAGTTAGGCCAACCTGGGAGGTTATTGGGAGATGATCAGCTGTATAATGTAATCGTTACGGCTCATGCTTTTATAATAATTTTTTTCTTAGTAATACCAATGATGATTGGTGGATTTGGTAATTGGTTGATTCCTTTAATAATTGGTGCTCCTGATATGGCTTTTCCTCGGTTAAATAATTTGAGGTTTTGATTGCTTGTGCCAGCTTTGTTTTTGTTATTAAGGTCTTCATTAGTCGAGAGTGGCGTTGGTACTGGTTGGACAGTATACCCACCTTTATCTGGAAATGTTGGTCATTCTGGGGCTTCCGTGGATTTGGCCATTTTTTCTTTACATCTTGCTGGTGCTTCGTCAATTTTAGGGGCTATTAACTTTATTTCTACCGTTGGAAACATGCGATCTCCTGGTTTGGCTGCTGAGCGAATTCCTTTGTTTGTTTGGGCTGTTGCTGTAACAGCTGTGTTACTGGTTGCTGCTTTACCAGTTTTGGCTGGTGCTATTACAATGTTGTTGACAGATCGTAACTTAAATACCTCATTTTTTGACCCTACAGGGGGAGGAGACCCTATTTTATATATACATTTGTTTNNNNNNNNNNNNNNNNNNNNNNNNNNNNNNNNNNNNNNNNNNNNNNNNNNNNNNNNNNNNNNNNNNNNNNNNNNNNNNNNNNNNNNNNNNNNNNNNNNNNNNNNNNNNNNNNNNNNNNNNNNNNNNNNNNNNNNNNNNNNNNNNNNNNNNNNNNNNNNNNNNNNNNNNNNNNNNNNNNNNNNNNNNNNNNNNNNNNNNNNNNNNNNNNNNNNNNNNNNNNNNNNNNNNNNNNNNNNNNNNNNNNNNNNNNNNNNNNNNNNNNNNNNNNNNNNNNNNNNNNNNNNNNNNNNNNNNNNNNNNNNNNNNNNNNNNNNNNNNNNNNNNNNNNNNNNNNNNNNNNNNNNNNNNNNNNNNNNNNNNNNNNNNNNNNNNNNNNNNNNNNNNNNNNNNNNNNNNNNNNNNNNNNNNNNNNNNNNNNNNNNNNNNNNNNNNNNNNNNNNNNNNNNNNNNNNNNNNNNNNNNNNNNNNNNNNNNNNNNNNNNNNNNNNNNNNNNNNNNNNNNNNNNNNNNNNNNNNNNNNNNNNNNNNNNNNNNNNNNNNNNNNNNNNNNNNNNNNNNNNNNNNNNNNNNNNNNNNNNNNNNNNNNNNNNNNNNNNNNNNNNNNNNNNNNNNNNNNNNNNNNNNNNNNNNNNNNNNNNNNNNNNNNNNNNNNNNNNNNNNNNNNNNNNNNNNNNNNNNNNNNNNNNNNNNNNNNNNNNNNNNNNNNNNNNNNNNNNNNNNNNNNNNNNNNNNNNNNNNNNNNNNNNNNNNNNNNNNNNNNNNNNNNNNNNNNNNNNNNNNNNNNNNNNNNNNNNNNNNNNNNNNNNNNNNNNNNNNNNNNNNNNNNNNNNNNNNNNNNNNNNNNNNNNNNNNNNNNNNNNNNNNNNNNNNNNNNNN
Anodonta_impura_haplotype_LCH-C TACTTTATACTTAGTTTTTGCTTTGTGGTCTGGATTGGTTGGATTGGCTTTAAGGTTGTTAATTCGAGCTGAATTGGGTCAACCTGGGAGGTTATTGGGAGATGATCAGTTGTATAATGTAATTGTTACGGCTCATGCTTTTATAATAATTTTTTTCTTGGTAATACCAATGATGATTGGCGGATTTGGTAATTGGTTGATTCCATTAATAATTGGTGCTCCTGATATGGCTTTTCCTCGGTTAAATAATTTGAGGTTTTGATTGCTTGTCCCAGCTTTATTTTTGTTATTAAGGTCCTCATTGATCGAGAGTGGCGTTGGTACTGGTTGGACAGTATACCCACCTTTATCTGGAAATGTTGCTCATTCTGGGGCTTCCGTGGATTTGGCCATTTTTTCTTTACATCTTGCTGGTGCTTCATCAATTTTAGGGGCTATTAACTTTATTTCTACCATTGGAAACATGCGATCTCCTGGTTTGGTTGCTGAGCGAATTCCTTTGTTTGTTTGGGCTGTTGGTGTAACAGCTGTATTATTGGTTGCTGCTCTACCAGTTTTAGCTGGTGCTATTACAATGTTGTTGACAGATCGTAACTTAAATACCTCATTTTTTGACCCTACAGGGGGAGGGGACCCTATTTTATATATGCATTTGTTTNNNNNNNNNNNNNNNNNNNNNNNNNNNNNNNNNNNNNNNNNNNNNNNNNNNNNNNNNNNNNNNNNNNNNNNNNNNNNNNNNNNNNNNNNNNNNNNNNNNNNNNNNNNNNNNNNNNNNNNNNNNNNNNNNNNNNNNNNNNNNNNNNNNNNNNNNNNNNNNNNNNNNNNNNNNNNNNNNNNNNNNNNNNNNNNNNNNNNNNNNNNNNNNNNNNNNNNNNNNNNNNNNNNNNNNNNNNNNNNNNNNNNNNNNNNNNNNNNNNNNNNNNNNNNNNNNNNNNNNNNNNNNNNNNNNNNNNNNNNNNNNNNNNNNNNNNNNNNNNNNNNNNNNNNNNNNNNNNNNNNNNNNNNNNNNNNNNNNNNNNNNNNNNNNNNNNNNNNNNNNNNNNNNNNNNNNNNNNNNNNNNNNNNNNNNNNNNNNNNNNNNNNNNNNNNNNNNNNNNNNNNNNNNNNNNNNNNNNNNNNNNNNNNNNNNNNNNNNNNNNNNNNNNNNNNNNNNNNNNNNNNNNNNNNNNNNNNNNNNNNNNNNNNNNNNNNNNNNNNNNNNNNNNNNNNNNNNNNNNNNNNNNNNNNNNNNNNNNNNNNNNNNNNNNNNNNNNNNNNNNNNNNNNNNNNNNNNNNNNNNNNNNNNNNNNNNNNNNNNNNNNNNNNNNNNNNNNNNNNNNNNNNNNNNNNNNNNNNNNNNNNNNNNNNNNNNNNNNNNNNNNNNNNNNNNNNNNNNNNNNNNNNNNNNNNNNNNNNNNNNNNNNNNNNNNNNNNNNNNNNNNNNNNNNNNNNNNNNNNNNNNNNNNNNNNNNNNNNNNNNNNNNNNNNNNNNNNNNNNNNNNNNNNNNNNNNNNNNNNNNNNNNNNNNNNNNNNNNNNNNNNNNNNNNNNNNNNN
Anodonta_impura_haplotype_LCH-F TACTTTATATTTACTTTTTGCTTTGTGGTCTGGATTGATTGGGTTGGCTTTAAGGTTATTAATTCGAGCTGAGTTAGGCCAACCTGGGAGGTTATTGGGAGATGATCAGCTGTATAATGTAATCGTTACGGCTCATGCTTTTATAATAATTTTTTTCTTAGTAATACCAATGATGATTGGTGGATTTGGTAATTGGTTGATTCCTTTAATAATTGGTGCTCCTGATATGGCTTTTCCTCGGTTAAATAATTTAAGGTTTTGATTGCTTGTGCCAGCTTTGTTTTTGTTATTAAGGTCTTCATTAGTCGAGAGTGGCGTTGGTACTGGTTGGACAGTATACCCACCTTTATCTGGAAATGTTGGTCATTCTGGGGCTTCCGTGGATTTGGCCATTTTTTCTTTACATCTTGCTGGTGCTTCGTCAATTTTAGGGGCTATTAACTTTATTTCTACCGTTGGAAACATGCGATCTCCTGGTTTGGTTGCTGAGCGAATTCCTTTGTTTGTTTGGGCTGTTGCTGTAACAGCTGTGTTACTGGTTGCTGCTTTACCAGTTTTGGCTGGTGCTATTACAATGTTGTTGACAGATCGTAACTTAAATACCTCATTTTTTGACCCTACAGGGGGAGGAGACCCTATTTTATACATACATTTGTTTNNNNNNNNNNNNNNNNNNNNNNNNNNNNNNNNNNNNNNNNNNNNNNNNNNNNNNNNNNNNNNNNNNNNNNNNNNNNNNNNNNNNNNNNNNNNNNNNNNNNNNNNNNNNNNNNNNNNNNNNNNNNNNNNNNNNNNNNNNNNNNNNNNNNNNNNNNNNNNNNNNNNNNNNNNNNNNNNNNNNNNNNNNNNNNNNNNNNNNNNNNNNNNNNNNNNNNNNNNNNNNNNNNNNNNNNNNNNNNNNNNNNNNNNNNNNNNNNNNNNNNNNNNNNNNNNNNNNNNNNNNNNNNNNNNNNNNNNNNNNNNNNNNNNNNNNNNNNNNNNNNNNNNNNNNNNNNNNNNNNNNNNNNNNNNNNNNNNNNNNNNNNNNNNNNNNNNNNNNNNNNNNNNNNNNNNNNNNNNNNNNNNNNNNNNNNNNNNNNNNNNNNNNNNNNNNNNNNNNNNNNNNNNNNNNNNNNNNNNNNNNNNNNNNNNNNNNNNNNNNNNNNNNNNNNNNNNNNNNNNNNNNNNNNNNNNNNNNNNNNNNNNNNNNNNNNNNNNNNNNNNNNNNNNNNNNNNNNNNNNNNNNNNNNNNNNNNNNNNNNNNNNNNNNNNNNNNNNNNNNNNNNNNNNNNNNNNNNNNNNNNNNNNNNNNNNNNNNNNNNNNNNNNNNNNNNNNNNNNNNNNNNNNNNNNNNNNNNNNNNNNNNNNNNNNNNNNNNNNNNNNNNNNNNNNNNNNNNNNNNNNNNNNNNNNNNNNNNNNNNNNNNNNNNNNNNNNNNNNNNNNNNNNNNNNNNNNNNNNNNNNNNNNNNNNNNNNNNNNNNNNNNNNNNNNNNNNNNNNNNNNNNNNNNNNNNNNNNNNNNNNNNNNNNNNNNNNNNNNNNNNNNNNNNNNNNNNNN
Anodonta_kennerlyi_haplotype_E NNNNNNNNNNNNNNNNNNNNNNNNNNNNTCTGGTTTAATTGGGTTAGCTTTGAGGCTTTTGATTCGAGCTGAGTTGGGTCAACCAGGAAGGTTGTTAGGGGATGATCAATTGTACAATGTGATTGTTACAGCTCATGCTTTTATAATAATTTTTTTCTTGGTAATACCAATGATGATTGGTGGGTTTGGTAATTGGCTTATTCCTTTAATAATTGGTGCTCCTGATATAGCTTTTCCTCGATTAAATAATTTAAGGTTTTGGTTGCTTGTACCAGCTTTATTTTTGCTGTTAAGGTCATCATTGGTAGAGAGGGGTGTTGGTACAGGTTGAACAGTATACCCTCCTTTGTCTGGAAGTGTTGCTCATTCTGGGGCTTCGGTGGATTTGGCCATTTTCTCTTTACATCTTGCCGGTGCTTCCTCAATTTTAGGTGCTATCAATTTTATCTCTACTGTTGGGAATATGCGATCCCCAGGTTTAGTCGCTGAGCGAATTCCTTTGTTTGTTTGAGCTGTTACAGTGACAGCTGTGTTGTTAGTTGCTGCTTTACCAGTTTTAGCTGGTGCTATTACGATATTGCTTACTGATCGTAATCTGAACACTTCGTTTTTTGACCCTACGGGGGGAGGTGNNNNNNNNNNNNNNNNNNNNNNNNNNNNNNNNNNNNNNNNNNNNNNNNNNNNNNNNNNNNNNNNNNNNNNNNNNNNNNNNNNNNNNNNNNNNNNNNNNNNNNNNNNNNNNNNNNNNNNNNNNNNNNNNNNNNNNNNNNNNNNNNNNNNNNNNNNNNNNNNNNNNNNNNNNNNNNNNNNNNNNNNNNNNNNNNNNNNNNNNNNNNNNNNNNNNNNNNNNNNNNNNNNNNNNNNNNNNNNNNNNNNNNNNNNNNNNNNNNNNNNNNNNNNNNNNNNNNNNNNNNNNNNNNNNNNNNNNNNNNNNNNNNNNNNNNNNNNNNNNNNNNNNNNNNNNNNNNNNNNNNNNNNNNNNNNNNNNNNNNNNNNNNNNNNNNNNNNNNNNNNNNNNNNNNNNNNNNNNNNNNNNNNNNNNNNNNNNNNNNNNNNNNNNNNNNNNNNNNNNNNNNNNNNNNNNNNNNNNNNNNNNNNNNNNNNNNNNNNNNNNNNNNNNNNNNNNNNNNNNNNNNNNNNNNNNNNNNNNNNNNNNNNNNNNNNNNNNNNNNNNNNNNNNNNNNNNNNNNNNNNNNNNNNNNNNNNNNNNNNNNNNNNNNNNNNNNNNNNNNNNNNNNNNNNNNNNNNNNNNNNNNNNNNNNNNNNNNNNNNNNNNNNNNNNNNNNNNNNNNNNNNNNNNNNNNNNNNNNNNNNNNNNNNNNNNNNNNNNNNNNNNNNNNNNNNNNNNNNNNNNNNNNNNNNNNNNNNNNNNNNNNNNNNNNNNNNNNNNNNNNNNNNNNNNNNNNNNNNNNNNNNNNNNNNNNNNNNNNNNNNNNNNNNNNNNNNNNNNNNNNNNNNNNNNNNNNNNNNNNNNNNNNNNNNNNNNNNNNNNNNNNNNNNNNNNNNNNNNNNNNNNNNNNNNNNNNNNNNNNNN
Anodonta_lucida_1 NNNNNNNNNNNNNNNNNNNGCTCTGTGGTCTGGTTTGATTGGACTAGCCTTAAGTCTTTTAATTCGAGCAGAATTAGGTCAACCGGGAAGGTTGTTGGGGGATGATCAGCTATACAATGTTATTGTAACGGCTCATGCTTTTATGATAATTTTCTTTTTGGTAATACCTATAATAATTGGGGGATTTGGAAATTGGCTCATTCCTTTGATAATTGGGGCTCCTGATATAGCTTTCCCTCGTTTAAATAATTTAAGATTTTGGTTACTTGTGCCAGCGTTATTTTTGCTTTTAAGGTCATCTTTGGTGGAGAGGGGTGTTGGTACTGGGTGAACGGTGTATCCTCCTTTGTCTGGGAATGTTGCTCATTCCGGGGCTTCTGTTGATTTAGCTATCTTCTCTTTACACCTGGCCGGTGCTTCATCTATTTTAGGCGCTATTAATTTTATCTCTACTGTTGGGAATATGCGTTCTCCCGGTTTGGTCGCTGAGCGAATCCCTTTGTTTGTGTGAGCTGTTGCAGTTACAGCTGTTTTATTGGTCGCTGCTTTGCCTGTTTTAGCTGGGGCTATCACAATGCTTCTTACGGATCGTAACCTGAACACTTCATTTTTTGACNNNNNNNNNNNNNNNNNNNNNNNNNNNNNNNNNNNNNNNNNNNNNNNNNNNNNNNNNNNNNNNNNNNNNNNNNNNNNNNNNNNNNNNNNNNNNNNNNNNNNNNNNNNNNNNNNNNNNNNNNNNNNNNNNNNNNNNNNNNNNNNNNNNNNNNNNNNNNNNNNNNNNNNNNNNNNNNNNNNNNNNNNNNNNNNNNNNNNNNNNNNNNNNNNNNNNNNNNNNNNNNNNNNNNNNNNNNNNNNNNNNNNNNNNNNNNNNNNNNNNNNNNNNNNNNNNNNNNNNNNNNNNNNNNNNNNNNNNNNNNNNNNNNNNNNNNNNNNNNNNNNNNNNNNNNNNNNNNNNNNNNNNNNNNNNNNNNNNNNNNNNNNNNNNNNNNNNNNNNNNNNNNNNNNNNNNNNNNNNNNNNNNNNNNNNNNNNNNNNNNNNNNNNNNNNNNNNNNNNNNNNNNNNNNNNNNNNNNNNNNNNNNNNNNNNNNNNNNNNNNNNNNNNNNNNNNNNNNNNNNNNNNNNNNNNNNNNNNNNNNNNNNNNNNNNNNNNNNNNNNNNNNNNNNNNNNNNNNNNNNNNNNNNNNNNNNNNNNNNNNNNNNNNNNNNNNNNNNNNNNNNNNNNNNNNNNNNNNNNNNNNNNNNNNNNNNNNNNNNNNNNNNNNNNNNNNNNNNNNNNNNNNNNNNNNNNNNNNNNNNNNNNNNNNNNNNNNNNNNNNNNNNNNNNNNNNNNNNNNNNNNNNNNNNNNNNNNNNNNNNNNNNNNNNNNNNNNNNNNNNNNNNNNNNNNNNNNNNNNNNNNNNNNNNNNNNNNNNNNNNNNNNNNNNNNNNNNNNNNNNNNNNNNNNNNNNNNNNNNNNNNNNNNNNNNNNNNNNNNNNNNNNNNNNNNNNNNNNNNNNNNNNNNNNNNNNNNNNNNNNNNNNNNNNNNNNNNNNN
Anodonta_lucida_2 NNNNNNNNNNNNNNNNNNNNNNNNNNNNNNNNNNNNNNNNNNNNNNNNNTTAAGTCTTTTAATTCGAGCAGAATTAGGTCAACCGGGAAGGTTGTTGGGGGATGATCAGCTATACAATGTTATTGTAACGGCTCATGCTTTTATGATAATTTTCTTTTTGGTAATACCTATAATAATTGGGGGATTTGGAAATTGGCTCATTCCTTTGATAATTGGGGCTCCTGATATAGCTTTCCCTCGTTTAAATAATTTAAGATTTTGGTTACTTGTGCCAGCGTTATTTTTGCTTTTAAGGTCATCTTTGGTGGAGAGGGGTGTTGGTACTGGGTGAACGGTGTATCCTCCTTTGTCTGGGAATGTTGCTCATTCCGGGGCTTCTGTTGATTTAGCTATCTTCTCTTTACACCTGGCCGGTGCTTCATCTATTTTAGGCGCTATTAATTTTATCTCTACTGTTGGGAATATGCGTTCTCCCGGTTTGGTCGCTGAGCGAATCCCTTTGTTTGTGTGAGCTGTTGCAGTTACAGCTGTTTTATTGGTCGCTGCTTTGCCTGTTTTAGCTGGGGCTATCACAATGCTTCTTACGGATCGTAACCTGAACNNNNNNNNNNNNNNNNNNNNNNNNNNNNNNNNNNNNNNNNNNNNNNNNNNNNNNNNNNNNNNNNNNNNNNNNNNNNNNNNNNNNNNNNNNNNNNNNNNNNNNNNNNNNNNNNNNNNNNNNNNNNNNNNNNNNNNNNNNNNNNNNNNNNNNNNNNNNNNNNNNNNNNNNNNNNNNNNNNNNNNNNNNNNNNNNNNNNNNNNNNNNNNNNNNNNNNNNNNNNNNNNNNNNNNNNNNNNNNNNNNNNNNNNNNNNNNNNNNNNNNNNNNNNNNNNNNNNNNNNNNNNNNNNNNNNNNNNNNNNNNNNNNNNNNNNNNNNNNNNNNNNNNNNNNNNNNNNNNNNNNNNNNNNNNNNNNNNNNNNNNNNNNNNNNNNNNNNNNNNNNNNNNNNNNNNNNNNNNNNNNNNNNNNNNNNNNNNNNNNNNNNNNNNNNNNNNNNNNNNNNNNNNNNNNNNNNNNNNNNNNNNNNNNNNNNNNNNNNNNNNNNNNNNNNNNNNNNNNNNNNNNNNNNNNNNNNNNNNNNNNNNNNNNNNNNNNNNNNNNNNNNNNNNNNNNNNNNNNNNNNNNNNNNNNNNNNNNNNNNNNNNNNNNNNNNNNNNNNNNNNNNNNNNNNNNNNNNNNNNNNNNNNNNNNNNNNNNNNNNNNNNNNNNNNNNNNNNNNNNNNNNNNNNNNNNNNNNNNNNNNNNNNNNNNNNNNNNNNNNNNNNNNNNNNNNNNNNNNNNNNNNNNNNNNNNNNNNNNNNNNNNNNNNNNNNNNNNNNNNNNNNNNNNNNNNNNNNNNNNNNNNNNNNNNNNNNNNNNNNNNNNNNNNNNNNNNNNNNNNNNNNNNNNNNNNNNNNNNNNNNNNNNNNNNNNNNNNNNNNNNNNNNNNNNNNNNNNNNNNNNNNNNNNNNNNNNNNNNNNNNNNNNNNNNNNNNNNNNNNNNNNNNNNNNNNN
Anodonta_lucida_NC_026673 TACTCTGTACTTATTATTAGCTCTGTGGTCTGGTTTGATTGGACTAGCCTTAAGTCTTTTAATTCGAGCAGAATTAGGTCAACCGGGAAGGTTGTTGGGGGATGATCAGCTATACAATGTTATTGTAACGGCTCATGCTTTTATGATAATTTTCTTTTTGGTAATACCTATAATAATTGGGGGATTTGGAAATTGGCTCATTCCTTTGATAATTGGGGCTCCTGATATAGCTTTCCCTCGTTTAAATAATTTAAGATTTTGGTTACTTGTGCCAGCGTTATTTTTGCTTTTAAGGTCATCTTTGGTGGAGAGGGGTGTTGGTACTGGGTGAACGGTGTATCCTCCTTTGTCTGGGAATGTTGCTCATTCCGGGGCTTCTGTTGATTTAGCTATCTTCTCTTTACACCTGGCCGGTGCTTCATCTATTTTAGGCGCTATTAATTTTATCTCTACTGTTGGGAATATGCGTTCTCCCGGTTTGGTCGCTGAGCGAATCCCTTTGTTTGTGTGAGCTGTTGCAGTTACAGCTGTTTTATTGGTCGCTGCTTTGCCTGTTTTAGCTGGGGCTATCACAATGCTTCTTACGGATCGTAACCTGAACACTTCATTTTTTGACCCAATGGGGGGAGGTGATCCTATTTTATATATACATTTGTTTTTCAACACCTTATCTCTACCCTTATTACATATATGTTAATTTTACTAGGTGTAGCCTTCTTTACCTTGTTAGAACGAAAAGCTCTTGGCTATTTTCAAATTCGAAAAGGCCCCAACAAACTAGGGATTATAGGTATCCCCCAGCCTTTAGCAGACGCATTAAAACTTTTTACTAAAGAATGAATTACCCCCACCTCCTCTAATTACTTTCCTTTTATTATCACACCAACAATTATACTTATCTTAGCTCTAAGCATATGACAACTATTCCCCTCTTTTATACTCTCTCAGCAGGTAACATTAGGGATGTTTTTATTTCTTTGCATCTCTTCATTAGCCGTTTATACAACACTTATAGCTGGCTGATCATCGAATTCTAAGTATGCCTTGCTCGGGGCCATCCGAGCCATGGCCCAAACTATCTCTTATGAAGTCTCTATAACCCTTATTATTATGTTCTACTTGTTCTTAGCAATAGAAATAGATATTGTAAGAATTCGTATAACAAGTGTATCGATCTGAACTATTATACTATTTTTTCCTTTAGGTATCATGTGATTAGCAACAACCCTCGCAGAAACAAATCGAGCCCCATTTGACTTTGCAGAAGGGGAATCAGAACTAGTTTCAGGGTTTAATATTGAATATGGGGGAGCGGGTTTCGCCTTATTGTTTATAGCAGAATATAGAAATATTCTAATATTAAGCCTAATAACCTCATCCCTACTAACTAGCACACTAACTATATCCATTCCAGTGGCCACTATCTTTTTATGGGCTCGAGGAACCCTACCCCGCCATCGATATGACCTTCTAATAGCCATGGCTTGAAAATCATTCTTGCCATTTAGATTAGCAATTTTAATTACTTTAATTC
Anodonta_lucida_voucher_16_NCU_XPWU_SU152 TACTCTGTACTTATTATTAGCTCTGTGGTCTGGTTTGATTGGACTAGCCTTAAGTCTTTTAATTCGAGCAGAATTAGGTCAACCGGGAAGGTTGTTGGGGGATGATCAGCTATACAATGTTATTGTAACGGCTCATGCTTTTATGATAATTTTCTTTTTGGTAATACCTATAATAATTGGGGGATTTGGAAATTGGCTCATTCCTTTGATAATTGGGGCTCCTGATATAGCTTTCCCTCGTTTAAATAATTTAAGATTTTGGTTACTTGTGCCAGCGTTATTTTTGCTTTTAAGGTCATCTTTGGTGGAGAGGGGTGTTGGTACTGGGTGAACGGTGTATCCTCCTTTGTCTGGGAATGTTGCTCATTCCGGGGCTTCTGTTGATTTAGCTATCTTCTCTTTACACCTGGCCGGTGCTTCATCTATTTTAGGCGCTATTAATTTTATCTCTACTGTTGGGAATATGCGTTCTCCCGGTTTGGTCGCTGAGCGAATCCCTTTGTTTGTGTGAGCTGTTGCAGTTACAGCTGTTTTATTGGTCGCTGCTTTGCCTGTTTTAGCTGGGGCTATCACAATGCTTCTTACGGATCGTAACCTGAACACTTCATTTTTTGACCCAATGGGGGGAGGTGATCCTATTTTATATATACATNNNNNNNNNNNNNNNNNNNNNNNNNNNNNNNNNNNNNNNNNNNNNNNNNNNNNNNNNNNNNNNNNNNNNNNNNNNNNNNNNNNNNNNNNNNNNNNNNNNNNNNNNNNNNNNNNNNNNNNNNNNNNNNNNNNNNNNNNNNNNNNNNNNNNNNNNNNNNNNNNNNNNNNNNNNNNNNNNNNNNNNNNNNNNNNNNNNNNNNNNNNNNNNNNNNNNNNNNNNNNNNNNNNNNNNNNNNNNNNNNNNNNNNNNNNNNNNNNNNNNNNNNNNNNNNNNNNNNNNNNNNNNNNNNNNNNNNNNNNNNNNNNNNNNNNNNNNNNNNNNNNNNNNNNNNNNNNNNNNNNNNNNNNNNNNNNNNNNNNNNNNNNNNNNNNNNNNNNNNNNNNNNNNNNNNNNNNNNNNNNNNNNNNNNNNNNNNNNNNNNNNNNNNNNNNNNNNNNNNNNNNNNNNNNNNNNNNNNNNNNNNNNNNNNNNNNNNNNNNNNNNNNNNNNNNNNNNNNNNNNNNNNNNNNNNNNNNNNNNNNNNNNNNNNNNNNNNNNNNNNNNNNNNNNNNNNNNNNNNNNNNNNNNNNNNNNNNNNNNNNNNNNNNNNNNNNNNNNNNNNNNNNNNNNNNNNNNNNNNNNNNNNNNNNNNNNNNNNNNNNNNNNNNNNNNNNNNNNNNNNNNNNNNNNNNNNNNNNNNNNNNNNNNNNNNNNNNNNNNNNNNNNNNNNNNNNNNNNNNNNNNNNNNNNNNNNNNNNNNNNNNNNNNNNNNNNNNNNNNNNNNNNNNNNNNNNNNNNNNNNNNNNNNNNNNNNNNNNNNNNNNNNNNNNNNNNNNNNNNNNNNNNNNNNNNNNNNNNNNNNNNNNNNNNNNNNNNNNNNNNNNNNNNNNNNNNNNNNNNNNN
Anodonta_lucida_voucher_NCUBM_20180Ligodonta_obscura_249 NNNNNNNNNNNNNNNNNNNNNNNNNNNNNNNNNNNNNNNNNNNNNNNNNTTAAGTCTTTTAATTCGAGCAGAATTAGGTCAACCGGGAAGGTTGTTGGGGGATGATCAGCTATACAATGTTATTGTAACGGCTCATGCTTTTATGATAATTTTCTTTTTGGTAATACCTATAATAATTGGGGGATTTGGAAATTGGCTCATTCCTTTGATAATTGGGGCTCCTGATATAGCTTTCCCTCGTTTAAATAATTTAAGATTTTGGTTACTTGTGCCAGCGTTATTTTTGCTTTTAAGGTCATCTTTGGTGGAGAGGGGTGTTGGTACTGGGTGAACGGTGTATCCTCCTTTGTCTGGGAATGTTGCTCATTCCGGGGCTTCTGTTGATTTAGCTATCTTCTCTTTACACCTGGCCGGTGCTTCATCTATTTTAGGCGCTATTAATTTTATCTCTACTGTTGGGAATATGCGTTCTCCCGGTTTGGTCGCTGAGCGAATCCCTTTGTTTGTGTGAGCTGTTGCAGTTACAGCTGTTTTATTGGTCGCTGCTTTGCCTGTTTTAGCTGGGGCTATCNNNNNNNNNNNNNNNNNNNNNNNNNNNNNNNNNNNNNNNNNNNNNNNNNNNNNNNNNNNNNNNNNNNNNNNNNNNNNNNNNNNNNNNNNNNNNNNNNNNNNNNNNNNNNNNNNNNNNNNNNNNNNNNNNNNNNNNNNNNNNNNNNNNNNNNNNNNNNNNNNNNNNNNNNNNNNNNNNNNNNNNNNNNNNNNNNNNNNNNNNNNNNNNNNNNNNNNNNNNNNNNNNNNNNNNNNNNNNNNNNNNNNNNNNNNNNNNNNNNNNNNNNNNNNNNNNNNNNNNNNNNNNNNNNNNNNNNNNNNNNNNNNNNNNNNNNNNNNNNNNNNNNNNNNNNNNNNNNNNNNNNNNNNNNNNNNNNNNNNNNNNNNNNNNNNNNNNNNNNNNNNNNNNNNNNNNNNNNNNNNNNNNNNNNNNNNNNNNNNNNNNNNNNNNNNNNNNNNNNNNNNNNNNNNNNNNNNNNNNNNNNNNNNNNNNNNNNNNNNNNNNNNNNNNNNNNNNNNNNNNNNNNNNNNNNNNNNNNNNNNNNNNNNNNNNNNNNNNNNNNNNNNNNNNNNNNNNNNNNNNNNNNNNNNNNNNNNNNNNNNNNNNNNNNNNNNNNNNNNNNNNNNNNNNNNNNNNNNNNNNNNNNNNNNNNNNNNNNNNNNNNNNNNNNNNNNNNNNNNNNNNNNNNNNNNNNNNNNNNNNNNNNNNNNNNNNNNNNNNNNNNNNNNNNNNNNNNNNNNNNNNNNNNNNNNNNNNNNNNNNNNNNNNNNNNNNNNNNNNNNNNNNNNNNNNNNNNNNNNNNNNNNNNNNNNNNNNNNNNNNNNNNNNNNNNNNNNNNNNNNNNNNNNNNNNNNNNNNNNNNNNNNNNNNNNNNNNNNNNNNNNNNNNNNNNNNNNNNNNNNNNNNNNNNNNNNNNNNNNNNNNNNNNNNNNNNNNNNNNNNNNNNNNNNNNNNNNNNNNNNNNNNNNNNNNNNNNNNNNNNNN
Anodonta_nuttalliana NNNNNNNNNNNNNNNNNNNNNNNNNNNNTCTGGATTGATTGGGTTGGCTTTAAGGCTGTTAATTCGAGCTGAGTTGGGTCAACCTGGAAGATTATTGGGAGATGATCAGTTATACAATGTAATTGTTACGGCTCATGCTTTCATGATAATTTTTTTCTTGGTAATACCAATGATGATTGGTGGATTCGGTAATTGATTGATCCCTTTGATAATTGGTGCTCCTGATATGGCTTTTCCTCGGTTAAATAATTTAAGGTTTTGATTACTTGTGCCAGCTTTGTTTTTGTTATTAAGCTCTTCATTAGTGGAGAGTGGTGTTGGTACTGGTTGGACGGTATATCCACCTTTATCTGGAAATGTTGCTCATTCTGGGGCTTCTGTGGATTTGGCCATTTTTTCTTTACATCTTGCTGGTGCTTCTTCAATTCTGGGGGCTATTAATTTTATTTCTACTGTTGGAAACATGCGATCTCCTGGTTTGGTCGCTGAGCGAATTCCTTTATTTGTTTGGGCTGTTGCCGTTACAGCTGTGTTATTAGTTGCTGCTTTACCAGTTTTAGCTGGTGCTATTACAATGCTGTTGACGGATCGTAATTTAAACACTTCATTTTTTGACNNNNNNNNNNNNNNNNNNNNNNNNNNNNNNNNNNNNNNNNNNNNNNNNNNNNNNNNNNNNNNNNNNNNNNNNNNNNNNNNNNNNNNNNNNNNNNNNNNNNNNNNNNNNNNNNNNNNNNNNNNNNNNNNNNNNNNNNNNNNNNNNNNNNNNNNNNNNNNNNNNNNNNNNNNNNNNNNNNNNNNNNNNNNNNNNNNNNNNNNNNNNNNNNNNNNNNNNNNNNNNNNNNNNNNNNNNNNNNNNNNNNNNNNNNNNNNNNNNNNNNNNNNNNNNNNNNNNNNNNNNNNNNNNNNNNNNNNNNNNNNNNNNNNNNNNNNNNNNNNNNNNNNNNNNNNNNNNNNNNNNNNNNNNNNNNNNNNNNNNNNNNNNNNNNNNNNNNNNNNNNNNNNNNNNNNNNNNNNNNNNNNNNNNNNNNNNNNNNNNNNNNNNNNNNNNNNNNNNNNNNNNNNNNNNNNNNNNNNNNNNNNNNNNNNNNNNNNNNNNNNNNNNNNNNNNNNNNNNNNNNNNNNNNNNNNNNNNNNNNNNNNNNNNNNNNNNNNNNNNNNNNNNNNNNNNNNNNNNNNNNNNNNNNNNNNNNNNNNNNNNNNNNNNNNNNNNNNNNNNNNNNNNNNNNNNNNNNNNNNNNNNNNNNNNNNNNNNNNNNNNNNNNNNNNNNNNNNNNNNNNNNNNNNNNNNNNNNNNNNNNNNNNNNNNNNNNNNNNNNNNNNNNNNNNNNNNNNNNNNNNNNNNNNNNNNNNNNNNNNNNNNNNNNNNNNNNNNNNNNNNNNNNNNNNNNNNNNNNNNNNNNNNNNNNNNNNNNNNNNNNNNNNNNNNNNNNNNNNNNNNNNNNNNNNNNNNNNNNNNNNNNNNNNNNNNNNNNNNNNNNNNNNNNNNNNNNNNNNNNNNNNNNNNNNNNNNNNNNNNNNNNNNNNNNNNNNNNNN
Anodonta_nuttalliana_isolate_166Kalama TACTTTATACTTACTTTTTGCTCTGTGGTCTGGATTGATTGGGTTGGCTTTAAGGCTGTTAATTCGAGCTGAGTTGGGTCAACCTGGAAGATTATTGGGAGATGATCAGTTATACAATGTAATTGTTACGGCTCATGCTTTCATGATAATTTTTTTCTTGGTAATACCAATGATGATTGGTGGATTCGGTAATTGATTGATTCCTTTGATAATTGGTGCTCCTGATATGGCTTTTCCTCGGTTAAATAATTTAAGGTTTTGATTACTTGTGCCAGCTTTGTTTTTGTTATTAAGCTCTTCATTAGTGGAGAGTGGTGTTGGTACTGGTTGGACGGTATATCCACCTTTATCTGGAAATGTTGCTCATTCTGGGGCTTCTGTGGATTTGGCCATTTTTTCTTTACATCTTGCTGGTGCTTCTTCAATTCTGGGGGCTATTAATTTTATTTCTACTGTTGGAAACATGCGATCTCCTGGTTTGGTCGCTGAGCGAATTCCTTTATTTGTTTGGGCTGTTGCCGTTACAGCTGTGTTATTAGTTGCTGCTTTACCAGTTTTAGCTGGTGCTATTACAATGCTGTTGACGGATCGTAATTTAAACACTTCATTTTTTGACCCTACAGGGGGAGGGGATCCTATTTTGTATATACATTTGTTTNNNNNNNNNNNNNNNNNNNNNNNNNNNNNNNNNNNNNNNNNNNNNNNNNNNNNNNNNNNNNNNNNNNNNNNNNNNNNNNNNNNNNNNNNNNNNNNNNNNNNNNNNNNNNNNNNNNNNNNNNNNNNNNNNNNNNNNNNNNNNNNNNNNNNNNNNNNNNNNNNNNNNNNNNNNNNNNNNNNNNNNNNNNNNNNNNNNNNNNNNNNNNNNNNNNNNNNNNNNNNNNNNNNNNNNNNNNNNNNNNNNNNNNNNNNNNNNNNNNNNNNNNNNNNNNNNNNNNNNNNNNNNNNNNNNNNNNNNNNNNNNNNNNNNNNNNNNNNNNNNNNNNNNNNNNNNNNNNNNNNNNNNNNNNNNNNNNNNNNNNNNNNNNNNNNNNNNNNNNNNNNNNNNNNNNNNNNNNNNNNNNNNNNNNNNNNNNNNNNNNNNNNNNNNNNNNNNNNNNNNNNNNNNNNNNNNNNNNNNNNNNNNNNNNNNNNNNNNNNNNNNNNNNNNNNNNNNNNNNNNNNNNNNNNNNNNNNNNNNNNNNNNNNNNNNNNNNNNNNNNNNNNNNNNNNNNNNNNNNNNNNNNNNNNNNNNNNNNNNNNNNNNNNNNNNNNNNNNNNNNNNNNNNNNNNNNNNNNNNNNNNNNNNNNNNNNNNNNNNNNNNNNNNNNNNNNNNNNNNNNNNNNNNNNNNNNNNNNNNNNNNNNNNNNNNNNNNNNNNNNNNNNNNNNNNNNNNNNNNNNNNNNNNNNNNNNNNNNNNNNNNNNNNNNNNNNNNNNNNNNNNNNNNNNNNNNNNNNNNNNNNNNNNNNNNNNNNNNNNNNNNNNNNNNNNNNNNNNNNNNNNNNNNNNNNNNNNNNNNNNNNNNNNNNNNNNNNNNNNNNNNNNNNNNNNNNNNN
Anodonta_nuttalliana_isolate_BIV0364_MN594534 TACTTTATACTTACTTTTTGCTCTGTGGTCTGGATTGATTGGGTTGGCTTTAAGGCTGTTAATTCGAGCTGAGTTGGGTCAACCTGGAAGATTATTGGGAGATGATCAGTTATACAATGTAATTGTTACGGCTCATGCTTTCATGATAATTTTTTTCTTGGTAATACCAATGATGATTGGTGGATTCGGTAATTGATTGATCCCTTTGATAATTGGTGCTCCTGATATGGCTTTTCCTCGGTTAAATAATTTAAGGTTTTGATTACTTGTGCCAGCTTTGTTTTTGTTATTAAGCTCTTCATTAGTGGAGAGTGGTGTTGGTACTGGTTGGACGGTATATCCACCTTTATCTGGAAATGTTGCTCATTCTGGGGCTTCTGTGGATTTGGCCATTTTTTCTTTACATCTTGCTGGTGCTTCTTCAATTCTGGGGGCTATTAATTTTATTTCTACTGTTGGAAACATGCGATCTCCTGGTTTGGTCGCTGAGCGAATTCCTTTATTTGTTTGGGCTGTTGCCGTTACAGCTGTGTTATTAGTTGCTGCTTTACCAGTTTTAGCTGGTGCTATTACAATGCTGTTGACGGATCGTAATTTAAACACTTCATTTTTTGACCCTACAGGGGGAGGGGATCCTATCTTGTATATACATTTGTTTTTAAACAACTAATTCCAACTTTCATTACATATCTATTAATTCTATTAGGCGTAGCCTTTTTTACTCTTTTAGAACGAAAAGCTCTTGGTTACTTTCAAATTCGAAAGGGTCCTAATAAACTAGGAATTATTGGCATCCCTCAACCACTAGCAGATGCCTTAAAACTTTTTGTTAAAGAATGAGTTACTCCCACATCCTCCAACTACTTCCCTTTTATCCTAACCCCAACAATTATACTAATCCTAGCCCTAAGAATATGACAATTATTCCCATCCTTTATATCATCATCACAACTTACATTAGGCAGACTTTTATTCCTATGTATTTCTTCATTAACTGTTTACACAACACTCATAGCAGGTTGATCCTCAAACTCTAAGTATGCTTTACTTGGAGCTATTCGAGCCATATCTCAAACAATTTCCTATGAAGTCACCATAACCTTAATTATCATTTTTTATCTATTCTTAACTATAGAAATAGACATCGTAAGAATTCGCTTAATAAATACATCTATGTGAGCATCCTTACTGTTTTCCCCATTAACGTTAATGTGGGTAGTAACCATCCTAGCAGAAACAAATCGAACCCCATTTGATTTCGCAGAAGGAGAATCAGAGCTAGTATCAGGCTTTAACATTGAATACGGGGGAGCCGGATTTGCATTTTTGTTTATAGCAGAATACAGCAATATTTTGATAATAAGTCTTATAACTTCCTGCCTTATGACCAGAACCCTAATTCTGTCAATTCCAGTAGCCATCATTTTTCTATGAGCCCGAGCAACTTTACCACGCTACCGCTACGATCTACTAATAGCTATAGCCTGAAAATCATTTCTGCCTTTAAGATTAACTATCTTAATAGCTTTGATTC
Anodonta_oregonensis_isolate_102LakeSamm TACTTTATATTTATTATTGGCTTTGTGGTCTGGTTTAATTGGGTTAGCTTTGAGGCTTTTGATTCGAGCTGAGTTGGGTCAACCAGGAAGGTTGTTAGGGGATGATCAATTGTACAATGTGATTGTTACAGCTCATGCTTTTATAATAATTTTTTTCTTGGTAATACCAATGATGATTGGTGGGTTTGGTAATTGGCTTATTCCTTTAATAATTGGTGCTCCTGATATAGCTTTTCCTCGATTAAATAATTTAAGGTTTTGGTTGCTTGTACCAGCTTTATTTTTGCTGTTAAGGTCATCATTGGTAGAGAGGGGTGTTGGTACAGGTTGAACAGTATACCCTCCTTTGTCTGGAAGTGTTGCTCATTCTGGGGCTTCGGTGGATTTGGCCATTTTCTCTTTACATCTTGCCGGTGCTTCCTCAATTTTAGGTGCTATCAATTTTATCTCTACTGTTGGGAATATGCGATCCCCAGGTTTAGTCGCTGAGCGAATTCCTTTGTTTGTTTGAGCTGTTACAGTGACAGCTGTGTTGTTAGTTGCTGCTTTACCAGTTTTAGCTGGTGCTATTACGATATTGCTTACTGATCGTAATCTGAACACTTCGTTTTTTGATCCTACGGGGGGAGGTGATCCTATTTTGTATATGCATTTATTTNNNNNNNNNNNNNNNNNNNNNNNNNNNNNNNNNNNNNNNNNNNNNNNNNNNNNNNNNNNNNNNNNNNNNNNNNNNNNNNNNNNNNNNNNNNNNNNNNNNNNNNNNNNNNNNNNNNNNNNNNNNNNNNNNNNNNNNNNNNNNNNNNNNNNNNNNNNNNNNNNNNNNNNNNNNNNNNNNNNNNNNNNNNNNNNNNNNNNNNNNNNNNNNNNNNNNNNNNNNNNNNNNNNNNNNNNNNNNNNNNNNNNNNNNNNNNNNNNNNNNNNNNNNNNNNNNNNNNNNNNNNNNNNNNNNNNNNNNNNNNNNNNNNNNNNNNNNNNNNNNNNNNNNNNNNNNNNNNNNNNNNNNNNNNNNNNNNNNNNNNNNNNNNNNNNNNNNNNNNNNNNNNNNNNNNNNNNNNNNNNNNNNNNNNNNNNNNNNNNNNNNNNNNNNNNNNNNNNNNNNNNNNNNNNNNNNNNNNNNNNNNNNNNNNNNNNNNNNNNNNNNNNNNNNNNNNNNNNNNNNNNNNNNNNNNNNNNNNNNNNNNNNNNNNNNNNNNNNNNNNNNNNNNNNNNNNNNNNNNNNNNNNNNNNNNNNNNNNNNNNNNNNNNNNNNNNNNNNNNNNNNNNNNNNNNNNNNNNNNNNNNNNNNNNNNNNNNNNNNNNNNNNNNNNNNNNNNNNNNNNNNNNNNNNNNNNNNNNNNNNNNNNNNNNNNNNNNNNNNNNNNNNNNNNNNNNNNNNNNNNNNNNNNNNNNNNNNNNNNNNNNNNNNNNNNNNNNNNNNNNNNNNNNNNNNNNNNNNNNNNNNNNNNNNNNNNNNNNNNNNNNNNNNNNNNNNNNNNNNNNNNNNNNNNNNNNNNNNNNNNNNNNNNNNNNNNNNNNNNNNNNNNNNNNNNNNNNN
Anodonta_oregonensis_isolate_188SandPoint TACTTTATATTTATTATTGGCTTTGTGGTCTGGTTTAATTGGGTTAGTTTTGAGGCTTTTGATTCGAGCTGAGTTGGGTCAACCAGGAAGGTTGTTAGGGGATGATCAATTGTACAATGTGATTGTTACAGCTCATGCTTTTATAATAATTTTTTTCTTGGTAATACCAATGATGATTGGTGGGTTTGGTAATTGGCTTATTCCTTTAATAATTGGTGCTCCTGATATAGCTTTTCCTCGATTAAATAATTTAAGGTTTTGGTTGCTTGTACCAGCTTTATTTTTGCTGTTAAGGTCATCATTGGTAGAGAGGGGTGTTGGTACAGGTTGAACAGTATACCCTCCTTTGTCTGGAAGTGTTGCTCATTCTGGGGCTTCGGTGGATTTGGCCATTTTCTCTTTACATCTTGCCGGTGCTTCCTCAATTTTAGGTGCTATCAATTTTATCTCTACTGTTGGGAATATGCGATCCCCAGGTTTAGTCGCTGAGCGAATTCCTTTGTTTGTTTGAGCTGTTACAGTGACAGCTGTGTTGTTAGTTGCTGCTTTACCAGTTTTAGCTGGTGCTATTACGATATTGCTTACTGATCGTAATCTGAACACTTCGTTTTTTGACCCTACGGGGGGAGGTGATCCTATTTTGTATATGCATTTATTTNNNNNNNNNNNNNNNNNNNNNNNNNNNNNNNNNNNNNNNNNNNNNNNNNNNNNNNNNNNNNNNNNNNNNNNNNNNNNNNNNNNNNNNNNNNNNNNNNNNNNNNNNNNNNNNNNNNNNNNNNNNNNNNNNNNNNNNNNNNNNNNNNNNNNNNNNNNNNNNNNNNNNNNNNNNNNNNNNNNNNNNNNNNNNNNNNNNNNNNNNNNNNNNNNNNNNNNNNNNNNNNNNNNNNNNNNNNNNNNNNNNNNNNNNNNNNNNNNNNNNNNNNNNNNNNNNNNNNNNNNNNNNNNNNNNNNNNNNNNNNNNNNNNNNNNNNNNNNNNNNNNNNNNNNNNNNNNNNNNNNNNNNNNNNNNNNNNNNNNNNNNNNNNNNNNNNNNNNNNNNNNNNNNNNNNNNNNNNNNNNNNNNNNNNNNNNNNNNNNNNNNNNNNNNNNNNNNNNNNNNNNNNNNNNNNNNNNNNNNNNNNNNNNNNNNNNNNNNNNNNNNNNNNNNNNNNNNNNNNNNNNNNNNNNNNNNNNNNNNNNNNNNNNNNNNNNNNNNNNNNNNNNNNNNNNNNNNNNNNNNNNNNNNNNNNNNNNNNNNNNNNNNNNNNNNNNNNNNNNNNNNNNNNNNNNNNNNNNNNNNNNNNNNNNNNNNNNNNNNNNNNNNNNNNNNNNNNNNNNNNNNNNNNNNNNNNNNNNNNNNNNNNNNNNNNNNNNNNNNNNNNNNNNNNNNNNNNNNNNNNNNNNNNNNNNNNNNNNNNNNNNNNNNNNNNNNNNNNNNNNNNNNNNNNNNNNNNNNNNNNNNNNNNNNNNNNNNNNNNNNNNNNNNNNNNNNNNNNNNNNNNNNNNNNNNNNNNNNNNNNNNNNNNNNNNNNNNNNNNNNNNNNNNNNNNNNNNN
Anodonta_oregonensis_isolate_AAF5-9 NNNNNNNNNNNNNNNNNNNNNNNNNNNNTCTGGTTTAATTGGGTTAGCTTTGAGGCTTTTGATTCGAGCTGAGTTGGGTCAACCAGGAAGGTTGTTAGGGGATGATCAATTGTACAATGTGATTGTTACAGCTCATGCTTTTATAATAATTTTTTTCTTGGTAATACCAATGATGATTGGTGGGTTTGGTAATTGGCTTATTCCTTTAATAATTGGTGCTCCTGATATAGCTTTTCCTCGATTAAATAATTTAAGATTTTGGTTGCTTGTACCAGCTTTATTTTTGCTGTTAAGGTCATCATTGGTAGAGAGGGGTGTTGGTACAGGTTGAACAGTATACCCTCCTTTGTCTGGAAGTGTTGCTCATTCTGGGGCTTCGGTGGATTTGGCCATTTTCTCTTTACATCTTGCCGGTGCTTCCTCAATTTTAGGTGCTATCAATTTTATCTCTACTGTTGGGAATATGCGATCCCCAGGTTTAGTCGCTGAGCGAATTCCTTTGTTTGTTTGAGCTGTTACAGTGACAGCTGTGTTGTTAGTTGCTGCTTTACCAGTTTTAGCTGGTGCTATTACGATACTGCTTACTGATCGTAATCTGAATACTTCGTTTTTTGACCCTACGGGGGGAGGTGNNNNNNNNNNNNNNNNNNNNNNNNNNNNNNNNNNNNNNNNNNNNNNNNNNNNNNNNNNNNNNNNNNNNNNNNNNNNNNNNNNNNNNNNNNNNNNNNNNNNNNNNNNNNNNNNNNNNNNNNNNNNNNNNNNNNNNNNNNNNNNNNNNNNNNNNNNNNNNNNNNNNNNNNNNNNNNNNNNNNNNNNNNNNNNNNNNNNNNNNNNNNNNNNNNNNNNNNNNNNNNNNNNNNNNNNNNNNNNNNNNNNNNNNNNNNNNNNNNNNNNNNNNNNNNNNNNNNNNNNNNNNNNNNNNNNNNNNNNNNNNNNNNNNNNNNNNNNNNNNNNNNNNNNNNNNNNNNNNNNNNNNNNNNNNNNNNNNNNNNNNNNNNNNNNNNNNNNNNNNNNNNNNNNNNNNNNNNNNNNNNNNNNNNNNNNNNNNNNNNNNNNNNNNNNNNNNNNNNNNNNNNNNNNNNNNNNNNNNNNNNNNNNNNNNNNNNNNNNNNNNNNNNNNNNNNNNNNNNNNNNNNNNNNNNNNNNNNNNNNNNNNNNNNNNNNNNNNNNNNNNNNNNNNNNNNNNNNNNNNNNNNNNNNNNNNNNNNNNNNNNNNNNNNNNNNNNNNNNNNNNNNNNNNNNNNNNNNNNNNNNNNNNNNNNNNNNNNNNNNNNNNNNNNNNNNNNNNNNNNNNNNNNNNNNNNNNNNNNNNNNNNNNNNNNNNNNNNNNNNNNNNNNNNNNNNNNNNNNNNNNNNNNNNNNNNNNNNNNNNNNNNNNNNNNNNNNNNNNNNNNNNNNNNNNNNNNNNNNNNNNNNNNNNNNNNNNNNNNNNNNNNNNNNNNNNNNNNNNNNNNNNNNNNNNNNNNNNNNNNNNNNNNNNNNNNNNNNNNNNNNNNNNNNNNNNNNNNNNNNNNNNNNNNNNNNNNNNNNNNNN
Anodonta_oregonensis_isolate_AKS4 NNNNNNNNNNNNNNNNNNNNNNNNNNNNTCTGGTTTAATTGGGTTAGCTTTGAGGCTTTTGATTCGAGCTGAGTTGGGTCAACCAGGAAGGTTGTTAGGGGATGATCAATTGTACAATGTGATTGTTACAGCTCATGCTTTTATAATAATTTTTTTCTTGGTAATACCAATGATGATTGGTGGGTTTGGTAATTGGCTTATTCCTTTAATAATTGGTGCTCCTGATATAGCTTTTCCTCGATTAAATAATTTAAGATTTTGGTTGCTTGTACCAGCTTTATTTTTGCTGTTAAGGTCATCATTGGTAGAGAGGGGTGTTGGTACAGGTTGAACAGTATACCCTCCTTTGTCTGGAAGTGTTGCTCATTCTGGGGCTTCGGTGGATTTGGCCATTTTCTCTTTACATCTTGCCGGTGCTTCCTCAATTTTAGGTGCTATCAATTTTATCTCTACTGTTGGGAATATGCGATCCCCAGGTTTAGTCGCTGAGCGAATTCCTTTGTTTGTTTGAGCTGTTACAGTGACAGCTGTGTTGTTAGTTGCTGCTTTACCAGTTTTAGCTGGTGCTATTACGATACTGCTTACTGATCGTAATCTGAACACTTCGTTTTTTGACCCTACGGGGGGAGGTGNNNNNNNNNNNNNNNNNNNNNNNNNNNNNNNNNNNNNNNNNNNNNNNNNNNNNNNNNNNNNNNNNNNNNNNNNNNNNNNNNNNNNNNNNNNNNNNNNNNNNNNNNNNNNNNNNNNNNNNNNNNNNNNNNNNNNNNNNNNNNNNNNNNNNNNNNNNNNNNNNNNNNNNNNNNNNNNNNNNNNNNNNNNNNNNNNNNNNNNNNNNNNNNNNNNNNNNNNNNNNNNNNNNNNNNNNNNNNNNNNNNNNNNNNNNNNNNNNNNNNNNNNNNNNNNNNNNNNNNNNNNNNNNNNNNNNNNNNNNNNNNNNNNNNNNNNNNNNNNNNNNNNNNNNNNNNNNNNNNNNNNNNNNNNNNNNNNNNNNNNNNNNNNNNNNNNNNNNNNNNNNNNNNNNNNNNNNNNNNNNNNNNNNNNNNNNNNNNNNNNNNNNNNNNNNNNNNNNNNNNNNNNNNNNNNNNNNNNNNNNNNNNNNNNNNNNNNNNNNNNNNNNNNNNNNNNNNNNNNNNNNNNNNNNNNNNNNNNNNNNNNNNNNNNNNNNNNNNNNNNNNNNNNNNNNNNNNNNNNNNNNNNNNNNNNNNNNNNNNNNNNNNNNNNNNNNNNNNNNNNNNNNNNNNNNNNNNNNNNNNNNNNNNNNNNNNNNNNNNNNNNNNNNNNNNNNNNNNNNNNNNNNNNNNNNNNNNNNNNNNNNNNNNNNNNNNNNNNNNNNNNNNNNNNNNNNNNNNNNNNNNNNNNNNNNNNNNNNNNNNNNNNNNNNNNNNNNNNNNNNNNNNNNNNNNNNNNNNNNNNNNNNNNNNNNNNNNNNNNNNNNNNNNNNNNNNNNNNNNNNNNNNNNNNNNNNNNNNNNNNNNNNNNNNNNNNNNNNNNNNNNNNNNNNNNNNNNNNNNNNNNNNNNNNNNNNNNNNNNNNN
Anodonta_oregonensis_voucher_UAUC3169 NNNNNNNNNNNNNNNNNNNNNNNNNNNNNNNNNNNNNNNNNNNNNNNNNNNNNNNNNNNNNNNNNNNNNNNNNNNNNNNNNNNNNNNNNNNNNNNNNNNNNNNNNNNNNNNNNNNNNNNNNNNNNNNNNNNNNNNNNNNNNNNNNNNNNNNNNNNNNNNNNNNNNNNNNNNNNNNNNNNNNNNNNNNNNNNNNNNNNNNNNNNNNNNNNNNNNNNNNNNNNNNNNNNNNNNNNNNNNNNNNNNNNNNNNNNNNNNNNNNNNNNNNNNNNNNNNNNNNNNNNNNNNNNNNNNNNNNNNNNNNNNNNNNNNNNNNNNNNNNNNNNNNNNNNNNNNNNNNNNNNNNNNNNNNNNNNNNNNNNNNNNNNNNNNNNNNNNNNNNNNNNNNNNNNNNNNNNNNNNNNNNNNNNNNNNNNNNNNNNNNNNNNNNNNNNNNNNNNNNNNNNNNNNNNNNNNNNNNNNNNNNNNNNNNNNNNNNNNNNNNNNNNNNNNNNNNNNNNNNNNNNNNNNNNNNNNNNNNNNNNNNNNNNNNNNNNNNNNNNNNNNNNNNNNNNNNNNNNNNNNNNNNNNNNNNNNNNNNNNNNNNNNNNNNNNNNNNNNNNNNNNNNNNNNNNNNNNNNNNNNNNNNNNNNNNNNNNNNNNNNNNNNNNNNNNNNNNNNNCTCAACATCTAATCTCTACTATCATCACATACTTACTAATTTTATTAGGTGTAGCATTTTTTACCCTATTAGAACGAAAAGCTCTTGGATATTTTCAAATTCGAAAGGGCCCTAATAAGCTAGGAATTATTGGAATTCCCCAACCCCTAGCAGATGCCCTAAAACTCTTTGTTAAAGAGTGAATTACTCCTACATCTTCCAACTACTTCCCCTTCATTCTAACCCCAACAATTATGCTTATCCTAGCCCTAAGAATATGACAATTATTCCCTTCTTTTGCACTATCCTCTCAACTTACACTAGGAATTCTTTTGTTTCTATGCATTTCTTCACTAGCTGTTTATACAACACTTATAGCAGGTTGATCATCGAACTCTAAATATGCTTTGCTAGGAGCTATCCGAGCTATGGCTCAAACGATCTCTTATGAAGTTACTATAACCCTAATTATTATCTTTTACCTATTCTTAACAATAAAAATAGACATTGTAAGAATTCGTATAACAAATATATCTGCTTGAATAATTATACTATTCCTACCTTTAAGGGTTATATGACTAGCAGTCATCCTCGCAGAGACAAACCGAGCTCCCTTTGACTTTGCAGAAGGAGAATCAGAACTAGTCTCAGGGTTTAATATCGAATATGGAGGGGCTGGATTTGCCTTCTTATTTATAGCAGAATACAGAAACATCCTATTAATAAGCCTAATGACTTCATGCCTATTAACAAGAACACTAATTATATCCATCCCAGTTGCTATCATTTTCCTNNNNNNNNNNNNNNNNNNNNNNNNNNNNNNNNNNNNNNNNNNNNNNNNNNNNNNNNNNNNNNNNNNNNNNNNNNNNNNNNNNNNNNNNNNNNNNNNNNNNNNNN
Anodonta_sp_KM-2009_voucher_AJW4 NNNNNNNNNNNNNNNNNNNNNNNNNNNNTCTGGATTGATTGGGTTGGCTTTAAGGCTGTTAATTCGAGCTGAGTTGGGTCAACCTGGAAGATTATTGGGAGATGATCAGTTATACAATGTAATTGTTACGGCTCATGCTTTCATGATAATTTTTTTCTTGGTAATACCAATGATGATTGGTGGATTTGGTAATTGATTGATCCCTTTGATAATTGGTGCTCCTGATATGGCTTTTCCTCGGTTAAATAATTTAAGGTTTTGATTACTTGTGCCAGCTTTGTTTTTGTTATTAAGCTCTTCATTAGTGGAGAGTGGTGTTGGTACTGGTTGGACGGTATATCCACCTTTATCTGGAAATGTTGCTCATTCTGGGGCTTCTGTGGATTTGGCCATTTTTTCTTTACATCTTGCTGGTGCTTCTTCAATTCTGGGGGCTATTAATTTTATTTCTACTGTTGGAAACATGCGATCTCCTGGTTTGGTCGCTGAGCGAATTCCTTTATTTGTTTGGGCTGTTGCCGTTACAGCTGTGTTATTAGTTGCTGCTTTACCAGTTTTAGCTGGTGCTATTACAATGCTGTTGACGGATCGTAATTTAAACACTTCATTTTTTGACCCTACAGGGGGAGGGGNNNNNNNNNNNNNNNNNNNNNNNNNNNNNNNNNNNNNNNNNNNNNNNNNNNNNNNNNNNNNNNNNNNNNNNNNNNNNNNNNNNNNNNNNNNNNNNNNNNNNNNNNNNNNNNNNNNNNNNNNNNNNNNNNNNNNNNNNNNNNNNNNNNNNNNNNNNNNNNNNNNNNNNNNNNNNNNNNNNNNNNNNNNNNNNNNNNNNNNNNNNNNNNNNNNNNNNNNNNNNNNNNNNNNNNNNNNNNNNNNNNNNNNNNNNNNNNNNNNNNNNNNNNNNNNNNNNNNNNNNNNNNNNNNNNNNNNNNNNNNNNNNNNNNNNNNNNNNNNNNNNNNNNNNNNNNNNNNNNNNNNNNNNNNNNNNNNNNNNNNNNNNNNNNNNNNNNNNNNNNNNNNNNNNNNNNNNNNNNNNNNNNNNNNNNNNNNNNNNNNNNNNNNNNNNNNNNNNNNNNNNNNNNNNNNNNNNNNNNNNNNNNNNNNNNNNNNNNNNNNNNNNNNNNNNNNNNNNNNNNNNNNNNNNNNNNNNNNNNNNNNNNNNNNNNNNNNNNNNNNNNNNNNNNNNNNNNNNNNNNNNNNNNNNNNNNNNNNNNNNNNNNNNNNNNNNNNNNNNNNNNNNNNNNNNNNNNNNNNNNNNNNNNNNNNNNNNNNNNNNNNNNNNNNNNNNNNNNNNNNNNNNNNNNNNNNNNNNNNNNNNNNNNNNNNNNNNNNNNNNNNNNNNNNNNNNNNNNNNNNNNNNNNNNNNNNNNNNNNNNNNNNNNNNNNNNNNNNNNNNNNNNNNNNNNNNNNNNNNNNNNNNNNNNNNNNNNNNNNNNNNNNNNNNNNNNNNNNNNNNNNNNNNNNNNNNNNNNNNNNNNNNNNNNNNNNNNNNNNNNNNNNNNNNNNNNNNNNNNNNNNNNNNNNNNNNNNNNNNNNN
Anodonta_sp_KM-2009_voucher_AOR6 NNNNNNNNNNNNNNNNNNNNNNNNNNNNTCTGGATTGATTGGGTTGGCTTTAAGGCTGTTAATCCGAGCTGAGTTGGGTCAACCTGGGAGATTATTGGGAGATGATCAGTTATACAATGTAATTGTTACGGCTCATGCTTTTATGATAATTTTTTTCTTGGTAATACCAATGATGATTGGTGGATTTGGTAATTGATTGATTCCTTTGATAATTGGTGCTCCTGATATGGCTTTTCCTCGGTTAAATAATTTAAGATTTTGATTACTTGTCCCAGCTTTGTTTTTGTTATTAAGGTCTTCATTAGTGGAGAGTGGTGTTGGTACTGGTTGGACGGTATATCCACCTTTATCTGGAAATGTTGCTCATTCTGGGGCTTCTGTGGATTTGGCCATTTTCTCTTTACATCTTGCTGGTGCTTCTTCAATTTTGGGGGCTATTAATTTTATTTCTACTGTTGGAAACATGCGATCTCCTGGTTTGGTCGCTGAGCGAATTCCTTTGTTTGTTTGGGCTGTTGCTGTGACAGCTGTGTTATTAGTTGCTGCTTTACCAGTTTTAGCTGGTGCTATTACAATGCTGTTGACGGATCGTAATTTAAATACTTCATTTTTTGACCCTACAGGGGGAGGGGNNNNNNNNNNNNNNNNNNNNNNNNNNNNNNNNNNNNNNNNNNNNNNNNNNNNNNNNNNNNNNNNNNNNNNNNNNNNNNNNNNNNNNNNNNNNNNNNNNNNNNNNNNNNNNNNNNNNNNNNNNNNNNNNNNNNNNNNNNNNNNNNNNNNNNNNNNNNNNNNNNNNNNNNNNNNNNNNNNNNNNNNNNNNNNNNNNNNNNNNNNNNNNNNNNNNNNNNNNNNNNNNNNNNNNNNNNNNNNNNNNNNNNNNNNNNNNNNNNNNNNNNNNNNNNNNNNNNNNNNNNNNNNNNNNNNNNNNNNNNNNNNNNNNNNNNNNNNNNNNNNNNNNNNNNNNNNNNNNNNNNNNNNNNNNNNNNNNNNNNNNNNNNNNNNNNNNNNNNNNNNNNNNNNNNNNNNNNNNNNNNNNNNNNNNNNNNNNNNNNNNNNNNNNNNNNNNNNNNNNNNNNNNNNNNNNNNNNNNNNNNNNNNNNNNNNNNNNNNNNNNNNNNNNNNNNNNNNNNNNNNNNNNNNNNNNNNNNNNNNNNNNNNNNNNNNNNNNNNNNNNNNNNNNNNNNNNNNNNNNNNNNNNNNNNNNNNNNNNNNNNNNNNNNNNNNNNNNNNNNNNNNNNNNNNNNNNNNNNNNNNNNNNNNNNNNNNNNNNNNNNNNNNNNNNNNNNNNNNNNNNNNNNNNNNNNNNNNNNNNNNNNNNNNNNNNNNNNNNNNNNNNNNNNNNNNNNNNNNNNNNNNNNNNNNNNNNNNNNNNNNNNNNNNNNNNNNNNNNNNNNNNNNNNNNNNNNNNNNNNNNNNNNNNNNNNNNNNNNNNNNNNNNNNNNNNNNNNNNNNNNNNNNNNNNNNNNNNNNNNNNNNNNNNNNNNNNNNNNNNNNNNNNNNNNNNNNNNNNNNNNNNNNNNNNNNNNNNNNNNNN
Anodonta_sp_KM-2009_voucher_AUH6 NNNNNNNNNNNNNNNNNNNNNNNNNNNNTCTGGATTGATTGGGTTGGCTTTAAGGCTGTTAATTCGAGCTGAGTTGGGTCAACCTGGAAGATTATTGGGAGATGATCAGTTATATAATGTAATTGTTACGGCTCATGCTTTCATGATAATTTTTTTCTTGGTAATACCAATGATGATTGGTGGATTCGGTAATTGATTGATTCCTTTGATAATTGGTGCTCCTGATATGGCTTTTCCTCGGTTAAATAATTTAAGGTTTTGATTACTTGTGCCAGCTTTGTTTTTGTTATTAAGCTCTTCATTAGTGGAGAGTGGTGTTGGTACTGGTTGGACGGTATATCCACCTTTATCTGGAAATGTTGCTCATTCTGGGGCTTCTGTGGATTTGGCCATTTTTTCTTTACATCTTGCTGGTGCTTCTTCAATTCTGGGGGCTATTAATTTTATTTCTACTGTTGGAAACATGCGATCTCCTGGTTTGGTCGCTGAGCGAATTCCTTTATTTGTTTGGGCTGTTGCTGTTACAGCTGTGTTATTAGTTGCTGCTTTACCAGTTTTAGCTGGTGCTATTACAATGCTGTTGACGGATCGTAATTTAAACACTTCANNNNNNNNNNNNNNNNNNNNNNNNNNNNNNNNNNNNNNNNNNNNNNNNNNNNNNNNNNNNNNNNNNNNNNNNNNNNNNNNNNNNNNNNNNNNNNNNNNNNNNNNNNNNNNNNNNNNNNNNNNNNNNNNNNNNNNNNNNNNNNNNNNNNNNNNNNNNNNNNNNNNNNNNNNNNNNNNNNNNNNNNNNNNNNNNNNNNNNNNNNNNNNNNNNNNNNNNNNNNNNNNNNNNNNNNNNNNNNNNNNNNNNNNNNNNNNNNNNNNNNNNNNNNNNNNNNNNNNNNNNNNNNNNNNNNNNNNNNNNNNNNNNNNNNNNNNNNNNNNNNNNNNNNNNNNNNNNNNNNNNNNNNNNNNNNNNNNNNNNNNNNNNNNNNNNNNNNNNNNNNNNNNNNNNNNNNNNNNNNNNNNNNNNNNNNNNNNNNNNNNNNNNNNNNNNNNNNNNNNNNNNNNNNNNNNNNNNNNNNNNNNNNNNNNNNNNNNNNNNNNNNNNNNNNNNNNNNNNNNNNNNNNNNNNNNNNNNNNNNNNNNNNNNNNNNNNNNNNNNNNNNNNNNNNNNNNNNNNNNNNNNNNNNNNNNNNNNNNNNNNNNNNNNNNNNNNNNNNNNNNNNNNNNNNNNNNNNNNNNNNNNNNNNNNNNNNNNNNNNNNNNNNNNNNNNNNNNNNNNNNNNNNNNNNNNNNNNNNNNNNNNNNNNNNNNNNNNNNNNNNNNNNNNNNNNNNNNNNNNNNNNNNNNNNNNNNNNNNNNNNNNNNNNNNNNNNNNNNNNNNNNNNNNNNNNNNNNNNNNNNNNNNNNNNNNNNNNNNNNNNNNNNNNNNNNNNNNNNNNNNNNNNNNNNNNNNNNNNNNNNNNNNNNNNNNNNNNNNNNNNNNNNNNNNNNNNNNNNNNNNNNNNNNNNNNNNNNNNNNNNNNNNNNNNNNNNNNNNNNNNNNNNN
Anodonta_suborbiculata NNNNNNNTATTTATTGTTGGCTTTGTGATCTGGTTTAATTGGATTAGCCCTTAGCTTATTAATCCGGGCTGAGCTAGGTCAGCCTGGAAGTCTATTAGGAGATGATCAGCTATATAACGTGATTGTAACGGCTCATGCTTTTATGATAATTTTTTTTCTGGTAATACCTATAATAATTGGGGGATTTGGTAATTGACTTATTCCTTTAATAATTGGTGTTCCTGATATAGCTTTTCCTCGATTAAATAACTTAAGATTTTGGCTTCTTGTACCGGCTTTGTTTTTATTATTAAGGTCATCATTAGTAGAAAGTGGTGTTGGTACTGGGTGAACAGTGTATCCCCCCTTGTCTGGGAATGTTGCTCACTCAGGAGCTTCGGTAGATTTGGCTATTTTCTCCCTTCACCTTGCTGGTGCCTCATCAATTTTGGGTGCTATTAATTTTATTTCTACTGTTGGAAATATACGATCTCCTGGTTTGGTTGCTGAACGGATCCCATTATTTGTTTGAGCTGTGACAGTCACAGCTGTGTTATTAGTTGCTGCTTTGCCTGTTTTAGCTGGTGCTATTACAATATTACTTACTGATCGTAATTTAAATACTTCCTTCTTTGACCCTACAGGGGGTGGAGATCCCATTTTATATATACATTTGNNNCTCANCATCTTATCCCCACTTTTATCACATATTTATTAATTTTGTTGGGTGTAGCATTTTTTACTTTATTAGAACGAAAAGCTCTTGGTTATTTTCAAATTCGGAAAGGCCCCAATAAGTTAGGGATTATAGGTATTCCTCAACCTTTAGCAGATGCCTTAAAACTTTTTGTTAAAGAATGAGTCACCCCTATGCCTTCCAATTTTTTTCCATTTGTTTTAACCCCAATCACTATACTTATTTTAGCTTTAAGAATATGACAACTATTTCCCTCTTTCATGCTGTCAACTCAACTTACACTTGGAATACTCCTCTTCTTGTGTATTTCTTCATTAGCTGTATACACAACACTTATAGCAGGCTGGTCATCAAACTCAAAATATGCGCTACTTGGGGCTATTCGAGCCATAGCTCAAACAATTTCCTATGAGGTAACTATAACCTTAATCATTATTTTTTACTTGTTTCTAACAATACAAATAGACATTGTAAGAATCCGCACAACAAATATATGCATTTGGGCAGTCACCCTATTTTTCCCGTTAACAATTATATGATTAGCAGTTATTCTTGCAGAGACAAACCGAGCCCCTTTTGATTTTGCAGAAGGAGAATCAGAACTAGTTTCAGGATTTAATATTGAGTATGGAAGAGCAGGATTTGCCTTTCTATTTATAGCAGAATACAGAAACATTTTAGTAATAAGACTTATAACCTCCTGCCTATTAACAGGTACGCTGATAATATCTATCCCAGTAACCATTACCTTTCTATGGGCTCGAGCAACCTTACCACGCNNNNNNNNNNNNNNNNNNNNNNNNNNNNNNNNNNNNNNNNNNNNNNNNNNNNNNNNNNNNNNNNNNNNNNNNNNNNNNN
Anodonta_suborbiculata_voucher_MMNS10163 NACTTTATATTTATTGTTGGCTTTGTGATCTGGTTTAATTGGATTAGCCCTTAGCTTATTAATCCGGGCTGAGCTAGGTCAGCCTGGAAGTCTATTAGGAGATGATCAGCTATATAACGTGATTGTAACGGCTCATGCTTTTATGATAATTTTTTTTCTGGTAATACCTATAATAATTGGGGGATTTGGTAATTGACTTATTCCTTTAATAATTGGTGTTCCTGATATAGCTTTTCCTCGATTAAATAACTTAAGATTTTGGCTTCTTGTACCGGCTTTGTTTTTATTATTAAGGTCATCATTAGTAGAAAGTGGTGTTGGTACTGGGTGAACAGTGTATCCCCCCTTGTCTGGGAATGTTGCTCACTCAGGAGCTTCGGTAGATTTGGCTATTTTCTCCCTTCACCTTGCTGGTGCCTCATCAATTTTGGGTGCTATTAATTTTATTTCTACTGTTGGAAATATACGATCTCCTGGTTTGGTTGCTGAACGGATCCCATTATTTGTTTGAGCTGTGACAGTCACAGCTGTGTTATTAGTTGCTGCTTTGCCTGTTTTAGCTGGTGCTATTACAATATTACTTACTGATCGTAATTTAAATACTTCCTTCTTTGACCCTACAGGGGGTGGAGATCCCATTTTATATATACATTTGTTTNNNNNNNNNNNNNNNNNNNNNNNNNNNNNNNNNNNNNNNNNNNNNNNNNNNNNNNNNNNNNNNNNNNNNNNNNNNNNNNNNNNNNNNNNNNNNNNNNNNNNNNNNNNNNNNNNNNNNNNNNNNNNNNNNNNNNNNNNNNNNNNNNNNNNNNNNNNNNNNNNNNNNNNNNNNNNNNNNNNNNNNNNNNNNNNNNNNNNNNNNNNNNNNNNNNNNNNNNNNNNNNNNNNNNNNNNNNNNNNNNNNNNNNNNNNNNNNNNNNNNNNNNNNNNNNNNNNNNNNNNNNNNNNNNNNNNNNNNNNNNNNNNNNNNNNNNNNNNNNNNNNNNNNNNNNNNNNNNNNNNNNNNNNNNNNNNNNNNNNNNNNNNNNNNNNNNNNNNNNNNNNNNNNNNNNNNNNNNNNNNNNNNNNNNNNNNNNNNNNNNNNNNNNNNNNNNNNNNNNNNNNNNNNNNNNNNNNNNNNNNNNNNNNNNNNNNNNNNNNNNNNNNNNNNNNNNNNNNNNNNNNNNNNNNNNNNNNNNNNNNNNNNNNNNNNNNNNNNNNNNNNNNNNNNNNNNNNNNNNNNNNNNNNNNNNNNNNNNNNNNNNNNNNNNNNNNNNNNNNNNNNNNNNNNNNNNNNNNNNNNNNNNNNNNNNNNNNNNNNNNNNNNNNNNNNNNNNNNNNNNNNNNNNNNNNNNNNNNNNNNNNNNNNNNNNNNNNNNNNNNNNNNNNNNNNNNNNNNNNNNNNNNNNNNNNNNNNNNNNNNNNNNNNNNNNNNNNNNNNNNNNNNNNNNNNNNNNNNNNNNNNNNNNNNNNNNNNNNNNNNNNNNNNNNNNNNNNNNNNNNNNNNNNNNNNNNNNNNNNNNNNNNNNNNNNNNNNNNNNNNNNNNNNNNNNNNNNN
Anodonta_woodiana_elliptica_isolate_6 NNNNNNNNNNNNNNNNNNNNNNNNNNNNNNNNNNNNNNNNNNNNNNNNNNNNNNNNNNNNNNNNNNNNNNNNNNNNNNNNNNNNNNNNNNNNNNNNNNNNNNNNNNNNNNNNNNNNNNNNNNNNNNNNNNNNNNNNNNNNNNNNNNNNNNNNNNNNNNNNNNNNNNNNNNNNNNNNNNNNNNNNNNNNNNNNNNNNNNNNNNNNNNNNNNNNNNNNNNNNNNNNNNNNNNNNNNNNNNNNNNNNNNNNNNNNNNNNNNNNNNNNNNNNNNNNNNNNNNNNNNNNNNNNNNNNNNNNNNNNNNNNNNNNNNNNNNNNNNNNNNNNNNNNNNNNNNNNNNNNNNNNNNNNNNNNNNNNNNNNNNNNNNNNNNNNNNNNNNNNNNNNNNNNNNNNNNNNNNNNNNNNNNNNNNNNNNNNNNNNNNNNNNNNNNNNNNNNNNNNNNNNNNNNNNNNNNNNNNNNNNNNNNNNNNNNNNNNNNNNNNNNNNNNNNNNNNNNNNNNNNNNNNNNNNNNNNNNNNNNNNNNNNNNNNNNNNNNNNNNNNNNNNNNNNNNNNNNNNNNNNNNNNNNNNNNNNNNNNNNNNNNNNNNNNNNNNNNNNNNNNNNNNNNNNNNNNNNNNNNNNNNNNNNNNNNNNNNNNNNNNNNNNNNNNNNNNNNNNTCCAACACCTAATCTCCACCATTATTACGTACCTGCTAATCTTATTAGGTGTGGCCTTCTTTACCTTATTAGAACGAAAAGCTTTAGGTTATTTTCAAATTCGAAAGGGCCCTAATAAACTAGGAATTATAGGTATCCCCCAACCTTTAGCAGACGCGTTAAAACTTTTTACCAAAGAATGAGTTACTCCTACCTCCTCTAACTACTTTCCTTTTATTTTAACACCGACAATTATACTTATCTTAGCATTGAGGATATGGCAACTATTTCCATCTCTTATACTTTCCTTTCAAATAACGCTAGGAATATTTTTATTTATCTGCATCTCCTCATTAACCGTCTACACCACACTTATAGCTGGTTGAACCTCAAACTCCAAATATGCCCTACTTGGGGCGATCCGAGCTATGGCCCAAACTATTTCCTACGAAGTCACCATAACTCTTATTATTATATTCTACCTATTCCTAACAATAGAAATAGACATTGTAAGAGTTCGTATAACAAATACATCTATCTGAACCATCATACTATTTTTCCCTTTAAGAATCATGTGATTAGCNNNNNNNNNNNNNNNNNNNNNNNNNNNNNNNNNNNNNNNNNNNNNNNNNNNNNNNNNNNNNNNNNNNNNNNNNNNNNNNNNNNNNNNNNNNNNNNNNNNNNNNNNNNNNNNNNNNNNNNNNNNNNNNNNNNNNNNNNNNNNNNNNNNNNNNNNNNNNNNNNNNNNNNNNNNNNNNNNNNNNNNNNNNNNNNNNNNNNNNNNNNNNNNNNNNNNNNNNNNNNNNNNNNNNNNNNNNNNNNNNNNNNNNNNNNNNNNNNNNNNNNNNNNNNNNNNNNNNNNNNNNNNNNNNNNNNNNNNNNNNNNNNNNNNNNNNN
Anodonta_woodiana_elliptica_isolate_7 NNNNNNNNNNNNNNNNNNNNNNNNNNNNNNNNNNNNNNNNNNNNNNNNNNNNNNNNNNNNNNNNNNNNNNNNNNNNNNNNNNNNNNNNNNNNNNNNNNNNNNNNNNNNNNNNNNNNNNNNNNNNNNNNNNNNNNNNNNNNNNNNNNNNNNNNNNNNNNNNNNNNNNNNNNNNNNNNNNNNNNNNNNNNNNNNNNNNNNNNNNNNNNNNNNNNNNNNNNNNNNNNNNNNNNNNNNNNNNNNNNNNNNNNNNNNNNNNNNNNNNNNNNNNNNNNNNNNNNNNNNNNNNNNNNNNNNNNNNNNNNNNNNNNNNNNNNNNNNNNNNNNNNNNNNNNNNNNNNNNNNNNNNNNNNNNNNNNNNNNNNNNNNNNNNNNNNNNNNNNNNNNNNNNNNNNNNNNNNNNNNNNNNNNNNNNNNNNNNNNNNNNNNNNNNNNNNNNNNNNNNNNNNNNNNNNNNNNNNNNNNNNNNNNNNNNNNNNNNNNNNNNNNNNNNNNNNNNNNNNNNNNNNNNNNNNNNNNNNNNNNNNNNNNNNNNNNNNNNNNNNNNNNNNNNNNNNNNNNNNNNNNNNNNNNNNNNNNNNNNNNNNNNNNNNNNNNNNNNNNNNNNNNNNNNNNNNNNNNNNNNNNNNNNNNNNNNNNNNNNNNNNNNNNNNNNNNNNNNTCCAACACCTAATCTCCACCATTATTACGTACCTGCTAATCTTATTAGGTGTGGCCTTCTTTACCTTATTAGAACGAAAAGCTTTAGGTTATTTTCAAATTCGAAAGGGCCCTAATAAACTAGGAATTATAGGTATCCCCCAACCTTTAGCAGACGCGTTAAAACTTTTTACCAAAGAATGAGTTACTCCTACCTCCTCTAACTACTTTCCTTTTATTTTAACACCGACAATTATACTTATCTTAGCATTGAGGATATGGCAACTATTTCCATCTCTTATACTTTCCTTTCAAATAACGCTAGGAATATTTTTATTTATCTGCATCTCCTCATTAACCGTCTACACCACACTTATAGCTGGTTGAACCTCAAACTCCAAATATGCCCTACTTGGGGCGATCCGAGCTATGGCCCAAACTATTTCCTACGAAGTCACCATAACTCTTATTATTATATTCTACCTATTCCTAACAATAGAAATAGACATTGTAAGAGTTCGTATAACAAATACATCTATCTGAACCATCATACTATTTTTCCCTTTAAGAATCATGTGATTAGCNNNNNNNNNNNNNNNNNNNNNNNNNNNNNNNNNNNNNNNNNNNNNNNNNNNNNNNNNNNNNNNNNNNNNNNNNNNNNNNNNNNNNNNNNNNNNNNNNNNNNNNNNNNNNNNNNNNNNNNNNNNNNNNNNNNNNNNNNNNNNNNNNNNNNNNNNNNNNNNNNNNNNNNNNNNNNNNNNNNNNNNNNNNNNNNNNNNNNNNNNNNNNNNNNNNNNNNNNNNNNNNNNNNNNNNNNNNNNNNNNNNNNNNNNNNNNNNNNNNNNNNNNNNNNNNNNNNNNNNNNNNNNNNNNNNNNNNNNNNNNNNNNNNNNNNNNN
Anodonta_woodiana_elliptica_isolate_8 NNNNNNNNNNNNNNNNNNNNNNNNNNNNNNNNNNNNNNNNNNNNNNNNNNNNNNNNNNNNNNNNNNNNNNNNNNNNNNNNNNNNNNNNNNNNNNNNNNNNNNNNNNNNNNNNNNNNNNNNNNNNNNNNNNNNNNNNNNNNNNNNNNNNNNNNNNNNNNNNNNNNNNNNNNNNNNNNNNNNNNNNNNNNNNNNNNNNNNNNNNNNNNNNNNNNNNNNNNNNNNNNNNNNNNNNNNNNNNNNNNNNNNNNNNNNNNNNNNNNNNNNNNNNNNNNNNNNNNNNNNNNNNNNNNNNNNNNNNNNNNNNNNNNNNNNNNNNNNNNNNNNNNNNNNNNNNNNNNNNNNNNNNNNNNNNNNNNNNNNNNNNNNNNNNNNNNNNNNNNNNNNNNNNNNNNNNNNNNNNNNNNNNNNNNNNNNNNNNNNNNNNNNNNNNNNNNNNNNNNNNNNNNNNNNNNNNNNNNNNNNNNNNNNNNNNNNNNNNNNNNNNNNNNNNNNNNNNNNNNNNNNNNNNNNNNNNNNNNNNNNNNNNNNNNNNNNNNNNNNNNNNNNNNNNNNNNNNNNNNNNNNNNNNNNNNNNNNNNNNNNNNNNNNNNNNNNNNNNNNNNNNNNNNNNNNNNNNNNNNNNNNNNNNNNNNNNNNNNNNNNNNNNNNNNNNNNNNNNTCCAACACCTAATCTCCACCATTATTACGTACCTGCTAATCTTATTAGGTGTGGCCTTCTTTACCTTATTAGAACGAAAAGCTTTAGGTTATTTTCAAATTCGAAAGGGCCCTAATAAACTAGGAATTATAGGTATCCCCCAACCTTTAGCAGACGCGTTAAAACTTTTTACCAAAGAATGAGTTACTCCTACCTCCTCTAACTACTTTCCTTTTATTTTAACACCGACAATTATACTTATCTTAGCATTGAGGATATGGCAACTATTTCCATCTCTTATACTTTCCTTTCAAATAACGCTAGGAATATTTTTATTTATCTGCATCTCCTCATTAACCGTCTACACCACACTTATAGCTGGTTGAACCTCAAACTCCAAATATGCCCTACTTGGGGCGATCCGAGCTATAGCCCAAACTATTTCCTACGAAGTCACCATAACTCTTATTATTATGTTCTATCTATTCCTAACAATGGAAATAGACATTGTAAGAGTTCGTATAACAAATACATCTATCTGAACCATCCTACTATTTTTCCCTTTAAGAATCATGTGATTAGCNNNNNNNNNNNNNNNNNNNNNNNNNNNNNNNNNNNNNNNNNNNNNNNNNNNNNNNNNNNNNNNNNNNNNNNNNNNNNNNNNNNNNNNNNNNNNNNNNNNNNNNNNNNNNNNNNNNNNNNNNNNNNNNNNNNNNNNNNNNNNNNNNNNNNNNNNNNNNNNNNNNNNNNNNNNNNNNNNNNNNNNNNNNNNNNNNNNNNNNNNNNNNNNNNNNNNNNNNNNNNNNNNNNNNNNNNNNNNNNNNNNNNNNNNNNNNNNNNNNNNNNNNNNNNNNNNNNNNNNNNNNNNNNNNNNNNNNNNNNNNNNNNNNNNNNNNN
Anodonta_woodiana_elliptica_isolate_9 NNNNNNNNNNNNNNNNNNNNNNNNNNNNNNNNNNNNNNNNNNNNNNNNNNNNNNNNNNNNNNNNNNNNNNNNNNNNNNNNNNNNNNNNNNNNNNNNNNNNNNNNNNNNNNNNNNNNNNNNNNNNNNNNNNNNNNNNNNNNNNNNNNNNNNNNNNNNNNNNNNNNNNNNNNNNNNNNNNNNNNNNNNNNNNNNNNNNNNNNNNNNNNNNNNNNNNNNNNNNNNNNNNNNNNNNNNNNNNNNNNNNNNNNNNNNNNNNNNNNNNNNNNNNNNNNNNNNNNNNNNNNNNNNNNNNNNNNNNNNNNNNNNNNNNNNNNNNNNNNNNNNNNNNNNNNNNNNNNNNNNNNNNNNNNNNNNNNNNNNNNNNNNNNNNNNNNNNNNNNNNNNNNNNNNNNNNNNNNNNNNNNNNNNNNNNNNNNNNNNNNNNNNNNNNNNNNNNNNNNNNNNNNNNNNNNNNNNNNNNNNNNNNNNNNNNNNNNNNNNNNNNNNNNNNNNNNNNNNNNNNNNNNNNNNNNNNNNNNNNNNNNNNNNNNNNNNNNNNNNNNNNNNNNNNNNNNNNNNNNNNNNNNNNNNNNNNNNNNNNNNNNNNNNNNNNNNNNNNNNNNNNNNNNNNNNNNNNNNNNNNNNNNNNNNNNNNNNNNNNNNNNNNNNNNNNNNNNNNTCCAACACCTAATCTCCACCATTATTACGTACCTGCTAATCTTATTAGGTGTGGCCTTCTTTACCTTATTAGAACGAAAAGCTTTAGGTTATTTTCAAATTCGAAAGGGCCCTAATAAACTAGGAATTATAGGTATCCCCCAACCTTTAGCAGACGCGTTAAAACTTTTTACCAAAGAATGAGTTACTCCTACCTCCTCTAACTACTTTCCTTTTATTTTAACACCGACAATTATACTTATCTTAGCATTGAGGATATGGCAACTATTTCCATCTCTTATACTTTCCTTTCAAATAACGCTAGGAATATTTTTATTTATCTGCATCTCCTCATTAACCGTCTACACCACACTTATAGCTGGTTGAACCTCAAACTCCAAATATGCCCTACTTGGGGCGATCCGAGCTATAGCCCAAACTATTTCCTACGAAGTCACCATAACTCTTATTATTATATTCTATCTATTCCTAACAATGGAAATAGACATTGTAAGAGTTCGTATAACAAATACATCTATCTGAACCATCCTACTATTTTTCCCTTTAAGAATCATGTGATTAGCNNNNNNNNNNNNNNNNNNNNNNNNNNNNNNNNNNNNNNNNNNNNNNNNNNNNNNNNNNNNNNNNNNNNNNNNNNNNNNNNNNNNNNNNNNNNNNNNNNNNNNNNNNNNNNNNNNNNNNNNNNNNNNNNNNNNNNNNNNNNNNNNNNNNNNNNNNNNNNNNNNNNNNNNNNNNNNNNNNNNNNNNNNNNNNNNNNNNNNNNNNNNNNNNNNNNNNNNNNNNNNNNNNNNNNNNNNNNNNNNNNNNNNNNNNNNNNNNNNNNNNNNNNNNNNNNNNNNNNNNNNNNNNNNNNNNNNNNNNNNNNNNNNNNNNNNNN
Anodonta_woodiana_elliptica_isolate_10 NNNNNNNNNNNNNNNNNNNNNNNNNNNNNNNNNNNNNNNNNNNNNNNNNNNNNNNNNNNNNNNNNNNNNNNNNNNNNNNNNNNNNNNNNNNNNNNNNNNNNNNNNNNNNNNNNNNNNNNNNNNNNNNNNNNNNNNNNNNNNNNNNNNNNNNNNNNNNNNNNNNNNNNNNNNNNNNNNNNNNNNNNNNNNNNNNNNNNNNNNNNNNNNNNNNNNNNNNNNNNNNNNNNNNNNNNNNNNNNNNNNNNNNNNNNNNNNNNNNNNNNNNNNNNNNNNNNNNNNNNNNNNNNNNNNNNNNNNNNNNNNNNNNNNNNNNNNNNNNNNNNNNNNNNNNNNNNNNNNNNNNNNNNNNNNNNNNNNNNNNNNNNNNNNNNNNNNNNNNNNNNNNNNNNNNNNNNNNNNNNNNNNNNNNNNNNNNNNNNNNNNNNNNNNNNNNNNNNNNNNNNNNNNNNNNNNNNNNNNNNNNNNNNNNNNNNNNNNNNNNNNNNNNNNNNNNNNNNNNNNNNNNNNNNNNNNNNNNNNNNNNNNNNNNNNNNNNNNNNNNNNNNNNNNNNNNNNNNNNNNNNNNNNNNNNNNNNNNNNNNNNNNNNNNNNNNNNNNNNNNNNNNNNNNNNNNNNNNNNNNNNNNNNNNNNNNNNNNNNNNNNNNNNNNNNNNNNNNNTCCAACACCTAATCTCCACCATTATTACGTACCTGCTAATCTTATTAGGTGTGGCCTTCTTTACCTTATTAGAACGAAAAGCTTTAGGTTATTTTCAAATTCGAAAGGGCCCTAATAAACTAGGAATTATAGGTATCCCCCAACCTTTAGCAGACGCGTTAAAACTTTTTACCAAAGAATGAGTTACTCCTACCTCCTCTAACTACTTTCCTTTTATTTTAACACCGACAATTATACTTATCTTAGCATTGAGGATATGGCAACTATTTCCATCTCTTATACTTTCCTTTCAAATAACGCTAGGAATATTTTTATTTATCTGCATCTCCTCATTAACCGTCTACACCACACTTATAGCTGGTTGAACCTCAAACTCCAAATATGCCCTACTTGGGGCGATCCGAGCTATAGCCCAAACTATTTCCTACGAAGTCACCATAACTCTTATTATTATATTCTATCTATTCCTAACAATGGAAATAGACATTGTAAGAGTTCGTATAACAAATACATCTATCTGAACCATCCTACTATTTTTCCCTTTAAGAATCATGTGATTAGCNNNNNNNNNNNNNNNNNNNNNNNNNNNNNNNNNNNNNNNNNNNNNNNNNNNNNNNNNNNNNNNNNNNNNNNNNNNNNNNNNNNNNNNNNNNNNNNNNNNNNNNNNNNNNNNNNNNNNNNNNNNNNNNNNNNNNNNNNNNNNNNNNNNNNNNNNNNNNNNNNNNNNNNNNNNNNNNNNNNNNNNNNNNNNNNNNNNNNNNNNNNNNNNNNNNNNNNNNNNNNNNNNNNNNNNNNNNNNNNNNNNNNNNNNNNNNNNNNNNNNNNNNNNNNNNNNNNNNNNNNNNNNNNNNNNNNNNNNNNNNNNNNNNNNNNNNN
Anodonta_woodiana_isolate_AW19_HQ283344 TACTTTATATTTATTATTAGCATTATGGTCAGGTTTGATTGGGTTAGCTTTAAGTCTTTTAATTCGAGCAGAGTTGGGTCAGCCAGGAAGGCTTTTAGGGGATGATCAGTTGTATAATGTTATTGTTACGGCTCATGCTTTTATAATAATTTTCTTCTTAGTTATACCTATAATGATTGGAGGGTTTGGGAATTGATTAATTCCTTTAATAATTGGGGCTCCTGATATGGCTTTTCCTCGATTGAATAATTTAAGGTTTTGGTTACTTGTGCCAGCGCTATTTTTATTATTAAGGTCTTCTTTGGTGGAAAGGGGCGTTGGTACAGGGTGAACAGTATACCCACCTTTGTCTGGGAATGTTGCTCATTCTGGCGCTTCTGTTGATTTAGCTATTTTTTCTTTGCACCTTGCCGGTGCTTCATCTATTTTAGGCGCTGTTAATTTTATTTCTACTGTGGGGAATATACGGTCTCCTGGTTTGGTTGCTGAGCGAATTCCTTTGTTTGTATGAGCTGTTACCGTAACAGCTATTTTATTAGTTGCTGCTTTGCCTGTTTTAGCAGGGGCTATTACAATGCTTCTTACGGATCGTAATTTAAATACTTCATTCTTTGACCCAACTGGGGGAGGAGACCCTATTTTGTATATGCATCTATTTTCCAACACCTAATCTCTACCATTATTACGTACCTACTAATCTTATTAGGTGTGGCCTTCTTTACCTTATTAGAACGAAAAGCTTTAGGTTATTTTCAAATTCGAAAGGGTCCTAATAAACTAGGGATTATAGGTATCCCCCAACCTTTAGCAGACGCATTAAAACTTTTTACCAAAGAGTGAGTTACTCCTAACTTCTCTAACTACTTTCCTTTTATTTTAACACCGACAATTATACTTATCTTAGCATTGAGGATATGGCAACTGTTTCCGTCTTTTATACTTACCTTTCAAATAACCCTAGGAATATTTTTATTTCTTTGCATCTCCTCATTAACCGTCTACACGACACTCATAGCTGGTTGAACCTCAAACTCCAAATATGCCCTACTCGGGGCGATCCGAGCTATAGCCCAAACCATCTCCTACGAAGTTACCATAACTCTTATTATTATATTCTACCTATTCCTAACAATAGAAATAGATATTGTAAGAGTCCGTATAACGAATAGGCCTATCTGAACCATCACACTATTTTTCCCTTTAAGAGTCATGTGATTAGCAGTAATTCTCGCAGAAACAAATCGAGCTCCGTTTGATTTTGCAGAGGGAGAATCAGAACTTGTCTCAGGATTCAACATTGAATACGGAGGAGCAGGATTTGCCTTCCTATTTATAGCAGAATATAGAAACATCTTAATAATAAGACTAATAACCTCATGTTTGTTAACTAGCACCTTAATTATATCCATCCCAGTAGCTATTATTTTTTTATGAGCTCGAGGGAGCTTACCACGTTATCGCTATGACCTTTTAATGGCCATGGCTTGAAAATCATTTCTACCTTTTAGACTTGCAACATTAATCGCCTTGACAC
Anodonta_woodiana_isolate_AW22_HQ283345 TACTTTATATTTATTATTAGCATTATGGTCAGGTTTGATTGGGTTAGCTTTAAGTCTTTTAATTCGAGCAGAGTTGGGTCAGCCAGGAAGGCTTTTAGGGGATGATCAGTTGTATAATGTTATTGTTACGGCTCATGCTTTTATAATAATTTTCTTCTTAGTTATACCTATAATGATTGGAGGGTTTGGGAATTGATTAATTCCTTTAATAATTGGGGCTCCTGATATGGCTTTTCCTCGATTGAATAATTTAAGGTTTTGGTTACTTGTGCCAGCGCTATTTTTATTATTAAGGTCTTCTTTGGTGGAAAGGGGCGTTGGTACAGGGTGAACAGTATACCCACCTTTGTCTGGGAATGTTGCTCATTCTGGCGCTTCTGTTGATTTAGCTATTTTTTCTTTGCACCTTGCCGGTGCTTCATCTATTTTAGGCGCTGTTAATTTTATTTCTACTGTGGGGAATATACGGTCTCCTGGTTTGGTTGCTGAGCGAATTCCTTTGTTTGTATGAGCTGTTACCGTAACAGCTATTTTATTAGTTGCTGCTTTGCCTGTTTTAGCAGGGGCTATTACAATGCTTCTTACGGATCGTAATTTAAATACTTCATTCTTTGACCCAACTGGGGGAGGAGACCCTATTTTGTATATGCATCTATTTTCCAACACCTAATCTCTACCATTATTACGTACCTACTAATCTTATTAGGTGTGGCCTTCTTTACCTTATTAGAACGAAAAGCTTTAGGTTATTTTCAAATTCGAAAGGGTCCTAATAAACTAGGGATTATAGGTATCCCCCAACCTTTAGCAGACGCATTAAAACTTTTTACCAAAGAGTGAGTTACTCCTAACTTCTCTAACTACTTTCCTTTTATTTTAACACCGACAATTATACTTATCTTAGCATTGAGGATATGGCAACTGTTTCCGTCTTTTATACTTACCTTTCAAATAACCCTAGGAATATTTTTATTTCTTTGCATCTCCTCATTAACCGTCTACACGACACTCATAGCTGGTTGAACCTCAAACTCCAAATATGCCCTACTCGGGGCGATCCGAGCTATAGCCCAAACCATCTCCTACGAAGTTACCATAACTCTTATTATTATATTCTACCTATTCCTAACAATAGAAATAGATATTGTAAGAGTCCGTATAACGAATAGGCCTATCTGAACCATCACACTATTTTTCCCTTTAAGAGTCATGTGATTAGCAGTAATTCTCGCAGAAACAAATCGAGCTCCGTTTGATTTTGCAGAGGGAGAATCAGAACTTGTCTCAGGATTCAACATTGAATACGGAGGAGCAGGATTTGCCTTCCTATTTATAGCAGAATATAGAAACATCTTAATAATAAGACTAATAACCTCATGTTTGTTAACTAGCACCTTAATTATATCCATCCCAGTAGCTATTATTTTTTTATGAGCTCGAGGGAGCTTACCACGTTATCGCTATGACCTTTTAATGGCCATGGCTTGAAAATCATTTCTACCTTTTAGACTTGCAACATTAATCGCCTTGACAC
Anodonta_woodiana_isolate_AW123_HQ283347 TACTTTATATTTATTATTAGCATTATGGTCAGGTTTGATTGGGTTAGCTTTAAGTCTTTTAATTCGAGCAGAGTTGGGTCAGCCAGGAAGGCTTTTAGGGGATGATCAGTTGTATAATGTTATTGTTACGGCTCATGCTTTTATAATAATTTTCTTCTTAGTTATACCTATAATGATTGGAGGGTTTGGGAATTGATTAATTCCTTTAATAATTGGGGCTCCTGATATGGCTTTTCCTCGATTGAATAATTTAAGGTTTTGGTTACTTGTGCCAGCGCTATTTTTATTATTAAGGTCTTCTTTGGTGGAAAGGGGCGTTGGTACAGGGTGAACAGTATACCCACCTTTGTCTGGGAATGTTGCTCATTCTGGCGCTTCTGTTGATTTAGCTATTTTTTCTTTGCACCTTGCCGGTGCTTCATCTATTTTAGGCGCTGTTAATTTTATTTCTACTGTGGGGAATATACGGTCTCCTGGTTTGGTTGCTGAGCGAATTCCTTTGTTTGTATGAGCTGTTACCGTAACAGCTATTTTATTAGTTGCTGCTTTGCCTGTTTTAGCAGGGGCTATTACAATGCTTCTTACGGATCGTAATTTAAATACTTCATTCTTTGACCCAACTGGGGGAGGAGACCCTATTTTGTATATGCATCTATTTTCCAACACCTAATCTCTACCATTATTACGTACCTACTAATCTTATTAGGTGTGGCCTTCTTTACCTTATTAGAACGAAAAGCTTTAGGTTATTTTCAAATTCGAAAGGGTCCTAATAAACTAGGGATTATAGGTATCCCCCAACCTTTAGCAGACGCATTAAAACTTTTTACCAAAGAGTGAGTTACTCCTAACTTCTCTAACTACTTTCCTTTTATTTTAACACCGACAATTATACTTATCTTAGCATTGAGGATATGGCAACTGTTTCCGTCTTTTATACTTACCTTTCAAATAACCCTAGGAATATTTTTATTTCTTTGCATCTCCTCATTAACCGTCTACACGACACTCATAGCTGGTTGAACCTCAAACTCCAAATATGCCCTACTCGGGGCGATCCGAGCTATAGCCCAAACCATCTCCTACGAAGTTACCATAACTCTTATTATTATATTCTACCTATTCCTAACAATAGAAATAGATATTGTAAGAGTCCGTATAACGAATAGGCCTATCTGAACCATCACACTATTTTTCCCTTTAAGAGTCATGTGATTAGCAGTAATTCTCGCAGAAACAAATCGAGCTCCGTTTGATTTTGCAGAGGGAGAATCAGAACTTGTCTCAGGATTCAACATTGAATACGGAGGAGCAGGATTTGCCTTCCTATTTATAGCAGAATATAGAAACATCTTAATAATAAGACTAATAACCTCATGTTTGTTAACTAGCACCTTAATTATATCCATCCCAGTAGCTATTATTTTTTTATGAGCTCGAGGGAGCTTACCACGTTATCGCTATGACCTTTTAATGGCCATGGCTTGAAAATCATTTCTACCTTTTAGACTTGCAACATTAATCGCCTTGACAC
Anodonta_woodiana_isolate_AW124_HQ283346 TACTTTATATTTATTATTAGCATTATGGTCAGGTTTGATTGGGTTAGCTTTAAGTCTTTTAATTCGAGCAGAGTTGGGTCAGCCAGGAAGGCTTTTAGGGGATGATCAGTTGTATAATGTTATTGTTACGGCTCATGCTTTTATAATAATTTTCTTCTTAGTTATACCTATAATGATTGGAGGGTTTGGGAATTGATTAATTCCTTTAATAATTGGGGCTCCTGATATGGCTTTTCCTCGATTGAATAATTTAAGGTTTTGGTTACTTGTGCCAGCGCTATTTTTATTATTAAGGTCTTCTTTGGTGGAAAGGGGCGTTGGTACAGGGTGAACAGTATACCCACCTTTGTCTGGGAATGTTGCTCATTCTGGCGCTTCTGTTGATTTAGCTATTTTTTCTTTGCACCTTGCCGGTGCTTCATCTATTTTAGGCGCTGTTAATTTTATTTCTACTGTGGGGAATATACGGTCTCCTGGTTTGGTTGCTGAGCGAATTCCTTTGTTTGTATGAGCTGTTACCGTAACAGCTATTTTATTAGTTGCTGCTTTGCCTGTTTTAGCAGGGGCTATTACAATGCTTCTTACGGATCGTAATTTAAATACTTCATTCTTTGACCCAACTGGGGGAGGAGACCCTATTTTGTATATGCATCTATTTTCCAACACCTAATCTCTACCATTATTACGTACCTACTAATCTTATTAGGTGTGGCCTTCTTTACCTTATTAGAACGAAAAGCTTTAGGTTATTTTCAAATTCGAAAGGGTCCTAATAAACTAGGGATTATAGGTATCCCCCAACCTTTAGCAGACGCATTAAAACTTTTTACCAAAGAGTGAGTTACTCCTAACTTCTCTAACTACTTTCCTTTTATTTTAACACCGACAATTATACTTATCTTAGCATTGAGGATATGGCAACTGTTTCCGTCTTTTATACTTACCTTTCAAATAACCCTAGGAATATTTTTATTTCTTTGCATCTCCTCATTAACCGTCTACACGACACTCATAGCTGGTTGAACCTCAAACTCCAAATATGCCCTACTCGGGGCGATCCGAGCTATAGCCCAAACCATCTCCTACGAAGTTACCATAACTCTTATTATTATATTCTACCTATTCCTAACAATAGAAATAGATATTGTAAGAGTCCGTATAACGAATAGGCCTATCTGAACCATCACACTATTTTTCCCTTTAAGAGTCATGTGATTAGCAGTAATTCTCGCAGAAACAAATCGAGCTCCGTTTGATTTTGCAGAGGGAGAATCAGAACTTGTCTCAGGATTCAACATTGAATACGGAGGAGCAGGATTTGCCTTCCTATTTATAGCAGAATATAGAAACATCTTAATAATAAGACTAATAACCTCATGTTTGTTAACTAGCACCTTAATTATATCCATCCCAGTAGCTATTATTTTTTTATGAGCTCGAGGGAGCTTACCACGTTATCGCTATGACCTTTTAATGGCCATGGCTTGAAAATCATTTCTACCTTTTAGACTTGCAACATTAATCGCCTTGACAC
Anodonta_woodiana_isolate_AW125_HQ283348 TACTTTATATTTATTATTAGCATTATGGTCAGGTTTGATTGGGTTAGCTTTAAGTCTTTTAATTCGAGCAGAGTTGGGTCAGCCAGGAAGGCTTTTAGGGGATGATCAGTTGTATAATGTTATTGTTACGGCTCATGCTTTTATAATAATTTTCTTCTTAGTTATACCTATAATGATTGGAGGGTTTGGGAATTGATTAATTCCTTTAATAATTGGGGCTCCTGATATGGCTTTTCCTCGATTGAATAATTTAAGGTTTTGGTTACTTGTGCCAGCGCTATTTTTATTATTAAGGTCTTCTTTGGTGGAAAGGGGCGTTGGTACAGGGTGAACAGTATACCCACCTTTGTCTGGGAATGTTGCTCATTCTGGCGCTTCTGTTGATTTAGCTATTTTTTCTTTGCACCTTGCCGGTGCTTCATCTATTTTAGGCGCTGTTAATTTTATTTCTACTGTGGGGAATATACGGTCTCCTGGTTTGGTTGCTGAGCGAATTCCTTTGTTTGTATGAGCTGTTACCGTAACAGCTATTTTATTAGTTGCTGCTTTGCCTGTTTTAGCAGGGGCTATTACAATGCTTCTTACGGATCGTAATTTAAATACTTCATTCTTTGACCCAACTGGGGGAGGAGACCCTATTTTGTATATGCATCTATTTTCCAACACCTAATCTCTACCATTATTACGTACCTACTAATCTTATTAGGTGTGGCCTTCTTTACCTTATTAGAACGAAAAGCTTTAGGTTATTTTCAAATTCGAAAGGGTCCTAATAAACTAGGGATTATAGGTATCCCCCAACCTTTAGCAGACGCATTAAAACTTTTTACCAAAGAGTGAGTTACTCCTAACTTCTCTAACTACTTTCCTTTTATTTTAACACCGACAATTATACTTATCTTAGCATTGAGGATATGGCAACTGTTTCCGTCTTTTATACTTACCTTTCAAATAACCCTAGGAATATTTTTATTTCTTTGCATCTCCTCATTAACCGTCTACACGACACTCATAGCTGGTTGAACCTCAAACTCCAAATATGCCCTACTCGGGGCGATCCGAGCTATAGCCCAAACCATCTCCTACGAAGTTACCATAACTCTTATTATTATATTCTACCTATTCCTAACAATAGAAATAGATATTGTAAGAGTCCGTATAACGAATAGGCCTATCTGAACCATCACACTATTTTTCCCTTTAAGAGTCATGTGATTAGCAGTAATTCTCGCAGAAACAAATCGAGCTCCGTTTGATTTTGCAGAGGGAGAATCAGAACTTGTCTCAGGATTCAACATTGAATACGGAGGAGCAGGATTTGCCTTCCTATTTATAGCAGAATATAGAAACATCTTAATAATAAGACTAATAACCTCATGTTTGTTAACTAGCACCTTAATTATATCCATCCCAGTAGCTATTATTTTTTTATGAGCTCGAGGGAGCTTACCACGTTATCGCTATGACCTTTTAATGGCCATGGCTTGAAAATCATTTCTACCTTTTAGACTTGCAACATTAATCGCCTTGACAC
Anodonta_woodiana_pacifica_isolate_1 NNNNNNNNNNNNNNNNNNNNNNNNNNNNNNNNNNNNNNNNNNNNNNNNNNNNNNNNNNNNNNNNNNNNNNNNNNNNNNNNNNNNNNNNNNNNNNNNNNNNNNNNNNNNNNNNNNNNNNNNNNNNNNNNNNNNNNNNNNNNNNNNNNNNNNNNNNNNNNNNNNNNNNNNNNNNNNNNNNNNNNNNNNNNNNNNNNNNNNNNNNNNNNNNNNNNNNNNNNNNNNNNNNNNNNNNNNNNNNNNNNNNNNNNNNNNNNNNNNNNNNNNNNNNNNNNNNNNNNNNNNNNNNNNNNNNNNNNNNNNNNNNNNNNNNNNNNNNNNNNNNNNNNNNNNNNNNNNNNNNNNNNNNNNNNNNNNNNNNNNNNNNNNNNNNNNNNNNNNNNNNNNNNNNNNNNNNNNNNNNNNNNNNNNNNNNNNNNNNNNNNNNNNNNNNNNNNNNNNNNNNNNNNNNNNNNNNNNNNNNNNNNNNNNNNNNNNNNNNNNNNNNNNNNNNNNNNNNNNNNNNNNNNNNNNNNNNNNNNNNNNNNNNNNNNNNNNNNNNNNNNNNNNNNNNNNNNNNNNNNNNNNNNNNNNNNNNNNNNNNNNNNNNNNNNNNNNNNNNNNNNNNNNNNNNNNNNNNNNNNNNNNNNNNNNNNNNNNNNNNNNNNNNNNNNNNNNNNNNTCCAACACCTAATCTCCACCATTATTACGTACCTGCTAATCTTATTAGGTGTGGCCTTCTTTACCTTATTAGAACGAAAAGCTTTAGGTTATTTTCAAATTCGAAAGGGCCCTAATAAACTAGGAATTATAGGTATCCCCCAACCTTTAGCAGACGCGTTAAAACTTTTTACCAAAGAATGAGTTACTCCTACCTCCTCTAACTACTTTCCTTTTATTTTAACACCGACAATTATACTTATCTTAGCATTGAGGATATGGCAACTATTTCCATCTCTTATACTTTCCTTTCAAATAACGCTAGGAATATTTTTATTTATCTGCATCTCCTCATTAACCGTCTACACCACACTTATAGCTGGTTGAACCTCAAACTCCAAATATGCCCTACTTGGGGCGATCCGAGCTATAGCCCAAACTATTTCCTACGAAGTCACCATAACTCTTATTATTATATTCTATCTATTCCTAACAATGGAAATAGACATTGTAAGAGTTCGTATAACAAATACATCTATCTGAACCATCCTACTATTTTTCCCTTTAAGAATCATGTGATTAGCNNNNNNNNNNNNNNNNNNNNNNNNNNNNNNNNNNNNNNNNNNNNNNNNNNNNNNNNNNNNNNNNNNNNNNNNNNNNNNNNNNNNNNNNNNNNNNNNNNNNNNNNNNNNNNNNNNNNNNNNNNNNNNNNNNNNNNNNNNNNNNNNNNNNNNNNNNNNNNNNNNNNNNNNNNNNNNNNNNNNNNNNNNNNNNNNNNNNNNNNNNNNNNNNNNNNNNNNNNNNNNNNNNNNNNNNNNNNNNNNNNNNNNNNNNNNNNNNNNNNNNNNNNNNNNNNNNNNNNNNNNNNNNNNNNNNNNNNNNNNNNNNNNNNNNNNNN
Anodonta_woodiana_pacifica_isolate_3 NNNNNNNNNNNNNNNNNNNNNNNNNNNNNNNNNNNNNNNNNNNNNNNNNNNNNNNNNNNNNNNNNNNNNNNNNNNNNNNNNNNNNNNNNNNNNNNNNNNNNNNNNNNNNNNNNNNNNNNNNNNNNNNNNNNNNNNNNNNNNNNNNNNNNNNNNNNNNNNNNNNNNNNNNNNNNNNNNNNNNNNNNNNNNNNNNNNNNNNNNNNNNNNNNNNNNNNNNNNNNNNNNNNNNNNNNNNNNNNNNNNNNNNNNNNNNNNNNNNNNNNNNNNNNNNNNNNNNNNNNNNNNNNNNNNNNNNNNNNNNNNNNNNNNNNNNNNNNNNNNNNNNNNNNNNNNNNNNNNNNNNNNNNNNNNNNNNNNNNNNNNNNNNNNNNNNNNNNNNNNNNNNNNNNNNNNNNNNNNNNNNNNNNNNNNNNNNNNNNNNNNNNNNNNNNNNNNNNNNNNNNNNNNNNNNNNNNNNNNNNNNNNNNNNNNNNNNNNNNNNNNNNNNNNNNNNNNNNNNNNNNNNNNNNNNNNNNNNNNNNNNNNNNNNNNNNNNNNNNNNNNNNNNNNNNNNNNNNNNNNNNNNNNNNNNNNNNNNNNNNNNNNNNNNNNNNNNNNNNNNNNNNNNNNNNNNNNNNNNNNNNNNNNNNNNNNNNNNNNNNNNNNNNNNNNNNNNNNNTCCAACACCTAATCTCCACCATTATTACGTACCTGCTAATCTTATTAGGTGTGGCCTTCTTTACCTTATTAGAACGAAAAGCTTTAGGTTATTTTCAAATTCGAAAGGGCCCTAATAAACTAGGAATTATAGGTATCCCCCAACCTTTAGCAGACGCGTTAAAACTTTTTACCAAAGAATGAGTTACTCCTACCTCCTCTAACTACTTTCCTTTTATTTTAACACCGACAATTATACTTATCTTAGCATTGAGGATATGGCAACTATTTCCATCTCTTATACTTTCCTTTCAAATAACGCTAGGAATATTTTTATTTATCTGCATCTCCTCATTAACCGTCTACACCACACTTATAGCTGGTTGAACCTCAAACTCCAAATATGCCCTACTTGGGGCGATCCGAGCTATGGCCCAAACTATTTCCTACGAAGTCACCATAACTCTTATTATTATATTCTACCTATTCCTAACAATAGAAATAGACATTGTAAGAGTTCGTATAACAAATACATCTATCTGAACCATCATACTATTTTTCCCTTTAAGAATCATGTGATTAGCNNNNNNNNNNNNNNNNNNNNNNNNNNNNNNNNNNNNNNNNNNNNNNNNNNNNNNNNNNNNNNNNNNNNNNNNNNNNNNNNNNNNNNNNNNNNNNNNNNNNNNNNNNNNNNNNNNNNNNNNNNNNNNNNNNNNNNNNNNNNNNNNNNNNNNNNNNNNNNNNNNNNNNNNNNNNNNNNNNNNNNNNNNNNNNNNNNNNNNNNNNNNNNNNNNNNNNNNNNNNNNNNNNNNNNNNNNNNNNNNNNNNNNNNNNNNNNNNNNNNNNNNNNNNNNNNNNNNNNNNNNNNNNNNNNNNNNNNNNNNNNNNNNNNNNNNNN
Anodonta_woodiana_pacifica_isolate_44 NNNNNNNNNNNNNNNNNNNNNNNNNNNNNNNNNNNNNNNNNNNNNNNNNNNNNNNNNNNNNNNNNNNNNNNNNNNNNNNNNNNNNNNNNNNNNNNNNNNNNNNNNNNNNNNNNNNNNNNNNNNNNNNNNNNNNNNNNNNNNNNNNNNNNNNNNNNNNNNNNNNNNNNNNNNNNNNNNNNNNNNNNNNNNNNNNNNNNNNNNNNNNNNNNNNNNNNNNNNNNNNNNNNNNNNNNNNNNNNNNNNNNNNNNNNNNNNNNNNNNNNNNNNNNNNNNNNNNNNNNNNNNNNNNNNNNNNNNNNNNNNNNNNNNNNNNNNNNNNNNNNNNNNNNNNNNNNNNNNNNNNNNNNNNNNNNNNNNNNNNNNNNNNNNNNNNNNNNNNNNNNNNNNNNNNNNNNNNNNNNNNNNNNNNNNNNNNNNNNNNNNNNNNNNNNNNNNNNNNNNNNNNNNNNNNNNNNNNNNNNNNNNNNNNNNNNNNNNNNNNNNNNNNNNNNNNNNNNNNNNNNNNNNNNNNNNNNNNNNNNNNNNNNNNNNNNNNNNNNNNNNNNNNNNNNNNNNNNNNNNNNNNNNNNNNNNNNNNNNNNNNNNNNNNNNNNNNNNNNNNNNNNNNNNNNNNNNNNNNNNNNNNNNNNNNNNNNNNNNNNNNNNNNNNNNNNNNNNNTCCAACACCTAATCTCCACCATTATTACGTACCTGCTAATCTTATTAGGTGTGGCCTTCTTTACCTTATTAGAACGAAAAGCTTTAGGTTATTTTCAAATTCGAAAGGGCCCTAATAAACTAGGAATTATAGGTATCCCCCAACCTTTAGCAGACGCGTTAAAACTTTTTACCAAAGAATGAGTTACTCCTACCTCCTCTAACTACTTTCCTTTTATTTTAACACCGACAATTATACTTATCTTAGCATTGAGGATATGGCAACTATTTCCATCTCTTATACTTTCCTTTCAAATAACGCTAGGAATATTTTTATTTATCTGCATCTCCTCATTAACCGTCTACACCACACTTATAGCTGGTTGAACCTCAAACTCCAAATATGCCCTACTTGGGGCGATCCGAGCTATAGCCCAAACTATTTCCTACGAAGTCACCATAACCCTTATTATTATATTCTATCTATTCCTAACAATGGAAATAGACATTGTAAGAGTTCGTATAACAAATACATCTATCTGAACCATCCTACTATTTTTCCCTTTAAGAATCATGTGATTAGCNNNNNNNNNNNNNNNNNNNNNNNNNNNNNNNNNNNNNNNNNNNNNNNNNNNNNNNNNNNNNNNNNNNNNNNNNNNNNNNNNNNNNNNNNNNNNNNNNNNNNNNNNNNNNNNNNNNNNNNNNNNNNNNNNNNNNNNNNNNNNNNNNNNNNNNNNNNNNNNNNNNNNNNNNNNNNNNNNNNNNNNNNNNNNNNNNNNNNNNNNNNNNNNNNNNNNNNNNNNNNNNNNNNNNNNNNNNNNNNNNNNNNNNNNNNNNNNNNNNNNNNNNNNNNNNNNNNNNNNNNNNNNNNNNNNNNNNNNNNNNNNNNNNNNNNNNN
Anodonta_woodiana_pacifica_isolate_56 NNNNNNNNNNNNNNNNNNNNNNNNNNNNNNNNNNNNNNNNNNNNNNNNNNNNNNNNNNNNNNNNNNNNNNNNNNNNNNNNNNNNNNNNNNNNNNNNNNNNNNNNNNNNNNNNNNNNNNNNNNNNNNNNNNNNNNNNNNNNNNNNNNNNNNNNNNNNNNNNNNNNNNNNNNNNNNNNNNNNNNNNNNNNNNNNNNNNNNNNNNNNNNNNNNNNNNNNNNNNNNNNNNNNNNNNNNNNNNNNNNNNNNNNNNNNNNNNNNNNNNNNNNNNNNNNNNNNNNNNNNNNNNNNNNNNNNNNNNNNNNNNNNNNNNNNNNNNNNNNNNNNNNNNNNNNNNNNNNNNNNNNNNNNNNNNNNNNNNNNNNNNNNNNNNNNNNNNNNNNNNNNNNNNNNNNNNNNNNNNNNNNNNNNNNNNNNNNNNNNNNNNNNNNNNNNNNNNNNNNNNNNNNNNNNNNNNNNNNNNNNNNNNNNNNNNNNNNNNNNNNNNNNNNNNNNNNNNNNNNNNNNNNNNNNNNNNNNNNNNNNNNNNNNNNNNNNNNNNNNNNNNNNNNNNNNNNNNNNNNNNNNNNNNNNNNNNNNNNNNNNNNNNNNNNNNNNNNNNNNNNNNNNNNNNNNNNNNNNNNNNNNNNNNNNNNNNNNNNNNNNNNNNNNNNNNNNNNNNTCCAACACCTAATCTCCACCATTATTACGTACCTGCTAATCTTATTAGGTGTGGCCTTCTTTACCTTATTAGAACGAAAAGCTTTAGGTTATTTTCAAATTCGAAAGGGCCCTAATAAACTAGGAATTATAGGTATCCCCCAACCTTTAGCAGACGCGTTAAAACTTTTTACCAAAGAATGAGTTACTCCTACCTCCTCTAACTACTTTCCTTTTATTTTAACACCGACAATTATACTTATCTTAGCATTGAGGATATGGCAACTATTTCCATCTCTTATACTTTCCTTTCAAATAACGCTAGGAATATTTTTATTTATCTGCATCTCCTCATTAACCGTCTACACCACACTTATAGCTGGTTGAACCTCAAACTCCAAATATGCCCTACTTGGGGCGATCCGAGCTATAGCCCAAACTATTTCCTACGAAGTCACCATAACTCTTATTATTATGTTCTATCTATTCCTAACAATGGAAATAGACATTGTAAGAGTTCGTATAACAAATACATCTATCTGAACCATCCTACTATTTTTCCCTTTAAGAATCATGTGATTAGCNNNNNNNNNNNNNNNNNNNNNNNNNNNNNNNNNNNNNNNNNNNNNNNNNNNNNNNNNNNNNNNNNNNNNNNNNNNNNNNNNNNNNNNNNNNNNNNNNNNNNNNNNNNNNNNNNNNNNNNNNNNNNNNNNNNNNNNNNNNNNNNNNNNNNNNNNNNNNNNNNNNNNNNNNNNNNNNNNNNNNNNNNNNNNNNNNNNNNNNNNNNNNNNNNNNNNNNNNNNNNNNNNNNNNNNNNNNNNNNNNNNNNNNNNNNNNNNNNNNNNNNNNNNNNNNNNNNNNNNNNNNNNNNNNNNNNNNNNNNNNNNNNNNNNNNNNN
Anodonta_woodiana_pacifica_isolate_66 NNNNNNNNNNNNNNNNNNNNNNNNNNNNNNNNNNNNNNNNNNNNNNNNNNNNNNNNNNNNNNNNNNNNNNNNNNNNNNNNNNNNNNNNNNNNNNNNNNNNNNNNNNNNNNNNNNNNNNNNNNNNNNNNNNNNNNNNNNNNNNNNNNNNNNNNNNNNNNNNNNNNNNNNNNNNNNNNNNNNNNNNNNNNNNNNNNNNNNNNNNNNNNNNNNNNNNNNNNNNNNNNNNNNNNNNNNNNNNNNNNNNNNNNNNNNNNNNNNNNNNNNNNNNNNNNNNNNNNNNNNNNNNNNNNNNNNNNNNNNNNNNNNNNNNNNNNNNNNNNNNNNNNNNNNNNNNNNNNNNNNNNNNNNNNNNNNNNNNNNNNNNNNNNNNNNNNNNNNNNNNNNNNNNNNNNNNNNNNNNNNNNNNNNNNNNNNNNNNNNNNNNNNNNNNNNNNNNNNNNNNNNNNNNNNNNNNNNNNNNNNNNNNNNNNNNNNNNNNNNNNNNNNNNNNNNNNNNNNNNNNNNNNNNNNNNNNNNNNNNNNNNNNNNNNNNNNNNNNNNNNNNNNNNNNNNNNNNNNNNNNNNNNNNNNNNNNNNNNNNNNNNNNNNNNNNNNNNNNNNNNNNNNNNNNNNNNNNNNNNNNNNNNNNNNNNNNNNNNNNNNNNNNNNNNNNNNNNNNTCCAACACCTAATCTCCACCATTATTACGTACCTGCTAATCTTATTAGGTGTGGCCTTCTTTACCTTATTAGAACGAAAAGCTTTAGGTTATTTTCAAATTCGAAAGGGCCCTAATAAACTAGGAATTATAGGTATCCCCCAACCTTTAGCAGACGCGTTAAAACTTTTTACCAAAGAATGAGTTACTCCTACCTCCTCTAACTACTTTCCTTTTATTTTAACACCGACAATTATACTTATCTTAGCATTGAGGATATGGCAACTATTTCCATCTCTTATACTTTCCTTTCAAATAACGCTAGGAATATTTTTATTTATCTGCATCTCCTCATTAACCGTCTACACCACACTTATAGCTGGTTGAACCTCAAACTCCAAATATGCCCTACTTGGGGCGATCCGAGCTATAGCCCAAACTATTTCCTACGAAGTCACCATAACTCTTATTATTATGTTCTATCTATTCCTAACAATGGAAATAGACATTGTAAGAGTTCGTATAACAAATACATCTATCTGAACCATCCTACTATTTTTCCCTTTAAGAATCATGTGATTAGCNNNNNNNNNNNNNNNNNNNNNNNNNNNNNNNNNNNNNNNNNNNNNNNNNNNNNNNNNNNNNNNNNNNNNNNNNNNNNNNNNNNNNNNNNNNNNNNNNNNNNNNNNNNNNNNNNNNNNNNNNNNNNNNNNNNNNNNNNNNNNNNNNNNNNNNNNNNNNNNNNNNNNNNNNNNNNNNNNNNNNNNNNNNNNNNNNNNNNNNNNNNNNNNNNNNNNNNNNNNNNNNNNNNNNNNNNNNNNNNNNNNNNNNNNNNNNNNNNNNNNNNNNNNNNNNNNNNNNNNNNNNNNNNNNNNNNNNNNNNNNNNNNNNNNNNNNN
Anodonta_Anodonta_woodiana_voucher_2 NNNNNNNNNNNNNNTATTAGCATTATGGTCAGGTTTGATTGGGTTAGCTTTAAGTCTTTTAATTCGAGCAGAGTTGGGTCAGCCAGGAAGGCTTTTAGGGGATGATCAGTTGTATAATGTTATTGTTACGGCTCATGCTTTTATAATAATTTTCTTCTTAGTTATACCTATAATGATTGGAGGGTTTGGGAATTGATTAATTCCTTTAATAATTGGGGCTCCTGATATGGCTTTTCCTCGATTGAATAATTTAAGGTTTTGGTTACTTGTGCCAGCGCTATTTTTATTATTAAGGTCTTCTTTGGTGGAAAGGGGCGTTGGTACAGGGTGAACAGTATACCCACCTTTGTCTGGGAATGTTGCTCATTCTGGCGCTTCTGTTGATTTAGCTATTTTTTCTTTGCACCTTGCCGGTGCTTCATCTATTTTAGGCGCTGTTAATTTTATTTCTACTGTGGGGAATATACGGTCTCCTGGTTTGGTTGCTGAGCGAATTCCTTTGTTTGTATGAGCTGTTACCGTAACAGCTATTTTATTAGTTGCTGCTTTGCCTGTTTTAGCAGGGGCTATTACAATGCTTCTTACGGATCGTAATTTAAATACTTCATTCTTTGACCCAACTGGGGGAGGAGACCCTATTTTGTATATGCATCTATTTNNNNNNNNNNNNNNNNNNNNNNNNNNNNNNNNNNNNNNNNNNNNNNNNNNNNNNNNNNNNNNNNNNNNNNNNNNNNNNNNNNNNNNNNNNNNNNNNNNNNNNNNNNNNNNNNNNNNNNNNNNNNNNNNNNNNNNNNNNNNNNNNNNNNNNNNNNNNNNNNNNNNNNNNNNNNNNNNNNNNNNNNNNNNNNNNNNNNNNNNNNNNNNNNNNNNNNNNNNNNNNNNNNNNNNNNNNNNNNNNNNNNNNNNNNNNNNNNNNNNNNNNNNNNNNNNNNNNNNNNNNNNNNNNNNNNNNNNNNNNNNNNNNNNNNNNNNNNNNNNNNNNNNNNNNNNNNNNNNNNNNNNNNNNNNNNNNNNNNNNNNNNNNNNNNNNNNNNNNNNNNNNNNNNNNNNNNNNNNNNNNNNNNNNNNNNNNNNNNNNNNNNNNNNNNNNNNNNNNNNNNNNNNNNNNNNNNNNNNNNNNNNNNNNNNNNNNNNNNNNNNNNNNNNNNNNNNNNNNNNNNNNNNNNNNNNNNNNNNNNNNNNNNNNNNNNNNNNNNNNNNNNNNNNNNNNNNNNNNNNNNNNNNNNNNNNNNNNNNNNNNNNNNNNNNNNNNNNNNNNNNNNNNNNNNNNNNNNNNNNNNNNNNNNNNNNNNNNNNNNNNNNNNNNNNNNNNNNNNNNNNNNNNNNNNNNNNNNNNNNNNNNNNNNNNNNNNNNNNNNNNNNNNNNNNNNNNNNNNNNNNNNNNNNNNNNNNNNNNNNNNNNNNNNNNNNNNNNNNNNNNNNNNNNNNNNNNNNNNNNNNNNNNNNNNNNNNNNNNNNNNNNNNNNNNNNNNNNNNNNNNNNNNNNNNNNNNNNNNNNNNNNNNNNNNNNNNNNNNNNNNNNNNNNNNNNNNNN
Anodonta_woodiana_woodiana_isolate_12 NNNNNNNNNNNNNNNNNNNNNNNNNNNNNNNNNNNNNNNNNNNNNNNNNNNNNNNNNNNNNNNNNNNNNNNNNNNNNNNNNNNNNNNNNNNNNNNNNNNNNNNNNNNNNNNNNNNNNNNNNNNNNNNNNNNNNNNNNNNNNNNNNNNNNNNNNNNNNNNNNNNNNNNNNNNNNNNNNNNNNNNNNNNNNNNNNNNNNNNNNNNNNNNNNNNNNNNNNNNNNNNNNNNNNNNNNNNNNNNNNNNNNNNNNNNNNNNNNNNNNNNNNNNNNNNNNNNNNNNNNNNNNNNNNNNNNNNNNNNNNNNNNNNNNNNNNNNNNNNNNNNNNNNNNNNNNNNNNNNNNNNNNNNNNNNNNNNNNNNNNNNNNNNNNNNNNNNNNNNNNNNNNNNNNNNNNNNNNNNNNNNNNNNNNNNNNNNNNNNNNNNNNNNNNNNNNNNNNNNNNNNNNNNNNNNNNNNNNNNNNNNNNNNNNNNNNNNNNNNNNNNNNNNNNNNNNNNNNNNNNNNNNNNNNNNNNNNNNNNNNNNNNNNNNNNNNNNNNNNNNNNNNNNNNNNNNNNNNNNNNNNNNNNNNNNNNNNNNNNNNNNNNNNNNNNNNNNNNNNNNNNNNNNNNNNNNNNNNNNNNNNNNNNNNNNNNNNNNNNNNNNNNNNNNNNNNNNNNNTCCAACACCTAATCTCCACCATTATTACGTACCTGCTAATCTTATTAGGTGTGGCCTTCTTTACCTTATTAGAACGAAAAGCTTTAGGTTATTTTCAAATTCGAAAGGGCCCTAATAAACTAGGAATTATAGGTATCCCCCAACCTTTAGCAGACGCGTTAAAACTTTTTACCAAAGAATGAGTTACTCCTACCTCCTCTAACTACTTTCCTTTTATTTTAACACCGACAATTATACTTATCTTAGCATTGAGGATATGGCAACTATTTCCATCTCTTATACTTTCCTTTCAAATAACGCTAGGAATATTTTTATTTATCTGCATCTCCTCATTAACCGTCTACACCACACTTATAGCTGGTTGAACCTCAAACTCCAAATATGCCCTACTTGGGGCGATCCGAGCTATAGCCCAAACTATTTCCTACGAAGTCACCATAACTCTTATTATTATGTTCTACCTATTCCTAACAATGGAAATAGACATTGTAAGAGTTCGTATAACAAATACATCTATCTGAACCATCCTACTATTTTTCCCTTTAAGAATCATGTGATTAGCNNNNNNNNNNNNNNNNNNNNNNNNNNNNNNNNNNNNNNNNNNNNNNNNNNNNNNNNNNNNNNNNNNNNNNNNNNNNNNNNNNNNNNNNNNNNNNNNNNNNNNNNNNNNNNNNNNNNNNNNNNNNNNNNNNNNNNNNNNNNNNNNNNNNNNNNNNNNNNNNNNNNNNNNNNNNNNNNNNNNNNNNNNNNNNNNNNNNNNNNNNNNNNNNNNNNNNNNNNNNNNNNNNNNNNNNNNNNNNNNNNNNNNNNNNNNNNNNNNNNNNNNNNNNNNNNNNNNNNNNNNNNNNNNNNNNNNNNNNNNNNNNNNNNNNNNNN
Anodontoides_ferussacianus_clone_1 NNNNNNNTACTTGTTGTTAGCTTTGTGGTCTGGTCTTATTGGGTTAGCTTTGAGGCTTGTAATTCGAGCTGAATTAGGCCAGCCTGGAAGGTTATTGGGGGATGATCAATTGTATAATGTTATTGTTACGGCTCATGCCTTTATAATAATTTTCTTTTTAGTAATGCCAATGATGATTGGGGGGTTTGGTAATTGACTCATCCCCTTGATGATTGGTGCTCCTGATATGGCTTTTCCTCGGTTAAATAATCTAAGATTTTGGCTTCTCGTACCGGCTTTGTTCTTATTATTAAGATCTTCATTGGTCGAGAGAGGCGTAGGTACTGGTTGAACAGTGTATCCTCCCTTGTCGGGGAATGTAGCTCATTCAGGAGCTTCAGTGGATTTGGCTATTTTTTCTTTACATCTCGCTGGTGCTTCATCAATTTTAGGTGCTATCAATTTTATTTCTACTGTTGGGAACATACGGTCTCCCGGTTTGGTTGCCGAACGAATTCCTTTATTTGTATGGGCTGTTGCCGTAACAGCTGTGTTACTAGTTGCTGCTCTTCCGGTTTTAGCAGGTGCCATTACGATACTCCTTACTGACCGTAATTTAAATACTTCTTTTTTTGACCCTACGGGAGGNNNNNNNNNNNNNNNNNNNNNNNNNNNNNNNTTCAGCACCTAATCTCTACTTTTGTCACGTACCTCCTAATTTTACTAGGCGTGGCATTTTTTACTTTATTAGAACGAAAAGCTCTTGGATATTTTCAAATTCGGAAAGGCCCTAATAAACTGGGAATTATAGGGATTCCTCAACCCCTGGCAGATGCCTTAAAACTTTTTGTTAAAGAATGAGTTACTCCATCATATTCTAACTTTCTTCCTTTCATCTTAACCCCAACAATTATACTTGTCCTAGCTTTAAGGATATGACAACTATTCCCCTCTTATATACTATCAACCCAATTAACACTAGGCATACTTCTATTTCTATGTATTTCTTCATTAGCTGTCTACACAACACTCATGGCAGGCTGATCATCCAACTCTAAATATGCCTTACTGGGAGCTACTCGAGCCATAGCTCAAACTATTTCTTATGAAGTAACCATAACTTTAATCATTATTTTTTACCTATTCTTAGCAATACAGATGGACATTGTAAGAATTCGTTTAACAAGCATATCTACTTGAGCAATTATGCTATTTATACCTTTAAGAGTCATATGGCTAGCGGTTATTTTTGCAGAGACAAACCGAGCCCCATTTGATTTTGCGGAGGGAGAATCAGAGCTAGTCTCAGGATTTAACATCGAATACGGAAGAGCTGGATTTGCCTTCTTATTCATAGCTGAATACAGCAATATTCTAATAATAAGCCTTATAACCTCGTGCTTATTAACAGGCACTTTAATAATATCTATTCCAGTAGCCGTTATCTTCCTATGAGCCCGAGGAANNNNNNNNNNNNNNNNNNNNNNNNNNNNNNNNNNNNNNNNNNNNNNNNNNNNNNNNNNNNNNNNNNNNNNNNNNNNNNNNNNNNNNNNNN
Anodontoides_ferussacianus_clone_2 NNNNNNNTACTTGTTGTTAGCTTTGTGGTCTGGTCTTATTGGGTTAGCTTTGAGGCTTGTAATTCGAGCTGAATTAGGCCAGCCTGGAAGGTTATTGGGGGATGATCAATTGTATAATGTTATTGTTACGGCTCATGCCTTTATAATAATTTTCTTTTTAGTAATGCCAATGATGATTGGGGGGTTTGGTAATTGACTCATCCCCTTGATGATTGGTGCTCCTGATATGGCTTTTCCTCGGTTAAATAATCTAAGATTTTGGCTTCTCGTACCGGCTTTGTTCTTATTATTAAGATCTTCATTGGTCGAGAGAGGCGTAGGTACTGGTTGAACAGTGTATCCTCCCTTGTCGGGGAATGTAGCTCATTCAGGAGCTTCAGTGGATTTGGCTATTTTTTCTTTACATCTCGCTGGTGCTTCATCAATTTTAGGTGCTATCAATTTTATTTCTACTGTTGGGAACATACGGTCTCCCGGTTTGGTTGCCGAACGAATTCCTTTATTTGTATGGGCTGTTGCCGTAACAGCTGTGTTACTAGTTGCTGCTCTTCCGGTTTTAGCAGGTGCCATTACGATACTCCTTACTGACCGTAATTTAAATACTTCTTTTTTTGACCCTACGGGAGGGGGTGACCCAATTTTGTATNNNNNNNNNNNNTTCAGCACCTAATCTCTACTTTTGTCACGTACCTCCTAATTTTACTAGGCGTGGCATTTTTTACTTTATTAGAACGAAAAGCTCTTGGATATTTTCAAATTCGGAAAGGCCCTAATAAACTGGGAATTATAGGGATTCCTCAACCCCTGGCAGATGCCTTAAAACTTTTTGTTAAAGAATGAGTTACTCCATCATATTCTAACTTTCTTCCTTTCATCTTAACCCCAACAATTATACTTGTCCTAGCTTTAAGGATATGACAACTATTCCCCTCTTATATACTATCAACCCAATTAACACTAGGCATACTTCTATTTCTATGTATTTCTTCATTAGCTGTCTACACAACACTCATGGCAGGCTGATCATCCAACTCTAAATATGCCTTACTGGGAGCTACTCGAGCCATAGCTCAAACTATTTCTTATGAAGTAACCATAACTTTAATCATTATTTTTTACCTATTCTTAGCAATACAGATGGACATTGTAAGAATTCGTTTAACAAGCATATCTACTTGAGCAATTATGCTATTTATACCTTTAAGAGTCATATGGCTAGCGGTTATTTTTGCAGAGACAAACCGAGCCCCATTTGATTTTGCGGAGGGAGAATCAGAGCTAGTCTCAGGATTTAACATCGAATACGGAAGAGCTGGATTTGCCTTCTTATTCATAGCTGAATACAGCAATATTCTAATAATAAGCCTTATAACCTCGTGCTTATTAACAGGCACTTTAATAATATCTATTCCAGTAGCCGTTATCTTCCTATGAGCCCGAGGAANNNNNNNNNNNNNNNNNNNNNNNNNNNNNNNNNNNNNNNNNNNNNNNNNNNNNNNNNNNNNNNNNNNNNNNNNNNNNNNNNNNNNNNNNN
Anodontoides_ferussacianus_clone_3 NNNNNNNTACTTGTTGTTAGCTTTGTGGTCTGGTCTTATTGGGTTAGCTTTGAGGCTTGTAATTCGAGCTGAATTAGGCCAGCCTGGAAGGTTATTGGGGGATGATCAATTGTATAATGTTATTGTTACGGCTCATGCCTTTATAATAATTTTCTTTTTAGTAATGCCAATGATGATTGGGGGGTTTGGTAATTGACTCATCCCCTTGATGATTGGTGCTCCTGATATGGCTTTTCCTCGGTTAAATAATCTAAGATTTTGGCTTCTCGTACCGGCTTTGTTCTTATTATTAAGATCTTCATTGGTCGAGAGAGGCGTAGGTACTGGTTGAACAGTGTATCCTCCCTTGTCGGGGAATGTAGCTCATTCAGGAGCTTCAGTGGATTTGGCTATTTTTTCTTTACATCTCGCTGGTGCTTCATCAATTTTAGGTGCTATCAATTTTATTTCTACTGTTGGGAACATACGGTCTCCCGGTTTGGTTGCCGAACGAATTCCTTTATTTGTATGGGCTGTTGCCGTAACAGCTGTGTTACTAGTTGCTGCTCTTCCGGTTTTAGCAGGTGCCATTACGATACTCCTTACTGACCGTAATTTAAATACTTCTTTTTTTGACCCTACGGGAGGGGGTGACCCAATTTTGTATNNNNNNNNNNNNTTCAGCACCTAATCTCTACTTTTGTCACGTACCTCCTAATTTTACTAGGCGTGGCATTTTTTACTTTATTAGAACGAAAAGCTCTTGGATATTTTCAAATTCGGAAAGGCCCTAATAAACTGGGAATTATAGGGATTCCTCAACCCCTGGCAGATGCCTTAAAACTTTTTGTTAAAGAATGAGTTACTCCATCATATTCTAACTTTCTTCCTTTCATCTTAACCCCAACAATTATACTTGTCCTAGCTTTAAGGATATGACAACTATTCCCCTCTTATATACTATCAACCCAATTAACACTAGGCATACTTCTATTTCTATGTATTTCTTCATTAGCTGTCTACACAACACTCATGGCAGGCTGATCATCCAACTCTAAATATGCCTTACTGGGAGCTACTCGAGCCATAGCTCAAACTATTTCTTATGAAGTAACCATAACTTTAATCATTATTTTTTACCTATTCTTAGCAATACAGATGGACATTGTAAGAATTCGTTTAACAAGCATATCTACTTGAGCAATTATGCTATTTATACCTTTAAGAGTCATATGGCTAGCGGTTATTTTTGCAGAGACAAACCGAGCCCCATTTGATTTTGCGGAGGGAGAATCAGAGCTAGTCTCAGGATTTAACATCGAATACGGAAGAGCTGGATTTGCCTTCTTATTCATAGCTGAATACAGCAATATTCTAATAATAAGCCTTATAACCTCGTGCTTATTAACAGGCACTTTAATAATATCTATTCCAGTAGCCGTTATCTTCCTATGAGCCCGAGGAANNNNNNNNNNNNNNNNNNNNNNNNNNNNNNNNNNNNNNNNNNNNNNNNNNNNNNNNNNNNNNNNNNNNNNNNNNNNNNNNNNNNNNNNNN
Anodontoides_ferussacianus_complex_sp_denigrata_CS-2017_clone_1 NNNNNNNTACCTAGTGTTGGCCTTGTGGTCCGGTTTGATTGGGTTAGCCTTGAGGCTTTTGATTCGAGCCGAGTTGGGGCAACCTGGAAGGTTACTTGGGGATGATCAGTTATACAACGTTATTGTTACGGCTCATGCCTTTATAATAATTTTCTTCTTAGTGATGCCTATGATGATTGGGGGGTTTGGGAATTGGCTCATTCCCTTGATGATTGGTGCCCCTGATATAGCTTTCCCTCGGCTGAATAATTTGAGTTTTTGGCTCCTTGTTCCGGCCTTGTTTTTATTGTTAAGATCTTCATTGGTTGAAAGAGGGGTAGGTACTGGTTGGACAGTGTATCCTCCTCTGTCAGGGAATGTGTCTCATTCCGGAGCTTCGGTGGATTTAGCTATCTTCTCTTTGCATCTTGCTGGTGCTTCATCAATTTTGGGTGCCATTAATTTTATTTCCACTGTTGGAAATATGCGGTCTCCAGGTCTGGTTGCTGAGCGAATTCCTTTATTTGTATGGGCCGTCGCTGTAACAGCTGTGTTGCTAGTTGCTGCTCTACCAGTACTAGCTGGCGCTATTACCATACTTCTTACTGATCGTAATCTGAACACTTCTTTTTTTGACCCTACAGGAGGAGGCGACCCAATTTTGTACATACATTTGNNNCTCAACATCTTCTTTCTACTCTTATCACATACCTACTAATTTTGCTAGGCGTAGCGTTTTTCACCTTGTTAGAACGGAAAGCTCTTGGGTATTTCCAAATTCGAAAAGGCCCTAACAAACTTGGAATTATAGGGATTCCCCAACCCCTAGCAGATGCCTTGAAACTTTTTGTTAAAGAGTGGATTACTCCAACATATTCTAATTTCCTTCCTTTCATCCTAACCCCAACGATTATACTTATTTTAGCTTTAAGAATATGACAACTATTCCCCTCTTTTATATTATCAACCCAGCTAACACTAGGTATACTTTTATTCTTGTGTATTTCTTCATTAGCCGTTTACACAACGCTCATAGCAGGCTGGTCATCAAACTCTAAATACGCTCTACTGGGAGCTACCCGGGCCATGGCCCAAACCATTTCCTATGAGGTAACTATGACTTTGATTATTATTTTTTACCTCTTTTTAGCAAGACAAATAGACATTGTAAGAATTCGCTTGACAAACCTATCTACTTGGACAGTCGCACTATTCCTGCCTTTAGGAGTTATGTGGCTGGCGGTTATCTTCGCAGAGACAAATCGAGCTCCATTTGACTTTGCAGAAGGGGAGTCGGAGCTAGTCTCTGGGTTTAATATTGAATACGGAAGAGCTGGATTTGCTTTTTTATTCATAGCAGAGTATAGAAATATTCTAATGATAAGCCTCATGACCTCATGCTTACTAACAAGCACACTAATTATATCTATTCCAGTGGCTATTATTTTTTTGTGGGCCCGAGCAACATTACCACGNNNNNNNNNNNNNNNNNNNNNNNNNNNNNNNNNNNNNNNNNNNNNNNNNNNNNNNNNNNNNNNNNNNNNNNNNNNNNNNN
Anodontoides_ferussacianus_complex_sp_denigrata_CS-2017_clone_2 NNNNNNNTACCTAGTGTTGGCCTTGTGGTCCGGTTTGATTGGGTTAGCCTTGAGGCTTTTGATTCGAGCCGAGTTGGGGCAACCTGGAAGGTTACTTGGGGATGATCAGTTATACAACGTTATCGTTACGGCTCATGCCTTTATAATAATTTTCTTCTTAGTGATGCCTATGATGATTGGGGGGTTTGGGAATTGGCTCATTCCCTTGATGATTGGTGCCCCTGATATAGCCTTCCCTCGGCTGAATAATTTGAGTTTTTGGCTTCTTGTTCCGGCCTTGTTTTTATTGTTAAGATCTTCATTGGTTGAAAGAGGGGTGGGTACTGGTTGAACAGTGTATCCTCCTCTGTCAGGGAATGTGTCTCATTCCGGAGCTTCGGTGGATTTAGCTATCTTCTCTTTGCATCTTGCTGGTGCTTCATCAATTTTGGGTGCCATTAATTTTATTTCCACTGTTGGAAATATGCGGTCTCCAGGTCTGGTTGCTGAGCGAATTCCTTTATTTGTATGGGCCGTCGCTGTAACAGCTGTGTTGCTAGTTGCTGCTCTACCAGTACTAGCTGGCGCTATTACCATACTTCTTACTGATCGTAATCTGAACACTTCTTTTTTTGACCCTACAGGAGGAGGCGACCCAATTTTGTACATACATTTGNNNCTCAACATCTTCTTTCTACTCTTATCACATACCTACTAATTTTGCTAGGCGTAGCGTTTTTCACCTTGTTAGAACGGAAAGCTCTTGGGTATTTCCAAATTCGAAAAGGCCCTAACAAACTTGGAATTATAGGGATTCCCCAACCTTTAGCAGATGCCTTGAAACTTTTTGTTAAAGAGTGGATTACTCCAACATATTCTAATTTCCTTCCTTTCATCCTAACCCCAACGATTATACTTATTTTAGCTTTAAGAATATGACAACTATTCCCCTCTTTTATATTATCAACCCAGCTAACACTAGGTATACTTCTATTTTTGTGTATTTCTTCATTAGCCGTTTACACAACGCTCATAGCAGGCTGGTCATCGAACTCTAAATACGCTCTACTGGGAGCTACCCGGGCCATGGCCCAAACCATTTCCTATGAGGTAACTATGACTTTGATTATTATTTTTTACCTCTTTTTAGCAAGACAAATAGACATTGTAAGAATTCGCTTGACAAACCTATCTACTTGGACAGTCGCACTATTCCTGCCTTTAGGAGTTATGTGGCTGGCGGTTATCTTCGCAGAGACAAATCGAGCTCCATTTGACTTTGCAGAAGGGGAGTCGGAGCTAGTCTCTGGGTTTAATATTGAATACGGAAGAGCTGGATTTGCTTTTTTATTCATAGCAGAGTATAGAAATATTCTAATGATAAGCCTCATGACCTCATGCTTACTAACAAGCACACTAATTATATCTATTCCAGTGGCTATTATTTTTTTGTGGGCCCGAGCAACATTACCACGNNNNNNNNNNNNNNNNNNNNNNNNNNNNNNNNNNNNNNNNNNNNNNNNNNNNNNNNNNNNNNNNNNNNNNNNNNNNNNNN
Anodontoides_ferussacianus_complex_sp_denigrata_CS-2017_clone_3 NNNNNNNTACCTAGTGTTGGCCTTGTGGTCCGGTTTGATTGGGTTAGCCTTGAGGCTTTTGATTCGAGCCGAGTTGGGGCAACCTGGAAGGTTACTTGGGGATGATCAGTTATACAACGTTATCGTTACGGCTCATGCCTTTATAATAATTTTCTTCTTAGTGATGCCTATGATGATTGGGGGGTTTGGGAATTGGCTCATTCCCTTGATGATTGGTGCCCCTGATATAGCCTTCCCTCGGCTGAATAATTTGAGTTTTTGGCTTCTTGTTCCGGCCTTGTTTTTATTGTTAAGATCTTCATTGGTTGAAAGAGGGGTGGGTACTGGTTGAACAGTGTATCCTCCTCTGTCAGGGAATGTGTCTCATTCCGGAGCTTCGGTGGATTTAGCTATCTTCTCTTTGCATCTTGCTGGTGCTTCATCAATTTTGGGTGCCATTAATTTTATTTCCACTGTTGGAAATATGCGGTCTCCAGGTCTGGTTGCTGAGCGAATTCCTTTATTTGTATGGGCCGTCGCTGTAACAGCTGTGTTGCTAGTTGCTGCTCTACCAGTACTAGCTGGCGCTATTACCATACTTCTTACTGATCGTAATCTGAACACTTCTTTTTTTGACCCTACAGGAGGAGGCGACCCAATTTTGTACATACATTTGNNNCTCAACATCTTCTTTCTACTCTTATCACATACCTACTAATTTTGCTAGGCGTAGCGTTTTTCACCTTGTTAGAACGGAAAGCTCTTGGGTATTTCCAAATTCGAAAAGGCCCTAACAAACTTGGAATTATAGGGATTCCCCAACCTTTAGCAGATGCCTTGAAACTTTTTGTTAAAGAGTGGATTACTCCAACATATTCTAATTTCCTTCCTTTCATCCTAACCCCAACGATTATACTTATTTTAGCTTTAAGAATATGACAACTATTCCCCTCTTTTATATTATCAACCCAGCTAACACTAGGTATACTTCTATTTTTGTGTATTTCTTCATTAGCCGTTTACACAACGCTCATAGCAGGCTGGTCATCGAACTCTAAATACGCTCTACTGGGAGCTACCCGGGCCATGGCCCAAACCATTTCCTATGAGGTAACTATGACTTTGATTATTATTTTTTACCTCTTTTTAGCAAGACAAATAGACATTGTAAGAATTCGCTTGACAAACCTATCTACTTGGACAGTCGCACTATTCCTGCCTTTAGGAGTTATGTGGCTGGCGGTTATCTTCGCAGAGACAAATCGAGCTCCATTTGACTTTGCAGAAGGGGAGTCGGAGCTAGTCTCTGGGTTTAATATTGAATACGGAAGAGCTGGATTTGCTTTTTTATTCATAGCAGAGTATAGAAATATTCTAATGATAAGCCTCATGACCTCATGCTTACTAACAAGCACACTAATTATATCTATTCCAGTGGCTATTATTTTTTTGTGGGCCCGAGCAACATTACCACGCNNNNNNNNNNNNNNNNNNNNNNNNNNNNNNNNNNNNNNNNNNNNNNNNNNNNNNNNNNNNNNNNNNNNNNNNNNNNNNN
Anodontoides_ferussacianus_complex_sp_denigrata_CS-2017_clone_4 NNNNNNNTACCTAGTGTTGGCCTTGTGGTCCGGTTTGATTGGGTTAGCCTTGAGGCTTTTGATTCGAGCCGAGTTGGGGCAACCTGGAAGGTTACTTGGGGATGATCAGTTATACAACGTTATTGTTACGGCTCATGCCTTTATAATAATTTTCTTCTTAGTGATGCCTATGATGATTGGGGGGTTTGGGAATTGGCTCATTCCCTTGATGATTGGTGCCCCTGATATAGCTTTCCCTCGGCTGAATAATTTGAGTTTTTGGCTCCTTGTTCCGGCCTTGTTTTTATTGTTAAGATCTTCATTGGTTGAAAGAGGGGTAGGTACTGGTTGGACAGTGTATCCTCCTCTGTCAGGGAATGTGTCTCATTCAGGAGCTTCGGTGGATTTAGCTATCTTCTCTTTGCATCTTGCTGGTGCTTCATCAATTTTGGGTGCTATTAATTTTATTTCCACTGTTGGAAATATGCGGTCTCCAGGTCTGGTTGCTGAGCGAATTCCTTTATTTGTATGGGCCGTCGCTGTAACAGCTGTGTTGCTAGTTGCTGCTCTACCAGTACTAGCTGGCGCTATTACCATACTTCTTACTGATCGTAATCTGAACACTTCTTTTTTTGACCCTACAGGAGGAGGCGACCCAATTTTATACATGCATTTGNNNCTCAACATCTTCTTTCTACTCTTATCACATACCTACTAATTTTGCTAGGCGTAGCGTTTTTCACCTTGTTAGAACGGAAAGCTCTTGGGTATTTCCAAATTCGAAAAGGCCCTAACAAACTTGGAATTATAGGGATTCCCCAACCCCTAGCAGATGCCTTGAAACTTTTTGTTAAAGAGTGGATTACTCCAACATACTCTAATTTCCTTCCTTTCATCCTAACCCCAACGATTATACTTATTTTAGCTTTAAGAATATGACAACTATTCCCCTCTTTTATATTATCAACCCAGCTAACACTAGGTATACTTCTATTCTTGTGTATTTCTTCATTAGCCGTTTACACAACGCTCATAGCAGGCTGGTCATCAAACTCTAAATACGCTCTACTGGGAGCTACCCGGGCCATGGCCCAAACCATTTCCTATGAGGTAACTATGACTTTGATTATTATTTTCTACCTCTTTTTAGCAAGACAAATAGACATTGTAAGAATTCGCTTGACAAACCTATCTACTTGGACAGTCGCACTATTCCTGCCTTTAGGAGTTATGTGGCTGGCGGTTATCTTCGCAGAGACAAATCGAGCTCCATTTGACTTTGCAGAAGGGGAGTCGGAGCTAGTCTCTGGGTTTAATATTGAGTACGGAAGAGCTGGATTTGCTTTTTTATTCATAGCAGAGTATAGAAATATTCTAATGATAAGCCTCATGACCTCATGCTTACTAACAAGCACACTAATTATATCTATTCCAGTGGCTATTATTTTTTTGTGGGCCCGAGCAACATTACCACGNNNNNNNNNNNNNNNNNNNNNNNNNNNNNNNNNNNNNNNNNNNNNNNNNNNNNNNNNNNNNNNNNNNNNNNNNNNNNNNN
Anodontoides_ferussacianus_complex_sp_denigrata_CS-2017_clone_5 NNNNNNNTACCTAGTGTTGGCCTTGTGGTCCGGTTTGATTGGGTTAGCCTTGAGGCTTTTGATTCGAGCCGAGTTGGGGCAACCTGGAAGGTTACTTGGGGATGATCAGTTATACAACGTTATCGTTACGGCTCATGCCTTTATAATAATTTTCTTCTTAGTGATGCCTATGATGATTGGGGGGTTTGGGAATTGGCTCATTCCCTTGATGATTGGTGCCCCTGATATAGCCTTCCCTCGGCTGAATAATTTGAGTTTTTGGCTTCTTGTTCCGGCCTTGTTTTTATTGTTAAGATCTTCATTGGTTGAAAGAGGGGTGGGTACTGGTTGAACAGTGTATCCTCCTCTGTCAGGGAATGTGTCTCATTCCGGAGCTTCGGTGGATTTAGCTATCTTCTCTTTGCATCTTGCTGGTGCTTCATCAATTTTGGGTGCCATTAATTTTATTTCCACTGTTGGAAATATGCGGTCTCCAGGTCTGGTTGCTGAGCGAATTCCTTTATTTGTATGGGCCGTCGCTGTAACAGCTGTGTTGCTAGTTGCTGCTCTACCAGTACTAGCTGGCGCTATTACCATACTTCTTACTGATCGTAATCTGAACACTTCTTTTTTTGACCCTACAGGAGGAGGCGACCCAATTTTGTACATACATTTGNNNCTCAACATCTTCTTTCTACTCTTATCACATACCTACTAATTTTGCTAGGCGTAGCGTTTTTCACCTTGTTAGAACGGAAAGCTCTTGGGTATTTCCAAATTCGAAAAGGCCCTAACAAACTTGGAATTATAGGGATTCCCCAACCTTTAGCAGATGCCTTGAAACTTTTTGTTAAAGAGTGGATTACTCCAACATATTCTAATTTCCTTCCTTTCATCCTAACCCCAACGATTATACTTATTTTAGCTTTAAGAATATGACAACTATTCCCCTCTTTTATATTATCAACCCAGCTAACACTAGGTATACTTCTATTTTTGTGTATTTCTTCATTAGCCGTTTACACAACGCTCATAGCAGGCTGGTCATCGAACTCTAAATACGCTCTACTGGGAGCTACCCGGGCCATGGCCCAAACCATTTCCTATGAGGTAACTATGACTTTGATTATTATTTTTTACCTCTTTTTAGCAAGACAAATAGACATTGTAAGAATTCGCTTGACAAACCTATCTACTTGGACAGTCGCACTATTCCTGCCTTTAGGAGTTATGTGGCTGGCGGTTATCTTCGCAGAGACAAATCGAGCTCCATTTGACTTTGCAGAAGGGGAGTCGGAGCTAGTCTCTGGGTTTAATATTGAATACGGAAGAGCTGGATTTGCTTTTTTATTCATAGCAGAGTATAGAAATATTCTAATGATAAGCCTCATGACCTCATGCTTACTAACAAGCACACTAATTATATCTATTCCAGTGGCTATTATTTTTTTGTGGGCCCGAGCAACATTACCACGCNNNNNNNNNNNNNNNNNNNNNNNNNNNNNNNNNNNNNNNNNNNNNNNNNNNNNNNNNNNNNNNNNNNNNNNNNNNNNNN
Anodontoides_ferussacianus_complex_sp_denigrata_CS-2017_clone_6 NNNNNNNTACCTAGTGTTGGCCTTGTGGTCCGGTTTGATTGGGTTAGCCTTGAGGCTTTTGATTCGAGCCGAGTTGGGGCAACCTGGAAGGTTACTTGGGGATGATCAGTTATACAACGTTATCGTTACGGCTCATGCCTTTATAATAATTTTCTTCTTAGTGATGCCTATGATGATTGGGGGGTTTGGGAATTGGCTCATTCCCTTGATGATTGGTGCCCCTGATATAGCCTTCCCTCGGCTGAATAATTTGAGTTTTTGGCTTCTTGTTCCGGCCTTGTTTTTATTGTTAAGATCTTCATTGGTTGAAAGAGGGGTGGGTACTGGTTGAACAGTGTATCCTCCTCTGTCAGGGAATGTGTCTCATTCCGGAGCTTCGGTGGATTTAGCTATCTTCTCTTTGCATCTTGCTGGTGCTTCATCAATTTTGGGTGCCATTAATTTTATTTCCACTGTTGGAAATATGCGGTCTCCAGGTCTGGTTGCTGAGCGAATTCCTTTATTTGTATGGGCCGTCGCTGTAACAGCTGTGTTGCTAGTTGCTGCTCTACCAGTACTAGCTGGCGCTATTACCATACTTCTTACTGATCGTAATCTGAACACTTCTTTTTTTGACCCTACAGGAGGAGGCGACGCAATTTTGTACATACATTTGNNNNNNNNNNNNNNNNNNNNNCTCTTATCACATACNTACTAATTTTGCTAGGCGTAGCGTTTTTCACCTTGTTAGAACGGAAAGCTCTTGGGTATTTCCAAATTCGAAAAGGCCCTAACAAACTTGGAATTATAGGGATTCCCCAACCTTTAGCAGATGCCTTGAAACTTTTTGTTAAAGAGTGGATTACTCCAACATATTCTAATTTCCTTCCTTTCATCCTAACCCCAACGATTATACTTATTTTAGCTTTAAGAATATGACAACTATTCCCCTCTTTTATATTATCAACCCAGCTAACACTAGGTATACTTCTATTTTTGTGTATTTCTTCATTAGCCGTTTACACAACGCTCATAGCAGGSTGGTCATCGAACTCTAAATACGCTCTACTGGGAGCTACCCGGGCCATGGCCCAAACCATTTCCTATGAGGTAACTATGACTTTGATTATTATTTTTTACCTCTTTTTAGCAAGACAAATAGACATTGTAAGAATTCGCTTGACAAACCTATCTACTTGGACAGTCGCACTATTCCTGCCTTTAGGAGTTATGTGGCTGGCGGTTATCTTCGCAGAGACAAATCGAGCTCCATTTGACTTTGCAGAAGGGGAGTCGGAGCTAGTCTCTGGGTTTAATATTGAATACGGAAGAGCTGGATTTGCTTTTTTATTCATAGCAGAGTATAGAAATATTCTAATGATAAGCCTCATGACCTCATGCTTACTAACAAGCACACTAATTATATCTATTCCAGTGGCTATTATTTTTTTGTGGGCCCGAGCAACATTACCACGNNNNNNNNNNNNNNNNNNNNNNNNNNNNNNNNNNNNNNNNNNNNNNNNNNNNNNNNNNNNNNNNNNNNNNNNNNNNNNNN
Anodontoides_ferussacianus_voucher_MMTC_141 NNNNNNNNNNNNNNNNNNNNNNNNNNNNNNNNNNNNNNNNNNNNNNNNNNNNNNNNNNNNNNNNNNNNNNNNNNNNNNNNNNNNNNNNNNNNNNNNNNNNNNNNNNNNNNNNNNNNNNNNNNNNNNNNNNNNNNNNNNNNNNNNNNNNNNNNNNNNNNNNNNNNNNNNNNNNNNNNNNNNNNNNNNNNNNNNNNNNNNNNNNNNNNNNNNNNNNNNNNNNNNNNNNNNNNNNNNNNNNNNNNNNNNNNNNNNNNNNNNNNNNNNNNNNNNNNNNNNNNNNNNNNNNNNNNNNNNNNNNNNNNNNNNNNNNNNNNNNNNNNNNNNNNNNNNNNNNNNNNNNNNNNNNNNNNNNNNNNNNNNNNNNNNNNNNNNNNNNNNNNNNNNNNNNNNNNNNNNNNNNNNNNNNNNNNNNNNNNNNNNNNNNNNNNNNNNNNNNNNNNNNNNNNNNNNNNNNNNNNNNNNNNNNNNNNNNNNNNNNNNNNNNNNNNNNNNNNNNNNNNNNNNNNNNNNNNNNNNNNNNNNNNNNNNNNNNNNNNNNNNNNNNNNNNNNNNNNNNNNNNNNNNNNNNNNNNNNNNNNNNNNNNNNNNNNNNNNNNNNNNNNNNNNNNNNNNNNNNNNNNNNNNNNNNNNNNNNNNNNNNNNNNNNNNNNNNNNNNNNNNNNNNNNNNNNNNNNNNCTTTTGTCACGTACCTCCTAATTTTACTAGGCGTGGCATTTTTTACTTTATTAGAACGAAAAGCTCTTGGATATTTTCAAATTCGGAAAGGCCCTAATAAACTGGGAATTATAGGGATTCCTCAACCCCTGGCAGATGCCTTAAAACTTTTTGTTAAAGAATGAGTTACTCCATCATATTCTAACTTTCTTCCTTTCATCTTAACCCCAACAATTATACTTGTCCTAGCTTTAAGGATATGACAACTATTCCCCTCTTATATACTATCAACCCAATTAACACTAGGCATACTTCTATTTCTATGTATTTCTTCATTAGCTGTCTACACAACACTCATGGCAGGCTGATCATCCAACTCTAAATATGCCTTACTGGGAGCTACTCGAGCCATAGCCCAAACTATTTCTTATGAAGTAACCATAACTTTAATCATTATTTTTTACCTATTCTTAGCAATACAGATGGACATTGTAAGAATTCGTTTAACAAGCATATCTACTTGAGCAATTATGCTATTTATACCTTTAAGAGTCATATGGCTAGCGGTTATTTTTGCAGAGACAAACCGAGCCCCATTTGATTTTGCGGAGGNNNNNNNNNNNNNNNNNNNNNNNNNNNNNNNNNNNNNNNNNNNNNNNNNNNNNNNNNNNNNNNNNNNNNNNNNNNNNNNNNNNNNNNNNNNNNNNNNNNNNNNNNNNNNNNNNNNNNNNNNNNNNNNNNNNNNNNNNNNNNNNNNNNNNNNNNNNNNNNNNNNNNNNNNNNNNNNNNNNNNNNNNNNNNNNNNNNNNNNNNNNNNNNNNNNNNNNNNNNNNNNNNNNNNNNNNNNNNNNNNNNNNNNNNNNNNNNNNNNNNNNNNNN
Anodontoides_ferussacianus_voucher_MMTC_142 NNNNNNNNNNNNNNNNNNNNNNNNNNNNNNNNNNNNNNNNNNNNNNNNNNNNNNNNNNNNNNNNNNNNNNNNNNNNNNNNNNNNNNNNNNNNNNNNNNNNNNNNNNNNNNNNNNNNNNNNNNNNNNNNNNNNNNNNNNNNNNNNNNNNNNNNNNNNNNNNNNNNNNNNNNNNNNNNNNNNNNNNNNNNNNNNNNNNNNNNNNNNNNNNNNNNNNNNNNNNNNNNNNNNNNNNNNNNNNNNNNNNNNNNNNNNNNNNNNNNNNNNNNNNNNNNNNNNNNNNNNNNNNNNNNNNNNNNNNNNNNNNNNNNNNNNNNNNNNNNNNNNNNNNNNNNNNNNNNNNNNNNNNNNNNNNNNNNNNNNNNNNNNNNNNNNNNNNNNNNNNNNNNNNNNNNNNNNNNNNNNNNNNNNNNNNNNNNNNNNNNNNNNNNNNNNNNNNNNNNNNNNNNNNNNNNNNNNNNNNNNNNNNNNNNNNNNNNNNNNNNNNNNNNNNNNNNNNNNNNNNNNNNNNNNNNNNNNNNNNNNNNNNNNNNNNNNNNNNNNNNNNNNNNNNNNNNNNNNNNNNNNNNNNNNNNNNNNNNNNNNNNNNNNNNNNNNNNNNNNNNNNNNNNNNNNNNNNNNNNNNNNNNNNNNNNNNNNNNNNNNNNNNNNNNNNNNNNNNNNNNNNNNNNNNNNNNNNCTTTTGTCACGTACCTCCTAATTTTACTAGGCGTGGCATTTTTTACTTTATTAGAACGAAAAGCTCTTGGATATTTTCAAATTCGGAAAGGCCCTAATAAACTGGGAATTATAGGGATTCCTCAACCCCTGGCAGATGCCTTAAAACTTTTTGTTAAAGAATGAGTTACTCCATCATATTCTAACTTTCTTCCTTTCATCTTAACCCCAACAATTATACTTGTCCTAGCTTTAAGGATATGACAACTATTCCCCTCTTATATACTATCAACCCAATTAACACTAGGCATACTTCTATTTCTATGTATTTCTTCATTAGCTGTCTACACAACACTCATGGCAGGCTGATCATCCAACTCTAAATATGCCTTACTGGGAGCTACTCGAGCCATAGCTCAAACTATTTCTTATGAAGTAACCATAACTTTAATCATTATTTTTTACCTATTCTTAGCAATACAGATGGACATTGTAAGAATTCGTTTAACAAGCATATCTACTTGAGCAATTATGCTATTTATACCTTTAAGAGTCATATGGCTAGCGGTTATTTTTGCAGAGACAAACCGAGCCCCATTTGATTTTGCGGAGGNNNNNNNNNNNNNNNNNNNNNNNNNNNNNNNNNNNNNNNNNNNNNNNNNNNNNNNNNNNNNNNNNNNNNNNNNNNNNNNNNNNNNNNNNNNNNNNNNNNNNNNNNNNNNNNNNNNNNNNNNNNNNNNNNNNNNNNNNNNNNNNNNNNNNNNNNNNNNNNNNNNNNNNNNNNNNNNNNNNNNNNNNNNNNNNNNNNNNNNNNNNNNNNNNNNNNNNNNNNNNNNNNNNNNNNNNNNNNNNNNNNNNNNNNNNNNNNNNNNNNNNNNNN
Anodontoides_ferussacianus_voucher_MMTC_143 NNNNNNNNNNNNNNNNNNNNNNNNNNNNNNNNNNNNNNNNNNNNNNNNNNNNNNNNNNNNNNNNNNNNNNNNNNNNNNNNNNNNNNNNNNNNNNNNNNNNNNNNNNNNNNNNNNNNNNNNNNNNNNNNNNNNNNNNNNNNNNNNNNNNNNNNNNNNNNNNNNNNNNNNNNNNNNNNNNNNNNNNNNNNNNNNNNNNNNNNNNNNNNNNNNNNNNNNNNNNNNNNNNNNNNNNNNNNNNNNNNNNNNNNNNNNNNNNNNNNNNNNNNNNNNNNNNNNNNNNNNNNNNNNNNNNNNNNNNNNNNNNNNNNNNNNNNNNNNNNNNNNNNNNNNNNNNNNNNNNNNNNNNNNNNNNNNNNNNNNNNNNNNNNNNNNNNNNNNNNNNNNNNNNNNNNNNNNNNNNNNNNNNNNNNNNNNNNNNNNNNNNNNNNNNNNNNNNNNNNNNNNNNNNNNNNNNNNNNNNNNNNNNNNNNNNNNNNNNNNNNNNNNNNNNNNNNNNNNNNNNNNNNNNNNNNNNNNNNNNNNNNNNNNNNNNNNNNNNNNNNNNNNNNNNNNNNNNNNNNNNNNNNNNNNNNNNNNNNNNNNNNNNNNNNNNNNNNNNNNNNNNNNNNNNNNNNNNNNNNNNNNNNNNNNNNNNNNNNNNNNNNNNNNNNNNNNNNNNNNNNNNNNNNNNNNNNNNCTTTTGTCACGTACCTCCTAATTTTACTAGGCGTGGCATTTTTTACTTTATTAGAACGAAAAGCTCTTGGATATTTTCAAATTCGGAAAGGCCCTAATAAACTGGGAATTATAGGGATTCCTCAACCCCTGGCAGATGCCTTAAAACTTTTTGTTAAAGAATGAGTTACTCCATCATATTCTAACTTTCTTCCTTTCATCTTAACCCCAACAATTATACTTGTCCTAGCTTTAAGGATATGACAACTATTCCCCTCTTATATACTATCAACCCAATTAACACTAGGCATACTTCTATTTCTATGTATTTCTTCATTAGCTGTCTACACAACACTCATGGCAGGCTGATCATCCAACTCTAAATATGCCTTACTGGGAGCTACTCGAGCCATAGCTCAAACTATTTCTTATGAAGTAACCATAACTTTAATCATTATTTTTTACCTATTCTTAGCAATACAGATGGACATTGTAAGAATTCGTTTAACAAGCATATCTACTTGAGCAATTATGCTATTTATACCTTTAAGAGTCATATGGCTAGCGGTTATTTTTGCAGAGACAAACCGAGCCCCATTTGATTTTGCGGAAGNNNNNNNNNNNNNNNNNNNNNNNNNNNNNNNNNNNNNNNNNNNNNNNNNNNNNNNNNNNNNNNNNNNNNNNNNNNNNNNNNNNNNNNNNNNNNNNNNNNNNNNNNNNNNNNNNNNNNNNNNNNNNNNNNNNNNNNNNNNNNNNNNNNNNNNNNNNNNNNNNNNNNNNNNNNNNNNNNNNNNNNNNNNNNNNNNNNNNNNNNNNNNNNNNNNNNNNNNNNNNNNNNNNNNNNNNNNNNNNNNNNNNNNNNNNNNNNNNNNNNNNNNNN
Anodontoides_ferussacianus_voucher_MMTC_144 NNNNNNNNNNNNNNNNNNNNNNNNNNNNNNNNNNNNNNNNNNNNNNNNNNNNNNNNNNNNNNNNNNNNNNNNNNNNNNNNNNNNNNNNNNNNNNNNNNNNNNNNNNNNNNNNNNNNNNNNNNNNNNNNNNNNNNNNNNNNNNNNNNNNNNNNNNNNNNNNNNNNNNNNNNNNNNNNNNNNNNNNNNNNNNNNNNNNNNNNNNNNNNNNNNNNNNNNNNNNNNNNNNNNNNNNNNNNNNNNNNNNNNNNNNNNNNNNNNNNNNNNNNNNNNNNNNNNNNNNNNNNNNNNNNNNNNNNNNNNNNNNNNNNNNNNNNNNNNNNNNNNNNNNNNNNNNNNNNNNNNNNNNNNNNNNNNNNNNNNNNNNNNNNNNNNNNNNNNNNNNNNNNNNNNNNNNNNNNNNNNNNNNNNNNNNNNNNNNNNNNNNNNNNNNNNNNNNNNNNNNNNNNNNNNNNNNNNNNNNNNNNNNNNNNNNNNNNNNNNNNNNNNNNNNNNNNNNNNNNNNNNNNNNNNNNNNNNNNNNNNNNNNNNNNNNNNNNNNNNNNNNNNNNNNNNNNNNNNNNNNNNNNNNNNNNNNNNNNNNNNNNNNNNNNNNNNNNNNNNNNNNNNNNNNNNNNNNNNNNNNNNNNNNNNNNNNNNNNNNNNNNNNNNNNNNNNNNNNNNNNNNNNNNNNNNNNNNCTTTTGTCACGTACCTCCTAATTTTACTAGGCGTGGCATTTTTTACTTTATTAGAACGAAAAGCTCTTGGATATTTTCAAATTCGGAAAGGCCCTAATAAACTGGGAATTATAGGGATTCCTCAACCCCTGGCAGATGCCTTAAAACTTTTTGTTAAAGAATGAGTTACTCCATCATATTCTAACTTTCTTCCTTTCATCTTAACCCCAACAATTATACTTGTCCTAGCTTTAAGGATATGACAACTATTCCCCTCTTATATACTATCAACCCAATTAACACTAGGCATACTTCTATTTCTATGTATTTCTTCATTAGCTGTCTACACAACACTCATGGCAGGCTGATCATCCAACTCTAAATATGCCTTACTGGGAGCTACTCGAGCCATAGCTCAAACTATTTCTTATGAAGTAACCATAACTTTAATCATTATTTTTTACCTATTCTTAGCAATACAGATGGACATTGTAAGAATTCGTTTAACAAGCATATCTACTTGAGCAATTATGCTATTTATACCTTTAAGAGTCATATGGCTAGCGGTTATTTTTGCAGAGACAAACCGAGCCCCATTTGATTTTGCGGAGGNNNNNNNNNNNNNNNNNNNNNNNNNNNNNNNNNNNNNNNNNNNNNNNNNNNNNNNNNNNNNNNNNNNNNNNNNNNNNNNNNNNNNNNNNNNNNNNNNNNNNNNNNNNNNNNNNNNNNNNNNNNNNNNNNNNNNNNNNNNNNNNNNNNNNNNNNNNNNNNNNNNNNNNNNNNNNNNNNNNNNNNNNNNNNNNNNNNNNNNNNNNNNNNNNNNNNNNNNNNNNNNNNNNNNNNNNNNNNNNNNNNNNNNNNNNNNNNNNNNNNNNNNNN
Arcidens_confragosus NNNNNNNNNNNNNNNNNNNNNNNNNNNNNNNNNNNNNNNNNNNNNNNNNNNNNNNNNNNNNNNNNNNNNNNNNNNNNNNNNNNNNNNNNNNNNNNNNNNNNNNNNNNNNNNNNNNNNNNNNNNNNNNNNNNNNNNNNNNNNNNNNNNNNNNNNNNNNNNNNNNNNNNNNNNNNNNNNNNNNNNNNNNNNNNNNNNNNNNNNNNNNNNNNNNNNNNNNNNNNNNNNNNNNNNNNNNNNNNNNNNNNNNNNNNNNNNNNNNNNNNNNNNNNNNNNNNNNNNNNNNNNNNNNNNNNNNNNNNNNNNNNNNNNNNNNNNNNNNNNNNNNNNNNNNNNNNNNNNNNNNNNNNNNNNNNNNNNNNNNNNNNNNNNNNNNNNNNNNNNNNNNNNNNNNNNNNNNNNNNNNNNNNNNNNNNNNNNNNNNNNNNNNNNNNNNNNNNNNNNNNNNNNNNNNNNNNNNNNNNNNNNNNNNNNNNNNNNNNNNNNNNNNNNNNNNNNNNNNNNNNNNNNNNNNNNNNNNNNNNNNNNNNNNNNNNNNNNNNNNNNNNNNNNNNNNNNNNNNNNNNNNNNNNNNNNNNNNNNNNNNNNNNNNNNNNNNNNNNNNNNNNNNNNNNNNNNNNNNNNNNNNNNNNNNNNNNNNNNNNNNNNNNNNNNNNNNNNNNNNNNNNNNNNNNNNNNNCCTTTATTACATACTTATTAATCTTATTGGCTGTAGCATTTTTTACTCTATTAGAACGAAAAGCTCTTGGATATTTCCAAATTCGAAAAGGCCCTAATAAGCTAGGAATTATAGGCATTCCTCAACCTTTAGCAGATGCCTTAAAACTCTTTGTGAAAGAATGAATTACCCCTACATCTTCCAACTTACTTCCTTTTATCTTAACCCCAACAGTTATACTTATCTTAGCTCTAAGAATATGACAATTGTTTCCATCTTTTATAGTATCAACTCAACTCACATTAGGCATATTCCTGTTTTTATGTATTTCTTCATTAGCCGTTTATACAACCCTTATAGCAGGCTGGTCATCAAACTCTAAATATGCACTACTCGGTGCCATTCGAGCCATGGCCCAAACAATTTCTTATGAAGTAACTATAACCTTAATAATTATTTTTTACCTGTTTTTAACCACACAAATAGATATTGTAAGAATTCGCATAATAAATACATCTATATGAACAATCACTCTATTCCCTCCTTTAAGAGTTATATGGTTAGCAGTTATTCTAGCAGAAACAAACCGAGCCCCATTCGATTTCGCAGAAGNNNNNNNNNNNNNNNNNNNNNNNNNNNNNNNNNNNNNNNNNNNNNNNNNNNNNNNNNNNNNNNNNNNNNNNNNNNNNNNNNNNNNNNNNNNNNNNNNNNNNNNNNNNNNNNNNNNNNNNNNNNNNNNNNNNNNNNNNNNNNNNNNNNNNNNNNNNNNNNNNNNNNNNNNNNNNNNNNNNNNNNNNNNNNNNNNNNNNNNNNNNNNNNNNNNNNNNNNNNNNNNNNNNNNNNNNNNNNNNNNNNNNNNNNNNNNNNNNNNNNNNNNNN
Arcidens_confragosus_isolate_Ac01 TACTTTGTACTTGTTGTTGGCTTTGTGGTCTGGTTTAATTGGGTTGGCATTAAGGCTTTTAATTCGAGCTGAGTTAGGTCAACCAGGAAGGTTATTAGGAGATGATCAGTTGTATAATGTTATTGTTACAGCTCATGCTTTTATGATAATTTTCTTTTTTGTAATACCTATAATAATTGGTGGATTTGGTAATTGGCTTATTCCTTTAATAGTTGGTGTTCCTGATATGGCTTTTCCTCGGTTGAATAATTTAAGGTTTTGGCTTCTTATACCGGCTTTGTTTTTATTATTAGCGTCTTCGTTAGTGGAGAGGGGTGTTGGTACTGGTTGGACAGTGTATCCTCCATTGTCAGGGAATGTTGCTCATTCTGGAGCTTCGGTGGATTTGGCTATTTTTTCTTTGCATCTTGCTGGTGCTTCATCGATTTTGGGTGCTGTTAATTTTATTTCTACTGTTGGAAATATACGTTCTCCAGGTTTGGTTGCTGAACGAATTCCTTTATTTGTTTGGGCCGTTACAGTAACAGCTGTTTTGCTGGTTGCTGCCTTACCGGTTTTAGCTGGTGCTATTACAATGTTACTTACTGATCGTAATTTAAATACTTCATTTTTTGATCCTATTGGAGGAGGTGATCCTATTTTGTATATACATTTGTTTTTCAACACTTAATTTCCACCTTTATTACATACTTATTAATCTTATTGGCTGTAGCATTTTTTACTCTATTAGAACGAAAAGCTCTTGGATATTTCCAAATTCGAAAAGGCCCTAATAAGCTAGGAATTATAGGCATTCCTCAACCTTTAGCAGATGCCTTAAAACTCTTTGTGAAAGAATGAATTACCCCTACATCTTCCAACTTACTTCCTTTTATCTTAACCCCAACAGTTATACTTATCTTAGCTCTAAGAATATGACAATTGTTTCCATCTTTTATAGTATCAACTCAACTCACATTAGGCATATTCCTGTTTTTATGTATTTCTTCATTAGCCGTTTATACAACCCTTATAGCAGGCTGGTCATCAAACTCTAAATATGCACTACTCGGTGCCATTCGAGCCATGGCCCAAACAATTTCTTATGAAGTAACTATAACCTTAATAATTATTTTTTACCTGTTTTTAACCACACAAATAGATATTGTAAGAATTCGCATAATAAATACATCTATATGAACAATCACTCTATTCCCTCCTTTAAGAGTTATATGGTTAGCAGTTATTCTAGCAGAAACAAACCGAGCCCCATTCGATTTCGCAGAAGGAGAATCAGAATTAGTTTCAGGATTTAACATTGAATACGGAAGAGCTGGATTTGCCTTTTTGTTTATAGCAGAGTACAGAAATATACTGATAATAAGCCTTATGACCTCATGCTTATTAACAAGCACATTAATAGCATCAATCCCAGTAGCTATCGTATTTCTATGGGCTCGAGCAAGCCTACCACGCTACCGATATGATCTCCTAATAGCTATAGCATGAAAATCATTCTTACCTTTAAGATTAGCTATTTTAATAGCTTTAAGTC
Arcidens_confragosus_isolate_Ac02 TACTTTGTACTTGTTGTTGGCTTTGTGGTCTGGTTTAATTGGGTTGGCATTAAGGCTTTTAATTCGAGCTGAGTTAGGTCAACCAGGAAGGTTATTAGGAGATGATCAGTTGTATAATGTTATTGTTACAGCTCATGCCTTTATGATAATTTTCTTTTTTGTAATACCTATAATAATTGGTGGATTTGGTAATTGGCTTATTCCTTTAATAGTTGGTGTTCCTGATATGGCTTTTCCTCGGTTGAATAATTTAAGGTTTTGGCTTCTTATACCGGCTTTGTTTTTATTATTAGCGTCTTCGTTAGTGGAGAGGGGTGTTGGTACTGGTTGGACAGTGTATCCTCCATTGTCAGGGAATGTTGCTCATTCTGGAGCTTCGGTGGATTTGGCTATTTTTTCTTTGCATCTTGCTGGTGCTTCATCGATTTTGGGTGCTGTTAATTTTATTTCTACTGTTGGAAATATACGTTCTCCAGGTTTGGTTGCTGAACGAATTCCTTTATTTGTTTGGGCCGTTACAGTAACAGCTGTTTTGCTGGTTGCTGCCTTACCGGTTTTAGCTGGTGCTATTACAATGTTACTTACTGATCGTAATTTAAATACTTCATTTTTTGATCCTATTGGAGGAGGTGATCCTATTTTGTATATACATTTGTTTTTCAACACTTAATTTCCACCTTTATTACATACTTATTAATCTTATTGGCTGTAGCATTTTTTACTCTATTAGAACGAAAAGCTCTTGGATATTTCCAAATTCGAAAAGGCCCTAATAAGCTAGGAATTATAGGCATTCCTCAACCTTTAGCAGATGCCTTAAAACTCTTTGTGAAAGAATGAATTACCCCTACATCTTCCAACTTACTTCCTTTTATCTTAACCCCAACAGTTATACTTATCTTAGCTCTAAGAATATGACAATTGTTTCCATCTTTTATAGTATCAACTCAACTCACATTAGGCATATTCCTGTTTTTATGTATTTCTTCATTAGCCGTTTATACAACCCTTATAGCAGGCTGGTCATCAAACTCTAAATATGCACTACTCGGTGCCATTCGAGCCATGGCCCAAACAATTTCTTATGAAGTAACTATAACCTTAATAATTATTTTTTACCTGTTTTTAACCACACAAATAGATATTGTAAGAATTCGCATAATAAATACATCTATATGAACAATCACTCTATTCCCTCCTTTAAGAGTTATATGGTTAGCAGTTATTCTAGCAGAAACAAACCGAGCCCCATTCGATTTCGCAGAAGGAGAATCAGAATTAGTTTCAGGATTTAACATTGAATACGGAAGAGCTGGATTTGCCTTTTTGTTTATAGCAGAGTACAGAAATATACTGATAATAAGCCTTATGACCTCATGCTTATTAACAAGCACATTAATAGCATCAATCCCAGTAGCTATCGTATTTCTATGGGCTCGAGCAAGCCTACCACGCTACCGATATGATCTCCTAATAGCTATAGCATGAAAATCATTCTTACCTTTAAGATTAGCTATTTTAATAGCTTTAAGTC
Arcidens_confragosus_isolate_Ac03 TACTTTGTACTTGTTGTTGGCTTTGTGGTCTGGTTTAATTGGGTTGGCATTAAGGCTTTTAATTCGAGCTGAGTTAGGTCAACCAGGAAGGTTATTAGGAGATGATCAGTTGTATAATGTTATTGTTACAGCTCATGCCTTTATGATAATTTTCTTTTTTGTAATACCTATAATAATTGGTGGATTTGGTAATTGGCTTATTCCTTTAATAGTTGGTGTTCCTGATATGGCTTTTCCTCGGTTGAATAATTTAAGGTTTTGGCTTCTTATACCGGCTTTGTTTTTATTATTAGCGTCTTCGTTAGTGGAGAGGGGTGTTGGTACTGGTTGGACAGTGTATCCTCCATTGTCAGGGAATGTTGCTCATTCTGGAGCTTCGGTGGATTTGGCTATTTTTTCTTTGCATCTTGCTGGTGCTTCATCGATTTTGGGTGCTGTTAATTTTATTTCTACTGTTGGAAATATACGTTCTCCAGGTTTGGTTGCTGAACGAATTCCTTTATTTGTTTGGGCCGTTACAGTAACAGCTGTTTTGCTGGTTGCTGCCTTACCGGTTTTAGCTGGTGCTATTACAATGTTACTTACTGATCGTAATTTAAATACTTCATTTTTTGATCCTATTGGAGGAGGTGATCCTATTTTGTATATACATTTGTTTTTCAACACTTAATTTCCACCTTTATTACATACTTATTAATCTTATTGGCTGTAGCATTTTTTACTCTATTAGAACGAAAAGCTCTTGGATATTTCCAAATTCGAAAAGGCCCTAATAAGCTAGGAATTATAGGCATTCCTCAACCTTTAGCAGATGCCTTAAAACTCTTTGTGAAAGAATGAATTACCCCTACATCTTCCAACTTACTTCCTTTTATCTTAACCCCAACAGTTATACTTATCTTAGCTCTAAGAATATGACAATTGTTTCCATCTTTTATAGTATCAACTCAACTCACATTAGGCATATTCCTGTTTTTATGTATTTCTTCATTAGCCGTTTATACAACCCTTATAGCAGGCTGGTCATCAAACTCTAAATATGCACTACTCGGTGCCATTCGAGCCATGGCCCAAACAATTTCTTATGAAGTAACTATAACCTTAATAATTATTTTTTACCTGTTTTTAACCACACAAATAGATATTGTAAGAATTCGCATAATAAATACATCTATATGAACAATCACTCTATTCCCTCCTTTAAGAGTTATATGGTTAGCAGTTATTCTAGCAGAAACAAACCGAGCCCCATTCGATTTCGCAGAAGGAGAATCAGAATTAGTTTCAGGATTTAACATTGAATACGGAAGAGCTGGATTTGCCTTTTTGTTTATAGCAGAGTACAGAAATATACTGATAATAAGCCTTATGACCTCATGCTTATTAACAAGCACATTAATAGCATCAATCCCAGTAGCTATCGTATTTCTATGGGCTCGAGCAAGCCTACCACGCTACCGATATGATCTCCTAATAGCTATAGCATGAAAATCATTCTTACCTTTAAGATTAGCTATTTTAATAGCTTTAAGTC
Arcidens_confragosus_isolate_Ac05 TACTTTGTACTTGTTGTTGGCTTTGTGGTCTGGTTTAATTGGGTTGGCATTAAGGCTTTTAATTCGAGCTGAGTTAGGTCAACCAGGAAGGTTATTAGGAGATGATCAGTTGTATAATGTTATTGTTACAGCTCATGCCTTTATGATAATTTTCTTTTTTGTAATACCTATAATAATTGGTGGATTTGGTAATTGGCTTATTCCTTTAATAGTTGGTGTTCCTGATATGGCTTTTCCTCGGTTGAATAATTTAAGGTTTTGGCTTCTTATACCGGCTTTGTTTTTATTATTAGCGTCTTCGTTAGTGGAGAGGGGTGTTGGTACTGGTTGGACAGTGTATCCTCCATTGTCAGGGAATGTTGCTCATTCTGGAGCTTCGGTGGATTTGGCTATTTTTTCTTTGCATCTTGCTGGTGCTTCATCGATTTTGGGTGCTGTTAATTTTATTTCTACTGTTGGAAATATACGTTCTCCAGGTTTGGTTGCTGAACGAATTCCTTTATTTGTTTGGGCCGTTACAGTAACAGCTGTTTTGCTGGTTGCTGCCTTACCGGTTTTAGCTGGTGCTATTACAATGTTACTTACTGATCGTAATTTAAATACTTCATTTTTTGATCCTATTGGAGGAGGTGATCCTATTTTGTATATACATTTGTTTTTCAACACTTAATTTCCACCTTTATTACATACTTATTAATCTTATTGGCTGTAGCATTTTTTACTCTATTAGAACGAAAAGCTCTTGGATATTTCCAAATTCGAAAAGGCCCTAATAAGCTAGGAATTATAGGCATTCCTCAACCTTTAGCAGATGCCTTAAAACTCTTTGTGAAAGAATGAATTACCCCTACATCTTCCAACTTACTTCCTTTTATCTTAACCCCAACAGTTATACTTATCTTAGCTCTAAGAATATGACAATTGTTTCCATCTTTCATAGTATCAACTCAACTCACATTAGGCATATTCCTGTTTTTATGTATTTCTTCATTAGCCGTTTATACAACCCTTATAGCAGGCTGGTCATCAAACTCTAAATATGCACTACTCGGTGCCATTCGAGCCATGGCCCAAACAATTTCTTATGAAGTAACTATAACCTTAATAATTATTTTTTACCTGTTTTTAACCACACAAATAGATATTGTAAGAATTCGCATAATAAATACATCTATATGAACAATCACTCTATTCCCTCCTTTAAGAGTTATATGGTTAGCAGTTATTCTAGCAGAAACAAACCGAGCCCCATTCGATTTCGCAGAAGGAGAATCAGAATTAGTTTCAGGATTTAACATTGAATACGGAAGAGCTGGATTTGCCTTTTTGTTTATAGCAGAGTACAGAAATATACTGATAATAAGCCTTATGACCTCATGCTTATTAACAAGCACATTAATAGCATCAATCCCAGTAGCTATCGTATTTCTATGGGCTCGAGCAAGCCTACCACGCTACCGATATGATCTCCTAATAGCTATAGCATGAAAATCATTCTTACCTTTAAGATTAGCTATTTTAATAGCTTTAAGTC
Arcidens_confragosus_isolate_Ac12 TACTTTGTACTTGTTGTTGGCTTTGTGGTCTGGTTTAATTGGGTTGGCATTAAGGCTTTTAATTCGAGCTGAGTTAGGTCAACCAGGAAGGTTATTAGGAGATGATCAGTTGTATAATGTTATTGTTACAGCTCATGCCTTTATGATAATTTTCTTTTTTGTAATACCTATAATAATTGGTGGATTTGGTAATTGGCTTATTCCTTTAATAGTTGGTGTTCCTGATATGGCTTTTCCTCGGTTGAATAATTTAAGGTTTTGGCTTCTTATACCGGCTTTGTTTTTATTATTAGCGTCTTCGTTAGTGGAGAGGGGTGTTGGTACTGGTTGGACAGTGTATCCTCCATTGTCAGGGAATGTTGCTCATTCTGGAGCTTCGGTGGATTTGGCTATTTTTTCTTTGCATCTTGCTGGTGCTTCATCGATTTTGGGTGCTGTTAATTTTATTTCTACTGTTGGAAATATACGTTCTCCAGGTTTGGTTGCTGAACGAATTCCTTTATTTGTTTGGGCCGTTACAGTAACAGCTGTTTTGCTGGTTGCTGCCTTACCGGTTTTAGCTGGTGCTATTACAATGTTACTTACTGATCGTAATTTAAATACTTCATTTTTTGATCCTATTGGAGGAGGTGATCCTATTTTGTATATACATTTGTTTTTCAACACTTAATTTCCACCTTTATTACATACTTATTAATCTTATTGGCTGTAGCATTTTTTACTCTATTAGAACGAAAAGCTCTTGGATATTTCCAAATTCGAAAAGGCCCTAATAAGCTAGGAATTATAGGCATTCCTCAACCTTTAGCAGATGCCTTAAAACTCTTTGTGAAAGAATGAATTACCCCTACATCTTCCAACTTACTTCCTTTTATCTTAACCCCAACAGTTATACTTATCTTAGCTCTAAGAATATGACAATTGTTTCCATCTTTCATAGTATCAACTCAACTCACATTAGGCATATTCCTGTTTTTATGTATTTCTTCATTAGCCGTTTATACAACCCTTATAGCAGGCTGGTCATCAAACTCTAAATATGCACTACTCGGTGCCATTCGAGCCATGGCCCAAACAATTTCTTATGAAGTAACTATAACCTTAATAATTATTTTTTACCTGTTTTTAACCACACAAATAGATATTGTAAGAATTCGCATAATAAATACATCTATATGAACAATCACTCTATTCCCTCCTTTAAGAGTTATATGGTTAGCAGTTATTCTAGCAGAAACAAACCGAGCCCCATTCGATTTCGCAGAAGGAGAATCAGAATTAGTTTCAGGATTTAACATTGAATACGGAAGAGCTGGATTTGCCTTTTTGTTTATAGCAGAGTACAGAAATATACTGATAATAAGCCTTATGACATCATGCTTATTAACAAGCACATTAATAGCATCAATCCCAGTAGCTATTGTATTTCTATGGGCTCGAGCAAGCCTACCACGCTACCGATATGATCTCCTAATAGCTATAGCATGAAAATCATTCTTACCTTTAAGATTAGCTATTTTAATAGCTTTAAGTC
Arcidens_confragosus_isolate_Ac13 TACTTTGTACTTGTTGTTGGCTTTGTGGTCTGGTTTAATTGGGTTGGCATTAAGGCTTTTAATTCGAGCTGAGTTAGGTCAACCAGGAAGGTTATTAGGAGATGATCAGTTGTATAATGTTATTGTTACAGCTCATGCCTTTATGATAATTTTCTTTTTTGTAATACCTATAATAATTGGTGGATTTGGTAATTGGCTTATTCCTTTAATAGTTGGTGTTCCTGATATGGCTTTTCCTCGGTTGAATAATTTAAGGTTTTGGCTTCTTATACCGGCTTTGTTTTTATTATTAGCGTCTTCGTTAGTGGAGAGGGGTGTTGGTACTGGTTGGACAGTGTATCCTCCATTGTCAGGGAATGTTGCTCATTCTGGAGCTTCGGTGGATTTGGCTATTTTTTCTTTGCATCTTGCTGGTGCTTCATCGATTTTGGGTGCTGTTAATTTTATTTCTACTGTTGGAAATATACGTTCTCCAGGTTTGGTTGCTGAACGAATTCCTTTATTTGTTTGGGCCGTTACAGTAACAGCTGTTTTGCTGGTTGCTGCCTTACCGGTTTTAGCTGGTGCTATTACAATGTTACTTACTGATCGTAATTTAAATACTTCATTTTTTGATCCTATTGGAGGAGGTGATCCTATTTTGTATATACATTTGTTTTTCAACACTTAATTTCCACCTTTATTACATACTTATTAATCTTATTGGCTGTAGCATTTTTTACTCTATTAGAACGAAAAGCTCTTGGATATTTCCAAATTCGAAAAGGCCCTAATAAGCTAGGAATTATAGGCATTCCTCAACCTTTAGCAGATGCCTTAAAACTCTTTGTGAAAGAATGAATTACCCCTACATCTTCCAACTTACTTCCTTTTATCTTAACCCCAACAGTTATACTTATCTTAGCTCTAAGAATATGACAATTGTTTCCATCTTTTATAGTATCAACTCAACTCACATTAGGCATATTCCTGTTTTTATGTATTTCTTCATTAGCCGTTTATACAACCCTTATAGCAGGCTGGTCATCAAACTCTAAATATGCACTACTCGGTGCCATTCGAGCCATGGCCCAAACAATTTCTTATGAAGTAACTATAACCTTAATAATTATTTTTTACCTGTTTTTAACCACACAAATAGATATTGTAAGAATTCGCATAATAAATACATCTATATGAACAATCACTCTATTCCCTCCTTTAAGAGTTATATGGTTAGCAGTTATTCTAGCAGAAACAAACCGAGCCCCATTCGATTTCGCAGAAGGAGAATCAGAATTAGTTTCAGGATTTAACATTGAATACGGAAGAGCTGGATTTGCCTTTTTGTTTATAGCAGAGTACAGAAATATACTGATAATAAGCCTTATGACCTCATGCTTATTAACAAGCACATTAATAGCATCAATCCCAGTAGCTATCGTATTTCTATGGGCTCGAGCAAGCCTACCACGCTACCGATATGATCTCCTAATAGCTATAGCATGAAAATCATTCTTACCTTTAAGATTAGCTATTTTAATAGCTTTAAGTC
Arcidens_confragosus_isolate_Ac14 TACTTTGTACTTGTTGTTGGCTTTGTGGTCTGGTTTAATTGGGTTGGCATTAAGGCTTTTAATTCGAGCTGAGTTAGGTCAACCAGGAAGGTTATTAGGAGATGATCAGTTGTATAATGTTATTGTTACAGCTCATGCCTTTATGATAATTTTCTTTTTTGTAATACCTATAATAATTGGTGGATTTGGTAATTGGCTTATTCCTTTAATAGTTGGTGTTCCTGATATGGCTTTTCCTCGGTTGAATAATTTAAGGTTTTGGCTTCTTATACCGGCTTTGTTTTTATTATTAGCGTCTTCGTTAGTGGAGAGGGGTGTTGGTACTGGTTGGACAGTGTATCCTCCATTGTCAGGGAATGTTGCTCATTCTGGAGCTTCGGTGGATTTGGCTATTTTTTCTTTGCATCTTGCTGGTGCTTCATCGATTTTGGGTGCTGTTAATTTTATTTCTACTGTTGGAAATATACGTTCTCCAGGTTTGGTTGCTGAACGAATTCCTTTATTTGTTTGGGCCGTTACAGTAACAGCTGTTTTGCTGGTTGCTGCCTTACCGGTTTTAGCTGGTGCTATTACAATGTTACTTACTGATCGTAATTTAAATACTTCATTTTTTGATCCTATTGGAGGAGGTGATCCTATTTTGTATATACATTTGTTTTTCAACACTTAATTTCCACCTTTATTACATACTTATTAATCTTATTGGCTGTAGCATTTTTTACTCTATTAGAACGAAAAGCTCTTGGATATTTCCAAATTCGAAAAGGCCCTAATAAGCTAGGAATTATAGGCATTCCTCAACCTTTAGCAGATGCCTTAAAACTCTTTGTGAAAGAATGAATTACCCCTACATCTTCCAACTTACTTCCTTTTATCTTAACCCCAACAGTTATACTTATCTTAGCTCTAAGAATATGACAATTGTTTCCATCTTTTATAGTATCAACTCAACTCACATTAGGCATATTCCTGTTTTTATGTATTTCTTCATTAGCCGTTTATACAACCCTTATAGCAGGCTGGTCATCAAACTCTAAATATGCACTACTCGGTGCCATTCGAGCCATGGCCCAAACAATTTCTTATGAAGTAACTATAACCTTAATAATTATTTTTTACCTGTTTTTAACCACACAAATAGATATTGTAAGAATTCGCATAATAAATACATCTATATGAACAATCACTCTATTCCCTCCTTTAAGAGTTATATGGTTAGCAGTTATTCTAGCAGAAACAAACCGAGCCCCATTCGATTTCGCAGAAGGAGAATCAGAATTAGTTTCAGGATTTAACATTGAATACGGAAGAGCTGGATTTGCCTTTTTGTTTATAGCAGAGTACAGAAATATACTGATAATAAGCCTTATGACCTCATGCTTATTAACAAGCACATTAATAGCATCAATCCCAGTAGCTATTGTATTTCTATGGGTTCGAGCAAGCCTACCACGCTACCGATATGATCTCCTAATAGCTATAGCATGAAAATCATTCTTACCTTTAAGATTAGCTATTTTAATAGCTTTAAGTC
Arcidens_confragosus_isolate_Ac15 TACTTTGTACTTGTTGTTGGCTTTGTGGTCTGGTTTAATTGGGTTGGCATTAAGGCTTTTAATTCGAGCTGAGTTAGGTCAACCAGGAAGGTTATTAGGAGATGATCAGTTGTATAATGTTATTGTTACAGCTCATGCCTTTATGATAATTTTCTTTTTTGTAATACCTATAATAATTGGTGGATTTGGTAATTGGCTTATTCCTTTAATAGTTGGTGTTCCTGATATGGCTTTTCCTCGGTTGAATAATTTAAGGTTTTGGCTTCTTATACCGGCTTTGTTTTTATTATTAGCGTCTTCGTTAGTGGAGAGGGGTGTTGGTACTGGTTGGACAGTGTATCCTCCATTGTCAGGGAATGTTGCTCATTCTGGAGCTTCGGTGGATTTGGCTATTTTTTCTTTGCATCTTGCTGGTGCTTCATCGATTTTGGGTGCTGTTAATTTTATTTCTACTGTTGGAAATATACGTTCTCCAGGTTTGGTTGCTGAACGAATTCCTTTATTTGTTTGGGCCGTTACAGTAACAGCTGTTTTGCTGGTTGCTGCCTTACCGGTTTTAGCTGGTGCTATTACAATGTTACTTACTGATCGTAATTTAAATACTTCATTTTTTGATCCTATTGGAGGAGGTGATCCTATTTTGTATATACATTTGTTTTTCAACACTTAATTTCCACCTTTATTACATACTTATTAATCTTATTGGCTGTAGCATTTTTTACTCTATTAGAACGAAAAGCTCTTGGATATTTCCAAATTCGAAAAGGCCCTAATAAGCTAGGAATTATAGGCATTCCTCAACCTTTAGCAGATGCCTTAAAACTCTTTGTGAAAGAATGAATTACCCCTACATCTTCCAACTTACTTCCTTTTATCTTAACCCCAACAGTTATACTTATCTTAGCTCTAAGAATATGACAATTGTTTCCATCTTTTATAGTATCAACTCAACTCACATTAGGCATATTCCTGTTTTTATGTATTTCTTCATTAGCCGTTTATACAACCCTTATAGCAGGCTGGTCATCAAACTCTAAATATGCACTACTCGGTGCCATTCGAGCCATGGCCCAAACAATTTCTTATGAAGTAACTATAACCTTAATAATTATTTTTTACCTGTTTTTAACCACACAAATAGATATTGTAAGAATTCGCATAATAAATACATCTATATGAACAATCACTCTATTCCCTCCTTTAAGAGTTATATGGTTAGCAGTTATTCTAGCAGAAACAAACCGAGCCCCATTCGATTTCGCAGAAGGAGAATCAGAATTAGTTTCAGGATTTAACATTGAATACGGAAGAGCTGGATTTGCCTTTTTGTTTATAGCAGAGTACAGAAATATACTGATAATAAGCCTTATGACCTCATGCTTATTAACAAGCACATTAATAGCATCAATCCCAGTAGCTATTGTATTTCTATGGGCTCGAGCAAGCCTACCACGCTACCGATATGATCTCCTAATAGCTATAGCATGAAAATCATTCTTACCTTTAAGATTAGCTATTTTAATAGCTTTAAGTC
Arcidens_confragosus_isolate_Ac16 TACTTTGTACTTGTTGTTGGCTTTGTGGTCTGGTTTAATTGGGTTGGCATTAAGGCTTTTAATTCGAGCTGAGTTAGGTCAACCAGGAAGGTTATTAGGAGATGATCAGTTGTATAATGTTATTGTTACAGCTCATGCCTTTATGATAATTTTCTTTTTTGTAATACCTATAATAATTGGTGGATTTGGTAATTGGCTTATTCCTTTAATAGTTGGTGTTCCTGATATGGCTTTTCCTCGGTTGAATAATTTAAGGTTTTGGCTTCTTATACCGGCTTTGTTTTTATTATTAGCGTCTTCGTTAGTGGAGAGGGGTGTTGGTACTGGTTGGACAGTGTATCCTCCATTGTCAGGGAATGTTGCTCATTCTGGAGCTTCGGTGGATTTGGCTATTTTTTCTTTGCATCTTGCTGGTGCTTCATCGATTTTGGGTGCTGTTAATTTTATTTCTACTGTTGGAAATATACGTTCTCCAGGTTTGGTTGCTGAACGAATTCCTTTATTTGTTTGGGCCGTTACAGTAACAGCTGTTTTGCTGGTTGCTGCCTTACCGGTTTTAGCTGGTGCTATTACAATGTTACTTACTGATCGTAATTTAAATACTTCATTTTTTGATCCTATTGGAGGAGGTGATCCTATTTTGTATATACATTTGTTTTTCAACACTTAATTTCCACCTTTATTACATACTTATTAATCTTATTGGCTGTAGCATTTTTTACTCTATTAGAACGAAAAGCTCTTGGATATTTCCAAATTCGAAAAGGCCCTAATAAGCTAGGAATTATAGGCATTCCTCAACCTTTAGCAGATGCCTTAAAACTCTTTGTGAAAGAATGAATTACCCCTACATCTTCCAACTTACTTCCTTTTATCTTAACCCCAACAGTTATACTTATCTTAGCTCTAAGAATATGACAATTGTTTCCATCTTTTATAGTATCAACTCAACTCACATTAGGCATATTCCTGTTTTTATGTATTTCTTCATTAGCCGTTTATACAACCCTTATAGCAGGCTGGTCATCAAACTCTAAATATGCACTACTCGGTGCCATTCGAGCCATGGCCCAAACAATTTCTTATGAAGTAACTATAACCTTAATAATTATTTTTTACCTGTTTTTAACCACACAAATAGATATTGTAAGAATTCGCATAATAAATACATCTATATGAACAATCACTCTATTCCCTCCTTTAAGAGTTATATGGTTAGCAGTTATTCTAGCAGAAACAAACCGAGCCCCATTCGATTTCGCAGAAGGAGAATCAGAATTAGTTTCAGGATTCAACATTGAATACGGAAGAGCTGGATTTGCCTTTTTGTTTATAGCAGAGTACAGAAATATACTGATAATAAGCCTTATGACCTCATGCTTATTAACAAGCACATTAATAGCATCAATCCCAGTAGCTATTGTATTTCTATGGGCTCGAGCAAGCCTACCACGCTACCGATATGATCTCCTAATAGCTATAGCATGAAAATCATTCTTACCTTTAAGATTAGCTATTTTAATAGCTTTAAGTC
Arcidens_confragosus_isolate_Ac17 TACTTTGTACTTGTTGTTGGCTTTGTGGTCTGGTTTAATTGGGTTGGCATTAAGGCTTTTAATTCGAGCTGAATTAGGTCAACCAGGAAGGTTATTAGGAGATGATCAGTTGTATAATGTTATTGTTACAGCTCATGCCTTTATGATAATTTTCTTTTTTGTAATACCTATAATAATTGGTGGATTTGGTAATTGGCTTATTCCTTTAATAGTTGGTGTTCCTGATATGGCTTTTCCTCGGTTGAATAATTTAAGGTTTTGGCTTCTTATACCGGCTTTGTTTTTATTATTAGCGTCTTCGTTAGTGGAGAGGGGTGTTGGTACTGGTTGGACAGTGTATCCTCCATTGTCAGGGAATGTTGCTCATTCTGGAGCTTCGGTGGATTTGGCTATTTTTTCTTTGCATCTTGCTGGTGCTTCATCGATTTTGGGTGCTGTTAATTTTATTTCTACTGTTGGAAATATACGTTCTCCAGGTTTGGTTGCTGAACGAATTCCTTTATTTGTTTGGGCCGTTACAGTAACAGCTGTTTTGCTGGTTGCTGCCTTACCGGTTTTAGCTGGTGCTATTACAATGTTACTTACTGATCGTAATTTAAATACTTCATTTTTTGATCCTATTGGAGGAGGTGATCCTATTTTGTATATACATTTGTTTTTCAACACTTAATTTCCACCTTTATTACATACTTATTAATCTTATTGGCTGTAGCATTTTTTACTCTATTAGAACGAAAAGCTCTTGGATATTTCCAAATTCGAAAAGGCCCTAATAAGCTAGGAATTATAGGCATTCCTCAACCTTTAGCAGATGCCTTAAAACTCTTTGTGAAAGAATGAATTACCCCTACATCTTCCAACTTACTTCCTTTTATCTTAACCCCAACAGTTATACTTATCTTAGCTCTAAGAATATGACAATTGTTTCCATCTTTTATAGTATCAACTCAACTCACATTAGGCATATTCCTGTTTTTATGTATTTCTTCATTAGCCGTTTATACAACCCTTATAGCAGGCTGGTCATCAAACTCTAAATATGCACTACTCGGTGCCATTCGAGCCATGGCTCAAACAATTTCTTATGAAGTAACTATAACCTTAATAATTATTTTTTACCTGTTTTTAACCACACAAATAGATATTGTAAGAATTCGCATAATAAATACATCTATATGAACAATCACTCTATTCCCTCCTTTAAGAGTTATATGGTTAGCAGTTATTCTAGCAGAAACAAACCGAGCCCCATTCGATTTCGCAGAAGGAGAATCAGAATTAGTTTCAGGATTTAACATTGAATACGGAAGAGCTGGATTTGCCTTTTTGTTTATAGCAGAGTACAGAAATATACTAATAATAAGCCTTATGACCTCATGCTTATTAACAAGCACATTAATAGCATCAATCCCAGTAGCTATTGTATTTCTATGGGCTCGAGCAAGCCTACCACGCTACCGATATGATCTCCTAATAGCTATAGCATGAAAATCATTCTTACCTTTAAGATTAGCTATTTTAATAGCTTTAAGTC
Arcidens_confragosus_isolate_Ac18 TACTTTGTACTTGTTGTTGGCTTTGTGGTCTGGTTTAATTGGGTTGGCATTAAGGCTTTTAATTCGAGCTGAGTTAGGTCAACCAGGAAGGTTATTAGGAGATGATCAGTTGTATAATGTTATTGTAACAGCTCATGCCTTTATGATAATTTTCTTTTTTGTAATACCTATAATAATTGGTGGATTTGGTAATTGGCTTATTCCTTTAATAGTTGGTGTTCCTGATATGGCTTTTCCTCGGTTGAATAATTTAAGGTTTTGGCTTCTTATACCGGCTTTGTTTTTATTATTGGCGTCTTCGTTAGTGGAGAGGGGTGTTGGTACTGGTTGGACAGTGTATCCTCCATTGTCAGGGAATGTTGCTCATTCTGGAGCTTCGGTGGATTTGGCTATTTTTTCTTTGCATCTTGCTGGTGCTTCATCGATTTTGGGTGCTGTTAATTTTATTTCTACTGTTGGAAATATACGTTCTCCAGGTTTGGTTGCTGAACGAATTCCTTTATTTGTTTGGGCCGTTACAGTAACAGCTGTTTTGCTGGTTGCTGCCTTACCGGTTTTAGCTGGTGCTATTACAATGTTACTTACTGATCGTAATTTAAATACTTCATTTTTTGATCCTATTGGAGGAGGTGATCCTATTTTGTATATACATTTGTTTTTCAACACTTAATTTCCACCTTTATTACATACTTATTAATCTTATTGGCTGTAGCATTTTTTACTCTATTAGAACGAAAAGCTCTTGGATATTTCCAAATTCGAAAAGGCCCTAATAAGCTAGGAATTATAGGCATTCCTCAACCTTTAGCAGATGCCTTAAAACTCTTTGTGAAAGAATGAATTACCCCTACATCTTCCAACTTACTTCCTTTTATCTTAACCCCAACAGTTATACTTATCTTAGCTCTAAGAATATGACAATTGTTTCCATCTTTTATAGTATCAACTCAACTCACATTAGGCATATTCCTGTTTTTATGTATTTCTTCATTAGCCGTTTATACAACCCTTATAGCAGGCTGGTCATCAAACTCTAAATATGCACTACTCGGTGCCATTCGAGCCATGGCCCAAACAATTTCTTATGAAGTAACTATAACCTTAATAATTATTTTTTACCTGTTTTTAACCACACAAATAGATATTGTAAGAATTCGCATAATAAATACATCTATATGAACAATCACTCTATTCCCTCCTTTAAGAGTTATATGGTTAGCAGTTATTCTAGCAGAAACAAACCGAGCCCCATTCGATTTCGCAGAAGGAGAATCAGAATTAGTTTCAGGATTTAACATTGAATACGGAAGAGCTGGATTTGCCTTTTTGTTTATAGCAGAGTACAGAAATATACTGATAATAAGCCTTATGACCTCATGCTTATTAACAAGCACATTAATAGCATCAATCCCAGTAGCTATTGTATTTCTATGGGCTCGAGCAAGCCTACCACGCTACCGATATGATCTCCTAATAGCTATAGCATGAAAATCATTCTTACCTTTAAGATTAGCTATTTTAATAGCTTTAAGTC
Arcidens_confragosus_isolate_BM14763 NNNNNNNNNNNNNNNNNNNNNNNNNNNNNNNNNNNNNNNNNNNNNNNNNNNNNNNNNNNNNNNNNNNNNNNNNNNNNNNNNNNNNNNNNNNNNNNNNNNNNNNNNNNNNNNNNNNNNNNNNNNNNNNNNNNNNNNNNNNNNNNNNNNNNNNNNNNNNNNNNNNNNNNNNNNNNNNNNNNNNNNNNNNNNNNNNNNNNNNNNNNNNNNNNNNNNNNNNNNNNNNNNNNNNNNNNNNNNNNNNNNNNNNNNNNNNNNNNNNNNNNNNNNNNNNNNNNNNNNNNNNNNNNNNNNNNNNNNNNNNNNNNNNNNNNNNNNNNNNNNNNNNNNNNNNNNNNNNNNNNNNNNNNNNNNNNNNNNNNNNNNNNNNNNNNNNNNNNNNNNNNNNNNNNNNNNNNNNNNNNNNNNNNNNNNNNNNNNNNNNNNNNNNNNNNNNNNNNNNNNNNNNNNNNNNNNNNNNNNNNNNNNNNNNNNNNNNNNNNNNNNNNNNNNNNNNNNNNNNNNNNNNNNNNNNNNNNNNNNNNNNNNNNNNNNNNNNNNNNNNNNNNNNNNNNNNNNNNNNNNNNNNNNNNNNNNNNNNNNNNNNNNNNNNNNNNNNNNNNNNNNNNNNNNNNNNNNNNNNNNNNNNNNNNNNNNNNNNNNNNNNNNNNNNNNNNNNNNNNNNNNNNNNNNNNNNNNNCCTTTATTACATACTTATTAATCTTATTGGCTGTAGCATTTTTTACTCTATTAGAACGAAAAGCTCTTGGATATTTCCAAATTCGAAAAGGCCCTAATAAGCTAGGAATTATAGGCATTCCTCAACCTTTAGCAGATGCCTTAAAACTCTTTGTGAAAGAATGAATTACCCCTACATCTTCCAACTTACTTCCTTTTATCTTAACCCCAACAGTTATACTTATCTTAGCTCTAAGAATATGACAATTGTTTCCATCTTTTATAGTATCAACTCAACTCACATTAGGCATATTCCTGTTTTTATGTATTTCTTCATTAGCCGTTTATACAACCCTTATAGCAGGCTGGTCATCAAACTCTAAATATGCACTACTCGGTGCCATTCGAGCCATGGCCCAAACAATTTCTTATGAAGTAACTATAACCTTAATAATTATTTTTTACCTGTTTTTAACCACACAAATAGATATTGTAAGAATTCGCATAATAAATACATCTATATGAACAATCACTCTATTCCCTCCTTTAAGAGTTATATGGTTAGCAGTTATTCTAGCAGAAACAAACCGAGCCCCATTCGATTTCGCAGAAGNNNNNNNNNNNNNNNNNNNNNNNNNNNNNNNNNNNNNNNNNNNNNNNNNNNNNNNNNNNNNNNNNNNNNNNNNNNNNNNNNNNNNNNNNNNNNNNNNNNNNNNNNNNNNNNNNNNNNNNNNNNNNNNNNNNNNNNNNNNNNNNNNNNNNNNNNNNNNNNNNNNNNNNNNNNNNNNNNNNNNNNNNNNNNNNNNNNNNNNNNNNNNNNNNNNNNNNNNNNNNNNNNNNNNNNNNNNNNNNNNNNNNNNNNNNNNNNNNNNNNNNNNNN
Arcidens_confragosus_isolate_BM14791 NNNNNNNNNNNNNNNNNNNNNNNNNNNNNNNNNNNNNNNNNNNNNNNNNNNNNNNNNNNNNNNNNNNNNNNNNNNNNNNNNNNNNNNNNNNNNNNNNNNNNNNNNNNNNNNNNNNNNNNNNNNNNNNNNNNNNNNNNNNNNNNNNNNNNNNNNNNNNNNNNNNNNNNNNNNNNNNNNNNNNNNNNNNNNNNNNNNNNNNNNNNNNNNNNNNNNNNNNNNNNNNNNNNNNNNNNNNNNNNNNNNNNNNNNNNNNNNNNNNNNNNNNNNNNNNNNNNNNNNNNNNNNNNNNNNNNNNNNNNNNNNNNNNNNNNNNNNNNNNNNNNNNNNNNNNNNNNNNNNNNNNNNNNNNNNNNNNNNNNNNNNNNNNNNNNNNNNNNNNNNNNNNNNNNNNNNNNNNNNNNNNNNNNNNNNNNNNNNNNNNNNNNNNNNNNNNNNNNNNNNNNNNNNNNNNNNNNNNNNNNNNNNNNNNNNNNNNNNNNNNNNNNNNNNNNNNNNNNNNNNNNNNNNNNNNNNNNNNNNNNNNNNNNNNNNNNNNNNNNNNNNNNNNNNNNNNNNNNNNNNNNNNNNNNNNNNNNNNNNNNNNNNNNNNNNNNNNNNNNNNNNNNNNNNNNNNNNNNNNNNNNNNNNNNNNNNNNNNNNNNNNNNNNNNNNNNNNNNNNNNNNNNNNNNNNNNNNNNNNNTATTACATACTTATTAATCTTATTGGCTGTAGCATTTTTTACTCTATTAGAACGAAAAGCTCTTGGATATTTCCAAATTCGAAAAGGCCCTAATAAGCTAGGAATTATAGGCATTCCTCAACCTTTAGCAGATGCCTTAAAACTCTTTGTGAAAGAATGAATTACCCCTACATCTTCCAACTTACTTCCTTTTATCTTAACCCCAACAGTTATACTTATCTTAGCTCTAAGAATATGACAATTGTTTCCATCTTTTATAGTATCAACTCAACTCACATTAGGCATATTCCTGTTTTTATGTATTTCTTCATTAGCCGTTTATACAACCCTTATAGCAGGCTGGTCATCAAACTCTAAATATGCACTACTCGGTGCCATTCGAGCCATGGCCCAAACAATTTCTTATGAAGTAACTATAACCTTAATAATTATTTTTTACCTGTTTTTAACCACACAAATAGATATTGTAAGAATTCGCATAATAAATACATCTATATGAACAATCACTCTATTCCCTCCTTTAAGAGTTATATGGTTAGCAGTTATTCTAGCAGAGACAAACCGAGCCCCATTCGATTTCGCAGAAGNNNNNNNNNNNNNNNNNNNNNNNNNNNNNNNNNNNNNNNNNNNNNNNNNNNNNNNNNNNNNNNNNNNNNNNNNNNNNNNNNNNNNNNNNNNNNNNNNNNNNNNNNNNNNNNNNNNNNNNNNNNNNNNNNNNNNNNNNNNNNNNNNNNNNNNNNNNNNNNNNNNNNNNNNNNNNNNNNNNNNNNNNNNNNNNNNNNNNNNNNNNNNNNNNNNNNNNNNNNNNNNNNNNNNNNNNNNNNNNNNNNNNNNNNNNNNNNNNNNNNNNNNNN
Arcidens_wheeleri_isolate_Aw01 NNNNNNNNNNNNNNNNNNNNNNNNNNNNNNNNNNNNNNNNNNNNNNNNNNNNNNNNNNNNNNNNNNNNNNNNNNNNNNNNNNNNNNNNNNNNNNNNNNNNNNNNNNNNNNNNNNNNNNNNNNNNNNNNNNNNNNNNNNNNNNNNNNNNNNNNNNNNNNNNNNNNNNNNNNNNNNNNNNNNNNNNNNNNNNNNNNNNNNNNNNNNNNNNNNNNNNNNNNNNNNNNNNNNNNNNNNNNNNNNNNNNNNNNNNNNNNNNNNNNNNNNNNNNNNNNNNNNNNNNNNNNNNNNNNNNNNNNNNNNNNNNNNNNNNNNNNNNNNNNNNNNNNNNNNNNNNNNNNNNNNNNNNNNNNNNNNNNNNNNNNNNNNNNNNNNNNNNNNNNNNNNNNNNNNNNNNNNNNNNNNNNNNNNNNNNNNNNNNNNNNNNNNNNNNNNNNNNNNNNNNNNNNNNNNNNNNNNNNNNNNNNNNNNNNNNNNNNNNNNNNNNNNNNNNNNNNNNNNNNNNNNNNNNNNNNNNNNNNNNNNNNNNNNNNNNNNNNNNNNNNNNNNNNNNNNNNNNNNNNNNNNNNNNNNNNNNNNNNNNNNNNNNNNNNNNNNNNNNNNNNNNNNNNNNNNNNNNNNNNNNNNNNNNNNNNNNNNNNNNNNNNNNNNNNNNNNNNNNCTCAACACTTAATTTCCACCTTCATTACATACTTATTAATCTTATTGGCTGTAGCATTTTTTACTCTATTAGAACGAAAAGCTCTTAGATATTTCCAAATTCGAAAAGGCCCTAATAAGCTAGGAATTATAGGCATTCCTCAACCTTTAGCAGATGCTTTAAAACTCTTTGTGAAAGAATGAATTACCCCTACATCTTCCAACTTACTTCCTTTTATCTTAACCCCAACAGTTATACTTATCTTAGCTCTAAGAATATGACAACTGTTTCCATCTTTTATAGTATCAACTCAACTCACATTAGGCATACTCCTGTTTTTATGTATTTCTTCATTAGCCGTTTATACAACCCTTATAGCAGGCTGGTCATCAAACTCTAAATATGCACTACTCGGTGCCATTCGAGCCATGGCCCAAACAATTTCTTATGAAGTAACTATAACCTTAATAATTATTTTTTACCTGTTTTTAACCACACAAATAGATATTGTAAGAATTCGCATAATAAATACATCTATATGAACAATCACTCTATTCCCTCCTTTAAGAGTTATATGGTTAGCAGTTATTCTAGCAGAAACAAACCGAGCCCCATTCGATTTCGCAGAAGGAGAATCAGAATTAGTTTCAGGATTTAACATTGAATACGGAAGAGCTGGATTTGCCTTTTTGTTTATAGCAGAGTACAGAAACATACTGATAATAAGCCTTATGACTTCATGCTTATTAACAAGCACATTAATAGCATCAATCCCAGTAGCTATTGTATTTCTATGGGCTCGAGCAAGTCTACCACGCTACCGATATGATCTCCTAATAGCTATAGCATGAAAATCATTCTTACCTTTAAGATTAGCTATTTTAATAGCTTTAAGTC
Arcidens_wheeleri_isolate_Aw02 NNNNNNNNNNNNNNNNNNNNNNNNNNNNNNNNNNNNNNNNNNNNNNNNNNNNNNNNNNNNNNNNNNNNNNNNNNNNNNNNNNNNNNNNNNNNNNNNNNNNNNNNNNNNNNNNNNNNNNNNNNNNNNNNNNNNNNNNNNNNNNNNNNNNNNNNNNNNNNNNNNNNNNNNNNNNNNNNNNNNNNNNNNNNNNNNNNNNNNNNNNNNNNNNNNNNNNNNNNNNNNNNNNNNNNNNNNNNNNNNNNNNNNNNNNNNNNNNNNNNNNNNNNNNNNNNNNNNNNNNNNNNNNNNNNNNNNNNNNNNNNNNNNNNNNNNNNNNNNNNNNNNNNNNNNNNNNNNNNNNNNNNNNNNNNNNNNNNNNNNNNNNNNNNNNNNNNNNNNNNNNNNNNNNNNNNNNNNNNNNNNNNNNNNNNNNNNNNNNNNNNNNNNNNNNNNNNNNNNNNNNNNNNNNNNNNNNNNNNNNNNNNNNNNNNNNNNNNNNNNNNNNNNNNNNNNNNNNNNNNNNNNNNNNNNNNNNNNNNNNNNNNNNNNNNNNNNNNNNNNNNNNNNNNNNNNNNNNNNNNNNNNNNNNNNNNNNNNNNNNNNNNNNNNNNNNNNNNNNNNNNNNNNNNNNNNNNNNNNNNNNNNNNNNNNNNNNNNNNNNNNNNNNNNNNNNNNNNNNCTCAACACTTAATTTCCACCTTCATTACATACTTATTAATCTTATTGGCTGTAGCATTTTTTACTCTATTAGAACGAAAAGCTCTTAGATATTTCCAAATTCGAAAAGGCCCTAATAAGCTAGGAATTATAGGCATTCCTCAACCTTTAGCAGATGCTTTAAAACTCTTTGTGAAAGAATGAATTACCCCTACATCTTCCAACTTACTTCCTTTTATCTTAACCCCAACAGTTATACTTATCTTAGCTCTAAGAATATGACAACTGTTTCCATCTTTTATAGTATCAACTCAACTCACATTAGGCATACTCCTGTTTTTATGTATTTCTTCATTAGCCGTTTATACAACCCTTATAGCAGGCTGGTCATCAAACTCTAAATATGCGCTACTCGGTGCCATTCGAGCCATGGCCCAAACAATTTCTTATGAAGTAACTATAACCTTAATAATTATTTTTTACCTGTTTTTAACCACACAAATAGATATTGTAAGAATTCGCATAATAAATACATCTATATGAACAATCACTCTATTCCCTCCTTTAAGAGTTATATGGTTAGCAGTTATTCTAGCAGAAACAAACCGAGCCCCATTCGATTTCGCAGAAGGAGAATCAGAATTAGTTTCAGGATTTAACATTGAATACGGAAGAGCTGGATTTGCCTTTTTGTTTATAGCAGAGTACAGAAACATACTGATAATAAGCCTTATGACTTCATGCTTATTAACAAGCACATTAATAGCATCAATCCCAGTAGCTATTGTATTTCTATGGGCTCGAGCAAGTCTACCACGCTACCGATATGATCTCCTAATAGCTATAGCATGAAAATCATTCTTACCTTTAAGATTAGCTATTTTAATAGCTTTAAGTC
Arcidens_wheeleri_isolate_Aw04 TACTTTGTACTTGTTGTTGGCTTTGTGGTCTGGTTTAATTGGGTTGGCATTAAGGCTTTTAATTCGAGCTGAGTTAGGTCAACCAGGAAGGTTATTAGGAGATGATCAGTTGTATAATGTTATTGTTACAGCTCATGCCTTTATGATAATTTTCTTTTTTGTAATACCTATAATAATTGGTGGATTTGGTAATTGGCTTATTCCTTTAATAGTTGGTGTTCCTGATATGGCTTTTCCTCGATTGAATAATTTAAGGTTTTGGCTTCTTATACCGGCTTTGTTTTTATTATTAACGTCTTCGTTAGTGGAGAGGGGTGTTGGTACTGGTTGGACAGTGTATCCTCCATTGTCAGGGAATGTTGCTCATTCTGGAGCTTCGGTGGATTTGGCTATTTTTTCTTTGCATCTTGCTGGTGCTTCATCGATTTTGGGTGCTGTTAATTTTATTTCTACTGTTGGAAATATACGTTCTCCAGGTTTGGTTGCTGAACGAATTCCTTTATTTGTTTGGGCCGTTACAGTAACAGCTGTTTTGCTGGTTGCTTCCTTACCGGTTTTAGCTGGTGCTATTACAATGTTACTTACTGATCGTAATTTAAATACTTCATTTTTTGATCCTATTGGAGGAGGTGATCCTATTTTGTATATACATTTGTTTCTCAACACTTAATTTCCACCTTCATTACATACTTATTAATCTTATTGGCTGTAGCATTTTTTACTCTATTAGAACGAAAAGCTCTTAGATATTTCCAAATTCGAAAAGGCCCTAATAAGCTAGGAATTATAGGCATTCCTCAACCTTTAGCAGATGCTTTAAAACTCTTTGTGAAAGAATGAATTACCCCTACATCTTCCAACTTACTTCCTTTTATCTTAACCCCAACAGTTATACTTATCTTAGCTCTAAGAATATGACAACTGTTTCCATCTTTTATAGTATCAACTCAACTCACATTAGGCATACTCCTGTTTTTATGTATTTCTTCATTAGCCGTTTATACAACCCTTATAGCAGGCTGGTCATCAAACTCTAAATATGCACTACTCGGTGCCATTCGAGCCATGGCCCAAACAATTTCTTATGAAGTAACTATAACCTTAATAATTATTTTTTACCTGTTTTTAACCACACAAATAGATATTGTAAGAATTCGCATAATAAATACATCTATATGAACAATCACTCTATTCCCTCCTTTAAGAGTTATATGGTTAGCAGTTATTCTAGCAGAAACAAACCGAGCCCCATTCGATTTCGCAGAAGGAGAATCAGAATTAGTTTCAGGATTTAACATTGAATACGGAAGAGCTGGATTTGCCTTTTTGTTTATAGCAGAGTACAGAAACATACTGATAATAAGCCTTATGACTTCATGCTTATTAACAAGCACATTAATAGCATCAATCCCAGTAGCTATTGTATTTCTATGGGCTCGAGCAAGTCTACCACGCTACCGATATGATCTCCTAATAGCTATAGCATGAAAATCATTCTTACCTTTAAGATTAGCTATTTTAATAGCTTTAAGTC
Arcidens_wheeleri_isolate_Aw05 TACTTTGTACTTGTTGTTGGCTTTGTGGTCTGGTTTAGTTGGGTTGGCATTAAGGCTTTTAATTCGAGCTGAGTTAGGTCAACCAGGAAGGTTATTAGGAGATGATCAGTTGTATAATGTTATTGTTACAGCTCATGCCTTTATGATAATTTTCTTTTTTGTAATACCTATAATAATTGGTGGATTTGGTAATTGGCTTATTCCTTTAATAGTTGGTGTTCCTGATATGGCTTTTCCTCGATTGAATAATTTAAGGTTTTGGCTTCTTATACCGGCTTTGTTTTTATTATTAACGTCTTCGTTAGTGGAGAGGGGTGTTGGTACTGGTTGGACAGTGTATCCTCCATTGTCAGGGAATGTTGCTCATTCTGGAGCTTCGGTGGATTTGGCTATTTTTTCTTTGCATCTTGCTGGTGCTTCATCGATTTTGGGTGCTGTTAATTTTATTTCTACTGTTGGAAATATACGTTCTCCAGGTTTGGTTGCTGAACGAATTCCTTTATTTGTTTGGGCCGTTACAGTAACAGCTGTTTTGCTGGTTGCTTCCTTACCGGTTTTAGCTGGTGCTATTACAATGTTACTTACTGATCGTAATTTAAATACTTCATTTTTTGATCCTATTGGAGGAGGTGATCCTATTTTGTATATACATTTGTTTCTCAACACTTAATTTCCACCTTCATTACATACTTATTAATCTTATTGGCTGTAGCATTTTTTACTCTATTAGAACGAAAAGCTCTTAGATATTTCCAAATTCGAAAAGGCCCTAATAAGCTAGGAATTATAGGCATTCCTCAACCTTTAGCAGATGCTTTAAAACTCTTTGTGAAAGAATGAATTACCCCTACATCTTCCAACTTACTTCCTTTTATCTTAACCCCAACAGTTATACTTATCTTAGCTCTAAGAATATGACAACTGTTTCCATCTTTTATAGTATCAACTCAACTCACATTAGGCATACTCCTGTTTTTATGTATTTCTTCATTAGCCGTTTATACAACCCTTATAGCAGGCTGGTCATCAAACTCTAAATATGCACTACTCGGTGCCATTCGAGCCATGGCCCAAACAATTTCTTATGAAGTAACTATAACCTTAATAATTATTTTTTACCTGTTTTTAACCACACAAATAGATATTGTAAGAATTCGCATAATAAATACATCTATATGAACAATCACTCTATTCCCTCCTTTAAGAGTTATATGGTTAGCAGTTATTCTAGCAGAAACAAACCGAGCCCCATTCGATTTCGCAGAAGGAGAATCAGAATTAGTTTCAGGATTTAACATTGAATACGGAAGAGCTGGATTTGCCTTTTTGTTTATAGCAGAGTACAGAAACATACTGATAATAAGCCTTATGACTTCATGCTTATTAACAAGCACATTAATAGCATCAATCCCAGTAGCTATTGTATTTCTATGGGCTCGAGCAAGTCTACCACGCTACCGATATGATCTCCTAATAGCTATAGCATGAAAATCATTCTTACCTTTAAGATTAGCTATTTTAATAGCTTTAAGTC
Alasmidonta_triangulata_AtriApa004 NNNNNNNTATTTATTATTTGCTTTGTGGTCGGGTTTAATTGGGTTGGCTTTAAGGCTTTTAATTCGAGCTGAATTAGGGCAACCAGGGAGGTTATTAGGCGATGATCAGTTGTATAATGTGATTGTTACGGCTCATGCTTTTATAATAATTTTTTTTTTGGTAATACCTATGATAATTGGGGGATTTGGTAATTGGCTTATTCCTTTGATAATTGGTGCTCCTGATATGGCTTTTCCTCGGTTAAATAATTTAAGATTTTGACTTCTTGTACCAGCTTTATTTTTATTATTAAGATCTTCATTGGTGGAAAGTGGTGTAGGTACTGGTTGGACAGTATATCCTCCTTTGTCTGGGAATGTTGCTCATTCCGGGGCTTCTGTAGATTTAGCTATTTTTTCTTTACATCTTGCTGGTGCTTCATCAATTTTAGGTGCTATTAACTTTATTTCTACTGTTGGGAATATGCGGTCTCCTGGTTTGGTTGCTGAGCGAATTCCTTTGTTTGTTTGGGCTGTTACTGTAACAGCCGTGTTATTGGTTGCTGCTTTGCCAGTTTTAGCTGGTGCTATTACAATATTGCTTACTGATCGTAATCTTAATACTTCATTTTTTGACCCAACGGGAGGGGGAGATCCTATTTTGTATATGCATTTGNNNNNNNNNNNNNNNNNNNNNNNNNNNNNNNNNNNNNNNNNNNNNNNNNNNNNNNNNNNNNNNNNNNNNNNNNNNNNNNNNNNNNNNNNNNNNNNNNNNNNNNNNNNNNNNNNNNNNNNNNNNNNNNNNNNNNNNNNNNNNNNNNNNNNNNNNNNNNNNNNNNNNNNNNNNNNNNNNNNNNNNNNNNNNNNNNNNNNNNNNNNNNNNNNNNNNNNNNNNNNNNNNNNNNNNNNNNNNNNNNNNNNNNNNNNNNNNNNNNNNNNNNNNNNNNNNNNNNNNNNNNNNNNNNNNNNNNNNNNNNNNNNNNNNNNNNNNNNNNNNNNNNNNNNNNNNNNNNNNNNNNNNNNNNNNNNNNNNNNNNNNNNNNNNNNNNNNNNNNNNNNNNNNNNNNNNNNNNNNNNNNNNNNNNNNNNNNNNNNNNNNNNNNNNNNNNNNNNNNNNNNNNNNNNNNNNNNNNNNNNNNNNNNNNNNNNNNNNNNNNNNNNNNNNNNNNNNNNNNNNNNNNNNNNNNNNNNNNNNNNNNNNNNNNNNNNNNNNNNNNNNNNNNNNNNNNNNNNNNNNNNNNNNNNNNNNNNNNNNNNNNNNNNNNNNNNNNNNNNNNNNNNNNNNNNNNNNNNNNNNNNNNNNNNNNNNNNNNNNNNNNNNNNNNNNNNNNNNNNNNNNNNNNNNNNNNNNNNNNNNNNNNNNNNNNNNNNNNNNNNNNNNNNNNNNNNNNNNNNNNNNNNNNNNNNNNNNNNNNNNNNNNNNNNNNNNNNNNNNNNNNNNNNNNNNNNNNNNNNNNNNNNNNNNNNNNNNNNNNNNNNNNNNNNNNNNNNNNNNNNNNNNNNNNNNNNNNNNNNNNNNNNNNNNNNNNNNNNNNNNNNNNNNNNNNNNNNNNNN
Alasmidonta_triangulata_AtriApa008 TACTTTATATTTATTATTTGCTTTGTGGTCGGGTTTAATTGGATTGGCTTTAAGGCTTTTAATTCGAGCTGAATTAGGGCAACCAGGGAGGTTATTAGGCGATGACCAGTTGTATAATGTGATTGTTACGGCTCATGCTTTTATAATAATTTTTTTTTTGGTAATACCTATGATAATTGGGGGATTTGGTAATTGGCTTATTCCTTTGATAATTGGTGCTCCTGATATGGCTTTTCCTCGGTTAAATAATTTAAGATTTTGACTTCTTGTGCCAGCTTTATTTTTATTATTAAGATCTTCATTGGTGGAAAGTGGTGTAGGTACTGGTTGGACAGTATATCCTCCTTTGTCTGGGAATGTTGCTCATTCCGGGGCTTCTGTAGATTTAGCTATTTTTTCTTTACATCTTGCTGGTGCTTCATCAATTTTAGGTGCTATTAACTTTATTTCTACTGTTGGGAATATGCGGTCCCCTGGTTTGGTTGCTGAGCGAATTCCTTTGTTTGTTTGGGCTGTTACAGTAACAGCCGTGTTATTGGTTGCTGCTTTGCCAGTTTTAGCTGGTGCTATTACAATATTGCTTACTGATCGTAATCTGAATACTTCATTTTTTGACCCAACGGGAGGGGGAGATCCTATTTTGTATATGCATTTGTTTCTCAACATCTAATCTCTACTATTATCACATATTTATTAATTTTATTAGGGGTGGCATTTTTTACTTTACTAGAACGAAAAGCTCTTGGATATTTTCAAATTCGAAAAGGCCCTAATAAATTAGGAATTATTGGTATTCCTCAACCCTTAGCAGACGCCTTAAAACTTTTTATTAAAGAATGAGTTACCCCTACATCTTCTAACTTTCTCCCATTTATTATAACCCCGACAATTATACTTATTTTAGCCTTAAGAATATGACAATTGTTCCCCTCTTTAATATTATCAACCCAACTTACACTAGGGATGCTTTTGTTTTTATGCATTTCCTCATTAGCTGTTTATACAACACTTATAGCAGGCTGGTCATCAAACTCTAAATATGCTTTACTTGGAGCGATTCGAGCCATAGCTCAAACAATCTCTTACGAAGTTACTATAACCTTAATTATTATCTTTTATTTATTTTTAACAATAAAAATAGACATTGTAAGAATTCGAATGACAAATATATCTGCTTGAACACTCACACTTTTTCTACCATTAAGAGCTATATGATTAGCAGTTATTCTTGCAGAGACAAACCGAGCCCCCTTTGATTTTGCAGAAGGAGAATCAGAACTAGTTTCAGGGTTCAACATCGAATATGGAAGAGCTGGATTTGCCTTTTTATTTATAGCAGAATACAGAAATATTTTAATAATAAGACTTATAACCTCATGCCTATTAACAAGTACATTAATAATATCCATCCCAGTAGCTATTATCTTCTTGTGAGCCCGAGCAACCTTACCACGTTACCGATATGACCTTCTAATAGCAATAGCCTGAAAATCATTCTTACCTTTAAGGCTAGCCATCTTAATAGCCCTAAGNN
Alasmidonta_triangulata_AtriApa009 TACTTTATATTTATTATTTGCTTTGTGGTCGGGTTTAATTGGATTGGCTTTAAGGCTTTTAATTCGAGCTGAATTAGGGCAACCAGGGAGGTTATTAGGCGATGACCAGTTGTATAATGTGATTGTTACGGCTCATGCTTTTATAATAATTTTTTTTTTGGTAATACCTATGATAATTGGGGGATTTGGTAATTGGCTTATTCCTTTGATAATTGGTGCTCCTGATATGGCTTTTCCTCGGTTAAATAATTTAAGATTTTGACTTCTTGTGCCAGCTTTATTTTTATTATTAAGATCTTCATTGGTGGAAAGTGGTGTAGGTACTGGTTGGACAGTATATCCTCCTTTGTCTGGGAATGTTGCTCATTCCGGGGCTTCTGTAGATTTAGCTATTTTTTCTTTACATCTTGCTGGTGCTTCATCAATTTTAGGTGCTATTAACTTTATTTCTACTGTTGGGAATATGCGGTCCCCTGGTTTGGTTGCTGAGCGAATTCCTTTGTTTGTTTGGGCTGTTACTGTAACAGCCGTGTTATTGGTTGCTGCTTTGCCAGTTTTAGCTGGTGCTATTACAATATTGCTTACTGATCGTAATCTGAATACTTCATTTTTTGACCCAACGGGAGGGGGAGATCCTATTTTGTATATGCATTTGTTTNNNNNNNNNNNNNNNNNNNNNNNNNNNNNNNNNNNNNNNNNNNNNNNNNNNNGGCATTTTTTACTTTACTAGAACGAAAAGCTCTTGGATATTTTCAAATTCGAAAAGGCCCTAATAAATTAGGAATTATTGGTATTCCTCAACCCTTAGCAGACGCCTTAAAACTTTTTATTAAAGAATGAGTTACCCCTACATCTTCTAACTTTCTCCCATTTATTATAACCCCGACAATTATACTTATTTTAGCCTTAAGAATATGACAATTGTTCCCCTCTTTAATATTATCAACCCAACTTACACTAGGGATGCTTTTGTTTTTATGCATTTCCTCATTAGCTGTTTATACAACACTTATAGCAGGCTGGTCATCAAACTCTAAATATGCTTTACTTGGAGCGATTCGAGCCATAGCTCAAACAATCTCTTACGAAGTTACTATAACCTTAATTATTATCTTTTATTTATTTTTAACAATAAAAATAGACATTGTAAGAATTCGAATGACAAATATATCTGCTTGAGCACTCACACTTTTTCTACCATTAAGAGCTATATGATTAGCAGTTATTCTTGCAGAGACAAACCGAGCCCCCTTTGATTTTGCAGAAGGAGAATCAGAACTAGTTTCAGGGTTCAACATCGAATATGGAAGAGCTGGATTTGCCTTTTTATTTATAGCAGAATACAGAAATATTTTAATAATAAGACTTATAACCTCATGCCTATTAACAAGTACATTAATAATATCCATCCCAGTAGCTATTATCTTCTTGTGAGCCCGAGCAACCTTACCACGTTACCGATATGACCTTCTAATAGCAATAGCCTGAAAATCATTCTTACCTTTAAGGCTAGCCATCTTAATAGCCCTAAGAC
Alasmidonta_triangulata_AtriChi005 NNNNNNNTATTTATTATTTGCTTTGTGGTCGGGTTTAATTGGGTTGGCTTTAAGGCTTTTAATTCGAGCTGAATTAGGGCAACCAGGGAGGTTATTAGGCGATGATCAGTTGTATAATGTGATTGTTACGGCTCATGCTTTTATAATAATTTTTTTTTTGGTAATACCTATGATAATTGGTGGATTTGGTAATTGGCTTATTCCTTTGATAATTGGTGCTCCTGATATGGCTTTTCCTCGGTTAAATAATTTAAGATTTTGACTTCTTGTACCAGCTTTATTTTTATTATTAAGATCTTCATTGGTGGAAAGTGGTGTAGGTACTGGTTGGACAGTATATCCTCCTTTGTCTGGGAATGTTGCTCATTCCGGGGCTTCTGTAGATTTAGCTATTTTTTCTTTACATCTTGCTGGTGCTTCATCAATTTTAGGTGCTATTAACTTTATTTCTACTGTTGGGAATATGCGGTCTCCTGGTTTGGTTGCTGAGCGAATTCCTTTGTTTGTTTGGGCTGTTACAGTAACAGCCGTGTTATTGGTTGCTGCTTTGCCAGTTTTAGCTGGTGCTATTACAATATTGCTTACTGATCGTAATCTTAATACTTCATTTTTTGACCCAACGGGAGGGGGAGATCCTATTTTGTATATGCATTTGTTTCTCAACATCTAATCTCCACTATTATCACATATTTATTAATTTTATTAGGGGTGGCATTTTTTACTTTACTAGAACGAAAAGCTCTTGGATATTTTCAAATTCGAAAAGGCCCTAATAAATTAGGAATTATTGGTATTCCTCAACCCTTAGCAGACGCCTTAAAACTTTTTATTAAAGAATGAGTTACCCCTACATCTTCTAACTTTCTCCCATTTATCATAACCCCGACAATTATACTTATTTTAGCCTTAAGAATATGACAATTGTTCCCCTCTTTAATATTATCAACCCAACTTACACTAGGGATGCTTTTGTTTTTATGCATTTCCTCATTAGCTGTTTATACAACACTTATAGCAGGCTGATCATCAAACTCTAAATATGCTTTACTTGGAGCGATTCGAGCCATAGCTCAAACAATCTCTTACGAAGTTACTATAACCTTAATTATTATCTTTTATTTATTTTTAACAATAAAAATAGACATTGTAAGAATTCGAATGACAAATATATCTGCTTGAGCACTCACACTTTTTCTACCATTAAGAGCTATATGATTAGCAGTTATTCTTGCAGAGACAAACCGAGCCCCCTTTGATTTTGCAGAAGGAGAATCAGAATTAGTTTCAGGGTTCAACATCGAATATGGAAGAGCTGGGTTTGCCTTTTTATTTATAGCAGAATACAGAAATATTTTAATAATAAGCCTTATAACCTCATGCCTATTAACAAGTACATTAATAATATCCATTCCAGTAGCTATTATCTTCTTGTGAGCCCGAGCAACCTTACCACGTTACCGATATGACCTTCTAATAGCAATAGCCTGAAAATCATTCTTACCTTTAAGACTAGCCATCTTAATAGCCCTAANNN
Alasmidonta_triangulata_AtriChi007 NNNNNNNNNNNNNNNNTTTGCTTTGTGGTCGGGTTTAATTGGGTTGGCTTTAAGGCTTTTAATTCGAGCTGAATTAGGACAACCAGGGAGGTTATTAGGCGATGATCAGTTGTATAATGTGATTGTTACGGCTCATGCTTTTATAATAATTTTTTTTTTGGTAATACCTATGATAATTGGGGGATTTGGTAATTGGCTTATTCCTTTGATAATTGGTGCTCCTGATATGGCTTTTCCTCGGTTAAATAATTTAAGATTTTGACTTCTTGTACCAGCTTTATTTTTATTATTAAGATCTTCATTGGTGGAAAGTGGTGTAGGTACTGGTTGGACAGTATATCCTCCTTTGTCTGGGAATGTTGCTCATTCCGGGGCTTCTGTAGATTTAGCTATTTTTTCTTTACATCTTGCTGGTGCTTCATCAATTTTAGGTGCTATTAACTTTATTTCTACTGTTGGGAATATGCGGTCTCCTGGTTTGGTTGCTGAGCGAATTCCTTTGTTTGTTTGGGCTGTTACTGTAACAGCCGTGTTATTGGTTGCTGCTTTGCCAGTTTTAGCTGGTGCTATTACAATATTGCTTACTGATCGTAATCTTAATACTTCATTTTTTGACCCAACGGGAGGGGGAGATCCTATTTTGTATATGCATTTGTTTCTCAACATCTAATCTCCACTATTATCACATATTTATTAATTTTATTAGGGGTGGCATTTTTTACTTTACTAGAACGAAAAGCTCTTGGATATTTTCAAATTCGAAAAGGCCCTAATAAATTAGGAATTATTGGTATTCCTCAACCCTTAGCAGACGCCTTAAAACTTTTTATTAAAGAATGAGTTACCCCTACATCTTCTAACTTTCTCCCATTTATCATAACCCCGACAATTATACTTATTTTAGCCTTAAGAATATGACAATTGTTCCCCTCTTTAATATTATCAACCCAACTTACACTAGGGATGCTTTTGTTTTTATGCATTTCCTCATTAGCTGTTTATACAACACTTATAGCAGGCTGGTCATCAAACTCTAAATATGCTTTACTTGGAGCGATTCGAGCCATAGCTCAAACAATCTCTTACGAAGTTACTATAACCTTAATTATTATCTTTTATTTATTTTTAACAATAAAAATAGATATTGTAAGAATTCGAATGACAAATATATCTGCTTGAGCACTCACACTTTTTCTACCATTAAGAGCTATATGATTAGCAGTTATTCTTGCAGAGACAAACCGAGCCCCCTTTGATTTTGCAGAAGGAGAATCAGAATTAGTTTCAGGGTTCAACATCGAATATGGAAGAGCTGGGTTTGCCTTTTTATTTATAGCAGAATACAGAAATATTTTAATAATAAGCCTTATAACCTCATGCCTATTAACAAGTACATTAATAATATCCATCCCAGTAGCTATTATCTTCTTGTGAGCCCGAGCAACCTTACCACGTTACCGATATGACCTTCTAATAGCAATAGCCTGAAAATCATTCTTACCTTTAAGGCTAGCCATCTTAATAGCCCTAANNN
Alasmidonta_triangulata_AtriChi010 TACTTTATATTTATTATTTGCTTTGTGGTCGGGTTTAATTGGATTGGCTTTAAGACTTTTAATTCGAGCTGAATTGGGGCAACCAGGGAGGTTATTAGGCGATGACCAGTTGTATAATGTGATTGTTACGGCTCATGCTTTTATAATAATTTTTTTTTTGGTAATACCTATGATAATTGGGGGATTTGGTAATTGGCTTATTCCTTTGATAATTGGTGCTCCTGATATGGCTTTTCCTCGGTTAAATAATTTAAGATTTTGACTTCTTGTGCCAGCTTTATTTTTATTATTAAGATCTTCATTGGTGGAAAGTGGTGTAGGTACTGGTTGGACAGTATATCCTCCTTTGTCTGGGAATGTTGCTCATTCCGGGGCTTCTGTAGATTTAGCTATTTTTTCTTTACATCTTGCTGGTGCTTCATCAATTTTAGGTGCTATTAACTTTATTTCTACTGTTGGGAATATGCGGTCCCCTGGTTTGGTTGCTGAGCGAATTCCTTTGTTTGTTTGGGCTGTTACTGTAACAGCCGTGTTATTGGTTGCTGCTTTGCCAGTTTTAGCTGGTGCTATTACAATATTGCTTACTGATCGTAATCTGAATACTTCATTTTTTGACCCAACGGGAGGGGGAGATCCTATTTTGTATATGCATTTGTTTNNNNNNNNNNNNNNNNNNNNNNNNNNNNNNNNNNNNNNNNNNNNNNNNNNNNNNNNNNNNNNACTTTACTAGAACGAAAAGCTCTTGGATATTTTCAAATTCGAAAAGGCCCTAATAAATTAGGAATTATTGGTATTCCTCAACCCTTAGCAGACGCCTTAAAACTTTTTATTAAAGAATGAGTTACCCCTACATCTTCTAACTTTCTCCCATTTATTATAACCCCGACAATTATACTTATCTTAGCCTTAAGAATATGACAATTGTTCCCCTCTTTAATATTATCAACCCAACTTACACTAGGGATGCTTTTGTTTTTATGCATTTCCTCATTAGCTGTTTATACAACACTTATAGCAGGCTGGTCATCAAACTCTAAATATGCTTTACTTGGAGCGATTCGAGCCATAGCTCAAACAATCTCTTACGAAGTTACTATAACCTTAATTATTATCTTTTATTTATTTTTAACAATAAAAATAGACATTGTAAGAATTCGAATGACAAATATATCTGCTTGAGCACTCACACTTTTTCTACCATTAAGAGCTATATGATTAGCAGTTATTCTTGCAGAGACAAACCGAGCCCCCTTTGATTTTGCAGAAGGAGAATCAGAACTAGTTTCAGGGTTCAACATCGAATATGGAAGAGCTGGATTTGCCTTTTTATTTATAGCAGAATACAGAAATATTTTAATAATAAGACTTATAACCTCATGCCTATTAACAAGTACATTAATAATATCCATCCCAGTAGCTATTATCTTCTTGTGAGCCCGAGCAACCTTACCACGTTACCGATATGACCTTCTAATAGCAATAGCCTGAAAATCATTCTTACCTTTAAGGCTAGCCATCTTAATAGCCCTAAGAC
Alasmidonta_triangulata_AtriFli001 TACTTTATATTTATTATTTGCTTTGTGGTCGGGTTTAATTGGATTGGCTTTAAGGCTTTTAATTCGAGCTGAATTAGGGCAACCAGGGAGGTTATTAGGCGATGACCAGTTGTATAATGTGATTGTTACGGCTCATGCTTTTATAATAATTTTTTTTTTAGTAATACCTATGATAATTGGGGGATTTGGTAATTGGCTTATTCCTTTGATAATTGGTGCTCCTGATATGGCTTTTCCTCGGTTAAATAATTTAAGATTTTGACTTCTTGTGCCAGCTTTATTTTTATTATTAAGATCTTCATTGGTGGAAAGTGGTGTAGGTACTGGTTGGACAGTATATCCTCCTTTGTCTGGGAATGTTGCTCATTCCGGGGCTTCTGTAGATTTAGCTATTTTTTCTTTACATCTTGCTGGTGCTTCATCAATTTTAGGTGCTATTAACTTTATTTCTACTGTTGGGAATATGCGGTCCCCTGGTTTGGTTGCTGAGCGAATTCCTTTGTTTGTTTGGGCTGTTACTGTAACAGCCGTGTTATTGGTTGCTGCTTTGCCAGTTTTAGCTGGTGCTATTACAATATTGCTTACTGATCGTAATCTGAATACTTCATTTTTTGACCCAACGGGAGGGGGAGATCCTATTTTGTATATGCATTTTGTTCTCAACATCTAATCTCTACTATTATCACATATTTATTAATTTTATTAGGGGTGGCATTTTTTACTTTACTAGAACGAAAAGCTCTTGGATATTTTCAAATTCGAAAAGGCCCTAATAAATTAGGAATTATTGGTATTCCTCAACCCTTAGCAGACGCCTTAAAACTTTTTATTAAAGAATGAGTTACCCCTACATCTTCTAACTTTCTCCCATTTATTATAACCCCGACAATTATACTTATTTTAGCCTTAAGAATATGACAATTGTTCCCCTCTTTAATATTATCAACCCAACTTACACTAGGGATGCTTTTGTTTTTATGCATTTCCTCATTAGCTGTTTATACAACACTTATAGCAGGCTGGTCATCAAACTCTAAATATGCTTTACTTGGAGCGATTCGAGCCATAGCTCAAACAATCTCTTACGAAGTTACTATAACCTTAATTATTATCTTTTATTTATTTTTAACAATAAAAATAGACATTGTAAGAATTCGAATGACAAATATATCTGCTTGAGCACTCACACTTTTTCTACCATTAAGAGCTATATGATTAGCAGTTATTCTTGCAGAGACAAACCGAGCCCCCTTTGATTTTGCAGAAGGAGAATCAGAACTAGTTTCAGGGTTCAACATCGAATATGGAAGAGCTGGATTTGCCTTTTTATTTATAGCAGAATACAGAAATATTTTAATAATAAGACTTATAACCTCATGCCTATTAACAAGTACATTAATAATATCCATCCCAGTAGCTATTATCTTCTTGTGAGCCCGAGCAACCTTACCACGTTACCGANNNNNNNNNNNNNNNNNNNNNNNNNNNNNNNNNNNNNNNNNNNNNNNNNNNNNNNNNNNNNNNNNNNNNNNNN
Alasmidonta_triangulata_AtriFli002 NNNNNNNTATTTATTATTTGCTTTGTGGTCGGGTTTAATTGGATTGGCTTTAAGGCTTTTAATTCGAGCTGAATTAGGGCAACCAGGGAGGTTATTAGGCGATGACCAGTTGTATAATGTGATTGTTACGGCTCATGCTTTTATAATAATTTTTTTTTTAGTAATACCTATGATAATTGGGGGATTTGGTAATTGGCTTATTCCTTTGATAATTGGTGCTCCTGATATGGCTTTTCCTCGGTTAAATAATTTAAGATTTTGACTTCTTGTGCCAGCTTTATTTTTATTATTAAGATCTTCATTGGTGGAAAGTGGTGTAGGTACTGGTTGGACAGTATATCCTCCTTTGTCTGGGAATGTTGCTCATTCCGGGGCTTCTGTAGATTTAGCTATTTTTTCTTTACATCTTGCTGGTGCTTCATCAATTTTAGGTGCTATTAACTTTATTTCTACTGTTGGGAATATGCGGTCCCCTGGTTTGGTTGCTGAGCGAATTCCTTTGTTTGTTTGGGCTGTTACTGTAACAGCCGTGTTATTGGTTGCTGCTTTGCCAGTTTTAGCTGGTGCTATTACAATATTGCTTACGGATCGGAATCTGAATACTTCATTTTTTNNNNNNNNNNNNNNNNNNNNNNNNNNNNNNNNNNNNNNNNNNNNNCTCAACATCTAATCTCTACTATTATCACATATTTATTAATTTTATTAGGGGTGGCATTTTTTACTTTACTAGAACGAAAAGCTCTTGGATATTTTCAAATTCGAAAAGGCCCTAATAAATTAGGAATTATTGGTATTCCTCAACCCTTAGCAGACGCCTTAAAACTTTTTATTAAAGAATGAGTTACCCCTACATCTTCTAACTTTCTCCCATTTATTATAACCCCGACAATTATACTTATTTTAGCCTTAAGAATATGACAATTGTTCCCCTCTTTAATATTATCAACCCAACTTACACTAGGGATGCTTTTGTTTTTATGCATTTCCTCATTAGCTGTTTATACAACACTTATAGCAGGCTGGTCATCAAACTCTAAATATGCTTTACTTGGAGCGATTCGAGCCATAGCTCAAACAATCTCTTACGAAGTTACTATAACCTTAATTATTATCTTTTATTTATTTTTAACAATAAAAATAGACATTGTAAGAATTCGAATGACAAATATATCTGCTTGAGCACTCACACTTTTTCTACCATTAAGAGCTATATGATTAGCAGTTATTCTTGCAGAGACAAACCGAGCCCCCTTTGATTTTGCAGAAGGAGAATCAGAACTAGTTTCAGGGTTCAACATCGAATATGGAAGAGCTGGATTTGCCTTTTTATTTATAGCAGAATACAGAAATATTTTAATAATAAGACTTATAACCTCATGCCTATTAACAAGTACATTAATAATATCCATCCCAGTAGCTATTATCTTCTTGTGAGCCCGAGCAACCTTACCACGTTACCGANNNNNNNNNNNNNNNNNNNNNNNNNNNNNNNNNNNNNNNNNNNNNNNNNNNNNNNNNNNNNNNNNNNNNNNNN
Alasmidonta_triangulata_AtriFli003 TACTTTATATTTATTATTTGCTTTGTGGTCGGGTTTAATTGGATTGGCTTTAAGGCTTTTAATTCGAGCTGAATTAGGGCAACCAGGGAGGTTATTAGGCGATGACCAGTTGTATAATGTGATTGTTACGGCTCATGCTTTTATAATAATTTTTTTTTTGGTAATACCTATGATAATTGGGGGATTTGGTAATTGGCTTATTCCTTTGATAATTGGTGCTCCTGATATGGCTTTTCCTCGGTTAAATAATTTAAGATTTTGACTTCTTGTGCCAGCTTTATTTTTATTATTAAGATCTTCATTGGTGGAAAGTGGTGTAGGTACTGGTTGGACAGTATATCCTCCTTTGTCTGGGAATGTTGCTCATTCCGGGGCTTCTGTAGATTTAGCTATTTTTTCTTTACATCTTGCTGGTGCTTCATCAATTTTAGGTGCTATTAACTTTATTTCTACTGTTGGGAATATGCGGTCCCCTGGTTTGGTTGCTGAGCGAATTCCTTTGTTTGTTTGGGCTGTTACTGTAACAGCCGTGTTATTGGTTGCTGCTTTGCCAGTTTTAGCTGGTGCTATTACAATATTGCTTACTGATCGTAATCTGAATACTTCATTTTTTGACCCAACGGGAGGGGGAGATCCTATTTTGTATATGCATTTGTTTCTCAACATCTAATCTCTACTATTATCACATATTTATTAATTTTATTAGGGGTGGCATTTTTTACTTTACTAGAACGAAAAGCTCTTGGATATTTTCAAATTCGAAAAGGCCCTAATAAATTAGGAATTATTGGTATTCCTCAACCCTTAGCAGACGCCTTAAAACTTTTTATTAAAGAATGAGTTACCCCTACATCTTCTAACTTTCTCCCATTTATTATAACCCCGACAATTATACTTATTTTAGCCTTAAGAATATGACAATTGTTCCCCTCTTTAATATTATCAACCCAACTTACACTAGGGATGCTTTTGTTTTTATGCATTTCCTCATTAGCTGTTTATACAACACTTATAGCAGGCTGGTCATCAAACTCTAAATATGCTTTACTTGGAGCGATTCGAGCCATAGCTCAAACAATCTCTTACGAAGTTACTATAACCTTAATTATTATCTTTTATTTATTTTTAACAATAAAAATAGACATTGTAAGAATTCGAATGACAAATATATCTGCTTGAGCACTCACACTTTTTCTACCATTAAGAGCTATATGATTAGCAGTTATTCTTGCAGAGACAAACCGAGCCCCCTTTGATTTTGCAGAAGGAGAATCAGAACTAGTTTCAGGGTTCAACATCGAATATGGAAGAGCTGGATTTGCCTTTTTATTTATAGCAGAATACAGAAATATTTTAATAATAAGACTTATAACCTCATGCCTATTAACAAGTACATTAATAATATCCATCCCAGTAGCTATTATCTTCTTGTGAGCCCGAGCAACCTTACCACGTTACCGANNNNNNNNNNNNNNNNNNNNNNNNNNNNNNNNNNNNNNNNNNNNNNNNNNNNNNNNNNNNNNNNNNNNNNNNN
Lasmigona_decorata_CAC15 -------------------------------------------------TTGAGGCTTTTGATTCGAGCTGAGTTAGGCCAACCAGGGAGGTTGTTAGGAGATGATCAATTGTATAATGTGATTGTTACGGCTCACGCTTTTATGATAATTTTCTTTTTGGTGATGCCTATAATAATTGGTGGATTTGGTAATTGGCTTATTCCTTTAATAATTGGCGCTCCTGATATGGCTTTTCCTCGATTAAATAATTTAAGATTTTGGCTACTTGTACCGGCTTTATTTTTGCTGTTAAGGTCTTCATTGGTAGAAAGAGGTGTAGGAACTGGGTGAACAGTTTATCCCCCTTTGTCCGGAAATGTTGCTCATTCTGGGGCTTCGGTAGATTTAGCTATTTTCTCTTTACATCTTGCTGGTGCTTCATCAATTTTAGGCGCCATTAATTTTATTTCTACTGTTGGGAATATACGGTCTCCTGGTTTGGTTGCTGAGCGAATTCCTTTATTTGTTTGGGCTGTTACGGTAACAGCTGTAATATTGGTTGCTGCTTTGCCAGTTTTAGCTGGTGCTATTACGATGCTTCTTACTGATCGTAATTTAAATACTTCATTTTTTGACCCTACGGGAGGAGGTGATCCTATTTTGTATATACATTTGTTT----------------------------------------------------------------------------------------------TCAAATTCGGAAAGGCCCTAATAAATTAGGAATTATTGGTATTCCTCAACCCTTAGCAGATGCCCTAAAACTTTTTACTAAAGAATGAGTCACTCCCTCGTCCTCTAACTTTCTTCCCTTTATTATAACCCCAACAATCATACTTATCTTGGCCTTAAGAATATGACAACTATTTCCCTCTTTTATATCATCAACCCAACTAACATTAGGTATACTTTTGTTCTTATGCATTTCTTCATTAACTGTTTATACAACACTTATGGCAGGCTGATCATCAAACTCTAAATATGCTTTACTCGGAGCTATTCGAGCCATAGCTCAAACAATTTCTTATGAAGTAACTATAACTTTAATTATCATTTTTTACCTATTTTTAGCAATACAGATAGATATTGTAAGAATTCGCATGACAAACATGTCTGCCTGAGCAGTTATATTATTTTTACCTTTAAGGGCTATATGGTTAGCAGTCATTCTTGCAGAAACAAATCGAGCCCCCTTCGATTTCGCAGAAGGAGAGTCAGAATTAGTCTCAGGATTTAATATCGAATATGGAAGAGCTGGATTCGCTTTTTTATTTATAGCAGAGTACAGAAACATTTTAATAATAAGCCTTATAACTTCGTGCCTACTAACAAGTACACTAATTATATCCATCTCAGTAGCTATTATCTTCCTTTGAGCTCGAGCAACTTTACCACGTTACCGATACGACCTTCTAATAGCGATAGCCTGAAAGTCATTCTTACCTTTAAGGTTAACTATTTTAATAGCTTTAAGGC
Lasmigona_decorata_CAC16 TACTTTGTATTTATTATTTGCTTTGTGGTCTGGTTTAATTGGGTTAGCTTTGAGGCTTTTGATTCGAGCTGAGTTAGGCCAACCAGGGAGGTTGTTAGGAGATGATCAATTGTATAATGTGATTGTTACGGCTCACGCTTTTATGATAATTTTCTTTTTGGTGATGCCTATAATAATTGGTGGATTTGGTAATTGGCTTATTCCTTTAATAATTGGCGCTCCTGATATGGCTTTTCCTCGATTAAATAATTTAAGATTTTGGCTACTTGTACCGGCTTTATTTTTGCTGTTAAGGTCTTCATTGGTAGAAAGAGGTGTAGGAACTGGGTGAACAGTTTATCCCCCTTTGTCCGGAAATGTTGCTCATTCTGGGGCTTCGGTAGATTTAGCTATTTTCTCTTTACATCTTGCTGGTGCTTCATCAATTTTAGGCGCCATTAATTTTATTTCTACTGTTGGGAATATACGGTCTCCTGGTTTGGTTGCTGAGCGAATTCCTTTATTTGTTTGGGCTGTTACGGTAACAGCTGTAATA---------------------------------------------------------------------------------------------------------------------------------------------------------------------------------------------------------------------------------------------------------------------------------------------------------------------------------------------------------------------------------------------------------------------------------------------------------------------------------------------------------------------------------------------------------------------------------------------------------------------------------------------------------------------------------------------------------------------------------------------------------------------------------------------------------------------------------------------------------------------------------------------------------------------------------------------------------------------------------------------------------------------------------------
Lasmigona_decorata_CAC17 TACTTTGTATTTATTATTTGCTTTGTGGTCTGGTTTAATTGGGTTAGCTTTGAGGCTTTTGATTCGAGCTGAGTTAGGCCAACCAGGGAGGTTGTTAGGAGATGATCAATTGTATAATGTGATTGTTACGGCTCACGCTTTTATAATAATTTTCTTTTTGGTGATGCCTATAATAATTGGTGGATTTGGTAATTGGCTTATTCCTTTAATAATTGGCGCTCCTGATATGGCTTTTCCTCGATTAAATAATTTAAGATTTTGGCTACTTGTACCGGCTTTATTTTTGCTGTTAAGGTCTTCATTGGTAGAAAGAGGTGTAGGAACTGGGTGAACAGTTTATCCCCCTTTGTCCGGAAATGTTGCTCATTCTGGGGCTTCGGTAGATTTAGCTATTTTCTCTTTACATCTTGCTGGTGCTTCATCAATTTTAGGCGCCATTAATTTTATTTCTACTGTTGGGAATATACGGTCTCCTGGTTTGGTTGCTGAGCGAATTCCTTTATTTGTTTGGGCTGTTACGGTAACAGCTGTAATATTGGTTGCTGCTTTGCCAGTTTTAGCTGGTGCTATTACGATGCTTCTTACTGATCGTAATTTAAATACTTCATTTTTTGACCCTACGGGAGGAGGTGATCCTATTTTGTATATACATTTGTTT-------------------------------------------------------------TACTCTATTAGAACGAAAAGCTCTTGGGTATTTTCAAATTCGGAAAGGCCCTAATAAATTAGGAATTATTGGTATTCCTCAACCCTTAGCAGATGCCCTAAAACTTTTTATTAAAGAATGAGTCACTCCCTCGTCCTCTAACTTTCTTCCCTTTATTATAACCCCAACAATCATACTTATCTTGGCCTTAAGAATATGACAACTATTTCCTTCTTTTATATCATCAACCCAACTAACATTAGGTATACTTTTGTTCTTATGCATTTCTTCATTAACTGTCTATACAACACTTATGGCAGGCTGATCATCAAACTCTAAATATGCTTTACTCGGAGCTATTCGAGCCATAGCTCAAACAATTTCTTATGAAGTAACTATAACTTTAATTATCATTTTTTACCTATTTTTAGCAATACAGATAGATATTGTAAGAATTCGCATGACAAACATGTCTGCCTGAGCAGTTATATTATTTTTACCTTTAAGGGCTATATGGWTAGCAGTCATTCTTGCAGAAACAAATCGAGCCCCCTTCGATTTCGCAGAAGGAGAGTCAGAATTAGTCTCAGGATTTAATATCGAATATGGAAGAGCTGGATTCGCTTTTTTATTTATAGCAGAGTACAGAAACATTTTAATAATAAGCCTTATAACTTCGTGCCTACTAACAAGTACACTAATTATATCCATCCCAGTAGCTATTATCTTCCTTTGAGCTCGAGCAACTTTACCACGTT------------------------------------------------------------------------------
Alasmidonta_varicosa_Cacapon_1 TACTTTATATTTATTATTTGCTTTGTGGTCAGGCTTAATTGGGTTAGCCTTGAGGCTTTTGATTCGAGCTGAGTTAGGGCAACCAGGAAGGCTATTAGGTGATGATCAGTTGTACAATGTGATTGTCACAGCTCATGCTTTTATAATAATTTTTTTTCTAGTAATACCTATAATGATTGGGGGATTTGGTAATTGACTTATCCCTTTGATGATTGGTGCTCCTGACATGGCTTTCCCTCGATTAAATAATCTAAGGTTTTGACTTCTTGTGCCAGCTTTGTTTTTATTATTAAGGTCTTCATTGGTGGAAAGTGGTGTAGGTACTGGTTGAACAGTATATCCTCCTTTATCTGGTAATGTTGCTCATTCTGGGGCTTCTGTGGATTTAGCTATTTTTTCCTTACATCTTGCTGGTGCTTCATCAATTTTAGGTGCTATTAATTTTATTTCAACTGTTGGGAATATGCGTTCTCCTGGTTTGGTTGCTGAGCGAATTCCTTTATTTGTTTGGGCTGTTACAGTAACAGCTGTGTTATTGGTTGCTGCTTTACCAGTTTTAGCTGGTGCTATTACAATGTTGCTTACTGATCGTAATTTGAATACTTCATTTTTTGATCCTACAGGAGGGGGGGATCCTATTTTGTATATGCATTTGTTTNTCAACATCTAATCTCTACGATTATTACATATTTATTAATTTTATTGGGAGTAGCATTTTTTACTTTACTAGAACGAAAAGCTCTTGGTTATTTTCAAATTCGAAAAGGCCCTAATAAATTAGGAATTATTGGCATTCCTCAACCCCTAGCAGACGCCTTAAAACTCTTTATTAAAGAGTGAGTCACTCCTACATCTTCTAACTTTCTTCCTTTTATCATAACCCCGACAACTATACTTATCTTGGCTTTAAGAATATGACAATTATTTCCTTCTTTTTCACTATCGGCTCAGCTTACATTAGGAATGCTTCTATTCTTATGTATCTCTTCATTGGCTGTTTACACAACGCTTATAGCAGGCTGGTCATCAAACTCTAAATATGCCTTACTTGGGGCTATTCGAGCCATAGCTCAAACAATTTCTTATGAAGTAACCATAACCTTAATTATTATCTTTTATCTATTTTTGACAATGCAAATAGATATTGTAAGAATTCGAATAACAAACATATCTGCTTGGGCAGTCATACTTTTCTTACCGCTAAGAGCCATATGATTAGCAGTCATCCTTGCAGAGACAAATCGAGCCCCCTTTGATTTTGCAGAAGGAGAATCAGAGTTAGTTTCAGGATTCAACATTGAATATGGAAGAGCTGGATTTGCCTTTCTATTTATAGCGGAGTACAGAAATATTTTAATAATAAGTCTTATAACCTCATGCTTATTAACAAGCACACTAATAATATCCATCCCAGTAGCTATTATCTTCTTATGGGCCCGAGCAACCTTACCACGTTATCGATATGACCTTCTAATAGCAATAGCCTGAAAATCATTCCTTCCTTTAAGGCTAGCTATTTTAATAGCCCTAAGNN
Alasmidonta_varicosa_Cacapon_2 NNNNNNNNNNNNNNNNNNNNNNNNNNNNNNNNNNNNNNNNNNNNNNNNNNNNNNNNNNNNNNNNNNNNNNNNNNNNNNNNNNNNNNNNNNNNNNNNNNNNNNNNNNNNNNNNNNNNNNNNNNNNNNNNNNNNNNNNNNNNNNNNNNNNNNNNNNNNNNNNNNNNNNNNNNNNNNNNNNNNNNNNNNNNNNNNNNNNNNNNNNNNNNNNNNNNNNNNNNNNNNNNNNNNNNNNNNNNNNNNNNNNNNNNNNNNNNNNNNNNNNNNNNNNNNNNNNNNNNNNNNNNNNNNNNNNNNNNNNNNNNNNNNNNNNNNNNNNNNNNNNNNNNNNNNNNNNNNNNNNNNNNNNNNNNNNNNNNNNNNNNNNNNNNNNNNNNNNNNNNNNNNNNNNNNNNNNNNNNNNNNNNNNNNNNNNNNNNNNNNNNNNNNNNNNNNNNNNNNNNNNNNNNNNNNNNNNNNNNNNNNNNNNNNNNNNNNNNNNNNNNNNNNNNNNNNNNNNNNNNNNNNNNNNNNNNNNNNNNNNNNNNNNNNNNNNNNNNNNNNNNNNNNNNNNNNNNNNNNNNNNNNNNNNNNNNNNNNNNNNNNNNNNNNNNNNNNNNNNNNNNNNNNNNNNNNNNNNNNNNNNNNNNNNNNNNNNNNNNNNNNNNNNNNNNNNNNNNNNNNNAACATCTAATCTCTACGATTATTACATATTTATTAATTTTATTGGGAGTAGCATTTTTTACTTTACTAGAACGAAAAGCTCTTGGTTATTTTCAAATTCGAAAAGGCCCTAATAAATTAGGAATTATTGGCATTCCTCAACCCCTAGCAGACGCCTTAAAACTCTTTATTAAAGAGTGAGTCACTCCTACATCTTCTAACTTTCTTCCTTTTATCATAACCCCGACAACTATACTTATCTTGGCTTTAAGAATATGACAATTATTTCCTTCTTTTTCACTATCGGCTCAGCTTACATTAGGAATGCTTCTATTCTTATGTATCTCTTCATTGGCTGTTTACACAACGCTTATAGCAGGCTGGTCATCAAACTCTAAATATGCCTTACTTGGGGCTATTCGAGCCATAGCTCAAACAATTTCTTATGAAGTAACCATAACCTTAATTATTATCTTTTATCTATTTTTGACAATGCAAATAGATATTGTAAGAATTCGAATAACAAACATATCTGCTTGGGCAGTCATACTTTTCTTACCGCTAAGAGCCATATGATTAGCAGTCATCCTTGCAGAGACAAATCGAGCCCCCTTTGATTTTGCAGAAGGAGAATCAGAGTTAGTTTCAGGATTCAACATTGAATATGGAAGAGCTGGATTTGCCTTTCTATTTATAGCGGAGTACAGAAATATTTTAATAATAAGTCTTATAACCTCATGCTTATTAACAAGCACACTAATAATATCCATCCCAGTAGCTATTATCTTCTTATGGGCCCGAGCAACCTTACCACGTTATCGATATGACCTTCTAATAGCAATAGCCTGAAAATCATTCCTTCCTTTAAGGCTAGCTATTTTAATAGCCCTAAGAC
Alasmidonta_varicosa_Cacapon_3 TACTTTATATTTATTATTTGCTTTGTGGTCAGGCTTAATTGGGTTAGCCTTGAGGCTTTTGATTCGAGCTGAGTTAGGGCAACCAGGAAGGCTATTAGGTGATGATCAGTTGTACAATGTGATTGTCACAGCTCATGCTTTTATAATAATTTTTTTTCTAGTAATACCTATAATGATTGGGGGATTTGGTAATTGACTTATCCCTTTGATGATTGGTGCTCCTGACATGGCTTTCCCTCGATTAAATAATCTAAGGTTTTGACTTCTTGTGCCAGCTTTGTTTTTATTATTAAGGTCTTCATTGGTGGAAAGTGGTGTAGGTACTGGTTGAACAGTATATCCTCCTTTATCTGGTAATGTTGCTCATTCTGGGGCTTCTGTGGATTTAGCTATTTTTTCCTTACATCTTGCTGGTGCTTCATCAATTTTAGGTGCTATTAATTTTATTTCAACTGTTGGGAATATGCGTTCTCCTGGTTTGGTTGCTGAGCGAATTCCTTTATTTGTTTGGGCTGTTACAGTAACAGCTGTGTTATTGGTTGCTGCTTTACCAGTTTTAGCTGGTGCTATTACAATGTTGCTTACTGACCGTAATTTGAATACTTCATTTTTTGATCCTACAGGAGGGGGGGATCCTATTTTGTATATGCATTTGTTTNNNNNCATCTAATCTCTACGATTATTACATATTTATTAATTTTATTGGGAGTAGCATTTTTTACTTTACTAGAACGAAAAGCTCTTGGTTATTTTCAAATTCGAAAAGGCCCTAATAAATTAGGAATTATTGGCATTCCTCAACCCCTAGCAGACGCCTTAAAACTCTTTATTAAAGAGTGAGTCACTCCTACATCTTCTAACTTTCTTCCTTTTATCATAACCCCGACAACTATACTTATCTTGGCTTTAAGAATATGACAATTATTTCCTTCTTTTTCACTATCGGCTCAGCTTACATTAGGAATGCTTCTATTCTTATGTATCTCTTCATTGGCTGTTTACACAACGCTTATAGCAGGCTGGTCATCAAACTCTAAATATGCCTTACTTGGGGCTATTCGAGCCATAGCTCAAACAATTTCTTATGAAGTAACCATAACCTTAATTATTATCTTTTATCTATTTTTGACAATGCAAATAGATATTGTAAGAATTCGAATAACAAACATATCTGCTTGGGCAGTCATACTTTTCTTACCGCTAAGAGCCATATGATTAGCAGTCATCCTTGCAGAGACAAATCGAGCCCCCTTTGATTTTGCAGAAGGAGAATCAGAGTTAGTTTCAGGATTCAACATTGAATATGGAAGAGCTGGATTTGCCTTTCTATTTATAGCGGAGTACAGAAATATTTTAATAATAAGTCTTATAACCTCATGCTTATTAACAAGCACACTAATAATATCCATCCCAGTAGCTATTATCTTCTTATGGGCCCGAGCAACCTTACCACGTTATCGATATGACCTTCTAATAGCAATAGCCTGAAAATCATTCCTTCCTTTAAGGCTAGCTATTTTAATAGCCCTAAGAC
Alasmidonta_varicosa_Cacapon_4 TACTTTATATTTATTATTTGCTTTGTGGTCAGGCTTAATTGGGTTAGCCTTGAGGCTTTTGATTCGAGCTGAGTTAGGGCAACCAGGAAGGCTATTAGGTGATGATCAGTTGTACAATGTGATTGTCACAGCTCATGCTTTTATAATAATTTTTTTTCTAGTAATACCTATAATGATTGGGGGATTTGGTAATTGACTTATCCCTTTGATGATTGGTGCTCCTGACATGGCTTTCCCTCGATTAAATAATCTAAGGTTTTGACTTCTTGTGCCAGCTTTGTTTTTATTATTAAGGTCTTCATTGGTGGAAAGTGGTGTAGGTACTGGTTGAACAGTATATCCTCCTTTATCTGGTAATGTTGCTCATTCTGGGGCTTCTGTGGATTTAGCTATTTTTTCCTTACATCTTGCTGGTGCTTCATCAATTTTAGGTGCTATTAATTTTATTTCAACTGTTGGGAATATGCGTTCTCCTGGTTTGGTTGCTGAGCGAATTCCTTTATTTGTTTGGGCTGTTACAGTAACAGCTGTGTTATTGGTTGCTGCTTTACCAGTTTTAGCTGGTGCTATTACAATGTTGCTTACTGACCGTAATTTGAATACTTCATTTTTTGATCCTACAGGAGGGGGGGATCCTATTTTGTATATGCATTTGTTTCTCAACATCTAATCTCTACGATTATTACATATTTATTAATTTTATTGGGAGTAGCATTTTTTACTTTACTAGAACGAAAAGCTCTTGGTTATTTTCAAATTCGAAAAGGCCCTAATAAATTAGGAATTATTGGCATTCCTCAACCCCTAGCAGACGCCTTAAAACTCTTTATTAAAGAGTGAGTCACTCCTACATCTTCTAACTTTCTTCCTTTTATCATAACCCCGACAACTATACTTATCTTGGCTTTAAGAATATGACAATTATTTCCTTCTTTTTCACTATCGGCTCAGCTTACATTAGGAATGCTTCTATTCTTATGTATCTCTTCATTGGCTGTTTACACAACGCTTATAGCAGGCTGGTCATCAAACTCTAAATATGCCTTACTTGGGGCTATTCGAGCCATAGCTCAAACAATTTCTTATGAAGTAACCATAACCTTAATTATTATCTTTTATCTATTTTTGACAATGCAAATAGATATTGTAAGAATTCGAATAACAAACATATCTGCTTGGGCAGTCATACTTTTCTTACCGCTAAGAGCCATATGATTAGCAGTCATCCTTGCAGAGACAAATCGAGCCCCCTTTGATTTTGCAGAAGGAGAATCAGAGTTAGTTTCAGGATTCAACATTGAATATGGAAGAGCTGGATTTGCCTTTCTATTTATAGCGGAGTACAGAAATATTTTAATAATAAGTCTTATAACCTCATGCTTATTAACAAGCACACTAATAATATCCATCCCAGTAGCTATTATCTTCTTATGGGCCCGAGCAACCTTACCACGTTATCGATATGACCTTCTAATAGCAATAGCCTGAAAATCATTCCTTCCTTTAAGGCTAGCTATTTTAATAGCCCTAAGAC
Alasmidonta_varicosa_Cacapon_5 NNNNNNNNNNNNNNNNNNNNNNNNNNNNNNNNNNNNNNNNNNNNNNNNNNNNNNNNNNNNNNNNNNNNNNNNNNNNNNNNNNNNNNNNNNNNNNNNNNNNNNNNNNNNNNNNNNNNNNNNNNNNNNNNNNNNNNNNNNNNNNNNNNNNNNNNNNNNNNNNNNNNNNNNNNNNNNNNNNNNNNNNNNNNNNNNNNNNNNNNNNNNNNNNNNNNNNNNNNNNNNNNNNNNNNNNNNNNNNNNNNNNNNNNNNNNNNNNNNNNNNNNNNNNNNNNNNNNNNNNNNNNNNNNNNNNNNNNNNNNNNNNNNNNNNNNNNNNNNNNNNNNNNNNNNNNNNNNNNNNNNNNNNNNNNNNNNNNNNNNNNNNNNNNNNNNNNNNNNNNNNNNNNNNNNNNNNNNNNNNNNNNNNNNNNNNNNNNNNNNNNNNNNNNNNNNNNNNNNNNNNNNNNNNNNNNNNNNNNNNNNNNNNNNNNNNNNNNNNNNNNNNNNNNNNNNNNNNNNNNNNNNNNNNNNNNNNNNNNNNNNNNNNNNNNNNNNNNNNNNNNNNNNNNNNNNNNNNNNNNNNNNNNNNNNNNNNNNNNNNNNNNNNNNNNNNNNNNNNNNNNNNNNNNNNNNNNNNNNNNNNNNNNNNNNNNNNNNNNNNNNNNNNNNNNNNNNNNNNNTCAACATCTAATCTCTACGATTATTACATATTTATTAATTTTATTGGGAGNAGCATTTTTTACTTTACTAGAACGAAAAGCTCTTGGTTATTTTCAAATTCGAAAAGGCCCTAATAAATTAGGAATTATTGGCATTCCTCAACCCCTAGCAGACGCCTTAAAACTCTTTATTAAAGAGTGAGTCACTCCTACATCTTCTAACTTTCTTCCTTTTATCATAACCCCGACAACTATACTTATCTTGGCTTTAAGAATATGACAATTATTTCCTTCTTTTTCACTATCGGCTCAGCTTACATTAGGAATGCTTCTATTCTTATGTATCTCTTCATTGGCTGTTTACACAACGCTTATAGCAGGCTGGTCATCAAACTCTAAATATGCCTTACTTGGGGCTATTCGAGCCATAGCTCAAACAATTTCTTATGAAGTAACCATAACCTTAATTATTATCTTTTATCTATTTTTGACAATGCAAATAGATATTGTAAGAATTCGAATAACAAACATATCTGCTTGGGCAGTCATACTTTTCTTACCGCTAAGAGCCATATGATTAGCAGTCATCCTTGCAGAGACAAATCGAGCCCCCTTTGATTTTGCAGAAGGAGAATCAGAGTTAGTTTCAGGATTCAACATTGAATATGGAAGAGCTGGATTTGCCTTTCTATTTATAGCGGAGTACAGAAATATTTTAATAATAAGTCTTATAACCTCATGCTTATTAACAAGCACACTAATAATATCCATCCCAGTAGCTATTATCTTCTTATGGGCCCGAGCAACCTTACCACGTTATCGATATGACCTTCTAATAGCAATAGCCTGNAAATCATTCCTTCCTTTAAGGCTAGCTATTTTAATAGCCCTAAGAC
Alasmidonta_varicosa_Cat_1 TACTTTATATTTATTATTTGCTTTGTGGTCAGGCTTAATTGGGTTAGCCTTGAGGCTTTTGATTCGAGCTGAGTTAGGGCAACCAGGAAGGCTATTAGGCGATGATCAGTTGTACAATGTGATTGTCACAGCTCATGCTTTTATAATAATTTTTTTTCTAGTAATACCTATAATGATTGGGGGATTTGGTAATTGACTTATTCCTTTGATGATTGGTGCTCCTGACATGGCTTTCCCTCGATTAAATAATCTAAGGTTTTGACTTCTTGTACCAGCTTTGTTTTTATTATTAAGGTCTTCATTGGTGGAAAGTGGTGTAGGTACTGGTTGAACAGTATATCCTCCTTTATCTGGTAATGTTGCTCATTCTGGGGCTTCTGTGGATTTAGCTATTTTTTCCTTACATCTTGCTGGTGCTTCATCAATTTTAGGTGCTATTAATTTTATTTCAACTGTTGGGAATATGCGTTCTCCTGGTTTGGTTGCTGAGCGAATTCCTTTATTTGTTTGGGCTGTTACAGTAACAGCTGTGTTATTGGTTGCTGCTTTACCAGTTTTAGCTGGTGCTATTACAATGTTGCTTACTGATCGTAATTTGAATACTTCATTTTTTGATCCTACAGGAGGGGGGGATCCTATTTTGTATATGCATTTGTTTCTCAACATCTAATCTCTACGATTATTACATATTTATTAATTTTATTGGGAGTAGCATTTTTTACTTTACTAGAACGAAAAGCTCTTGGTTATTTTCAAATTCGAAAAGGCCCTAATAAATTAGGAATTATTGGCATTCCTCAACCCCTAGCAGACGCCTTAAAACTCTTTATTAAAGAGTGAGTCACTCCTACATCTTCTAACTTTCTTCCTTTTATCATAACCCCGACAACTATACTTATCTTGGCTTTAAGAATATGACAATTATTTCCTTCTTTTTCACTATCGGCTCAGCTTACATTAGGAATGCTTCTATTCTTATGTATTTCTTCATTGGCTGTTTACACAACGCTTATAGCAGGCTGGTCATCAAACTCTAAATATGCCTTACTTGGGGCTATTCGAGCCATAGCTCAAACAATTTCTTATGAAGTAACCATAACCTTAATTATTATCTTTTATCTATTTTTGACAATGCAAATAGATATTGTAAGAATTCGAATAACAAACATATCTGCTTGGGCAGTCATACTTTTCTTACCGCTAAGAGCCATATGATTAGCAGTCATCCTTGCAGAGACAAATCGAGCCCCCTTTGATTTTGCAGAAGGAGAATCAGAGTTAGTTTCAGGATTCAACATTGAATATGGAAGAGCTGGATTTGCCTTTCTATTTATAGCGGAGTACAGAAATATTTTAATAATAAGTCTTATAACCTCATGCTTATTAACAAGCACACTAATAATATCCATCCCAGTAGCTATTATCTTCTTATGGGCCCGAGCAACCTTACCACGTTATCGATATGACCTTCTAATAGCAATAGCCTGAAAATCATTCCTTCCTTTAAGACTAGCTATTTTAATAGCCCTAAGAC
Alasmidonta_varicosa_Chatt_1 TACTTTATATTTATTGTTTGCTTTGTGGTCAGGCTTAATTGGGTTAGCCTTGAGGCTTTTGATTCGAGCTGAGTTAGGGCAACCAGGGAGGCTATTAGGCGATGATCAGTTGTACAATGTGATTGTCACAGCTCATGCTTTTATAATAATTTTTTTTCTAGTAATACCTATAATGATTGGGGGATTTGGTAATTGACTTATCCCTTTGATGATTGGTGCTCCTGACATGGCTTTCCCTCGATTAAATAATCTAAGGTTTTGACTTCTTGTGCCAGCTTTGTTTTTATTATTAAGGTCTTCATTGGTGGAAAGTGGTGTAGGTACTGGTTGAACAGTATATCCTCCTTTATCTGGTAATGTTGCTCATTCTGGGGCTTCTGTGGACTTAGCTATTTTTTCCTTACATCTTGCTGGTGCTTCATCAATTTTAGGTGCTATTAATTTTATTTCAACTGTTGGGAATATGCGTTCTCCTGGTTTGGTTGCTGAGCGAATTCCTTTATTTGTTTGGGCTGTTACAGTAACAGCTGTGTTATTGGTTGCTGCTTTACCGGTTTTAGCTGGTGCTATTACAATGTTGCTTACTGATCGTAATTTGAATACTTCATTTTTTGATCCTACAGGAGGAGGGGATCCTATTTTGTATATGCATTTGTTTNNNNNNNNNNNNNNNNNNNNNNNNNNNNNNNNNNNNNNNNNNNNNNNNNNNNNNNNNNNNNNNNNNNNNNNNNNNNNNNNNNNNNNNNNNNNNNNNNNNNNNNNNNNNNNNNNNNNNNNNNNNNNNNNNNNNNNNNNNNNNNNNNNNNNNNNNNNNNNNNNNNNNNNNNNNNNNNNNNNNNNNNNNNNNNNNNNNNNNNNNNNNNNNNNNNNNNNNNNNNNNNNNNNNNNNNNNNNNNNNNNNNNNNNNNNNNNNNNNNNNNNNNNNNNNNNNNNNNNNNNNNNNNNNNNNNNNNNNNNNNNNNNNNNNNNNNNNNNNNNNNNNNNNNNNNNNNNNNNNNNNNNNNNNNNNNNNNNNNNNNNNNNNNNNNNNNNNNNNNNNNNNNNNNNNNNNNNNNNNNNNNNNNNNNNNNNNNNNNNNNNNNNNNNNNNNNNNNNNNNNNNNNNNNNNNNNNNNNNNNNNNNNNNNNNNNNNNNNNNNNNNNNNNNNNNNNNNNNNNNNNNNNNNNNNNNNNNNNNNNNNNNNNNNNNNNNNNNNNNNNNNNNNNNNNNNNNNNNNNNNNNNNNNNNNNNNNNNNNNNNNNNNNNNNNNNNNNNNNNNNNNNNNNNNNNNNNNNNNNNNNNNNNNNNNNNNNNNNNNNNNNNNNNNNNNNNNNNNNNNNNNNNNNNNNNNNNNNNNNNNNNNNNNNNNNNNNNNNNNNNNNNNNNNNNNNNNNNNNNNNNNNNNNNNNNNNNNNNNNNNNNNNNNNNNNNNNNNNNNNNNNNNNNNNNNNNNNNNNNNNNNNNNNNNNNNNNNNNNNNNNNNNNNNNNNNNNNNNNNNNNNNNNNNNNNNNNNNNNNNNNNNNNNNNNNNNNNNNNNNNNNNNNNNNNNNNNNN
Alasmidonta_varicosa_Chatt_2 TACTTTATATTTATTGTTTGCCTTGTGGTCAGGCTTAATTGGGTTAGCCTTGAGGCTTTTGATTCGAGCTGAGTTAGGGCAACCAGGGAGACTATTAGGCGATGATCAGTTGTACAATGTGATTGTCACAGCTCATGCTTTTATAATAATTTTTTTTCTAGTAATACCTATAATGATTGGGGGATTTGGTAATTGACTTATCCCTTTGATGATTGGTGCTCCTGACATGGCTTTCCCTCGATTAAATAATCTAAGGTTTTGACTTCTTGTGCCAGCTTTGTTTTTATTATTAAGGTCTTCATTGGTGGAAAGTGGTGTAGGTACTGGTTGAACAGTATATCCTCCTTTATCTGGTAATGTTGCTCATTCTGGGGCTTCTGTGGACTTAGCTATTTTTTCCTTACATCTTGCTGGTGCTTCATCAATTTTAGGTGCTATTAATTTTATTTCAACTGTTGGGAATATGCGTTCTCCTGGTTTGGTTGCTGAGCGAATTCCTTTATTTGTTTGGGCTGTTACAGTAACAGCTGTGTTATTGGTTGCTGCTTTACCGGTTTTAGCTGGTGCTATTACAATGTTGCTTACTGATCGTAATTTGAATACTTCATTTTTTGATCCTACAGGAGGAGGGGATCCTATTTTGTATATGCATTTGTTTNNNNNNNNNNNNNNNNNNNNNNNNNNNNNNNNNNNNNNNNNNNNNNNNNNNNNNNNNNNNNNNNNNNNNNNNNNNNNNNNNNNNNNNNNNNNNNNNNNNNNNNNNNNNNNNNNNNNNNNNNNNNNNNNNNNNNNNNNNNNNNNNNNNNNNNNNNNNNNNNNNNNNNNNNNNNNNNNNNNNNNNNNNNNNNNNNNNNNNNNNNNNNNNNNNNNNNNNNNNNNNNNNNNNNNNNNNNNNNNNNNNNNNNNNNNNNNNNNNNNNNNNNNNNNNNNNNNNNNNNNNNNNNNNNNNNNNNNNNNNNNNNNNNNNNNNNNNNNNNNNNNNNNNNNNNNNNNNNNNNNNNNNNNNNNNNNNNNNNNNNNNNNNNNNNNNNNNNNNNNNNNNNNNNNNNNNNNNNNNNNNNNNNNNNNNNNNNNNNNNNNNNNNNNNNNNNNNNNNNNNNNNNNNNNNNNNNNNNNNNNNNNNNNNNNNNNNNNNNNNNNNNNNNNNNNNNNNNNNNNNNNNNNNNNNNNNNNNNNNNNNNNNNNNNNNNNNNNNNNNNNNNNNNNNNNNNNNNNNNNNNNNNNNNNNNNNNNNNNNNNNNNNNNNNNNNNNNNNNNNNNNNNNNNNNNNNNNNNNNNNNNNNNNNNNNNNNNNNNNNNNNNNNNNNNNNNNNNNNNNNNNNNNNNNNNNNNNNNNNNNNNNNNNNNNNNNNNNNNNNNNNNNNNNNNNNNNNNNNNNNNNNNNNNNNNNNNNNNNNNNNNNNNNNNNNNNNNNNNNNNNNNNNNNNNNNNNNNNNNNNNNNNNNNNNNNNNNNNNNNNNNNNNNNNNNNNNNNNNNNNNNNNNNNNNNNNNNNNNNNNNNNNNNNNNNNNNNNNNNNNNNNNNNNNNNNNNNN
Alasmidonta_varicosa_Chatt_3 TACTTTATATTTATTGTTTGCTTTGTGGTCAGGCTTAATTGGGTTAGCCTTGAGGCTTTTGATTCGAGCTGAGTTAGGGCAACCAGGGAGGCTATTAGGCGATGATCAGTTGTACAATGTGATTGTCACAGCTCATGCTTTTATAATAATTTTTTTTCTAGTAATACCTATAATGATTGGGGGATTTGGTAATTGACTTATCCCTTTGATGATTGGTGCTCCTGACATGGCTTTCCCTCGATTAAATAATCTAAGGTTTTGACTTCTTGTGCCAGCTTTGTTTTTATTATTAAGGTCTTCATTGGTGGAAAGTGGTGTAGGTACTGGTTGAACAGTATATCCTCCTTTATCTGGTAATGTTGCTCATTCTGGGGCTTCTGTGGACTTAGCTATTTTTTCCTTACATCTTGCTGGTGCTTCATCAATTTTAGGTGCTATTAATTTTATTTCAACTGTTGGGAATATGCGTTCTCCTGGTTTGGTTGCTGAGCGAATTCCTTTATTTGTTTGGGCTGTTACAGTAACAGCTGTGTTATTGGTTGCTGCTTTACCAGTTTTAGCTGGTGCTATTACAATGTTGCTTACTGATCGTAATTTGAATACTTCATTTTTTGATCCTACAGGAGGAGGGGATCCTATTTTGTATATGCATTTGTTTNNNNNNNNNNNNNNNNNNNNNNNNNNNNNNNNNNNNNNNNNNNNNNNNNNNNNNNNNNNNNNNNNNNNNNNNNNNNNNNNNNNNNNNNNNNNNNNNNNNNNNNNNNNNNNNNNNNNNNNNNNNNNNNNNNNNNNNNNNNNNNNNNNNNNNNNNNNNNNNNNNNNNNNNNNNNNNNNNNNNNNNNNNNNNNNNNNNNNNNNNNNNNNNNNNNNNNNNNNNNNNNNNNNNNNNNNNNNNNNNNNNNNNNNNNNNNNNNNNNNNNNNNNNNNNNNNNNNNNNNNNNNNNNNNNNNNNNNNNNNNNNNNNNNNNNNNNNNNNNNNNNNNNNNNNNNNNNNNNNNNNNNNNNNNNNNNNNNNNNNNNNNNNNNNNNNNNNNNNNNNNNNNNNNNNNNNNNNNNNNNNNNNNNNNNNNNNNNNNNNNNNNNNNNNNNNNNNNNNNNNNNNNNNNNNNNNNNNNNNNNNNNNNNNNNNNNNNNNNNNNNNNNNNNNNNNNNNNNNNNNNNNNNNNNNNNNNNNNNNNNNNNNNNNNNNNNNNNNNNNNNNNNNNNNNNNNNNNNNNNNNNNNNNNNNNNNNNNNNNNNNNNNNNNNNNNNNNNNNNNNNNNNNNNNNNNNNNNNNNNNNNNNNNNNNNNNNNNNNNNNNNNNNNNNNNNNNNNNNNNNNNNNNNNNNNNNNNNNNNNNNNNNNNNNNNNNNNNNNNNNNNNNNNNNNNNNNNNNNNNNNNNNNNNNNNNNNNNNNNNNNNNNNNNNNNNNNNNNNNNNNNNNNNNNNNNNNNNNNNNNNNNNNNNNNNNNNNNNNNNNNNNNNNNNNNNNNNNNNNNNNNNNNNNNNNNNNNNNNNNNNNNNNNNNNNNNNNNNNNNNNNNNNNNNNNNNNNN
Alasmidonta_varicosa_Chatt_4 TACTTTATATTTATTGTTTGCTTTGTGGTCAGGCTTAATTGGGTTAGCCTTGAGGCTTTTGATTCGAGCTGAGTTAGGGCAACCTGGGAGGCTATTAGGCGATGATCAGTTGTACAATGTGATTGTCACAGCTCATGCTTTTATAATAATTTTTTTTCTAGTAATACCTATAATGATTGGGGGATTTGGTAATTGACTTATCCCTTTGATGATTGGTGCTCCTGACATGGCTTTCCCTCGATTAAATAATCTAAGGTTTTGACTTCTTGTGCCAGCTTTGTTTTTATTATTAAGGTCTTCATTGGTGGAAAGTGGTGTAGGTACTGGTTGAACAGTATATCCTCCTTTATCTGGTAATGTTGCTCATTCTGGGGCTTCTGTGGACTTAGCTATTTTTTCCTTACATCTTGCTGGTGCTTCATCAATTTTAGGTGCTATTAATTTTATTTCAACTGTTGGGAATATGCGTTCTCCTGGTTTGGTTGCTGAGCGAATTCCTTTATTTGTTTGGGCTGTTACAGTAACAGCTGTGTTATTGGTTGCTGCTTTACCAGTTTTAGCTGGTGCTATTACAATGTTGCTTACTGATCGTAATTTGAATACTTCATTTTTTGATCCTACAGGAGGAGGGGATCCTATTTTGTATATGCATTTGTTTNNNNNNNNNNNNNNNNNNNNNNNNNNNNNNNNNNNNNNNNNNNNNNNNNNNNNNNNNNNNNNNNNNNNNNNNNNNNNNNNNNNNNNNNNNNNNNNNNNNNNNNNNNNNNNNNNNNNNNNNNNNNNNNNNNNNNNNNNNNNNNNNNNNNNNNNNNNNNNNNNNNNNNNNNNNNNNNNNNNNNNNNNNNNNNNNNNNNNNNNNNNNNNNNNNNNNNNNNNNNNNNNNNNNNNNNNNNNNNNNNNNNNNNNNNNNNNNNNNNNNNNNNNNNNNNNNNNNNNNNNNNNNNNNNNNNNNNNNNNNNNNNNNNNNNNNNNNNNNNNNNNNNNNNNNNNNNNNNNNNNNNNNNNNNNNNNNNNNNNNNNNNNNNNNNNNNNNNNNNNNNNNNNNNNNNNNNNNNNNNNNNNNNNNNNNNNNNNNNNNNNNNNNNNNNNNNNNNNNNNNNNNNNNNNNNNNNNNNNNNNNNNNNNNNNNNNNNNNNNNNNNNNNNNNNNNNNNNNNNNNNNNNNNNNNNNNNNNNNNNNNNNNNNNNNNNNNNNNNNNNNNNNNNNNNNNNNNNNNNNNNNNNNNNNNNNNNNNNNNNNNNNNNNNNNNNNNNNNNNNNNNNNNNNNNNNNNNNNNNNNNNNNNNNNNNNNNNNNNNNNNNNNNNNNNNNNNNNNNNNNNNNNNNNNNNNNNNNNNNNNNNNNNNNNNNNNNNNNNNNNNNNNNNNNNNNNNNNNNNNNNNNNNNNNNNNNNNNNNNNNNNNNNNNNNNNNNNNNNNNNNNNNNNNNNNNNNNNNNNNNNNNNNNNNNNNNNNNNNNNNNNNNNNNNNNNNNNNNNNNNNNNNNNNNNNNNNNNNNNNNNNNNNNNNNNNNNNNNNNNNNNNNNNNNNNNNNNN
Alasmidonta_varicosa_Chatt_5 TACTTTATATTTATTGTTTGCTTTGTGGTCAGGCTTAATTGGGTTAGCCTTGAGGCTTTTGATTCGAGCTGAGTTAGGGCAACCAGGGAGGCTATTAGGCGATGATCAGTTGTACAATGTGATTGTCACAGCTCATGCTTTTATAATAATTTTTTTTCTAGTAATACCTATAATGATTGGGGGATTTGGTAATTGACTTATCCCTTTGATGATTGGTGCTCCTGACATGGCTTTCCCTCGATTAAATAATCTAAGGTTTTGACTTCTTGTGCCAGCTTTGTTTTTATTATTAAGGTCTTCATTGGTGGAAAGTGGTGTAGGTACTGGTTGAACAGTATATCCTCCTTTATCTGGTAATGTTGCTCATTCTGGGGCTTCTGTGGACTTAGCTATTTTTTCCTTACATCTTGCTGGTGCTTCATCAATTTTAGGTGCTATTAATTTTATTTCAACTGTTGGGAATATGCGTTCTCCTGGTTTGGTTGCTGAGCGAATTCCTTTATTTGTTTGGGCTGTTACAGTAACAGCTGTGTTATTGGTTGCTGCTTTACCGGTTTTAGCTGGTGCTATTACAATGTTGCTTACTGATCGTAATTTGAATACTTCATTTTTTGATCCTACAGGAGGAGGGGATCCTATTTTGTATATGCATTTGTTTNNNNNCATCTAATCTCTACGATTATTACGTATTTATTAATTTTATTGGGAGTAGCATTTTTTACTTTACTAGAACGAAAAGCTCTTGGTTATTTTCAAATTCGAAAAGGCCCTAATAAATTAGGAATTATTGGCATTCCTCAACCCCTAGCAGACGCCTTAAAACTCTTTATTAAAGAGTGAGTCACTCCCACATCTTCTAACTTTCTTCCTTTTATCATAACCCCAACAACTATACTTATCTTGGCTTTAAGAATATGGCAATTATTTCCTTCTTTTTCACTATCGGCTCAGCTTACATTAGGAATGCTTCTATTCTTATGTATTTCTTCATTGGCTGTTTACACAACGCTTATAGCAGGCTGGTCATCAAACTCTAAATATGCCTTACTTGGAGCTATTCGAGCCATAGCTCAAACAATTTCTTATGAAGTAACCATAACCTTAATTATTATCTTTTATCTATTTTTGACAATGCAAATAGATATTGTAAGAATTCGAATAACAAACATATCTGCTTGGGCAGTCATACTTTTCTTACCGCTAAGAGCCATATGATTAGCAGTCATCCTTGCAGAGACAAATCGAGCCCCCTTTGATTTTGCAGAAGGAGAATCAGAGTTAGTTTCAGGATTCAACATTGAGTATGGAAGAGCTGGATTTGCCTTTCTATTTATAGCGGAGTACAGAAATATTCTAATAATAAGTCTTATAACCTCATGCTTATTAACAAGCACACTAATAATATCCATCCCAGTAGCTATTATTTTCTTATGGGCCCGAGCAACCTTACCACGTTATCGATATGACCTTCTAATAGCAATAGCCTGAAAATCATTCCTTCCTTTAAGGCTAGCTATCTTAATAGCCCTAAGAC
Alasmidonta_varicosa_Chatt_6 TACTTTATATTTATTGTTTGCTTTGTGGTCAGGCTTAATTGGGTTAGCCTTGAGGCTTTTGATTCGAGCTGAGTTAGGGCAACCAGGGAGGCTATTAGGCGATGATCAGTTGTACAATGTGATTGTCACAGCTCATGCTTTTATAATAATTTTTTTTCTAGTAATACCTATAATGATTGGGGGATTTGGTAATTGACTTATCCCTTTGATGATTGGTGCTCCTGACATGGCTTTCCCTCGATTAAATAATCTAAGGTTTTGACTTCTTGTGCCAGCTTTGTTTTTATTATTAAGGTCTTCATTGGTGGAAAGTGGTGTAGGTACTGGTTGAACAGTATATCCTCCTTTATCTGGTAATGTTGCTCATTCTGGGGCTTCTGTGGACTTAGCTATTTTTTCCTTACATCTTGCTGGTGCTTCATCAATTTTAGGTGCTATTAATTTTATTTCAACTGTTGGGAATATGCGTTCTCCTGGTTTGGTTGCTGAGCGAATTCCTTTATTTGTTTGGGCTGTTACAGTAACAGCTGTGTTATTGGTTGCTGCTTTACCAGTTTTAGCTGGTGCTATTACAATGTTGCTTACTGATCGTAATTTGAATACTTCATTTTTTGATCCTACAGGAGGAGGGGATCCTATTTTGTATATGCATTTGTTTCTCAACATCTAATCTCTACGATTATTACATATTTATTAATTTTATTAGCAGTAGCATTTTTTACTTTACTAGAACGAAAAGCTCTTGGTTATTTTCAAATTCGAAAAGGCCCTAATAAATTAGGAATTATTGGCATTCCTCAACCCCTAGCAGACGCCTTAAAACTCTTTATTAAAGAGTGGGTCACTCCCACATCTTCTAACTTTCTTCCTTTTATCATAACCCCAACAACTATACTTATCTTGGCTTTAAGAATATGGCAATTATTTCCTTCTTTTTCACTATCGGCTCAGCTTACATTAGGAATGCTTTTATTCTTATGTATTTCTTCATTGGCTGTTTACACAACGCTTATAGCAGGCTGGTCATCAAACTCTAAATATGCCTTACTTGGAGCTATTCGAGCCATAGCTCAAACAATTTCTTATGAAGTAACTATAACCTTAATTATTATCTTTTATCTATTTTTGACAATGCAAATAGATATTGTAAGAATTCGAATAACAAACATATCTGCTTGGGCAGTCATACTTTTCTTACCGCTAAGAGCCATATGATTAGCAGTCATCCTTGCAGAGACAAATCGAGCCCCCTTTGATTTTGCAGAAGGAGAATCAGAGTTAGTTTCAGGATTCAACATTGAGTATGGAAGAGCTGGATTTGCCTTTCTATTTATAGCGGAGTACAGAAATATTCTAATAATAAGTCTTATAACCTCATGCTTATTAACAAACACACTAATAATATCCATCCCAGTAGCTATTATTTTCTTATGGGCCCGAGCAACCTTACCACGTTATCGATATGACCTTCTAATAGCAATAGCCTGAAAATCATTCCTTCCTTTAAGGCTAGCTATCTTAATAGCCCTAAGAC
Alasmidonta_varicosa_Deep_1 TACTTTATATTTATTATTTGCTTTGTGGTCAGGCTTAATTGGGTTAGCCTTGAGGCTTTTAATTCGAGCTGAGTTAGGGCAACCAGGGAGACTATTAGGTGATGATCAGTTGTACAATGTGATTGTTACGGCCCATGCTTTTATAATAATTTTTTTTCTAGTAATACCTATAATGATTGGGGGATTTGGTAATTGACTTATCCCTTTGATGATTGGTGCTCCTGATATGGCTTTCCCTCGATTAAATAACCTAAGGTTTTGACTTCTTGTGCCAGCTTTGTTTTTGTTATTAAGGTCTTCATTGGTGGAAAGTGGTGTAGGTACTGGTTGAACAGTATATCCTCCTTTATCTGGTAATGTTGCTCATTCTGGAGCTTCTGTGGACTTAGCTATTTTTTCCTTACATCTTGCTGGTGCTTCATCAATTTTAGGTGCTATTAATTTTATTTCTACTGTTGGGAATATGCGTTCTCCTGGTTTGGTTGCTGAGCGAATTCCTTTATTTGTCTGGGCTGTTACAGTAACAGCTGTGTTATTGGTTGCTGCTTTGCCGGTTTTAGCTGGTGCTATTACAATGTTGCTTACTGATCGTAATTTGAATACTTCATTTTTTGATCCTACAGGAGGGGGGGACCCTATTTTGTATATGCATTTGTTTCTCAACATCTAATCTCTACGATTATTACATATTTATTAATTTTATTGGGAGTAGCATTCTTTACTTTACTAGAACGAAAAGCTCTTGGTTATTTTCAAATTCGAAAAGGCCCTAATAAACTAGGAATTATTGGCATTCCTCAACCCCTAGCAGACGCCTTAAAACTCTTTATTAAAGAGTGGGTCACTCCCACATCTTCTAACTTTCTCCCTTTTATCATAACCCCGACAACTATACTTATCTTGGCTTTAAGAATATGGCAATTATTTCCTTCTTTTTCACTGTCAGCTCAGCTTACATTAGGAATGCTTCTATTCTTATGTATTTCTTCGCTGGCTGTTTACACAACGCTTATAGCAGGCTGGTCATCAAACTCTAAATATGCTTTACTTGGAGCTATTCGAGCCATAGCTCAAACAATTTCTTATGAAGTAACCATAACCTTAATTATTATCTTTTATCTATTTTTAACAATACAAATAGACATTGTAAGAATTCGAATAACAAACATATCTGCTTGAGCAGTCATACTCTTCTTGCCGCTAAGAGCCATATGATTAGCAGTTATCCTTGCAGAGACAAATCGAGCCCCCTTTGATTTTGCAGAAGGAGAATCAGAGTTAGTTTCAGGGTTCAACATTGAATATGGAAGAGCTGGGTTTGCCTTTCTATTTATAGCGGAGTACAGAAATATTTTAATAATAAGCCTTATAACCTCATGCTTATTAACAAGCACACTAATAATATCCATCCCAGTAGCTATTATCTTCTTATGAGCCCGAGCAACCTTACCACGTTATCGATATGACCTTCTAATAGCAATAGCCTGAAAATCATTCCTTCCTTTAAGGCTAGCTATTTTAATAGCCCTAAGAC
Alasmidonta_varicosa_Deep_2 TACTTTATATTTATTATTTGCTTTGTGGTCAGGCTTAATTGGGTTAGCCTTGAGGCTTTTAATTCGAGCTGAGTTAGGGCAACCAGGGAGACTATTAGGTGATGATCAGTTGTACAATGTGATTGTTACGGCCCATGCTTTTATGATAATTTTTTTTCTAGTAATACCTATAATGATTGGGGGATTTGGTAATTGACTTATCCCTTTGATGATTGGTGCTCCTGATATGGCTTTCCCTCGATTAAATAACCTAAGGTTTTGACTTCTTGTGCCAGCTTTGTTTTTGTTATTAAGGTCTTCATTGGTGGAAAGTGGTGTAGGTACTGGTTGAACAGTATATCCTCCTTTATCTGGTAATGTTGCTCATTCTGGAGCTTCTGTGGACTTAGCTATTTTTTCCTTACATCTTGCTGGTGCTTCATCAATTTTAGGTGCTATTAATTTTATTTCTACTGTTGGGAATATGCGTTCTCCTGGTTTGGTTGCTGAGCGAATTCCTTTATTTGTTTGGGCTGTTACAGTAACAGCTGTGTTATTGGTTGCTGCTTTGCCGGTTTTAGCTGGTGCTATTACAATGTTGCTTACTGATCGTAATTTGAATACTTCATTTTTTGATCCTACAGGAGGGGGGGACCCTATTTTGTATATGCATTTGTTTCTCAACATCTAATCTCTACGATTATTACATATTTATTAATTTTATTGGGAGTAGCATTCTTTACTTTACTAGAACGAAAAGCTCTTGGTTATTTTCAAATTCGAAAAGGCCCTAATAAACTAGGAATTATTGGCATTCCTCAACCCCTAGCAGACGCCTTAAAACTCTTTATTAAAGAGTGGGTCACTCCCACATCTTCTAACTTTCTCCCTTTTATCATAACCCCGACAACTATACTTATCTTGGCTTTAAGAATATGGCAATTATTTCCTTCTTTTTCACTGTCAGCTCAGCTTACATTAGGAATGCTTCTATTCTTATGTATTTCTTCGCTGGCTGTTTACACAACGCTTATAGCAGGCTGGTCATCAAACTCTAAATATGCTTTACTTGGAGCTATTCGAGCCATAGCTCAAACAATTTCTTATGAAGTAACCATAACTTTAATTATTATCTTTTATCTATTTTTAACAATACAAATAGATATTGTAAAAATTCGAATAACAAACATATCTGCTTGAGCAGTCATACTTTTCTTACCGCTAAGAGCCATATGATTAGCAGTTATCCTTGCAGAGACAAATCGAGNNNNNNNNNNNNNNNNNNNNNNNNNNNNNNNNNNNNNNNNNNNNNNNNNNNNNNNNNNNNNNNNNNNNNNNNNNNNNNNNNNNNNNNNNNNNNNNNNNNNNNNNNNNNNNNNNNNNNNNNNNNNNNNNNNNNNNNNNNNNNNNNNNNNNNNNNNNNNNNNNNNNNNNNNNNNNNNNNNNNNNNNNNNNNNNNNNNNNNNNNNNNNNNNNNNNNNNNNNNNNNNNNNNNNNNNNNNNNNNNNNNNNNNNNNNNNNNNNNNNNNNNNNNNNNNNNNNNNNNNNNNNNNNN
Alasmidonta_varicosa_Deep_3 TACTTTATATTTATTATTTGCTTTGTGGTCAGGCTTAATTGGGTTAGCCTTGAGGCTTTTAATTCGAGCTGAGTTAGGGCAACCAGGGAGACTATTAGGTGATGATCAGTTGTACAATGTGATTGTTACGGCCCATGCTTTTATAATAATTTTTTTTCTAGTAATACCTATAATGATTGGGGGATTTGGTAATTGACTTATCCCTTTGATGATTGGTGCTCCTGATATGGCTTTCCCTCGATTAAATAACCTAAGGTTTTGACTTCTTGTGCCAGCTTTGTTTTTGTTATTAAGGTCTTCATTGGTGGAAAGTGGTGTAGGTACTGGTTGAACAGTATATCCTCCTTTATCTGGTAATGTTGCTCATTCTGGAGCTTCTGTGGACTTAGCTATTTTTTCCTTACATCTTGCTGGTGCTTCATCAATTTTAGGTGCTATTAATTTTATTTCTACTGTTGGGAATATGCGTTCTCCTGGTTTGGTTGCTGAGCGAATTCCTTTATTTGTTTGGGCTGTTACAGTAACAGCTGTGTTATTGGTTGCTGCTTTACCGGTTTTAGCTGGTGCTATTACAATGTTGCTTACTGATCGTAATTTGAATACTTCATTTTTTGATCCTACAGGAGGGGGGGACCCTATTTTGTATATGCATTTGTTTCTCAACATCTAATCTCTACGATTATTACATATTTATTAATTTTATTGGGAGTAGCATTCTTTACTTTACTAGAACGAAAAGCTCTTGGTTATTTTCAAATTCGAAAAGGCCCTAATAAACTAGGAATTATTGGCATTCCTCAACCCCTAGCAGACGCCTTAAAACTCTTTATTAAAGAGTGGGTCACTCCCACATCTTCTAACTTTCTCCCTTTTATCATAACCCCGACAACTATACTTATCTTGGCTTTAAGAATATGGCAATTATTTCCTTCTTTTTCACTGTCAGCTCAGCTTACATTAGGAATGCTTCTATTCTTATGTATTTCTTCGCTGGCTGTTTACACAACGCTTATAGCAGGCTGGTCATCAAACTCTAAATATGCTTTACTTGGAGCTATTCGAGCCATAGCTCAAACAATTTCTTATGAAGTAACCATAACCTTAATTATTATCTTTTATCTATTTTTAACAATACAAATAGATATTGTAAGAATTCGAATAACAAACATATCTGCTTGAGCAGTCATACTTTTCTTACCGCTAAGAGCCATATGATTAGCAGTTATCCTTGCAGAGACAAGTCGAGCCCCCTTTGATTTTGCAGAAGGAGAATCAGAGTTAGTTTCAGGGTTCAACATTGAATATGGAAGAGCTGGGTTTGCCTTTCTATTTATAGCGGAGTACAGAAATATTTTAATAATAAGCCTTATAACCTCATGCCTATTAACAAGCACACTAATAATATCCATCCCAGTAGCTATTATCTTCTTATGAGCCCGAGCAACCTTACCACGTTATCGATATGACCTTCTAATAGCAATAGCCTGAAAATCATTCCTTCCTTTAAGGCTAGCTATTTTAATAGCCCTAAGAC
Alasmidonta_varicosa_Deep_4 TACTTTATATTTATTATTTGCTTTGTGGTCAGGCTTAATTGGGTTAGCCTTGAGGCTTTTAATTCGAGCTGAGTTAGGGCAACCAGGGAGACTATTAGGTGATGATCAGTTGTACAATGTGATTGTTACGGCCCATGCTTTTATGATAATTTTTTTTCTAGTAATACCTATAATGATTGGGGGATTTGGTAATTGACTTATCCCTTTGATGATTGGTGCTCCTGATATGGCTTTCCCTCGATTAAATAACCTAAGGTTTTGACTTCTTGTGCCAGCTTTGTTTTTGTTATTAAGGTCTTCATTGGTGGAAAGTGGTGTAGGTACTGGTTGAACAGTATATCCTCCTTTATCTGGTAATGTTGCTCATTCTGGAGCTTCTGTGGACTTAGCTATTTTTTCCTTACATCTTGCTGGTGCTTCATCAATTTTAGGTGCTATTAATTTTATTTCTACTGTTGGGAATATGCGTTCTCCTGGTTTGGTTGCTGAGCGAATTCCTTTATTTGTTTGGGCTGTTACAGTAACAGCTGTGTTATTGGTTGCTGCTTTGCCGGTTTTAGCTGGTGCTATTACAATGTTGCTTACTGATCGTAATTTGAATACTTCATTTTTTGATCCTACAGGAGGGGGGGACCCTATTTTGTATATGCACTTGTTTCTCAACATCTAATCTCTACGATTATTACATATTTATTAATTTTATTGGGAGTAGCATTCTTTACTTTACTAGAACGAAAAGCTCTTGGTTATTTTCAAATTCGAAAAGGCCCTAATAAACTAGGAATTATTGGCATTCCTCAACCCCTAGCAGACGCCTTAAAACTCTTTATTAAAGAGTGGGTCACTCCCACATCTTCTAACTTTCTCCCTTTTATCATAACCCCGACAACTATACTTATCTTGGCTTTAAGAATATGGCAATTATTTCCTTCTTTTTCACTGTCAGCTCAGCTTACATTAGGAATGCTTCTATTCTTATGTATTTCTTCGCTGGCTGTTTACACAACGCTTATAGCAGGCTGGTCATCAAACTCTAAATATGCTTTACTTGGAGCTATTCGAGCCATAGCTCAAACAATTTCTTATGAAGTAACCATAACCTTAATTATTATCTTTTATCTATTTTTAACAATACAAATAGATATTGTAAGAATTCGAATAACAAACATATCTGCTTGAGCAGTCATACTTTTCTTACCGCTAAGAGCCATATGATTAGCAGTTATCCTTGCAGAGACAAATCGAGCTCCCTTTGATTTTGCAGAAGGAGAATCAGAGTTAGTTTCAGGGTTCAACATTGAATACGGAAGAGCTGGGTTTGCCTTTCTATTTATAGCGGAGTACAGAAATATTTTAATAATAAGCCTTATAACCTCATGCTTATTAACAAGCACACTAATAATATCCATCCCAATAGCTATTATCTTCTTATGAGCCCGAGCAACCTTACCACGTTATCGATATGACCTTCTAATAGCAATAGCCTGAAAATCATTCCTTCCTTTAAGGCTAGCTATTTTAATAGCCCTAAGAC
Alasmidonta_varicosa_Deep_5 TACTTTATATTTATTATTTGCTTTGTGGTCAGGCTTAATTGGGTTAGCCTTGAGGCTTTTAATTCGAGCTGAGTTAGGGCAACCAGGGAGACTATTAGGTGATGATCAGTTGTACAATGTGATTGTTACGGCCCATGCTTTTATAATAATTTTTTTTCTAGTAATACCTATAATGATTGGGGGATTTGGTAATTGACTTATCCCTTTAATGATTGGTGCTCCTGATATGGCTTTCCCTCGATTAAATAACCTAAGGTTTTGACTTCTTGTGCCAGCTTTGTTTTTGTTATTAAGGTCTTCATTGGTGGAAAGTGGTGTAGGTACTGGTTGAACAGTATATCCTCCTTTATCTGGTAATGTTGCTCATTCTGGAGCTTCTGTGGACTTAGCTATTTTTTCCTTACATCTTGCTGGTGCTTCATCAATTTTAGGTGCTATTAATTTTATTTCTACTGTTGGGAATATGCGTTCTCCTGGTTTGGTTGCTGAGCGAATTCCTTTATTTGTTTGGGCTGTTACAGTAACAGCTGTGTTATTGGTTGCTGCTTTGCCGGTTTTAGCTGGTGCTATTACAATGTTGCTTACTGATCGTAATTTGAATACTTCATTTTTTGATCCTACAGGAGGGGGGGACCCTATTTTGTATATGCATTTGTTTNNNNNNNNNNNNNNNNNNNNNNNNNNNNNNNNNNNNNNNNNNNNNNNNNNNNNNNNNNNNNNNNNNNNNNNNNNNNNNNNNNNNNNNNNNNNNNNNNNNNNNNNNNNNNNNNNNNNNNNNNNNNNNNNNNNNNNNNNNNNNNNNNNNNNNNNNNNNNNNNNNNNNNNNNNNNNNNNNNNNNNNNNNNNNNNNNNNNNNNNNNNNNNNNNNNNNNNNNNNNNNNNNNNNNNNNNNNNNNNNNNNNNNNNNNNNNNNNNNNNNNNNNNNNNNNNNNNNNNNNNNNNNNNNNNNNNNNNNNNNNNNNNNNNNNNNNNNNNNNNNNNNNNNNNNNNNNNNNNNNNNNNNNNNNNNNNNNNNNNNNNNNNNNNNNNNNNNNNNNNNNNNNNNNNNNNNNNNNNNNNNNNNNNNNNNNNNNNNNNNNNNNNNNNNNNNNNNNNNNNNNNNNNNNNNNNNNNNNNNNNNNNNNNNNNNNNNNNNNNNNNNNNNNNNNNNNNNNNNNNNNNNNNNNNNNNNNNNNNNNNNNNNNNNNNNNNNNNNNNNNNNNNNNNNNNNNNNNNNNNNNNNNNNNNNNNNNNNNNNNNNNNNNNNNNNNNNNNNNNNNNNNNNNNNNNNNNNNNNNNNNNNNNNNNNNNNNNNNNNNNNNNNNNNNNNNNNNNNNNNNNNNNNNNNNNNNNNNNNNNNNNNNNNNNNNNNNNNNNNNNNNNNNNNNNNNNNNNNNNNNNNNNNNNNNNNNNNNNNNNNNNNNNNNNNNNNNNNNNNNNNNNNNNNNNNNNNNNNNNNNNNNNNNNNNNNNNNNNNNNNNNNNNNNNNNNNNNNNNNNNNNNNNNNNNNNNNNNNNNNNNNNNNNNNNNNNNNNNNNNNNNNNNNNNNNNNNNN
Alasmidonta_uwharriensis_Den_1 TACTTTATATTTATTGTTTGCTTTGTGGTCAGGTTTAATTGGGTTGGCTTTAAGGCTTTTAATTCGAGCTGAATTGGGGCAACCAGGAAGGTTATTAGGCGATGATCAGTTGTATAATGTGATTGTTACGGCTCATGCTTTTATAATAATTTTTTTTCTGGTGATACCTATAATGATTGGGGGATTTGGTAATTGGCTTATTCCTTTGATAATTGGTGCTCCTGATATGGCTTTCCCTCGGCTAAATAACTTAAGATTTTGACTTCTTGTACCAGCTTTGTTTTTATTACTAAGGTCTTCATTGGTGGAAAGTGGTGTAGGTACTGGTTGAACAGTATATCCTCCCTTATCCGGGAATGTTGCTCATTCAGGGGCTTCTGTGGATTTAGCTATCTTTTCTTTACATCTTGCCGGTGCTTCATCAATCTTAGGTGCTATTAATTTTATTTCCACTGTTGGAAATATGCGGTCTCCTGGCTTGGTTGCTGAGCGAATTCCTTTATTTGTTTGGGCTGTTACAGTAACAGCTGTGTTGCTGGTTGCTGCTTTGCCAGTTTTGGCTGGTGCTATTACAATGTTGCTTACTGATCGTAATTTGAATACTTCGTTTTTTGACCCTACAGGGGGAGGGGATCCTATTTTGTATATGCATTTGTTTCTCAACACCTAATCTCCACGATTATCACATATTTATTAATTTTATTGGGAGTGGCATTTTTTACTTTACTAGAACGAAAAGCTCTTGGATATTTTCAAATTCGAAAAGGCCCTAATAAGCTAGGGATTATTGGCATTCCTCAACCCTTAGCAGACGCCTTAAAACTTTTTATTAAAGAATGAGTCACTCCTATATCTTCTAACTTTCTCCCCTTTATCATAACTCCGACAGTTATACTTATCTTGGCCTTAAGAATATGACAATTGTTTCCTTCTTTTATACTATCAACCCAACTTACATTAGGAATGCTTCTATTTTTATGTATTTCTTCATTGGCTGTTTACACAACACTTATAGCAGGCTGGTCATCAAACTCTAAATATGCTTTACTTGGAGCTATTCGGGCCATAGCTCAAACAATTTCTTATGAAGTGACTATAACTTTAATTATTATCTTTTATTTATTTTTAACAATACACATAGATATTGTAAGAATCCGAATAACAAATATATCTGTTTGAGCAATCATACTTTTCTTACCATTAAGAGCCATATGATTAGCAGTTATCCTTGCAGAGACAAACCGAGCCCCCTTTGATTTTGCAGAAGGAGAATCAGAATTAGTTTCAGGATTCAACATCGAATATGGAAGAGCTGGATTTGCCTTTTTATTTATAGCGGAGTACAGAAATATTCTAATAATAAGCCTTATAACCTCATGCCTGTTAACAGGCACATTAATAACATCTATCCCAGTGGCCATTATCTTCTTATGGGCCCGAGCAACCTTACCACGCTACCGATATGATCTTCTAATGGCAATAGCCTGAAAATCATTCCTACCTTTAAGGCTAGCTATTTTAATGGCCCTAACAC
Alasmidonta_uwharriensis_Den_2 TACTTTATATTTATTGTTTGCTTTGTGGTCAGGTTTAATTGGGTTGGCTTTAAGGCTTTTAATTCGAGCTGAATTGGGGCAACCAGGAAGGTTATTAGGCGATGATCAGTTGTATAATGTGATTGTTACGGCTCATGCTTTTATAATAATTTTTTTTCTGGTGATACCTATAATGATTGGGGGATTTGGTAATTGGCTTATTCCTTTGATAATTGGTGCTCCTGATATGGCTTTCCCTCGGCTAAATAACTTAAGATTTTGACTTCTTGTACCAGCTTTGTTTTTATTACTAAGGTCTTCATTGGTGGAAAGTGGTGTAGGTACTGGTTGAACAGTATATCCTCCCTTATCCGGGAATGTTGCTCATTCAGGGGCTTCTGTGGATTTAGCTATCTTTTCTTTACATCTTGCCGGTGCTTCATCAATCTTAGGTGCTATTAATTTTATTTCCACTGTTGGAAATATGCGGTCTCCTGGCTTGGTTGCTGAGCGAATTCCTTTATTTGTTTGGGCTGTTACAGTAACAGCTGTGTTGCTGGTTGCTGCTTTGCCAGTTTTGGCTGGTGCTATTACAATGTTGCTTACTGATCGTAATTTGAATACTTCGTTTTTTGACCCTACAGGGGGAGGGGATCCTATTTTGTATATGCATTTGTTTCTCAACACCTAATCTCCACGATTATCACATATTTATTAATTTTATTGGGAGTGGCATTTTTTACTTTACTAGAACGAAAAGCTCTTGGATATTTTCAAATTCGAAAAGGCCCTAATAAGCTAGGGATTATTGGCATTCCTCAACCCTTAGCAGACGCCTTAAAACTTTTTATTAAAGAATGAGTCACTCCTATATCTTCTAACTTTCTCCCCTTTATCATAACTCCGACAGTTATACTTATCTTGGCCTTAAGAATATGACAATTGTTTCCTTCTTTTATACTATCAACCCAACTTACATTAGGAATGCTTCTATTTTTATGTATTTCTTCATTGGCTGTTTACACAACACTTATAGCAGGCTGGTCATCAAACTCTAAATATGCTTTACTTGGAGCTATTCGGGCCATAGCTCAAACAATTTCTTATGAAGTGACTATAACTTTAATTATTATCTTTTATTTATTTTTAACAATACACATAGATATTGTAAGAATCCGAATAACAAATATATCTGTTTGAGCAATCATACTTTTCTTACCATTAAGAGCCATATGATTAGCAGTTATCCTTGCAGAGACAAACCGAGCCCCCTTTGATTTTGCAGAAGGAGAATCAGAATTAGTTTCAGGATTCAACATCGAATATGGAAGAGCTGGATTTGCCTTTTTATTTATAGCGGAGTACAGAAATATTCTAATAATAAGCCTTATAACCTCATGCCTGTTAACAGGCACACTAATAACATCTATCCCAGTGGCCATTATCTTCTTATGGCCCCGAGCAACCTTACCACGCTACCGATATGATCTTCTAATGGCAATAGCCTGAAAATCATTCCTACCTTTAAGGCTAGCTATTTTAATGGCCCTAACAC
Alasmidonta_uwharriensis_Den_3 TACTTTATATTTATTGTTTGCTTTGTGGTCAGGTTTAATTGGGTTGGCTTTAAGGCTTTTAATTCGAGCTGAATTGGGGCAACCAGGAAGGTTATTAGGCGATGATCAGTTGTATAATGTGATTGTTACGGCTCATGCTTTTATAATAATTTTTTTTCTGGTGATACCTATAATGATTGGGGGATTTGGTAATTGGCTTATTCCTTTGATAATTGGTGCTCCTGATATGGCTTTCCCTCGGCTAAATAACTTAAGATTTTGACTTCTTGTACCAGCTTTGTTTTTATTACTAAGGTCTTCATTGGTGGAAAGTGGTGTAGGTACTGGTTGAACAGTATATCCTCCCTTATCCGGGAATGTTGCTCATTCAGGGGCTTCTGTGGATTTAGCTATCTTTTCTTTACATCTTGCCGGTGCTTCATCAATCTTAGGTGCTATTAATTTTATTTCCACTGTTGGAAATATGCGGTCTCCTGGCTTGGTTGCTGAGCGAATTCCTTTATTTGTTTGGGCTGTTACAGTAACAGCTGTGTTGTTGGTTGCTGCTTTGCCAGTTTTGGCTGGTGCTATTACAATGTTGCTTACTGATCGTAATTTGAATACTTCGTTTTTTGACCCTACAGGGGGAGGGGATCCTATTTTGTATATGCATTTGTTTCTCAACACCTAATCTCCACGATTATCACATATTTATTAATTTTATTGGGAGTGGCATTTTTTACTTTACTAGAACGAAAAGCTCTTGGATATTTTCAAATTCGAAAAGGCCCTAATAAGCTAGGGATTATTGGCATTCCTCAACCCTTAGCAGACGCCTTAAAACTTTTTATTAAAGAATGAGTCACTCCTATATCTTCTAACTTTCTCCCCTTTATCATAACTCCGACAGTTATACTTATCTTGGCCTTAAGAATATGACAATTGTTTCCTTCTTTTATACTATCAACCCAACTTACATTAGGAATGCTTCTATTTTTATGTATTTCTTCATTGGCTGTTTACACAACACTTATAGCAGGCTGGTCATCAAACTCTAAATATGCTTTACTTGGAGCTATTCGGGCCATAGCTCAAACAATTTCTTATGAAGTGACTATAACTTTAATTATTATCTTTTATTTATTTTTAACAATACACATAGATATTGTAAGAATCCGAATAACAAATATATCTGTTTGAGCAATCATACTTTTCTTACCATTAAGAGCCATATGATTAGCAGTTATCCTTGCAGAGACAAACCGAGCCCCCTTTGATTTTGCAGAAGGAGAATCAGAATTAGTTTCAGGATTCAACATCGAATATGGAAGAGCTGGATTTGCCTTTTTATTTATAGCGGAGTACAGAAATATTCTAATAATAAGCCTTATAACCTCATGCCTGTTAACAGGCACACTAATAACATCTATCCCAGTGGCCATTATCTTCTTATGGGCCCGAGCAACCTTACCACGCTACCGATATGATCTTCTAATGGCAATAGCCTGAAAATCATTCCTACCTTTAAGGCTAGCTATTTTAATGGCCCTAACAC
Alasmidonta_varicosa_Don_1 TACTTTATATTTATTATTTGCTTTGTGGTCAGGCTTAATTGGGTTAGCCTTGAGGCTTTTGATTCGAGCTGAGTTAGGGCAACCAGGGAGGTTATTAGGCGATGATCAGTTGTACAATGTGATTGTCACAGCTCATGCTTTTATAATAATTTTTTTTCTAGTAATACCTATAATGATTGGGGGATTTGGTAATTGACTTATCCCTTTGATGATTGGTGCTCCTGACATGGCTTTCCCTCGATTAAATAATCTAAGGTTTTGACTTCTTGTGCCAGCTTTGTTTTTATTATTAAGGTCTTCATTGGTGGAAAGTGGTGTGGGTACTGGTTGAACAGTATATCCTCCTTTATCTGGTAATGTTGCTCATTCTGGGGCTTCTGTGGATTTAGCTATTTTTTCCTTACATCTTGCTGGTGCTTCATCAATTTTAGGTGCTATTAATTTTATTTCAACTGTTGGGAATATGCGTTCTCCTGGTTTGGTTGCTGAGCGAATTCCTTTATTTGTTTGGGCTGTTACAGTAACAGCTGTGTTATTGGTTGCTGCTTTACCAGTTTTAGCTGGTGCTATTACAATGTTGCTTACTGATCGTAATTTGAATACTTCATTTTTTGATCCTACAGGAGGGGGGGATCCTATTTTGTATATGCATTTGTTTCTCAACATCTAATCTCTACGATTATTACATATTTATTAATTTTATTGGGAGTAGCATTTTTTACTTTACTAGAACGAAAAGCTCTTGGTTATTTTCAAATTCGAAAAGGCCCTAATAAATTAGGAATTATTGGCATTCCTCAACCCCTAGCAGACGCCTTAAAACTCTTTATTAAAGAGTGAGTCACTCCCACATCTTCTAACTTTCTTCCTTTTATCATAACCCCGACAACTATACTTATCTTGGCTTTAAGAATATGACAATTATTTCCTTCTTTTTCACTATCGGCTCAGCTTACATTAGGAATGCTTCTATTCTTATGTATTTCTTCATTGGCTGTTTACACAACGCTTATAGCAGGCTGGTCATCAAACTCTAAATATGCCTTACTTGGAGCTATTCGAGCCATAGCTCAAACAATTTCTTATGAAGTAACCATAACCTTAATTATTATCTTTTATCTATTTTTGACAATGCAAATAGATATTGTAAGAATTCGAATAACAAACATATCTGCTTGGGCAGTCATACTTTTCTTACCGCTAAGAGCCATATGATTAGCAGTCATCCTTGCAGAGACAAATCGAGCCCCCTTTGATTTTGCAGAAGGAGAATCAGAGTTAGTTTCAGGATTCAACATTGAATATGGAAGAGCTGGATTTGCCTTTCTATTTATAGCGGAGTACAGAAATATTTTAATAATAAGTCTTATAACCTCATGCTTATTAACAAGCACACTAATAATATCCATCCCAGTAGCTATTATCTTCTTATGGGCCCGAGCAACCTTACCACGTTATCGATATGACCTTCTAATAGCAATAGCCTGAAAATCATTCCTTCCTTTAAGGCTAGCTATTTTAATAGCCCTAAGAC
Alasmidonta_varicosa_Donnaha_1 NNNNNNNNNNNNNNNNNNNNNNNNNNNNNNNNNNNNNNNNNNNNNNNNNNNNNNNNNNNNNNNNNNNNNNNNNNNNNNNNNNNNNNNNNNNNNNNNNNNNNNNNNNNNNNNNNNNNNNNNNNNNNNNNNNNNNNNNNNNNNNNNNNNNNNNNNNNNNNNNNNNNNNNNNNNNNNNNNNNNNNNNNNNNNNNNNNNNNNNNNNNNNNNNNNNNNNNNNNNNNNNNNNNNNNNNNNNNNNNNNNNNNNNNNNNNNNNNNNNNNNNNNNNNNNNNNNNNNNNNNNNNNNNNNNNNNNNNNNNNNNNNNNNNNNNNNNNNNNNNNNNNNNNNNNNNNNNNNNNNNNNNNNNNNNNNNNNNNNNNNNNNNNNNNNNNNNNNNNNNNNNNNNNNNNNNNNNNNNNNNNNNNNNNNNNNNNNNNNNNNNNNNNNNNNNNNNNNNNNNNNNNNNNNNNNNNNNNNNNNNNNNNNNNNNNNNNNNNNNNNNNNNNNNNNNNNNNNNNNNNNNNNNNNNNNNNNNNNNNNNNNNNNNNNNNNNNNNNNNNNNNNNNNNNNNNNNNNNNNNNNNNNNNNNNNNNNNNNNNNNNNNNNNNNNNNNNNNNNNNNNNNNNNNNNNNNNNNNNNNNNNNNNNNNNNNNNNNNNNNNNNNNNNNNNNNNNNNNNCTCAACATCTAATCTCTACGATTATTACATATTTATTAATTTTATTGGGAGTAGCATTTTTTACTTTACTAGAACGAAAAGCTCTTGGTTATTTTCAAATTCGAAAAGGCCCTAATAAATTAGGAATTATTGGCATTCCTCAACCCCTAGCAGACGCCTTAAAACTCTTTATTAAAGAGTGAGTCACTCCTACATCTTCTAACTTTCTTCCTTTTATCATAACCCCGACAACTATACTTATTTTGGCTTTAAGAATATGACAATTATTTCCTTCTTTTTCACTATCGGCTCAGCTTACATTAGGAATGCTTCTATTCTTATGTATTTCTTCATTGGCTGTTTACACAACGCTTATAGCAGGCTGGTCATCAAACTCTAAATATGCCTTACTTGGAGCTATTCGAGCCATAGCTCAAACAATTTCTTATGAAGTAACCATAACCTTAATTATTATCTTTTATCTATTTTTGACAATGCAAATAGATATTGTAAGAATTCGAATAACAAACATATCTGCTTGGGCAGTCATACTTTTCTTACCGCTAAGAGCCATATGATTAGCAGTCATCCTTGCAGAGACAAATCGAGCCCCCTTTGATTTTGCAGAAGGAGAATCAGAGTTAGTTTCAGGATTCAACATTGAATATGGAAGAGCTGGATTTGCCTTTCTATTTATAGCGGAGTACAGAAATATTTTAATAATAAGTCTTATAACCTCATGCTTATTAACAAGCACACTAATAATATCCATCCCAGTAGCTATTATCTTCTTATGGGCCCGAGCAACCTTACCACGTTATCGATATGACCTTCTAATAGCAATAGCCTGAAAATCATTCCTTCCTTTAAGACTAGCTATTTTAATAGCCCTAAGAC
Alasmidonta_varicosa_Donnaha_2 NNNNNNNNNNNNNNNNNNNNNNNNNNNNNNNNNNNNNNNNNNNNNNNNNNNNNNNNNNNNNNNNNNNNNNNNNNNNNNNNNNNNNNNNNNNNNNNNNNNNNNNNNNNNNNNNNNNNNNNNNNNNNNNNNNNNNNNNNNNNNNNNNNNNNNNNNNNNNNNNNNNNNNNNNNNNNNNNNNNNNNNNNNNNNNNNNNNNNNNNNNNNNNNNNNNNNNNNNNNNNNNNNNNNNNNNNNNNNNNNNNNNNNNNNNNNNNNNNNNNNNNNNNNNNNNNNNNNNNNNNNNNNNNNNNNNNNNNNNNNNNNNNNNNNNNNNNNNNNNNNNNNNNNNNNNNNNNNNNNNNNNNNNNNNNNNNNNNNNNNNNNNNNNNNNNNNNNNNNNNNNNNNNNNNNNNNNNNNNNNNNNNNNNNNNNNNNNNNNNNNNNNNNNNNNNNNNNNNNNNNNNNNNNNNNNNNNNNNNNNNNNNNNNNNNNNNNNNNNNNNNNNNNNNNNNNNNNNNNNNNNNNNNNNNNNNNNNNNNNNNNNNNNNNNNNNNNNNNNNNNNNNNNNNNNNNNNNNNNNNNNNNNNNNNNNNNNNNNNNNNNNNNNNNNNNNNNNNNNNNNNNNNNNNNNNNNNNNNNNNNNNNNNNNNNNNNNNNNNNNNNNNNNNNNNNNNNNNNNCTCAACATCTAATCTCTACGATTATTACATATTTATTAATTTTATTGGGAGTAGCATTTTTTACTTTACTAGAACGAAAAGCTCTTGGTTATTTTCAAATTCGAAAAGGCCCTAATAAATTAGGAATTATTGGCATTCCTCAACCCCTAGCAGACGCCTTAAAACTCTTTATTAAAGAGTGAGTCACTCCCACATCTTCTAACTTTCTTCCTTTTATCATAACCCCGACAACTATACTTATCTTGGCTTTAAGAATATGACAATTATTTCCTTCTTTTTCACTATCGGCTCAGCTTACATTAGGAATGCTTCTATTCTTATGTATTTCTTCATTGGCTGTTTACACAACGCTTATAGCAGGCTGGTCATCAAACTCTAAATATGCCTTACTTGGAGCTATTCGAGCCATAGCTCAAACAATTTCTTATGAAGTAACCATAACCTTAATTATTATCTTTTATCTATTTTTGACAATGCAAATAGATATTGTAAGAATTCGAATAACAAACATATCTGCTTGGACAGTCATACTTTTCTTACCGCTAAGAGCCATATGATTAGCAGTCATCCTTGCAGAGACAAATCGAGCCCCCTTTGATTTTGCAGAAGGAGAATCAGAGTTAGTTTCAGGATTCAACATTGAATATGGAAGAGCTGGATTTGCCTTTCTATTTATAGCGGAGTACAGAAATATTTTAATAATAAGTCTTATAACCTCATGCTTATTAACAAGCACACTAATAATATCCATCCCAGTAGCTATTATCTTCTTATGGGCCCGAGCAACCTTACCACGTTATCGATATGACCTTCTAATAGCAATAGCCTGAAAATCATTCCTTCCTTTAAGGCTAGCTATTTTAATAGCCCTAAGAC
Alasmidonta_uwharriensis_Dumas_1a TACTTTATATTTATTGTTTGCTTTGTGGTCAGGTTTAATTGGGTTGGCTTTAAGGCTTTTAATTCGAGCTGAATTGGGGCAACCAGGAAGGTTATTAGGCGATGATCAGTTGTATAATGTGATTGTTACGGCTCATGCTTTTATAATAATTTTTTTTCTGGTGATACCTATAATGATTGGGGGATTTGGTAATTGGCTTATTCCTTTGATAATTGGTGCTCCTGATATGGCTTTCCCTCGGCTAAATAACTTAAGATTTTGACTTCTTGTACCAGCTTTGTTTTTATTACTAAGGTCTTCATTGGTGGAAAGTGGTGTAGGTACTGGTTGAACAGTATATCCTCCCTTATCCGGGAATGTTGCTCATTCAGGGGCTTCTGTGGATTTAGCTATCTTTTCTTTACATCTTGCCGGTGCTTCATCAATCTTAGGTGCTATTAATTTTATTTCCACTGTTGGAAATATGCGGTCTCCTGGCTTGGTTGCTGAGCGAATTCCTTTATTTGTTTGGGCTGTTACAGTAACAGCTGTGTTGCTGGTTGCTGCTTTGCCAGTTTTGGCTGGTGCTATTACAATGTTGCTTACTGATCGTAATTTGAATACTTCGTTTTTTGACCCTACAGGGGGAGGGGATCCTATTTTGTATATGCATTTGTTTCTCAACACCTAATCTCCACGATTATCACATATTTATTAATTTTATTGGGAGTGGCATTTTTTACTTTACTAGAACGAAAAGCTCTTGGATATTTTCAAATTCGAAAAGGCCCTAATAAGCTAGGGATTATTGGCATTCCTCAACCCTTAGCAGACGCCTTAAAACTTTTTATTAAAGAATGAGTCACTCCTATATCTTCTAACTTTCTCCCCTTTATCATAACTCCGACAGTTATACTTATCTTGGCCTTAAGAATATGACAATTGTTTCCTTCTTTTATACTATCAACCCAACTTACATTAGGAATGCTTCTATTTTTATGTATTTCTTCATTGGCTGTTTACACAACACTTATAGCAGGCTGGTCATCAAACTCTAAATATGCTTTACTTGGAGCTATTCGGGCCATAGCTCAAACAATTTCTTATGAAGTGACTATAACTTTAATTATTATCTTTTATTTATTTTTAACAATACACATAGATATTGTAAGAATCCGAATAACAAATATATCTGTTTGAGCAATCATACTTTTCTTACCATTAAGAGCCATATGATTAGCAGTTATCCTTGCAGAGACAAACCGAGCCCCCTTTGATTTTGCAGAAGGAGAATCAGAATTAGTTTCAGGATTCAACATCGAATATGGAAGAGCTGGATTTGCCTTTTTATTTATAGCGGAGTACAGAAATATTCTAATAATAAGCCTTATAACCTCATGCCTGTTAACAGGCACACTAATAACATCTATCCCAGTGGCCATTATCTTCTTATGGGCCCGAGCAACCTTACCACGCTACCGATATGATCTTCTAATGGCAATAGCCTGAAAATCATTCCTACCTTTAAGGCTAGCTATTTTAATGGCCCTAACAC
Alasmidonta_uwharriensis_Dumas_2a TACTTTATATTTATTGTTTGCTTTGTGGTCAGGTTTAATTGGGTTGGCTTTAAGGCTTTTAATTCGAGCTGAATTGGGGCAACCAGGAAGGTTATTAGGCGATGATCAGTTGTATAATGTGATTGTTACGGCTCATGCTTTTATAATAATTTTTTTTCTGGTGATACCTATAATGATTGGGGGATTTGGTAATTGGCTTATTCCTTTGATAATTGGTGCTCCTGATATGGCTTTCCCTCGGCTAAATAACTTAAGATTTTGACTTCTTGTACCAGCTTTGTTTTTATTACTAAGGTCTTCATTGGTGGAAAGTGGTGTAGGTACTGGTTGAACAGTATATCCTCCCTTATCCGGGAATGTTGCTCATTCAGGGGCTTCTGTGGATTTAGCTATCTTTTCTTTACATCTTGCCGGTGCTTCATCAATCTTAGGTGCTATTAATTTTATTTCCACTGTTGGAAATATGCGGTCTCCTGGCTTGGTTGCTGAGCGAATTCCTTTATTTGTTTGGGCTGTTACAGTAACAGCTGTGTTGCTGGTTGCTGCTTTGCCAGTTTTGGCTGGTGCTATTACAATGTTGCTTACTGATCGTAATTTGAATACTTCGTTTTTTGACCCTACAGGGGGAGGGGATCCTATTTTGTATATGCATTTGTTTCTCAACACCTAATCTCCACGATTATCACATATTTATTAATTTTATTGGGAGTGGCATTTTTTACTTTACTAGAACGAAAAGCTCTTGGATATTTTCAAATTCGAAAAGGCCCTAATAAGCTAAGGATTATTGGCATTCCTCAACCCTTAGCAGACGCCTTAAAACTTTTTATTAAAGAATGAGTCACTCCTATATCTTCTAACTTTCTCCCCTTTATCATAACTCCGACAGTTATACTTATCTTGGCCTTAAGAATATGACAATTGTTTCCTTCTTTTATACTATCAACCCAACTTACATTAGGAATGCTTCTATTTTTATGTATTTCTTCATTGGCTGTTTACACAACACTTATAGCAGGCTGGTCATCAAACTCTAAATATGCTTTACTTGGAGCTATTCGGGCCATAGCTCAAACAATTTCTTATGAAGTGACTATAACTTTAATTATTATCTTTTATTTATTTTTAACAATACACATAGATATTGTAAGAATCCGAATAACAAATATATCTGTTTGAGCAATCATACTTTTCTTACCATTAAGAGCCATATGATTAGCAGTTATCCTTGCAGAGACAAACCGAGCCCCCTTTGATTTTGCAGAAGGAGAATCAGAATTAGTTTCAGGATTCAACATCGAATATGGAAGAGCTGGATTTGCCTTTTTATTTATAGCGGAGTACAGAAATATTCTAATAATAAGCCTTATAACCTCATGCCTGTTAACAGGCACACTAATAACATCTATCCCAGTGGCCATTATCTTCTTATGGGCCCGAGCAACCTTACCACGCTACCGATATGATCTTCTAATGGCAATAGCCTGAAAATCATTCCTACCTTTAAGGCTAGCTATTTTAATGGCCCTAACAC
Alasmidonta_uwharriensis_FHR_1 TACTTTATATTTATTGTTTGCTTTGTGGTCAGGTTTAATTGGGTTGGCTTTAAGGCTTTTAATTCGAGCTGAATTGGGGCAACCAGGAAGGTTATTAGGCGATGATCAGTTGTATAATGTGATTGTTACGGCTCATGCTTTTATAATAATTTTTTTTCTGGTGATACCTATAATGATTGGGGGATTTGGTAATTGGCTTATTCCTTTGATAATTGGTGCTCCTGATATGGCTTTCCCTCGGCTAAATAACTTAAGATTTTGACTTCTTGTACCAGCTTTGTTTTTGTTACTAAGGTCTTCATTGGTGGAAAGTGGTGTAGGTACTGGTTGAACAGTATATCCTCCCTTATCCGGGAATGTTGCTCATTCAGGGGCTTCTGTTGATTTAGCTATCTTTTCTTTACATCTTGCCGGTGCTTCATCAATCTTAGGTGCTATTAATTTTATTTCCACTGTTGGAAATATGCGGTCTCCTGGCTTGGTTGCTGAGCGAATTCCTTTATTTGTTTGGGCTGTTACAGTAACAGCTGTGTTGCTGGTTGCTGCTTTGCCAGTTTTGGCTGGTGCTATTACAATGTTGCTTACTGATCGTAATTTGAATACTTCGTTTTTTGACCCTACAGGGGGAGGGGATCCTATTTTGTATATGCATTTGTTTNNNNNNNNNNNNNNNNNNNNNNNNNNNNNNNNNNNNNNNNNNNNNNNNNNNNNNNNNNNNNNNNNNNNNNNNNNNNNNNNNNNNNNNNNNNNNNNNNNNNNNNNNNNNNNNNNNNNNNNNNNNNNNNNNNNNNNNNNNNNNNNNNNNNNNNNNNNNNNNNNNNNNNNNNNNNNNNNNNNNNNNNNNNNNNNNNNNNNNNNNNNNNNNNNNNNNNNNNNNNNNNNNNNNNNNNNNNNNNNNNNNNNNNNNNNNNNNNNNNNNNNNNNNNNNNNNNNNNNNNNNNNNNNNNNNNNNNNNNNNNNNNNNNNNNNNNNNNNNNNNNNNNNNNNNNNNNNNNNNNNNNNNNNNNNNNNNNNNNNNNNNNNNNNNNNNNNNNNNNNNNNNNNNNNNNNNNNNNNNNNNNNNNNNNNNNNNNNNNNNNNNNNNNNNNNNNNNNNNNNNNNNNNNNNNNNNNNNNNNNNNNNNNNNNNNNNNNNNNNNNNNNNNNNNNNNNNNNNNNNNNNNNNNNNNNNNNNNNNNNNNNNNNNNNNNNNNNNNNNNNNNNNNNNNNNNNNNNNNNNNNNNNNNNNNNNNNNNNNNNNNNNNNNNNNNNNNNNNNNNNNNNNNNNNNNNNNNNNNNNNNNNNNNNNNNNNNNNNNNNNNNNNNNNNNNNNNNNNNNNNNNNNNNNNNNNNNNNNNNNNNNNNNNNNNNNNNNNNNNNNNNNNNNNNNNNNNNNNNNNNNNNNNNNNNNNNNNNNNNNNNNNNNNNNNNNNNNNNNNNNNNNNNNNNNNNNNNNNNNNNNNNNNNNNNNNNNNNNNNNNNNNNNNNNNNNNNNNNNNNNNNNNNNNNNNNNNNNNNNNNNNNNNNNNNNNNNNNNNNNNNNNNNNNNNNNNNNN
Alasmidonta_uwharriensis_FHR_2 TACTTTATATTTATTGTTTGCTTTGTGGTCAGGTTTAATTGGGTTGGCTTTAAGGCTTTTAATTCGAGCTGAATTGGGGCAACCAGGAAGGTTATTAGGCGATGATCAGTTGTATAATGTGATTGTTACGGCTCATGCTTTTATAATAATTTTTTTTCTGGTGATACCTATAATGATTGGGGGATTTGGTAATTGGCTTATTCCTTTGATAATTGGTGCTCCTGATATGGCTTTCCCTCGGCTAAATAACTTAAGATTTTGACTTCTTGTACCAGCTTTGTTTTTGTTACTAAGGTCTTCATTGGTGGAAAGTGGTGTAGGTACTGGTTGAACAGTATATCCTCCCTTATCCGGGAATGTTGCTCATTCAGGGGCTTCTGTTGATTTAGCTATCTTTTCTTTACATCTTGCCGGTGCTTCATCAATCTTAGGTGCTATTAATTTTATTTCCACTGTTGGAAATATGCGGTCTCCTGGCTTGGTTGCTGAGCGAATTCCTTTATTTGTTTGGGCTGTTACAGTAACAGCTGTGTTGCTGGTTGCTGCTTTGCCAGTTTTGGCTGGTGCTATTACAATGTTGCTTACTGATCGTAATTTGAATACTTCGTTTTTTGACCCTACAGGGGGAGGGGATCCTATTTTGTATATGCATTTGTTTCTCAACACCTAATCTCCACGATTATCACATATTTATTAATTTTATTGGGAGTGGCATTTTTTACTTTACTAGAACGAAAAGCTCTTGGATATTTTCAAATTCGAAAAGGCCCTAATAAGCTAGGGATTATTGGCATTCCTCAACCCTTAGCAGACGCCTTAAAACTTTTTATTAAAGAATGAGTCACTCCTATATCTTCTAACTTTCTCCCCTTTATCATAACTCCGACAGTTATACTTATCTTGGCCTTAAGAATATGACAATTGTTTCCTTCTTTTATACTATCAACCCAACTTACATTAGGAATGCTTCTATTCTTATGTATTTCTTCATTGGCTGTTTACACAACACTTATAGCAGGCTGGTCATCAAACTCTAAATATGCTTTACTTGGAGCTATTCGGGCCATAGCTCAAACAATTTCTTATGAAGTGACTATAACTTTAATTATTATCTTTTATTTATTTTTAACAATACACATAGATATTGTAAGAATCCGGATAACAAATATATCTGTTTGAGCAATCATACTTTTCTTACCATTAAGAGCCATATGATTAGCAGTTATCCTTGCAGAGACAAACCGAGCCCCCTTTGATTTTGCAGAAGGAGAATCAGAATTAGTTTCAGGATTCAACATCGAATATGGAAGAGCTGGATTTGCCTTTTTATTTATAGCGGAGTACAGAAATATTCTAATAATAAGCCTTATAACCTCATGCCTGTTAACAGGCACACTAATAACATCTATCCCGGTGGCCGTTATCTTCTTATGGGCCCGAGCAACCTTACCACGCTACCGATATGATCTTCTAATGGCAATAGCCTGAAAATCATTCCTACCTTTAAGGCTAGCTATTTTAATGGCCCTAACAC
Alasmidonta_uwharriensis_FHR_3 TACTTTATATTTATTGTTTGCTTTGTGGTCAGGTTTAATTGGGTTGGCTTTAAGGCTTTTAATTCGAGCTGAATTGGGGCAACCAGGAAGGTTATTAGGCGATGATCAGTTGTATAATGTGATTGTTACGGCTCATGCTTTTATAATAATTTTTTTTCTGGTGATACCTATAATGATTGGGGGATTTGGTAATTGGCTTATTCCTTTGATAATTGGTGCTCCTGATATGGCTTTCCCTCGGCTAAATAACTTAAGATTTTGACTTCTTGTACCAGCTTTGTTTTTGTTACTAAGGTCTTCATTGGTGGAAAGTGGTGTAGGTACTGGTTGAACAGTATATCCTCCCTTATCCGGGAATGTTGCTCATTCAGGGGCTTCTGTTGATTTAGCTATCTTTTCTTTACATCTTGCCGGTGCTTCATCAATCTTAGGTGCTATTAATTTTATTTCCACTGTTGGAAATATGCGGTCTCCTGGCTTGGTTGCTGAGCGAATTCCTTTATTTGTTTGGGCTGTTACAGTAACAGCTGTGTTGCTGGTTGCTGCTTTGCCAGTTTTGGCTGGTGCTATTACAATGTTGCTTACTGATCGTAATTTGAATACTTCGTTTTTTGACCCTACAGGGGGAGGGGATCCTATTTTGTATATGCATTTGTTTCTCAACACCTAATCTCCACGATTATCACATATTTATTAATTTTATTGGGAGTGGCATTTTTTACTTTACTAGAACGAAAAGCTCTTGGATATTTTCAAATTCGAAAAGGCCCTAATAAGCTAGGGATTATTGGCATTCCTCAACCCTTAGCAGACGCCTTAAAACTTTTTATTAAAGAATGAGTCACTCCTATATCTTCTAACTTTCTCCCCTTTATCATAACTCCGACAGTTATACTTATCTTGGCCTTAAGAATATGACAATTGTTTCCTTCTTTTATACTATCAACCCAACTTACATTAGGAATGCTTCTATTCTTATGTATTTCTTCATTGGCTGTTTACACAACACTTATAGCAGGCTGGTCATCAAACTCTAAATATGCTTTACTTGGAGCTATTCGGGCCATAGCTCAGACAATTTCTTATGAAGTGACTATAACTTTAATTATTATCTTTTATTTATTTTTAACAATACACATAGATATTGTAAGAATCCGGATAACAAATATATCTGTTTGAGCAATCATACTTTTCTTACCATTAAGAGCCATATGATTAGCAGTTATCCTTGCAGAGACAAACCGAGCCCCCTTTGATTTTGCAGAAGGAGAATCAGAATTAGTTTCAGGATTCAACATCGAATATGGAAGAGCTGGATTTGCCTTTTTATTTATAGCGGAGTACAGAAATATTCTAATAATAAGCCTTATAACCTCATGCCTGTTAACAGGCACACTAATAACATCTATCCCAGTGGCCGTTATCTTCTTATGGGCCCGAGCAACCTTACCACGCTACCGATATGATCTTCTAATGGCAATAGCCTGAAAATCATTCCTACCTTTAAGGCTAGCTATTTTAATGGCCCTAACAC
Alasmidonta_uwharriensis_FHR_4 TACTTTATATTTATTGTTTGCTTTGTGGTCAGGTTTAATTGGGTTGGCTTTAAGGCTTTTAATTCGAGCTGAATTGGGGCAACCAGGAAGGTTATTAGGCGATGATCAGTTGTATAATGTGATTGTTACGGCTCATGCTTTTATAATAATTTTTTTTCTGGTGATACCTATAATGATTGGGGGATTTGGTAATTGGCTTATTCCTTTGATAATTGGTGCTCCTGATATGGCTTTCCCTCGGCTAAATAACTTAAGATTTTGACTTCTTGTACCAGCTTTGTTTTTGTTACTAAGGTCTTCATTGGTGGAAAGTGGTGTAGGTACTGGTTGAACAGTATATCCTCCCTTATCCGGGAATGTTGCTCATTCAGGGGCTTCTGTTGATTTAGCTATCTTTTCTTTACATCTTGCCGGTGCTTCATCAATCTTAGGTGCTATTAATTTTATTTCCACTGTTGGAAATATGCGGTCTCCTGGCTTGGTTGCTGAGCGAATTCCTTTATTTGTTTGGGCTGTTACAGTAACAGCTGTGTTGCTGGTTGCTGCTTTGCCAGTTTTGGCTGGTGCTATTACAATGTTGCTTACTGATCGTAATTTGAATACTTCGTTTTTTGACCCTACAGGGGGAGGGGATCCTATTTTGTATATGCATTTGTTTCTCAACACCTAATCTCCACGATTATCACATATTTATTAATTTTATTGGGAGTGGCATTTTTTACTTTACTAGAACGAAAAGCTCTTGGATATTTTCAAATTCGAAAAGGCCCTAATAAGCTAGGGATTATTGGCATTCCTCAACCCTTAGCAGACGCCTTAAAACTTTTTATTAAAGAATGAGTCACTCCTATATCTTCTAACTTTCTCCCCTTTATCATAACTCCGACAGTTATACTTATCTTGGCCTTAAGAATATGACAATTGTTTCCTTCTTTTATACTATCAACCCAACTTACATTAGGAATGCTTCTATTCTTATGTATTTCTTCATTGGCTGTTTACACAACACTTATAGCAGGCTGGTCATCAAACTCTAAATATGCTTTACTTGGAGCTATTCGGGCCATAGCTCAGACAATTTCTTATGAAGTGACTATAACTTTAATTATTATCTTTTATTTATTTTTAACAATACACATAGATATTGTAAGAATCCGGATAACAAATATATCTGTTTGAGCAATCATACTTTTCTTACCATTAAGAGCCATATGATTAGCAGTTATCCTTGCAGAGACAAACCGAGCCCCCTTTGATTTTGCAGAAGGAGAATCAGAATTAGTTTCAGGATTCAACATCGAATATGGAAGAGCTGGATTTGCCTTTTTATTTATAGCGGAGTACAGAAATATTCTAATAATAAGCCTTATAACCTCATGCCTGTTAACAGGCACACTAATAACATCTATCCCAGTGGCCGTTATCTTCTTATGGGCCCGAGCAACCTTACCACGCTACCGATATGATCTTCTAATGGCAATAGCCTGAAAATCATTCCTACCTTTAAGGCTAGCTATTTTAATGGCCCTAACAC
Anodonta_anatina_voucher_IEPN_670_1 TACTTTGTATTTATTGTTGGCTTTGTGATCTGGTTTAATCGGGTTAGCTCTAAGGCTTTTAATTCGAGCCGAATTAGGCCAACCAGGAAGGTTGTTGGGAGATGATCAATTGTATAATGTAATTGTTACGGCTCATGCTTTCATGATAATTTTCTTTCTAGTAATACCGATGATAATTGGTGGATTTGGGAATTGGCTTATTCCTTTAATAATTGGTGCTCCTGATATAGCCTTCCCTCGATTGAATAATTTGAGATTTTGGCTTCTTGTGCCAGCTTTGTTTTTATTATTAAGATCGGCATTAGTTGAGAGTGGTGTTGGTACTGGTTGAACAGTATACCCCCCTTTATCTGGAAATGTTGCTCATTCTGGGGCTTCGGTAGATTTGGCCATTTTTTCTTTACATCTTGCTGGTGCTTCATCTATTTTAGGCGCTATTAATTTTATTTCTACTGTTGGTAATATGCGATCTCCTGGGTTAGTTGCTGAACGAATTCCTTTGTTTGTTTGGGCTGTTGCTGTGACAGCTGTGTTGTTGGTTGCTGCTTTACCAGTTTTGGCTGGTGCTATTACAATGTTGTTAACTGACCGTAATTTAAATACTTCTTTTTTTGACCCAACGGGAGGTGGGGATCCTATTTTATATATACATTTATTTNNNNNNNNNNNNNNNNNNNNNNNNNNNNNNNNNNNNNNNNNNNNNNNNNNNNNNNNNNNNNNNNNNNNNNNNNNNNNNNNNNNNNNNNNNNNNNNNNNNNNNNNNNNNNNNNNNNNNNNNNNNNNNNNNNNNNNNNNNNNNNNNNNNNNNNNNNNNNNNNNNNNNNNNNNNNNNNNNNNNNNNNNNNNNNNNNNNNNNNNNNNNNNNNNNNNNNNNNNNNNNNNNNNNNNNNNNNNNNNNNNNNNNNNNNNNNNNNNNNNNNNNNNNNNNNNNNNNNNNNNNNNNNNNNNNNNNNNNNNNNNNNNNNNNNNNNNNNNNNNNNNNNNNNNNNNNNNNNNNNNNNNNNNNNNNNNNNNNNNNNNNNNNNNNNNNNNNNNNNNNNNNNNNNNNNNNNNNNNNNNNNNNNNNNNNNNNNNNNNNNNNNNNNNNNNNNNNNNNNNNNNNNNNNNNNNNNNNNNNNNNNNNNNNNNNNNNNNNNNNNNNNNNNNNNNNNNNNNNNNNNNNNNNNNNNNNNNNNNNNNNNNNNNNNNNNNNNNNNNNNNNNNNNNNNNNNNNNNNNNNNNNNNNNNNNNNNNNNNNNNNNNNNNNNNNNNNNNNNNNNNNNNNNNNNNNNNNNNNNNNNNNNNNNNNNNNNNNNNNNNNNNNNNNNNNNNNNNNNNNNNNNNNNNNNNNNNNNNNNNNNNNNNNNNNNNNNNNNNNNNNNNNNNNNNNNNNNNNNNNNNNNNNNNNNNNNNNNNNNNNNNNNNNNNNNNNNNNNNNNNNNNNNNNNNNNNNNNNNNNNNNNNNNNNNNNNNNNNNNNNNNNNNNNNNNNNNNNNNNNNNNNNNNNNNNNNNNNNNNNNNNNNNNNNNNNNNNNNNNNNNNNNNNNNNNNNNNN
Lasmigona_complanata_Lasmigona_complanata_complanata_haplotype_1 NNNNNNNNNNNNNNNNNNNNNNNNNNNNNNNNNNTTGATTGGGTTGGCATTAAGGCTTTTAATTCGAGCTGAGTTAGGTCAACCAGGAAGGTTATTGGGGGATGATCAGTTGTATAATGTTATTGTTACAGCTCATGCTTTTATGATAATTTTCTTTTTTGTAATGCCTATAATAATTGGGGGGTTTGGTAATTGGCTTATTCCTTTAATGATTGGTGTTCCTGATATGGCTTTTCCTCGGTTGAATAATTTAAGATTCTGGCTTCTTGTACCAGCTTTGTTTTTATTACTAACGTCTTCATTAGTGGAGAGGGGTGTTGGTACTGGTTGGACGGTATATCCTCCCTTGTCAGGGAATGTTGCCCATTCTGGGGCTTCAGTGGATTTAGCTATTTTTTCTTTGCATCTTGCTGGTGCTTCATCAATTTTAGGTGCTATTAACTTTATTTCTACTGTTGGAAATATACGATCTCCTGGTTTAGTTGCTGAACGAATTCCTTTATTTGTTTGGGCTGTTACAGTAACAGCTATTTTATTAGTTGCTGCCTTACCAGTTTTAGCTGGTGCTATTACGATGTTACTTACTGACCGTAATTTAAATACTTCGTTTTTTGANNNNNNNNNNNNNNNNNNNNNNNNNNNNNNNNNNNNNNNNNNNNNNNNNNNNNNNNNNNNNNNNNNNNNNNNNNNNNNNNNNNNNNNNNNNNNNNNNNNNNNNNNNNNNNNNNNNNNNNNNNNNNNNNNNNNNNNNNNNNNNNNNNNNNNNNNNNNNNNNNNNNNNNNNNNNNNNNNNNNNNNNNNNNNNNNNNNNNNNNNNNNNNNNNNNNNNNNNNNNNNNNNNNNNNNNNNNNNNNNNNNNNNNNNNNNNNNNNNNNNNNNNNNNNNNNNNNNNNNNNNNNNNNNNNNNNNNNNNNNNNNNNNNNNNNNNNNNNNNNNNNNNNNNNNNNNNNNNNNNNNNNNNNNNNNNNNNNNNNNNNNNNNNNNNNNNNNNNNNNNNNNNNNNNNNNNNNNNNNNNNNNNNNNNNNNNNNNNNNNNNNNNNNNNNNNNNNNNNNNNNNNNNNNNNNNNNNNNNNNNNNNNNNNNNNNNNNNNNNNNNNNNNNNNNNNNNNNNNNNNNNNNNNNNNNNNNNNNNNNNNNNNNNNNNNNNNNNNNNNNNNNNNNNNNNNNNNNNNNNNNNNNNNNNNNNNNNNNNNNNNNNNNNNNNNNNNNNNNNNNNNNNNNNNNNNNNNNNNNNNNNNNNNNNNNNNNNNNNNNNNNNNNNNNNNNNNNNNNNNNNNNNNNNNNNNNNNNNNNNNNNNNNNNNNNNNNNNNNNNNNNNNNNNNNNNNNNNNNNNNNNNNNNNNNNNNNNNNNNNNNNNNNNNNNNNNNNNNNNNNNNNNNNNNNNNNNNNNNNNNNNNNNNNNNNNNNNNNNNNNNNNNNNNNNNNNNNNNNNNNNNNNNNNNNNNNNNNNNNNNNNNNNNNNNNNNNNNNNNNNNNNNNNNNNNNNNNNNNNNNNNNNNNNNNNNNNNNNNNNNNNNNNNNNNNNNNNNNNN
Lasmigona_complanata_isolate_H2979 NNNNNNNNNNNNNNNNNNNNNNNNNNNNNNNNNNNNNNNNNNNNNNNNNNNNNNNNNNNNNNNNNNNNNNNNNNNNNNNNNNNNNNNNNNNNNNNNNNNNNNNNNNNNNNNNNNNNNNNNNNNNNNNNNNNNNNNNNNNNNNNNNNNNNNNNNNNNNNNNNNNNNNNNNNNNNNNNNNNNNNNNNNNNNNNNNNNNNNNNNNNNNNNNNNNNNNNNNNNNNNNNNNNNNNNNNNNNNNNNNNNNNNNNNNNNNNNNNNNNNNNNNNNNNNNNNNNNNNNNNNNNNNNNNNNNNNNNNNNNNNNNNNNNNNNNNNNNNNNNNNNNNNNNNNNNNNNNNNNNNNNNNNNNNNNNNNNNNNNNNNNNNNNNNNNNNNNNNNNNNNNNNNNNNNNNNNNNNNNNNNNNNNNNNNNNNNNNNNNNNNNNNNNNNNNNNNNNNNNNNNNNNNNNNNNNNNNNNNNNNNNNNNNNNNNNNNNNNNNNNNNNNNNNNNNNNNNNNNNNNNNNNNNNNNNNNNNNNNNNNNNNNNNNNNNNNNNNNNNNNNNNNNNNNNNNNNNNNNNNNNNNNNNNNNNNNNNNNNNNNNNNNNNNNNNNNNNNNNNNNNNNNNNNNNNNNNNNNNNNNNNNNNNNNNNNNNNNNNNNNNNNNNNNNNNNNNNNNNNNNNNNNNNNNNNNNNNNNNNNNNNNNNNNNNNNNNNNNNNNNNNNNNNNNNNNNNNNNNNNNNNNNNNNNNNNNNNNNNNNNNNNNNNNNNNNNNNNNNNCGAAAAGGTCCTAATAATCTAGGGATTATTGGCATTCCTCAACCTTTAGCAGATGCCCTAAAACTCTTTGTGAAGGAATGAATCACCCCTACATCTTCCAACTTACTTCCTTTTATTTTAACCCCAACAATTATACTTATCCTAGCTCTGAGAATATGGCAACTATTCCCATCTTTTATAATATCAACTCAACTCACACTAGGCATACTCCTGTTCTTATGTATTTCTTCATTAGCTGTTTATACAACCCTTATAGCGGGCTGATCATCAAACTCTAAATATGCACTACTCGGGGCCATTCGGGCCATGGCTCAAACAATTTCTTATGAAGTAACTATAACTTTAATAATTATTTTTTACCTGTTTCTAACCATACAAATAGATATCGTAAGAATTCGCATGATAAATACGTCTATCTGAGCAATCACCCTATTCCTTCCTTTAGGGGTTATATGGTTGGCAGTTATTCTAGCAGAAACAAACCGAGCCCCATTTGATTTCGCAGAAGGAGAATCAGAATTAGTCTCAGGATTTAACATTGAATATGGAAGAGCTGGATTTGCCTTTTTATTTATAGCAGAATACAGAAATATCCTAATAATAAGCCTTATAACTTCATGNNNNNNNNNNNNNNNNNNNNNNNNNNNNNNNNNNNNNNNNNNNNNNNNNNNNNNNNNNNNNNNNNNNNNNNNNNNNNNNNNNNNNNNNNNNNNNNNNNNNNNNNNNNNNNNNNNNNNNNNNNNNNNNNNNNNNNNNNNNNNNNNNNNNNNNNNNN
Lasmigona_complanata_isolate_H2980 NNNNNNNNNNNNNNNNNNNNNNNNNNNNNNNNNNNNNNNNNNNNNNNNNNNNNNNNNNNNNNNNNNNNNNNNNNNNNNNNNNNNNNNNNNNNNNNNNNNNNNNNNNNNNNNNNNNNNNNNNNNNNNNNNNNNNNNNNNNNNNNNNNNNNNNNNNNNNNNNNNNNNNNNNNNNNNNNNNNNNNNNNNNNNNNNNNNNNNNNNNNNNNNNNNNNNNNNNNNNNNNNNNNNNNNNNNNNNNNNNNNNNNNNNNNNNNNNNNNNNNNNNNNNNNNNNNNNNNNNNNNNNNNNNNNNNNNNNNNNNNNNNNNNNNNNNNNNNNNNNNNNNNNNNNNNNNNNNNNNNNNNNNNNNNNNNNNNNNNNNNNNNNNNNNNNNNNNNNNNNNNNNNNNNNNNNNNNNNNNNNNNNNNNNNNNNNNNNNNNNNNNNNNNNNNNNNNNNNNNNNNNNNNNNNNNNNNNNNNNNNNNNNNNNNNNNNNNNNNNNNNNNNNNNNNNNNNNNNNNNNNNNNNNNNNNNNNNNNNNNNNNNNNNNNNNNNNNNNNNNNNNNNNNNNNNNNNNNNNNNNNNNNNNNNNNNNNNNNNNNNNNNNNNNNNNNNNNNNNNNNNNNNNNNNNNNNNNNNNNNNNNNNNNNNNNNNNNNNNNNNNNNNNNNNNNNNNNNNNNNNNNNNNNNNNNNNNNNNNNNNNNNNNNNNNNNNNNNNNNNNNNNNNNNNNNNNNNNNNNNNNNNNNNNNNNNNNNNNNNNNNNNNNNNNNNNNNNNNNCGAAAAGGTCCTAAAAATCTAGGGATTATTGGCATTCCTCAACCTTTAGCAGATGCCCTAAAACTCTTTGTGAAGGAATGAATTACCCCTACATCTTCCAACTTACTTCCTTTTATTTTAACCCCAACAATTATACTTATCCTAGCTCTGAGAATATGGCAACTATTCCCATCTTTTATGATATCAACTCAACTCACACTAGGCATACTCCTGTTCTTATGTATTTCTTCATTAGCTGTTTATACAACCCTTATAGCGGGCTGATCATCAAACTCTAAATATGCACTACTCGGGGCCATTCGGGCCATGGCTCAAACAATTTCTTATGAAGTAACTATAACTTTAATAATTATTTTTTACCTGTTTCTAACCATACAAATAGATATCGTAAGAATTCGCATGATAAATACGTCTATCTGAGCAATCACCCTATTCCTTCCTTTAGGGGTTATATGGTTGGCAGTTATTCTAGCAGAAACAAACCGAGCCCCATTTGATTTCGCAGAAGGAGAATCAGAATTAGTCTCAGGATTTAACATTGAATATGGAAGAGCTGGATTTGCCTTTTTATTTATAGCAGAATACAGAAATATCCTAATAATAAGCCTTATAACTTCATGNNNNNNNNNNNNNNNNNNNNNNNNNNNNNNNNNNNNNNNNNNNNNNNNNNNNNNNNNNNNNNNNNNNNNNNNNNNNNNNNNNNNNNNNNNNNNNNNNNNNNNNNNNNNNNNNNNNNNNNNNNNNNNNNNNNNNNNNNNNNNNNNNNNNNNNNNNN
Lasmigona_complanata_isolate_H2981 NNNNNNNNNNNNNNNNNNNNNNNNNNNNNNNNNNNNNNNNNNNNNNNNNNNNNNNNNNNNNNNNNNNNNNNNNNNNNNNNNNNNNNNNNNNNNNNNNNNNNNNNNNNNNNNNNNNNNNNNNNNNNNNNNNNNNNNNNNNNNNNNNNNNNNNNNNNNNNNNNNNNNNNNNNNNNNNNNNNNNNNNNNNNNNNNNNNNNNNNNNNNNNNNNNNNNNNNNNNNNNNNNNNNNNNNNNNNNNNNNNNNNNNNNNNNNNNNNNNNNNNNNNNNNNNNNNNNNNNNNNNNNNNNNNNNNNNNNNNNNNNNNNNNNNNNNNNNNNNNNNNNNNNNNNNNNNNNNNNNNNNNNNNNNNNNNNNNNNNNNNNNNNNNNNNNNNNNNNNNNNNNNNNNNNNNNNNNNNNNNNNNNNNNNNNNNNNNNNNNNNNNNNNNNNNNNNNNNNNNNNNNNNNNNNNNNNNNNNNNNNNNNNNNNNNNNNNNNNNNNNNNNNNNNNNNNNNNNNNNNNNNNNNNNNNNNNNNNNNNNNNNNNNNNNNNNNNNNNNNNNNNNNNNNNNNNNNNNNNNNNNNNNNNNNNNNNNNNNNNNNNNNNNNNNNNNNNNNNNNNNNNNNNNNNNNNNNNNNNNNNNNNNNNNNNNNNNNNNNNNNNNNNNNNNNNNNNNNNNNNNNNNNNNNNNNNNNNNNNNNNNNNNNNNNNNNNNNNNNNNNNNNNNNNNNNNNNNNNNNNNNNNNNNNNNNNNNNNNNNNNNNNNNNNNNNNNNNNNNCGAAAAGGTCCTAATAAGCTAGGGATTATTGGCATTCCTCAACCTTTAGCAGATGCCCTAAAACTCTTTGTGAAGGAATGAATCACCCCTACATCTTCCAACTTACTTCCTTTTATTTTAACCCCAACAATTATACTTATCCTAGCTCTGAGAATATGGCAACTATTCCCATCTTTTATAATATCAACTCAACTCACACTAGGCATACTCCTGTTCTTATGTATTTCTTCATTAGCTGTTTATACAACCCTTATAGCGGGCTGATCATCAAACTCTAAATATGCACTACTCGGGGCCATTCGGGCCATGGCTCAAACAATTTCTTATGAAGTAACTATAACTTTAATAATTATTTTTTACCTGTTTCTAACCATACAAATAGATATCGTAAGAATTCGCATGATAAATACGTCTATCTGAGCAATCACCCTATTCCTTCCTTTAGGGGTTATATGGTTGGCAGTTATTCTAGCAGAAACAAACCGAGCCCCATTTGATTTCGCAGAAGGAGAATCAGAATTAGTCTCAGGATTTAACATTGAATATGGAAGAGCTGGATTTGCCTTTTTATTTATAGCAGAATACAGAAATATCCTAATAATAAGCCTTATAACTTCATGNNNNNNNNNNNNNNNNNNNNNNNNNNNNNNNNNNNNNNNNNNNNNNNNNNNNNNNNNNNNNNNNNNNNNNNNNNNNNNNNNNNNNNNNNNNNNNNNNNNNNNNNNNNNNNNNNNNNNNNNNNNNNNNNNNNNNNNNNNNNNNNNNNNNNNNNNNN
Lasmigona_complanata_isolate_H2982 NNNNNNNNNNNNNNNNNNNNNNNNNNNNNNNNNNNNNNNNNNNNNNNNNNNNNNNNNNNNNNNNNNNNNNNNNNNNNNNNNNNNNNNNNNNNNATTGGGGGATGATCAGTTGTATAATGTTATTGTTACAGCTCATGCTTTTATGATAATTTTCTTTTTTGTAATGCCTATAATAATTGGGGGGTTTGGTAATTGGCTTATTCCTTTAATGATTGGTGTTCCTGATATGGCTTTTCCTCGGTTGAATAATTTAAGATTCTGGCTTCTTGTACCAGCTTTGTTTTTATTACTAACGTCTTCATTAGTGGAGAGGGGTGTTGGTACTGGTTGGACGGTATATCCTCCCTTGTCAGGGAATGTTGCCCATTCTGGGGCTTCAGTGGATTTAGCTATTTTCTCTTTGCATCTTGCTGGTGCTTCATCAATTTTAGGTGCTATTAACTTTATTTCTACTGTTGGGAATATACGATCTCCTGGTTTAGTTGCTGAACGAATTCCTTTNNNNNNNNNNNNNNNNNNNNNNNNNNNNNNNNNNNNNNNNNNNNNNNNNNNNNNNNNNNNNNNNNNNNNNNNNNNNNNNNNNNNNNNNNNNNNNNNNNNNNNNNNNNNNNNNNNNNNNNNNNNNNNNNNNNNNNNNNNNNNNNNNNNNNNNNNNNNNNNNNNNNNNNNNNNNNNNNNNNNNNNNNNNNNNNNNNNNNNNNNNNNNNNNNNNNNNNNNNNNNNNNNNNNNNNNNNNNNNNNNNNNNNNNNNNNNNNNNNCGAAAAGGTCCTAATAAGCTAGGGATTATTGGCATTCCTCAACCTTTAGCAGATGCCCTAAAACTCTTTGTGAAGGAATGAATTACCCCTACATCTTCCAACTTACTTCCTTTTATTTTAACCCCAACAATTATACTTATCCTAGCTCTGAGAATATGGCAACTATTCCCATCTTTTATGATATCAACTCAACTCACACTAGGCATACTCCTGTTCTTATGTATTTCTTCATTAGCTGTTTATACAACCCTTATAGCGGGCTGATCATCAAACTCTAAATATGCACTACTCGGGGCCATTCGGGCCATGGCTCAAACAATTTCTTATGAAGTAACTATAACTTTAATAATTATTTTTTACCTGTTTCTAACCATACAAATAGATATCGTAAGAATTCGCATGATAAATACGTCTATCTGAGCAATCACCCTATTCCTTCCTTTAGGGGTTATATGGTTGGCAGTTATTCTAGCAGAAACAAACCGAGCCCCATTTGATTTCGCAGAAGGAGAATCAGAATTAGTCTCAGGATTTAACATTGAATATGGAAGAGCTGGATTTGCCTTTTTATTTATAGCAGAATACAGAAATATCCTAATAATAAGCCTTATAACTTCATGNNNNNNNNNNNNNNNNNNNNNNNNNNNNNNNNNNNNNNNNNNNNNNNNNNNNNNNNNNNNNNNNNNNNNNNNNNNNNNNNNNNNNNNNNNNNNNNNNNNNNNNNNNNNNNNNNNNNNNNNNNNNNNNNNNNNNNNNNNNNNNNNNNNNNNNNNNN
Lasmigona_complanata_isolate_H2983 NNNNNNNNNNNNNNNNNNNNNNNNNNNNNNNNNNNNNNNNNNNNNNNNNNNNNNNNNNNNNNNNNNNNNNNNNNNNNNNNNNNNNNNNNNNNNNNNNNNNNNNNNNNNNNNNNNNNNNNNNNNNNNNNNNNNNNNNNNNNNNNNNNNNNNNNNNNNNNNNNNNNNNNNNNNNNNNNNNNNNNNNNNNNNNNNNNNNNNNNNNNNNNNNNNNNNNNNNNNNNNNNNNNNNNNNNNNNNNNNNNNNNNNNNNNNNNNNNNNNNNNNNNNNNNNNNNNNNNNNNNNNNNNNNNNNNNNNNNNNNNNNNNNNNNNNNNNNNNNNNNNNNNNNNNNNNNNNNNNNNNNNNNNNNNNNNNNNNNNNNNNNNNNNNNNNNNNNNNNNNNNNNNNNNNNNNNNNNNNNNNNNNNNNNNNNNNNNNNNNNNNNNNNNNNNNNNNNNNNNNNNNNNNNNNNNNNNNNNNNNNNNNNNNNNNNNNNNNNNNNNNNNNNNNNNNNNNNNNNNNNNNNNNNNNNNNNNNNNNNNNNNNNNNNNNNNNNNNNNNNNNNNNNNNNNNNNNNNNNNNNNNNNNNNNNNNNNNNNNNNNNNNNNNNNNNNNNNNNNNNNNNNNNNNNNNNNNNNNNNNNNNNNNNNNNNNNNNNNNNNNNNNNNNNNNNNNNNNNNNNNNNNNNNNNNNNNNNNNNNNNNNNNNNNNNNNNNNNNNNNNNNNNNNNNNNNNNNNNNNNNNNNNNNNNNNNNNNNNNNNNNNNNNNNNNNNNNNNNNCGAAAAGGTCCTAATAAGCTAGGGATTATTGGCATTCCTCAACCTTTAGCAGATGCCCTAAAACTCTTTGTGAAGGAATGAATTACCCCTACATCTTCCAACTTACTTCCTTTTATTTTAACCCCAACAATTATACTTATCCTAGCTCTGAGAATATGGCAACTATTCCCATCTTTTATGATATCAACTCAACTCACACTAGGCATACTCCTGTTCTTATGTATTTCTTCATTAGCTGTTTATACAACCCTTATAGCGGGCTGATCATCAAACTCTAAATATGCACTACTCGGGGCCATTCGGGCCATGGCTCAAACAATTTCTTATGAAGTAACTATAACTTTAATAATTATTTTTTACCTGTTTCTAACCATACAAATAGATATCGTAAGAATTCGCATGATAAATACGTCTATCTGAGCAATCACCCTATTCCTTCCTTTAGGGGTTATATGGTTGGCAGTTATTCTAGCAGAAACAAACCGAGCCCCATTTGATTTCGCAGAAGGAGAATCAGAATTAGTCTCAGGATTTAACATTGAATATGGAAGAGCTGGATTTGCCTTTTTATTTATAGCAGAATACAGAAATATCCTAATAATAAGCCTTATAACTTCATGNNNNNNNNNNNNNNNNNNNNNNNNNNNNNNNNNNNNNNNNNNNNNNNNNNNNNNNNNNNNNNNNNNNNNNNNNNNNNNNNNNNNNNNNNNNNNNNNNNNNNNNNNNNNNNNNNNNNNNNNNNNNNNNNNNNNNNNNNNNNNNNNNNNNNNNNNNN
Lasmigona_complanata_isolate_H2984 NNNNNNNNNNNNNNNNNNNNNNNNNNNNNNNNNNNNNNNNNNNNNNNNNNNNNNNNNNNNNNNNNNNNNNNNNNNNNNNNNNNNNNNNNNNNNNNNNNNNNNNNNNNNNNNNNNNNNNNNNNNNNNNNNNNNNNNNNNNNNNNNNNNNNNNNNNNNNNNNNNNNNNNNNNNNNNNNNNNNNNNNNNNNNNNNNNNNNNNNNNNNNNNNNNNNNNNNNNNNNNNNNNNNNNNNNNNNNNNNNNNNNNNNNNNNNNNNNNNNNNNNNNNNNNNNNNNNNNNNNNNNNNNNNNNNNNNNNNNNNNNNNNNNNNNNNNNNNNNNNNNNNNNNNNNNNNNNNNNNNNNNNNNNNNNNNNNNNNNNNNNNNNNNNNNNNNNNNNNNNNNNNNNNNNNNNNNNNNNNNNNNNNNNNNNNNNNNNNNNNNNNNNNNNNNNNNNNNNNNNNNNNNNNNNNNNNNNNNNNNNNNNNNNNNNNNNNNNNNNNNNNNNNNNNNNNNNNNNNNNNNNNNNNNNNNNNNNNNNNNNNNNNNNNNNNNNNNNNNNNNNNNNNNNNNNNNNNNNNNNNNNNNNNNNNNNNNNNNNNNNNNNNNNNNNNNNNNNNNNNNNNNNNNNNNNNNNNNNNNNNNNNNNNNNNNNNNNNNNNNNNNNNNNNNNNNNNNNNNNNNNNNNNNNNNNNNNNNNNNNNNNNNNNNNNNNNNNNNNNNNNNNNNNNNNNNNNNNNNNNNNNNNNNNNNNNNNNNNNNNNNNNNNNNNNNNNNNNNNCGAAAAGGTCCTAATAAGCTAGGGATTATTGGCATTCCTCAACCTTTAGCAGATGCCCTAAAACTCTTTGTGAAGGAATGAATTACCCCTACATCTTCCAACTTACTTCCTTTTATTTTAACCCCAACAATTATACTTATCCTAGCTCTGAGAATATGGCAACTATTCCCATCTTTTATGATATCAACTCAACTCACACTAGGCATACTCCTGTTCTTATGTATTTCTTCATTAGCTGTTTATACAACCCTTATAGCGGGCTGATCATCAAACTCTAAATATGCACTACTCGGGGCCATTCGGGCCATGGCTCAAACAATTTCTTATGAAGTAACTATAACTTTAATAATTATTTTTTACCTGTTTCTAACCATACAAATAGATATCGTAAGAATTCGCATGATAAATACGTCTATCTGAGCAATCACCCTATTCCTTCCTTTAGGGGTTATATGGTTGGCAGTTATTCTAGCAGAAACAAACCGAGCCCCATTTGATTTCGCAGAAGGAGAATCAGAATTAGTCTCAGGATTTAACATTGAATATGGAAGAGCTGGATTTGCCTTTTTATTTATAGCAGAATACAGAAATATCCTAATAATAAGCCTTATAACTTCATGNNNNNNNNNNNNNNNNNNNNNNNNNNNNNNNNNNNNNNNNNNNNNNNNNNNNNNNNNNNNNNNNNNNNNNNNNNNNNNNNNNNNNNNNNNNNNNNNNNNNNNNNNNNNNNNNNNNNNNNNNNNNNNNNNNNNNNNNNNNNNNNNNNNNNNNNNNN
Lasmigona_complanata_isolate_H2988 NNNNNNNNNNNNNNNNNNNNNNNNNNNNNNNNNNNNNNNNNNNNNNNNNNNNNNNNNNNNNNNNNNNNNNNNNNNNNNNNNNNNNNNNNNNNNATTGGGGGATGATCAGTTGTATAATGTTATTGTTACAGCTCATGCTTTTATGATAATTTTCTTTTTTGTAATGCCTATAATAATTGGGGGGTTTGGTAATTGGCTTATTCCTTTAATGATTGGTGTTCCTGATATGGCTTTTCCTCGGTTGAATAATTTAAGATTCTGGCTTCTTGTACCAGCTTTGTTTTTATTACTAACGTCTTCATTAGTGGAGAGGGGTGTTGGTACTGGTTGGACGGTATATCCTCCCTTGTCAGGGGATGTTGCCCATTCTGGGGCTTCAGTGGATTTAGCTATTTTCTCTTTGCATCTTGCTGGTGCTTCATCAATTTTAGGTGCTATTAACTTTATTTCTACTGTTGGGAATATACGATCTCCTGGTTTAGTTGCTGAACGAATTCCTTTNNNNNNNNNNNNNNNNNNNNNNNNNNNNNNNNNNNNNNNNNNNNNNNNNNNNNNNNNNNNNNNNNNNNNNNNNNNNNNNNNNNNNNNNNNNNNNNNNNNNNNNNNNNNNNNNNNNNNNNNNNNNNNNNNNNNNNNNNNNNNNNNNNNNNNNNNNNNNNNNNNNNNNNNNNNNNNNNNNNNNNNNNNNNNNNNNNNNNNNNNNNNNNNNNNNNNNNNNNNNNNNNNNNNNNNNNNNNNNNNNNNNNNNNNNNNNNNNNNCGAAAAGGTCCTAATAAGCTAGGGATTATTGGCATTCCTCAACCTTTAGCAGATGCCCTAAAACTCTTTGTGAAGGAATGAATTACCCCTACATCTTCCAACTTACTTCCTTTTATTTTAACCCCAACAATTATACTTATCCTAGCTCTGAGAATATGGCAACTATTCCCATCTTTTATGATATCAACTCAACTCACACTAGGCATACTCCTGTTCTTATGTATTTCTTCATTAGCTGTTTATACAACCCTTATAGCGGGCTGATCATCAAACTCTAAATATGCACTACTCGGGGCCATTCGGGCCATGGCTCAAACAATTTCTTATGAAGTAACTATAACTTTAATAATTATTTTTTACCTGTTTCTAACCATACAAATAGATATCGTAAGAATTCGCATGATAAATACGTCTATCTGAGCAATCACCCTATTCCTTCCTTTAGGGGTTATATGGTTGGCAGTTATTCTAGCAGAAACAAACCGAGCCCCATTTGATTTCGCAGAAGGAGAATCAGAATTAGTCTCAGGATTTAACATTGAATATGGAAGAGCTGGATTTGCCTTTTTATTTATAGCAGAATACAGAAATATCCTAATAATAAGCCTTATAACTTCATGNNNNNNNNNNNNNNNNNNNNNNNNNNNNNNNNNNNNNNNNNNNNNNNNNNNNNNNNNNNNNNNNNNNNNNNNNNNNNNNNNNNNNNNNNNNNNNNNNNNNNNNNNNNNNNNNNNNNNNNNNNNNNNNNNNNNNNNNNNNNNNNNNNNNNNNNNNN
Lasmigona_complanata_voucher_photo_Lcom1 NNNNNNNNNNNNNNNNNNNNNNNNNNNNNNNNNNNNNNNNNNNNNNNNNNNNNNNNNNNNNNNNNNNNNNNNNNNNNNNNNNNNNNNNNNNNNNNNNNNNNNNNNNNNNNNNNNNNNNNNNNNNNNNNNNNNNNNNNNNNNNNNNNNNNNNNNNNNNNNNNNNNNNNNNNNNNNNNNNNNNNNNNNNNNNNNNNNNNNNNNNNNNNNNNNNNNNNNNNNNNNNNNNNNNNNNNNNNNNNNNNNNNNNNNNNNNNNNNNNNNNNNNNNNNNNNNNNNNNNNNNNNNNNNNNNNNNNNNNNNNNNNNNNNNNNNNNNNNNNNNNNNNNNNNNNNNNNNNNNNNNNNNNNNNNNNNNNNNNNNNNNNNNNNNNNNNNNNNNNNNNNNNNNNNNNNNNNNNNNNNNNNNNNNNNNNNNNNNNNNNNNNNNNNNNNNNNNNNNNNNNNNNNNNNNNNNNNNNNNNNNNNNNNNNNNNNNNNNNNNNNNNNNNNNNNNNNNNNNNNNNNNNNNNNNNNNNNNNNNNNNNNNNNNNNNNNNNNNNNNNNNNNNNNNNNNNNNNNNNNNNNNNNNNNNNNNNNNNNNNNNNNNNNNNNNNNNNNNNNNNNNNNNNNNNNNNNNNNNNNNNNNNNNNNNNNNNNNNNNNNNNNNNNNNNNNNNNNNNNNNNNNNNNNNNNNNNNNCTTTTATTACGTATCTATTAATCTTATTGGCTGTAGCATTTTTTACCCTATTAGAGCGAAAAGCTCTTGGGTATTTTCAAATTCGAAAAGGTCCTAATAAGCTAGGGATTATTGGCATTCCTCAACCTTTAGCAGATGCCCTAAAACTCTTTGTGAAGGAATGAATCACCCCTACATCTTCCAACTTACTTCCTTTTATTTTAACCCCAACAATTATACTTATCCTAGCTCTGAGAATATGGCAACTATTCCCATCTTTTATAATATCAACTCAACTCACACTAGGCATACTCCTGTTCTTATGTATTTCTTCATTAGCTGTTTATACAACCCTTATAGCGGGCTGATCATCAAACTCTAAATATGCACTACTCGGGGCCATTCGGGCCATGGCTCAAACAATTTCTTATGAAGTAACTATAACTTTAATAATTATTTTTTACCTGTTTCTAACCATACAAATAGATATCGTAAGAATTCGCATGATAAATACGTCTATCTGAGCAATCACCCTATTCCTTCCTTTAGGGGTTATATGGTTGGCAGTTATTCTAGCAGAAACAAACCGAGCCCCATTTGATTTCGCAGAAGNNNNNNNNNNNNNNNNNNNNNNNNNNNNNNNNNNNNNNNNNNNNNNNNNNNNNNNNNNNNNNNNNNNNNNNNNNNNNNNNNNNNNNNNNNNNNNNNNNNNNNNNNNNNNNNNNNNNNNNNNNNNNNNNNNNNNNNNNNNNNNNNNNNNNNNNNNNNNNNNNNNNNNNNNNNNNNNNNNNNNNNNNNNNNNNNNNNNNNNNNNNNNNNNNNNNNNNNNNNNNNNNNNNNNNNNNNNNNNNNNNNNNNNNNNNNNNNNNNNNNNNNNNN
Lasmigona_complanata_voucher_photo_Lcom2 NNNNNNNNNNNNNNNNNNNNNNNNNNNNNNNNNNNNNNNNNNNNNNNNNNNNNNNNNNNNNNNNNNNNNNNNNNNNNNNNNNNNNNNNNNNNNNNNNNNNNNNNNNNNNNNNNNNNNNNNNNNNNNNNNNNNNNNNNNNNNNNNNNNNNNNNNNNNNNNNNNNNNNNNNNNNNNNNNNNNNNNNNNNNNNNNNNNNNNNNNNNNNNNNNNNNNNNNNNNNNNNNNNNNNNNNNNNNNNNNNNNNNNNNNNNNNNNNNNNNNNNNNNNNNNNNNNNNNNNNNNNNNNNNNNNNNNNNNNNNNNNNNNNNNNNNNNNNNNNNNNNNNNNNNNNNNNNNNNNNNNNNNNNNNNNNNNNNNNNNNNNNNNNNNNNNNNNNNNNNNNNNNNNNNNNNNNNNNNNNNNNNNNNNNNNNNNNNNNNNNNNNNNNNNNNNNNNNNNNNNNNNNNNNNNNNNNNNNNNNNNNNNNNNNNNNNNNNNNNNNNNNNNNNNNNNNNNNNNNNNNNNNNNNNNNNNNNNNNNNNNNNNNNNNNNNNNNNNNNNNNNNNNNNNNNNNNNNNNNNNNNNNNNNNNNNNNNNNNNNNNNNNNNNNNNNNNNNNNNNNNNNNNNNNNNNNNNNNNNNNNNNNNNNNNNNNNNNNNNNNNNNNNNNNNNNNNNNNNNNNNNNNNNNNNNNNNNNCTTTTATTACGTATCTATTAATCTTATTGGCTGTAGCATTTTTTACCCTATTAGAGCGAAAAGCTCTTGGGTATTTTCAAATTCGAAAAGGTCCTAATAAGCTAGGGATTATTGGCATTCCTCAACCTTTAGCAGATGCCCTAAAACTCTTTGTGAAGGAATGAATCACCCCTACATCTTCCAACTTACTTCCTTTTATTTTAACCCCAACAATTATACTTATCCTAGCTCTGAGAATATGGCAACTATTCCCATCTTTTATAATATCAACTCAACTCACACTAGGCATACTCCTGTTCTTATGTATTTCTTCATTAGCTGTTTATACAACCCTTATAGCGGGCTGATCATCAAACTCTAAATATGCACTACTCGGGGCCATTCGGGCCATGGCTCAAACAATTTCTTATGAAGTAACTATAACTTTAATAATTATTTTTTACCTGTTTCTAACCATACAAATAGATATCGTAAGAATTCGCATGATAAATACGTCTATCTGAGCAATCACCCTATTCCTTCCTTTAGGGGTTATATGGTTGGCAGTTATTCTAGCAGAAACAAACCGAGCCCCATTTGATTTCGCAGAAGNNNNNNNNNNNNNNNNNNNNNNNNNNNNNNNNNNNNNNNNNNNNNNNNNNNNNNNNNNNNNNNNNNNNNNNNNNNNNNNNNNNNNNNNNNNNNNNNNNNNNNNNNNNNNNNNNNNNNNNNNNNNNNNNNNNNNNNNNNNNNNNNNNNNNNNNNNNNNNNNNNNNNNNNNNNNNNNNNNNNNNNNNNNNNNNNNNNNNNNNNNNNNNNNNNNNNNNNNNNNNNNNNNNNNNNNNNNNNNNNNNNNNNNNNNNNNNNNNNNNNNNNNNN
Lasmigona_compressa_isolate_BM13835 NNNNNNNNNNNNNNNNNNNNNNNNNNNNNNNNNNNNNNNNNNNNNNNNNNNNNNNNNNNNNNNNNNNNNNNNNNNNNNNNNNNNNNNNNNNNNNNNNNNNNNNNNNNNNNNNNNNNNNNNNNNNNNNNNNNNNNNNNNNNNNNNNNNNNNNNNNNNNNNNNNNNNNNNNNNNNNNNNNNNNNNNNNNNNNNNNNNNNNNNNNNNNNNNNNNNNNNNNNNNNNNNNNNNNNNNNNNNNNNNNNNNNNNNNNNNNNNNNNNNNNNNNNNNNNNNNNNNNNNNNNNNNNNNNNNNNNNNNNNNNNNNNNNNNNNNNNNNNNNNNNNNNNNNNNNNNNNNNNNNNNNNNNNNNNNNNNNNNNNNNNNNNNNNNNNNNNNNNNNNNNNNNNNNNNNNNNNNNNNNNNNNNNNNNNNNNNNNNNNNNNNNNNNNNNNNNNNNNNNNNNNNNNNNNNNNNNNNNNNNNNNNNNNNNNNNNNNNNNNNNNNNNNNNNNNNNNNNNNNNNNNNNNNNNNNNNNNNNNNNNNNNNNNNNNNNNNNNNNNNNNNNNNNNNNNNNNNNNNNNNNNNNNNNNNNNNNNNNNNNNNNNNNNNNNNNNNNNNNNNNNNNNNNNNNNNNNNNNNNNNNNNNNNNNNNNNNNNNNNNNNNNNNNNNNNNNNNNNNNNNNNNNNNNNNNNNNNNCGTTTATAACATACTTATTAATTTTGTTAGGTGTAGCATTTTTTACTCTATTAGAACGAAAAGCTCTTGGGTACTTTCAAATTCGGAAAGGCCCCAATAAATTAGGAATTATTGGTATTCCTCAACCCTTAGCAGATGCCCTAAAACTTTTTGTTAAAGAATGAATTACTCCCTCGTCCTCTAACTTTCTCCCTTTTATTATAACCCCAACAATCATACTTATCTTGGCCTTAAGAATATGACAACTATTCCCTTCTTTTATATCATCAACCCACCTAACATTAGGTATACTTTTGTTCTTATGTATTTCCTCATTAACCGTTTATACAACACTTATGGCAGGCTGATCATCAAACTCTAAATATGCTTTACTAGGAGCTATTCGAGCTATAGCTCAAACAATTTCTTATGAAGTAACTATAACTTTAATTATCATTTTTTACCTATTTATAGCAATACAAATAGATATTGTAAGAATTCGCATAACAAATATATCTGCCTGAGCAGTTATATTATTTTTACCTTTAAGAGCTATATGGTTAGCAGTTATTCTTGCAGAAACAAATCGAGCCCCCTTCGATTTCGCAGAAGNNNNNNNNNNNNNNNNNNNNNNNNNNNNNNNNNNNNNNNNNNNNNNNNNNNNNNNNNNNNNNNNNNNNNNNNNNNNNNNNNNNNNNNNNNNNNNNNNNNNNNNNNNNNNNNNNNNNNNNNNNNNNNNNNNNNNNNNNNNNNNNNNNNNNNNNNNNNNNNNNNNNNNNNNNNNNNNNNNNNNNNNNNNNNNNNNNNNNNNNNNNNNNNNNNNNNNNNNNNNNNNNNNNNNNNNNNNNNNNNNNNNNNNNNNNNNNNNNNNNNNNNNNN
Lasmigona_compressa_isolate_BM17670 NNNNNNNNNNNNNNNNNNNNNNNNNNNNNNNNNNNNNNNNNNNNNNNNNNNNNNNNNNNNNNNNNNNNNNNNNNNNNNNNNNNNNNNNNNNNNNNNNNNNNNNNNNNNNNNNNNNNNNNNNNNNNNNNNNNNNNNNNNNNNNNNNNNNNNNNNNNNNNNNNNNNNNNNNNNNNNNNNNNNNNNNNNNNNNNNNNNNNNNNNNNNNNNNNNNNNNNNNNNNNNNNNNNNNNNNNNNNNNNNNNNNNNNNNNNNNNNNNNNNNNNNNNNNNNNNNNNNNNNNNNNNNNNNNNNNNNNNNNNNNNNNNNNNNNNNNNNNNNNNNNNNNNNNNNNNNNNNNNNNNNNNNNNNNNNNNNNNNNNNNNNNNNNNNNNNNNNNNNNNNNNNNNNNNNNNNNNNNNNNNNNNNNNNNNNNNNNNNNNNNNNNNNNNNNNNNNNNNNNNNNNNNNNNNNNNNNNNNNNNNNNNNNNNNNNNNNNNNNNNNNNNNNNNNNNNNNNNNNNNNNNNNNNNNNNNNNNNNNNNNNNNNNNNNNNNNNNNNNNNNNNNNNNNNNNNNNNNNNNNNNNNNNNNNNNNNNNNNNNNNNNNNNNNNNNNNNNNNNNNNNNNNNNNNNNNNNNNNNNNNNNNNNNNNNNNNNNNNNNNNNNNNNNNNNNNNNNNNNNNNNNNNNNNNNNNNNNNCGTTTATAACATACTTATTAATTTTGTTAGGTGTAGCATTTTTTACTCTATTAGAACGAAAAGCTCTTGGGTACTTTCAAATTCGGAAAGGCCCCAATAAATTAGGAATTATTGGTATTCCTCAACCCTTAGCAGATGCCCTAAAACTTTTTGTTAAAGAATGAATTACTCCCTCGTCCTCTAACTTTCTCCCTTTTATTATAACCCCAACAATCATACTTATCTTGGCCTTAAGAATATGACAACTATTCCCTTCTTTTATATCATCAACCCACCTAACATTAGGTATACTTTTGTTCTTATGTATTTCCTCATTAACCGTTTATACAACACTTATGGCAGGCTGATCATCAAACTCTAAATATGCTTTACTAGGAGCTATTCGAGCTATAGCTCAAACAATTTCTTATGAAGTAACTATAACTTTAATTATCATTTTTTACCTATTTATAGCAATACAAATAGATATTGTAAGAATTCGCATAACAAATATATCTGCCTGAGCAGTTATATTATTTTTACCTTTAAGAGCTATATGGTTAGCAGTTATTCTTGCAGAAACAAATCGAGCCCCCTTCGATTTCGCAGAAGNNNNNNNNNNNNNNNNNNNNNNNNNNNNNNNNNNNNNNNNNNNNNNNNNNNNNNNNNNNNNNNNNNNNNNNNNNNNNNNNNNNNNNNNNNNNNNNNNNNNNNNNNNNNNNNNNNNNNNNNNNNNNNNNNNNNNNNNNNNNNNNNNNNNNNNNNNNNNNNNNNNNNNNNNNNNNNNNNNNNNNNNNNNNNNNNNNNNNNNNNNNNNNNNNNNNNNNNNNNNNNNNNNNNNNNNNNNNNNNNNNNNNNNNNNNNNNNNNNNNNNNNNNN
Lasmigona_compressa_isolate_BM18036 NNNNNNNNNNNNNNNNNNNNNNNNNNNNNNNNNNNNNNNNNNNNNNNNNNNNNNNNNNNNNNNNNNNNNNNNNNNNNNNNNNNNNNNNNNNNNNNNNNNNNNNNNNNNNNNNNNNNNNNNNNNNNNNNNNNNNNNNNNNNNNNNNNNNNNNNNNNNNNNNNNNNNNNNNNNNNNNNNNNNNNNNNNNNNNNNNNNNNNNNNNNNNNNNNNNNNNNNNNNNNNNNNNNNNNNNNNNNNNNNNNNNNNNNNNNNNNNNNNNNNNNNNNNNNNNNNNNNNNNNNNNNNNNNNNNNNNNNNNNNNNNNNNNNNNNNNNNNNNNNNNNNNNNNNNNNNNNNNNNNNNNNNNNNNNNNNNNNNNNNNNNNNNNNNNNNNNNNNNNNNNNNNNNNNNNNNNNNNNNNNNNNNNNNNNNNNNNNNNNNNNNNNNNNNNNNNNNNNNNNNNNNNNNNNNNNNNNNNNNNNNNNNNNNNNNNNNNNNNNNNNNNNNNNNNNNNNNNNNNNNNNNNNNNNNNNNNNNNNNNNNNNNNNNNNNNNNNNNNNNNNNNNNNNNNNNNNNNNNNNNNNNNNNNNNNNNNNNNNNNNNNNNNNNNNNNNNNNNNNNNNNNNNNNNNNNNNNNNNNNNNNNNNNNNNNNNNNNNNNNNNNNNNNNNNNNNNNNNNNNNNNNNNNNNNNNNNNNCGTTTATAACATACTTATTAATTTTGTTAGGTGTAGCATTTTTTACTCTATTAGAACGAAAAGCTCTTGGGTACTTTCAAATTCGGAAAGGCCCCAATAAATTAGGAATTATTGGTATTCCTCAACCCTTAGCAGATGCCCTAAAACTTTTTGTTAAAGAATGAATTACTCCCTCGTCCTCTAACTTCCTCCCTTTTATTATAACCCCAACAATCATACTTATCTTGGCCTTAAGAATATGACAACTATTCCCTTCTTTTATATCATCAACCCACCTAACATTAGGTATACTTTTGTTCTTATGTATTTCCTCATTAACCGTTTATACAACACTTATGGCAGGCTGATCATCAAACTCTAAATATGCTTTACTAGGAGCTATTCGAGCTATAGCTCAAACAATTTCTTATGAAGTAACTATAACTTTAATTATCATTTTTTACCTATTTATAGCAATACAAATAGATATTGTAAGAATTCGCATAACAAATATATCTGCCTGAGCAGTTATATTATTTTTACCTTTAAGAGCTATATGGTTAGCAGTTATTCTTGCAGAAACAAATCGAGCCCCCTTCGATTTCGCAGAAGNNNNNNNNNNNNNNNNNNNNNNNNNNNNNNNNNNNNNNNNNNNNNNNNNNNNNNNNNNNNNNNNNNNNNNNNNNNNNNNNNNNNNNNNNNNNNNNNNNNNNNNNNNNNNNNNNNNNNNNNNNNNNNNNNNNNNNNNNNNNNNNNNNNNNNNNNNNNNNNNNNNNNNNNNNNNNNNNNNNNNNNNNNNNNNNNNNNNNNNNNNNNNNNNNNNNNNNNNNNNNNNNNNNNNNNNNNNNNNNNNNNNNNNNNNNNNNNNNNNNNNNNNNN
Lasmigona_compressa_isolate_H2391 NNNNNNNNNNNNNNNNNNNNNNNNNNNNNNNNNNNNNNNNNNNNNNNNNNNNNNNNNNNNNNNNNNNNNNNNNNNNNNNNNNNNNNNNNNNNNGTTAGGGGATGATCAATTATATAATGTGATTGTTACGGCTCACGCTTTTATAATAATTTTCTTTTTGGTAATGCCTATGATAATTGGTGGATTTGGTAATTGGCTTATTCCTTTAATAATTGGCGCTCCTGATATGGCTTTTCCTCGATTAAATAATTTAAGATTCTGGCTCCTTGTACCAGCTTTATTTTTACTATTAAGATCTTCATTGGTAGAAAGAGGTGTAGGAACTGGGTGAACAGTGTATCCTCCTTTGTCCGGAAATGTTGCTCATTCTGGGGCTTCGGTAGATTTAGCTATTTTCTCTTTACATCTTGCTGGTGCTTCATCAATTTTAGGTGCTATTAATTTTATTTCTACTGTTGGGAATATGCGGTCTCCTGGTTTGGTTGCTGAGCGAATTCCTTTATTTGTTTGGGCTGTCACAGTAACAGCTGTAATATTGGTTGCTGCTTTGCCAGTTTTAGCCGGTGCTATTACAATGCTTCTTACTGATCGTAATTTAAATACTTNNNNNNNNNNNNNNNNNNNNNNNNNNNNNNNNNNNNNNNNNNNNNNNNNNNNNNNNNNNNNNNNNNNNNNNNNNNNNNNNNNNNNNNNNNNNNNNNNNNNNNNNNNNNNNNNNNNNNNNNNNNNNNNNNNNNNNNNNNNNNNNNNNNNNNNNNNCGGAAAGGCCCCAATAAATTAGGAATTATTGGTATTCCTCAACCCTTAGCAGATGCCCTAAAACTTTTTGTTAAAGAATGAATTACTCCCTCGTCCTCTAACTTTCTCCCTTTTATTATAACCCCAACAATCATACTTATCTTGGCCTTAAGAATATGACAACTATTCCCTTCTTTTATATCATCAACCCACCTAACATTAGGTATACTTTTGTTCTTATGTATTTCCTCATTAACCGTTTATACAACACTTATGGCAGGCTGATCATCAAACTCTAAATATGCTTTACTAGGAGCTATTCGAGCTATAGCTCAAACAATTTCTTATGAAGTAACTATAACTTTAATTATCATTTTTTACCTATTTATAGCAATACAAATAGATATTGTAAGAATTCGCATAACAAATATATCTGCCTGAGCAGTTATATTATTTTTACCTTTAAGAGCTATATGGTTAGCAGTTATTCTTGCAGAAACAAATCGAGCCCCCTTCGATTTCGCAGAAGGAGAGTCAGAATTAGTTTCATGATTTAATATTGAATATGGAAGAGCTGGATTCGCCTTTTTATTCATAGCAGAGTACAGAAACATTCTAATAATAAGCCTTATAACTTCATGNNNNNNNNNNNNNNNNNNNNNNNNNNNNNNNNNNNNNNNNNNNNNNNNNNNNNNNNNNNNNNNNNNNNNNNNNNNNNNNNNNNNNNNNNNNNNNNNNNNNNNNNNNNNNNNNNNNNNNNNNNNNNNNNNNNNNNNNNNNNNNNNNNNNNNNNNNN
Lasmigona_compressa_isolate_H2969 NNNNNNNNNNNNNNNNNNNNNNNNNNNNNNNNNNNNNNNNNNNNNNNNNNNNNNNNNNNNNNNNNNNNNNNNNNNNNNNNNNNNNNNNNNNNNGTTAGGGGATGATCAATTATATAATGTGATTGTTACGGCTCACGCTTTTATAATAATTTTCTTTTTGGTAATGCCTATGATAATTGGTGGATTTGGTAATTGGCTTATTCCTTTAATAATTGGCGCTCCTGATATGGCTTTTCCTCGATTAAATAATTTAAGATTCTGGCTCCTTGTACCAGCTTTATTTTTACTATTAAGATCTTCATTGGTAGAAAGAGGTGTAGGAACTGGGTGAACAGTGTATCCTCCTTTGTCCGGAAATGTTGCTCATTCTGGGGCTTCGGTAGATTTAGCTATTTTCTCTTTACATCTTGCTGGTGCTTCATCAATTTTAGGTGCTATTAATTTTATTTCTACTGTTGGGAATATGCGGTCTCCTGGTTTGGTTGCTGAGCGAATTCCTTTATTTGTTTGGGCTGTCACAGTAACAGCTGTAATATTGGTTGCTGCTTTGCCAGTTTTAGCCGGTGCTATTACAATGCTTCTTACTGATCGTAATTTAAATACTTNNNNNNNNNNNNNNNNNNNNNNNNNNNNNNNNNNNNNNNNNNNNNNNNNNNNNNNNNNNNNNNNNNNNNNNNNNNNNNNNNNNNNNNNNNNNNNNNNNNNNNNNNNNNNNNNNNNNNNNNNNNNNNNNNNNNNNNNNNNNNNNNNNNNNNNNNNCGGAAAGGCCCCAATAAATTAGGAATTATTGGTATTCCTCAACCCTTAGCAGATGCCCTAAAACTTTTTGTTAAAGAATGAATTACTCCCTCGTCCTCTAACTTTCTCCCTTTTATTATAACCCCAACAATCATACTTATCTTGGCCTTAAGAATATGACAACTATTCCCTTCTTTTATATCATCAACCCACCTAACATTAGGTATACTTTTGTTCTTATGTATTTCCTCATTAACCGTTTATACAACACTTATGGCAGGCTGATCATCAAACTCTAAATATGCTTTACTAGGAGCTATTCGAGCTATAGCTCAAACAATTTCTTATGAAGTAACTATAACTTTAATTATCATTTTTTACCTATTTATAGCAATACAAATAGATATTGTAAGAATTCGCATAACAAATATATCTGCCTGAGCAGTTATATTATTTTTACCTTTAAGAGCTATATGGTTAGCAGTTATTCTTGCAGAAACAAATCGAGCCCCCTTCGATTTCGCAGAAGGAGAGTCAGAATTAGTTTCAGGATTTAATATTGAATATGGAAGAGCTGGATTCGCCTTTTTATTCATAGCAGAGTACAGAAACATTCTAATAATAAGCCTTATAACTTCATGNNNNNNNNNNNNNNNNNNNNNNNNNNNNNNNNNNNNNNNNNNNNNNNNNNNNNNNNNNNNNNNNNNNNNNNNNNNNNNNNNNNNNNNNNNNNNNNNNNNNNNNNNNNNNNNNNNNNNNNNNNNNNNNNNNNNNNNNNNNNNNNNNNNNNNNNNNN
Lasmigona_compressa_isolate_H2972 NNNNNNNNNNNNNNNNNNNNNNNNNNNNNNNNNNNNNNNNNNNNNNNNNNNNNNNNNNNNNNNNNNNNNNNNNNNNNNNNNNNNNNNNNNNNNGTTAGGGGATGATCAATTATATAATGTGATTGTTACGGCTCACGCTTTTATAATAATTTTCTTTTTGGTAATGCCTATGATAATTGGTGGATTTGGTAATTGGCTTATTCCTTTAATAATTGGCGCTCCTGATATGGCTTTTCCTCGATTAAATAATTTAAGATTCTGGCTCCTTGTACCAGCTTTATTTTTACTATTAAGATCTTCATTGGTAGAAAGAGGTGTAGGAACTGGGTGAACAGTGTATCCTCCTTTGTCCGGAAATGTTGCTCATTCTGGGGCTTCGGTAGATTTAGCTATTTTCTCTTTACATCTTGCTGGTGCTTCATCAATTTTAGGTGCTATTAATTTTATTTCTACTGTTGGGAATATGCGGTCTCCTGGTTTGGTTGCTGAGCGAATTCCTTTATTTGTTTGGGCTGTCACAGTAACAGCTGTAATATTGGTTGCTGCTTTGCCAGTTTTAGCCGGTGCTATTACAATGCTTCTTACTGATCGTAATTTAAATACTTNNNNNNNNNNNNNNNNNNNNNNNNNNNNNNNNNNNNNNNNNNNNNNNNNNNNNNNNNNNNNNNNNNNNNNNNNNNNNNNNNNNNNNNNNNNNNNNNNNNNNNNNNNNNNNNNNNNNNNNNNNNNNNNNNNNNNNNNNNNNNNNNNNNNNNNNNNCGGAAAGGCCCCAATAAATTAGGAATTATTGGTATTCCTCAACCCTTAGCAGATGCCCTAAAACTTTTTGTTAAAGAATGAATTACTCCCTCGTCCTCTAACTTTCTCCCTTTTATTATAACCCCAACAATCATACTTATCTTGGCCTTAAGAATATGACAACTATTCCCTTCTTTTATATCATCAACCCACCTAACATTAGGTATACTTTTGTTCTTATGTATTTCCTCATTAACCGTTTATACAACACTTATGGCAGGCTGATCATCAAACTCTAAATATGCTTTACTAGGAGCTATTCGAGCTATAGCTCAAACAATTTCTTATGAAGTAACTATAACTTTAATTATCATTTTTTACCTATTTATAGCAATACAAATAGATATTGTAAGAATTCGCATAACAAATATATCTGCCTGAGCAGTTATATTATTTTTACCTTTAAGAGCTATATGGTTAGCAGTTATTCTTGCAGAAACAAATCGAGCCCCCTTCGATTTCGCAGAAGGAGAGTCAGAATTAGTTTCAGGATTTAATATTGAATATGGAAGAGCTGGATTCGCCTTTTTATTCATAGCAGAGTACAGAAACATTCTAATAATAAGCCTTATAACTTCATGNNNNNNNNNNNNNNNNNNNNNNNNNNNNNNNNNNNNNNNNNNNNNNNNNNNNNNNNNNNNNNNNNNNNNNNNNNNNNNNNNNNNNNNNNNNNNNNNNNNNNNNNNNNNNNNNNNNNNNNNNNNNNNNNNNNNNNNNNNNNNNNNNNNNNNNNNNN
Lasmigona_compressa_isolate_H2974 NNNNNNNNNNNNNNNNNNNNNNNNNNNNNNNNNNNNNNNNNNNNNNNNNNNNNNNNNNNNNNNNNNNNNNNNNNNNNNNNNNNNNNNNNNNNNGTTAGGGGATGATCAATTATATAATGTGATTGTTACGGCTCACGCTTTTATAATAATTTTCTTTTTGGTAATGCCTATGATAATTGGTGGATTTGGTAATTGGCTTATTCCTTTAATAATTGGCGCTCCTGATATGGCTTTTCCTCGATTAAATAATTTAAGATTCTGGCTCCTTGTACCAGCTTTATTTTTACTATTAAGATCTTCATTGGTAGAAAGAGGTGTAGGAACTGGGTGAACAGTGTATCCTCCTTTGTCCGGAAATGTTGCTCATTCTGGGGCTTCGGTAGATTTAGCTATTTTCTCTTTACATCTTGCTGGTGCTTCATCAATTTTAGGTGCTATTAATTTTATTTCTACTGTTGGGAATATGCGGTCTCCTGGTTTGGTTGCTGAGCGAATTCCTTTNNNNNNNNNNNNNNNNNNNNNNNNNNNNNNNNNNNNNNNNNNNNNNNNNNNNNNNNNNNNNNNNNNNNNNNNNNNNNNNNNNNNNNNNNNNNNNNNNNNNNNNNNNNNNNNNNNNNNNNNNNNNNNNNNNNNNNNNNNNNNNNNNNNNNNNNNNNNNNNNNNNNNNNNNNNNNNNNNNNNNNNNNNNNNNNNNNNNNNNNNNNNNNNNNNNNNNNNNNNNNNNNNNNNNNNNNNNNNNNNNNNNNNNNNNNNNNNNNNCGGAAAGGCCCCAATAAATTAGGAATTATTGGTATTCCTCAACCCTTAGCAGATGCCCTAAAACTTTTTGTTAAAGAATGAATTACTCCCTCGTCCTCTAACTTTCTCCCTTTTATTATAACCCCAACAATCATACTTATCTTGGCCTTAAGAATATGACAACTATTCCCTTCTTTTATATCATCAACCCACCTAACATTAGGTATACTTTTGTTCTTATGTATTTCCTCATTAACCGTTTATACAACACTTATGGCAGGCTGATCATCAAACTCTAAATATGCTTTACTAGGAGCTATTCGAGCTATAGCTCAAACAATTTCTTATGAAGTAACTATAACTTTAATTATCATTTTTTACCTATTTATAGCAATACAAATAGATATTGTAAGAATTCGCATAACAAATATATCTGCCTGAGCAGTTATATTATTTTTACCTTTAAGAGCTATATGGTTAGCAGTTATTCTTGCAGAAACAAATCGAGCCCCCTTCGATTTCGCAGAAGGAGAGTCAGAATTAGTTTCATGATTTAATATTGAATATGGAAGAGCTGGATTCGCCTTTTTATTCATAGCAGAGTACAGAAACATTCTAATAATAAGCCTTATAACTTCATGNNNNNNNNNNNNNNNNNNNNNNNNNNNNNNNNNNNNNNNNNNNNNNNNNNNNNNNNNNNNNNNNNNNNNNNNNNNNNNNNNNNNNNNNNNNNNNNNNNNNNNNNNNNNNNNNNNNNNNNNNNNNNNNNNNNNNNNNNNNNNNNNNNNNNNNNNNN
Lasmigona_compressa_isolate_H2975 NNNNNNNNNNNNNNNNNNNNNNNNNNNNNNNNNNNNNNNNNNNNNNNNNNNNNNNNNNNNNNNNNNNNNNNNNNNNNNNNNNNNNNNNNNNNNGTTAGGGGATGATCAATTATATAATGTGATTGTTACGGCTCACGCTTTTATAATAATTTTCTTTTTGGTAATGCCTATGATAATTGGTGGATTTGGTAATTGGCTTATTCCTTTAATAATTGGCGCTCCTGATATGGCTTTTCCTCGATTAAATAATTTAAGATTCTGGCTCCTTGTACCAGCTTTATTTTTACTATTAAGATCTTCATTGGTAGAAAGAGGTGTAGGAACTGGGTGAACAGTGTATCCTCCTTTGTCCGGAAATGTTGCTCATTCTGGGGCTTCGGTAGATTTAGCTATTTTCTCTTTACATCTTGCTGGTGCTTCATCAATTTTAGGTGCTATTAATTTTATTTCTACTGTTGGAAATATGCGGTCTCCTGGTTTGGTTGCTGAGCGAATCCTTTTNNNNNNNNNNNNNNNNNNNNNNNNNNNNNNNNNNNNNNNNNNNNNNNNNNNNNNNNNNNNNNNNNNNNNNNNNNNNNNNNNNNNNNNNNNNNNNNNNNNNNNNNNNNNNNNNNNNNNNNNNNNNNNNNNNNNNNNNNNNNNNNNNNNNNNNNNNNNNNNNNNNNNNNNNNNNNNNNNNNNNNNNNNNNNNNNNNNNNNNNNNNNNNNNNNNNNNNNNNNNNNNNNNNNNNNNNNNNNNNNNNNNNNNNNNNNNNNNNNCGGAAAGGCCCCAATAAATTAGGAATTATTGGTATTCCTCAACCCTTAGCAGATGCCCTAAAACTTTTTGTTAAAGAATGAATTACTCCCTCGTCCTCTAACTTTCTCCCTTTTATTATAACCCCAACAATCATACTTATCTTGGCCTTAAGAATATGACAACTATTCCCTTCTTTTATATCATCAACCCACCTAACATTAGGTATACTTTTGTTCTTATGTATTTCCTCATTAACCGTTTATACAACACTTATGGCAGGCTGATCATCAAACTCTAAATATGCTTTACTAGGAGCTATTCGAGCTATAGCTCAAACAATTTCTTATGAAGTAACTATAACTTTAATTATCATTTTTTACCTATTTATAGCAATACAAATAGATATTGTAAGAATTCGCATAACAAATATATCTGCCTGAGCAGTTATATTATTTTTACCTTTAAGAGCTATATGGTTAGCAGTTATTCTTGCAGAAACAAATCGAGCCCCCTTCGATTTCGCAGAAGGAGAGTCAGAATTAGTTTCAGGATTTAATATTGAATATGGAAGAGCTGGATTCGCCTTTTTATTCATAGCAGAGTACAGAAACATTCTAATAATAAGCCTTATAACTTCATGNNNNNNNNNNNNNNNNNNNNNNNNNNNNNNNNNNNNNNNNNNNNNNNNNNNNNNNNNNNNNNNNNNNNNNNNNNNNNNNNNNNNNNNNNNNNNNNNNNNNNNNNNNNNNNNNNNNNNNNNNNNNNNNNNNNNNNNNNNNNNNNNNNNNNNNNNNN
Lasmigona_compressa_isolate_H2976 NNNNNNNNNNNNNNNNNNNNNNNNNNNNNNNNNNNNNNNNNNNNNNNNNNNNNNNNNNNNNNNNNNNNNNNNNNNNNNNNNNNNNNNNNNNNNGTTAGGGGATGATCAATTATATAATGTGATTGTTACGGCTCACGCTTTTATAATAATTTTCTTTTTGGTAATGCCTATGATAATTGGTGGATTTGGTAATTGGCTTATTCCTTTAATAATTGGCGCTCCTGATATGGCTTTTCCTCGATTAAATAATTTAAGATTCTGGCTCCTTGTACCAGCTTTATTTTTACTATTAAGATCTTCATTGGTAGAAAGAGGTGTAGGAACTGGGTGAACAGTGTATCCTCCTTTGTCCGGAAATGTTGCTCATTCTGGGGCTTCGGTAGATTTAGCTATTTTCTCTTTACATCTTGCTGGTGCTTCATCAATTTTAGGTGCTATTAATTTTATTTCTACTGTTGGGAATATGCGGTCTCCTGGTTTGGTTGCTGAGCGAATTCCTTTATTTGTTTGGGCTGTCACAGTAACAGCTGTAATATTGGTTGCTGCTTTGCCAGTTTTAGCCGGTGCTATTACAATGCTTCTTACTGATCGTAATTTAAATACTTNNNNNNNNNNNNNNNNNNNNNNNNNNNNNNNNNNNNNNNNNNNNNNNNNNNNNNNNNNNNNNNNNNNNNNNNNNNNNNNNNNNNNNNNNNNNNNNNNNNNNNNNNNNNNNNNNNNNNNNNNNNNNNNNNNNNNNNNNNNNNNNNNNNNNNNNNNCGGAAAGGCCCCAATAAATTAGGAATTATTGGTATTCCTCAACCCTTAGCAGATGCCCTAAAACTTTTTGTTAAAGAATGAATTACTCCCTCGTCCTCTAACTTTCTCCCTTTTATTATAACCCCAACAATCATACTTATCTTGGCCTTAAGAATATGACAACTATTCCCTTCTTTTATATCATCAACCCACCTAACATTAGGTATACTTTTGTTCTTATGTATTTCCTCATTAACCGTTTATACAACACTTATGGCAGGCTGATCATCAAACTCTAAATATGCTTTACTAGGAGCTATTCGAGCTATAGCTCAAACAATTTCTTATGAAGTAACTATAACTTTAATTATCATTTTTTACCTATTTATAGCAATACAAATAGATATTGTAAGAATTCGCATAACAAATATATCTGCCTGAGCAGTTATATTATTTTTACCTTTAAGAGCTATATGGTTAGCAGTTATTCTTGCAGAAACAAATCGAGCCCCCTTCGATTTCGCAGAAGGAGAGTCAGAATTAGTTTCAGGATTTAATATTGAATATGGAAGAGCTGGATTCGCCTTTTTATTCATAGCAGAGTACAGAAACATTCTAATAATAAGCCTTATAACTTCATGNNNNNNNNNNNNNNNNNNNNNNNNNNNNNNNNNNNNNNNNNNNNNNNNNNNNNNNNNNNNNNNNNNNNNNNNNNNNNNNNNNNNNNNNNNNNNNNNNNNNNNNNNNNNNNNNNNNNNNNNNNNNNNNNNNNNNNNNNNNNNNNNNNNNNNNNNNN
Lasmigona_compressa_isolate_H3093 NNNNNNNNNNNNNNNNNNNNNNNNNNNNNNNNNNNNNNNNNNNNNNNNNNNNNNNNNNNNNNNNNNNNNNNNNNNNNNNNNNNNNNNNNNNNNGTTAGGGGATGATCAATTATATAATGTGATTGTTACGGCTCACGCTTTTATAATAATTTTCTTTTTGGTAATGCCTATGATAATTGGTGGATTTGGTAATTGGCTTATTCCTTTAATAATTGGCGCTCCTGATATGGCTTTTCCTCGATTAAATAATTTAAGATTCTGGCTCCTTGTACCAGCTTTATTTTTACTATTAAGATCTTCATTGGTAGAAAGAGGTGTAGGAACTGGGTGAACAGTGTATCCTCCTTTGTCCGGAAATGTTGCTCATTCTGGGGCTTCGGTAGATTTAGCTATTTTCTCTTTACATCTTGCTGGTGCTTCATCAATTTTAGGTGCTATTAATTTTATTTCTACTGTTGGGAATATGCGGTCTCCTGGTTTGGTTGCTGAGCGAATTCCTTTATTTGTTTGGGCTGTCACAGTAACAGCTGTAATATTGGTTGCTGCTTTGCCAGTTTTAGCCGGTGCTATTACAATGCTTCTTACTGATCGTAATTTAAATACTTNNNNNNNNNNNNNNNNNNNNNNNNNNNNNNNNNNNNNNNNNNNNNNNNNNNNNNNNNNNNNNNNNNNNNNNNNNNNNNNNNNNNNNNNNNNNNNNNNNNNNNNNNNNNNNNNNNNNNNNNNNNNNNNNNNNNNNNNNNNNNNNNNNNNNNNNNNCGGAAAGGCCCCAATAAATTAGGAATTATTGGTATTCCTCAACCCTTAGCAGATGCCCTAAAACTTTTTGTTAAAGAATGAATTACTCCCTCGTCCTCTAACTTTCTCCCTTTTATTATAACCCCAACAATCATACTTATCTTGGCCTTAAGAATATGACAACTATTCCCTTCTTTTATATCATCAACCCACCTAACATTAGGTATACTTTTGTTCTTATGTATTTCCTCATTAACCGTTTATACAACACTTATGGCAGGCTGATCATCAAACTCTAAATATGCTTTACTAGGAGCTATTCGAGCTATAGCTCAAACAATTTCTTATGAAGTAACTATAACTTTAATTATCATTTTTTACCTATTTATAGCAATACAAATAGATATTGTAAGAATTCGCATAACAAATATATCTGCCTGAGCAGTTATATTATTTTTACCTTTAAGAGCTATATGGTTAGCAGTTATTCTTGCAGAAACAAATCGAGCCCCCTTCGATTTCGCAGAAGGAGAGTCAGAATTAGTTTCAGGATTTAATATTGAATATGGAAGAGCTGGATTCGCCTTTTTATTCATAGCAGAGTACAGAAACATTCTAATAATAAGCCTTATAACTTCATGNNNNNNNNNNNNNNNNNNNNNNNNNNNNNNNNNNNNNNNNNNNNNNNNNNNNNNNNNNNNNNNNNNNNNNNNNNNNNNNNNNNNNNNNNNNNNNNNNNNNNNNNNNNNNNNNNNNNNNNNNNNNNNNNNNNNNNNNNNNNNNNNNNNNNNNNNNN
Lasmigona_compressa_NC_015481 TACTTTGTATTTGTTATTTGCTTTGTGGTCTGGTTTAATTGGATTAGCTTTAAGGCTTTTGATTCGAGCTGAGTTAGGTCAACCAGGAAGGTTGTTAGGGGATGATCAATTATATAATGTGATTGTTACGGCTCACGCTTTTATAATAATTTTCTTTTTGGTAATGCCTATGATAATTGGTGGATTTGGTAATTGGCTTATTCCTTTAATAATTGGCGCTCCTGATATGGCTTTTCCTCGATTAAATAATTTAAGATTCTGGCTCCTTGTACCAGCTTTATTTTTACTATTAAGATCTTCATTGGTAGAAAGAGGTGTAGGAACTGGGTGAACAGTGTATCCTCCTTTGTCCGGAAATGTTGCTCATTCTGGGGCTTCGGTAGATTTAGCTATTTTCTCTTTACATCTTGCTGGTGCTTCATCAATTTTAGGTGCTATTAATTTTATTTCTACTGTTGGGAATATGCGGTCTCCTGGTTTGGTTGCTGAGCGAATTCCTTTATTTGTTTGGGCTGTCACAGTAACAGCTGTAATATTGGTTGCTGCTTTGCCAGTTTTAGCCGGTGCTATTACAATGCTTCTTACTGATCGTAATTTAAATACTTCGTTTTTTGACCCTACGGGAGGGGGTGACCCTATTTTGTATATACATTTGTTTCTCAGCATCTAATCTCTACGTTTATAACATACTTATTAATTTTGTTAGGTGTAGCATTTTTTACTCTATTAGAACGAAAAGCTCTTGGGTACTTTCAAATTCGGAAAGGCCCCAATAAATTAGGAATTATTGGTATTCCTCAACCCTTAGCAGATGCCCTAAAACTTTTTGTTAAAGAATGAATTACTCCCTCGTCCTCTAACTTTCTCCCTTTTATTATAACCCCAACAATCATACTTATCTTGGCCTTAAGAATATGACAACTATTCCCTTCTTTTATATCATCAACCCACCTAACATTAGGTATACTTTTGTTCTTATGTATTTCCTCATTAACCGTTTATACAACACTTATGGCAGGCTGATCATCAAACTCTAAATATGCTTTACTAGGAGCTATTCGAGCTATAGCTCAAACAATTTCTTATGAAGTAACTATAACTTTAATTATCATTTTTTACCTATTTATAGCAATACAAATAGATATTGTAAGAATTCGCATAACAAATATATCTGCCTGAGCAGTTATATTATTTTTACCTTTAAGAGCTATATGGTTAGCAGTTATTCTTGCAGAAACAAATCGAGCCCCCTTCGATTTCGCAGAAGGAGAGTCAGAATTAGTTTCAGGATTTAATATTGAATATGGAAGAGCTGGATTCGCCTTTTTATTCATAGCAGAGTACAGAAACATTCTAATAATAAGCCTTATAACTTCATGCCTACTGACAAGTACACTAATTATATCAATCCCAGTAGCTATTATTTTCCTTTGAGCTCGAGCAAGCTTACCACGCTACCGATATGATCTTCTAATAGCGATAGCCTGAAAATCATTCTTACCTTTAAGGTTAGCTATTTTAATAGCTTTAAGAC
Lasmigona_costata NNNNNNNNNNNNNNNNNNNNNNNNNNNNNNNNNNNNNNNNNNNNNNNNNNNNNNNNNNNNNNNNNNNNNNNNNNNNNNNNNNNNNNNNNNNNNNNNNNNNNNNNNNNNNNNNNNNNNNNNNNNNNNNNNNNNNNNNNNNNNNNNNNNNNNNNNNNNNNNNNNNNNNNNNNNNNNNNNNNNNNNNNNNNNNNNNNNNNNNNNNNNNNNNNNNNNNNNNNNNNNNNNNNNNNNNNNNNNNNNNNNNNNNNNNNNNNNNNNNNNNNNNNNNNNNNNNNNNNNNNNNNNNNNNNNNNNNNNNNNNNNNNNNNNNNNNNNNNNNNNNNNNNNNNNNNNNNNNNNNNNNNNNNNNNNNNNNNNNNNNNNNNNNNNNNNNNNNNNNNNNNNNNNNNNNNNNNNNNNNNNNNNNNNNNNNNNNNNNNNNNNNNNNNNNNNNNNNNNNNNNNNNNNNNNNNNNNNNNNNNNNNNNNNNNNNNNNNNNNNNNNNNNNNNNNNNNNNNNNNNNNNNNNNNNNNNNNNNNNNNNNNNNNNNNNNNNNNNNNNNNNNNNNNNNNNNNNNNNNNNNNNNNNNNNNNNNNNNNNNNNNNNNNNNNNNNNNNNNNNNNNNNNNNNNNNNNNNNNNNNNNNNNNNNNNNNNNNNNNNNNNNNNNNNNNNNNNNNNNNNNNNNNNNNNNNNNNNCCTTTATTACATACCTATTAATTTTACTGGCTGTAGCATTTTTTACTTTATTAGAACGAAAAGCTCTTGGGTATTTCCAGATTCGAAAAGGCCCCAATAAGTTAGGAATCATTGGCATCCCTCAACCTTTGGCAGATGCCCTAAAACTCTTTGTGAAGGAATGAATTACCCCTATGTCTTCCAACTCACTCCCCTTTATCTTAACCCCAACAGCTATACTTATCTTAGCTTTAAGAATATGACAACTATTCCCCTCTTTTATAGTATCAACCCAACTCAAATTAGGTATACTCCTGTTTTTATGCATCTCTTCATTAGCTGTTTACACAACCCTTATAGCAGGCTGATCATCAAACTCTAAATATGCACTACTCGGTGCCATTCGAGCTATAGCCCAAACAATTTCTTATGAAGTAACTATAACCTTAATAATTATTTTTTACCTATTTTTAACTATACAGATAGATATTGTAAGAATTCGCATGATAAATATATCTATATGAGCAGTCGCCTTATTCCTTCCCTTAAGGGTTATGTGGTTAGCGGTTATTTTAGCAGAAACAAACCGAGCCCCATTCGATTTTGCAGAAGNNNNNNNNNNNNNNNNNNNNNNNNNNNNNNNNNNNNNNNNNNNNNNNNNNNNNNNNNNNNNNNNNNNNNNNNNNNNNNNNNNNNNNNNNNNNNNNNNNNNNNNNNNNNNNNNNNNNNNNNNNNNNNNNNNNNNNNNNNNNNNNNNNNNNNNNNNNNNNNNNNNNNNNNNNNNNNNNNNNNNNNNNNNNNNNNNNNNNNNNNNNNNNNNNNNNNNNNNNNNNNNNNNNNNNNNNNNNNNNNNNNNNNNNNNNNNNNNNNNNNNNNNNN
Lasmigona_costata_isolate_BM17261 NNNNNNNNNNNNNNNNNNNNNNNNNNNNNNNNNNNNNNNNNNNNNNNNNNNNNNNNNNNNNNNNNNNNNNNNNNNNNNNNNNNNNNNNNNNNNNNNNNNNNNNNNNNNNNNNNNNNNNNNNNNNNNNNNNNNNNNNNNNNNNNNNNNNNNNNNNNNNNNNNNNNNNNNNNNNNNNNNNNNNNNNNNNNNNNNNNNNNNNNNNNNNNNNNNNNNNNNNNNNNNNNNNNNNNNNNNNNNNNNNNNNNNNNNNNNNNNNNNNNNNNNNNNNNNNNNNNNNNNNNNNNNNNNNNNNNNNNNNNNNNNNNNNNNNNNNNNNNNNNNNNNNNNNNNNNNNNNNNNNNNNNNNNNNNNNNNNNNNNNNNNNNNNNNNNNNNNNNNNNNNNNNNNNNNNNNNNNNNNNNNNNNNNNNNNNNNNNNNNNNNNNNNNNNNNNNNNNNNNNNNNNNNNNNNNNNNNNNNNNNNNNNNNNNNNNNNNNNNNNNNNNNNNNNNNNNNNNNNNNNNNNNNNNNNNNNNNNNNNNNNNNNNNNNNNNNNNNNNNNNNNNNNNNNNNNNNNNNNNNNNNNNNNNNNNNNNNNNNNNNNNNNNNNNNNNNNNNNNNNNNNNNNNNNNNNNNNNNNNNNNNNNNNNNNNNNNNNNNNNNNNNNNNNNNNNNNNNNNNNNNNNNNNNNNNNNNNNNNNNNATTACATACCTATTAATTTTACTGGCTGTAGCATTTTTTACTTTATTAGAACGAAAAGCTCTTGGGTATTTCCAGATTCGAAAAGGTCCCAATAAGTTAGGAATCATTGGCATCCCTCAACCTTTAGCAGATGCCCTAAAACTCTTTGTGAAGGAATGAATTACCCCTATATCTTCCAACTCACTCCCCTTTATCTTAACCCCAACAGCTATACTTATCTTAGCTTTAAGAATATGACAACTATTCCCCTCTTTTATAGTATCAACCCAACTCAGATTAGGCATACTCCTGTTTTTATGCATCTCTTCATTAGCCGTTTACACAACCCTTATAGCAGGTTGATCATCAAACTCTAAATATGCACTACTCGGTGCCATTCGAGCTATAGCCCAAACAATTTCTTACGAAGTAACTATAACCTTAATAATTATTTTTTACCTATTTTTAACCATACAGATAGATATCGTAAGAATTCGCATGATAAATATATCTATATGAGCAATCGCCTTATTCCTTCCCTTAAGGGTTATGTGATTAGCGGTTATTTTAGCAGAAACAAACCGAGCCCCATTCGATTTTGCAGAAGNNNNNNNNNNNNNNNNNNNNNNNNNNNNNNNNNNNNNNNNNNNNNNNNNNNNNNNNNNNNNNNNNNNNNNNNNNNNNNNNNNNNNNNNNNNNNNNNNNNNNNNNNNNNNNNNNNNNNNNNNNNNNNNNNNNNNNNNNNNNNNNNNNNNNNNNNNNNNNNNNNNNNNNNNNNNNNNNNNNNNNNNNNNNNNNNNNNNNNNNNNNNNNNNNNNNNNNNNNNNNNNNNNNNNNNNNNNNNNNNNNNNNNNNNNNNNNNNNNNNNNNNNNN
[truncated: 441,021 more chars]
