# Supplementary material for: ﻿A new endemic freshwater mussel (Bivalvia, Unionidae) genus and species, Ligodontaobscura, from the Yadkin-Pee Dee River drainage in North Carolina, USA
Source: Zookeys. 2025 Aug 7;1248:245–65. doi: 10.3897/zookeys.1248.152952 (PMC12355189; doi:10.3897/zookeys.1248.152952)
Supplement: Supplementary material 1 — Ligodontaobscura supplemetary genetic datasets [file zookeys-1248-245_article-152952__-s001.zip › LIOB-Supplementary_6-6-2025_ZOOKEYS-152952/Supplementary/Datasets/Microdonta_COI_partition.txt]

DNA, COI_1 = 1-658\3
DNA, COI_2 = 2-658\3
DNA, COI_3 = 3-658\3
