# Supplementary material for: ﻿A new endemic freshwater mussel (Bivalvia, Unionidae) genus and species, Ligodontaobscura, from the Yadkin-Pee Dee River drainage in North Carolina, USA
Source: Zookeys. 2025 Aug 7;1248:245–65. doi: 10.3897/zookeys.1248.152952 (PMC12355189; doi:10.3897/zookeys.1248.152952)
Supplement: Supplementary material 1 — Ligodontaobscura supplemetary genetic datasets [file zookeys-1248-245_article-152952__-s001.zip › LIOB-Supplementary_6-6-2025_ZOOKEYS-152952/Supplementary/Datasets/Microdonta_ITS1.phy]

 244 682
Lasmigona_decorata_CAC15 -------------------------------------------------------------------------------AC-AAGCGGGACAA----GCACGCACG----GAAA---------AGCAAAAAGACTGGGTTGCGGAGGTGACAAGAGCGCTTCCTTCTCGGTCTATAAAC--CAGTGTARATCCATGGCCG---TTGGTC--GGGGGTACCTAAGTCCGAAGTAGGCCCGCATGCTTCGGCGGGGCATGTTCGACGAGAGCTTGGGTACAGCGATGGTTTAAAGATAGAGCTTCCAGCTACG--CCCCCGCCAC-TTTTCC-TTTTCCGCCTCGTGCGGTTATATCTTTGCGTTACC-AATGTCTC-----AAAACATCG--------AAAGAAGAGAAGGTGTGTGTGT---------GTGTG------TGTGTGGTATTAGTCCTTCTTATCGACGAGC-TC--TTGTCGATTTGCTCGGGC-AG------ACTA---CTAC---TACT------ACTACACCTTT-----TCGG-TTCGATGC--GGGATCGATCCGTCTCGTTCGTTGCCGGACGGCCAATCGATTCTAATCC-TTACAAGCCC-AGCTCT-GGGGCGARAAAGGAAATTACTCTAAGCGGTGGATCACTNGGCTCGTGGGTCGATGAA
Lasmigona_decorata_CAC17 ----------------------------------------------------------------------------------AAGCGGGACAA----GCACGCACG----GAAA---------AGCAAAAAGACTGGGTTGCGGAGGTGACAAGAGCGCTTCCTTCTCGGTCTATAAAC--CAGTGTAGATCCATGGNNN---NNNNNN--NNNNNNNNNNNNNNNNNNNNNNNNNNNNNNNNNNNNNNNNNNNNNNNNNNNNNNNNNNNNNNNNNNNNNNNNNNNNNNNNNNNNNNNNNNNNNNNNNNNN--NNNNNNNNNN-NNNNNN-NNNNNNNNNNNNNNNNNNNNNNNNNNNNNNNNNNN-NNNNNNNN-----NNNNNNNNN--------NNNNNNNNNNNNNNNNNNNNNN---------NNNNN------NNNNNNNNNNNNNNNNNNNNNNNNNNNNNNN-NN--NNNNNNNNNNNCTCGGGC-AG------ACTA---CTAC---TACT------ACTACACCTTT-----TCGG-TTCGATGC--GNGATCGATCCGTCTCGTTCGTTGCCGGACGGCCAATCGATTCTAATCC-TTACAAGCCC-AGCTCT-GGGGCGAGAAAGGAAATTA--------------------------------------
Lasmigona_decorata_CAC16 -----------------------------------------------------------------------------------------------------------------------------------------------------------------------------------------------------------------------------TARTCCGAAGTAGGCCCGCATGCTTCGGCGGGGCATGTTCGACGARAGCTTGGGTACAGCGATGGTTTAAAGATAGAGCTTCCAGCTACS--CCCCCGCCAC-TTTTCC-TTTTCCGCCTCGTGCGGTTATATCTTTGCGTTACC-AATGTCTC-----AAAACATCG--------AAAGAARARAAGGTGTGTGTGT---------GTGTG------TGTGTGGTATTANTCCTTCTTATCGACGAKC-TC--TTGTCGATTTGCTCGGGC-AN------ACTA---CTAC---TACT------ACTACACCTTT-----TCGG-TTCGATGC--GGGATCGATCCSTCTCGTTCGTTGCCGGACGGCCAATCNATTCTAATCC-TTACAAGCCC-ANCTCT-GGGGCGARAAAGGAAATTACTCTAAGCGGTGGATCACTC------------------
Lasmigona_subviridis_AF091331 TCCGTAGGTGAACCTGCGGAAGGATCATTACCAAAAAACTGTAAAAAGAAAGCTCCGAGTTGGCTTTACTT---TTTTACA-AAGCGGGACAA----GCACGCACG----GAAA---------AGCAAAAAGACTGGGTTGCGGAGGTGACAAGAGCGCTTCCTTCTCGGTCTATAAAC--CAGTGTAGATCCATGGCCG---TTGGTC--GGGGGTACCTAAGTCCGAAGTAGGCCCGCATGCTTCGGCGGGGCATGTTCGACGAGAGCTTGGGTACAGCGATGGTTTAAAGATAGAGCTTCCAGCTACG--CCCCCGCCAC-TTTTCCTTTTTCCGCCTCGTGCGGTTATATCTTTGCGTTACC-AATGTCTC-----AAAACATCG--------AAAGAAGAGAAG-------------------GTGTG------TGTGTGGTATTAGTCCTTCTTATCGACGAGC-TC--TTGTCGATTTGCTCGGGC-AG---------A---CTAC---TACT------ACTACACCTTT-----TCGG-TTCGATGC--GGGATCGATCCGTCTCGTTCGTTGCCGGACGGCCAATCGATTCTAATCC-TTACAAGCCC-AGCTCT-GGGGCGAGAAAGGAAATTACTCTAAGCGGTGGATCACTCGGCTCGTGGGTCGATGAA
Lasmigona_subviridis_AF093838 TCCGTAGGTGAACCTGCGGAAGGATCATTACCAAAAAACTGTAAAAAGAAAGCTCAGAGTTGGCTTTACTT---TTTTACA-AAGCGGGACAA----GCACGCACG----GAAA---------AGCAAAAAGACTGGGTTGCGGAGGTGACCAGAGCGCTTCCTTCTCGGTCTATAAAC--CAGTGTAGATCCATGGCCG---TTGGTC--GGGGGTACCTAAGTCCGAAGTAGGCCCGCATGCTTCGGCGGGGCATGTTCGACGAGAGCTTGGGTACAGCGATGGTTTAAAGATAGAGCTTCCAGCTACG--CCCCCGCCAC-TTTTCCTTTTTCCGCCTCGTGCGGTTATATCTTTGCGTTACC-AATGTCTC-----AAAACATCG--------AAAGAAGAGAAG------GTGT---------GTGTG------TGTGTGGTATTAGTCCTTCTTATCGACGAGC-TC--TTGTCGATTTCCTCGGGC-AG---------A---CTAC---TACT------ACTACACCTTT-----TCGG-TTCGATGC--GGGATCGATCCGTCTCGTTCGTTGCCGGACGGCCAATCGATTCTAATCC-TTACAAGCCC-AGCTCT-GGGGCGAGAAAGGAAATTACTCTAAGCGGTGGATCACTCGGCTCGTGGGTCGATGAA
Ligodonta_obscura_D116 TCCGTAGGTGAACCTGCGGAAGGATCATTACC-AAAAACTGTAAAAAGAAAGCTCCGAGTTGGCTTTACTT---TTTTTAC-AAGCGGGACAA----GCACGCACG----AAAACCGAGGCAAAAAAAATAGACCGGGTTGCGGAGGTGACAAGAGCGCTTCCTTCTTGGTCTCTAAAC--GAGTGTAGATCCATGGCCG--TTTTGTC--GGGGGTACCTAAGTCCGAAGTAGGCCCGCATGCTTCGGCGGGGCATGTTCGACGAGAGCTTGGGTACAGCGATGGTTTAAAGATAGAGCTTCCAGCTACG--CCCCCGCCACTTTTTCC-TTTTCCGCCTCGTGCGGTTTTATCTTTGCGTTACC-AATGTCTC-----AAAACATCG--------AAAGCAGACAGG-CGTGTGTGT---------GTGTG------TCTGTGGTACTAGTCCTTCTTGTCGACGAGC-TC--TTGTCGATTTGCTCGGGC-AG------ACTA---CTAC---TACT------ACTACACCCTG-----TCGG-TTCGATGC--GGGATCGATCCGTCTCGTTCGTTGCCGGACGGCCAATCGATTCTAATCC-TTGCAAGCCC-AGCTCT-AAGGCGAGAAAGGAAA-----------------------------------------
Ligodonta_obscura_D117 ---------------------------------------------------------------------------------------------------------------------------------------------------------------------------------------------------------------------------------------------------------------------------------------------------------------------------------------------------------------------------------------------------------------------------GTGTGTGT---------GTGTG------TCTGTGGTACTAGTCCTTCTTGTCGACGAGC-TC--TTGTCGATTTGCTCGGGC-AG------ACTA---CTAC---TACT------ACTACACCCTG-----TCGG-TTCGATGC--GGGATCGATCCGTCTCGTTCGTTGCCGGACGGCCAATCGATTCTAATCC-TTGCAAGCCC-AGCTCT-AAGGCGAGAAAGGAAA-----------------------------------------
Ligodonta_obscura_D119 TCCGTAGGTGAACCTGCGGAAGGATCATTACC-AAAAACTGTAAAAAGAAAGCTCCGAGTTGGCTTTACTT---TTTTTAC-AAGCGGGACAA----GCACGCACG----AAAACCGAGGCAAAAAAAATAGACCGGGTTGCGGAGGTGACAAGAGCGCTTCCTTCTTGGTCTCTAAAC--GAGTGTAGATCCATGGCCG--TTTTGTC--GGGGGTACCTAAGTCCGAAGTAGGCCCGCATGCTTCGGCGGGGCATGTTCGACGAGAGCTTGGGTACAGCGATGGTTTAAAGATAGAGCTTCCAGCTACG--CCCCCGCCACTTTTTCC-TTTTCCGCCTCGTGCGGTTTTATCTTTGCGTTACC-AATGTCTC-----AAAACATCG--------AAAGCAGACAGG-CGTGTGTGT---------GTGTGTGTGTGTCTGTGGTACTAGTCCTTCTTGTCGACGAGC-TC--TTGTCGATTTGCTCGGGC-AGACTACTACTA---CTAC---TACT------ACTACACCCTG-----TCGG-TTCGATGC--GGGATCGATCCGTCTCGTTCGTTGCCGGACGGCCAATCGATTCTAATCC-TTGCAAGCCC-AGCTCT-AAGGCGAGAAAGGAAA-----------------------------------------
Ligodonta_obscura_253 -----------------------------------------------GAAAGCTCCGAGTTGGCTTTACTT---TTTTTAC-AAGCGGGACAA----GCACGCACG----AAAACCGAGGCAAAAAAAATAGACCGGGTTGCGGAGGTGACAAGAGCGCTTCCTTCTTGGTCTCTAAAC--GAGTGTAGATCCATGGCCG--TTTTGTC--GGGGGTACCTAAGTCCGAAGTAGGCCCGCATGCTTCGGCGGGGCATGTTCGACGAGAGCTTGGGTACAGCGATGGTTTAAAGATAGAGCTTCCAGCTACG--CCCCCGCCACTTTTTCC-TTTTCCGCCTCGTGCGGTTTTATCTTTGCGTTACC-AATGTCTC-----AAAACATCG--------AAAGCAGACAGG-CGTGTGTGT---------GTGTGTGTGTGTCTGTGGTACTAGTCCTTCTTGTCGACGAGC-TC--TTGTCGATTTGCTCGGGC-AGACTACTACTA---CTAC---TACT------ACTACACCCTG-----TCGG-TTCGATGC--GGGATCGATCCGTCTCGTTCGTTGCCGGACGGCCAATCGATTCTAATCC-TTGCAAGCCC-AGCTCT-AAGGCGAGAAAGGAAA-----------------------------------------
Ligodonta_obscura_252 ---------------------------------AAAAACTGTAAAAAGAAAGCTCCGAGTTGGCTTTACTT---TTTTTAC-AAGCGGGACAA----GCACGCACG----AAAACCGAGGCAAAAAAAATAGACCGGGTTGCGGAGGTGACAAGAGCGCTTCCTTCTTGGTCTCTAAAC--GAGTGTAGATCCATGGCCG--TTTTGTC--GGGGGTACCTAAGTCCGAAGTAGGCCCGCATGCTTCGGCGGGGCATGTTCGACGAGAGCTTGGGTACAGCGATGGTTTAAAGATAGAGCTTCCAGCTACG--CCCCCGCCACTTTTTCC-TTTTCCGCCTCGTGCGGTTTTATCTTTGCGTTACC-AATGTCTC-----AAAACATCG--------AAAGCAGACAGG-CGTGTGTGT---------GTGTGTGTGTGTCTGTGGTACTAGTCCTTCTTGTCGACGAGC-TC--TTGTCGATTTGCTCGGGC-AGACTACTACTA---CTAC---TACT------ACTACACCCTG-----TCGG-TTCGATGC--GGGATCGATCCGTCTCGTTCGTTGCCGGACGGCCAATCGATTCTAATCC-TTGCAAGCCC-AGCTCT-AAGGCGAGAAAGGAAA-----------------------------------------
Ligodonta_obscura_268 -----------------------------------------------------------------------------------------------------------------ACCGAGGCAAAAAAAATAGACCGGGTTGCGGAGGTGACAAGAGCGCTTCCTTCTTGGTCTCTAAAC--GAGTGTARATCCWTGGCCG--TTTTGTC--GGGGGTACCTAAGTCCGAAGTAGGCCCGCATGCTTCGGCGGGGCATGTTCGACGAGAGCTTGGGTACAGCGATGGTTTAAAGATAGAGCTTCCAGCTACG--CCCCCGCCACTTTTTCC-TTTTCCGCCTCGTGCGGTTTTATCTTTGCGTTACC-AATGTCTC-----AAAACATCG--------AAAGCAGACAGG-CGTGTGGGT---------GTGTGTGTGTGTGTCTG---------------------------------------------------------------------------------------------------------------------------------------------------------------------------------------------------------------------------------------------
Ligodonta_obscura_Lasu2 ---------------------------------AAAAACTGTAAAAAGAAAGCTCCGAGTTGGCTTTACTT---TTTTTAC-AAGCGGGACAA----GCACGCACG----AAAACCGAGGCAAAAAAAATAGACCGGGTTGCGGAGGTGACAAGAGCGCTTCCTTCTTGGTCTCTAAAC--GAGTGTARATCCATGGCCG--TTTTGTC--GGGGGTACCTAAGTCCGAAGTAGGCCCGCATGCTTCGGCGGGGCATGTTCGACGARAGCTTGGGTACAGCGATGGTTTAAAGATAGAGCTTCCAGCTACG--CCCCCGCCACTTTTTCC-TTTTCCGCCTCGTGCGGTTTTATCTTTGCGTTACC-AATGTCTC-----AAAACATCG--------AAAGCAGACAGG-CGTGTGTGT---------GTGTGTGTGTGTCTGTGGTACTAGTCCTTCTYGTSGWCGAGC-TS--TTGTCGATKKGCTSGGGC-AG------ACTA---CTAC---TACT------ACTACACCCTG-----TCGG-TTCGATGC--GGGATCGATCCGTCTCGTTCGTTGCCGGACGGCCAATCGATTCTAATCC-TTGCAAGCCC-AGCTCT-AAGGCGAGAAAGGAAA-----------------------------------------
Ligodonta_obscura_272 -----------------------------------------------------------------------------------------------------------------ACCGAGGCAAAAAAAATAGACCGGGTTGCGGAGGTGACAAGAGCGCTTCCTTCTTGGTCTCTAAAC--GAGTGTAGATCCATGGCCG--TTTTGTC--GGGGGTACCTAAGTCCGAAGTAGGCCCGCATGCTTCGGCGGGGCATGTTCGACGAGAGCTTGGGTACAGCGATGGTTTAAAGATAGAGCTTCCAGCTACG--CCCCCGCCACTTTTTCC-TTTTCCGCCTCGTGCGGTTTTATCTTTGCGTTACC-AATGTCTC-----AAAACATCG--------AAAGCAGACAGG-CGTGTGTGT---------GTGTGTGTGTGTCTGTGGTACTAGTCCTT-------------------------------------------------------------------------CACCCTG-----TCGG-TTCGATGC--GGGATCGATCCGTCTCGTTCGTTGCCGGACGGCCAATCGATTCTAATCC-TTGCAAGCCC-AGCTCT-AAGGCGAGAAAGGAAA-----------------------------------------
Ligodonta_obscura_Lasu1 -------------------------------------------------AAGCTCCGAGTTGGCTTTACTT---TTTTTAC-AAGCGGGACAA----GCACGCACG----AAAACCGAGGCAAAAAAAATAGACCGGGTTGCGGAGGTGACAAGAGCGCTTCCTTCTTGGTCTCTAAAC--GAGTGTAGATCCATGGCCG--TTTTGTC--GGGGGTACCTAAGTCCGAAGTAGGCCCGCATGCTTCGGCGGGGCATGTTCGACGAGAGCTTGGGTACAGCGATGGTTTAAAGATAGAGCTTCCAGCTACG--CCCCCGCCACTTTTTCC-TTTTCCGCCTCGTGCGGTTTTATCTTTGCGTTACC-AATGTCWC-----AAAACATCG--------AAAGCAGACAGG-CGTGTGTGT---------GTGTGT--------------------------------------------------------------------ACTA---CTAC---TACT------ACTACACCCTG-----TCGG-TTCGATGC--GGGATCGATCCGTCTCGTTCGTTGCCGGACGGCCAATCGATTCTAATCC-TTGCAAGCCC-AGCTCT-AAGGCGAGAAAGGA-------------------------------------------
Alasmidonta_arcula_AarcAlt001 ---GTAGGTGAACCTGCGGAAGGATCATTACC-AAAAACTGT-AAAAGAAAGCTCCGAGTTGGCTTT--TC---TTTTTAC-AAGCGGGACAA----GCACGCACG----AGAA--AACC---GAAAAAAAGACTGGGTTGCGGAGGTGACAAGAGCGCTTCCTTCTCGGTCTCTAAAC--AAGTGTAGATCCATGGCCG---TTTGTC--GGGGGTACCTAAGTCCGAAGTAGGCCCGCATGCTTCGGCGGGGCATGTTCGACGAGAGCTTGGGTACAGCGATGGTTTAAAGATAGAGCTTCCAGCTACG--CCCCCGCCAC-TTTTCC-TTTTCCGCCTCGTGCGGTTTTATCTTTGCGTTATC-AATGTCTC-----AAAACATCG-------AAAAGCAGAGAGG-CGTGTGTGT---------GTGCG-----GTGTGTGGTACTAGTCCTTCTTATCGACGAGC-TC--TTGTCAATTTGCTCGGGC-AG------ACCC---CTGC---TGCT------ACTACACCCTG-----TCGG-TTCGATGC--GGGATCGATCCGTCTCGTTCGTTGCCGGACGGCCAATCGATTCTAATCC-TTGCAAGCCC-AGCTCT-GGGGCGAGAAAGGAAATTACTCTAAGCGGTGGATCACTCGGCTCGTGGGTCGATGAA
Alasmidonta_arcula_AarcAlt002 ---GTAGGTGAACCTGCGGAAGGATCATTACC-AAAAACTGT-AAAAGAAAGCTCCGAGTTGGCTTT--TC---TTTTTAC-AAGCGGGACAA----GCACGCACG----AGAA--AACC---GAAAAAAAGACTGGGTTGCGGAGGTGACAAGAGCGCTTCCTTCTCGGTCTCTAAAC--AAGTGTAGATCCATGGCCG---TTTGTC--GGGGGTACCTAAGTCCGAAGTAGGCCCGCATGCTTCGGCGGGGCATGTTCGACGAGAGCTTGGGTACAGCGATGGTTTAAAGATAGAGCTTCCAGCTACG--CCCCCGCCAC-TTTTCC-TTTTCCGCCTCGTGCGGTTTTATCTTTGCGTTATC-AATGTCTC-----AAAACATCG-------AAAAGCAGAGAGG-CGTGTGTGT---------GTGCG-----GTGTGTGGTACTAGTCCTTCTTATCGACGAGC-TC--TTGTCAATTTGCTCGGGC-AG------ACCC---CTGC---TGCT------ACTACACCCTG-----TCGG-TTCGATGC--GGGATCGATCCGTCTCGTTCGTTGCCGGACGGCCAATCGATTCTAATCC-TTGCAAGCCC-AGCTCT-GGGGCGAGAAAGGAAATTACTCTAAGCGGTGGATCACTCGGCTCGTGGGTCGATGAA
Alasmidonta_arcula_AarcAlt003 ----TAGGTGAACCTGCGGAAGGATCATTACC-AAAAACTGT-AAAAGAAAGCTCCGAGTTGGCTTT--TC---TTTTTAC-AAGCGGGACAA----GCACGCACG----AGAA--AACC---GAAAAAAAGACTGGGTTGCGGAGGTGACAAGAGCGCTTCCTTCTCGGTCTCTAAAC--AAGTGTAGATCCATGGCCG---TTTGTC--GGGGGTACCTAAGTCCGAAGTAGGCCCGCATGCTTCGGCGGGGCATGTTCGACGAGAGCTTGGGTACAGCGATGGTTTAAAGATAGAGCTTCCAGCTACG--CCCCCGCCAC-TTTTCC-TTTTCCGCCTCGTGCGGTTTTATCTTTGCGTTATC-AATGTCTC-----AAAACATCG-------AAAAGCAGAGAGG-CGTGTGTGT---------GTGCG-----GTGTGTGGTACTAGTCCTTCTTATCGACGAGC-TC--TTGTCAATTTGCTCGGGC-AG------ACCC---CTGC---TGCT------ACTACACCCTG-----TCGG-TTCGATGC--GGGATCGATCCGTCTCGTTCGTTGCCGGACGGCCAATCGATTCTAATCC-TTGCAAGCCC-AGCTCT-GGGGCGAGAAAGGAAATTACTCTAAGCGGTGGATCACTCGGCTCGTGGGTCGATGAA
Alasmidonta_arcula_AarcSav011 ----TAGGTGAACCTGCGGAAGGATCATTACC-AAAAACTGT-AAAAGAAAGCTCCGAGTTGGCTTT--TC---TTTTTAC-AAGCGGGACAA----GCACGCACG----AGAA--AACC---GAAAAAAAGACTGGGTTGCGGAGGTGACAAGAGCGCTTCCTTCTCGGTCTCTAAAC--AAGTGTAGATCCATGGCCG---TTTGTC--GGGGGTACCTAAGTCCGAAGTAGGCCCGCATGCTTCGGCGGGGCATGTTCGACGAGAGCTTGGGTACAGCGATGGTTTAAAGATAGAGCTTCCAGCTACG--CCCCCGCCAC-TTTTCC-TTTTCCGCCTCGTGCGGTTTTATCTTTGCGTTATC-AATGTCTC-----AAAACATCG-------AAAAGCAGAGAGG-CGTGTGTGT---------GTGCG-----GTGTGTGGTACTAGTCCTTCTTATCGACGAGC-TC--TTGTCAATTTGCTCGGGC-AG------ACCC---CTGC---TGCT------ACTACACCCTG-----TCGG-TTCGATGC--GGGATCGATCCGTCTCGTTCGTTGCCGGACGGCCAATCGATTCTAATCC-TTGCAAGCCC-AGCTCT-GGGGCGAGAAAGGAAATTACTCTAAGCGGTGGATCACTCGGCTCGTGGGTCGATGAA
Alasmidonta_arcula_AarcAlt004 -------GTGAACCTGCGGAAGGATCATTACC-AAAAACTGT-AAAAGAAAGCTCCGAGTTGGCTTT--TC---TTTTTAC-AAGCGGGACAA----GCACGCACG----AGAA--AACC---GAAAAAAAGACTGGGTTGCGGAGGTGACAAGAGCGCTTCCTTCTCGGTCTCTAAAC--AAGTGTAGATCCATGGCCG---TTTGTC--GGGGGTACCTAAGTCCGAAGTAGGCCCGCATGCTTCGGCGGGGCATGTTCGACGAGAGCTTGGGTACAGCGATGGTTTAAAGATAGAGCTTCCAGCTACG--CCCCCGCCAC-TTTTCC-TTTTCCGCCTCGTGCGGTTTTATCTTTGCGTTATC-AATGTCTC-----AAAACATCG-------AAAAGCAGAGAGG-CGTGTGTGT---------GTGCG-----GTGTGTGGTACTAGTCCTTCTTATCGACGAGC-TC--TTGTCAATTTGCTCGGGC-AG------ACCC---CTGC---TGCT------ACTACACCCTG-----TCGG-TTCGATGC--GGGATCGATCCGTCTCGTTCGTTGCCGGACGGCCAATCGATTCTAATCC-TTGCAAGCCC-AGCTCT-GGGGCGAGAAAGGAAATTACTCTAAGCGGTGGATCACTCGGCTCGTGGGTCGAT---
Alasmidonta_arcula_AarcAlt005 ------GGTGAACCTGCGGAAGGATCATTACC-AAAAACTGT-AAAAGAAAGCTCCGAGTTGGCTTT--TC---TTTTTAC-AAGCGGGACAA----GCACGCACG----AGAA--AACC---GAAAAAAAGACTGGGTTGCGGAGGTGACAAGAGCGCTTCCTTCTCGGTCTCTAAAC--AAGTGTAGATCCATGGCCG---TTTGTC--GGGGGTACCTAAGTCCGAAGTAGGCCCGCATGCTTCGGCGGGGCATGTTCGACGAGAGCTTGGGTACAGCGATGGTTTAAAGATAGAGCTTCCAGCTACG--CCCCCGCCAC-TTTTCC-TTTTCCGCCTCGTGCGGTTTTATCTTTGCGTTATC-AATGTCTC-----AAAACATCG-------AAAAGCAGAGAGG-CGTGTGTGT---------GTGCG-----GTGTGTGGTACTAGTCCTTCTTATCGACGAGC-TC--TTGTCAATTTGCTCGGGC-AG------ACCC---CTGC---TGCT------ACTACACCCTG-----TCGG-TTCGATGC--GGGATCGATCCGTCTCGTTCGTTGCCGGACGGCCAATCGATTCTAATCC-TTGCAAGCCC-AGCTCT-GGGGCGAGAAAGGAAATTACTCTAAGCGGTGGATCACTCGGCTCGTGGGTCGATGAA
Alasmidonta_arcula_AarcSav010 ------GGTGAACCTGCGGAAGGATCATTACC-AAAAACTGT-AAAAGAAAGCTCCGAGTTGGCTTT--TC---TTTTTAC-AAGCGGGACAA----GCACGCACG----AGAA--AACC---GAAAAAAAGACTGGGTTGCGGAGGTGACAAGAGCGCTTCCTTCTCGGTCTCTAAAC--AAGTGTAGATCCATGGCCG---TTTGTC--GGGGGTACCTAAGTCCGAAGTAGGCCCGCATGCTTCGGCGGGGCATGTTCGACGAGAGCTTGGGTACAGCGATGGTTTAAAGATAGAGCTTCCAGCTACG--CCCCCGCCAC-TTTTCC-TTTTCCGCCTCGTGCGGTTTTATCTTTGCGTTATC-AATGTCTC-----AAAACATCG-------AAAAGCAGAGAGG-CGTGTGTGT---------GTGCG-----GTGTGTGGTACTAGTCCTTCTTATCGACGAGC-TC--TTGTCAATTTGCTCGGGC-AG------ACCC---CTGC---TGCT------ACTACACCCTG-----TCGG-TTCGATGC--GGGATCGATCCGTCTCGTTCGTTGCCGGACGGCCAATCGATTCTAATCC-TTGCAAGCCC-AGCTCT-GGGGCGAGAAAGGAAATTACTCTAAGCGGTGGATCACTCGGCTCGTGGGTCGATGA-
Alasmidonta_arcula_AarcSav009 --------TGAACCTGCGGAAGGATCATTACC-AAAAACTGT-AAAAGAAAGCTCCGAGTTGGCTTT--TC---TTTTTAC-AAGCGGGACAA----GCACGCACG----AGAA--AACC---GAAAAAAAGACTGGGTTGCGGAGGTGACAAGAGCGCTTCCTTCTCGGTCTCTAAAC--AAGTGTAGATCCATGGCCG---TTTGTC--GGGGGTACCTAAGTCCGAAGTAGGCCCGCATGCTTCGGCGGGGCATGTTCGACGAGAGCTTGGGTACAGCGATGGTTTAAAGATAGAGCTTCCAGCTACG--CCCCCGCCAC-TTTTCC-TTTTCCGCCTCGTGCGGTTTTATCTTTGCGTTATC-AATGTCTC-----AAAACATCG-------AAAAGCAGAGAGG-CGTGTGTGT---------GTGCG-----GTGTGTGGTACTAGTCCTTCTTATCGACGAGC-TC--TTGTCAATTTGCTCGGGC-AG------ACCC---CTGC---TGCT------ACTACACCCTG-----TCGG-TTCGATGC--GGGATCGATCCGTCTCGTTCGTTGCCGGACGGCCAATCGATTCTAATCC-TTGCAAGCCC-AGCTCT-GGGGCGAGAAAGGAAATTACTCTAAGCGGTGGATCACTCGGCTCGTGGGTCGATGA-
Alasmidonta_arcula_AarcAlt006 -----AGGTGAACCTGCGGAAGGATCATTACC-AAAAACTGT-AAAAGAAAGCTCCGAGTTGGCTTT--TC---TTTTTAC-AAGCGGGACAA----GCACGCACG----AGAA--AACC---GAAAAAAAGACTGGGTTGCGGAGGTGACAAGAGCGCTTCCTTCTCGGTCTCTAAAC--AAGTGTAGATCCATGGCCG---TTTGTC--GGGGGTACCTAAGTCCGAAGTAGGCCCGCATGCTTCGGCGGGGCATGTTCGACGAGAGCTTGGGTACAGCGATGGTTTAAAGATAGAGCTTCCAGCTACG--CCCCCGCCAC-TTTTCC-TTTTCCGCCTCGTGCGGTTTTATCTTTGCGTTATC-AATGTCTC-----AAAACATCG-------AAAAGCAGAGAGG-CGTGTGTGT---------GTGCG-----GTGTGTGGTACTAGTCCTTCTTATCGACGAGC-TC--TTGTCAATTTGCTCGGGC-AG------ACCC---CTGC---TGCT------ACTACACCCTG-----TCGG-TTCGATGC--GGGATCGATCCGTCTCGTTCGTTGCCGGACGGCCAATCGATTCTAATCC-TTGCAAGCCC-AGCTCT-GGGGCGAGAAAGGAAATTACTCTAAGCGGTGGATCACTCGGCTCGTGGGTC------
Alasmidonta_arcula_AarcAlt007 ------GGTGAACCTGCGGAAGGATCATTACC-AAAAACTGT-AAAAGAAAGCTCCGAGTTGGCTTT--TC---TTTTTAC-AAGCGGGACAA----GCACGCACG----AGAA--AACC---GAAAAAAAGACTGGGTTGCGGAGGTGACAAGAGCGCTTCCTTCTCGGTCTCTAAAC--AAGTGTAGATCCATGGCCG---TTTGTC--GGGGGTACCTAAGTCCGAAGTAGGCCCGCATGCTTCGGCGGGGCATGTTCGACGAGAGCTTGGGTACAGCGATGGTTTAAAGATAGAGCTTCCAGCTACG--CCCCCGCCAC-TTTTCC-TTTTCCGCCTCGTGCGGTTTTATCTTTGCGTTATC-AATGTCTC-----AAAACATCG-------AAAAGCAGAGAGG-CGTGTGTGT---------GTGCG-----GTGTGTGGTACTAGTCCTTCTTATCGACGAGC-TC--TTGTCAATTTGCTCGGGC-AG------ACCC---CTGC---TGCT------ACTACACCCTG-----TCGG-TTCGATGC--GGGATCGATCCGTCTCGTTCGTTGCCGGACGGCCAATCGATTCTAATCC-TTGCAAGCCC-AGCTCT-GGGGCGAGAAAGGAAATTACTCTAAGCGGTGGATCACTCGGCTCGTGGGTC------
Alasmidonta_arcula_AarcSav016 --CGTAGGTGAACCTGCGGAAGGATCATTACC-AAAAACTGT-AAAAGAAAGCTCCGAGTTGGCTTT--TC---TTTTTAC-AAGCGGGACAA----GCACGCACG----AGAA--AACC---GAAAAAAAGACTGGGTTGCGGAGGTGACAAGAGCGCTTCCTTCTCGGTCTCTAAAC--AAGTGTAGATCCATGGCCG---TTTGTC--GGGGGTACCTAAGTCCGAAGTAGGCCCGCATGCTTCGGCGGGGCATGTTCGACGAGAGCTTGGGTACAGCGATGGTTTAAAGATAGAGCTTCCAGCTACG--CCCCCGCCAC-TTTTCC-TTTTCCGCCTCGTGCGGTTTTATCTTTGCGTTATC-AATGTCTC-----AAAACATCG-------AAAAGCAGAGAGG-CGTGTGTGT---------GTGCG-----GTGTGTGGTACTAGTCCTTCTTATCGACGAGC-TC--TTGTCAATTTGCTCGGGC-AG------ACCC---CTGC---TGCT------ACTACACCCTG-----TCGG-TTCGATGC--GGGATCGATCCGTCTCGTTCGTTGCCGGACGGCCAATCGATTCTAATCC-TTGCAAGCCC-AGCTCT-GGGGCGAGAAAGGAAATTACTCTAAGCGGTGGATCACTCGGCTCGTGGGTCGATG--
Alasmidonta_arcula_AarcSav012 ---GTAGGTGAACCTGCGGAAGGATCATTACC-AAAAACTGT-AAAAGAAAGCTCCGAGTTGGCTTT--TC---TTTTTAC-AAGCGGGACAA----GCACGCACG----AGAA--AACC---GAAAAAAAGACTGGGTTGCGGAGGTGACAAGAGCGCTTCCTTCTCGGTCTCTAAAC--AAGTGTAGATCCATGGCCG---TTTGTC--GGGGGTACCTAAGTCCGAAGTAGGCCCGCATGCTTCGGCGGGGCATGTTCGACGAGAGCTTGGGTACAGCGATGGTTTAAAGATAGAGCTTCCAGCTACG--CCCCCGCCAC-TTTTCC-TTTTCCGCCTCGTGCGGTTTTATCTTTGCGTTATC-AATGTCTC-----AAAACATCG-------AAAAGCAGAGAGG-CGTGTGTGT---------GTGCG-----GTGTGTGGTACTAGTCCTTCTTATCGACGAGC-TC--TTGTCAATTTGCTCGGGC-AG------ACCC---CTGC---TGCT------ACTACACCCTG-----TCGG-TTCGATGC--GGGATCGATCCGTCTCGTTCGTTGCCGGACGGCCAATCGATTCTAATCC-TTGCAAGCCC-AGCTCT-GGGGCGAGAAAGGAA------------------------------------------
Alasmidonta_arcula_AarcSav014 ---GTAGGTGAACCTGCGGAAGGATCATTACC-AAAAACTGT-AAAAGAAAGCTCCGAGTTGGCTTT--TC---TTTTTAC-AAGCGGGACAA----GCACGCACG----AGAA--AACC---GAAAAAAAGACTGGGTTGCGGAGGTGACAAGAGCGCTTCCTTCTCGGTCTCTAAAC--AAGTGTAGATCCATGGCCG---TTTGTC--GGGGGTACCTAAGTCCGAAGTAGGCCCGCATGCTTCGGCGGGGCATGTTCGACGAGAGCTTGGGTACAGCGATGGTTTAAAGATAGAGCTTCCAGCTACG--CCCCCGCCAC-TTTTCC-TTTTCCGCCTCGTGCGGTTTTATCTTTGCGTTATC-AATGTCTC-----AAAACATCG-------AAAAGCAGAGAGG-CGTGTGTGT---------GTGCG-----GTGTGTGGTACTAGTCCTTCTTATCGACGAGC-TC--TTGTCAATTTGCTCGGGC-AG------ACCC---CTGC---TGCT------ACTACACCCTG-----TCGG-TTCGATGC--GGGATCGATCCGTCTCGTTCGTTGCCGGACGGCCAATCGATTCTAATCC-TTGCAAGCCC-AGCTCT-GGGGCGAGAAAGGAAATTACTCTAAGCGGTGGATCACTCGGCTCG------------
Alasmidonta_arcula_AarcSav017 --CGTAGGTGAACCTGCGGAAGGATCATTACC-AAAAACTGT-AAAAGAAAGCTCCGAGTTGGCTTT--TC---TTTTTAC-AAGCGGGACAA----GCACGCACG----AGAA--AACC---GAAAAAAAGACTGGGTTGCGGAGGTGACAAGAGCGCTTCCTTCTCGGTCTCTAAAC--AAGTGTAGATCCATGGCCG---TTTGTC--GGGGGTACCTAAGTCCGAAGTAGGCCCGCATGCTTCGGCGGGGCATGTTCGACGAGAGCTTGGGTACAGCGATGGTTTAAAGATAGAGCTTCCAGCTACG--CCCCCGCCAC-TTTTCC-TTTTCCGCCTCGTGCGGTTTTATCTTTGCGTTATC-AATGTCTC-----AAAACATCG-------AAAAGCAGAGAGG-CGTGTGTGT---------GTGCG-----GTGTGTGGTACTAGTCCTTCTTATCGACGAGC-TC--TTGTCAATTTGCTCGGGC-AG------ACCC---CTGC---TGCT------ACTACACCCTG-----TCGG-TTCGATGC--GGGATCGATCCGTCTCGTTCGTTGCCGGACGGCCAATCGATTCTAATCC-TTGCAAGCCC-AGCTCT-GGGGCGAGAAAGGAAA-TACTCTAAGCG-----------------------------
Alasmidonta_triangulata_AtriChi010 --CGTAGGTGAACCTGCGGAAGGATCATTACC-AAAAACTGT-AAAAGAAAGCTCCGAGTTGGCTTT--TC---TTTTTAC-AAGCGGGACAA----GCACGCACG----TGAA--AACC---GAAAAAAAGACTGGGTTGCGGAGGTGACAAGAGCGCTTCCTTCTCGGTCTCTAAAC--AAGTGTAGATCCATGGCCG---TTTGTC--GGGGGTACCTAAGTCCGAAGTAGGCCCGCATGCTTCGGCGGGGCATGTTCGACGAGAGCTTGGGTACAGCGATGGTTTAAAGATAGAGCTTCCAGCTACG--CCCCCGCCAC-TTTTCC-TTTTCCGCCTCGTGCGGTTTTATCTTTGCGTTATC-AATGTCTC-----AAAACATCG-------AAAAGCAGAGAGG-CGTGTGTGT---------GTGCG-----GTGTGTGGTACTAGTCCTTCTTATCGACGAGC-TC--TTGTCAATTTGCTCGGGC-AG------ACCC---CTGC---TGCT------ACTACACCCTG-----TCGG-TTCGATGC--GGGATCGATCCGTCTCGTTCGTTGCCGGACGGCCAATCGATTCTAATCC-TTGCAAGCCC-AGCTCT-GGGGCGAGAAAGGAAATTACTCTAAGCGGTGGATCACTCGGCTC-------------
Alasmidonta_arcula_AarcSav013 ----TAGGTGAACCTGCGGAAGGATCATTACC-AAAAACTGT-AAAAGAAAGCTCCGAGTTGGCTTT--TC---TTTTTAC-AAGCGGGACAA----GCACGCACG----AGAA--AACC---GAAAAAAAGACTGGGATGCGGAGGTGACAAGAGCGCTTCCTACTCGGTCTCTAAAC--AAGTGTAGATCCATGGCCG---TTTGTC--GGGGGTACCTAAGTCCGAAGTAGGCCCGCATGCTTCGGCGGGGCATGTTCGACGAGAGCTTGGGTACAGCGATGGTTTAAAGATAGAGCTTCCAGCTACG--CCCCCGCCAC-TTTTCC-TTTTCCGCCTCGTGCGGTTTTATCTTTGCGTTATC-AATGTCTC-----AAAACATCG-------AAAAGCAGAGAGG-CGTGTGTGT---------GTGCG-----GTGTGTGGTACTAGTCCTTCTTATCGACGAGC-TC--TTGTCAATTTGCTCGGGC-AG------ACCC---CTGC---TGCT------ACTACACCCTG-----TCGG-TTCGATGC--GGGATCGATCCGTCTCGTTCGTTGCCGGACGGCCAATCGATTCTAATCC-TTGCAAGCCC-AGCTCT-GGGGCGAGAAAGGAAATTACTCTAAGCGGTGGATCACTCGGCTCGTGGGTCGATGA-
Alasmidonta_arcula_AarcSav018 ---GTAGGTGAACCTGCGGAAGGATCATTACC-AAAAACTGT-AAAAGAAAGCTCCGAGTTGGCTTT--TC---TTTTTAC-AAGCGGGACAA----GCACGCACG----AGAA--AACC---GAAAAAAAGACTGGGATGCGGAGGTGACAAGAGCGCTTCCTACTCGGTCTCTAAAC--AAGTGTAGATCCATGGCCG---TTTGTC--GGGGGTACCTAAGTCCGAAGTAGGCCCGCATGCTTCGGCGGGGCATGTTCGACGAGAGCTTGGGTACAGCGATGGTTTAAAGATAGAGCTTCCAGCTACG--CCCCCGCCAC-TTTTCC-TTTTCCGCCTCGTGCGGTTTTATCTTTGCGTTATC-AATGTCTC-----AAAACATCG-------AAAAGCAGAGAGG-CGTGTGTGT---------GTGCG-----GTGTGTGGTACTAGTCCTTCTTATCGACGAGC-TC--TTGTCAATTTGCTCGGGC-AG------ACCC---CTGC---TGCT------ACTACACCCTG-----TCGG-TTCGATGC--GGGATCGATCCGTCTCGTTCGTTGCCGGACGGCCAATCGATTCTAATCC-TTGCAAGCCC-AGCTCT-GGGGCGAGAAAGGAAATTACTCTAAGCGGTGGATCACTCGGCTCG------------
Alasmidonta_arcula_AarcSav015 ----TAGGTGAACCTGCGGAAGGATCATTACC-AAAAACTGT-AAAAGAAAGCTCCGAGTTGGCTTT--TC---TTTTTAC-AAGCGGGACAA----GCACGCACG----AGAA--AACC---GAAAAAAAGACTGGGATGCGGAGGTGACAAGAGCGCTTCCTTCTCGGTCTCTAAAC--AAGTGTAGATCCATGGCCG---TTTGTC--GGGGGTACCTAAGTCCGAAGTAGGCCCGCATGCTTCGGCGGGGCATGTTCGACGAGAGCTTGGGTACAGCGATGGTTTAAAGATAGAGCTTCCAGCTACG--CCCCCGCCAC-TTTTCC-TTTTCCGCCTCGTGCGGTTTTATCTTTGCGTTATC-AATGTCTC-----AAAACATCG-------AAAAGCAGAGAGG-CGTGTGTGT---------GTGCG-----GTGTGTGGTACTAGTCCTTCTTATCGACGAGC-TC--TTGTCAATTTGCTCGGGC-AG------ACCC---CTGC---TGCT------ACTACACCCTG-----TCGG-TTCGATGC--GGGATCGATCCGTCTCGTTCGTTGCCGGACGGCCAATCGATTCTAATCC-TTGCAAGCCC-AGCTCT-GGGGCGAGAAAGGAAATTACTCTAAGCGGTGGATCACTCGGCTCGTGGGTCGATG--
Alasmidonta_triangulata_AtriChi006 ----TAGGTGAACCTGCGGAAGGATCATTACC-AAAAACTGT-AAAAGAAAGCTCCGAGTTGGCTTT--TC---TTTTTAC-AAGCGGGACAA----GCACGCACG----AGAA--AACC---GAAAAAAAGACTGGGTTGCGGAGGTGACAAGAGCGCTTCCTTCTCGGTCTCTAAAC--AAGTGTAGATCCATGGCCG---TTTGTC--GGGGGTACCTAAGTCCGAAGTAGGCCCGCATGCTTCGGCGGGGCATGTTCGACGAGAGCTTGGGTACAGCGATGGTTTAAAGATAGAGCTTCCAGCTACG--CCCCCGCCAC-TTTTCC-TTTTCCGCCTCGTGCGGTTTTATCTTTGCGTTATC-AATGTCTC-----AAAACATCG-------AAAAGCAGAGAGG-CGTGTGTGT---------GTGCG-----GTGTGTGGTACTAGTCCTTCTTATCGACGAGC-TCTTTTGTCAATTTGCTCGGGC-AG------ACCC---CTGC---TGCT------ACTACACCCTG-----TCGG-TTCGATGC--GGGATCGATCCGTCTCGTTCGTTGCCGGACGGCCAATCGATTCTAATCC-TTGCAAGCCC-AGCTCT-GGGGCGAGAAAGGAAATTACTCTAAGCGGTGGATCACTCGGCTCGTGGGTCGATGAA
Alasmidonta_triangulata_MG199866 ---------------------------------------------------GCTCCGAGTTGGCTTT--TC---TTTTTAC-AAGCGGGACAA----GCACGCACG----AGAA--AACC---GAAAAAAAGACTGGGTTGCGGAGGTGACAAGAGCGCTTCCTTCTCGGTCTCTAAAC--AAGTGTAGATCCATGGCCG---TTTGTC--GGGGGTACCTAAGTCCGAAGTAGGCCCGCATGCTTCGGCGGGGCATGTTCGACGAGAGCTTGGGTACAGCGATGGTTTAAAGATAGAGCTTCCAGCTACG--CCCCCGCCAC-TTTTCC-TTTTCCGCCTCGTGCGGTTTTATCTTTGCGTTATC-AATGTCTC-----AAAACATCG-------AAAAGCAGAGAGG-CGTGTGTGT---------GTGCG-----GTGTGTGGTACTAGTCCTTCTTATCGACGAGC-TCTTTTGTCAATTTGCTCGGGC-AG------ACCC---CTGC---TGCT------ACTACACCCTG-----TCGG-TTCGATGC--GGGATCGATCCGTCTCGTTCGTTGCCGGACGGCCAATCGATTCTAATCC-TTGCAAGCCC-AGCTCT-GGGGCGAGAAAGGAAATTACTCTAAGCGGTGGATCACTCGGCTCGTGGGTCGATGA-
Alasmidonta_triangulata_AtriFli002 ---GTAGGTGAACCTGCGGAAGGATCATTACC-AAAAACTGT-AAAAGAAAGCTCCGAGTTGGCTTT--TC---TTTTTAC-AAGCGGGACAA----GCACGCACG----AGAA--AACC---GAAAAAAAGACTGGGTTGCGGAGGTGACAAGAGCGCTTCCTTCTCGGTCTCTAAAC--AAGTGTAGATCCATGGCCG---TTTGTC--GGGGGTACCTAAGTCCGAAGTAGGCCCGCATGCTTCGGCGGGGCATGTTCGACGAGAGCTTGGGTACAGCGATGGTTTAAAGATAGAGCTTCCAGCTACG--CCCCCGCCAC-TTTTCC-TTTTCCGCCTCGTGCGGTTTTATCTTTGCGTTATC-AATGTCTC-----AAAACATCG-------AAAAGCAGAGAGG-CGTGTGTGT---------GTGCG-----GTGTGTGGTACTAGTCCTTCTTATCGACGAGC-TCTTTTGTCAATTTGCTCGGGC-AG------ACCC---CTGC---TGCT------ACTACACCCTG-----TCGG-TTCGATGC--GGGATCGATCCGTCTCGTTCGTTGCCGGACGGCCAATCGATTCTAATCC-TTGCAAGCCC-AGCTCT-GGGGCGAGAAAGGAAATTACTCTAAGCGGTGGATCACTCGGCTCGTGGGTCGATGA-
Alasmidonta_triangulata_AtriApa008 ---------GAACCTGCGGAAGGATCATTACC-AAAAACTGT-AAAAGAAAGCTCCGAGTTGGCTTT--TC---TTTTTAC-AAGCGGGACAA----GCACGCACG----AGAA--AACC---GAAAAAAAGACTGGGTTGCGGAGGTGACAAGAGCGCTTCCTTCTCGGTCTCTAAAC--AAGTGTAGATCCATGGCCG---TTTGTC--GGGGGTACCTAAGTCCGAAGTAGGCCCGCATGCTTCGGCGGGGCATGTTCGACGAGAGCTTGGGTACAGCGATGGTTTAAAGATAGAGCTTCCAGCTACG--CCCCCGCCAC-TTTTCC-TTTTCCGCCTCGTGCGGTTTTATCTTTGCGTTATC-AATGTCTC-----AAAACATCG-------AAAAGCAGAGAGG-CGTGTGTGT---------GTGCG-----GTGTGTGGTACTAGTCCTTCTTATCGACGAGC-TCTTTTGTCAATTTGCTCGGGC-AG------ACCC---CTGC---TGCT------ACTACACCCTG-----TCGG-TTCG-----------------------------------------------------------------------------------------------------------------------------------
Alasmidonta_triangulata_AtriFli001 --CGTAGGTGAACCTGCGGAAGGATCATTACC-AAAAACTGT-AAAAGAAAGCTCCGAGTTGGCTTT--TC---TTTTTAC-AAGCGGGACAA----GCACGCACG----AGAA--AACC---GAAAAAAAGACTGGGTTGCGGAGGTGACAAGAGCGCTTCCTTCTCGGTCTCTAAAC--AAGTGTAGATCCATGGCCG---TTTGTC--GGGGGTACCTAAGTCCGAAGTAGGCCCGCATGCTTCGGCGGGGCATGTTCGACGAGAGCTTGGGTACAGCGATGGTTTAAAGATAGAGCTTCCAGCTACG--CCCCCGCCAC-TTTTCC-TTTTCCGCCTCGTGCGGTTTTATCTTTGCGTTATC-AATGTCTC-----AAAACATCG-------AAAAGCAGAGAGG-CGTGTGTGT---------GTGCG-----GTGTGTGGTACTAGTCCTTCTTATCGACGAGC-TCTTTTGTCAATTTGCTCGGGC-AG------ACCC---CTGC---TGCT------ACTACACCCTG-----TCGG-TTCGATGC--GGGATCGATCCGTCTCGTTCGTTGCCGGACGGCCAATCGATTCTAATCC-TTGCAAGCCC-AGCTCT-GGGGCGAGAAAGGAAATTACTCTAAGCGGTGGATCACTCGGCTCGTGGGTC------
Alasmidonta_triangulata_AtriApa009 ---------GAACCTGCGGAAGGATCATTACC-AAAAACTGT-AAAAGAAAGCTCCGAGTTAGCTTT--TC---TTTTTAC-AAGCGGGACAA----GCACGCACG----AGAA--AACC---GAAAAAAAGACTGGGTTGCGGAGGTGACAAGAGCGCTTCCTTCTCGGTCTCTAAAC--AAGTGTAGATCCATGGCCG---TTTGTC--GGGGGTACCTAAGTCCGAAGTAGGCCCGCATGCTTCGGCGGGGCATGTTCGACGAGAGCTTGGGTACAGCGATGGTTTAAAGATAGAGCTTCCAGCTACG--CCCCCGCCAC-TTTTCC-TTTTCCGCCTCGTGCGGTTTTATCTTTGCGTTATC-AATGTCTC-----AAAACATCG-------AAAAGCAGAGAGG-CGTGTGTGT---------GTGCG-----GTGTGTGGTACTAGTCCTTCTTATCGACGAGC-TCTTTTGTCAATTTGCTCGGGC-AG------ACCC---CTGC---TGCT------ACTACACCCTG-----TCGG-TTCGATGC--GGGATCGATCCGTCTCGTTCGTTGCCGGACGGCCAATCGATTCTAATCC-TTGCAAGCCC-AGCTCT-GGGGCGAGAAAGGAAATTACTCTAAGCGGTGGATCACTCGGCTCGTGGGT-------
Alasmidonta_triangulata_AtriChi007 -----------------GGAAGGATCATTACC-AAAAACTGT-AAAAGAAAGCTCCGAGTTGGCTTT--TC---TTTTTAC-AAGCGGGACAA----GCACGCACG----AGAA--AACC---GAAAAAAAGACTGGGTTGCGGAGGTGACAAGAGCGCTTCCTTCTCGGTCTCTAAAC--AAGTGTAGATCCATGGCCG---TTTGTC--GGGGGTACCTAAGTCCGAAGTAGGCCCGCATGCTTCGGCGGGGCATGTTCGACGAGAGCTTGGGTACAGCGATGGTTTAAAGATAGAGCTTCCAGCTACG--CCCCCGCCAC-TTTTCC-TTTTCCGCCTCGTGCGGTTTTATCTTTGCGTTATC-AATGTCTC-----AAAACATCG-------AAAAGCAGAGAGG-CGTGTGTGT---------GTGCG-----GTGTGTGGTACTAGTCCTTCTTATCGACGAGC-TC-TTTGTCAATTTGCTCGGGC-AG------ACCC---CTGC---TGCT------ACTACACCCTG-----TCGG-TTCGATGC--GGGATCGATCCGTCTCGTTCGTTGCCGGACGGCCAATCGATTCTAATCC-TTGCAAGCCC-AGCTCT-GGGGCGAGAAAGG--------------------------------------------
Alasmidonta_triangulata_AtriFli003 ---GTAGGGGAACCTGCGGAAGGATCATTACC-AAAAACTGT-AAAAGAAAG-TCCGAGTTGGCTTT--TC---TTTTT-C-AAGCGGGACAA----GCACGCACG----AGAA--AACC---GAAAAAAAGACTGGGTTGCGGAGGTGACAAGAGCGCTTCCTTCTCGGTCTCTAAAC--AAGTGTAGATCCATGGCCG---TTTGTC--GGGGGTACCTAAGTCCGAAGTAGGCCCGCATGCTTCGGCGGGGCATGTTCGACGAGAGCTTGGGTACAGCGATGGTTTAAAGATAGAGCTTCCAGCTACG--CCCCCGCCAC-TTTTCC-TTTTCCGCCTCGTGCGGTTTTATCTTTGCGTTATC-AATGTCTC-----AAAACATCG-------AAAAGCAGAGAGG-CGTGTGTGT---------GTGCG-----GTGTGTGGTACTAGTCCTTCTTATCGACGAGC-TC-TTTGTCAATTTGCTCGGGC-AG------ACCC---CTGC---TGCT------ACTACACCCTG-----TCGG-TTCGATGC--GGGATCGATCCGTCTCGTTCGTTGCCGGACGGCCAATCGATTCTAATCC-TTGCAAGCCC-AGCTCT-GGGGCGAGAAAGGAAA-TACTCTAAG-------------------------------
Alasmidonta_uwharriensis__Alas_1 TCCGTAGGTGAACCTGCGGAAGGATCATTACC-AAAAACTGT-AAAAGAAAGCTCCGAGTTAGCTTT--TC---TTCTTAC-AAGCGGGACAA----GCACGCACG----AGAA--AACC-GAATAAAACAGACTGGGTTGCGGAGGCGACAAGAGCGCTTCCTTCTCGGTCTCTAAAC--AAGTGTAGATCCATGGCCG---TTTGTC--GGGGGTACCTAAGTCCGAAGTAGGCCCGCATGCTTCGGCGGGGCATGTTCGACGAGAGCTTGGGTACAGCGATGGTTTAAAGATAGAGCTTCCAGCTACG--CCCCCGCCAC-TTTTCC-TTTTCCGCCTCGTGCGGTTTTATCTTTGCGTTATC-AATGTCTC-----AAAACATCGA------AAAAGCAGAGAG-------GTGT---------GTGTG-----GTGTGTGGTACTAGTCTTTCTTATCGACGAGC-TC--TTGTCGATTTGCTCGGGC-AAG-----ACCA---CTGC---TACT------ACTACACCCTG-----TCGG-TTCGATGC--GGGATCGATCCGTCTCGTTCGTTGCCGGACGGCCAATCGATTCTAATCC-TTGCAAGCCC-AGCTCT-GGGGCGAGAAAGGAA------------------------------------------
Alasmidonta_uwharriensis_Alas_2 TCCGTAGGTGAACCTGCGGAAGGATCATTACC-AAAAACTGT-AAAAGAAAGCTCCGAGTTAGCTTT--TC---TTCTTAC-AAGCGGGACAA----GCACGCACG----AGAA--AACC-GAATAAAACAGACTGGGTTGCGGAGGCGACAAGAGCGCTTCCTTCTCGGTCTCTAAAC--AAGTGTAGATCCATGGCCG---TTTGTC--GGGGGTACCTAAGTCCGAAGTAGGCCCGCATGCTTCGGCGGGGCATGTTCGACGAGAGCTTGGGTACAGCGATGGTTTAAAGATAGAGCTTCCAGCTACG--CCCCCGCCAC-TTTTCC-TTTTCCGCCTCGTGCGGTTTTATCTTTGCGTTATC-AATGTCTC-----AAAACATCGA------AAAAGCAGAGA-----------------------GTG-----GTGTGTGGTACTAGTCTTTCTTATCGACGAGC-TC--TTGTCGATTTGCTCGGGC-AAG-----ACCA---CTGC---TACT------ACTACACCCTG-----TCGG-TTCGATGC--GGGATCGATCCGTCTCGTTCGTTGCCGGACGGCCAATCGATTCTAATCC-TTGCAAGCCC-AGCTCT-GGGGCGAGAAAGGAA------------------------------------------
Alasmidonta_uwharriensis_Den_2 TCCGTAGGTGAACCTGCGGAAGGATCATTACC-AAAAACTGT-AAAAGAAAGCTCCGAGTTAGCTTT--TC---TTCTTAC-AAGCGGGACAA----GCACGCACG----AGAA--AACC-GAATAAAACAGACTGGGTTGCGGAGGCGACAAGAGCGCTTCCTTCTCGGTCTCTAAAC--AAGTGTAGATCCATGGCCG---TTTGTC--GGGGGTACCTAAGTCCGAAGTAGGCCCGCATGCTTCGGCGGGGCATGTTCGACGAGAGCTTGGGTACAGCGATGGTTTAAAGATAGAGCTTCCAGCTACG--CCCCCGCCAC-TTTTCC-TTTTCCGCCTCGTGCGGTTTTATCTTTGCGTTATC-AATGTCTC-----AAAACATCGA------AAAAGCAGAGAGG-CGTGTGTGT---------GTGTG-----GTGTGTGGTACTAGTCTTTCTTATCGACGAGC-TC--TTGTCGATTTGCTCGGGC-AAG-----ACCA---CTGC---TACT------ACTACACCCTG-----TCGG-TTCGATGC--GGGATCGATCCGTCTCGTTCGTTGCCGGACGGCCAATCGATTCTAATCC-TTGCAAGCCC-AGCTCT-GGGGCGAGAAAGGAAA-----------------------------------------
Alasmidonta_uwharriensis_Den_1 --------------------------------------------------------------------------------------------------------------------------------------------------------------------------------------------------------------------------------------------------------------------------------------------------------------------------------------------------------------------------------------------------------------------------------------------GTGTG-----GTGTGTGGTACTAGTCTTTCTTATCGACGAGC-TC--TTGTCGATTTGCTCGGGC-AAG-----ACCA---CTGC---TACT------ACTACACCCTG-----TCGG-TTCGATGC--GGGATCGATCCGTCTCGTTCGTTGCCGGACGGCCAATCGATTCTAATCC-TTGCAAGCCC-AGCTCT-GGGGCGAGAAAGGAAA-----------------------------------------
Alasmidonta_uwharriensis_Dumas_1a --------------------------------------------------------------------------------------------------------------------------------------------------------------------------------------------------------------------------------------------------------------------------------------------------------------------------------------------------------------------------------------------------------------------------------------------GTGTG-----GTGTGTGGTACTAGTCTTTCTTATCGACGAGC-TC--TTGTCGATTTGCTCGGGC-AAG-----ACCA---CTGC---TACT------ACTACACCCTG-----TCGG-TTCGATGC--GGGATCGATCCGTCTCGTTCGTTGCCGGACGGCCAATCGATTCTAATCC-TTGCAAGCCC-AGCTCT-GGGGCGAGAAAGGAAA-----------------------------------------
Alasmidonta_uwharriensis_Dumas_2a ---------------------------------------------------------------------------------------------------------------------------------------------------------------------------------------------------------------------------------------------------------------------------------------------------------------------------------------------------------------------------------------------------------------------------GTGTGTGT---------GTGTG-----GTGTGTGGTACTAGTCTTTCTTATCGACGAGC-TC--TTGTCGATTTGCTCGGGC-AAG-----ACCA---CTGC---TACT------ACTACACCCTG-----TCGG-TTCGATGC--GGGATCGATCCGTCTCGTTCGTTGCCGGACGGCCAATCGATTCTAATCC-TTGCAAGCCC-AGCTCT-GGGGCGAGAAAGGAAA-----------------------------------------
Alasmidonta_uwharriensis_FHR_2 ----------------------------------------------------------------------------------------------------------------------------------------------------------------------------------------------------------------------------------------------------------------------------------------------------------------------------------------------------------------------------------------------------------------------------------------------GTG-----GTGTGTGGTACTAGTCTTTCTTATCGACGAGC-TC--TTGTCGATTTGCTCGGGC-AAG-----ACCA---CTGC---TACT------ACTACACCCTG-----TCGG-TTCGATGC--GGGATCGATCCGTCTCGTTCGTTGCCGGACGGCCAATCGATTCTAATCC-TTGCAAGCCC-AGCTCT-GGGGCGAGAAAGGAAA-----------------------------------------
Alasmidonta_uwharriensis_Den_3 ------GGTGAACCTGCGGAAGGATCATTACC-AAAAACTGT-AAAAGAAAGCTCCGAGTTAGCTTT--TC---TTCTTAC-AAGCGGGACAA----GCACGCACG----AGAA--AACC-GAATAAAACAGACTGGGTTGCGGAGGCGACAAGAGCGCTTCCTTCTCGGTCTCTAAAC--AAGTGTAGATCCATGGCCG---TTTGTC--GGGGGTACCTAAGTCCGAAGTAGGCCCGCATGCTTCGGCGGGGCATGTTCGACGAGAGCTTGGGTACAGCGATGGTTTAAAGATAGAGCTTCCAGCTACG--CCCCCGCCAC-TTTTCC-TTTTCCGCCTCGTGCGGTTTTATCTTTGCGTTATC-AATGTCTC-----AAAACATCGA------AAAAGCAGAGAGG-CGTGTGTGT---------GTGTG-----GTGTGTGGTACTAGTCTTTCTTATCGACGAGC-TC--TTGTCGATTTGCTCGGGC-AAG-----ACCA---CTGC---TACT------ACTACACCCTG-----TCGG-TTCGATGC--GGGATCGATCCGTCTCGTTCGTTGCCGGACGGCCAATCGATTCTAATCC-TTGCAAGCCC-AGCTCT-GGGGCGAGAAAGGAAA-----------------------------------------
Alasmidonta_uwharriensis_Pee_Dee_2 ----------------------------------------------------------------------------------------------------------------------------------------------------------------------------------------------------------------------------------------------------------------------------------------------------------------------------------------CC-TTTTCCGCCTCGTGCGGTTTTATCTTTGCGTTATC-AATGTCTC-----AAAACATCGA------AAAAGCAGAGAGG-CGTGTGTGT---------GTGTG-----GTGTGTGGTACTAGTCTTTCTTATCGACGAGC-TC--TTGTCGATTTGCTCGGGC-AAG-----ACCA---CTGC---TACT------ACTACACCCTG-----TCGG-TTCGATGC--GGGATCGATCCGTCTCGTTCGTTGCCGGACGGCCAATCGATTCTAATCC-TTGCAAGCCC-AGCTCT-GGGGCGAGAAAGGAAA-----------------------------------------
Alasmidonta_uwharriensis_FHR_3 -------------------------------------------------------------------------------------------------------------------------------------------------------------------------------------------------------------------------------------------------------------------------------------------------------------------------------------------------------------------------------------------------------------------------------GTGT---------GTGTG-----GTGTGTGGTACTAGTCTTTCTTATCGACRAGC-TC--TTGTCGATTTGCTCGGGC-AAG-----ACCA---CTGC---TACT------ACTACACCCTG-----TCGG-TTCGATGC--GGGATCGATCCGTCTCGTTCGTTGCCGGACGGCCAATCGATTCTAATCC-TTGCAAGCCC-AGCTCT-GGGGCGAGAAAGGAAA-----------------------------------------
Alasmidonta_uwharriensis_Pee_Dee_1 ----------------------------------------------------------------------------------------------------------------------------------------------------------------------------------------------------------------------------------------------------------------------------------------------------------------------------------------------------------------------------------------------------------------------------------------------GTG-----GTGTGTGGTACTAGTCTTTCTTATCGACRAGC-TC--TTGTCGATTTGCTCGGGC-AAG-----ACCA---CTGC---TACT------ACTACACCCTG-----TCGG-TTCGATGC--GGGATCGATCCGTCTCGTTCGTTGCCGGACGGCCAATCGATTCTAATCC-TTGCAAGCCC-AGCTCT-GGGGCGAGAAAGGAAA-----------------------------------------
Alasmidonta_uwharriensis_Alas_4 -----------------------------------------------------------------------------------------------------------------------------------------------------------------------------------------------------------------------------------------------------------------------------------------------------------------------------------------------------------------------------------------------------------------CAGAGAGG--GTGTGTGT---------GTGTG-----GTGTGTGGTACTAGTCTTTCTTATCGACGAGC-TC--TTGTCGATTTGCTCGGGC-AAG-----ACCA---CTGC---TACT------ACTACACCCTG-----TCGG-TTCGATGC--GGGATCGATCCGTCTCGTTCGTTGCCGGACGGCCAATCGATTCTAATCC-TTGCAAGCCC-AGCTCT-GGGGCGAGAAAGGAAATTACTCTAAGC------------------------------
Alasmidonta_uwharriensis_Alas_5 -----------------------------------------------------------------------------------------------------------------------------------------------------------------------------------------------------------------------------------------------------------------------------------------------------------------------------------------------------------------------------------------------------------------CAGAGAGG--GTGTGTGT---------GTGTG-----GTGTGTGGTACTAGTCTTTCTTATCGACGAGC-TC--TTGTCGATTTGCTCGGGC-AAG-----ACCA---CTGC---TACT------ACTACACCCTG-----TCGG-TTCGATGC--GGGATCGATCCGTCTCGTTCGTTGCCGGACGGCCAATCGATTCTAATCC-TTGCAAGCCC-AGCTCT-GGGGCGAGAAAGGAAATTACTCTAA--------------------------------
Alasmidonta_uwharriensis_Alas_3 --------------------------------------------------------------------------------------------------------------------------------------------------------------CTTCCTTCTCGGTCT-TAAAC--AAG-GTAGATCCATGGCCG---TTTGTC--GGGGGTACCTAAGTCCGAAGTAGGCCC-CATGCTTCGGCGGGGCATGTTCGACGAGAGC-TGGGTACAGCGATGGTTTAAAGATAGAGCTTCCAGCTACG--CCC---CCCC-TTTTCC-TTTTCCGCCTCGTGCGGTTTTATCTTT-CGTTATC-AATGTCTC-----AAAACATGA-------AAAAGCAGAGA-----------------------GTG-----GTGTGTGGTACTAGTCTTTCTTATCGACGAGC-TC--TTGTCGATTTGCTCGGGC-AAG-----ACCA---CTGC---TACT------ACTACACCCTG-----TCGG-TTCGATGC--GGGATCGATCCGTCTCGTTCGTTGCCGGACGGCCAATCGATTCTAATCC-TTGCAAGCCC-AGCTCT-GGGGCGAGAAAGGAAATTACTCTAAGCG-----------------------------
Alasmidonta_varicosa_Cacapon_1 --------TGAACCTGCGGAAGGATCATTACC-AAAAACTGTAAAGAGAAAGCTCCGAGTTAGCTTT--TC---TTCTTAC-AAGCGGGACAA----GCACGCACG----AGAA--AACC-GAAAAAAACAGACTGGGTTGCGGAGGCGACAAGAGCGCTTCCTTCTCGGTCTCTAAAC--AAGTGTAGATCCATGGCCG--TTTTGTC--GGGGGTACCTAAGTCCGAAGTAGGCCCGCATGCTTCGGCGGGGCATGTTCGACGAGAGCTTGGGTACAGCGATGGTTTAAAGATAGAGCTTCCAGCTACG--CCCCCGCCAC-TTTTCC-TTTTCCGCCTCGTGCGGTTTTATCTTTGCGTTATC-AATGTCTC-----AAAACATCG-------AAAAGCAGAGAGG-C--GTGTGT---------GTGTG-----GTGTGTGGTACTAGTCTTTCTTATCGACGAGC-TC--TTGTCGATTTGCTCGGGC-AA------GACC---CCATGCTCACT------ACTACACCCTG-----TCGG-TTCGATGC--GGGATCGATCCGTCTCGTTCGTTGCCGGACGGCCAATCGATTCTAATCC-TTGCAAGCCC-AGCTCT-GGGGCGAGAAAGGAAA-----------------------------------------
Alasmidonta_varicosa_Cacapon_2 -CCGTAGGTGAACCTGCGGAAGGATCATTACC-AAAAACTGTAAAGAGAAAGCTCCGAGTTAGCTTT--TC---TTCTTAC-AAGCGGGACAA----GCACGCACG----AGAA--AACC-GAAAAAAACAGACTGGGTTGCGGAGGCGACAAGAGCGCTTCCTTCTCGGTCTCTAAAC--AAGTGTAGATCCATGGCCG--TTTTGTC--GGGGGTACCTAAGTCCGAAGTAGGCCCGCATGCTTCGGCGGGGCATGTTCGACGAGAGCTTGGGTACAGCGATGGTTTAAAGATAGAGCTTCCAGCTACG--CCCCCGCCAC-TTTTCC-TTTTCCGCCTCGTGCGGTTTTATCTTTGCGTTATC-AATGTCTC-----AAAACATCG-------AAAAGCAGAGAGG-C--GTGTGT---------GTGTG-----GTGTGTGGTACTAGTCTTTCTTATCGACGAGC-TC--TTGTCGATTTGCTCGGGC-AA------GACC---CCATGCTCACT------ACTACACCCTG-----TCGG-TTCGATGC--GGGATCGATCCGTCTCGTTCGTTGCCGGACGGCCAATCGATTCTAATCC-TTGCAAGCCC-AGCTCT-GGGGCGAGAAAGGAAA-----------------------------------------
Alasmidonta_varicosa_Cacapon_4 -----------------------------------------------------------------------------------------------------------------------------------------------------------------------------------------------------------------------------------------------------------------------------------------------------------------GCTACG--CCCCCGCCAC-TTTTCC-TTTTCCGCCTCGTGCGGTTTTATCTTTGCGTTATC-AATGTCTC-----AAAACATCG-------AAAAGCAGAGAGG-C--GTGTGT---------GTGTG-----GTGTGTGGTACTAGTCTTTCTTATCGACGAGC-TC--TTGTCGATTTGCTCGGGC-AA------GACC---CCATGCTCACT------ACTACACCCTG-----TCGG-TTCGATGC--GGGATCGATCCGTCTCGTTCGTTGCCGGACGGCCAATCGATTCTAATCC-TTGCAAGCCC-AGCTCT-GGGGCGAGAAAGGAAA-----------------------------------------
Alasmidonta_varicosa_Cacapon_5 ------GGTGAACCTGCGGAAGGATCATTACC-AAAAACTGTAAAGAGAAAGCTCCGAGTTAGCTTT--TC---TTCTTAC-AAGCGGGACAA----GCACGCACG----AGAA--AACC-GAAAAAAACAGACTGGGTTGCGGAGGCGACAAGAGCGCTTCCTTCTCGGTCTCTAAAC--AAGTGTAGATCCATGGCCG--TTTTGTC--GGGGGTACCTAAGTCCGAAGTAGGCCCGCATGCTTCGGCGGGGCATGTTCGACGAGAGCTTGGGTACAGCGATGGTTTAAAGATAGAGCTTCCAGCTACG--CCCCCGCCAC-TTTTCC-TTTTCCGCCTCGTGCGGTTTTATCTTTGCGTTATC-AATGTCTC-----AAAACATCG-------AAAAGCAGAGAGG-C--GTGTGT---------GTGTG-----GTGTGTGGTACTAGTCTTTCTTATCGACGAGC-TC--TTGTCGATTTGCTCGGGC-AA------GACC---CCATGCTCACT------ACTACACCCTG-----TCGG-TTCGATGC--GGGATCGATCCGTCTCGTTCGTTGCCGGACGGCCAATCGATTCTAATCC-TTGCAAGCCC-AGCTCT-GGGGCGAGAAAGGAAA-----------------------------------------
Alasmidonta_varicosa_Chatt_3 -----------------------------------------------------------------------------------------------------------------------------------------------------------------------------------------------------------------------------------------------------------------------------------------------------------------------------------------------------------------------------------------------------------------------------GTGTGT---------GTGTG-----GTGTGTGGTACTAGTCTTTCTTATCGACGAGC-TC--TTGTCGATTTGCTCGGGC-AA------GACC---CCATGCTCACT------ACTACACCCTG-----TCGG-TTCGATGC--GGGATCGATCCGTCTCGTTCGTTGCCGGACGGCCAATCGATTCTAATCC-TTGCAAGCCC-AGCTCT-GGGGCGAGAAAGGAAA-----------------------------------------
Alasmidonta_varicosa_Maryland_1 -------------------------------------------------------------------------------------------------------------------------------------------------------------------------------------------------------------------------------------------------------------------------------------------------------------------------------------------TTTTCCGCCTCGTGCGGTTTTATCTTTGCGTTATC-AATGTCTC-----AAAACATCG-------AAAAGCAGAGAGG-C--GTGTGT---------GTGTG-----GTGTGTGGTACTAGTCTTTCTTATCGACGAGC-TC--TTGTCGATTTGCTCGGGC-AA------GACC---CCATGCTCACT------ACTACACCCTG-----TCGG-TTCGATGC--GGGATCGATCCGTCTCGTTCGTTGCCGGACGGCCAATCGATTCTAATCC-TTGCAAGCCC-AGCTCT-GGGGCGAGAAAGGAAA-----------------------------------------
Alasmidonta_varicosa_Maryland_2 -------------------------------------------------------------------------------------------------------------------------------------------------------------------------------------------------------------------------------------------------------------------------------------------------------------------------------------------TTTTCCGCCTCGTGCGGTTTTATCTTTGCGTTATC-AATGTCTC-----AAAACATCG-------AAAAGCAGAGAGG-C--GTGTGT---------GTGTG-----GTGTGTGGTACTAGTCTTTCTTATCGACGAGC-TC--TTGTCGATTTGCTCGGGC-AA------GACC---CCATGCTCACT------ACTACACCCTG-----TCGG-TTCGATGC--GGGATCGATCCGTCTCGTTCGTTGCCGGACGGCCAATCGATTCTAATCC-TTGCAAGCCC-AGCTCT-GGGGCGAGAAAGGAAA-----------------------------------------
Alasmidonta_varicosa_Chatt_6 --------------------------------------------------------------------------------------------------------------------------AAAAAAACAGACTGGGTTGCGGAGGCGACAAGAGCGCTTCCTTCGCGGTCTCTAAAC--AAGTGTAGATCCATGGCCG---TTTGTC--GGGGGTACCTAAGTCCGAAGTAGGCCCGCATGCTTCGGCGGGGCATGTTCGACGAGAGCTTGGGTACAGCGATGGTTTAAAGATAGAGCTTCCAGCTACG--CCCCCGCCAC-TTTTCC-TTTTCCGCCTCGTGCGGTTTTATCTTTGCGTTATC-AATGTCTC-----AAAACATCG-------AAAAGCAGAGAGG-C--GTGTGT---------GTGTG-----GTGTGTGGTACTAGTCTTTCTTATCGACGAGC-TC--TTGTCGATTTGCTCGGGC-AA------GACC---CCATGCTCACT------ACTACACCCTG-----TCGG-TTCGATGC--GGGATCGATCCGTCTCGTTCGTTGCCGGACGGCCAATCGATTCTAATCC-TTGCAAGCCC-AGCTCT-GGGGCGAGAAAGGAAA-----------------------------------------
Alasmidonta_varicosa_Turkey_5 ----------------------------------------------------------------------------------------------------------------------------------------------------------------------------------------------------------------------------------------------------------------------------------------------------------------------------------------CC-TTTTCCGCCTCGTGCGGTTTTATCTTTGCGTTATC-AATGTCTC-----AAAACATCG-------AAAAGCAGAGAGG-C--GTGTGT---------GTGTG-----GTGCGTGGTACTAGTCTTTCTTATCGACGAGC-TC--TTGTCGATTTGCTCGGGC-AA------GACC---CCATGCTCACT------ACTACACCCTG-----TCGG-TTCGATGC--GGGATCGATCCGTCTCGTTCGTTGCCGGACGGCCAATCGATTCTAATCC-TTGCAAGCCC-AGCTCT-GGGGCGAGAAAGGAAA-----------------------------------------
Alasmidonta_varicosa_Chatt_2 ---------------------------------------------------------------------------------------------------------------------------------------------------------------------------------------------------------------------------------------------------------------------------------------------------------------------------------------------------------------------------------------------------------------------------------GT---------GTGTG-----GTGTGTGGTACTAGTCTTTCTTATCGACGAGC-TC--TTGTCGATTTGCTCGGGC-AA------GACC---CCATGCTMACT------ACTACACCCTG-----TCGG-TTCGATGC--GGGATCGATCCGTCTCGTTCGTTGCCGGACGGCCAATCGATTCTAATCC-TTGCAAGCCC-AGCTCT-GGGGCGAGAAAGGAAA-----------------------------------------
Alasmidonta_varicosa_Cacapon_3 -------------------------------------------------------------------------------------------------------------------------------------------------------------------------------------------------------------------------------------------------------------------------------------------------------------------------------------------TTTTCCGCCTCGTGCGGTTTTATCTTTGCGTTATC-AATGTCTC-----AAAACATCG-------AAAAGCAGAGAGG-C--GTGTGT---------GTGTG-----GTGTGTGGTACTAGTCTTTCTTATCGACGAGC-TC--TTGTCGATTTGCTCGGGC-AA------GACC---CCATGCTAACT------ACTACACCCTG-----TCGG-TTCGATGC--GGGATCGATCCGTCTCGTTCGTTGCCGGACGGCCAATCGATTCTAATCC-TTGCAAGCCC-AGCTCT-GGGGCGAGAAAGGAAA-----------------------------------------
Alasmidonta_varicosa_Cat_1 -----------------------------------------------------------------------------------------------------------------------------------------------------------------------------------------------------------------------------------------------------------------------------------------------------------------------------------------------------------------------------------------------------------------------------GTGTGT---------GTGTG-----GTGTGTGGTACTAGTCTTTCTTATCGACGAGC-TC--TTGTCGATTTGCTCGGGC-AA------GACC---CCATGCTAACT------ACTACACCCTG-----TCGG-TTCGATGC--GGGATCGATCCGTCTCGTTCGTTGCCGGACGGCCAATCGATTCTAATCC-TTGCAAGCCC-AGCTCT-GGGGCGAGAAAGGAAA-----------------------------------------
Alasmidonta_varicosa_Wilson_1 -----------------------------------------------------------------------------------------------------------------------------------------------------------------------------------------------------------------------------------------------------------------------------------------------------------------------------------------------------------------------------------------------------------------------------GTGTGT---------GTGTG-----GTGTGTGGTACTAGTCTTTCTTATCGACGAGC-TC--TTGTCGATTTGCTCGGGC-AA------GACC---CCATGCTAACT------ACTACACCCTG-----TCGG-TTCGATGC--GGGATCGATCCGTCTCGTTCGTTGCCGGACGGCCAATCGATTCTAATCC-TTGCAAGCCC-AGCTCT-GGGGCGAGAAAGGAAA-----------------------------------------
Alasmidonta_varicosa_Chatt_1 ----------------------------------------GTAAAAAGAAAGCTCCGAGTTAGC--T--TC---TTCTTAC-AAGCGGGACAA----GCACGCACG----AGAA--AACC-GAAAAAAACAGACTGGGTTGCGGAGGCGACAAGAGCGCTTCCTTCGCGGTCTCTAAAC--AAGTGTAGATCCATGGCCG---TTGGTC--GGGGGTACCTAAGTCCGAAGTAGGCCCGCATGCTTCGGCGGGGCATGTTCGACGAGAGCTTGGGTACAGCGATGGTTTAAAGATAGAGCTTCCAGCTACG--CCCCCGCCAC-TTTTCC-TTTTCCGCCTCGTGCGGTTTTATCTTTGCGTTATC-AATGTCTC-----AAAACATCG-------AAAAGCAGAGAGG-C--GTGTGT---------GTGTG-----GTGTGTGGTACTAGTCTTTCTTATCGACGAGC-TC--TTGTCGATTTGCTCGGGC-AA------GACC---CCATGCTAACT------ACTACACCCTG-----TCGG-TTCGATGC--GGGATCGATCCGTCTCGTTCGTTGCCGGACGGCCAATCGATTCTAATCC-TTGCAAGCCC-AGCTCT-GGGGCGAGAAAGGAAA-----------------------------------------
Alasmidonta_varicosa_Chatt_4 ---------------------------------------------------------------------------------------------------------------------------------------------------CGACAAGAGCGCTTCCTTCGCGGTCTCTAAAC--AAGTGTAGATCCATGGCCG---TTGGTC--GGGGGTACCTAAGTCCGAAGTAGGCCCGCATGCTTCGGCGGGGCATGTTCGACGAGAGCTTGGGTACAGCGATGGTTTAAAGATAGAGCTTCCAGCTACG--CCCCCGCCAC-TTTTCC-TTTTCCGCCTCGTGCGGTTTTATCTTTGCGTTATC-AATGTCTC-----AAAACATCG-------AAAAGCAGAGAGG-C--GTGTGT---------GTGTG-----GTGTGTGGTACTAGTCTTTCTTATCGACGAGC-TC--TTGTCGATTTGCTCGGGC-AA------GACC---CCATGCTAACT------ACTACACCCTG-----TCGG-TTCGATGC--GGGATCGATCCGTCTCGTTCGTTGCCGGACGGCCAATCGATTCTAATCC-TTGCAAGCCC-AGCTCT-GGGGCGAGAAAGGAAA-----------------------------------------
Alasmidonta_varicosa_Deep_1 --------------------------------------------------------------------------------------------------------------------------------------------------------------------------------------------------------------------------------------------------------------------------------------------------------------------------------------------------------------------------------------------------------------------------------------------GTGTG-----GTGTGTGGTACTAGTCTTTCTTATCGACGAGC-TC--TTGTCGATTTGCTCGGGC-AA------GACC---CCATGCTAACT------ACTACACCCTG-----TCGG-TTCGATGC--GGGATCGATCCGTCTCGTTCGTTGCCGGACGGCCAATCGATTCTAATCC-TTGCAAGCCC-AGCTCT-GGGGCGAGAAAGGAAA-----------------------------------------
Alasmidonta_varicosa_Mulberry_1 -----------------------------------------------------------------------------------------------------------------------------------------------------------------------------------------------------------------------------------------------------------------------------------------------------------------------------------------------------------------------------------------------------------------------------------------------------------------------------------------------------------------------------------TAACT------ACTACACCCTG-----TCGG-TTCGATGC--GGGATCGATCCGTCTCGTTCGTTGCCGGACGGCCAATCGATTCTAATCC-TTGCAAGCCC-AGCTCT-GGGGCGAGAAAGGAAA-----------------------------------------
Alasmidonta_varicosa_Mulberry_2 ----------------------------------------------------------------------------------------------------------------------------------------------------------------------------------------------------------------------------------------------------------------------------------------------------------------------------------------------------------------------------------------------------------------------------------------------------------------------------------------------------------------------------------CTAACT------ACTACACCCTG-----TCGG-TTCGATGC--GGGATCGATCCGTCTCGTTCGTTGCCGGACGGCCAATCGATTCTAATCC-TTGCAAGCCC-AGCTCT-GGGGCGAGAAAGGAAA-----------------------------------------
Alasmidonta_varicosa_Mulberry_4 -------------------------------------------------------------------------------------------------------------------------------------------------------------------------------------------------------------------------------------------------------------------------------------------------------------------------------------------------------------------------------------------------------------------------------GTGT---------GTGTG-----GTGTGTGGTACTAGTCTTTCTTATCGACGAGC-TC--TTGTCGATTTGCTCGGGC-AA------GACC---CCATGCTAACT------ACTACACCCTG-----TCGG-TTCGATGC--GGGATCGATCCGTCTCGTTCGTTGCCGGACGGCCAATCGATTCTAATCC-TTGCAAGCCC-AGCTCT-GGGGCGAGAAAGGAAA-----------------------------------------
Alasmidonta_varicosa_Mulberry_5 -------------------------------------------------------------------------------------------------------------------------------------------------------------------------------------------------------------------------------------------------------------------------------------------------------------------------------------------------------------------------------------------------------------------------------GTGT---------GTGTG-----GTGTGTGGTACTAGTCTTTCTTATCGACGAGC-TC--TTGTCGATTTGCTCGGGC-AA------GACC---CCATGCTAACT------ACTACACCCTG-----TCGG-TTCGATGC--GGGATCGATCCGTCTCGTTCGTTGCCGGACGGCCAATCGATTCTAATCC-TTGCAAGCCC-AGCTCT-GGGGCGAGAAAGGAAA-----------------------------------------
Alasmidonta_varicosa_Turkey_3 ---------------------------------------------------------------------------------------------------------------------------------------------------------------------------------------------------------------------------------------------------------------------------------------------------------------------------------------TCC-TTTTCCGCCTCGTGCGGTTTTATCTTTGCGTTATC-AATGTCTC-----AAAACATCG-------AAAAGCAGAGAGG-C--GTGTGT---------GTGTG-----GTGTGTGGTACTAGTCTTTCTTATCGACGAGC-TC--TTGTCGATTTGCTCGGGC-AA------GACC---CCATGCTAACT------ACTACACCCTG-----TCGG-TTCGATGC--GGGATCGATCCGTCTCGTTCGTTGCCGGACGGCCAATCGATTCTAATCC-TTGCAAGCCC-AGCTCT-GGGGCGAGAAAGGAAA-----------------------------------------
Alasmidonta_varicosa_Chatt_5 ------------------------------------------------------------------------------------------------------------------------------------------------AGGCGACAAGAGCGCTTCCTTCGCGGTCTCTAAAC--AAGTGTAGATCCATGGCCG---TTTGTC--GGGGGTACCTAAGTCCGAAGTAGGCCCGCATGCTTCGGCGGGGCATGTTCGACGAGAGCTTGGGTACAGCGATGGTTTAAAGATAGAGCTTCCAGCTACG--CCCCCGCCAC-TTTTCC-TTTTCCGCCTCGTGCGGTTTTATCTTTGCGTTATC-AATGTCTC-----AAAACATCG-------AAAAGCAGAGAGG-C--GTGTGT---------GTGTG-----GTGTGTGGTACTAGTCTTTCTTATCGACGAGC-TC--TTGTCGATTTGCTCGGGC-AA------GACC---CCATGCTAACT------ACTACACCCTG-----TCGG-TTCGATGC--GGGATCGATCCGTCTCGTTCGTTGCCGGACGGCCAATCGATTCTAATCC-TTGCAAGCCC-AGCTCT-GGGGCGAGAAAGGAAA-----------------------------------------
Alasmidonta_varicosa_Turkey_1 TCCGTAGGTGAACCTGCGGAAGGATCATTACC-AAAAACTGTAAAAAGAAAGCTCCGAGTTAGCTTT--TC---TTCTTAC-AAGCGGGACAA----GCACGCACG----AGAA--AACC-GAAAAAAACAGACTGGGTTGCGGAGGCGACAAGAGCGCTTCCTTCGCGGTCTCTAAAC--AAGTGTAGATCCATGGCCG---TTTGTC--GGGGGTACCTAAGTCCGAAGTAGGCCCGCATGCTTCGGCGGGGCATGTTCGACGAGAGCTTGGGTACAGCGATGGTTTAAAGATAGAGCTTCCAGCTACG--CCCCCGCCAC-TTTTCC-TTTTCCGCCTCGTGCGGTTTTATCTTTGCGTTATC-AATGTCTC-----AAAACATCG-------AAAAGCAGAGAGG-C--GTGTGT---------GTGTG-----GTGTGTGGTACTAGTCTTTCTTATCGACGAGC-TC--TTGTCGATTTGCTCGGGC-AA------GACC---CCATGCTAACT------ACTACACCCTG-----TCGG-TTCGATGC--GGGATCGATCCGTCTCGTTCGTTGCCGGACGGCCAATCGATTCTAATCC-TTGCAAGCCC-AGCTCT-GGGGCGAGAAAGGAAA-----------------------------------------
Alasmidonta_varicosa_Turkey_4 --------------------------------------------------------------------------------------------------------------------AAAC-CAAAAAAACAGACTGGGTTGCGGAGGCGACAAGAGCGCTTCCTTCGCGGTCTCTAAAC--AAGTGTAGATCCATGGCCG---TTTGTC--GGGGGTACCTAAGTCCGAAGTAGGCCCGCATGCTTCGGCGGGGCATGTTCGACGAGAGCTTGGGTACAGCGATGGTTTAAAGATAGAGCTTCCAGCTACG--CCCCCGCCAC-TTTTCC-TTTTCCGCCTCGTGCGGTTTTATCTTTGCGTTATC-AATGTCTC-----AAAACATCG-------AAAAGCAGAGAGG-C--GTGTGT---------GTGTG-----GTGTGTGGTACTAGTCTTTCTTATCGACGAGC-TC--TTGTCGATTTGCTCGGGC-AA------GACC---CCATGCTAACT------ACTACACCCTG-----TCGG-TTCGATGC--GGGATCGATCCGTCTCGTTCGTTGCCGGACGGCCAATCGATTCTAATCC-TTGCAAGCCC-AGCTCT-GGGGCGAGAAAGGAAA-----------------------------------------
Alasmidonta_varicosa_Roar_1 -----------------------------------------------------------------------------------------------------------------------------------------------------------------------------------------------------------------------------------------------------------------------------------------------------------------------------------------------------------------------------------------------------------------------------GTGTGY---------GTGTG-----GTGTGTGGTACTAGTCTTTCTTATCGACGAGC-TC--TTGTCGATTTGCTCGGGC-AA------GACC---CCATGCTAACT------ACTACACCCTG-----TCGG-TTCGATGC--GGGATCGATCCGTCTCGTTCGTTGCCGGACGGCCAATCGATTCTAATCC-TTGCAAGCCC-AGCTCT-GGGGCGAGAAAGGAAA-----------------------------------------
Alasmidonta_varicosa_Deep_2 -----------------------------------------------------------------------------------------------------------------------------------------------------------------------------------------------------------------------------------------------------------------------------------------------------------------------------------------------------------------------------------------------------------------------------GTGTGT---------GTGTG-----GTGTGYGGTACTAGTCTTTCTTATCGACGAGC-TC--TTGTCGATTTGCTCGGGC-AA------GACC---CCATGCTAACT------ACTACACCCTG-----TCGG-TTCGATGC--GGGATCGATCCGTCTCGTTCGTTGCCGGACGGCCAATCGATTCTAATCC-TTGCAAGCCC-AGCTCT-GGGGCGAGAAAGGAAA-----------------------------------------
Alasmidonta_varicosa_Wilson_2 ------------------------------------------------------------------------------------------------------------------------------------------------------------------------------------------------------------------------------------------------------------------------------------------------------------------------------------------------------------------------------------------------------------------------------GGTGT---------GTGTG-----GTGTGTGGTACTAGTCTTTCTTATCGACGAGC-TC--TTGTCGATTTGCTCGGGC-AA------GACC---CCATGCTAACT------ACTACACCCTG-----TCGG-TTCGATGC--GGGATCGATCCGTCTCGTTCGTTGCCGGACGGCCAATCGATTCTAATCC-TTGCAAGCCC-AGCTCT-GGGGCGAGAAAGGAAA-----------------------------------------
Alasmidonta_varicosa_Don_1 -CCGTAGGTGAACCTGCGGAAGGATCATTACC-AAAAACTGT-AAAAGAAAGCTCCGAGTTAGCTTT--TC---TTCTTAC-AAGCGGGACAA----GCACGCACG----AGAA--AACC-GAAAAAAACAGACTGGGTTGCGGAGGCGACAAGAGCGCTTCCTTCTCGGTCTCTAAAC--AAGTGTAGATCCATGGCCG---TTTGTC--GGGGGTACCTAAGTCCGAAGTAGGCCCGCATGCTTCGGCGGGGCATGTTCGACGAGAGCTTGGGTACAGCGATGGTTTAAAGATAGAGCTTCCAGCTACG--CCCCCGCCAC-TTTTCC-TTTTCCGCCTCGTGCGGTTTTATCTTTGCGTTATC-AATGTCTC-----AAAACATCG-------AAAAGCAGAGAGG-CGTGTGTGT---------GTGTG-----GTGTGTGGTACTAGTCTTTCTTATCGACGAGC-TC--TTGTCGATTTGCTCGGGC-AA------GACC---CCATGCTAACT------ACTACACCCTG-----TCGG-TTCGATGC--GGGATCGATCCGTCTCGTTCGTTGCCGGACGGCCAATCGATTCTAATCC-TTGCAAGCCC-AGCTCT-GGGGCGAGAAAGGAAA-----------------------------------------
Alasmidonta_varicosa_Deep_3 -----------------------------------------------------------------------------------------------------------------------------------------------------------------------------------------------------------------------------------------------------------------------------------------------------------------------------------------------------------------------------------------------------------------------------------------------------------------------------------------------------------------------CCC---CCATGCTAACT------ACTACACCCTG-----TCGG-TTCGATGC--GGGATCGATCCGTCTCGTTCGTTGCCGGACGGCCAATCGATTCTAATCC-TTGCAAGCCC-AGCTCT-GGGGCGAGAAAGGAAA-----------------------------------------
Alasmidonta_raveneliana_ALRA_LT2 TCCGTAGGTGAACCTGCGGAAGGATCATTACC-AAAAACTGT-AAAAGAAAGCTCCGAGTTGGCTTT--TC---TTTTTAC-AAGCGGGACAA----GCACGCACG----AGAA--AACCGAAAAAAAATAGACTGGGTTGCGGAGGTGACAAGAGCGCTTCCTTCTCGGTCTCTAAAC--AAGTGTAGATCCATGGCCG--TTTTGTC--GGGGGTACCTAAGTCCGAAGTAGGCCCGCATGCTTCGGCGGGGCATGTTCGACGAGAGCTT-GGTACAGCGATGGTTTAAAGATAGAGCTTCCAGCTACG--CCCCCGCCAC-TTTTCC-TTTTCCGCCTCGTGCGGTTTTATCTTTGCGTTATC-AATGTCTCGAAAAAAAACATCG--------AAAGCAGAGAGG-CGKGTGTGT---------GGGTG-----GTGTGTGGTACTAGTCCTTCTTATCGACGAGC-TC--TTGTCGATTTGCTCGGGC-AG------AC------------TACT------GCTACCCCCTG-----TCGG-TTCGATGC--GGGATCGATCCGTCTCGTTCGTTGCCGGACGGCCAATCGATTCTAATCC-TTGCAAGCCC-AGCTCT-GGGGCGAGAAAGGAAA-----------------------------------------
Alasmidonta_raveneliana_ALRA_LT3 TCCGTAGGTGAACCTGCGGAAGGATCATTACC-AAAAACTGT-AAAAGAAAGCTCCGAGTTGGCTTT--TC---TTTTTAC-AAGCGGGACAA----GCACGCACG----AGAA--AACCGAAAAAAAATAGACTGGGTTGCGGAGGTGACAAGAGCGCTTCCTTCTCGGTCTCTAAAC--AAGTGTAGATCCATGGCCG--TTTTGTC--GGGGGTACCTAAGTCCGAAGTAGGCCCGCATGCTTCGGCGGGGCATGTTCGACGAGAGCTTTGGTACAGCGATGGTTTAAAGATAGAGCTTCCAGCTACG--CCCCCGCCAC-TTTTCC-TTTTCCGCCTCGTGCGGTTTTATCTTTGCGTTATC-AATGTCTCGAAAAAAAACATCG--------AAAGCAGAGAGG-CGTGTGTGT---------GGGTG-----GTGTGTGGTACTAGTCCTTCTTATCGACGAGC-TC--TTGTCGATTTGCTCGGGC-AG------AC------------TACT------GCTACACCCTG-----TCGG-TTCGATGC--GGGATCGATCCGTCTCGTTCGTTGCCGGACGGCCAATCGATTCTAATCC-TTGCAAGCCC-AGCTCT-GGGGCGAGAAAGGAAA-----------------------------------------
Alasmidonta_raveneliana_ALRA_LT4 TCCGTAGGTGAACCTGCGGAAGGATCATTACC-AAAAACTGT-AAAAGAAAGCTCCGAGTTGGCTTT--TC---TTTTTAC-AAGCGGGACAA----GCACGCACG----AGAA--AACCGAAAAAAAATAGACTGGGTTGCGGAGGTGACAAGAGCGCTTCCTTCTCGGTCTCTAAAC--AAGTGTAGATCCATGGCCG--TTTTGTC--GGGGGTACCTAAGTCCGAAGTAGGCCCGCATGCTTCGGCGGGGCATGTTCGACGAGAGCTTTGGTACAGCGATGGTTTAAAGATAGAGCTTCCAGCTACG--CCCCCGCCAC-TTTTCC-TTTTCCGCCTCGTGCGGTTTTATCTTTGCGTTATC-AATGTCTC-GAAAAAAACATCG--------AAAGCAGAGAGG-CGTGTGTGT----------GGTG-----GTGTGTGGTACTAGTCCTTCTTATCGACGAGC-TC--TTGTCGATTTGCTCGGGC-AG------ACCC---CTGC---TACT------GCTACACCCTG-----TCGG-TTCGATGCGGGGGATCGATCCGTTTCGTTCGTTGCCGGACGGCCAATCGATTCTAATCC-TTGCAAGCCC-AGCTCTGGGGGCGAGAAAGGAAA-----------------------------------------
Alasmidonta_raveneliana_ALRA_LT5 TCCGTAGGTGAACCTGCGGAAGGATCATTACC-AAAAACTGT-AAAAGAAAGCTCCGAGTTGGCTTT--TC---TTTTTAC-AAGCGGGACAA----GCACGCACG----AGAA--AACCGAAAAAAAATAGACTGGGTTGCGGAGGTGACAAGAGCGCTTCCTTCTCGGTCTCTAAAC--AAGTGTAGATCCATGGCCG--TTTTGTC--GGGGGTACCTAAGTCCGAAGTAGGCCCGCATGCTTCGGCGGGGCATGTTCGACGAGAGCTTTGGTACAGCGATGGTTTAAAGATAGAGCTTCCAGCTACG--CCCCCGCCAC-TTTTCC-TTTTCCGCCTCGTGCGGTTTTATCTTTGCGTTATC-AATGTCTC-GAAAAAAACATCG--------AAAGCAGAGAGG-CGTGTGTGT----------GGTG-----GTGTGTGGTACTAGTCCTTCTTATCGACGAGC-TC--TTGTCGATTTGCTCGGGC-AG------ACCC---CTGC---TACT------GCTACACCCTG-----TCGG-TTCGATGCGGGGGATCGATCCGTCTCGTTCGTTGCCGGACGGCCAATCGATTCTAATCC-TTGCAAGCCC-AGCTCTGGGGGCGAGAAAGGAAA-----------------------------------------
Alasmidonta_raveneliana_ALRA_LT1 TCCGTAGGTGAACCTGCGGAAGGATCATTACC-AAAAACTGT-AAAAGAAAGCTCCGAGTTGGCTTT--TC---TTTTTAC-AAGCGGGACAA----GC-CGCACG----AGAA--AAC---AAAAAAAATAGATGGGTTGCGGAGGT-ACAAGAGCGCTTCCTTCTCGGTCT-TAAAC--AAGTGTAGATCCATGGCCG--TTTTGTC--GGGGGTACCTAAGTCCGAAGTAGGCCCGCAT-CTTCGGCGGGGCATGTTCGACGAGAGCTTTGGTACAGCGATGGTTTAAAGATAGAGCTTCCAGCTACG--CCCCCGCCAY-TTTTCC-TTTTCCKCCTCGTGCGGTTTTATCTTTGCGTTATC-AATGTCTM-GAAAAAAACATCG--------AAAGCAGAGAGG-CGKGTGTGG----------GGTG-----GTGTGTGGTACTAGTCCTTCTTATCGACGAGC-TC--TTGTCGATTTGCTCGGGC-AG------ACCC---CTGC---TACT------GCTACACCCTG-----TCGG-TTCGATGCGGGGGATCGATCCGTCTCGTTCGTTGCCGGACGGCCAATCGATTCTAATCC-TTGCAAGCCC-AGCTCTGGGGGCGAGAAAGGAAA-----------------------------------------
Ligodonta_obscura_249.ab1 -----------------------------------------------------TCCGAGTTGGCTTTACTT---TTTTTAC-AAGCGGGACAA----GCACGCACG----AAAACCGAGGCAAAAAAAATAGACCGGGTTGCGGAGGTGACAAGAGCGCTTCCTTCTTGGTCTCTAAAC--AGGAATCCG--------CG--TTTTGTC--GGGGGTACCTAAGTCCGAAGTAGGCCCGCATGCTTCGGCGGGGCATGTTCGACGAGAGCTTGGGTACAGCGATGGTTTAAAGATAGAGCTTCCAGCTACC--CCCCGCCACT-TTTTCC-TTTTCCGCCTCGTGCGGTTTTATCTTTGCGTTACC-AATGTCTC-----AAAACATCG--------AAAGCAGACAGG-CGTGTGTGT---------GTGTGTGTGTGTCTGTGGTACTAGTCCTTCTTGTCGACGAGC-TC--TTGTCGATTT-----------------------------------------------CCCTG-----TCGG-TTCGATGC--GGGATCGATCCGTCTCGTTCGTTGCCGGACGGCCAATCGATTCTAATCC-TTGCAAGCCC-AGCTCT-AAGGCGAGAAAGGAAA-----------------------------------------
Ligodonta_obscura.ab1 -------------------------------------------------------------------------------------------------------------------------------------------------------------GCTTCCTTCTTGGTCTCTAAAC--GAGKGKAGATCCATGGCCG--TTTTGTC--GGGGGTACCTAAGTCCGAAGTAGGCCCGCATGCTTCGGCGGGGCATGTTCRACRARAGCTTGGGTACAGCGATGGTTTAAAGATAGAGCTTCCAGCTACG--CCCCCGCCACTTTTTCC-TTTTCCGCCTCGTGCGGTTTTATCTTTGCGTTACC-AATGTCTC-----AAAACATCG--------AAAGCAGACAGG-CGTGTGTGT---------GTGTGTGT-----GTGTCTGTTACTACTCCTTCTTGACGAGC-TC--TTGTCGATTTGCTCGGGC-AG------ACTA---CTACTACTACTA-----CTACTACCCCT----GTCGG--TTCATGC--GGGATCGATCCGTCTCGTTCGTTGCCGGACGGC--------------------------------------------------------------------------------------------
Utterbackiana_heardi_AheaApa006 TTCGTAGGTGAACCTGCGGAAGGATCATTACC--AAAACTGT-AAAAGAAAGCTCCGAGTTGGCTTT--TC---TTTTTAC-GAACGGGACAA----GCACGCACG----A-----------AAAAAAAAAGACTGGGTTGCGGAGGTGACAAGAGCGCTTCCTTCTTGGTCTCTAAAC--GAGTGTAGATCCATGGCCG---TTGGTC--GGGGGTACCTAGGTCCGAAGTAGGCCCGCATGCTTCGGCGGGGCATGTTCGACGAGAGCTTGGGTACAGCGATGGTTTAAAGATAGAGCTTCCAGCTACG--CCCCCGCCAC-TTTTCC-TTTTCCGCCTCGTGCGGTTTTATCTTTGCGTTACC-AATGTCTC-----AAAACATCG-------AAAAGCAGAGAGG-CGTTTGTGG----------------------TGTGGTACTTGTCCTTCTTATCGACGAGC-TC--TTGTCGATTTGCTCGGGC-AG------ACCC---C----------------CTACTACCCTC-----TCGG-TTCGATGC--GGGATCGATCCGTCTCGTTCGTTGCCGGACGGCCAATCGATTCTAATCC-TTGCAAGCCC-AGCTCT--GGGCGAGAAAGGAAATTACTCTAAGCGGTGGATCACTCGGCTCGTGGGTC------
Anodonta_heardi_clone_1 ---------------------------------------------------GCTCCGAGTTGGCTTT--TC---TTTTTAC-GAACGGGACAA----GCACGCACG----A-----------AAAAAAAAAGACTGGGTTGCGGAGGTGACAAGAGCGCTTCCTTCTTGGTCTCTAAAC--GAGTGTAGATCCATGGCCG---TTGGTC--GGGGGTACCTAGGTCCGAAGTAGGCCCGCATGCTTCGGCGGGGCATGTTCGACGAGAGCTTGGGTACAGCGATGGTTTAAAGATAGAGCTTCCAGCTACG--CCCCCGCCAC-TTTTCC-TTTTCCGCCTCGTGCGGTTTTATCTTTGCGTTACC-AATGTCTC-----AAAACATCG-------AAAAGCAGAGAGG-CGTTTGTGG----------------------TGTGGTACTTGTCCTTCTTATCGACGAGC-TC--TTGTCGATTTGCTCGGGC-AG------ACCC---C----------------CTACTACCCTC-----TCGG-TTCGATGC--GGGATCGATCCGTCTCGTTCGTTGCCGGACGGCCAATCGATTCTAATCC-TTGCAAGCCC-AGCTCT--GGGCGAGAAAGGAAATTACTCTAAGCGGTGGATCACTCGGCTCGTGGGTC------
Utterbackiana_heardi_AheaApa012 --CGTAGGTGAACCTGCGGAAGGATCATTACC--AAAACTGT-AAAAGAAAGCTCCGAGTTGGCTTT--TC---TTTTTAC-GAACGGGACAA----GCACGCACG----A-----------AAAAAAAAAGACTGGGTTGCGGAGGTGACAAGAGCGCTTCCTTCTTGGTCTCTAAAC--GAGTGTAGATCCATGGCCG---TTGGTC--GGGGGTACCTAGGTCCGAAGTAGGCCCGCATGCTTCGGCGGGGCATGTTCGACGAGAGCTTGGGTACAGCGATGGTTTAAAGATAGAGCTTCCAGCTACG--CCCCCGCCAC-TTTTCC-TTTTCCGCCTCGTGCGGTTTTATCTTTGCGTTACC-AATGTCTC-----AAAACATCG-------AAAAGCAGAGAGG-CGTTTGTGG----------------------TGTGGTACTTGTCCTTCTTATCGACGAGC-TC--TTGTCGATTTGCTCGGGC-AG------ACCC---C----------------CTACTACCCTC-----TCGG-TTCGATGC--GGGATCGATCCGTCTCGTTCGTTGCCGGACGGCCAATCGATTCTAATCC-TTGCAAGCCC-AGCTCT--GGGCGAGAAAGGAAATTACTCTAAGCGGGGGATCACTCGGCTCGGGGGTC------
Anodonta_heardi_clone_2 ---------------------------------------------------GCTCCGAGTTGGCTTT--TC---TTTTTAC-GAACGGGACAA----GCACGCACG----A-----------AAAAAAAAAGACTGGGTTGCGGAGGTGACAAGAGCGCTTCCTTCTTGGTCTCTAAAC--GAGTGTAGATCCATGGCCG---TTGGTC--GGGGGTACCTAGGTCCGAAGTAGGCCCGCATGCTTCGGCGGGGCATGTTCGACGAGAGCTTGGGTACAGCGATGGTTTAAAGATAGAGCTTCCAGCTACG--CCCCCGCCAC-TTTTCC-TTTTCCGCCTCGTGCGGTTTTATCTTTGCGTTACC-AATGTCTC-----AAAACATCG-------AAAAGCAGAGAGG-CGTTTGTGG----------------------TGTGGTACTTGTCCTTCTTATCGACGAGC-TC--TTGTCGATTTGCTCGGGC-AG------ACCC---C----------------CTACTACCCTC-----TCGG-TTCGATGC--GGGATCGATCCGTCTCGTTCGTTGCCGGACGGCCAATCGATTCTAATCC-TTGCAAGCCC-AGCTCT--GGGCGAGAAAGGAAATTACTCTAAGCGGGGGATCACTCGGCTCGGGGGTC------
Anodonta_suborbiculata_voucher_MMS10163 ------------------GAAGGATCATTACC--AAAACTGT-AAAAGAAAGCTCCGAGTTGGCTTT--TC---TTTTTAC-GAACGGGACAA----GCACGCACG----------------AAAAAAAAAGACTGGGTTGCGGAGGTGACAAGAGCGCTTCCTTCTTGGTCTCTAAAC--GAGTGTAGATCCATGGCCG--TTTGGTC--GGGGGTACCTAGGTCCGAAGTAGGCCCGCATGCTTCGGCGGGGCATGTTCGACGAGAGCTTGGGTACAGCGATGGTTTAAAGATAGAGCTTCCAGCTACG--CCCCCGCCAC-TTTTCC-TTTTCCGCCTCGTGCGGTTTTATCTTTGCGTTACC-AATGTCTC-----AAAACATCG-------AAAAGCAGAGAGG-CGTTTGTGG----------------------TGTGGTACTTGTCCTTCTTATCGACGAGC-TC--TTGTCGATTTGCTCGGGC-AG------ACCC---C----------------CTACTACCCTC-----TCGG-TTCGATGC--GGGATCGATCCGTCTCGTTCGTTGCCGGACGGCCAATCGATTCTAATCC-TTGCAAGCCC-AGCTCT--GGGCGAGAAAGGAAATTACTCTAAGCGGTGGATCACTCGGCTCGTGGGT-------
Anodonta_suborbiculata_MG199852 ---------------------------------------------------GCTCCGAGTTGGCTTT--TC---TTTTTAC-GAACGGGACAA----GCACGCACG----------------AAAAAAAAAGACTGGGTTGCGGAGGTGACAAGAGCGCTTCCTTCTTGGTCTCTAAAC--GAGTGTAGATCCATGGCCG--TTTGGTC--GGGGGTACCTAGGTCCGAAGTAGGCCCGCATGCTTCGGCGGGGCATGTTCGACGAGAGCTTGGGTACAGCGATGGTTTAAAGATAGAGCTTCCAGCTACG--CCCCCGCCAC-TTTTCC-TTTTCCGCCTCGTGCGGTTTTATCTTTGCGTTACC-AATGTCTC-----AAAACATCG-------AAAAGCAGAGAGG-CGTTTGTGG----------------------TGTGGTACTTGTCCTTCTTATCGACGAGC-TC--TTGTCGATTTGCTCGGGC-AG------ACCC---C----------------CTACTACCCTC-----TCGG-TTCGATGC--GGGATCGATCCGTCTCGTTCGTTGCCGGACGGCCAATCGATTCTAATCC-TTGCAAGCCC-AGCTCT--GGGCGAGAAAGGAAATTACTCTAAGCGGTGGATCACTCGGCTCGTGGGTCGATGAA
Anodonta_hartfieldorum_MG199877 ---------------------------------------------------GCTCCGAGTTGGCTTT--TC---TTTTTAC-GAACGGGACAA----GCACGCACG----AA----------AAAAAAAAAGACTGGGTTGCGGAGGTGACAAGAGCGCTTCCTTCTTGGTCTCTAAAC--GAGTGTAGATCCATGGCCG---TTGGTC--GGGGGTACCTAGGTCCGAAGTAGGCCCGCATGCTTCGGCGGGGCATGTTCAACGAGAGCTTGGGTACAGCGATGGTTTAAAGATAGAGCTTCCAGCTACG--CCCCCGCCAC-TTTTCC-TTTTCCGCCTCGTGCGGTTTTATCTTTGCGTTACC-AATGTCTC-----AAAACATCG-------AAAAGCAGAGAGG-CGTTTGTGG----------------------TGTGGTACTTGTCCTTCTTATCGACGAGC-TC--TTGTCGATTTGCTCGGGC-AG------ACCC---CCTA-------------CTACTACCCTC-----TCGG-TTCGATGC--GGGATCGATCCGTCTCGTTCGTTGCCGGACGGCCAATCGATTCTAATCC-TTGCAAGCCC-AGCTCT--GGGCGAGAAAGGAAA-TACTCTAAGCG-----------------------------
Anodonta_couperiana_MG199850 ---------------------------------------------------GCTCCGAGTTGGCTTT--AC---TTTTTAC-GAACGGGACAA----GCACGCACG-------------------TAAAAAGACTGGGTTGCGGAGGTGACAAGAGCGCTTCCTTCTTGGTCTCTAAACAAAAGTGTAGATCCATGGCCG---TTGGTC--GGGGGTACCTAAGTCCGAAGTAGGCCCGCATGCTTCGGCGGGGCATGTTCGACGAGAGCTTGGGTACAGCGATGGTTTAAAGATAGAGCTTCCAGCTACG--CCCCCGCCAC-TTTTCC-TTTTCCGCCTCGTGCGGTTTTATCTTTGCGTTACC-AATGTCTA-----AAAACATCGA------AAAAGCAGAGAGG-CGTTTGTGG----------------------TGTGGTACTTGTCCTTCTTATCGACGAGC-TC--TTGTCGATTTGCTCGGGC-AG------ACCC---CCTA--CTAC-------TTACTACCCTC-----TCGG-TTCGATGC--GGAATCGATCCGTCTCGTTCGTTGCCGGACGGCCAATCGATTCTAATCC-TTGCAAGCCC-AGCTCT--GGGCGAGAAAGGAAATTACTCTAAGCGGTGGATCACTCGGCTCGTGGGTCGATGA-
Pseudodontoideus_connasaugaensis_clone_1 ---------------------------------------------------GCTCCGAGTTGGCTTT--TT---CTTTTAC-AAGCGGGACAA----GCACGCAGG----AAAACCG------AAAAATAAGACTGGGTTGCGGAGGTGACAAGAGCGCTTCCTTCTCGGTCTCTAAAC--AAGTGTAGATCCATGGCCG-TTTTTGTC--GGGGGTACCTAAGTCCGAAGTAGGCCCGCATGCTTCGGCGGGGCATGTTCGACGAGAGCTTGGGTACAGCGATGGTTTAAAGATAGAGCTTTCAGCTACG--CCCCCGCTACTTTTTCC-TTTTCCGCCTCGTGCGGTTTTATCTTTGCGTTACC-AATGTATC-----AAACCATCGA------AAAAGCAGAGAGG-CGTCTGTGT--------TGTGGG---------TTGGTATTTGTCCTTCTTATCGACGAGCTTC--TTGTCGATTTGCTCGGGC-AG------GCCC---CCTA-CCTAC-------TTACTACCCTC-----TCGG-TTCGATGC--GGGATCGATCCGTCTCGTTCGTTGCCGGACGGCCAATCGATTCTAATCC-TTACAAGCCC-AGCTCT-GGGGCGAGAAAGGAAATTACTCTAAGCGGTGGATCACTCGGCTCGTGGGTCGATG--
Pseudodontoideus_connasaugaensis_clone_3 ---------------------------------------------------GCTCCGAGTTGGCTTT--TT---CTTTTAC-AAGCGGGACAA----GCACGCAGG----AAAACCG------AAAAATAAGACTGGGTTGCGGAGGTGACAAGAGCGCTTCCTTCTCGGTCTCTAAAC--AAGTGTAGATCCATGGCCG-TTTTTGTC--GGGGGTACCTAAGTCCGAAGTAGGCCCGCATGCTTCGGCGGGGCATGTTCGACGAGAGCTTGGGTACAGCGATGGTTTAAAGATAGAGCTTTCAGCTACG--CCCCCGCTACTTTTTCC-TTTTCCGCCTCGTGCGGTTTTATCTTTGCGTTACC-AATGTATC-----AAACCATCGA------AAAAGCAGAGAGG-CGTCTGTGT--------TGTGGG---------TTGGTATTTGTCCTTCTTATCGACGAGC-TC--TTGTCGATTTGCTCGGGC-AG------GCCC---CCTA-CCTAC-------TTACTACCCTC-----TCGG-TTCGATGC--GGGATCGATCCGTCTCGTTCGTTGCCGGACGGCCAATCGATTCTAATCC-TTACAAGCCC-AGCTCT-GGGGCGAGAAAGGAAATTACTCTAAGCGGTGGATCACTCGGCTCGTGGGTCGAT---
Pseudodontoideus_subvexus_clone_5 ---------------------------------------------------GCTCCGAGTTGGCTTT--TT---CTTTTAC-AAGCGGGACAA----GCACGCAGG----AAAACCG------AAAAATAAGACTGGGTTGCGGAGGTGACAAGAGCGCTTCCTTCTCGGTCTCTAAAC--AAGTGTAGATCCATGGCCG-TTTTTGTC--GGGGGTACCTAAGTCCGAAGTAGGCCCGCATGCTTCGGCGGGGCATGTTCGACGAGAGCTTGGGTACAGCGATGGTTTAAAGATAGAGCTTTCAGCTACG--CCCCCGCTACTTTTTCC-TTTTCCGCCTCGTGCGGTTTTATCTTTGCGTTACC-AATGTATC-----AAACCATCGA------AAAAGCAGAGAGG-CGTCTGTGT--------TGTGGG---------TTGGTATTTGTCCTTCTTATCGACGAGC-TC--TTGTCGATTTGCTCGGGC-AG------GCCC---CCTA-CCTAC-------TTACTACCCTC-----TCGG-TTCGATGC--GGGATCGATCCGTCTCGTTCGTTGCCGGACGGCCAATCGATTCTAATCC-TTACAAGCCC-AGCTCT-GGGGCGAGAAAGGAAATTACTCTAAGCGGTGGATCACTCGGCTCGTGGGTCGATG--
Pseudodontoideus_subvexus_clone_8 ---------------------------------------------------GCTCCGAGTTGGCTTT--TT---CTTTTAC-AAGCGGGACAA----GCACGCAGG----AAAACCG------AAAAATAAGACTGGGTTGCGGAGGTGACAAGAGCGCTTCCTTCTCGGTCTCTAAAC--AAGTGTAGATCCATGGCCG-TTTTTGTC--GGGGGTACCTAAGTCCGAAGTAGGCCCGCATGCTTCGGCGGGGCATGTTCGACGAGAGCTTGGGTACAGCGATGGTTTAAAGATAGAGCTTTCAGCTACG--CCCCCGCTACTTTTTCC-TTTTCCGCCTCGTGCGGTTTTATCTTTGCGTTACC-AATGTATC-----AAACCATCGA------AAAAGCAGAGAGG-CGTCTGTGT--------TGTGGG---------TTGGTATTTGTCCTTCTTATCGACGAGC-TC--TTGTCGATTTGCTCGGGC-AG------GCCC---CCTA-CCTAC-------TTACTACCCTC-----TCGG-TTCGATGC--GGGATCGATCCGTCTCGTTCGTTGCCGGACGGCCAATCGATTCTAATCC-TTACAAGCCC-AGCTCT-GGGGCGAGAAAGGAAATTACTCTAAGCGGTGGATCACTCGGCTCGTGGGTCGATG--
Pseudodontoideus_subvexus_clone_7 ---------------------------------------------------GCTCCGAGTTGGCTTT--TT---CTTTTAC-AAGCGGGACAA----GCACGCAGG----AAAACCG------AAAAATAAGACTGGGTTGCGGAGGTGACAAGAGCGCTTCCTTCTCGGTCTCTAAAC--AAGTGTAGATCCATGGCCG-TTTTTGTC--GGGGGTACCTAAGTCCGAAGTAGGCCCGCATGCTTCGGCGGGGCATGTTCGACGAGAGCTTGGGTACAGCGATGGTTTAAAGATAGAGCTTTCAGCTACG--CCCCCGCTACTTTTTCC-TTTTCCGCCTCGTGCGGTTTTATCTTTGCGTTACC-AATGTATC-----AAACCATCGA------AAAAGCAGAGAGG-CGTCTGTGT--------TGTGGG---------TTGGTATTTGTCCTTCTTATCGACGAGC-TC--TTGTCGATTTGCTCGGGC-AG------GCCC---CCTA-CCTAC-------TTACTACCCTC-----TCGG-TTCGATGC--GGGATCGATCCGTCTCGTTCGTTGCCGGACGGCCAATCGATTCTAATCC-TTACAAGCCC-AGCTCT-GGGGCGAGAAAGGAAATTACTCTAAGCGGTGGATCACTCGGCTCGTGGGTCGATGAA
Pseudodontoideus_subvexus_clone_9 ---------------------------------------------------GCTCCGAGTTGGCTTT--TT---CTTTTAC-AAGCGGGACAA----GCACGCAGG----AAAACCG------AAAAATAAGACTGGGTTGCGGAGGTGACAAGAGCGCTTCCTTCTCGGTCTCTAAAC--AAGTGTAGATCCATGGCCG-TTTTTGTC--GGGGGTACCTAAGTCCGAAGTAGGCCCGCATGCTTCGGCGGGGCATGTTCGACGAGAGCTTGGGTACAGCGATGGTTTAAAGATAGAGCTTTCAGCTACG--CCCCCGCTACTTTTTCC-TTTTCCGCCTCGTGCGGTTTTATCTTTGCGTTACC-AATGTATC-----AAACCATCGA------AAAAGCAGAGAGG-CGTCTGTGT--------TGTGGG--------TTTGGTATTTGTCCTTCTTATCGACGAGC-TC--TTGTCGATTTGCTCGGGC-AG------GCCC---CCTA-CCTAC-------TTACTACCCTC-----TCGG-TTCGATGC--GGGATCGATCCGTCTCGTTCGTTGCCGGACGGCCAATCGATTCTAATCC-TTACAAGCCC-AGCTCT-GGGGCGAGAAAGGAAATTACTCTAAGCGGTGGATCACTCGGCTCGTGGGTCGATG--
Pseudodontoideus_subvexus_clone_6 ---------------------------------------------------GCTCCGAGTTGGCTTT--TT---CTTTTAC-AAGCGGGACAA----GCACGCAGG----AAAACCG------AAAAATAAGACTGGGTTGCGGAGGTGACAAGAGCGCTTCCTTCTCGGTCTCTAAAC--AAGTGTAGATCCATGGCCG-TTTTTGTC--GGGGGTACCTAAGTCCGAAGTAGGCCCGCATGCTTCGGCGGGGCATGTTCGACGAGAGCTTGGGTACAGCGATGGTTTAAAGATAGAGCTTTCAGCTACG--CCCCCGCTACTTTTTCC-TTTTCCGCCTCGTGCGGTTTTATCTTTGCGTTACC-AATGTATC-----AAACCATCGA------AAAAGCAGAGAGG-CGTCTGTGT--------TGTGGG---------TTGGTATTTGTCCTTCTTATCGACGAGC-TC--TTGTCGATTTGCTCGGGC-AG------GCCC---CCTA-CCTAC-------TTACTACCCTC-----TCGG-TTCGATGC--GGGATCGATCCGTCTCGTTCGTTGCCGGACGGCCAATCGATTCTAATCC-TTACAAGCCC-AGCTCTGGGGGCGAGAAAGGAAATTACTCTAAGCGGTGGATCACTCGGCTCGTGGGTCGAT---
Pseudodontoideus_subvexus_clone_1 ---------------------------------------------------GCTCCGAGTTGGCTTT--TT---CTTTTAC-AAGCGGGACAA----GCACGCAGG----AAAACCG------AAAAATAAGACTGGGTTGCGGAGGTGACAAGAGCGCTTCCTTCTCGGTCTCTAAAC--AAGTGTAGATCCATGGCCG-TTTTTGTC--GGGGGTACCTAAGTCCGAAGTAGGCCCGCATGCTTCGGCGGGGCATGTTCGACGAGAGCTTGGGTACAGCGATGGTTTAAAGATAGAGCTTTCAGCTACG--CCCCCGCTACTTTTTCC-TTTTCCGCCTCGTGCGGTTTTATCTTTGCGTTACC-AATGTATC-----AAACCATCGA------AAAAGCAGAGAGG-CGTCTGTGT--------TGTGGG---------TTGGTATTTGTCCTTCTTATCGACGAGC-TC--TTGTCGATTTGCTCGGGC-AG------GCCCCTACCTA-CCTAC-------TTACTACCCTC-----TCGG-TTCGATGC--GGGATCGATCCGTCTCGTTCGTTGCCGGACGGCCAATCGATTCTAATCC-TTACAAGCCC-AGCTCT-GGGGCGAGAAAGGAAATTACTCTAAGCGGTGGATCACTCGGCTCGTGGGTCGATGA-
Pseudodontoideus_subvexus_clone_2 ---------------------------------------------------GCTCCGAGTTGGCTTT--TT---CTTTTAC-AAGCGGGACAA----GCACGCAGG----AAAACCG------AAAAATAAGACTGGGTTGCGGAGGTGACAAGAGCGCTTCCTTCTCGGTCTCTAAAC--AAGTGTAGATCCATGGCCG-TTTTTGTC--GGGGGTACCTAAGTCCGAAGTAGGCCCGCATGCTTCGGCGGGGCATGTTCGACGAGAGCTTGGGTACAGCGATGGTTTAAAGATAGAGCTTTCAGCTACG--CCCCCGCTACTTTTTCC-TTTTCCGCCTCGTGCGGTTTTATCTTTGCGTTACC-AATGTATC-----AAACCATCGA------AAAAGCAGAGAGG-CGTCTGTGT--------TGTGGG---------TTGGTATTTGTCCTTCTTATCGACGAGC-TC--TTGTCGATTTGCTCGGGC-AG------GCCCCTACCTA-CCTAC-------TTACTACCCTC-----TCGG-TTCGATGC--GGGATCGATCCGTCTCGTTCGTTGCCGGACGGCCAATCGATTCTAATCC-TTACAAGCCC-AGCTCT-GGGGCGAGAAAGGAAATTACTCTAAGCGGTGGATCACTCGGCTCGTGGGTCGATG--
Pseudodontoideus_subvexus_clone_4 ---------------------------------------------------GCTCCGAGTTGGCTTT--TT---CTTTTAC-AAGCGGGACAA----GCACGCAGG----AAAACCG------AAAAATAAGACTGGGTTGCGGAGGTGACAAGAGCGCTTCCTTCTCGGTCTCTAAAC--AAGTGTAGATCCATGGCCG-TTTTTGTC--GGGGGTACCTAAGTCCGAAGTAGGCCCGCATGCTTCGGCGGGGCATGTTCGACGAGAGCTTGGGTACAGCGATGGTTTAAAGATAGAGCTTTCAGCTACG--CCCCCGCTACTTTTTCC-TTTTCCGCCTCGTGCGGTTTTATCTTTGCGTTACC-AATGTATC-----AAACCATCGA------AAAAGCAGAGAGG-CGTCTGTGT--------TGTGGG---------TTGGTATTTGTCCTTCTTATCGACGAGC-TC--TTGTCGATTTGCTCGGGC-AG------GCCCCTACCTA-CCTAC-------TTACTACCCTC-----TCGG-TTCGATGC--GGGATCGATCCGTCTCGTTCGTTGCCGGACGGCCAATCGATTCTAATCC-TTACAAGCCC-AGCTCT-GGGGCGAGAAAGGAAATTACTCTAAGCGGTGGATCACTCGGCTCGTGGGTCGATGAA
Pseudodontoideus_subvexus_clone_3 ---------------------------------------------------GATCCGAGTTGGCTTT--TT---CTTTTAC-AAGCGGGACAA----GCACGCAGG----AAAACCG------AAAAATAAGACTGGGTTGCGGAGGTGACAAGAGCGCTTCCTTCTCGGTCTCTAAAC--AAGTGTAGATCCATGGCCG-TTTTTGTC--GGGGGTACCTAAGTCCGAAGTAGGCCCGCATGCTTCGGCGGGGCATGTTCGACGAGAGCTTGGGTACAGCGATGGTTTAAAGATAGAGCTTTCAGCTACG--CCCCCGCTACTTTTTCC-TTTTCCGCCTCGTGCGGTTTTATCTTTGCGTTACC-AATGTATC-----AAACCATCGA------AAAAGCAGAGAGG-CGTCTGTGT--------TGTGGG---------TTGGTATTTGTCCTTCTTATCGACGAGC-TC--TTGTCGATTTGCTCGGGC-AG------GCCCCTACCTA-CCTAC-------TTACTACCCTC-----TCGG-TTCGATGC--GGGATCGATCCGTCTCGTTCGTTGCCGGACGGCCAATCGATTCTAATCC-TTACAAGCCC-AGCTCT-GGGGCGAGAAAGGAAA-----------------------------------------
Pseudodontoideus_subvexus_clone_10 ---------------------------------------------------GCTCCGAGTTGGCTTT--TT---CTTTTAC-AAGCGGGACAA----GCACGCAGG----AAAACCG------AAAAATAAGACTGGGTTGCGGAGGTGACAAGAGCGCTTCCTTCTCGGTCTCTAAAC--AAGTGTAGATCCATGGCCG-TTTTTGTC--GGGGGTACCTAAGTCCGAAGTAGGCCCGCATGCTTCGGCGGGGCATGTTCGACGAGAGCTTGGGTACAGCGATGGTTTAAAGATAGAGCTTTCAGCTACG--CCCCCGCTACTTTTTCC-TTTTCCGCCTCGTGCGGTTTTATCTTTGCGTTACC-AATGTATC-----AAACCATCGA------AAAAGCAGAGAGG-CGTCTGTGT--------TGTGGG---------TTGGTATTTGTCCTTCTTATCGACGAGC-TC--TTGTCGATTTGCTCGGGC-AG------GCCCCTACCTA-CCTAC-------TTACTACCCTC-----TCGG-TTCGATGC--GGGATCGATCCGTCTCGTTCGTTGCCGGACGGCCAATCGATTCTAATCC-TTACAAGCCC-AGCTCT-GGGGCGAGAAAGGAAATTACTCTAAGCGGTGGATCACTCGGGTCGTG----------
Pseudodontoideus_connasaugaensis_clone_2 ---------------------------------------------------GCTCCGAGTTGGCTTT--TT---CTTTGAC-AAGCGGGACAA----GCACGCAGG----AAAACCG------AAAAATAAGACTGGGTTGCGGAGGTGACAAGAGCGCTTCCTTCTCGGTCTCTAAAC--AAGTGTAGATCCATGGCCG-TTTTTGTC--GGGGGTACCTAAGTCCGAAGTAGGCCCGCATGCTTCGGCGGGGCATGTTCGACGAGAGCTTGGGTACAGCGATGGTTTAAAGATAGAGCTTTCAGCTACG--CCCCCGCTACTTTTTCC-TTTTCCGCCTCGTGCGGTTTTATCTTTGCGTTACC-AATGTATC-----AAACCATCG-------AAAAGCAGAGAGG-CGTCTGTGT--------TGTGGG---------TTGGTATTTGTCCTTCTTATCGACGAGC-TC--TTGTCGATTTGCTCGGGC-AG------ACCC----CTA-CCTAC-------TTACTACCCTC-----TCGG-TTCGATGC--GGGATCGATCCGTCTCGTTCGTTGCCGGACGGCCAATCGATTCTAATCC-TTACAAGCCC-AGCTCT-GGGGCGAGAAAGGAAATTACTCTAAGCGGTGGATCACTCGGCTCGTGGGTCGATGA-
Pseudodontoideus_connasaugaensis_clone_4 ---------------------------------------------------GCTCCGAGTTGGCTTT--TT---CTTTTGC-AAGCGGGACAAA---GCACGCAGG----AAAACCG------AAAAATAAGACTGGGTTGCGGAGGTGACAAGAGCGCTTCCTTCTCGGTCGCTAAAG--AAGTGTAGATCCATGGCCGTTTTTTGTC--GGGGGTACCTAAGTCCGAAGTAGGCCCGCATGCTTCGGCGGGGCATGTTCGACGAGAGCTTGGGTACAGCGATGGTTTAAAGATAGAGCTTTCAGCTACG--CCCCCGCTAC-TTTTCC-TTTTCCGCCTCGTGCGGTTTTATCTTTGCGTTACC-AATGTATC-----AAAACATCG-------AAAAGCAGAGAGG-CGTCTGTGT---------GTGGG---------TTGGTATTTGTCCTTGTTGTCGACGAGC-TC--TTGTCGATTTGCTCGGGC-AG------ACCC---CCTA-CCTACT------TACTTACCCTC-----TCGG-TTCGATGC--GGGATCGATCCGTCTCGTTCGTTGCCGGACGGCCAATCGATTCTAATCC-TTACAAGCCCCAGCTCTGGGGGCGAGAAAGGAAATTACTCTAAGCGGTGGATCACTCGGCTCGTGGGTCGATG--
Arcidens_confragosus_isolate_Ac19 TCCGTAGGTGAACCTGCGGAAGGATCATTACCAAAAAACTGT--AAAGAAAGCTCCGAGTTGGCTTT--TC---TTTTTAC-AAGCGGGACAA----GCACGCAGG----AAAACCG-----AAAAAATAAGACTGGGTTGCGGAGGTGACAAGAGCGCTTCCTTCTCGGTCTCTAAAC--AAGTGTAGATCCATGGCCG---TTTGTC--GGGGGTACCTAAGTCCGAAGTAGGCCCGCATGCTTCGGCGGGGCATGTTCGACGAGAGCTTGGGTACAGCGATGGTTTAAAGATAGAGCTTCCAGCTACG--CCCCCGCTAC-TTTTCC-TTTTCCGCCTCGTGCGGTTTTATCTTTGCGTTACC-AATGTATC-----AAAACATCGAA-----AAAAGCAGAGGGG-CGTGTGTGG-----------------------TTGGTATTTGTCCTTCTTGTCGACGAGC-TC--TTGTCGATTTGCTCGGGC-AG------ACTA---CTTA--CTAC-------TTACTACCCTC-----TCGG-TTCGATGC--GGGATCGATCCGTCTCGTTCGTTGCCGGACGGCCAATCGATTCTAATCC-TTACAAGCCC-AGCTCT-GGGGCGAGAAAGGAAATTACTCTAA--------------------------------
Arcidens_confragosus_isolate_Ac20 TCCGTAGGTGAACCTGCGGAAGGATCATTACCAAAAAACTGT--AAAGAAAGCTCCGAGTTGGCTTT--TC---TTTTTAC-AAGCGGGACAA----GCACGCAGG----AAAACCG-----AAAAAATAAGACTGGGTTGCGGAGGTGACAAGAGCGCTTCCTTCTCGGTCTCTAAAC--AAGTGTAGATCCATGGCCG---TTTGTC--GGGGGTACCTAAGTCCGAAGTAGGCCCGCATGCTTCGGCGGGGCATGTTCGACGAGAGCTTGGGTACAGCGATGGTTTAAAGATAGAGCTTCCAGCTACG--CCCCCGCTAC-TTTTCC-TTTTCCGCCTCGTGCGGTTTTATCTTTGCGTTACC-AATGTATC-----AAAACATCGAA-----AAAAGCAGAGGGG-CGTGTGTGG-----------------------TTGGTATTTGTCCTTCTTGTCGACGAGC-TC--TTGTCGATTTGCTCGGGC-AG------ACTA---CTTA-------------CTACTACCCTC-----TCGG-TTCGATGC--GGGATCGATCCGTCTCGTTCGTTGCCGGACGGCCAATCGATTCTAATCC-TTACAAGCCC-AGCTCT-GGGGCGAGAAAGGAAATTACTCTAA--------------------------------
Arcidens_wheeleri_isolate_Aw06 TCCGTAGGTGAACCTGCGGAAGGATCATTACCAAAAAACTGT--AAAGAAAGCTCAGAGTTGGCTTT--TC----TTTTAC-AAGCGGGACAA----GCACGCAGG----AAAACCG------AAAAATAAGACTGGGTTGCGGAGGTGACAAGAGCGCTTCCTTCTCGGTCTCTAAAC--AAGTGTAGATCCATGGCCG---TTTGTC--GGGGGTACCTAAGTCCGAAGTAGGCCCGCATGCTTCGGCGGGGCATGTTCGACGAGAGCTTGGGTACAGCGATGGTTTAAAGATAGAGCTTCCAGCTACG--CCCCCGCTAC-TTTTCC-TTTTCCGCCTCGTGCGGTTTTATCTTTGCGTTACC-AATGTATC-----AAAACATCGAAA----AAAAGCAGAGGGG-CGTGTGTGG-------------------TTGGTTGGTATTTGTCCTTCTTGTCGACGAGC-TC--TTGTCGATTTGCTCGGGC-AG------ACCC---CCTA--CTACT----TACTACTACCCTC-----TCGG-TTCGATGC--GGGATCGATCCGTCTCGTTCGTTGCCGGACGGCCAATCGATTCTAATCC-TTACAAGCCC-AGCTCT-GGGGCGAGAAAGGAAATTACTCTAA--------------------------------
Arcidens_wheeleri_isolate_Aw07 TCCGTAGGTGAACCTGCGGAAGGATCATTACCAAAAAACTGT--AAAGAAAGCTCAGAGTTGGCTTT--TC----TTTTAC-AAGCGGGACAA----GCACGCAGG----AAAACCG------AAAAATAAGACTGGGTTGCGGAGGTGACAAGAGCGCTTCCTTCTCGGTCTCTAAAC--AAGTGTAGATCCATGGCCG---TTTGTC--GGGGGTACCTAAGTCCGAAGTAGGCCCGCATGCTTCGGCGGGGCATGTTCGACGAGAGCTTGGGTACAGCGATGGTTTAAAGATAGAGCTTCCAGCTACG--CCCCCGCTAC-TTTTCC-TTTTCCGCCTCGTGCGGTTTTATCTTTGCGTTACC-AATGTATC-----AAAACATCGAAAA---AAAAGCAGAGGGG-CGTGTGTGG-------------------TTGGTTGGTATTTGTCCTTCTTGTCGACGAGC-TC--TTGTCGATTTGCTCGGGC-AG------ACCC---CCTA--CTACT----TACTACTACCCTC-----TCGG-TTCGATGC--GGGATCGATCCGTCTCGTTCGTTGCCGGACGGCCAATCGATTCTAATCC-TTACAAGCCC-AGCTCT-GGGGCGAGAAAGGAAATTACTCTAA--------------------------------
Anodonta_anatina_AJ295287 ------GGTGAACCTGCGGAAGGATCATAACC--GAAACTGT-AAAAGAGAGCTCCGA-CTGGCTTT--TC---ATTTTAC-TAGCGGGACAA----GCACGCACG----AT-----------AAAAAAAAGACTGGGTTGCGGAGGCGACAAGAGCGCTTCCTTCTCGGTCTCTAAAC--AAGTGTAGATCCATGGCCG---CTGGTC--GGGGGTACCTAAGTCCGAAGTAGGCCCGCATGCTTCGGCGGGGCATGTTCGACGAGAGCTTGGGTACAGCGACGGTTTAAAGATAGAGCTTCCAGCTACG--CCCCCGCCAC-TTTTCC-TTTTCCGCCTCGTGCGGTTTCATCTTTGCGTTACC-AATGTATC-----AAAACATCGAAAAAAGAGAAGCAGAGAGA-CGTGCGTGG------------------------GTAATTTAGTCCTTCTTATCGACGAGC-TC--TTGTCGATTTGCTCGGGC-AG------ATCT---CCCT--ACACC------CCCTCTCTCTC-----TCGG-TTCGATGC--GGGATCGATCCGTCTCGTTCGTTGCCGGACGGCCAATCGATTCTAATCC-TTGCAAGCCC-AGCTCT--GGGCGAGAAAGGAAATTACTCTAAGCGGTGGATCACTCGGCTCGTGGGT-------
Anodonta_anatina_isolate_Co6 ---------------------------------------------------------------------------------------------------------------------------AAAAAAAAGACTGGGTTGCGGAGGCGACAAGAGCGCTTCCTTCTCGGTCTCTAAAC--AAGTGTAGATCCATGGCCG---CTGGTC--GGGGGTACCTAAGTCCGAAGTAGGCCCGCATGCTTCGGCGGGGCATGTTCGACGAGAGCTTGGGTACAGCGACGGTTTAAAGATAGAGCTTCCAGCTACG--CCCCCGCCAC-TTTTCC-TTTTCCGCCTCGTGCGGTTTCATCTTTGCGTTACC-AATGTATC-----AAAACATCGAAAAAAGAGAAGCAGAGAGA-CGTGCGTGG------------------------GTAATTTAGTCCTTCTTATCGACGAGC-TC--TTGTCGATTTGCTCGGGC-AG------ATCT---CCCT--ACACC------CCCTCTCTCTC-----TCGG-TTCGATGC--GGGATCGATCCGTCTCGTTCGTTGCCGGACGGCCAATCGATTCTAATCC-T--------------------------------------------------------------------------
Anodonta_anatina_isolate_Co18 ---------------------------------------------------------------------------------------------------------------------------AAAAAAAAGACTGGGTTGCGGAGGCGACAAGAGCGCTTCCTTCTCGGTCTCTAAAC--AAGTGTAGATCCATGGCCG---CTGGTC--GGGGGTACCTAAGTCCGAAGTAGGCCCGCATGCTTCGGCGGGGCATGTTCGACGAGAGCTTGGGTACAGCGACGGTTTAAAGATAGAGCTTCCAGCTACG--CCCCCGCCAC-TTTTCC-TTTTCCGCCTCGTGCGGTTTCATCTTTGCGTTACC-AATGTATC-----AAAACATCGAAAAAAGAGAAGCAGAGAGA-CGTGCGTGG------------------------GTAATTTAGTCCTTCTTATCGACGAGC-TC--TTGTCGATTTGCTCGGGC-AG------ATCT---CCCT--ACACC------CCCTCTCT----------------------------------------------------------------------------------------------------------------------------------------------------
Anodonta_anatina_voucher_NRM_32611-B15 --------TGAACCTGCGGAAGGATCATTACC--AAAACTGT-AAAAGAAAGCTCCGAGTTGGCTTT--TC---ATTTTAC-TAGCGGGACAA----GCACGCACG----AT-----------AAAAAAAAGACTGGGTTGCGGAGGCGACAAGAGCGCTTCCTTCTCGGTCTCTAAAC--AAGTGTAGATCCATGGCCG---CTGGTC--GGGGGTACCTAAGTCCGAAGTAGGCCCGCATGCTTCGGCGGGGCATGTTCGACGAGAGCTTGGGTACAGCGACGGTTTAAAGATAGAGCTTCCAGCTACG--CCCCCGCCAC-TTTTCC-TTTTCCGCCTCGTGCGGTTTCATCTTTGCGTTACC-AATGTATC-----AAAACATCGAAAAAAGAGAAGCAGAGAGA-CGTGCGTGG------------------------GTAATTTAGTCCTTCTTATCGACGAGC-TC--TTGTCGATTTGCTCGGGC-AG------ATCT---CCCT--ACACC------CCCTCTCTCTC-----TCGG-TTCGATGC--GGGATCGATCCGTCTCGTTCGTTGCCGGACGGCCAATCGATTCTAATCC-TTGCAAGCCC-AGCTCT--GGGCGAGAAAGGAAATTACTCTAAGCGGTGGATCACTCGGCTCGTGGGTCGATGAA
Anodonta_anatina_isolate_Co7 -------------------AAGGATCATTACC--AAAACTGT-AAAAGAAAGCTCCGAGTTGGCTTT--TC---ATTTTAC-GAGCGGGACAA----GCACGCACG----AT-----------AAAAAAAAGACTGGGTTGCGGAGGCGACAAGAGCGCTTCCTTCTCGGTCTCTAAAC--AAGTGTAGATCCATGGCCG---CTGGTC--GGGGGTACCTAAGTCCGAAGTAGGCCCGCATGCTTCGGCGGGGCATGTTCGACGAGAGCTTGGGTACAGCGACGGTTTAAAGATAGAGCTTCCAGCTACG--CCCCCGCCAC-TTTTCC-TTTTCCGCCTCGTGCGGTTTCATCTTTGCGTTACC-AATGTATC-----AAAACATCGAAAAAAGAGAAGCAGAGAGA-CGTGCGTGG------------------------GTAATTTAGTCCTTCTTATCGACGAGC-TC--TTGTCGATTTGCTCGGGC-AG------ATCT---CCCT--ACACC------CCCTCTCTCTC-----TCGG-TTCGATGC--GGGATCGATCCGTCTCGTTCGTTGCCGGACGGCCAATCGATTCTAATCC-TTGCAAGCCC-AGCTCT--GGGCGAGAAAGGAAATTACTCTAAGCGGTGGATCACTCGGCTCGTGG---------
Anodonta_anatina_isolate_Co16 -----------------------------------------------------------TTGGCTTT--TC---ATTTTAC-GAGCGGGACAA----GCACGCACG----AT-----------AAAAAAAAGACTGGGTTGCGGAGGCGACAAGAGCGCTTCCTTCTCGGTCTCTAAAC--AAGTGTAGATCCATGGCCG---CTGGTC--GGGGGTACCTAAGTCCGAAGTAGGCCCGCATGCTTCGGCGGGGCATGTTCGACGAGAGCTTGGGTACAGCGACGGTTTAAAGATAGAGCTTCCAGCTACG--CCCCCGCCAC-TTTTCC-TTTTCCGCCTCGTGCGGTTTCATCTTTGCGTTACC-AATGTATC-----AAAACATCGAAAAAAGAGAAGCAGAGAGA-CGTGCGTGG------------------------GTAATTTAGTCCTTCTTATCGACGAGC-TC--TTGTCGATTTGCTCGGGC-AG------ATCT---CCCT--ACACC------CCCTCTCTCTC-----TC------------------------------------------------------------------------------------------------------------------------------------------
Anodonta_anatina_voucher_RM_42794M056 --------TGAACCTGCGGAAGGATCATTACC--AAAACTGT-AAAAGAAAGCTCCGAGTTGGCTTT--TC---ATTTTAC-GAGCGGGACAA----GCACGCACG----AT-----------AAAAAAAAGACTGGGTTGCGGAGGCGACAAGAGCGCTTCCTTCTCGGTCTCTAAAC--AAGTGTAGATCCATGGCCG---CTGGTC--GGGGGTACCTAAGTCCGAAGTAGGCCCGCATGCTTCGGCGGGGCATGTTCGACGAGAGCTTGGGTACAGCGACGGTTTAAAGATAGAGCTTCCAGCTACG--CCCCCGCCAC-TTTTCC-TTTTCCGCCTCGTGCGGTTTCATCTTTGCGTTACC-AATGTATC-----AAAACATCGAAAAAAGAGAAGCAGAGAGA-CGTGCGTGG------------------------GTAATTTAGTCCTTCTTATCGACGAGC-TC--TTGTCGATTTGCTCGGGC-AG------ATCT---CCCT--ACACC------CCCTCTCTCTC-----TCGG-TTCGATGC--GGGATCGATCCGTCTCGTTCGTTGCCGGACGGCCAATCGATTCTAATCC-TTGCAAGCCC-AGCTCT--GGGCGAGAAAGGAAATTACTCTAAGCGGTGGATCACTCGGCTCGTGGGTCGATGAA
Anodonta_anatina_isolate_Co29 ------------CCTGCGGAAGGATCATTACC--AAAACTGT-AAAAGAAAGCTCCGAGTTGGCTTT--TC---ATTTTAC-GAGCGGGACAA----GCACGCACG----AT-----------AAAAAAAAGACTGGGTTGCGGAGGCGACAAGAGCGCTTCCTTCTCGGTCTCTAAAC--AAGTGTAGATCCATGGCCG---CTGGTC--GGGGGTACCTAAGTCCGAAGTAGGCCCGCATGCTTCGGCGGGGCATGTTCGACGAGAGCTTGGGTACAGCGACGGTTTAAAGATAGAGCTTCCAGCTACG--CCCCCGCCAC-TTTTCC-TTTTCCGCCTCGTGCGGTTTCATCTTTGCGTTACC-AATGTATC-----AAAACATCGAAAAAAGAGAAGCAGAGAGA-CGTGCGTGG------------------------GTAATTTAGTCCTTCTTATCGACGAGC-TC--TTGTCGATTTGCTCGGGC-AG------ATCT---CCCT--ACACC------CCCTCTCTCTC-----TCGG-TTCGATGC--GGGATCGATCCGTCTCGTTCGTTGCCGGACGGCCAATCGATTCTAATCC-TTGCAAGCCC-AGCTCT--GGGCGAGAAAGGAAATTACTCTAAGCGGTGGATCACTC------------------
Anodonta_anatina_isolate_Co26 ---------------------------------------------------------------------------------------------------------------T-----------AAAAAAAAGACTGGGTTGCGGAGGCGACAAGAGCGCTTCCTTCTCGGTCTCTAAAC--AAGTGTAGATCCATGGCCG---CTGGTC--GGGGGTACCTAAGTCCGAAGTAGGCCCGCATGCTTCGGCGGGGCAYGTTCGACGAGAGCTTGGGTACAGCGACGGTTTAAAGATAGAGCTTCCAGCTACG--CCCCCGCCAC-TTTTCC-TTTTCCGCCTCGTGCGGTTTCATCTTTGCGTTACC-AATGTATC-----AAAACATCGAAAAAAGAGAAGCAGAGAGA-CGTGCGTGG------------------------GTAATTTAGTCCTTCTTATCGACGAGC-TC--TTGTCGATTTGCTCGGGC-AG------ATCT---CCCT--ACACC------CCCTCTCTCTC-----TCGG-TTCGATGC--GGGATCGATCCGTCTCGTTCGTTGCCGGACGGCCAATCGATTCTAATCC-TTGCAAGCCC-AGCTCT--GGGCGAAAAAGGAAATTACTCTAAGCGGTG--------------------------
Anodonta_anatina_voucher_RM_41277M012 --------TGAACCTGCGGAAGGATCATTACC--AAAACTGT-AAAAGAAAGCTCCGAGTTGGCTTT--TC---ATTTTAC-GAGCGGGACAA----GCACGCACG----AT-----------AAAAAAAAGACTGGGTTGCGGAGGCGACAAGAGCGCTTCCTTCTCGGTCTCTAAAC--AAGTGTAGATCCATGGCCG---CTGGTC--GGGGGTACCTAAGTCCGAAGTAGGCCCGCATGCTTCGGCGGGGCATGTTCGACGAGAGCTTGGGTACAGCGACGGTTTAAAGATAGAGCTTCCAGCTACG--CCCCCGCCAC-TTTTCC-TTTTCCGCCTCGTGCGGTTTCATCTTTGCGTTACC-AATGAATC-----AAAACATCGAAAAAAGAGAAGCAGAGAGA-CGTGCGTGG------------------------GTAATTTAGTCCTTCTTATCGACGAGC-TC--TTGTCGATTTGCTCGGGC-AG------ATCT---CCCT--ACACC------CCCTCTCTCTC-----TCGG-TTCGATGC--GGGATCGATCCGTCTCGTTCGTTGCCGGACGGCCAATCGATTCTAATCC-TTGCAAGCCC-AGCTCT--GGGCGAGAAAGGAAATTACTCTAAGCGGTGGATCACTCGGCTCGTGGGTCGATGAA
Anodonta_anatina_voucher_NRM_32604-B18 --------TGAACCTGCGGAAGGATCATTACC--AAAACTGT-AAAAGAAAGCTCCGAGTTGGCTTT--TC---ATTTTAC-GAGCGGGACAA----GCACGCACG----ATA----------AAAAAAAAGACTGGGTTGCGGAGGCGACAAGAGCGCTTCCTTCTCGGTCTCTAAAC--AAGTGTAGATCCATGGCCG---CTGGTC--GGGGGTACCTAAGTCCGAAGTAGGCCCGCATGCTTCGGCGGGGCATGTTCGACGAGAGCTTGGGTACAGCGACGGTTTAAAGATAGAGCTTCCAGTTACG--CCCCCGCCAC-TTTTCC-TTTTCCGCCTCGTGCGGTTTCATCTTTGCGTTACC-AATGTATC-----AAAACATCGAAAAAAGAGAAGCAGAGAGA-CGTGCGTGG------------------------GTAATTTAGTCCTTCTTATCGACGAGC-TC--TTGTCGATTTGCTCGGGC-AG------ATCT---CCCT--ACACC------CCCTCTCTCTC-----TCGG-TTCGATGC--GGGATCGATCCGTCTCGTTCGTTGCCGGACGGCCAATCGATTCTAATCC-TTGCAAGCCC-AGCTCT--GGGCGAGAAAGGAAATTACTCTAAGCGGTGGATCACTCGGCTCGTGGGTCGATGAA
Anodonta_anatina_isolate_Co8 ---------------------------------------------------------------------------------------------------------------------------AAAAAAAAGACTGGGTTGCGGAGGCGACAAGAGCGCTTCCTTCTCGGTCTCTAAAC--AAGTGTAGATCCATGGCCG---CTGGTC--GGGGGTACCTAAGTCCGAAGTAGGCCCGCATGCTTCGGCGGGGCATGTTCGACGAGAGCTTGGGTACAGCGACGGTTTAAAGATAGAGCTTCCAGCTACG--CCCCCGCCAC-TTTTCC-TTTTCCGCCTCGTGCGGTTTCATCTTTGCGTTACC-AATGTATC-----AAAACATCGAAAAAAGAGAAGCAGAGAGA-CGTGCGTGG------------------------GTAATTTAGTCCTTCTTATCGACGAGC-TC---TGTCGATTTGCTCGGGC-AG------ATCT---CCCT--ACACC------CCCTCTCTC---------------------------------------------------------------------------------------------------------------------------------------------------
Anodonta_anatina_isolate_Co22 --------------------------------------------------------------------------------------------------------------AT-----------AAAAAAAAGACTGGGTTGCGGAGGCGACAAGAGCGC-TCCTTCTCGGTCTCTAAAC--AAGTGTAGATCCATGGCCG---CTGGTC--GGGGGTACCTAAGTCCGAAGTAGGCCCGCATGCTTCGGCGGGGCATGTTCGACGAGAGCTTGGGTACAGCGACGGTTTAAAGATAGAGCTTCCAGCTACG--CCCCCGCCAC-TTTTCC-TTTTCCGCCTCGTGCGGTTTCATCTTTGCGTTACC-AATGTATC-----AAAACATCGAAAAAAGAGAAGCAGAGAGA-CGTGCGTGG------------------------GTAATTTAGTCCTTCTTATCGACGAGC-TC---TGTCGATTTGCTCGGGC-AG------ATCT---CCCT--ACACC------CCCTCTCTC---------------------------------------------------------------------------------------------------------------------------------------------------
Anodonta_anatina_voucher_NRM_32608-B17 --------TGAACCTGCGGAAGGATCATTACC--AAAACTGT-AAAAGAAAGCTCCGAGTTGGCTTT--TC---ATTTTAC-GAGCGGGACAA----GCACGCACG----ATAA--------AAGAAAAAAGACTGGGTTGCGGAGGCGACAAGAGCGCTTCCTTCTCGGTCTCTAAAC--AAGTGTAGATCCATGGCCG---CTGGTC--GGGGGTACCTAAGTCCGAAGTAGGCCCGCATGCTTCGGCGGGGCATGTTCGACGAGAGCTTGGGTACAGCGACGGTTTAAAGATAGAGCTTCCAG-TACG--CCCCCGCCAC-TTTTCC-TTTTCCGCCTCGTGCGGTTTCATCTTTGCGTTACC-AATGTATC-----AAAACATCGAAAAAAGAGAAGCAGAGAGA-CGTGCGTGG------------------------GTAATTTAGTCCTTCTTATCGACGAGC-TC--TTGTCGATTTGCTCGGGC-AG------ATCT---CCCT--ACACC------CCCTCTCTCTC-----TCGG-TTCGATGC--GGGATCGATCCGTCTCGTTCGTTGCCGGACGGCCAATCGATTCTAATCC-TTGCAAGCCC-AGCTCT--GGGCGAGAAAGGAAATTACTCTAAGCGGTGGATCACTCGGCTCGTGGGTCGATGAA
Anodonta_cygnea_AJ295288 ------GGTGAACCTGCGGAAGGATCATAACC--AAAACTGT-AAAAGAAAGCTCCGAGTTGGCTTT--TC---ATTTTACAAAGCGGGACAA----GCACGCACG--------------------AAAAAGACTGGGTTGCGGAGGTGACAAGAGCGCTTCCTTCTCGGTCTCTAAAC--AAGTGTAGATCCA----------TGGTC--GGGGGTACCTAGGTCCGAAGTAGGCCCGCATGCTTCGGCGGGGCATGTTCGACGAGAGCTTGGGTACAGCGACGGTTTAAAGATAGAGCTTCCAGCTACG--CCCCCGCCAC-TTTTCC-TTTTCCGCCTCGTGCGGTTTTATCTTTGCGTTACC-AATGTATC-----AAAACATCG--------AAAGCAGAGAGT-CGTGCGTGG---------GTGT----------------CTAGTCCTTCCTTTCGACGAGC-AC--TTGTCGATTTGCTCGGGC-AG------ACCC----------------------TACACCCTC-----TCGG-TTCGATGC--GGGATCGATCCGTCTCGTTCGTTGCCGGACGGCCAATCGATTCTAATCCCTTGCAAGCCC-AGCTCT--GGGCGAGAAAGGAAATTACTCTAA-CGGTGGATCACTCGGCTCGTGGGT-------
Anodonta_anatina_voucher_NRM_41277-M012 --------TGAACCTGCGGAAGGATCATTACC--AAAACTGT-AAAAG-AAGCTCCGAGTTGGCTTT--TC---ATTTTACAAAGCGGGACAA----GCACGCACG--------------------AAAAAGACTGGGTTGCGGAGGTGACAAGAGCGCTTCCTTCTCGGTCTCTAAAC--AAGTGTAGATCCATGGCCG---CTGGTC--GGGGGTACCTAGGTCCGAAGTAGGCCCGCATGCTTCGGCGGGGCATGTTCGACGAGAGCTTGGGTACAGCGACGGTTTAAAGATAGAGCTTCCAGCTACG--CCCCCGCCAC-TTTTCC-TTTTCCGCCTCGTGCGGTTTTATCTTTGCGTTACC-AATGTATC-----AAAACATCG--------AAAGCAGAGAGT-CGTGCGTGG---------GTGT----------------CTAGTCCTTCCTTTCGACGAGC-AC--TTGTCGATTTGCTCGGGC-AG------ACCC----------------------TACACCCTC-----TCGG-TTCGATGC--GGGATCGATCCGTCTCGTTCGTTGCCGGACGGCCAATCGATTCTAATCC-TTGCAAGCCC-AGCTCT--GGGCGAGAAAGGAAATTACTCTAAGCGGTGGATCACTCGGCTCGTGGGTCGATGAA
Anodonta_anatina_voucher_NRM_42794-M056 --------TGAACCTGCGGAAGGATCATTACC--AAAACTGT-AAAAGAAAGCTCCGAGTTGGCTTT--TC---ATTTTACAAAGCGGGACAA----GCACGCACG--------------------AAAAAGACTGGGTTGCGGAGGTGACAAGAGCGCTTCCTTCTCGGTCTCTAAAC--AAGTGTAGATCCA----------TGGTC--GGGGGTACCTAGGTCCGAAGTAGGCCCGCATGCTTCGGCGGGGCATGTTCGACGAGAGCTTGGGTACAGCGACGGTTTAAAGATAGAGCTTCCAGCTACG--CCCCCGCCAC-TTTTCC-TTTTCCGCCTCGTGCGGTTTTATCTTTGCGTTACC-AATGTATC-----AAAACATCG--------AAAGCAGAGAGT-CGTGCGTGG---------GTGT----------------CTAGTCCTTCCTTTCGACGAGC-AC--TTGTCGATTTGCTCGGGC-AG------ACCC----------------------TACACCCTC-----TCGG-TTCGATGC--GGGATCGATCCGTCTCGTTCGTTGCCGGACGGCCAATCGATTCTAATCC-TTGCAAGCCC-AGCTCT--GGGCGAGAAAGGAAATTACTCTAAGCGGTGGATCACTCGGCTCGTGGGTCGATGAA
Lasmigona_etowaensis_clone_1 ---------------------------------------------------GCTCCGAGTTGGCTTT--TCTTTTTTTTAC-AAGCGGGACAA----GCACGCAGG----AAAACCGA---AAAAAAATAAGACTGGGTTGCGGAGGTGACAAGAGCGCTTCCTTCTCGGTCTCTAAAC--AAGTGTAGATCCATGGCCG---TTTGTC--GGGGGTACCTAAGTCCGAAGTAGGCCCGCATGCTTCGGCGGGGCATGTTCGACGAGAGCTTGGGTACAGCGATGGTTTAAAGATAGAGCTTCCAGCTACG--CCCCCGCCAC-TTTTCCTTTTTCCGCCTCGTGCGGTTTTATCTTTGCGTTACC-AATGTCTC-----AAAACATCG--------AAAGCAGAGAGG-CGTGTGTGG-----------------------GTGGCATTTGTCCATCTTATCGACGAGC-TC-TGTGTCGATTTGCTCGGGC-AG------ACCC---C----------------CTACTACCCTC-----TCGG-TTCGATGC--GGGATCGATCCGTCTCGTTCGTTGCCGGACGGCCAATCGATTCTAATCC-TTGCAAGCCC-AGCTCT-GGGGCGAGAAAGGAAATTACTCTAAGCGGTGGATCACTCGGCTCGTGGGTCGATG--
Lasmigona_etowaensis_LetoCoo003 ---------GAACCTGCGGAAGGATCATTACC-AAAAACTGTAAAAAGAAAGCTCCGAGTTGGCTTT--TCTTTTTTTTAC-AAGCGGGACAA----GCACGCAGG----AAAACCGA---AAAAAAATAAGACTGGGTTGCGGAGGTGACAAGAGCGCTTCCTTCTCGGTCTCTAAAC--AAGTGTAGATCCATGGCCG---TTTGTC--GGGGGTACCTAAGTCCGAAGTAGGCCCGCATGCTTCGGCGGGGCATGTTCGACGAGAGCTTGGGTACAGCGATGGTTTAAAGATAGAGCTTCCAGCTACG--CCCCCGCCAC-TTTTCCTTTTTCCGCCTCGTGCGGTTTTATCTTTGCGTTACC-AATGTCTC-----AAAACATCG--------AAAGCAGAGAGG-CGTGTGTGG-----------------------GTGGCATTTGTCCATCTTATCGACGAGC-TC-TGTGTCGATTTGCTCGGGC-AG------ACCC---C----------------CTACTACCCTC-----TCGG-TTCGATGC--GGGATCGATCCGTCTCGTTCGTTGCCGGACGGCCAATCGATTCTAATCC-TTGCAAGCCC-AGCTCT-GGGGCGAGAAAGGAAATTACTCTAAGCGGTGGATCACTCGGCTCGTGGGTC------
Lasmigona_etowaensis_clone_2 ---------------------------------------------------GCTCCGAGTTGGCTTT--TC--TTTTTTAC-AAGCGGGACAA----GCACGCAGG----AAAACCGA---AAAAAAATAAGACTGGGTTGCGGAGGTGACAAGAGCGCTTCCTTCTCGGTCTCTAAAC--AAGTGTAGATCCATGGCCG---TTTGTC--GGGGGTACCTAAGTCCGAAGTAGGCCCGCATGCTTCGGCGGGGCATGTTCGACGAGAGCTTGGGTACAGCGATGGTTTAAAGATAGAGCTTCCAGCTACG--CCCCCGCCAC-TTTTCCTTTTTCCGCCTCGTGCGGTTTTATCTTTGCGTTACC-AATGTCTC-----AAAACATCG--------AAAGCAGAGAGG-CGTGTGTGG-----------------------GTGGCATTTGTCCATCTTATCGACGAGC-TC-TGTGTCGATTTGCTCGGGC-AG------ACCC---C----------------CTACTACCCTC-----TCGG-TTCGATGC--GGGATCGATCCGTCTCGTTCGTTGCCGGACGGCCAATCGATTCTAATCC-TTGCAAGCCC-AGCTCT-GGGGCGAGAAAGGAAATTACTCTAAGCGGTGGATCACTCGGCTCGTGGGTCGATGAA
Lasmigona_etowaensis_LetoEto005 ----TAGGTGAACCTGCGGAAGGATCATTACC-AAAAACTGTAAAAAGAAAGCTCCGAGTTGGCTTT--TC--TTTTTTAC-AAGCGGGACAA----GCACGCAGG----AAAACCGA---AAAAAAATAAGACTGGGTTGCGGAGGTGACAAGAGCGCTTCCTTCTCGGTCTCTAAAC--AAGTGTAGATCCATGGCCG---TTTGTC--GGGGGTACCTAAGTCCGAAGTAGGCCCGCATGCTTCGGCGGGGCATGTTCGACGAGAGCTTGGGTACAGCGATGGTTTAAAGATAGAGCTTCCAGCTACG--CCCCCGCCAC-TTTTCCTTTTTCCGCCTCGTGCGGTTTTATCTTTGCGTTACC-AATGTCTC-----AAAACATCG--------AAAGCAGAGAGG-CGTGTGTGG-----------------------GTGGCATTTGTCCATCTTATCGACGAGC-TC-TGTGTCGATTTGCTCGGGC-AG------ACCC---C----------------CTACTACCCTC-----TCGG-TTCGATGC--GGGATCGATCCGTCTCGTTCGTTGCCGGACGGCCAATCGATTCTAATCC-TTGCAAGCCC-AGCTCT-GGGGCGAGAAAGGAAATTACTCTAAGCGGTGGATCACTCGGCTCGTGGGTCGATGAA
Pyganodon_grandis_PgraCha042 ----TAGGTGAACCTGCGGAAGGATCATTACC-AAAAACTGT--AAAGAAAGCTCCGAGTTAGCTTT--TC----TTTTAC-AAGCGGGACAA----GCACGCACG----AAAACCG-------AAAGAAAGACTGGGTTGCGGAGGTGACAAGAGCGCTTCCTTCTCGGTCTATAAAC--CAGTGTAGATCCATGGCCG---TTTGTC--GGGGGTACCTAAGTCCGAAGTAGGCCCGCATGCTTCGGCGGGGCATGTTCGACGAGAGCTTTGGTACAGCGATGGTTTAAAGATAGAGCTTCCAGCTGCG--CCCCCACCAC-TTTTCC-TTTTCCGCCTCGTGCGGTTTTATCTTTGCGTTACC-AATGTATC-----AAAACATCG-------AAAAGCAGAGAG-------GTGT---------GTGTG---------GTGGCACTAGTCCTTCTTATCGACGAGC-TC--TTGTCGATTTGCTCGGGC-AG------AGCC---CTAC-----TA------CATATACTCTC-----TCGGTTTCGATGC--GGGATCGATCCGTCTCGTTCGTTGCCGGACGGCCAATCGATTCTAATCC-TTGCAAGCCC-AGCTCT--GGGCGAGAAAGGAAATTACTCTAAGCGGTGGATCACTCGGCTCGTGGGTCGATGAA
Pyganodon_grandis_clone_1 ---------------------------------------------------GCTCCGAGTTAGCTTT--TC----TTTTAC-AAGCGGGACAA----GCACGCACG----AAAACCG-------AAAGAAAGACTGGGTTGCGGAGGTGACAAGAGCGCTTCCTTCTCGGTCTATAAAC--CAGTGTAGATCCATGGCCG---TTTGTC--GGGGGTACCTAAGTCCGAAGTAGGCCCGCATGCTTCGGCGGGGCATGTTCGACGAGAGCTTTGGTACAGCGATGGTTTAAAGATAGAGCTTCCAGCTGCG--CCCCCACCAC-TTTTCC-TTTTCCGCCTCGTGCGGTTTTATCTTTGCGTTACC-AATGTATC-----AAAACATCG-------AAAAGCAGAGAG-------GTGT---------GTGTG---------GTGGCACTAGTCCTTCTTATCGACGAGC-TC--TTGTCGATTTGCTCGGGC-AG------AGCC---CTAC-----TA------CATATACTCTC-----TCGGTTTCGATGC--GGGATCGATCCGTCTCGTTCGTTGCCGGACGGCCAATCGATTCTAATCC-TTGCAAGCCC-AGCTCT--GGGCGAGAAAGGAAATTACTCTAAGCGGTGGATCACTCGGCTCGTGGGTCGATGAA
Pyganodon_grandis_AY319385 ---------------------------AAACTACCTAGCTGT---GGAAAGGCTCCGAGTTAGCTTT--TC----TTTTAC-AAGCGGGACAA----GCACGCACG----AAAACCG-------AAAGAAAGACTGGGTTGCGGAGGTGACAAGAGCGCTTCCTTCTCGGTCTATAAAC--CAGTGTAGATCCATGGCCG---TTTGTC--GGGGGTACCTAAGTCCGAAGTAGGCCCGCATGCTTCGGCGGGGCATGTTCGACGAGAGCTTTGGTACAGCGATGGTTTAAAGATAGAGCTTCCAGCTGCG--CCCCCACCAC-TTTTCC-TTTTCCGCCTCGTGCGGTTTTATCTTTGCGTTACC-AATGTATC-----AAAACATCG-------AAAAGCAGAGAGG---TGTGTGT---------GTGTG---------GTGGCACTAGTCCTTCTTATCGACGAGC-TC--TTGTCGATTTGCTCGGGC-AG------AGCC---ATAC-----TA------CATATACTCTC-----TCGGTTTCGATGC--GGGATCGATCCGTCTCGTTCGTTGCCGGACGGCCAATCGATTCTAATCC-TTGCAAGCCC-AGCTCT--GGGCGAGAAAGGAAATTACTCTAAGCGGTGGATCACTCGGCTCGTGGGTCGATGAA
Pyganodon_grandis_isolate_1 -------------------------------------------------------------AGCTTT--TC----TTTTAC-AAGCGGGACAA----GCACGCACG----AAAACCG-------AAAGAAAGACTGGGTTGCGGAGGTGACAAGAGCGCTTCCTTCTCGGTCTATAAAC--CAGTGTAGATCCATGGCCG---TTTGTC--GGGGGTACCTAAGTCCGAAGTAAGCCCGCATGCTTCGGCGGGGCATGTTCGACGAGAGCTTTGGTACAGCGATGGTTTAAAGATAGAGCTTCCAGCTGCG--CCCCCACCAC-TTTTCC-TTTTCCGCCTCGTGCGGTTTTATCTTTGCGTTACC-AATGTATC-----AAAACATCG-------AAAAGCAGAGAGG---TGTGTGT---------GTGTG---------GTGGCACTAGTCCTTCTTATCGACGAGC-TC--TTGTCGATTTGCTCGGGC-AG------AGCC---CTAC-----TA------CATATACTCTC-----TCGGTTTCGATGC--GGGATCGATCCGTCTCGTTCGTTGCCGGACGGCCAATCGATTCTAATCC-TTGCAAGCCC-AGCTCT--GGGCGAGAAAGGAAATTACTCTAAGCGGTGGATCACTCGGCTCGTGGGTCGATGAA
Pyganodon_grandis_isolate_2 -------------------------------------------------------------AGCTTT--TC----TTTTAC-AAGCGGGACAA----GCACGCACG----AAAACCG-------AAAGAAAGACTGGGTTGCGGAGGTGACAAGAGCGCTTCCTTCTCGGTCTATAAAC--CAGTGTAGATCCATGGCCG---TTTGTC--GGGGGTACCTAAGTCCGAAGTAGGCCCGCATGCTTCGGCGGGGCATGTTCGACGAGAGCTTTGGTACAGCGATGGTTTAAAGATAGAGCTTCCAGCTGCG--CCCCCACCAC-TTTTCC-TTTTCCGCCTCGTGCGGTTTTATCTTTGCGTTACC-AATGTATC-----AAAACATCG-------AAAAGCAGAGAGG---TGTGTGT---------GTGTG---------GTGGCACTAGTCCTTCTTATCGACGAGC-TC--TTGTCGATTTGCTCGGGC-AG------AGCC---CTAC-----TA------CATATACTCTC-----TCGGTTTCGATGC--GGGATCGATCCGTCTCGTTCGTTGCCGGACGGCCAATCGATTCTAATCC-TTGCAAGCCC-AGCTCT--GGGCGAGAAAGGAAATTACTCTAAGCGGTGGATCACTCGGCTCGTGGGTCGATGAA
Pyganodon_grandis_isolate_3 -------------------------------------------------------------AGCTTT--TC----TTTTAC-AAGCGGGACAA----GCACGCACG----AAAACCG-------AAAGAAAGACTGGGTTGCGGAGGTGACAAGAGCGCTTCCTTCTCGGTCTATAAAC--CAGTGTAGATCCATGGCCG---TTTGTC--GGGGGTACCTAAGTCCGAAGTAGGCCCGCATGCTTCGGCGGGGCATGTTCGACGAGAGCTTTGGTACAGCGATGGTTTAAAGATAGAGCTTCCAGCTGCG--CCCCCACCAC-TTTTCC-TTTTCCGCCTCGTGCGGTTTTATCTTTGCGTTACC-AATGTATC-----AAAACATCG-------AAAAGCAGAGAGG---TGTGTGT---------GTGTG---------GTGGCACTAGTCCTTCTTATCGACGAGC-TC--TTGTCGATTTGCTCGGGC-AG------AGCC---CTAC-----TA------CATACACTCTC-----TCGGTTTCGATGC--GGGATCGATCCGTCTCGTTCGTTGCCGGACGGCCAATCGATTCTAATCC-TTGCAAGCCC-AGCTCT--GGGCGAGAAAGGAAATTACTCTAAGCGGTGGATCACTCGGCTCGTGGGTCGATGAA
Pyganodon_cataracta_isolate_1 -------------------------------------------------------------AGCTTT--TC----TTTTAC-AAGCGGGACAA----GCACGCACG----AAAACCG-------AAAGAAAGACTGGGTTGCGGAGGTGACAAGAGCGCTTCCTTCTCGGTCTCTAAAC--CAGTGTAGATCCATGGCCG---TTTGTC--GGGGGTACCTAAGTCCGAAGTAAGCCCGCATGCTTCGGCGGGGCATGTTCGACGAGAGCTTTGGTACAGCGATGGTTTAAAGATAGAGCTTCCAGCTACG--CCCCCGCCAC-TTTTCC-TTTTCCGCCTCGTGCGGTTTTATCTTTGCGTTACC-AATGTATC-----AAAACATCG-------AAAAGCAGAGAGG-CGTGTGTGT---------GTGTG---------GTGGCACTAGTCCTTCTTATCGACGAGC-TC--TTGTCGATTTGCTCGGGC-AG------AGCC---CTAC-----TA------CATACACTCTC-----TCGGTTTCGATGC--GGGATCGATCCGTCTCGTTCGTTGCCGGACGGCCAATCGATTCTAATCC-TTGCAAGCCC-AGCTCT--GGGCGAGAAAGGAAATTACTCTAAGCGGTGGATCACTCGGCTCGTGGGTCGATGAT
Pyganodon_cataracta_isolate_2 -------------------------------------------------------------AGCTTT--TC----TTTTAC-AAGCGGGACAA----GCACGCACG----AAAACCG-------AAAGAAAGACTGGGTTGCGGAGGTGACAAGAGCGCTTCCTTCTCGGTCTCTAAAC--CAGTGTAGATCCATGGCCG---TTTGTC--GGGGGTACCTAAGTCCGAAGTAGGCCCGCATGCTTCGGCGGGGCATGTTCGACGAGAGCTTTGGTACAGCGATGGTTTAAAGATAGAGCTTCCAGCTACG--CCCCCGCCAC-TTTTCC-TTTTCCGCCTCGTGCGGTTTTATCTTTGCGTTACC-AATGTATC-----AAAACATCG-------AAAAGCAGAGAGG-CGTGTGTGT---------GTGTG---------GTGGCACTAGTCCTTCTTATCGACGAGC-TC--TTGTCGATTTGCTCGGGC-AG------AGCC---CTAC-----TA------CATACACTCTC-----TCGGTTTCGATGC--GGGATCGATCCGTCTCGTTCGTTGCCGGACGGCCAATCGATTCTAATCC-TTGCAAGCCC-AGCTCT--GGGCGAGAAAGGAAATTACTCTAAGCGGTGGATCACTCGGCTCGTGGGTCGATGAA
Pyganodon_grandis_PgraEsc043 TCTGTAGATGAGCATGCGGAAGGATCACAACC-ACAAAAAGT--AAAGATAGCTCCGAGTTAGCTTT--TC----TTTTAC--AGCGGGACAA----GCACGCACG----AAAACCG-------AAAGAAAGACTGGGTTGCGGAGGTGACAAGAGCGCTTCCTTCTCGGTCTATAAAC--CAGTGTAGATCCATGGCCG---TTTGTC--GGGGGTACCTAAGTCCGAAGTAGGCCCGCATGCTTCGGCGGGGCATGTTCGACGAGAGCTTTGGTACAGCGATGGTTTAAAGATAGAGCTTCCAGCTGCG--CCCCCACCAC-TTTTCC-TTTTCCGCCTCGTGCGGTTTTATCTTTGCGTTACC-AATGTATC-----AAAACATCG-------AAAAGCAGAGAGG-----TGTGT---------GTGTG---------GTGGCACTAGTCCTTCTTATCGACGAGC-TC--TTGTCGATTTGCTCGGGC-AG------AGCC---CTAC-----TA------CATATACTCTC-----TCGGTTTCGATGC--GGGATCGATCCGTCTCGTTCGTTGCCGGACGGCCAATCGATTCTAATCC-TTGCAAGCCC-AGCTCT--GGGCGAGAAAGGAAATTACTCTAAGCGGGGGATCACTCGGCTCGTGGGTCGATGAA
Pyganodon_grandis_clone_2 ---------------------------------------------------GCTCCGAGTTAGCTTT--TC----TTTTAC--AGCGGGACAA----GCACGCACG----AAAACCG-------AAAGAAAGACTGGGTTGCGGAGGTGACAAGAGCGCTTCCTTCTCGGTCTATAAAC--CAGTGTAGATCCATGGCCG---TTTGTC--GGGGGTACCTAAGTCCGAAGTAGGCCCGCATGCTTCGGCGGGGCATGTTCGACGAGAGCTTTGGTACAGCGATGGTTTAAAGATAGAGCTTCCAGCTGCG--CCCCCACCAC-TTTTCC-TTTTCCGCCTCGTGCGGTTTTATCTTTGCGTTACC-AATGTATC-----AAAACATCG-------AAAAGCAGAGAGG-----TGTGT---------GTGTG---------GTGGCACTAGTCCTTCTTATCGACGAGC-TC--TTGTCGATTTGCTCGGGC-AG------AGCC---CTAC-----TA------CATATACTCTC-----TCGGTTTCGATGC--GGGATCGATCCGTCTCGTTCGTTGCCGGACGGCCAATCGATTCTAATCC-TTGCAAGCCC-AGCTCT--GGGCGAGAAAGGAAATTACTCTAAGCGGGGGATCACTCGGCTCGTGGGTCGATGAA
Utterbackia_peggyae_clone_1 ---------------------------------------------------GCTCCGAGTTAGCTTT--TC----TTTGAC-AAGCGGGACAA----GCACGCACGCAAGAGAATGG-----AAAAAAACAGACTGGGTTGCGGAGGTGACAAGAGCGCTTCCTTCTCGGTCTCTAAAC--CAGTGTGGATCTATGGCCG---TTTGTC--GGGGGTACCTAAGTCCGAAGTAGGCCCGCATGCTTCGGCGGGGCATGTTCGACGAGAGCTTTGGTACAGCGATGGTTTAAAGATAGAGCTTCCAGCTGCG--CCCCCATCAG-TTTTCT-TTATCCGCCCCGTGCGGTTTTATCTTTGCGTTACC-TATGTATC-----GAAACATCGAA-----AAAAGCAGAGAGG-CGTGTGTGC---------GTGTG---------GTGGCACTAGTCCTTCTTATCGACGAGC-TC--TTGTCGATTCGCTCGGGC-AG------ACCC---TACC--ATATA------CTTACACCCTC-----TCGGTTTCGATGG--GGGATCGATCCGTCTCGTTCGTTGCCGGACGGCCAATCGATTCTAATCC-TTGCAAGCCC-AGCTCT--GGGCGAGAAAGGAAATTACTCTAAGCGGTGGATCACTCGGCTCGTGGGTCGAT---
Utterbackia_peggyae_clone_2 ---------------------------------------------------GCTCCGAGTTAGCTTT--TC----TTTGAC-AAGCGGGACAA----GCACGCACGCAAGAGAATCG-----AAAAAAACAGACTGGGTTGCGGAGGTGACAAGAGCGCTTCCTTCTCGGTCTCTAAAC--CAGTGTGGATCTATGGCCG---TTTGTC--GGGGGTACCTAAGTCCGAAGTAGGCCCGCATGCTTCGGCGGGGCATGTTCGACGAGAGCTTTGGTACAGCGATGGTTTAAAGATAGAGCTTCCAGCTGCG--CCCCCATCAG-TTTTCT-TTATCCGCCCCGTGCGGTTTTATCTTTGCGTTACC-TATGTATC-----GAAACATCGAA-----AAAAGCAGAGAGG-CGTGTGTGC---------GTGTG---------GTGGCACTAGTCCTTCTTATCGACGAGC-TC--TTGTCGATTCGCTCGGGC-AG------ACCC---TACC--ATATA------CTTACACCCTC-----TCGGTTTCGATGG--GGGATCGATCCGTCTCGTTCGTTGCCGGACGGCCAATCGATTCTAATCC-TTGCAAGCCC-AGCTCT--GGGCGAGAAAGGAAATTACTCTAAGCGGTGGATCACTCGGCTCGTGGGTCGATG--
Anodontoides_ferussacianus_clone_1 ---------------------------------------------------GCTCCGAGTTGGCTTC--TC----TTTTAC-GAGTGGGACAA----GCACGCACG----AAAACCG-------AAAAAAAGACTGGGTTGCGGAGGTGACAAGAGCGCTTCCTTCTCGGTCTATAAAC--CAGTGTCGATCCATGGCCG---TTTGTC--GGGGGTACCTAAGTCCGAAGTAGGCCCGCATGCTTCGGCGGGGCATGTTCGACGAGAGCTTGGGTACAGCGATGGTTTAAAGATAGAGCTTCCAGCTACG--CCCCCGCCAC-TTTTCC-TTATCCGCCTCGTGCGGTTTTATCTTTGCGTTACC-AATGTATC-----AAAACATCG--------AAAGCAGAGAGG-CGTGTGTGC---------GTGTG--------------GGTGTCCTTCTGTATCGACGAGC-TC-TTTGTCGATTAGGTCGGGC-AG------ACCC---CTAG-------------CTTACACCCTC-----TCGA-TTCGATGC--GGGATCGATCCGTCTCGTTCGTTGCCGGACGGCCAATCGATTCTAATCC-TTGCAAGCCC-AGCTCG--GGGCGAGAAAGGAAATTACTCTAAGCGGTGGATCACTCGGCTCGTGGGTCGATGA-
Anodontoides_ferussacianus_clone_2 ---------------------------------------------------GCTCCGAGTTGGCTTC--TC----TTTTAC-GAGTGGGACAA----GCACGCACG----AAAACCG-------AAAAAAAGACTGGGTTGCGGAGGTGACAAGAGCGCTTCCTTCTCGGTCTATAAAC--CAGTGTCGATCCATGGCCG---TTTGTC--GGGGGTACCTAAGTCCGAAGTAGGCCCGCATGCTTCGGCGGGGCATGTTCGACGAGAGCTTGGGTACAGCGATGGTTTAAAGATAGAGCTTCCAGCTACG--CCCCCGCCAC-TTTTCC-TTATCCGCCTCGTGCGGTTTTATCTTTGCGTTACC-AATGTATC-----AAAACATCG--------AAAGCAGAGAGG-CGTGTGTGC---------GTGTG--------------GGTGTCCTTCTGTATCGACGAGC-TC-TTTGTCGATTAGGTCGGGC-AG------ACCC---CTAG-------------CTTACACCCTC-----TCGA-TTCGATGC--GGGATCGATCCGTCTCGTTCGTTGCCGGACGGCCAATCGATTCTAATCC-TTGCAAGCCC-AGCTCG--GGGCGAGAAAGGAAATTACTCTAAGCGGTGGATCACTCGGCTCGTGGGTCGATGA-
Anodontoides_ferussacianus_clone_3 ---------------------------------------------------GCTCCGAGTTGGCTTC--TC----TTTTAC-GAGTGGGACAA----GCACGCACG----AAAACCG-------AAAAAAAGACTGGGTTGCGGAGGTGACAAGAGCGCTTCCTTCTCGGTCTATAAAC--CAGTGTCGATCCATGGCCG---TTTGTC--GGGGGTACCTAAGTCCGAAGTAGGCCCGCATGCTTCGGCGGGGCATGTTCGACGAGAGCTTGGGTACAGCGATGGTTTAAAGATAGAGCTTCCAGCTACG--CCCCCGCCAC-TTTTCC-TTATCCGCCTCGTGCGGTTTTATCTTTGCGTTACC-AATGTATC-----AAAACATCG--------AAAGCAGAGAGG-CGTGTGTGC---------GTGTG--------------GGTGTCCTTCTGTATCGACGAGC-TC-TTTGTCGATTAGGTCGGGC-AG------ACCC---CTAG-------------CTTACACCCTC-----TCGA-TTCGATGC--GGGATCGATCCGTCTCGTTCGTTGCCGGACGGCCAATCGATTCTAATCC-TTGCAAGCCC-AGCTCG--GGGCGAGAAAGGAAATTACTCTAAGCGGTGGATCACTCGGCTCGTGGGTCGATGA-
Anodontoides_ferussacianus_complex_sp._denigrata_CS2017_clone_1 ---------------------------------------------------GCTCCGAGTTGGCTTT--TC----TTTTAC-GAGTGGGACAA----GCACGCACG----AAATCAG-----AAACGAAAAGACTGGGTTGCGGAGGTGACAAGAGCGCTTCCTTCTCGGTCTATAAAC--CAGTGTCGATCCATGGCCG---TTTGTC--GGGGGTACCTAGGTCCGAAGTAGGCCCGCATGCTTCGGCGGGGCATGTTCGACGAGAGCTTTGGTACAGCGATGGTTTAAAGATAGAGCTTCCAGCTACG--CCCCCGCCAC-TTTTCC-TTATCCGCCTCGTGCGGTTTTATCTTTGCGTTACC-AATGTATC-----AAAACATCG-------AAAAGCAGAGAGG-CGTGTGTGG------------------------------GTGTCCTTCTTGTCGACGAGC-TC-TTTGTCGATTTGGTCGGGC-AG------ACCC---ACCT-----------AGCTTACACCCTC-----TCGA-TTCGATGC--GGAATCGATCCGTCTCGTTCGTTGCCGGACGGCCAATCGATTCTAATCC-TTGCAAGCCC-AGCTCG-AGGGCGAGAAAGGAAATTACTCTAAGCGGTGGATCACTCGGCTCGTGGGTCGATGA-
Anodontoides_ferussacianus_complex_sp._denigrata_CS2017_clone_6 ---------------------------------------------------GCTCCGAGTTGGCTTT--TC----TTTTAC-GAGTGGGACAA----GCACGCACG----AAATCAG-----AAACGAAAAGACTGGGTTGCGGAGGTGACAAGAGCGCTTCCTTCTCGGTCTATAAAC--CAGTGTCGATCCATGGCCG---TTTGTC--GGGGGTACCTAGGTCCGAAGTAGGCCCGCATGCTTCGGCGGGGCATGTTCGACGAGAGCTTTGGTACAGCGATGGTTTAAAGATAGAGCTTCCAGCTACG--CCCCCGCCAC-TTTTCC-TTATCCGCCTCGTGCGGTTTTATCTTTGCGTTACC-AATGTATC-----AAAACATCG-------AAAAGCAGAGAGG-CGTGTGTGG------------------------------GTGTCCTTCTTGTCGACGAGC-TC-TTTGTCGATTTGGTCGGGC-AG------ACCC---ACCT-----------AGCTTACACCCTC-----TCGA-TTCGATGC--GGAATCGATCCGTCTCGTTCGTTGCCGGACGGCCAATCGATTCTAATCC-TTGCAAGCCC-AGCTCG-AGGGCGAGAAAGGAAATTACTCTAAGCGGTGGATCACTCGGCTCGTGGGTCGATGA-
Anodontoides_ferussacianus_complex_sp._denigrata_CS2017_clone_2 ---------------------------------------------------GCTCCGAGTTGGCTTT--TC----TTTTAC-GAGTGGGACAA----GCACGCACG----AAATCAG-----AAACGAAAAGACTGGGTTGCGGAGGTGACAAGAGCGCTTCCTTCTCGGTCTATAAAC--CAGTGTCGATCCATGGCCG---TTTGTC--GGGGGTACCTAGGTCCGAAGTAGGCCCGCATGCTTCGGCGGGGCATGTTCGACGAGAGCTTTGGTACAGCGATGGTTTAAAGATAGAGCTTCCAGCTACG--CCCCCGCCAC-TTTTCC-TTATCCGCCTCGTGCGGTTTTATCTTTGCGTTACC-AATGTATC-----AAAACATCG-------AAAAGCAGAGAGG-CGTGTGTGG------------------------------GTGTCCTTCTTGTCGACGAGC-TC-TTTGTCGATTTGGTCGGGC-AG------ACCC---ACCT-----------AGCTTACACCCTC-----TCGA-TTCGATGC--GGAATCGATCCGTCTCGTTCGTTGCCGGACGGCCAATCGATTCTAATCC-TTGCAAGCCC-AGCTCG-AGGGCGAGAAAGGAAATTACTCTAAGCGGTGGATCACTCGGCTCGTGGGTCGAT---
Anodontoides_ferussacianus_complex_sp._denigrata_CS2017_clone_4 ---------------------------------------------------GCTCCGAGTTGGCTTT--TC----TTTTAC-GAGTGGGACAA----GCACGCACG----AAATCCG-----AAACGAAAAGACTGGGTTGCGGAGGTGACAAGAGCGCTTCCTTCTCGGTCTCTAAAC--CAGTGTCGATCCATGGCCG---TTTGTC--GGGGGTACCTAGGTCCGAAGTAGGCCCGCATGCTTCGGCGGGGCATGTTCGACGAGAGCTTTGGTACAGCGATGGTTTAAAGATAGAGCTTCCAGCTACG--CCCCCGCCAC-TTTTCC-TTATCCGCCTCGTGCGGTTTTATCTTTGCGTTACC-AATGTATC-----AAAACATCG-------AAAAGCAAAGAGG-CGTGTGTGG------------------------------GTGTCCTTCTTGTCGACGAGC-TC-TTTGTCGATTTGGTCGGGC-AG------ACCC---ACCT-----------AGCTTACACCCTC-----TCGA-TTCGATGC--GGGATCGATCCGTCTCGTACGTTGCCGGACGGCCAATCGATTCTAATCC-TTGCAAGCCC-AGCTCG-GGGGCGAGAAAGGAAATTACTCTAATCGGTGGATCACTCGGCTCGTGGGTCGATGA-
Anodontoides_ferussacianus_complex_sp._denigrata_CS2017_clone_3 ---------------------------------------------------GCTCCGAGTTGGCTTT--TC----TTTTAC-GAGTGGGACAA----GCACGCACG----AAATCCG-----AAACGAAAAGACTGGGTTGCGGAGGTGACAAGAGCGCTTCCTTCTCGGTCTCTAAAC--CAGTGTCGATCCATGGCCG---TTTGTC--GGGGGTACCTAGGTCCGAAGTAGGCCCGCATGCTTCGGCGGGGCATGTTCGACGAGAGCTTTGGTACAGCGATGGTTTAAAGATAGAGCTTCCAGCTACG--CCCCCGCCAC-TTTTCC-TTATCCGCCTCGTGCGGTTTTATCTTTGCGTTACC-AATGTATC-----AAAACATCG-------AAAAGCAGAGAGG-CGTGTGTGG------------------------------GTGTCCTTCTTGTCGACGAGC-TC-TTTGTCGATTTGGTCGGGC-AG------ACCC---ACCT-----------AGCTTACACCCTCTCGATTCGA-TTCGATGC--GGGATCGATCCGTCTCGTTCGTTGCCGGACGGCCAATCGATTCTAATCC-TTGCAAGCCC-AGCTCG-GGGGCGAGAAAGGAAATTACTCTAAGCGGTGGATCACTCGGCTCGTGGGTCGAT---
Anodontoides_ferussacianus_complex_sp._denigrata_CS2017_clone_5 ---------------------------------------------------GCTCCGAGTTGGCTTT--TC----TTTTAC-GAGTGGGACAA----GCACGCACG----AAATCCG-----AAACGAAAAGACTGGGTTGCGGAGGTGACAAGAGCGCTTCCTTCTCGGTCTCTAAAC--CAGTGTCGATTCATGGCCG---TTTGTC--GGGGGTACCTAGGTCCGAAGTAGGCCCGCATGCTTCGGCGGGGCATGTTCGACGAGAGCTTTGGTACAGCGATGGTTTAAAGATAGAGCTTCCAGCTACG--CCCCCGCCAC-TTTTCC-TTATCCGCCTCGTGCGGTTTTATCTTTGCGTTACC-AATGTATC-----AAAACATCG-------AAAAGCAGAGAGG-CGTGTGTGG------------------------------GTGTCCTTCTTGTCGACGAGC-TC-TTTGTCGATTTGGTCGGGC-AG------ACCC---ACCT-----------AGCTTACACCCTCTCGATTCGA-TTCGATGC--GGGATCGATCCGTCTCGTTCGTTGCCGGACGGCCAATCGATTCTAATCC-TTGCAAGCCC-AGCTCG-AGGGCGAGAAAGGAAATTACTCTAAGCGGTGGATCACTCGGCTCGTGGGTCGATGAA
Alasmidonta_viridis_Alas_S6 TCCGTAGGTGAACCTGCGGAAGGATCATTACCAAAAAAGTGTAAAAGAAAAGCTCCGAGTTGGCTTT--TT---CTTTGAC-AAGCGGGACAA----GCACGTACG----AAAAGCG----AAAACGGAAAGACTGGGTTGCGGAGGTGACAAGAGCGCTTCCTTCTCGGTCTCTAAAC--AAGTGTAGATCCATGGCCG--TTTTGTC--GGGGGTACCTAAGTCTGAAGTAGGCCCGCATGCTTCGGCGGGGCATGTTCGACGAGAGCTTTGGTACAGCGATGGTTTAAAGATAGAGCTTCCAGCTACG--CCCCCGCCAC-TTTTCC-TTTTCCGCCTCGTGCGGTTATGTCTTTGCGTTACC-AATGTCTC-----AAAACATCG-------AACAGCACAGAGA-GGCGTGCGGT-----GCGGTGCG-------ATGTGGTACTAGTCCTTCTTATCGACGAGC-TC-TTTGTCGATTTGCTCGGGC-AG------ACTT---------ACATA------CATACACCCTC-----TCGG-TTCGATGC--GGGATCGATCCGTCTCGTTCGTTGCCGGACGGCCAATCGATTCTAATCC-TTGCAAGCCC-AGCTCT-GGGGCGAGAAAGGAAAT----------------------------------------
Alasmidonta_viridis_Alas_S8 ---------------GCGGAAGGATCATTACCAAAAAAGTGTAAAAGAAAAGCTCCGAGTTGGCTTT--TT---CTTTGAC-AAGCGGGACAA----GCACGTACG----AAAAGCG----AAAACGGAAAGACTGGGTTGCGGAGGTGACAAGAGCGCTTCCTTCTCGGTCTCTAAAC--AAGTGTAGATCCATGGCCG--TTTTGTC--GGGGGTACCTAAGTCTGAAGTAGGCCCGCATGCTTCGGCGGGGCATGTTCGACGAGAGCTTTGGTACAGCGATGGTTTAAAGATAGAGCTTCCAGCTACG--CCCCCGCCAC-TTTTCC-TTTTCCGCCTCGTGCGGTTATGTCTTTGCGTTACC-AATGTCTC-----AAAACATCG-------AACAGCACAGAGA-GGCGTGCGGT-----GCGGTGCG-------ATGTGGTACTAGTCCTTCTTATCGACGAGC-TC-TTTGTCGATTTGCTCGGGC-AG------ACTT---------ACATA------CATACACCCTC-----TCGG-TTCGATGC--GGGATCGATCCGTCTCGTTCGTTGCCGGACGGCCAATCGATTCTAATCC-TTGCAAGCCC-AGCTCT-GGGGCGAGAAAGGAAAT----------------------------------------
Alasmidonta_viridis_Alas_S7 TCCGTAGGTGAA-CTGCGGAAGGATCATTACCAAAAAAGTGTAAAAGAAAAGCTCCGAGTTGGCTTT--TT---CTTTGAC-AAGCGGGACAA----GCACGTACG----AAAAGCG----AAAACGGAAAGACTGGGTTGCGGAGGTGACAAGAGCGCTTCCTTCTCGGTCTCTAAAC--AAGTGTAGATCCATGGCCG--TTTTGTC--GGGGGTACCTAAGTCTGAAGTAGGCCCGCATGCTTCGGCGGGGCATGTTCGACGAGAGCTTTGGTACAGCGATGGTTTAAAGATAGAGCTTCCAGCTACG--CCCCCGCCAC-TTTTCC-TTTTCCGCCTCGTGCGGTTATGTCTTTGCGTTACC-AATGTCTC-----AAAACATCG-------AACAGCACAGAGA-GGCGTGCGGT-----GCGGTGCG-------ATGTGGTACTAGTCCTTCTTATCGACGAGC-TC-TTTGTCGATTTGCTCGGGC-AG------ACTT---------ACATA------CATACACCCTC-----TCGG-TTCGATGC--GGGATCGATCCGTCTCGTTCGTTGCCGGACGGCCAATCGATTCTAATCC-TTGCAAGCCC-AGCTCT-GGGGCGAGAAAGGAAAT----------------------------------------
Strophitus_cf._pascagoulaensis_CS2017 ---------------------------------------------------GCTCAGAGTTAGCTTT--TC----TTTGAC-AAGCGAGACAA----GCACGAACG----AGAACCGA------AGAAAAAGACCGGGTTGCGGAGGTGACAAGAGCGCTTCCTTCTCGGT----------CAGTGTAGATCCATGGCCG-TTTTTGTC-GGGGGGTACCTAAGTCCGAAGTAGGCCCGCATGCTTCGGCGGGGCATGTTCGACGAGAGCTTTGGTACAGCGATGGTTTAAAGATAGAGCTTCCAGCTGCG--CCCC--CCAC-TGTTCG-TTTTCCGCCTCGTGCGGTTATATCTTTGCGTTACC-AATGTATG-----AAAACATCG--------AAAGCAGAGAGG-CGTGTGCTT--------TGTGTG---------TTTGTGGGTGTCTTTGTTATCGACGAGC-TC--TTGTCGATGTGCTCGGGC-AG------ACCC---CTTA--CTACTAC----AATACACCCTC-----TCGA-TTCGATGC--GGGATCGATCCGTCTCGTTCGTTGCCGGACGGCTAATCGATTCTAATCC-TTGCAAGCCC-AGCTCA-GGGGCGAGAAAGGAAACTACT------------------------------------
Strophitus_cf._pascagoulaensis_CS2017_clone_2 ---------------------------------------------------GCTCCGAGTTAGCTTT--TC----TTTGAC-AAGCGAGACAA----GCACGAACG----AGAACCGA------AGAAAAAGACCGGGTTGCGGAGGTGACAAGAGCGCTTCCTTCTCGGT----------CAGTGTAGATCCATGGCCG-TTTTTGTC-GGGGGGTACCTAAGTCCGAAGTAGGCCCGCATGCTTCGGCGGGGCATGTTCGACGAGAGCTTTGGTACAGCGATGGTTTAAAGATAGAGCTTCCAGCTGCG--CCCC--CCAC-TGTTCG-TTTTCCGCCTCGTGCGGTTATATCTTTGCGTTACC-AATGTATG-----AAAACATGG--------AAAGCAGAGAGG-CGTGTTCTT--------TGTGTG---------TTTGTGGGTGTCTTTGTTATCGACGAGC-TC--TTGTCGATGTGCTCGGGC-AG------ACCC---CTTA--CTACTAC----AATACACCCTC-----TCGA-TTCGATGC--GGGATCGATCCGTCTCGTTCGTTGCCGGACGGCTAATCGATTCTAATCC-TTGCAAGCCC-AGCTCA-GGGGCGAGAAAGGAAATTACTCTAAGCGGTGGATCACTCGGCTCGTG----------
Strophitus_cf._pascagoulaensis_CS2017_clone_3 ---------------------------------------------------GCTCCGAGTTAGCTTT--TC----TTTGAC-AAGCGAGACAA----GCACGAACG----AGAAGCGA------AGAAAAAGACCGGGTTGCGGAGGTGACAAGAGCGCTTCCTTCTCGGT----------CAGTGTAGATCCATGGCCG-TTTTTGTC-GGGGGGTACCTAAGTCCGAAGTAGGCCCGCATGCTTCGGCGGGGCATGTTCGACGAGAGCTTTGGTACAGCGATGGTTTAAAGATAGAGCTTCCAGCTGCG--CCCC--CCAC-TGTTCG-TTTTCCGCCTCGTGCGGTTATATCTTTGCGTTACC-AATGTATG-----AAAACATCG--------AAAGCAGAGAGG-CGTGTTCTT--------TGTGTG---------TTTGTGGGTGTCTTTGTTATCGACGAGC-TC--TTGTCGATGTGCTCGGGC-AG------ACCC---CTTA--CTACTAC----AATACACCCTC-----TCGA-TTCGATGC--GGGATCGATCCGTCTCGTTCGTTGCCGGACGGCTAATCGATTCTAATCC-TTGCAAGCCC-AGCTCA-GGGGCGAGAAAGGAAATTACTCTAAGCGG----------------------------
Strophitus_pascagoulaensis_clone_1 ---------------------------------------------------GCTCCGAGTTAGCTTT--TC----TTTGAC-AAGCGAGACAA----GCACGAACG----AGAACCGA----AAACAAAAAGACCGGGTTGCGGAGGTGACAAGAGCGCTTCCTTCTCGGT----------CAGTGTAGATCCATGGCCG-TTTTTGTC-GGGGGGTACCTAAGTCCGAAGTAGGCCCGCATGCTTCGGCGGGGCATGTTCGACGAGAGCTTTGGTACAGCGATGGTTTAAAGATAGAGCTTCCAGCTGCG--CCCC--CCAC-TGTTCG-TTTTCCGCCTCGTGCGGTTATATCTTTGCGTTACC-AATGTATG-----AAAACATCG--------AAAGCAGAGAGG-CGTGTGCTT--------TGTGTG---------TTTGTGGGTGTCTTTGTTATCGACGAGC-TC--TTGTCGATGTGCTCGGGC-AG------ACCC---CTTA--CTACTAC----GATACACCCTC-----TCGA-TTCGATGC--GGGATCGATCCGTCTCGTTCGTTGCCGGACGGCTAATCGATTCTAATCC-TTGCAAGCCC-AGCTCA-GGGGCGAGAAAGGAAATTACTCTAAGCGGTGGATCACTCGGCTCGTGGGTC------
Strophitus_pascagoulaensis_clone_2 ---------------------------------------------------GCTCCGAGTTAGCTTT--TC----TTTGAC-AAGCGAGACAA----GCACGAACG----AGAACCGA----AAACAAAAAGACCGGGTTGCGGAGGTGACAAGAGCGCTTCCTTCTCGGT----------CAGTGTAGATCCATGGCCG-TTTTTGTC-GGGGGGTACCTAAGTCCGAAGTAGGCCCGCATGCTTCGGCGGGGCATGTTCGACGAGAGCTTTGGTACAGCGATGGTTTAAAGATAGAGCTTCCAGCTGCG--CCCC--CCAC-TGTTCG-TTTTCCGCCTCGTGCGGTTATATCTTTGCGTTACC-AATGTATG-----AAAACATCG--------AAAGCAGAGAGG-CGTGTGCTT--------TGTGTG---------TTTGTGGGTGTCTTTGTTATCGACGAGC-TC--TTGTCGATGTGCTCGGGC-AG------ACCC---CTTA--CTACTAC----GATA--------------------------------------------------------------------------------------------------------------------------------------------------------
Strophitus_pascagoulaensis_clone_3 ---------------------------------------------------GCTCCGAGTTAGCTTT--TC----TTTGAC-AAGCGAGACAA----GCACGAACG----AGAACCGA----AAACAAAAAGACCGGGTTGCGGAGGTGACAAGAGCGCTTCCTTCTCGGT----------CAGTGTAGATCCATGGCCG-TTTTTGTC-GGGGGGTACCTAAGTCCGAAGTAGGCCCGCATGCTTCGGCGGGGCATGTTCGACGAGAGCTTTGGTACAGCGATGGTTTAAAGATAGAGCTTCCAGCTGCG--CCCC--CCAC-TGTTCG-TTTTCCGCCTCGTGCGGTTATATCTTTGCGTTACC-AATGTATG-----AAAACATCG--------AAAGCAGAGAGG-CGTGTGCTT--------TGTGTG---------TTTGTGGGTGTCTTTGTTAT----------------------------------------------------------------------------------------------------------------------------------------------------------------------------------------------------------------------------
Strophitus_radiatus_clone_1 ---------------------------------------------------GTTCCGAGTTAGTTTT--TC----TTT----------GCCAA----GCCCGAACG----AGAACCGT-----AAAAAAAAGACTGGGTTGCGGAGGTGACAAGAGCGCTTCCTTCTCGGT----------CAGTGTAGATCCATGGCCG--TTTTGTC-GGGGGGTACCTAAGTCCGAAGTAGGCCCGCATGCTTCGGCGGGGCATGTTCGACGAGAGCTTTGGTACAGCGATGGTTTAAAGATAGAGCTTCCAGCTGCG-CCCCC--CCAC-TGTTCG-TTTTCCGCCTCGTGCGGTTATATCTTTGCGTTACC-AATGTATG-----AAAACATCG--------AAAGCAGAGAGG-CGTGTGCTT----TGTGTGTGTG---------TATGTGGGTGTCCTTGTTATCGACGAGC-TC--TTGTCGATGTGCTCGGGC-AG------ACCC---CTTA--CTACTACAATAAATACACCATC-----TCGA-TTCGATGC--GGGATCGATCCGTCTCGTTCGTTGCCGGACGGCTAATCGATTCTAATCC-TTGCAAGCCC-AGCTCA-GGGGCGAGAAAGGAAATTACTCTAAGCGGTGGATCACTCGGCTCGTGGGTC------
Strophitus_radiatus_clone_3 ---------------------------------------------------GCTCCGAGCTAGCTTT--TC----TTT----------GACAA----GCGCGAACG----AGAACCGT------AAAAAAAGACTGGGTTGCGGAGGTGACAAGAGCGCTTCCTTCTCGGT----------CAGTGTAGATCCATGGCCG--TTTTGTC-GGGGGGTACCTAAGTCCGAAGTAGGCCCGCATGCTTCGGCGGGGCATGTTCGACGAGAGCTTTGGTACAGCGATGGTTTAAAGATAGAGCTTCCAGCTGCG--CCCC--CCAC-TGTTCG-TTTTCCGCCTCGTGCGGTTATATCTTTGCGTTACC-AATGTATG-----AAAACATCG--------AAAGCAGAGAGG-CGTGTGCTTT--GTGTGTGTGTG---------TATGTGGGTGTCCTTGTTATCGACGAGC-TC--TTGTCGATGTGCTCGGGC-AG------ACCC---CTTA--CTACTACAATAAATACACCATC-----TCGA-TTCGATGC--GGGATCGATCCGTCTCGTTCGTTGCCGGACGGCTAATCGATTCTAATCC-TTGCAAGCCC-AGCTCA-GGGGCGAGAAAGGA-------------------------------------------
Strophitus_radiatus_clone_5 ---------------------------------------------------GCTCCGAGCTAGCTTT--TC----TTT----------GACAA----GCGCGAACG----AGAACCGT------AAAAAAAGACTGGGTTGCGGAGGTGACAAGAGCGCTTCCTTCTCGGT----------CAGTGTAGATCCATGGCCG--TTTTGTC-GGGGGGTACCTAAGTCCGAAGTAGGCCCGCATGCTTCGGCGGGGCATGTTCGACGAGAGCTTTGGTACAGCGATGGTTTAAAGATAGAGCTTCCAGCTGCG--CCCC--CCAC-TGTTCG-TTTTCCGCCTCGTGCGGTTATATCTTTGCGTTACC-AATGTATG-----AAAACATCG--------AAAGCAGAGAGG-CGTGTGCTTT--GTGTGTGTGTG---------TATGTGGGTGTCCTTGTTATCGACGAGC-TC--TTGTCGATGTGCTCGGGC-AG------ACCC---CTTA--CTACTACAATAAATACACCATC-----TCGA-TTCGATGC--GGGATCGATCCGTCTCGTTCGTTGCCGGACGGCTAATCGATTCTAATCC-TTGCAAGCCC-AGCTCA-GGGGCGAGAAAGGAAATTACTCTAAGCGGTGGATCACTCGGCTCGTG----------
Strophitus_radiatus_clone_6 ---------------------------------------------------GCTCCGAGCTAGCTTT--TC----TTT----------GACAA----GCGCGAACG----AGAACCGT------AAAAAAAGACTGGGTTGCGGAGGTGACAAGAGCGCTTCCTTCTCGGT----------CAGTGTAGATCCATGGCCG--TTTTGTC-GGGGGGTACCTAAGTCCGAAGTAGGCCCGCATGCTTCGGCGGGGCATGTTCGACGAGAGCTTTGGTACAGCGATGGTTTAAAGATAGAGCTTCCAGCTGCG--CCCC--CCAC-TGTTCG-TTTTCCGCCTCGTGCGGTTATATCTTTGCGTTACC-AATGTATG-----AAAACATCG--------AAAGCAGAGAGG-CGTGTGCTTT--GTGTGTGTGTG---------TATGTGGGTGTCCTTGTTATCGACGAGC-TC--TTGTCGATGTGCTCGGGC-AG------ACCC---CTTA--CTACTACAATAAATACACCATC-----TCGA-TTCGATGC--GGGATCGATCCGTCTCGTTCGTTGCCGGACGGCTAATCGATTCTAATCC-TTGCAAGCCC-AGCTCA-GGGGCGAGAAAGGAAATTACTCTAAGCGGTGGATCACTCGGCTCGTGGGTCGT----
Strophitus_radiatus_clone_13 ---------------------------------------------------GCTCCGAGCTAGCTTT--TC----TTT----------GACAA----GCGCGAACG----AGAACCGT------AAAAAAAGACTGGGTTGCGGAGGTGACAAGAGCGCTTCCTTCTCGGT----------CAGTGTAGATCCATGGCCG--TTTTGTC-GGGGGGTACCTAAGTCCGAAGTAGGCCCGCATGCTTCGGCGGGGCATGTTCGACGAGAGCTTTGGTACAGCGATGGTTTAAAGATAGAGCTTCCAGCTGCG--CCCC--CCAC-TGTTCG-TTTTCCGCCTCGTGCGGTTATATCTTTGCGTTACC-AATGTATG-----AAAACATCG--------AAAGCAGAGAGG-CGTGTGCTTT--GTGTGTGTGTG---------TATGTGGGTGTCCTTGTTATCGACGAGC-TC--TTGTCGATGTGCTCGGGC-AG------ACCC---CTTA--CTACTACAATAAATACACCATC-----TCGA----------------------------------------------------------------------------------------------------------------------------------------
Strophitus_radiatus_clone_7 ---------------------------------------------------GCTCCGAGCTAGCTTT--TC----TTT----------GACAA----GCACGAACG----AGAACCGT------AAATAAAGACTGGGTTGCGGAGGTGACAAGAGCGCTTCCTTCTCGGT----------CAGTGTAGATCCATGGCCG--TTTTGTC-GGGGGGTACCTAAGTCCGAAGTAGGCCCGCATGCTTCGGCGGGGCATGTTCGACGAGAGCTTTGGTACAGCGATGGTTTAAAGATAGAGCTTCCAGCTGCG--CCCC--CCAC-TGTTCG-TTTTCCGCCTCGTGCGGTTATATCTTTGCGTTACC-AATGTATG-----AAAACATCG--------AAAGCAGAGAGG-CGTGTGCTT----TGTGTGTGTG---------TATGTGGGTGTCCTTGTTATCGACGAGC-TC--TTGTCGATGTGCTCGGGC-AG------ACCC---CTTA--CTACTACAATAAATACACCATC-----TCGA-TTCGATGC--GGGATCGATCCGTCTCGTTCGTTGCCGGACGGCTAATCGATTCTAATCC-TTGCAAGCCC-AGCTCA-GGGGCGAGAAAGGAAATTACTCTAAGCGGTGGATCACTCGGCTCGTGG---------
Strophitus_radiatus_clone_16 ---------------------------------------------------GCTCCGAGCTAGCTTT--TC----TTT----------GACAA----GCACGAACG----AGAACCGT------AAAAAAAGACTGGGTTGCGGAGGTGACAAGAGCGCTTCCTTCTCGGT----------CAGTGTAGATCTATGGCCG--TTTTGTC-GGGGGGTACCTAAGTCCGAAGTAGGCCCGCATGCTTCGGCGGGGCATGTTCGACGAGAGCTTTGGTACAGCGATGGTTTAAAGATAGAGCTTCCAGCTGCG--CCCC--CCAC-TGTTCG-TTTTCCGCCTCGTGCGGTTATATCTTTGCGTTACC-AATGTATG-----AAAACATCG--------AAAGCAGAGAGG-CGTGTGCTT----TGTGTGTGTG---------TATGTGGGTGTCCTTGTTATCGACGAGC-TC--TTGTCGATGTGCTCGGGC-AG------ACCC---CTTA--CTACTACAATAAATACACCATC-----TCGA-TTCGATGC--GGGATCGATCCGTCTCGTTCGTTGCCGGACGGCTAATCGATTCTAATCC-TTGCAAGCCC-C---------------------------------------------------------------
Strophitus_radiatus_clone_17 ---------------------------------------------------GCTCCGAGCTAGCTTT--TC----TTT----------GACAA----GCACGAACG----AGAACCGT------AAAAAAAGACTGGGTTGCGGAGGTGACAAGAGCGCTTCCTTCTCGGT----------CAGTGTAGATCTATGGCCG--TTTTGTC-GGGGGGTACCTAAGTCCGAAGTAGGCCCGCATGCTTCGGCGGGGCATGTTCGACGAGAGCTTTGGTACAGCGATGGTTTAAAGATAGAGCTTCCAGCTGCG--CCCC--CCAC-TGTTCG-TTTTCCGCCTCGTGCGGTTATATCTTTGCGTTACC-AATGTATG-----AAAACATCG--------AAAGCAGAGAGG-CGTGTGCTT----TGTGTGTGTG---------TATGTGGGTGTCCTTGTTATCGACGAGC-TC--TTGTCGATGTGCTCGGGC-AG------ACCC---CTTA--CTACTACAATAAATACACCATC-----TCGA-TTCGATGC--GGGATCGATCCGTCTCGTTCGTTGCCGGACGGCTAATCGATTCTAATCC-TTGCAAGCCC-AGCTCA-GGGGCGAGAAAGGAAATTACTCTAAGCGGTGGATCACTCGGCTCGTGGTC-------
Strophitus_radiatus_clone_20 ---------------------------------------------------GCTCCGAGCTAGCTTT--TC----TTT----------GACAA----GCACGAACG----AGAACCGT------AAAAAAAGACTGGGTTGCGGAGGTGACAAGAGCGCTTCCTTCTCGGT----------CAGTGTAGATCTATGGCCG--TTTTGTC-GGGGGGTACCTAAGTCCGAAGTAGGCCCGCATGCTTCGGCGGGGCATGTTCGACGAGAGCTTTGGTACAGCGATGGTTTAAAGATAGAGCTTCCAGCTGCG--CCCC--CCAC-TGTTCG-TTTTCCGCCTCGTGCGGTTATATCTTTGCGTTACC-AATGTATG-----AAAACATCG--------AAAGCAGAGAGG-CGTGTGCTT----TGTGTGTGTG---------TATGTGGGTGTCCTTGTTATCGACGAGC-TC--TTGTCGATGTGCTCGGGC-AG------ACCC---CTTA--CTACTACAATAAATACACCATC-----TCGA-TTCGATGC--GGGATCGATCCGTCTCGTTCGTTGCCGGACGGCTAATCGATTCTAATCC-TTGCAAGCCC-AGCTCA-GGGGCGAGAAAGGA-------------------------------------------
Strophitus_radiatus_clone_22 ---------------------------------------------------GCTCCGAGCTAGCTTT--TC----TTT----------GACAA----GCACGAACG----AGAACCGT------AAAAAAAGACTGGGTTGCGGAGGTGACAAGAGCGCTTCCTTCTCGGT----------CAGTGTAGATCTATGGCCG--TTTTGTC-GGGGGGTACCTAAGTCCGAAGTAGGCCCGCATGCTTCGGCGGGGCATGTTCGACGAGAGCTTTGGTACAGCGATGGTTTAAAGATAGAGCTTCCAGCTGCG--CCCC--CCAC-TGTTCG-TTTTCCGCCTCGTGCGGTTATATCTTTGCGTTACC-AATGTATG-----AAAACATCG--------AAAGCAGAGAGG-CGTGTGCTT----TGTGTGTGTG---------TATGTGGGTGTCCTTGTTATCGACGAGC-TC--TTGTCGATGTGCTCGGGC-AG------ACCC---CTTA--CTACTACAATAAATACACCATC-----TCGA-TTCGATGC--GGGATCGATCCGTCTCGTTCGTTGCCGGACGGCTAATCGATTCTAATCC-TTGCAAGCCC-AGCTCA-GGGGCGAGAAAGGAAATTACTCTAAGCGGTGGATCACTCGGCTCGTGG---------
Strophitus_radiatus_clone_23 ---------------------------------------------------GCTCCGAGCTAGCTTT--TC----TTT----------GACAA----GCACGAACG----AGAACCGT------AAAAAAAGACTGGGTTGCGGAGGTGACAAGAGCGCTTCCTTCTCGGT----------CAGTGTAGATCTATGGCCG--TTTTGTC-GGGGGGTACCTAAGTCCGAAGTAGGCCCGCATGCTTCGGCGGGGCATGTTCGACGAGAGCTTTGGTACAGCGATGGTTTAAAGATAGAGCTTCCAGCTGCG--CCCC--CCAC-TGTTCG-TTTTCCGCCTCGTGCGGTTATATCTTTGCGTTACC-AATGTATG-----AAAACATCG--------AAAGCAGAGAGG-CGTGTGCTT----TGTGTGTGTG---------TATGTGGGTGTCCTTGTTATCGACGAGC-TC--TTGTCGATGTGCTCGGGC-AG------ACCC---CTTA--CTACTACAATAAATACACCATC-----TCGA-TTCGATGC--GGGATCGATCCGTCTCGTTCGTTGCCGGACGGCTAATCGATTCTAATCC-TTGCAAGCCC-AGCTCA-GG-------------------------------------------------------
Strophitus_radiatus_clone_21 ---------------------------------------------------GCTCCGAGCTAGCTTT--TC----TTT----------GACAA----GCACGAACG----AGAACCGT------AAAAAAAGACTGGGTTGCGGAGGTGACAAGAGCGCTTCCTTCTCGGT----------CAGTGTAGATCTATGGCCG--TTTTGTC-GGGGGGTACCTAAGTCCGAAGTAGGCCCGCATGCTTCGGCGGGGCATGTTCGACGAGAGCTTTGGTACAGCGATGGTTTAAAGATAGAGCTTCCAGCTGCG--CCCC--CCAC-TGTTCG-TTTTCCGCCTCGTGCGGTTATATCTTTGCGTTACC-AATGTATG-----AAAACATCG--------AAAGCAGAGAGG-CGTGTGCTT----TGTGTGTGTG---------TATGTGGGTGTCCTTGTTATCGACGAGC-TC--TTGTCGATGTGCTCGGGC-AG------ACCC---CTTA--CTACTACAATAAATACACCATC-----TCGA-TTCGATGC--GGGATCGATCCGTCTCGTTCGTTGCCGGACGGCTAATCGATTCTAATCC-TTGCAAGCCC-AGCTCA-GGGGCGAGAAAGGAAATTACTCTAAGCGGTGGATCACTCGGCTCGTGGGTCGATGAA
Strophitus_radiatus_clone_4 ---------------------------------------------------GCTCCGAGCTAGCTTT--TC----TTT----------GACAA----GCGCGAACG----AGAACCGT------AAAAAAAGACTGGGTTGCGGAGGTGACAAGAGCGCTTCCTTCTCGGT----------CAGTGTAGATCCATGGCCG--TTTTGTC-GGGGGGTACCTAAGTCCGAAGTAGGCCCGCATGCTTCGGCGGGGCATGTTCGACGAGAGCTTTGGTACAGCGATGGTTTAAAGATAGAGCTTCCAGCTGCG--CCCC--CCAC-TGTTCG-TTTTCCGCCTCGTGCGGTTATATCTTTGCGTTACC-AATGTATG-----AAAACATCG--------AAAGCAGAGAGG-CGTGTGCTT----TGTGTGTGTG---------TATGTGGGTGTCCTTGTTATCGACGAGC-TC--TTGTCGATGTGCTCGGGC-AG------ACCC---CTTA--CTACTACAATAAATACACCATC-----TCGA-TTCGATGC--GGGATCGATCCGTCTCGTTCGTTGCCGGACGGCTAATCGATTCTAATCC-TTGCAAGCCC-AGCTCA-GGGGCGAGAAAGGAAATACT-------------------------------------
Strophitus_radiatus_clone_9 ---------------------------------------------------GCTCCGAGCTAGCTTT--TC----TTT----------GACAA----GCACGAACG----AGAACCGT------AAATAAAGACTGGGTTGCGGAGGTGACAAGAGCGCTTCCTTCTCGGT----------CAGTGTAGATCCATGGCCG--TTTTGTC-GGGGGGTACCTAAGTCCGAAGTAGGCCCGCATGCTTCGGCGGGGCATGTTCGACGAGAGCTTTGGTACAGCGATGGTTTAAAGATAGAGCTTCCAGCTGCG--CCCC--CCAC-TGTTCG-TTTTCCGCCTCGTGCGGTTATATCTTTGCGTTACC-AATGTATG-----AAAACATCG--------AAAGCAGAGAGG-CGTGTGCTT----TGTGTGTGTG---------TATGTGGGTGTCCTTGTTATCGACGAGC-TC--TTGTCGATGTGCTCGGGC-AG------ACCC---CTTA--CTACTACAATAAATACACCATC-----TCGA-TTCGATGC--GGGATCGATCCGTCTCGTTCGTTGCCGGACGGCTAATCGATTCTAATCC-TTGCAAGCCC-AGCTCA-GGGGCGAGAAAGGAAATACT-------------------------------------
Strophitus_radiatus_clone_8 ---------------------------------------------------GCTCCGAACTAGCTTT--TC----TTT----------GACAA----GCGCGAACG----AAAACCGT------AAATAAAGACTGGGTTGCGGAAGTGACAAGAGCGCTTCCTTCTCGGT----------CAGTGTAGATCCATGGCCG--TTTTGTC-GGGGGGTACCTAAGTCCGAAGTAGGCCCGCATGTTTCGGCGGGGCATGTTCGACGAGAGCTTTGGCACAGCGATGGTTTAAAGATAGAGCTTCCAGCTGCG--CCCC--CCAC-TGTTCG-TTTTCCGCCTCGTGCGGTTATATCTTTGCGTTACC-AATGTATG-----AAAACATCG--------AAAGCAGAGAGG-CGTGTGCTT----TGTGTGTGTG---------TATGTGGGTGTCCTTGTTATCGACGAGC-TC--TTGTCGATGTGCTCGGGC-AG------ACCC---CTTA--CTACTACAATAAATACACCATC-----TCGA-TTCGATGC--GGGATCGATCCGTCTCGTTCGTTGCCGGACGGCTAATCGATTCTAATCC-TTGCAAGCCC-AGCTCA-GGGGCGAGAAAGGAAATTACT------------------------------------
Strophitus_radiatus_clone_24 ---------------------------------------------------GCTCCGAGCTAGCTTT--TC----TTT----------GACAA----GCACGAACG----AGAACCGT------AAAAAAAGACTGGGTTGCGGAGGTGACAAGAGCGCTTCCTTCTCGGT----------CAGTGTAGATCTATGGCCG--TTTTGTC-GGGGGGTACCTAAGTCCGAAGTAGGCCCGCATGCTTCGGCGGGGCATGTTCGACGAGAGCTTTGGTACAGCGATGGTTTAAAGATAGAGCTTCCAGCTGCG-CCCCC--CCAC-TGTTCG-TTTTCCGCCTCGTGCGGTTATATCTTTGCGTTACC-AATGTATG-----AAAACATCG--------AAAGCAGAGAGG-CGTGTGCTT----TGTGTGTGTG---------TATGTGGGTGTCCTTGTTATCGACGAGC-TC--TTGTCGATGTGCTCGGGC-AG------ACCC---CTTA--CTACTACAATAAATACACCATC-----TCGA-TTCGATGC--GGGATCGATCCGTCTCGTTCGTTGCCGGACGGCTAATCGATTCTAATCC-TTGCAAGCCC-AGCTCA-GGGGCGAGAAAGGAAATTACTCTAAGCGGTGGATCACTCGGCTCGTGGGTCGATGA-
Strophitus_williamsi_clone_9 ---------------------------------------------------GCTCCGAGCTAGCTTT--TC----TTT----------GACAA----GCACGAACG----AGAACCGT-----AAAAAAAAGACTGGGTTGCGGAGGTGACAAGAGCGCTTCCTTCTCGGT----------CAGTGTAGATCCATGGCCG--TTTTGTC-GGGGGGTACCTAAGTCCGAAGTAGGCCCGCATGCTTCGGCGGGGCATGTTCGACGAGAGCTTTGGTACAGCGATGGTTTAAAGATAGAGCTTCCAGCTGCG--CCCC--CCAC-TGTTCG-TTTTCCGCCTCGTGCGGTTATATCTTTGCGTTACC-AATGTATG-----AAAACATCG--------AAAGCAGAGAGG-CGTGTGCTT----TGTGTGTGTG---------TATGTGGGTGTCCTTGTTATCGACGAGC-TC--TTGTCGATGTGCTCGGGC-AG------ACCC---CTTA--CTACTACAATAAATACACCATC-----TCGA-TTCGATGC--GGGATCGATCCGTCTCGTTCGTTGCCGGACGGCTAATCGATTCTAATCC-TTGCAAGCCC-AGCTCA--GGGCGAGAAAGGAAATTACTCTAAGCGGTGGATCACTCGGCTCGTGG---------
Strophitus_williamsi_clone_10 ---------------------------------------------------GCTCCGAGCTAGCTTT--TC----TTT----------GACAA----GCACGAACG----AGAACCGT-----AAAAAAAAGACTGGGTTGCGGAGGTGACAAGAGCGCTTCCTTCTCGGT----------CAGTGTAGATCCATGGCCG--TTTTGTC-GGGGGGTACCTAAGTCCGAAGTAGGCCCGCATGCTTCGGCGGGGCATGTTCGACGAGAGCTTTGGTACAGCGATGGTTTAAAGATAGAGCTTCCAGCTGCG--CCCC--CCAC-TGTTCG-TTTTCCGCCTCGTGCGGTTATATCTTTGCGTTACC-AATGTATG-----AAAACATCG--------AAAGCAGAGAGG-CGTGTGCTT----TGTGTGTGTG---------TATGTGGGTGTCCTTGTTATCGACGAGC-TC--TTGTCGATGTGCTCGGGC-AG------ACCC---CTTA--CTACTACAATAAATACACCATC-----TCGA-TTCGATGC--GGGATCGATCCGTCTCGTTCGTTGCCGGACGGCTAATCGATTCTAATCC-TTGCAAGCCC-AGCTCA-GGGGCGAGAAAGGAAATTACTCTAAGCGGTGGATCACTCGGCTCGTGG---------
Strophitus_williamsi_clone_11 ---------------------------------------------------GCTCCGAGCTAGCTTT--TC----TTT----------GACAA----GCACGAACG----AGAACCGT-----AAAAAAAAGACTGGGTTGCGGAGGTGACAAGAGCGCTTCCTTCTCGGT----------CAGTGTAGATCCATGGCCG--TTTTGTC-GGGGGGTACCTAAGTCCGAAGTAGGCCCGCATGCTTCGGCGGGGCATGTTCGACGAGAGCTTTGGTACAGCGATGGTTTAAAGATAGAGCTTCCAGCTGCG--CCCC--CCAC-TGTTCG-TTTTCCGCCTCGTGCGGTTATATCTTTGCGTTACC-AATGTATG-----AAAACATCG--------AAAGCAGAGAGG-CGTGTGCTT----TGTGTGTGTG---------TATGTGGGTGTCCTTGTTATCGACGAGC-TC--TTGTCGATGTGCTCGGGC-AG------ACCC---CTTA--CTACTACAATAAATACACCATC-----TCGA-TTCGATGC--GGGATCGATCCGTCTCGTTCGTTGCCGGACGGCTAATCGATTCTAATCC-TTGCAAGCCC-AGCTCA-GGGGCGAGAAAGGAAATTACTCTAAGCGGTGGATCACTCGGCTCGTGGGTCGATGA-
Strophitus_williamsi_clone_12 ---------------------------------------------------GCTCCGAGCTAGCTTT--TC----TTT----------GACAA----GCACGAACG----AGAACCGT-----AAAAAAAAGACTGGGTTGCGGAGGTGACAAGAGCGCTTCCTTCTCGGT----------CAGTGTAGATCCATGGCCG--TTTTGTC-GGGGGGTACCTAAGTCCGAAGTAGGCCCGCATGCTTCGGCGGGGCATGTTCGACGAGAGCTTTGGTACAGCGATGGTTTAAAGATAGAGCTTCCAGCTGCG--CCCC--CCAC-TGTTCG-TTTTCCGCCTCGTGCGGTTATATCTTTGCGTTACC-AATGTATG-----AAAACATCG--------AAAGCAGAGAGG-CGTGTGCTT----TGTGTGTGTG---------TATGTGGGTGTCCTTGTTATCGACGAGC-TC--TTGTCGATGTGCTCGGGC-AG------ACCC---CTTA--CTACTACAATAAATACACCATC-----TCGA-TTCGATGC--GGGATCGATCCGTCTCGTTCGTTGCCGGACGGCTAATCGATTCTAATCC-TTGCAAGCCC-AGCTCA-GGGGCGAGAAAGGAAATTACTCTAAGCGGTGGATCACTCGGCTCGTGGGTCGATGA-
Strophitus_radiatus_clone_11 ---------------------------------------------------GCTCCGAGCTAGCTTT--TC----TTT----------GACAA----GCACGAACG----AGAACCGT------AAATAAAGACTGGGTTGCGGAGGTGACAAGAGCGCTTCCTTCTCGGT----------CAGTGTAGATCCATGGCCG--TTTTGTC-GGGGGGTACCTAAGTCCGAAGTAGGCCCGCATGCTTCGGCGGGGCATGTTCGACGAGAGCTTTGGTACAGCGATGGTTTAAAGATAGAGCTTCCAGCTGCG--CCCC--CCAC-TGTTCG-TTTTCCGCCTCGTGCGGTTATATCTTTGCGTTACC-AATGTATG-----AAAACATCG--------AAAGCAGAGAGG-C--GTGCTT----TGTGTGTGTG---------TATGTGGGTGTCCTTGTTATCGACGAGC-TC--TTGTCGATGTGCTCGGGC-AG------ACCC---CTTA--CTACTACAATAAATACACCATC-----TCGA-TTCGATGC--GGGATCGATCCGTCTCGTTCGTTGCCGGACGGCT-------------------------------------------------------------------------------------------
Strophitus_radiatus_clone_14 ---------------------------------------------------GCTCCGAGCTAGCTTT--TC----TTT----------GACAA----GCACGAACG----AGAACCGA-----AAAAAAAAGACTGGGTTGCGGAGGTGACAAGAGCGCTTCCTTCTCGGT----------CAGTGTAGATCCATGGCCG--TTTTGTC-GGGGGGTACCTAAGTCAGAAGTAGGCCCGCATGCTTCGGCGGGGCATGTTCGACGAAAGCTTTGGTACAGCGATGGTTTAAAGATAGAGCTTCCAGCTGCG--CCCC--CCAC-TGTTCG-TTTTCCGCCTCGTGCGGTTATATCTTTGCGTTACC-AATGTATG-----AAAACATCG--------AAAGCAGAGAGG-CGTGTGCTT----TGTGTGTGTG---------TATGTGGGTGTCCTTGTTATCGACGAGC-TC--TTGTCGATGTGCTCGGGC-AG------ACCC---CTTA--CTACTACAATAAATACACCATC-----TCGA-TTCGATGC--GGGATCGATCCGTCTCGTTCGTTGCCGGACGGCTAATCGATTCTAATCC-TTGCAAGCCC-AGCTCA-GGGGCGAGAAAGGAACT-ACT------------------------------------
Strophitus_radiatus_clone_15 ---------------------------------------------------GCTCCGAGCTAGCTTT--TC----TTT----------GACAA----GCACGAACG----AGAACCGA-----AAAAAAAAGACTGGGTTGCGGAGGTGACAAGAGCGCTTCCTTCTCGGT----------CAGTGTAGATCCATGGCCG--TTTTGTC-GGGGGGTACCTAAGTCAGAAGTAGGCCCGCATGCTTCGGCGGGGCATGTTCGACGAAAGCTTTGGTACAGCGATGGTTTAAAGATAGAGCTTCCAGCTGCG--CCCC--CCAC-TGTTCG-TTTTCCGCCTCGTGCGGTTATATCTTTGCGTTACC-AATGTATG-----AAAACATCG--------AAAGCAGAGAGG-CGTGTGCTT----TGTGTGTGTG---------TATGTGGGTGTCCTTGTTATCGACGAGC-TC--TTGTCGATGTGCTCGGGC-AG------ACCC---CTTA--CTACTACAATAAATACACCATC-----TCGA-TTCGATGC--GGGATCGATCCGTCTCGTTCGTTGCCGGACGGCTAATCGATTCTAATCC-TTGCAAGCCC-G--CTC-AGGGCGAGAAAGGAAATTACTCTAAGCGGTGGATCACTCGGCTCGTGGGTCGA----
Strophitus_williamsi_clone_8 ---------------------------------------------------GCTCCGAGCTAGCTTT--TC----TTT----------GACAA----GCACGAACG----AGAACCGT-----AAAAAAAAGACTGGGTTGCGGAGGTGACAAGAGCGCTTCCTTCTCGGT----------CAGTGTAGATCCATGGCCG--TTTTGTC-GGGGGGTACCTAAGTCCGAAGTAGGCCCGCATGCTTCGGCGGGGCATGTTCGACGAGAGCTTTGGTACAGCGATGGTTTAAAGATAGAGCTTCCAGCTGCG--CCCC--CCAC-TGTTCG-TTTTCCGCCTCGTGCGGTTATATCTTTGCGTTACC-AATGTATG-----AAAACATCG--------AAAGCAGAGAGG-CGTGTGCTT----TGTGTGTGTG---------TATGTGGGTGTCCTTGTTATCGACGAGC-TC--TTGTCGATGTGCTCGGGC-AG------ACCC---CTTA--CTACTACAATAAATACACCATC-----TCGA-TTCGATGC--GGGATCGATCCGTCTCGTTCGTTGCCGGACGGCTAATCGATTCTAATCCTTTGCAAGCCC-AGCTCA-GGGGCGAGA-AGGAAATTACTCTAAGCGGTGGATCACTCGGCTC-------------
Strophitus_radiatus_clone_25 ---------------------------------------------------GCTCCGAGCTAGCATT--TC----TTT----------GACAA----GGACGAACG----AGAACCGA-----AAAAAAAAGACTGGGTTGCGGAGGTGACAAGAGCGCTTCCTTCTCGGT----------CAGTGTAGATCCATGGCCG--TTTTGTCGGGGGGGTACCTAAGTCCGAAGTAGGCCCGCATGCTTCGGCGGGGCATGTTCGACGAGAGCTTTGGTACAGCGATGGTTTAAAGATAGAGCTTCCAGCTGCG--CCCC--CCAC-TGTTCG-TTTTCCGCCTCGTGCGGTTATATCTTTGCGTTACC-AATGTATG-----AAAACATCG--------AAAGCAGAGAGG-CGTGTGCTT----TGTGTGTGTG---------TATGTGGGTGTCCTTGTTATCGACGAGC-TC--TTGTCGATGTGCTCGGGC-AG------ACCC---CTTA--CTACTACAATAAATACACCATC-----TCGA-TTCGATGC--GGGATCGATCCGTCTCGTTCGTTGCCGGACGGCTAATCGATTCTAATCC-TTGCAAGCCC-AG--------------------------------------------------------------
Strophitus_radiatus_clone_2 ---------------------------------------------------GCTCAGAGCTAGCTTT--TC----TTT----------GACAA----GCACGAACG----AGAACCGT----AAAAAAAAAGACTGGGTTGCGGAGGTGACAAGAGCGCTTCCTTCTCGGT----------CAGTGTAGATCCATGGCCG--TTTTGTC-GGGGGGTACCTAAGTCCGAAGTAGGCCCGCATGCTTCGGCGGGGCATGTTCGACGAGAGCTTTGGTACAGCGATGGTTTAAAGATAGAGCTTCCAGCTGCGCCCCCC--CCAC-TGTTCG-TTTTCCGCCTCGTGCGGTTATATCTTTGCGTTACC-AATGTATG-----AAAACATCG--------AAAGCAGAGAGG-CGTGTGCTT----TGTGTGTGTG---------TATGTGGGTGTCCTTGTTATCGACGAGC-TC--TTGTCGATGTGCTCGGGC-AG------ACCC---CTTA--CTACTACAATAAATACACCATC-----TCGA-TTCGATGC--GGGATCGATCCGTCTCGTTCGTTGCCGGACGGCTAATCGATTCTAATCC-TTGCAAGCCC-AGCTCA-GGGGCGAGAAAGGAAATTACT------------------------------------
Strophitus_radiatus_clone_12 ---------------------------------------------------GCTCCGAGCTAGCTTT--TC----TTT----------GACAA----GCGCGAACG----AGAACCGT------AAAAAAAGACTGGGTTGCGGAGGTGACAAGAGCGCTTCCTTCTCGGT----------CAGTGTAGATGCATGGCCG--TTTTGTC-GGGGGGTACCTAAATCCGAAGTAGGCCCGCATGCTTCGGCGGGGCATGTTCGACGAGAGCTTTGGTACAGCGATGGTTTAAAGATAGAGCTTCCAGCTGCG--CCCC--CCAC-TGTTCG-TTTTCCGCCTCGTGCGGTTATATCTTTGCGTTACC-AATGTATG-----AAAACATCG--------AAAGCAGAGAGG-CGTGTGCTT----TGTGTGTGTG---------TATGTGGGTGTCCTTGTTATCGACGAGC-TC--TGGTTGATGTGCTCGGGC-AG------ACCC---CTTA--CTACTACAATAAATACAACATC-----TTGA-TTCGATGC--GGCATCGATCCGTCTCGTTCGTTGCCGGACGGCTAATTGATTTTACTCC-TTGCCAGCCC-CGCTCA-GGGGCGAGA------------------------------------------------
Strophitus_radiatus_clone_18 ---------------------------------------------------GCTCCGAGCTAGCTTT--TC----TTTGAC-AAGCGAGACAA----GCACGAACG----AGAACC--------GAAAAAAGACTGGGTTGCGGAGGTGACAAGAGCGCTTCCTTCTCGGT----------CAGTGTAGATCCATGGCCG---TTTGTC-GGGGGGTACCTAAGTCCGAAGTAGGCCCGCATGCTTCGGCGGGGCATGTTCGACGAGAGCTTTGGTACAGCGATGGTTTAAAGATAGAGCTTCCAGCTGCG--CCCC--CCAC-TGTTCG-TTTTCCGCCTCGTGCGGTTATATCTTTGCGTTACC-AATGTATG-----AAAACATCG--------AAAGCAGAGAGG-CGTGTGCTT----TGTGTGTGTG---------TATGTGGGTGTCCTTGTTATCGACGAGC-TC--TTGTCGATGTGCTCGGGC-AG------ACCC---CTTA--CTACTACAATAAATACACCATC-----TCGA-TTCGATGC--GGGATCGATCCGTCTCGTTCGTTGCCGGACGGCTAATCGATTCTAATCC-TTGCACGCCC-AGCTCA-GGGGCGAGAAAGGAAAT-ACT------------------------------------
Strophitus_radiatus_clone_10 ---------------------------------------------------GCTCCGAGCTAGCTTT--TC----TTTGAC-AAGCGAGACAA----GCACGAACG----AGAACC--------GAAAAAAGACTGGGTTGCGGAGGTGACAAGAGCGCTTCCTTCTCGGTCTATAAAC--CAGTGTAGATCCATGGCCG---TTTGTC-GGGGGGTACCTAAGTCCGAAGTAGGCCCGCATGCTTCGGCGGGGCATGTTCGACGAGAGCTTTGGTACAGCGATGGTTTAAAGATAGAGCTTCCAGCTGCG--CCCC--CCAC-TGTTCG-TTTTCCGCCTCGTGCGGTTATATCTTTGCGTTACC-AATGTATG-----AAAACATCG--------AAAGCAGAGAGG-CGTGTGCTTTGTGTGTGTGTGTG---------TATGTGGGTGTCCTTGTTATCGACGAGC-TC--TTGTCGATGTGCTCGGGC-AG------ACCC---CTTA--CTACTACAATAAATACACTCTC-----TTGA-TTCGATGC--GGGATCGATCCGTCTCGTTCGTTGCCGGACGGCTAATCGATTCTAATCC-TTGCAAGCCC-AGCTCA-GGGGCGAGAAAGGAAATTACTCTAAGCGGTGGATCACTCGGCTCGTGGGTCGATGAA
Strophitus_williamsi_clone_5 ---------------------------------------------------GCTCCGAGCTAGCTTT--TC----TTTGAC-AAGCGAGACAA----GCACGAACG----AGAACC--------GAAAAAAGACTGGGTTGCGGAGGTGACAAGAGCGCTTCCTTCTCGGTCTATAAAC--CAGTGTAGATCCATGGCCG---TTTGTC-GGGGGGTACCTAAGTCCGAAGTAGGCCCGCATGCTTCGGCGGGGCATGTTCGACGAGAGCTTTGGTACAGCGATGGTTTAAAGATAGAGCTTCCAGCTGCG--CCCC--CCAC-TGTTCG-TTTTCCGCCTCGTGCGGTTATATCTTTGCGTTACC-AATGTATG-----AAAACATCG--------AAAGCAGAGAGG-CGTGTGCTTTGTGTGTGTGTGTG---------TATGTGGGTGTCCTTGTTATCGACGAGC-TC--TTGTCGATGTGCTCGGGC-AG------ACCC---CTTA--CTACTACAATAAATACACTCTC-----TCGA-TTCGATGC--GGGATCGATCCGTCTCGTTCGTTGCCGGACGGCTAATCGATTCTAATCC-TTGCAAGCCC-AGCTCA-GGGGCGAGAAAGGAAATTACTCTAAGCGGTGGATCACTCGGCTCGTGGGTCGAT---
Strophitus_williamsi_clone_1 ---------------------------------------------------GCTCCGAGCTAGCTTT--TC----TTTGAC-AAGCGAGACAA----GCACGAACG----AGAACC--------GAAAAAAGACTGGGTTGCGGAGGTGACAAGAGCGCTTCCTTCTCGGTCTATAAAC--CAGTGTAGATCCATGGCCG---TTTGTC-GGGGGGTACCTAAGTCCGAAGTAGGCCCGCATGCTTCGGCGGGGCATGTTCGACGAGAGCTTTGGTACAGCGATGGTTTAAAGATAGAGCTTCCAGCTGCG--CCCC--CCAC-TGTTCG-TTTTCCGCCTCGTGCGGTTATATCTTTGCGTTACC-AATGTATG-----AAAACATCG--------AAAGCAGAGAGG-CGTGTGCTT----TGTGTGTGTG---------TATGTGGGTGTCCTTGTTATCGACGAGC-TC--TTGTCGATGTGCTCGGGC-AG------ACCC---CTTA--CTACTACAATAAATACACTCTC-----TCGA-TTCGATGC--GGGATCGATCCGTCTCGTTCGTTGCCGGACGGCTAATCGATTCTAATCC-TTGCAAGCCC-AGCTCA-GGGGCGAGAAAGGAAATTACTCTAAGCGGTGGATCACTCGGCTCGTGGGTCGATG--
Strophitus_williamsi_clone_2 ---------------------------------------------------GCTCCGAGCTAGCTTT--TC----TTTGAC-AAGCGAGACAA----GCACGAACG----AGAACC--------GAAAAAAGACTGGGTTGCGGAGGTGACAAGAGCGCTTCCTTCTCGGTCTATAAAC--CAGTGTAGATCCATGGCCG---TTTGTC-GGGGGGTACCTAAGTCCGAAGTAGGCCCGCATGCTTCGGCGGGGCATGTTCGACGAGAGCTTTGGTACAGCGATGGTTTAAAGATAGAGCTTCCAGCTGCG--CCCC--CCAC-TGTTCG-TTTTCCGCCTCGTGCGGTTATATCTTTGCGTTACC-AATGTATG-----AAAACATCG--------AAAGCAGAGAGG-CGTGTGCTT--------TGTGTG---------TGTGTGGGTGTCCTTGTTATCGACGAGC-TC--TTGTCGATGTGCTCGGGC-AG------ACCC---CTTA--CTACTACAATAAATACACTCTC-----TCGA-TTCGATGC--GGGATCGATCCGTCTCGTTCGTTGCCGGACGGCTAATCGATTCTAATCC-TTGCAAGCCC-AGCTCA-GGGGCGAGAAAGGAAATTACTCTAAGCGGTGGATCACTCGGCTCGTGGGTCGA----
Strophitus_williamsi_clone_3 ---------------------------------------------------GCTCCGAGCTAGCTTT--TC----TTTGAC-AAGCGAGACAA----GCACGAACG----AGAACC--------GAAAAAAGACTGGGTTGCGGAGGTGACAAGAGCGCTTCCTTCTCGGTCTATAAAC--CAGTGTAGATCCATGGCCG---TTTGTC-GGGGGGTACCTAAGTCCGAAGTAGGCCCGCATGCTTCGGCGGGGCATGTTCGACGAGAGCTTTGGTACAGCGATGGTTTAAAGATAGAGCTTCCAGCTGCG--CCCC--CCAC-TGTTCG-TTTTCCGCCTCGTGCGGTTATATCTTTGCGTTACC-AATGTATG-----AAAACATCG--------AAAGCAGAGAGG-CGTGTGCTT--------TGTGTG---------TGTGTGGGTGTCCTTGTTATCGACGAGC-TC--TTGTCGATGTGCTCGGGC-AG------ACCC---CTTA--CTACTACAATAAATACACTCTC-----TCGA-TTCGATGC--GGGATCGATCCGTCTCGTTCGTTGCCGGACGGCTAATCGATTCTAATCC-TTGCAAGCCC-AGCTCA-GGGGCGAGAAAGGAAATTACTCTAAGCGGTGGATCACTCGGCTCGTGGGTCGATGAA
Strophitus_williamsi_clone_6 ---------------------------------------------------GCTCCGAGCTAGCTTT--TC----TTTGAC-AAGCGAGACAA----GCACGAACG----AGAACC--------GAAAAATGACTGGGTTGCGGAGGTGACAAGAGCGCTTCCTTCTCGGTCTATAAAC--CAGTGTAGATCCATGGCCG---TTTGTC-GGGGGGTACCTAAGTCCGAAGTAGGCCCGCATGCTTCGGCGGGGCATGTTCGACGAGAGCTTTGGTACAGCGATGGTTTAAAGATAGAGCTTCCAGCTGCG--CCCC--CCAC-TGTTCG-TTTTCCGCCTCGTGCGGTTATATCTTTGCGTTACC-AATGTATG-----AAAACATCG--------AAAGCAGAGAGG-CGTGTGCTT--------TGTGTG---------TGTGTGGGTGTCCTTGTTATCGACGAGC-TC--TTGTCGATGTGCTCGGGC-AG------ACCC---CTTA--CTACTACAATAAATACACTCTC-----TCGA-TTCGATGC--GGGATCGATCCGTCTCGTTCGTTGCCGGACGGCTAATCGATTCTAATCC-TTGCAAGCCC-AG--------------------------------------------------------------
Strophitus_williamsi_clone_7 ---------------------------------------------------GCTCCGAGCTAGCTTT--TC----TTTGAC-AAGCGAGACAA----GCACGAACG----AGAACC--------GAAAAAAGACTGGGTTGCGGAGGTGACAAGAGCGCTTCCTTCTCGGTCTATAAAC--CAGTGTAGATCCATGGCCG---TTTGTC-GGGGGGTACCTAAGTCCGAAGTAGGCCCGCATGCTTCGGCGGGGCATGTTCGACGAGAGCTTTGGTACAGCGATGGTTTAAAGATAGAGCTTCCAGCTGCG--CCCC--CCAC-TGTTCG-TTTTCCGCCTCGTGCGGTTATATCTTTGCGTTACC-AATGTATG-----AAAACATCG--------AAAGCAGAGAGG-CGTGTGCTT--------TGTGTG---------TGTGTGGGTGTCCTTGTTATCGACGAGC-TC--TTGTCGATGTGCTCGGGC-AG------ACCC---CTTA--CTACTACAATAAATACACTCTC-----TCGA-TTCGATGC--GGGATCGATCCGTCTCGTTCGTTGCCGGACGGCTAATCGATTCTAATCC-TTGCAAGCCC-AGCTCA-GGGGCGAGAAAGGAAAT-ACT------------------------------------
Strophitus_williamsi_clone_4 ---------------------------------------------------GCTCCGAGCTAGCTTT--TC----TTTGAC-AAGCGAGACAA----GCACGAACG----AAAACC--------GAAAAAAGACTGGGTTGCGGAGGTGACAAGAGCGCTTCCTTCTCGGTCTATAAAC--CAGTGTAGATCCATGGCCG---TTTGTC-GGGGGGTACCTAAGTCCGAAGTAGGCCCGCATGCTTCGGCGGGGCATGTTCGACGAGAGCTTTGGTACAGCGATGGTTTAAAGATAGAGCTTCCAGCTGCG--CCCC--CCAC-TGTTCG-TTTTCCGCCTCGTGCGGTTATATCTTTGCGTTACC-AATGTATG-----AAAACATCG--------AAAGCAGAGAGG-CGTGTGCTT------TGTGTATG---------TATGTGGGTGTCCTTGTTATCGACGAGC-TC--TTGTCGATGTGCTCGGGC-AG------ACCC---CTTA--CTACTACAATAAATACACTCTC-----TCGA-TTCGATGC--GGGATCGATCCGTCTCGTTCGTTGCCGGACGGCTAATCGATTCTAATCC-TTGCAAGCCC-AGCTCA-GGGGCGAGAAAGGAAATT---------------------------------------
Strophitus_williamsi_clone_13 ---------------------------------------------------GCTCCGAGCTAGCTTT--TC----TTTGAC-AAGCGAGACCA----GCACGAACG----AGAACC--------GAAAAAAGACTGGGTTGCGGAGGTGACAAGAGCGCTTCCTTCTCGGTCTATAAAC--CAGTGTAGATCCATGGCCG---TTTGTC-GGGGGGTACCTAAGTCCGAAGTAGGCCCGCATGCTTCGGCGGGGCATGTTCGACGAGAGCTTTGGTACAGCGATGGTTTAAAGATAGAGCTTCCAGCTGCG-CCCCC--CCAC-TGTTCG-TTTTCCGCCTCGTGCGGTTATATCTTTGCGTTACC-AATGTATG-----AAAACATCG--------AAAGCAGAGAGG-CGTGTGCTT--------TGTGTG---------TATGTGGGTGTCCTTGTTATCGACGAGC-TC--TTGTCGATGTGCTCGGGC-AG------ACCC---CTTA--CTACTACAATAAATACACTCTC-----TCGA-TTCGATGC--GGGATCGATCCGTCTCGTTCGTTGCCGGACGGCTAATCGATTCTAATCC-TTGCAAGCCC-AGCTCA-GGGGCGAGAAAGGAAATTACTCTAAGCGGTGGATCACTCGGCTCGTGGGTCGATGA-
Strophitus_williamsi_clone_14 ---------------------------------------------------GCTCCGAGCTAGCTTT--TC----TTTGAC-AAGCGAGACCA----GCACGAACG----AGAACC--------GAAAAAAGACTGGGTTGCGGAGGTGACAAGAGCGCTTCCTTCTCGGTCTATAAAC--CAGTGTAGATCCATGGCCG---TTTGTC-GGGGGGTACCTAAGTCCGAAGTAGGCCCGCATGCTTCGGCGGGGCATGTTCGACGAGAGCTTTGGTACAGCGATGGTTTAAAGATAGAGCTTCCAGCTGCG-CCCCC--CCAC-TGTTCG-TTTTCCGCCTCGTGCGGTTATATCTTTGCGTTACC-AATGTATG-----AAAACATCG--------AAAGCAGAGAGG-CGTGTGCTT--------TGTGTG---------TATGTGGGTGTCCTTGTTATCGACGAGC-TC--TTGTCGATGTGCTCGGGC-AG------ACCC---CTTA--CTACTACAATAAATACACTCTC-----TCGA-TTCGATGC--GGGATCGATCCGTCTCGTTCGTTGCCGGACGGCTAATCGATTCTAATCC-TTGCAAGCCC-AGCTCA-GGGGCGAGAAAGGAAATTACTCTAAGCGGTGGATCACTCGGCTCGTGGGTCGATGA-
Strophitus_williamsi_clone_15 ---------------------------------------------------GCTCCGAGCTAGCTTT--TC----TTTGAC-AAGCGAGACCA----GCACGAACG----AGAACC--------GAAAAAAGACTGGGTTGCGGAGGTGACAAGAGCGCTTCCTTCTCGGTCTATAAAC--CAGTGTAGATCCATGGCCG---TTTGTC-GGGGGGTACCTAAGTCCGAAGTAGGCCCGCATGCTTCGGCGGGGCATGTTCGACGAGAGCTTTGGTACAGCGATGGTTTAAAGATAGAGCTTCCAGCTGCG-CCCCC--CCAC-TGTTCG-TTTTCCGCCTCGTGCGGTTATATCTTTGCGTTACC-AATGTATG-----AAAACATCG--------AAAGCAGAGAGG-CGTGTGCTT--------TGTGTG---------TATGTGGGTGTCCTTGTTATCGACGAGC-TC--TTGTCGATGTGCTCGGGC-AG------ACCC---CTTA--CTACTACAATAAATACACTCTC-----TCGA-TTCGATGC--GGGATCGATCCGTCTCGTTCGTTGCCGGACGGCTAATCGATTCTAATCC-TTGCAAGCCC-AGCTCA-GGGGCGAGAAAGGAAATTACTCTAAGCGGTGGATCACTCGGCTCGTGGGTCGATGAA
Strophitus_williamsi_clone_16 ---------------------------------------------------GCTCCGAGCTAGCTTT--TC----TTTGAC-AAGCGAGACCA----GCACGAACG----AGAACC--------GAAAAAAGACTGGGTTGCGGAGGTGACAAGAGCGCTTCCTTCTCGGTCTATAAAC--CAGTGTAGATCCATGGCCG---TTTGTC-GGGGGGTACCTAAGTCCGAAGTAGGCCCGCATGCTTCGGCGGGGCATGTTCGACGAGAGCTTTGGTACAGCGATGGTTTAAAGATAGAGCTTCCAGCTGCG-CCCCC--CCAC-TGTTCG-TTTTCCGCCTCGTGCGGTTATATCTTTGCGTTACC-AATGTATG-----AAAACATCG--------AAAGCAGAGAGG-CGTGTGCTT--------TGTGTG---------TATGTGGGTGTCCTTGTTATCGACGAGC-TC--TTGTCGATGTGCTCGGGC-AG------ACCC---CTTA--CTACTACAATAAATACACTCTC-----TCGA-TTCGATGC--GGGATCGATCCGTCTCGTTCGTTGCCGGACGGCTAATCGATTCTAATCC-TTGCAAGCCC-AGCTCA-GGGGCGAGAAAGGAAATTACTCTAAGCGGTGGATCACTCGGCTCGTGGGTCGATGAA
Strophitus_williamsi_clone_17 ---------------------------------------------------GCTCCGAGCTAGCTTT--TC----TTTGAC-AAGCGAGACCA----GCACGAACG----AGAACC--------GAAAAAAGACTGGGTTGCGGAGGTGACAAGAGCGCTTCCTTCTCGGTCTATAAAC--CAGTGTAGATCCATGGCCG---TTTGTC-GGGGGGTACCTAAGTCCGAAGTAGGCCCGCATGCTTCGGCGGGGCATGTTCGACGAGAGCTTTGGTACAGCGATGGTTTAAAGATAGAGCTTCCAGCTGCG-CCCCC--CCAC-TGTTCG-TTTTCCGCCTCGTGCGGTTATATCTTTGCGTTACC-AATGTATG-----AAAACATCG--------AAAGCAGAGAGG-CGTGTGCTT--------TGTGTG---------TATGTGGGTGTCCTTGTTATCGACGAGC-TC--TTGTCGATGTGCTCGGGC-AG------ACCC---CTTA--CTACTACAATAAATACACTCTC-----TCGA-TTCGATGC--GGGATCGATCCGTCTCGTTCGTTGCCGGACGGCTAATCGATTCTAATCC-TTGCAAGCCC-AGCTCA-GGGGCGAGAAAGGAAATTACTCTAAGCGGTGGATCACTCGGCTCGTGGGTCGATGAA
Strophitus_williamsi_clone_20 ---------------------------------------------------GCTCCGAGCTAGCTTT--TC----TTTGAC-AAGCGAGACCA----GCACGAACG----AGAACC--------GAAAAAAGACTGGGTTGCGGAGGTGACAAGAGCGCTTCCTTCTCGGTCTATAAAC--CAGTGTAGATCCATGGCCG---TTTGTC-GGGGGGTACCTAAGTCCGAAGTAGGCCCGCATGCTTCGGCGGGGCATGTTCGACGAGAGCTTTGGTACAGCGATGGTTTAAAGATAGAGCTTCCAGCTGCG-CCCCC--CCAC-TGTTCG-TTTTCCGCCTCGTGCGGTTATATCTTTGCGTTACC-AATGTATG-----AAAACATCG--------AAAGCAGAGAGG-CGTGTGCTT--------TGTGTG---------TATGTGGGTGTCCTTGTTATCGACGAGC-TC--TTGTCGATGTGCTCGGGC-AG------ACCC---CTTA--CTACTACAATAAATACACTCTC-----TCGA-TTCGATGC--GGGATCGATCCGTCTCGTTCGTTGCCGGACGGCTAATCGATTCTAATCC-TTGCAAGCCC-AGCTCA-GGGGCGAGAAAGGAAATTACTCTAAGCGGTGGATCACTCGGCTCGTGGGTCGATGAA
Strophitus_williamsi_clone_21 ---------------------------------------------------GCTCCGAGCTAGCTTT--TC----TTTGAC-AAGCGAGACCA----GCACGAACG----AGAACC--------GAAAAAAGACTGGGTTGCGGAGGTGACAAGAGCGCTTCCTTCTCGGTCTATAAAC--CAGTGTAGATCCATGGCCG---TTTGTC-GGGGGGTACCTAAGTCCGAAGTAGGCCCGCATGCTTCGGCGGGGCATGTTCGACGAGAGCTTTGGTACAGCGATGGTTTAAAGATAGAGCTTCCAGCTGCG-CCCCC--CCAC-TGTTCG-TTTTCCGCCTCGTGCGGTTATATCTTTGCGTTACC-AATGTATG-----AAAACATCG--------AAAGCAGAGAGG-CGTGTGCTT--------TGTGTG---------TATGTGGGTGTCCTTGTTATCGACGAGC-TC--TTGTCGATGTGCTCGGGC-AG------ACCC---CTTA--CTACTACAATAAATACACTCTC-----TCGA-TTCGATGC--GGGATCGATCCGTCTCGTTCGTTGCCGGACGGCTAATCGATTCTAATCC-TTGCAAGCCC-AGCTCA-GGGGCGAGAAAGGAAATTACTCTAAGCGGTGGATCACTCGGCTCGTGGGTCGATGAA
Strophitus_williamsi_clone_18 ---------------------------------------------------GCTCCGAGCTAGCTTT--TC----TTTGAC-AAGCGAGACCA----GCACGAACG----AGAACC--------GAAAAAAGACTGGGTTGCGGAGGTGACAAGAGCGCTTCCTTCTCGGTCTATAAAC--CAGTGTAGATCCATGGCCG---TTTGTC-GGGGGGTACCTAAGTCCGAAGTAGGCCCGCATGCTTCGGCGGGGCATGTTCGACGAGAGCTTTGGTACAGCGATGGTTTAAAGATAGAGCTTCCAGCTGCG-CCCCC--CCAC-TGTTCG-TTTTCCGCCTCGTGCGGTTATATCTTTGCGTTACC-AATGTATG-----AAAACATCG--------AAAGCAGAGAGG-CGTGTGCTT--------TGTGTG---------TATGTGGGTGTCCTTGTTATCGACGAGC-TC--TTGTCGATGTGCTCGGGC-AG------ACCC---CTTA--CTACTACAATAAATACACTCTC-----TCGA-TTCGATGC--GGGATCGATCCGTCTCGTTCGTTGCCGGACGGCTAATCGATTCTAATCC-TTGCAAGCCC-AGCTCA-GGGGCGAGAAAGGAAATTACTCTAAGCGGTGGATCACTCGGCTCGTGGGTCGAT---
Strophitus_williamsi_clone_19 ---------------------------------------------------GTTCCGAGCTAGCTTT--TC----TTTGAC-AAGCGAGACCA----GCACGAACG----AGAACC--------GAAAAAAGACTGGGTTGCGGAGGTGACAAGAGCGCTTCCTTCTCGGTCTATAAAC--CAGTGTAGATCCATGGCCG---TTTGTC-GGGGGGTACCTAAGTCCGAAGTAGGCCCGCATGCTTCGGCGGGGCATGTTCGACGAGAGCTTTGGTACAGCGATGGTTTAAAGATAGAGCTTCCAGCTGCG-CCCCC--CCAC-TGTTCG-TTTTCCGCCTCGTGCGGTTATATCTTTGCGTTACC-AATGTATG-----AAAACATCG--------AAAGCAGAGAGG-CGTGTGCTT--------TGTGTG---------TATGTGGGTGTCCTTGTTATCGACGAGC-TC--TTGTCGATGTGCTCGGGC-AG------ACCC---CTTA--CTACTACAATAAATACACTCTC-----TCGA-TTCGATGC--GGGATCGATCCGTCTCGTTCGTTGCCGGACGGCTAATCGATTCTAATCC-TTGCAAGCCC-AGCTCA-GGGGCGAGAAAGGAAATTACTCTAAGCGGTGGATCACTCGGCTCGTGGGTCGATGAA
Strophitus_radiatus_clone_19 ---------------------------------------------------GCTCCGAGCTAGCTTT--TC----TTTGAC-AAGCGAGACAA----GCACGAACG----AGAACC--------GAAAAAAGACTGGGTTGCGGAGGTGACAAGAGCGCTTCCTTCTCGGT----------CAGTGTAGATCCATGGCCG---TTTGTC-GGGGGGTACCTAAGTCCGAAGTAGGCCCGCATGCTTCGGCGGGGCATGTTCGACGAGAGCTTTGGTACAGCGATGGTTTAAAGATAGAGCTTCCAGCTGCG--CCCC--CCAC-TGTTCG-TTTTCCGCCTCGTGCGGTTATATCTTTGCGTTACC-AATGTATG-----AAAACATCG--------AAAGCAGAGAGG-CGTGTGCTT----------TGTG---------TATGTGGGTGTCCTTGTTATCGACGAGC-TC--TTGTCGATGTGCTCGGGC-AG------ACCC---CTTA--CTACTACAATAAATACACCATC-----TCGA-TTCGATGC--GGGATCGATCCGTCTCGTTCGTTGCCGGACGGCTAATCGATTCTAATCC-TTGCAAGCCC-AGCTCA-GGGGCGAGAAAGGAAATTACTCTAAGCGGTGGATCACTCGGCTCGTGGGTCGATGAA
Strophitus_undulatus_clone_8 ---------------------------------------------------GCTCCGAGTTAGCTTT--TT----TTTGAC-AAGCGAGACAA----GCACGAACG----AGAACC--------GAAAAAAGACTGGGTTGCGGAGGTGACAAGAGCGCTTCCTTCTCGGTCTATAAAC--CAGTGTAGATCCATGGCCG---TTTGTC-GGGGGGTACCTAAGTCCGAAGTAGGCCCGCATGCTTCGGCGGGGCATGTTCGACGAGAGCTTTGGTACAGCGATGGTTTAAAGATAGAGCTTCCAGCTGCG--CCCC--CCAC-TGTTCG-TTTTCCGCCTCGTGCGGTTATATCTTTGCGTTACC-AATGTATG-----AAAACATCG--------AAAGCAGAGAGG-CGTGTGC----------TGTGTG---------TATGTGGGTGTCCTTGTTATCGACGAGC-TC--TTGTCGATGTGCTCGGGC-AG------ACCC---CTTA--CTACT---TACAATACACCCTC-----TCGA-TTCGATGC--GGGATCGATCCGTCTCGTTCGTTGCCGGACGGCTAATCGATTCTAATCC-TTGCAAGCCC-AGCTCA--GGGCGAGAAAGGAAATTACTCTAAGCGGTGGATCACTCGGCTCGTGGGTC------
Strophitus_undulatus_SundNue027 ------GGTGAACCTGCGGAAGGATCATTACCAAAAAACTGGAAAAAGAAAGCTCCGAGTTAGCTTT--TT----TTTGAC-AAGCGAGACAA----GCACGAACG----AGAACC--------GAAAAAAGACTGGGTTGCGGAGGTGACAAGAGCGCTTCCTTCTCGGTCTATAAAC--CAGTGTAGATCCATGGCCG---TTTGTC-GGGGGGTACCTAAGTCCGAAGTAGGCCCGCATGCTTCGGCGGGGCATGTTCGACGAGAGCTTTGGTACAGCGATGGTTTAAAGATAGAGCTTCCAGCTGCG--CCCC--CCAC-TGTTCG-TTTTCCGCCTCGTGCGGTTATATCTTTGCGTTACC-AATGTATG-----AAAACATCG--------AAAGCAGAGAGG-CGTGTGC----------TGTGTG---------TATGTGGGTGTCCTTGTTATCGACGAGC-TC--TTGTCGATGTGCTCGGGC-AG------ACCC---CTTA--CTACT---TACAATACACCCTC-----TCGA-TTCGATGC--GGGATCGATCCGTCTCGTTCGTTGCCGGACGGCTAATCGATTCTAATCC-TTGCAAGCCC-AGCTCA--GGGCGAGAAAGGAAATTACTCTAAGCGGTGGATCACTCGGCTCGTGGGTC------
Strophitus_undulatus_clone_1 ---------------------------------------------------GCTCCGAGTTGGCTTT--TC----TTTGAC-AAGCGAGACAA----GCACGAACG----AGAAACCG-----AAAAAAAAGACTGGGTTGCGGAGGTGACAAGAGCGCTTCCTTCTCGGT----------CGGTGTAGATTCTTGGCCG---TTTGTC-GGGGGGTACCTAAGTCCGAAGTAGGCCCGCATGCTTCGGCGGGGCATGTTCGACGAGAGCTTTGGTACAGCGATGGTTTAAAGATAGAGCTTCCAGCTGCG--CCCC--CCAC-TGTTCG-TTTTCCGCCTCGTGCGGTTATATCTTTGCGTTACC-AATGTATG-----AAAACATCG--------AAAGCAGAGAGG-CGTGTGC----------TGTGTG---------TATGTGGGTGTCCTTGTTATCGACGAGC-TC--TTGTCGATGTGCTCGGGC-AG------ACCC---CTTA--CTACT---TACAATACACCCTC-----TCGA-TTCGATGC--GGGATCGATCCGTCTCGTTCGTTGCCGGACGGCTAATCGATTCTAATCC-TTGCAAGCCC-AGCTCA--GGGCGAGAAAGGAAAT-ACT------------------------------------
Strophitus_undulatus_clone_2 ---------------------------------------------------GCTCCGAGTTGGCTTT--TC----TTTGAC-AAGCGAGACAA----GCACGAACG----AGAAACCG-----AAAAAAAAGACTGGGTTGCGGAGGTGACAAGAGCGCTTCCTTCTCGGT----------CGGTGTAGATTCTTGGCCG---TTTGTC-GGGGGGTACCTAAGTCCGAAGTAGGCCCGCATGCTTCGGCGGGGCATGTTCGACGAGAGCTTTGGTACAGCGATGGTTTAAAGATAGAGCTTCCAGCTGCG--CCCC--CCAC-TGTTCG-TTTTCCGCCTCGTGCGGTTATATCTTTGCGTTACC-AATGTATG-----AAAACATCG--------AAAGCAGAGAGG-CGTGTGC----------TGTGTG---------TATGTGGGTGTCCTTGTTATCGACGAGC-TC--TTGTCGATGTGCTCGGGC-AG------ACCC---CTTA--CTACT---TACAATACACCCTC-----TCGA-TTCGATGC--GGGATCGATCCGTCTCGTTCGTTGCCGGACGGCTAATCGATTCTAATCC-TTGCAAGCCC-AGCTCA--GGGCGAGAAAGGAAAT-ACTT-----------------------------------
Strophitus_undulatus_clone_4 ---------------------------------------------------GCTCCGAGTTGGCTTT--TC----TTTGAC-AAGCGAGACAA----GCACGAACG----AGAAACCG-----AAAAAAAAGACTGGGTTGCGGAGGTGACAAGAGCGCTTCCTTCTCGGT----------CGGTGTAGATTCTTGGCCG---TTTGTC-GGGGGGTACCTAAGTCCGAAGTAGGCCCGCATGCTTCGGCGGGGCATGTTCGACGAGAGCTTTGGTACAGCGATGGTTTAAAGATAGAGCTTCCAGCTGCG--CCCC--CCAC-TGTTCG-TTTTCCGCCTCGTGCGGTTATATCTTTGCGTTACC-AATGTATG-----AAAACATCG--------AAAGCAGAGAGG-CGTGTGC----------TGTGTG---------TATGTGGGTGTCCTTGTTATCGACGAGC-TC--TTGTCGATGTGCTCGGGC-AG------ACCC---CTTA--CTACT---TACAATACACCCTC-----TCGA-TTCGATGC--GGGATCGATCCGTCTCGTTCGTTGCCGGACGGCTAATCGATTCTAATCC-TTGCAAGCCC-AGCTCA--GGGCGAGAAAGGAAAT-ACTCTAA--------------------------------
Strophitus_undulatus_clone_6 ---------------------------------------------------GCTCCGAGTTAGCTTT--TC----TTTGAC-AAGCGAGACAA----GCACGAACG----AGAAACCG-----AAAAAAAAGACTGGGTTGCGGAGGTGACAAGAGCGCTTCCTTCTCGGT----------CAGTGTAGATTCTTGGCCG---TTTGTC-GGGGGGTACCTAAGTCCGAAGTAGGCCCGCATGCTTCGGCGGGGCATGTTCGACGAGAGCTTTGGTACAGCGATGGTTTAAAGATAGAGCTTCCAGCTGCG--CCCC--CCAC-TGTTCG-TTTTCCGCCTCGTGCGGTTATATCTTTGCGTTACC-AATGTATG-----AAAACATCG--------AAAGCAGAGAGG-CGTGTGC----------TGTGTG---------TATGTGGGTGTCCTTGTTATCGACGAGC-TC--TTGTCGATGTGCTCGGGC-AG------ACCC---CTTA--CTACT---TACAATACACCCTC-----TCGA-TTCGATGC--GGGATCGATCCGTCTCGTTCGTTGCCGGACGGCTAATCGATTCTAATCC-TTGCAAGCCC-AGCTCA--GGGCGAGAAAGGAAAT----------------------------------------
Strophitus_undulatus_clone_7 ---------------------------------------------------GCTCCGAGTTAGCTTT--TC----TTTGAC-AAGCGAGACAA----GCACGAACG----AGAAACCG-----AAAAAAAAGACTGGGTTGCGGAGGTGACAAGAGCGCTTCCTTCTCGGT----------CAGTGTAGATTCTTGGCCG---TTTGTC-GGGGGGTACCTAAGTCCGAAGTAGGCCCGCATGCTTCGGCGGGGCATGTTCGACGAGAGCTTTGGTACAGCGATGGTTTAAAGATAGAGCTTCCAGCTGCG--CCCC--CCAC-TGTTCG-TTTTCCGCCTCGTGCGGTTATATCTTTGCGTTACC-AATGTATG-----AAAACATCG--------AAAGCAGAGAGG-CGTGTGC----------TGTGTG---------TATGTGGGTGTCCTTGTTATCGACGAGC-TC--TTGTCGATGTGCTCGGGC-AG------ACCC---CTTA--CTACT---TACAATACACCCTC-----TCGA-TTCGATGC--GGGATCGATCCGTCTCGTTCGTTGCCGGACGGCTAATCGATTCTAATCC-TTGCAAGCCC-AGCTCA--GGGCGAGAAAGGAA------------------------------------------
Strophitus_undulatus_clone_9 ---------------------------------------------------GCTCCGAGTTGGCTTT--TC----TTTGAC-AAGCGAGACAA----GCACAAACG----AGAAACCG-----AAAAAAAAGACTGGGTTGCGGAGGTGACAAGAGCGCTTCCTTCTCGGT----------CAGTGTAGATTCTTGGCCG---TTTGTC-GGGGGGTACCTAAGTCCGAAGTAGGCCCGCATGCTTCGGCGGGGCATGTTCGACGAGAGCTTTGGTACAGCGATGGTTTAAAGATAGAGCTTCCAGCTGCG--CCCC--CCAC-TGTTCG-TTTTCCGCCTCGTGCGGTTATATCTTTGCGTTACC-AATGTATG-----AAAACATCG--------AAAGCAGAGAGG-CGTGTGC----------TGTGTG---------TATGTGGGTGTCCTTGTTATCGACGAGC-TC--TTGTCGATGTGCTCGGGC-AG------ACCC---CTTA--CTACT---TACAATACACCCTC-----TCGA-TTCGATGC--GGGATCGATCCGTCTCGTTCGTTGCCGGACGGCTAATCGATTCTAATCC-TTGCAAGCCC-AGCTCA--GGGCGAGAAAGGAA------------------------------------------
Strophitus_undulatus_clone_5 ---------------------------------------------------GCTCCGAGTTGGCTTT--TC----TTTGAC-AAGCGAGACAA----GCACGAACG----AGAAACCG-----AAAAAAAAGACTGGGTTGCGGAGGTGACAAGAGCGCTTCCTTCTCGGT----------CGGTGTAGATTCTTGGCCG---TTTGTC-GGGGGGTACCTAAGTCCGAAGTAGGCCCGCATGCTTCGGCGGGGCATGTTCGACGAGAGCTTTGGTACAGCGATGGTTTAAAGATAGAGCTTCCAGCTGCG--CCCC--CCAC-TGTTCG-TTTTCCGCCTCGTGCGGTTATATCTTTGCGTTACC-AATGTATG-----AAAACATCG--------AAAGCAGAGAGG-CGTGTGC----------TGTGTG---------TATGTGGGTGTCCTTGTTATCGACGAGC-TC--TTGTCGATGTGCTCGGGC-AG------ACCC---CTTA--CTACT---TACAATACACCCTC-----TCGA-TTCGATGC--GGGATCGATCCGTCTCGTTCGTTSCCGGACGGCTAATCGATTCTAATCC-TTGCAAGCCC-AGCTCA--KGGCGAGAAAGGAA------------------------------------------
Strophitus_undulatus_clone_3 ---------------------------------------------------GCTCCGAGTTGGCTTT--TC----TTTGAC-AAGCGAGACAA----GCACGAACG----AGAAACCG-----AAAAAAAAGACTGGGTTGCGGAGGTGACAAGAGCGCTTCCTTCTCGGT----------CGGTGTAGATTCTTGGCCG---TTTGTC-GGGGGGTACCTAAGTCCGAAGTAGGCCCGCATGCTTCGGCGGGGCATGTTCGACGAGAGCTTTGGTACAGCGATGGTTTAAAGATAGAGCTTCCAGCTGCG--CCCC--CCAC-TGTTCG-TTTTCCGCCTCGTGCGGTTATATCTTTGCGTTACC-AATGTATG-----AAAACATCG--------AAAGCAGAGAGG-CGTGTGC----------TGTGTG---------TATGTGGGTGTCCTTGTTATCGTAAAAA-GC--TTGTCGATGTGCTCGGGC-AG------ACCC---CTTA--CTACT---TACAATACACCCTC-----TCGA-TTCGATGC--GGGATCGATCCGTCTCGTTCGTTGCCGGACGGCTAATCGATTCTAATCC-TTGCAAGCCC-AGCTCA--GGGC----------------------------------------------------
Anodonta_woodiana_elliptica_isolate_6 TCGGTAGGCGTACGTGCGGAAGGATCATTACC-GAAATCAAT-AAAAGCAAGCATCGT------TTT--TC---TTCTTAC-AAGC----CAG----GCAAGCACG---------------CACGCATATAGACTGGGTTGCGGAGGTGACAAGAGCGCTTCCTTCTCGGTCTCTAAAC--CAGTGTAGATCCATGGCCG---TTTGTC--GGGGGTACCTGAGTCCGAAGTAGGCCCGCATGCTTCGGCGGGGCATGTTCGACGAGAGCTTAGGTACAGCGATGGTTTAAAGATAGAGCTTCCAGCTACG--CCCCCGCGAC-TATTCCCGTTTCCGCCTCGTGCGGTTTTATCTTTGCGTTACCAAATGTATC---AAAAAACATCGA------AAATGTAGAGAGA-GGCCCGTGC------TTGGGGTG-----------------------------------------TCCGTCAGCTCGGTCGCTC-TA------CCCC---TTTG-------------CATCCTCTCTTT---GCTTT-ATCGATGC--GGGATCGATCCGTCTCGTTCGTTGCCGGACGGCCAATCGGTTCTAATCC-TTGCAAGCCC-AGCTCT--GGGCGAG-------------------------------------------------
Anodonta_woodiana_elliptica_isolate_7 TCCGTAGGTGAACCTGCGGAAGGATCATTACC-GAAAACTGT-AAAAGAAAGCACCGA------TTT--TC---TTTTTAC-AAGCGGGACAA----GCACGCACG---------------CACGCATATAGACTGGGTTGCGGAGGTGACAAGAGCGCTTCCTTCTCGGTCTCTAAAC--CAGTGTAGATCCATGGCCG---TTTGTC--GGGGGTACCTGAGTCCGAAGTAGGCCCGCATGCTTCGGCGGGGCATGTTCGACGAGAGCTTAGGTACAGCGATGGTTTAAAGATAGAGCTTCCAGCTACG--CCCCCGCGAC-TATTCCCGTTTCCGCCTCGTGCGGTTTTATCTTTGCGTTACCAAATGTATC---AAAAAACATCGA------AAATGTAGAGAGA-GGCCCGTGC------TTGGGGTG-----------------------------------------TCCGTCAGCTCGGTCGCTC-TA------CCCC---TTTG-------------CATCCTCTCTTT---GCTTT-ATCGATGC--GGGATCGATCCGTCTCGTTCGTTGCCGGACGGCCAATCGGTTCTAATCC-TTGCAAGCCC-AGCT------------------------------------------------------------
Anodonta_woodiana_pacifica_isolate_56 TTCGTAGGTGAACCTGCGGAAGGATCATTACC-GAAAACTGT-AAAAGAAAGCACCGA------TTT--TC---TTTTTAC-AAGCGGGACAA----GCACGCACG---------------CACGCATATAGACTGGGTTGCGGAGGTGACAAGAGCGCTTCCTTCTCGGTCTCTAAAC--CAGTGTAGATCCATGGCCG---TTTGTC--GGGGGTACCTGAGTCCGAAGTAGGCCCGCATGCTTCGGCGGGGCATGTTCGACGAGAGCTTAGGTACAGCGATGGTTTAAAGATAGAGCTTCCAGCTACG--CCCCCGCGAC-TATTCCCGTTTCCGCCTCGTGCGGTTTTATCTTTGCGTTACCAAATGTATC---AAAAAACATCGA------AAATGTAGAGAGA-GGCCCGTGC------TTGGGGTG-----------------------------------------TCCGTCAGCTCGGTCGCTC-TA------CCCC---TTTG-------------CATCCTCTCCTT---GCTTT-ATCGATGC--GGGATCGATCCGTCTCGTTCGTTGCCGGACGGCCAATCGGTTCTAATCC-TTGCAAGCCC-AGCTCT--GGGCGAGAAA----------------------------------------------
Anodonta_woodiana_pacifica_isolate_44 TCCGTAGGTGAACCTGCGGAAGGATCATTACC-GAAAACTGT-AAAAGAAAGCACCGA------TTT--TC---TTTTTAC-AAGCGGGACAA----GCACGCACG---------------CACGCATATAGACTGGGTTGCGGAGGTGACAAGAGCGCTTCCTTCTCGGTCTCTAAAC--CAGTGTAGATCCATGGCCG---TTTGTC--GGGGGTACCTGAGTCCGAAGTAGGCCCGCATGCTTCGGCGGGGCATGTTCGACGAGAGCTTAGGTACAGCGATGGTTTAAAGATAGAGCTTCCAGCTACG--CCCCCGCGAC-TATTCCCGTTTCCGCCTCGTGCGGTTTTATCTTTGCGTTACCAAATGTATC---AAAATACATCGA------AAATGTAGAGAGA-GGCCCGTGC------TTGGGGTG-----------------------------------------TCCGTCAGCTCGGTCGCTC-TA------CCCC---TTTG-------------CATCCTCTCTTT---GCTTT-ATCGATGC--GGGATCGATCCGTCTCGTTCGTTGCCGGACGGCCAATCGGTTCTAATCC-TTGCAAGCCC-AGCTCT--GGGCGAGAAA----------------------------------------------
Anodonta_woodiana_pacifica_isolate_66 TCCGTAGGTGAACCTGCGGAAGGATCATTACC-GAACACTGT-AAAAGAAAGCACCGA------TTT--TC---TTTTTAC-AAGCGGGACAA----GCACGCACG---------------CACGCATATAGACTGGGTTGCGGAGGTGACAAGAGCGCTTCCTTCTCGGTCTCTAAAC--CAGTGTAGATCCATGGCCG---TTTGTC--GGGGGTACCTGAGTCCGAAGTAGGCCCGCATGCTTCGGCGGGGCATGTTCGACGAGAGCTTAGGTACAGCGATGGTTTAAAGATAGAGCTTCCAGCTACG--CCCCCGCGAC-TATTCCCGTTTCCGCCTCGTGCGGTTTTATCTTTGCGTTACCAAATGTATC---AAAATACATCGA------AAATGTAGAGAGA-GGCCCGTGC------TTGGGGTG-----------------------------------------TCCGTCAGCTCGGTCGCTC-TA------CCCC---TTTG-------------CATCCTCTCTTT---GCTTT-ATCGATGC--GGGATCGATCCGTCTCGTTCGTTGCCGGACGGCCAATCGGTTCTAATCC-TTGCAAGCCC-AGCTCT--GGGCGAGAAA----------------------------------------------
Anodonta_woodiana_woodiana_isolate_11 TACGTAGGTGAACCTGCGGAAGGATCATTACC-GAAAACTGT-AAAAGAAAGCACCGA------TTT--TC---TTTTTAC-AAGCGGGACAA----GCACGCACG---------------CACGCATATAGACTGGGTTGCGGAGGTGACAAGAGCGCTTCCTTCTCGGTCTCTAAAC--CAGTGTAGATCCATGGCCG---TTTGTC--GGGGGTACCTGAGTCCGAAGTAGGCCCGCATGCTTCGGCGGGGCATGTTCGACGAGAGCTTAGGTACAGCGATGGTTTAAAGATAGAGCTTCCAGCTACG--CCCCCGCGAC-TATTCCCGTTTCCGCCTCGTGCGGTTTTATCTTTGCGTTACCAAATGTATC---AAAATACATCGA------AAATGTAGAGAGA-GGCCCGTGC------TTGGGGTG-----------------------------------------TCCGTCAGCTCGGTCGCTC-TA------CCCC---TTTG-------------CATCCTCTCTTT---GCTTT-CTCGATGC--GGGATCGATCCGTCTCGTTCGTTGCCGGACGGCCAATCGGTTCTAATCC-TTGCAAGCCC-AGCTCT--GGGCGAGAAA----------------------------------------------
Anodonta_woodiana_woodiana_isolate_12 TACGTAGGTGAACCTGCGGAAGGATCATTACC-GAAAACTGT-AAAAGAAAGCACCGA------TTT--TC---TTTTTAC-AAGCGGGACAA----GCACGCACG---------------CACGCATATAGACTGGGTTGCGGAGGTGACAAGAGCGCTTCCTTCTCGGTCTCTAAAC--CAGTGTAGATCCATGGCCG---TTTGTC--GGGGGTACCTGAGTCCGAAGTAGGCCCGCATGCTTCGGCGGGGCATGTTCGACGAGAGCTTAGGTACAGCGATGGTTTAAAGATAGAGCTTCCAGCTACG--CCCCCGCGAC-TATTCCCGTTTCCGCCTCGTGCGGTTTTATCTTTGCGTTACCAAATGTATC---AAAAAACATCGA------AAATGTAGAGAGA-GGCCCGTGC------TTGGGGTG-----------------------------------------TCCGTCAGCTCGGTCGCTC-TA------CCCC---TTTG-------------CATCCTCTCTTT---GCTTT-CTCGATGC--GGGATCGATCCGTCTCGTTCGTTGCCGGACGGCCAATCGGTTCTAATCC-TTGCAAGCCC-AGCTCT--GGGCGAGAAA----------------------------------------------
Anodonta_woodiana_elliptica_isolate_10 TCCGTAGGTGAACGTGCGGAAGGATCATTACC-GAAAAAAAT-AAAAGAAAGCAAGCA------TTT--TT---TTTTTAC-AAGCGGGACAA----GCACGCACG---------------CACGCATATAGACTGGGTTGCGGAGGTGACAAGAGCGCTTCCTTCTCGGTCTCTAAAC--CAGTGTAGATCCATGGCCG---TTTGTC--GGGGGTACCTGAGTCCGAAGTAGGCCCGCATGCTTCGGCGGGGCATGTTCGACGAGAGCTTAGGTACAGCGATGGTTTAAAGATAGAGCTTCCAGCTACG--CCCCCGCGAC-TATTCCCGTTTCCGCCTCGTGCGGTTTTATCTTTGCGTTACCAAATGTATC---AAAAAACATCGA------AAATGTAGAGAGA-GGCCCGTGC------TTGGGGTG-----------------------------------------TCCGTCAGCTCGGTCGCTC-TA------CCCC---TTTG-------------CATCCTCTCTTT---GCTTT-ATCGATGC--GGGATCGATCCGTCTCGTTCGTTGCCGGACGGCCAATCGGTTCTAATCC-TTGCAAGCCC-AGCTCT--GGGCGAGAAA----------------------------------------------
Anodonta_woodiana_pacifica_isolate_1 TCTGTAGGTGATCATCCGGAAGGATCATCATC-GAAAACAGT-AAAAGAAAGCAAGCA------TTG--TT---TTTTTAC-TAACGAGACAG----GCACGCACG---------------CACGCATATAGACTGGGTTGCGGAGGTGACAAGAGCGCTTCCTTCTCGGTCTCTAAAC--CAGTGTAGATCCATGGCCG---TTTGTC--GGGGGTACCTGAGTCCGAAGTAGGCCCGCATGCTTCGGCGGGGCATGTTCGACGAGAGCTTAGGTACAGCGATGGTTTAAAGATAGAGCTTCCAGCTACG--CCCCCGCGAC-TATTCCCGTTTCCGCCTCGTGCGGTTTTATCTTTGCGTTACCAAATGTATC---AAAAAACATCGA------AAATGTAGAGAGA-GGCCCGTGC------TTGGGGTG-----------------------------------------TCCGTCAGCTCGGTCGCTC-TA------CCCC---TTTG-------------CATCCTCTCTTT---GCTTT-ATCGATGC--GGGATCGATCCGTCTCGTTCGTTGCCGGACGGCCAATCGGTTCTAATCC-TTGCAAGCCC-AGCTCT--GGGCGAG-------------------------------------------------
Anodonta_woodiana_pacifica_voucher_HZAU_020411 ---------GAACCTGCGGAAGGATCATTACC-GAAAACTGT-AAAAGAAAGCACCGA------TTT--TC---TTTTTAC-AAGCGGGACAA----GCACGCACG---------------CACGCATATAGACTGGGTTGCGGAGGTGACAAGAGCGCTTCCTTCTCGGTCTCTAAAC--CAGTGTAGATCCATGGCCG---TTTGTC--GGGGGTACCTGAGTCCGAAGTAGGCCCGCATGCTTCGGCGGGGCATGTTCGACGAGAGCTTAGGTACAGCGATGGTTTAAAGATAGAGCTTCCAGCTACG--CCCCCGCGAC-TATTCCCGTTTCCGCCTCGTGCGGTTTTATCTTTGCGTTACCAAATGTATC---AAAAAACATCGA------AAATGTAGAGAGA-GGCCCGTGC------TTGGGGTG-----------------------------------------TCCGTCAGCTCGGTCGCTC-TA------CCCC---TTTG-------------CATCCTCTCTTT---GC-TT-ATCGATGC--GGGATCGATCCGTCTCGTTCGTTGCCGGACGGCCAATCGGTTCTAATCC-TTGCAAGCCC-AGCTCT--GGGCGAGAAAGGAAATTACTCTAAGCGGTGGATCACTCGGCTCGTGGGT-------
Anodonta_woodiana_woodiana_voucher_HZAU_020410 ---------GAACCTGCGGAAGGATCATTACC-GAAAACTGT-AAAAGAAAGCACCGA------TTT--TC---TTTTTAC-AAGCGAGACAA----GCACGCACG---------------CACGCATATAGACTGGGTTGCGGAGGTGACAAGAGCGCTTCCTTCTCGGTCTCTAAAC--CAGTGTAGATCCATGGCCG---TTTGTC--GGGGGTACCTGAGTCCGAAGTAGGCCCGCATGCTTCGGCGGGGCATGTTCGACGAGAGCTTAGGTACAGCGATGGTTTAAAGATAGAGCTTCCAGCTACG--CCCCCGCGAC-TATTCCCGTTTCCGCCTCGTGCGGTTTTATCTTTGCGTTACCAAATGTATC---CAAAAACATCGA------AAATGTAGAGAGA-GGCCCGTGC------TTGGGGTG-----------------------------------------TCCGTCAGCTCGGTCGCTCTTA------CCCC---TTTG-------------CATCCTCTCTTT---GC-TT-ATCGATGC--GGGATCGATCCGTCTCGTTCGTTGCCGGACGGCCAATCGGTTCTAATCC-TTGCAAGCCC-AGCTCT--GGGCGAGAAAGGAAATTACTCTAAGCGGTGGATCACTCGGCTCGTGGGT-------
Sinanodonta_woodiana_JN860929 ----------------------------------------------------------------------------------------------------------------------------------AGACTGGGTTGCGGAGGTGACAAGAGCGCTTCCTTCTCGGTCTCTAAAC--CAGTGTAGATCCATGGCCG---TTTGTC--GGGGGTACCTGAGTCCGAAGTAGGCCCGCATGCTTCGGCGGGGCATGTTCGACGAGAGCTTAGGTACAGCGATGGTTTAAAGATAGAGCTTCCAGCTACG--CCCCCGCGAC-TATTCCCGTTTCCGCCTCGTGCGGTTTTATCTTTGCGTTACCAAATGTATC---AAAATACATCGA------AAATGTAGAGAGA-GGCCCGTGC------TTGGGGTG-----------------------------------------TCCGTCAGCTCGGTCGCTC-TA------CCCC---TTTG-------------CATCCTCTCTTT---GCTTT-CTCGATGC--GGGATCGATCCGTCTCGTTCGTTGCCGGACGGCCAATCGGTTCTAATCC-TTGCAAGCCC-AGCTCT--GGGCGAGAAAGGAAATTACTCTAAGCGGTGGATCACTCG-----------------
Anodonta_woodiana_woodiana_Anodonta_woodiana_woodiana_EU580109 -----------------GGATGGATCATTACC-GAAAACTGT-AAAAGAAAGCACCGA------TTT--TC---TTTTTAC-AAGCGAGACAAGCACGCACGCACG---------------CACGCATATAGACTGGGTTGCGGAGGTGACAAGAGCGCTTCCTTCTCGGTCTCTAAAC--CAGTGTAGATCCATGGCCG---TTTGTC--GGGGGTACCTGAGTCCGAAGTAGGCCCGCATGCTTCGGCGGGGCATGTTCGACGAGAGCTTAGGTACAGCGATGGTTTAAAGATAGAGCTTCCAGCTACG--CCCCCGCGAC-TATTCCCGTTTCCGCCTCGTGCGGTTTTATCTTTGCGTTACCAAATGTATC---AAAAAACATCGA------AAATGTAGAGAGA-GGCCCGTGC------TTGGGGTG-----------------------------------------TCCGTCAGCTCGGTCGCTC-TA------CCCC---TTTG-------------CATCCTCTCTTT---GCTTT-ATCGATGC--GGGATCGATCCGTCTCGTTCGTTGCCGGACGGCCAATCGGTTCTAATCC-TTGCAAGCCC-AGCTCT--GGGCTAGAAAGG--------------------------------------------
Anodonta_woodiana_pacifica_isolate_3 TCCGTAGGTGAACCTGCGGAAGGATCATTACC-GAAAACTGT-AAAAGAAAGCACCGA------TTT--TC---TTTTTAC-AAGCGAGACAAGCACGCACGCACG---------------CACGCATATAGACTGGGTTGCGGAGGTGACAAGAGCGCTTCCTTCTCGGTCTCTAAAC--CAGTGTAGATCCATGGCCG---TTTGTC--GGGGGTACCTGAGTCCGAAGTAGGCCCGCATGCTTCGGCGGGGCATGTTCGACGAGAGCTTAGGTACAGCGATGGTTTAAAGATAGAGCTTCCAGCTACG--CCCCCGCGAC-TATTCCCGTTTCCGCCTCGTGCGGTTTTATCTTTGCGTTACCAAATGTATC---AAAAAACATCGA------AAATGTAGAGAGA-GGCCCGTGC------TTGGGGTG-----------------------------------------TCCGTCAGCTCGGTCGCTC-TT------ACCC---CTTG-------------GCTTCCTTTTTT---TGTTT-ATCGATGC--GGGATCGATCCGTCTCGTTCGTTGCCGGACGGCCAATCGGTTCTAATCC-TTGCAAGCCC-AGCTCT--GGGCGAG-------------------------------------------------
Anodonta_woodiana_elliptica_isolate_9 TGAACAGGCGGACGGGTCGAAGGATCAATCCG-GAAAAGAAA-ACAAGAAAGCTC----------TT--TT---TTTCTTT-GAGCCAAGCAG----GCAAGCACG---------------CACGCATATAGACTGGGTTGCGGAGGTGACAAGAGCGCTTCCTTCTCGGTCTCTAAAC--CAGTGTAGATCCATGGCCG---TTTGTC--GGGGGTACCTGAGTCCGAAGTAGGCCCGCATGCTTCGGCGGGGCATGTTCGACGAGAGCTTAGGTACAGCGATGGTTTAAAGATAGAGCTTCCAGCTACG--CCCCCGCGAC-TATTCCCGTTTCCGCCTCGTGCGGTTTTATCTTTGCGTTACCAAATGTATC---AAAAAACATCGA------AAATGTAGAGAGA-GGCCCGTGC------TTGGGGTG-----------------------------------------TCCGTCAGCTCGGTCGCTC-TA------CCCC---TTTG-------------CATCCTCTCTTT---GCTTT-ATCGATGC--GGGATCGATCCGTCTCGTTCGTTGCCGGACGGCCAATCGGTTCTAATCC-TTGCAAGCCC-AGCTCT--GGGCGAGAAA----------------------------------------------
Sinanodonta_woodiana_isolate_AWE1 --------------------------------------GGGA-GTCAAGTAGCACCGA------TTT--TC---TTTTTAC-AAGCGGGACAA----GCACGCACG---------------CACGCATATAGACTGGGTTGCGGAGGTGACAAGAGCGCTTCCTTCTCGGTCTCTAAAC--CAGTGTAGATCCATGGCCG--TTTTGTC--GGGGGTACCTGAGTCCGAAGTAGGCCCGCATGCTTCGGCGGGGCATGTTCGACGAGAGCTTAGGTACAGCGATGGTTTAAAGATAGAGCTTCCAGCTACG--CCCCCGCGAC-TATTCCCGTTTCCGCCTCGTGCGGTTTTATCTTTGCGTTACCAAATGTATC-AAAAAAAACATCGA------AAATGTAGAGAGA-GGCCCGTGC------TTGGGGTG-----------------------------------------TCCGTCAGCTCGGTCGCTC-TA------CCCC---TTTG-------------CATCCTCTCTTT---GCTTT-ATCGATGC--GGGATCGATCCGTCTCGTTCGTTGCCGGACGGCCAATCGGTTCTAATCC-TTGCAAGCCC-AGCTCT--GGGCGAGAAAGGAAATTACTC-----------------------------------
Sinanodonta_woodiana_isolate_AW2 -------------------------------------GGCAT-TCTAAGACGCACCGA------TTT--TC---TTTTTAC-AAGCGGGACAA----GCACGCACG---------------CACGCATATAGACTGGGTTGCGGAGGTGACAAGAGCGCTTCCTTCTCGGTCTCTAAAC--CAGTGTAGATCCATGGCCG--TTTTGTC--GGGGGTACCTGAGTCCGAAGTAGGCCCGCATGCTTCGGCGGGGCATGTTCGACGAGAGCTTAGGTACAGCGATGGTTTAAAGATAGAGCTTCCAGCTACG--CCCCCGCGAC-TATTCCCGTTTCCGCCTCGTGCGGTTTTATCTTTGCGTTACCAAATGTATCAAAAAAAAACATCGA------AGATGAGAAAAGA-GGCCGGTGC------TTGGGGTG-----------------------------------------TCCGTCTCCTCGGTCGCTC-TA------CCCC---TTTG-------------CATCCTCTCTTT---GCTTT-ATCGATGC--GGGATCCATCCGTCTCGTTGGTTGCCGGACGGCCAATCGGTTCTAATCC-TTGCAAGCCC-AGCTCT--GGGAAAGAAAGGAAATTACTC-----------------------------------
Sinanodonta_woodiana_isolate_AWP1 -------------------------------------CCGAG-GCAAGCAAGCACGAT------TTT--CT---ATTAC----AGCGGGACAA----GCACGCACG---------------CACGCATATAGACTGGGTTGCGGAGGTGACAAGAGCGCTTCCTTCTCGGTCTCTAAAC--CAGTGTAGATCCATGGCCG--TTTTGTC--GGGGGTACCTGAGTCCGAAGTAGGCCCGCATGCTTCGGCGGGGCATGTTCGACGAGAGCTTAGGTACAGCGATGGTTTAAAGATAGAGCTTCCAGCTACG--CCCCCGCGAC-TATTCCCGTTTCCGCCTCGTGCGGTTTTATCTCTGCGTTACCAAATGTATC-AAAAAAAACATCCA------AAATGGAAAAAGA-GGCCCGGGG------TTGGGGTG-----------------------------------------GCCGTCAGCTCGGTCGCTC-TA------CCCC---TTTG-------------CATCCTCTCTTT---GGTTT-ATCGATGC--GGGAACGATCCGTCTCGTTCGTTGCCGGAAGGGCAATCCGTTCTAATCC-TTGGAAGCCC-AACTCT--GGGCGAAAAAGGAAATTACTC-----------------------------------
Sinanodonta_woodiana_isolate_AWP2 -----------------------------------GCGCAAG-CTGACGTAAGCACGA------TTT--TC---TATTTAC-AAGCGGGACAA----GCACGCACG---------------CACGCACATAGACTGGGTTGCGGAGGTGACAAGAGCGCTTCCTTCTCGGTCTCTAAAC--CAGTGTAGATCCATGGCCG--TTTTGTC--GGGGGTACCTGAGTCCGAAGTAGGCCCGCATGCTTCGGCGGGGCATGTTCGACGAGAGCTTAGGTACAGCGATGGTTTAAAGATAGAGCTTCCAGCTACG--CCCCCGCGAC-TATTCCCGTTTCCGCCTCGTGCGGTTTTATCTTTGCGTTACCAAATGTATC-AAAAAAAACATCAA------AAAGGAAAAAAAA-GGCCCGGGC------TGGGGGGG-----------------------------------------CCCGCCAGCTCGGCCGCTC-TA------CCCC---TTTG-------------CATCCTCTCTTT---GC-TT-ATCGATGC--GGAACCAATCCGCCTCGTTCGTTGCCGAACGGCCAACCGGTTCTAACCC-TTGAAAGCCC-ACTTCT--GGGCAAAAAAGGAAATTACTC-----------------------------------
Sinanodonta_woodiana_isolate_AW1 -------------------------------------CCGAA-AGTAATATGCACCGA------TTT--TC---TTTTTAC--AGCGAGACAAGCACGCACGCACG---------------CACGCATATAGACGGGGTTGCGGAAGTGAAGCGATTGCTTCCTTCTCGGTCTCTAAAT--GTATGTACATGCATGGCCG---TTTGTC--GGGGGTACCTGACTCCGAAGTACGCCCGGCTGCTTCGGCGGGGGATGTTCGACGACAGCTTAAGTACAGCGATGGATTAAAGATAGAGCTTCCAGCTACC--CCCCCGCGAC-TATTCCCGTTTCCGCCTCGGGCGGTTTTTTCTTTGCGTTACCTGATGTATC---AAAAAACATCGA------AGATGTAAAGAGA-GGCCCGTGC------TTGGGGTG-----------------------------------------TCCGTCAGCTCGGTCGCTC-TA------CCCC---TTTG-------------CCTCCTCTCTTT---GCTTT-CTCGAGGC--GGGATCCATCCGTCTCGTTGGTTGCCGGACGGCCAATCGGTTCTAATCC-TTGCCAGCCC-AGCTCT--GGGCAAGAAAGGAAATTACTC-----------------------------------
Sinanodonta_woodiana_isolate_AW3 -------------------------------------CCCCA-GCAAAGCTGCACCGA------TTT--TC---TTTTTAC--AGCGGGACAA----GCACGCACG---------------CACGCATATAGACTGGGTTGCGTAAGTGACAAGATCGCTTCCTTCTTGGTCTCTAAAC--CAGTGTACATGCATGGCCG--TTTTGTC--GGGGGTACCTGAGACCTAAGTACGCCCGCATGCTTCGGCGGGGCATGTTCAACGATAACTTACGTACAGCGATGGTTTAAAGATATACCTTCCACCTACC--CCCCCGCGAC-TATGCCCGTTTCCCCCGCGTGTGGATTTATCTTTGCGTTACCGAATGTATC---AAAAAACATCAA------AGATGTAAAAGGA-GGGCCGTGG------TTGGGGTG-----------------------------------------TCCGTCCGCTCGGTCCCTC-CA------CCCC---TTTG-------------CCTCCTCTCTTT----GCTT-ATCGATGC--GGGATCCATCCCTCTCGTTTGCTGCCGGACGGCCCATCCGTTCTCATCC-TTGCCAGCCC-AGCTCT--GGGCAAAGAAAGAAATTACTC-----------------------------------
