# Supplementary material for: ﻿A new endemic freshwater mussel (Bivalvia, Unionidae) genus and species, Ligodontaobscura, from the Yadkin-Pee Dee River drainage in North Carolina, USA
Source: Zookeys. 2025 Aug 7;1248:245–65. doi: 10.3897/zookeys.1248.152952 (PMC12355189; doi:10.3897/zookeys.1248.152952)
Supplement: Supplementary material 1 — Ligodontaobscura supplemetary genetic datasets [file zookeys-1248-245_article-152952__-s001.zip › LIOB-Supplementary_6-6-2025_ZOOKEYS-152952/Supplementary/Datasets/Microdonta_mtDNA_ITS.phy]

 232 2216
Ligodonta_obscura_249 -----------------------------------------------------TCCGAGTTGGCTTTACTT---TTTTTAC-AAGCGGGACAA----GCACGCACG----AAAACCGAGGCAAAAAAAATAGACCGGGTTGCGGAGGTGACAAGAGCGCTTCCTTCTTGGTCTCTAAAC--AGGAATCCG--------CG--TTTTGTC--GGGGGTACCTAAGTCCGAAGTAGGCCCGCATGCTTCGGCGGGGCATGTTCGACGAGAGCTTGGGTACAGCGATGGTTTAAAGATAGAGCTTCCAGCTACC--CCCCGCCACT-TTTTCC-TTTTCCGCCTCGTGCGGTTTTATCTTTGCGTTACC-AATGTCTC-----AAAACATCG--------AAAGCAGACAGG-CGTGTGTGT---------GTGTGTGTGTGTCTGTGGTACTAGTCCTTCTTGTCGACGAGC-TC--TTGTCGATTT-----------------------------------------------CCCTG-----TCGG-TTCGATGC--GGGATCGATCCGTCTCGTTCGTTGCCGGACGGCCAATCGATTCTAATCC-TTGCAAGCCC-AGCTCT-AAGGCGAGAAAGGAAA-----------------------------------------NNNNNNNNNNNNNNNNNNNNNNNNNNNNNNNNNNNNNNNNNNNNNNNNNNNNNNNNNNNTGATTCGAGCTGAGTTAGGCCAACCAGGAAGGTTGTTAGGTGATGATCAGTTGTATAATGTAATTGTAACGGCTCATGCTTTTATAATAATTTTTTTTCTCGTAATACCTATAATAATTGGCGGGTTTGGGAATTGGCTTATTCCTTTAATGATTGGTGCTCCTGATATGGCTTTTCCTCGGTTAAATAACCTAAGGTTTTGGCTTCTTGTACCAGCTTTATTTTTATTATTAAGATCTTCATTAGTAGAAAGAGGTGTTGGTACAGGTTGAACAGTATATCCACCCTTGTCCGGAAATGTTGCCCATTCTGGGGCTTCTGTGGATTTAGCTATTTTCTCTTTACATCTTGCTGGAGCTTCGTCAATTTTGGGGGCTATTAACTTTATTTCTACTGTTGGGAATATGCGATCTCCTGGTTTAGTTGCTGAGCGAATTCCTTTATTTGTTTGGGCTGTTACAGTAACAGCTGTGTTATTAGTTGCTGCTTTACCTGTTTTAGCTGGTGCTATTACAATGTTGCTTACTGATCGTAATTNNNNNNNNNNNNNNNNNNNNNNNNNNNNNNNNNNNNNNNNNNNNNNNNNNNNNNNNNNNNNNNNNNNNNNNNNNNNNNNNNNNNNNNCACATACCTTCTGATTTTATTGGGCGTAGCATTTTTTACTTTATTAGAGCGAAAGGCTCTCGGGTACTTTCAAATTCGAAAAGGCCCTAACAAATTAGGGATTATTGGCATTCCTCAACCATTGGCAGATGCCTTAAAACTTTTTGTTAAAGAATGAATTAATCCAACATCTTCTAACTTCCTACCCTTTATTTTAACCCCGACAGCCATACTTATTTTAGCTTTAAGTATATGACAACTATTCCCCTCTTTTATGTTGTCGACTCAACTGACATTAGGTATGCTTCTATTTTTATGTATTTCCTCACTAACTGTTTATACAACACTTATAGCAGGCTGATCATCAAACTCCAAATATGCTCTGCTAGGGGCAGTTCGAGCCATAGCTCAAACAATTTCCTATGAGGTAACAATAACCCTGATCATTATTTTTTTCTTATTCTTAACGATACAAATAGACATTACAAGAATTCGCATAACAAATATATCTGTCTGAGCGGTTATATTATCTTTACCCTTAAGAGTTATATGATTAGCGGTCATTCTTGCAGAAACAAATCGAGCTCCATTCGACTTTGCAGAGGGAGAATCAGAACTAGTCTCAGGATTCAACATTGAATATGGAAGGGCCGGGTTCGCTTTCCTATTTATAGCGGAGTATAGAAATATCTTGATAATAAGCCTTATAACATCATGCCTGCTAACAGGCACACTAATAATGTCAATTCCAGTGACTATTATTTTCCTTTGAGCTCGAGCAACGTTACCACGTTATCGGTACGATCTTCTAATAGCAATAGCCTGAAAATCATTCTTACCCTTAAGGCTTAGTATTTTNNNNNNNNNNNNNN
Ligodonta_obscura_251 ----------------------------------------------------------------------------------------------------------------------------------------------------------------------------------------------------------------------------------------------------------------------------------------------------------------------------------------------------------------------------------------------------------------------------------------------------------------------------------------------------------------------------------------------------------------------------------------------------------------------------------------------------------------------------------------------------------TACTTTATACTTATTGTTTGCTTTATGGTCGGGTTTGTTTGGGTTAGCGTTAAGGCTCTTGATTCGAGCTGAGTTAGGCCAACCAGGAAGGTTGTTAGGTGATGATCAGTTGTATAATGTAATTGTAACGGCTCATGCTTTTATAATAATTTTTTTTCTCGTAATACCTATAATAATTGGCGGGTTTGGGAATTGGCTTATTCCTTTAATGATTGGTGCTCCTGATATGGCTTTTCCTCGGTTAAATAACCTAAGGTTTTGGCTTCTTGTACCAGCTTTATTTTTATTACTAAGATCTTCATTAGTAGAAAGAGGTGTTGGTACAGGTTGAACAGTATATCCACCCTTGTCCGGAAATGTTGCCCATTCTGGGGCTTCTGTGGATTTAGCTATTTTCTCTTTACATCTTGCTGGAGCTTCGTCAATTTTGGGGGCTATTAACTTTATTTCTACTGTTGGGAATATGCGATCTCCTGGTTTAGTTGCTGAGCGAATTCCTTTATTTGTTTGGGCTGTTACAGTAACAGCTGTGTTATTAGTTGCTGCTTTACCTGTTTTAGCTGGTGCTATTACAATGTTGCTTACTGATCGTAATTTGAATACTTCGTTTTTTGACCCAACGGGAGGGGGTGATCCTATTTTATACATGCATTNNNNNNNNNNNNNNNNNNCTCTACAATTATCACATACCTTCTGATTTTATTGGGCGTAGCATTTTTTACTTTATTAGAGCGAAAGGCTCTCGGGTACTTTCAAATTCGAAAAGGCCCTAACAAATTAGGGATTATTGGCATTCCTCAACCATTGGCAGATGCCTTAAAACTTTTTGTTAAAGAGTGAATTAATCCAACATCTTCTAACTTCCTACCCTTTATTTTAACCCCGACAGCCATACTTATTTTAGCTTTAAGTATATGACAACTATTCCCCTCTTTTATGTTGTCGACTCAACTGACATTAGGTATGCTTCTATTTTTATGTATTTCCTCACTAACTGTTTATACAACACTTATAGCAGGCTGATCATCAAACTCCAAATATGCTCTGCTAGGGGCAGTTCGAGCCATAGCTCAAACAATTTCCTATGAGGTAACAATAACCCTGATCATTATTTTTTTCTTATTCTTAACGATACAAATAGACATTACAAGAATTCGCATAACAAATATATCTGTCTGAGCGGTTATATTATCTTTACCCTTAAGAATTATATGATTAGTGGTCATTCTTGCAGAAACAAATCGAGCTCCATTCGACTTTGCAGAGGGAGAATCAGAACTAGTCTCAGGATTCAACATTGAATATGGAAGGGCTGGGTTCGCTTTCCTATTTATAGCGGAGTATAGAAATATCTTGATAATAAGCCTTATAACATCATGCCTGCTAACAAGCACACTAATAATGTCAATTCCAGTGACTATTATTTTCCTTTGAGCTCGAGCAACGTTACCGCGTTATCGGTACGATCTTCTAATAGCAATAGCCTGAAAATCATTCTTACCCTTAAGGCTTAGTATTTTAANNNNNNNNNNNN
Ligodonta_obscura_252 ---------------------------------AAAAACTGTAAAAAGAAAGCTCCGAGTTGGCTTTACTT---TTTTTAC-AAGCGGGACAA----GCACGCACG----AAAACCGAGGCAAAAAAAATAGACCGGGTTGCGGAGGTGACAAGAGCGCTTCCTTCTTGGTCTCTAAAC--GAGTGTAGATCCATGGCCG--TTTTGTC--GGGGGTACCTAAGTCCGAAGTAGGCCCGCATGCTTCGGCGGGGCATGTTCGACGAGAGCTTGGGTACAGCGATGGTTTAAAGATAGAGCTTCCAGCTACG--CCCCCGCCACTTTTTCC-TTTTCCGCCTCGTGCGGTTTTATCTTTGCGTTACC-AATGTCTC-----AAAACATCG--------AAAGCAGACAGG-CGTGTGTGT---------GTGTGTGTGTGTCTGTGGTACTAGTCCTTCTTGTCGACGAGC-TC--TTGTCGATTTGCTCGGGC-AGACTACTACTA---CTAC---TACT------ACTACACCCTG-----TCGG-TTCGATGC--GGGATCGATCCGTCTCGTTCGTTGCCGGACGGCCAATCGATTCTAATCC-TTGCAAGCCC-AGCTCT-AAGGCGAGAAAGGAAA-----------------------------------------NNNNNNNNNNNNNNNNNNNNNNNNNNNNNNGGGTTTGTTTGGGTTAGCGTTAAGGCTCTTGATTCGAGCTGAGTTAGGCCAACCAGGAAGGTTGTTAGGTGATGATCAGTTGTATAATGTAATTGTAACGGCTCATGCTTTTATAATAATTTTTTTTCTCGTAATACCTATAATAATTGGCGGGTTTGGGAATTGGCTTATTCCTTTAATGATTGGTGCTCCTGATATGGCTTTTCCTCGGTTAAATAACCTAAGGTTTTGGCTTCTTGTACCAGCTTTATTTTTATTATTAAGATCTTCATTAGTAGAAAGAGGTGTTGGTACAGGTTGAACAGTATATCCACCCTTGTCCGGAAATGTTGCCCATTCTGGGGCTTCTGTGGATTTAGCTATTTTCTCTTTACATCTTGCTGGAGCTTCGTCAATTTTGGGGGCTATTAACTTTATTTCTACTGTTGGGAATATGCGATCTCCTGGTTTAGTTGCTGAGCGAATTCCTTTATTTGTTTGGGCTGTTACAGTAACAGCTGTGTTATTAGTTGCTGCTTTACCTGTTTTAGCTGGTGCTATTACAATGTTGCTTACTGATCGTAATTTGANNNNNNNNNNNNNNNNNNNNNNNNNNNNNNNNNNNNNNNNNNNNNNNNNNNNNNNNNNNNNNNNNNNNNNNTCTCTACAATTATCACATACCTTCTGATTTTATTGGGCGTAGCATTTTTTACTTTATTAGAGCGAAAGGCTCTCGGGTACTTTCAAATTCGAAAAGGCCCTAACAAATTAGGGATTATTGGCATTCCTCAACCATTGGCAGATGCCTTAAAACTTTTTGTTAAAGAATGAATTAATCCAACATCTTCTAACTTCCTACCCTTTATTTTAACCCCGACAGCCATACTTATTTTAGCTTTAAGTATATGACAACTATTCCCCTCTTTTATGTTGTCGACTCAACTGACATTAGGTATGCTTCTATTTTTATGTATTTCCTCACTAACTGTTTATACAACACTTATAGCAGGCTGATCATCAAACTCCAAATATGCTCTGCTAGGGGCAGTTCGAGCCATAGCTCAAACAATTTCCTATGAGGTAACAATAACCCTGATCATTATTTTTTTCTTATTCTTAACGATACAAATAGACATTACAAGAATTCGCATAACAAATATATCTGTCTGAGCGGTTATATTATCTTTACCCTTAAGAGTTATATGATTAGCGGTCATTCTTGCAGAAACAAATCGAGCTCCATTCGACTTTGCAGAGGGAGAATCAGAACTAGTCTCAGGATTCAACATTGAATATGGAAGGGCCGGGTTCGCTTTCCTATTTATAGCGGAGTATAGAAATATCTTGATAATAAGCCTTATAACATCATGCCTGCTAACAGGCACACTAATAATGTCAATTCCAGTGACTATTATTTTCCTTTGAGCTCGAGCAACGTTACCACGTTATCGGTACGATCTTCTAATAGCAATAGCCTGAAAATCATTCTTACCCTTAAGGCTTAGTATTTTAATAGCCNNNNNNN
Ligodonta_obscura_253 -----------------------------------------------GAAAGCTCCGAGTTGGCTTTACTT---TTTTTAC-AAGCGGGACAA----GCACGCACG----AAAACCGAGGCAAAAAAAATAGACCGGGTTGCGGAGGTGACAAGAGCGCTTCCTTCTTGGTCTCTAAAC--GAGTGTAGATCCATGGCCG--TTTTGTC--GGGGGTACCTAAGTCCGAAGTAGGCCCGCATGCTTCGGCGGGGCATGTTCGACGAGAGCTTGGGTACAGCGATGGTTTAAAGATAGAGCTTCCAGCTACG--CCCCCGCCACTTTTTCC-TTTTCCGCCTCGTGCGGTTTTATCTTTGCGTTACC-AATGTCTC-----AAAACATCG--------AAAGCAGACAGG-CGTGTGTGT---------GTGTGTGTGTGTCTGTGGTACTAGTCCTTCTTGTCGACGAGC-TC--TTGTCGATTTGCTCGGGC-AGACTACTACTA---CTAC---TACT------ACTACACCCTG-----TCGG-TTCGATGC--GGGATCGATCCGTCTCGTTCGTTGCCGGACGGCCAATCGATTCTAATCC-TTGCAAGCCC-AGCTCT-AAGGCGAGAAAGGAAA-----------------------------------------NNNNNNNNNNNNNNNNNNNNNNTTATGGTCGGGTTTGTTTGGGTTAGCGTTAAGGCTCTTGATTCGAGCTGAGTTAGGCCAACCAGGAAGGTTGTTAGGTGATGATCAGTTGTATAATGTAATTGTAACGGCTCATGCTTTTATAATAATTTTTTTTCTCGTAATACCTATAATAATTGGCGGGTTTGGGAATTGGCTTATTCCTTTAATGATTGGTGCTCCTGATATGGCTTTTCCTCGGTTAAATAACCTAAGGTTTTGGCTTCTTGTACCAGCTTTATTTTTATTATTAAGATCTTCATTAGTAGAAAGAGGTGTTGGTACAGGTTGAACAGTATATCCACCCTTGTCCGGAAATGTTGCCCATTCTGGGGCTTCTGTGGATTTAGCTATTTTCTCTTTACATCTTGCTGGAGCTTCGTCAATTTTGGGGGCTATTAACTTTATTTCTACTGTTGGGAATATGCGATCTCCTGGTTTAGTTGCTGAGCGAATTCCTTTATTTGTTTGGGCTGTTACAGTAACAGCTGTGTTATTAGTTGCTGCNNNNNNNNNNNNNNNNNNNNNNNNNNNNNNNNNNNNNNNNNNNNNNNNNNNNNNNNNNNNNNNNNNNNNNNNNNNNNNNNNNNNNNNNNNNNNNNNNNNNNNNNNNNNNNNNNNNNNNNNNNNNTCTCTACAATTATCACATACCTTCTGATTTTATTGGGCGTAGCATTTTTTACTTTATTAGAGCGAAAGGCTCTCGGGTACTTTCAAATTCGAAAAGGCCCTAACAAATTAGGGATTATTGGCATTCCTCAACCATTGGCAGATGCCTTAAAACTTTTTGTTAAAGAATGAATTAATCCAACATCTTCTAACTTCCTACCCTTTATTTTAACCCCGACAGCCATACTTATTTTAGCTTTAAGTATATGACAACTATTCCCCTCTTTTATGTTGTCGACTCAACTGACATTAGGTATGCTTCTATTTTTATGTATTTCCTCACTAACTGTTTATACAACACTTATAGCAGGCTGATCATCAAACTCCAAATATGCTCTGCTAGGGGCAGTTCGAGCCATAGCTCAAACAATTTCCTATGAGGTAACAATAACCCTGATCATTATTTTTTTCTTATTCTTAACGATACAAATAGACATTACAAGAATTCGCATAACAAATATATCTGTCTGAGCGGTTATATTATCTTTACCCTTAAGAGTTATATGATTAGCGGTCATTCTTGCAGAAACAAATCGAGCTCCATTCGACTTTGCAGAGGGAGAATCAGAACTAGTCTCAGGATTCAACATTGAATATGGAAGGGCCGGGTTCGCTTTCCTATTTATAGCGGAGTATAGAAATATCTTGATAATAAGCCTTATAACATCATGCCTGCTAACAGGCACACTAATAATGTCAATTCCAGTGACTATTATTTTCCTTTGAGCTCGAGCAACGTTACCACGTTATCGGTACGATCTTCTAATAGCAATAGCCTGAAAATCATTCTTACCCTTAAGGCTTAGTATTTTAATAGCCNNNNNNN
Ligodonta_obscura_268 -----------------------------------------------------------------------------------------------------------------ACCGAGGCAAAAAAAATAGACCGGGTTGCGGAGGTGACAAGAGCGCTTCCTTCTTGGTCTCTAAAC--GAGTGTARATCCWTGGCCG--TTTTGTC--GGGGGTACCTAAGTCCGAAGTAGGCCCGCATGCTTCGGCGGGGCATGTTCGACGAGAGCTTGGGTACAGCGATGGTTTAAAGATAGAGCTTCCAGCTACG--CCCCCGCCACTTTTTCC-TTTTCCGCCTCGTGCGGTTTTATCTTTGCGTTACC-AATGTCTC-----AAAACATCG--------AAAGCAGACAGG-CGTGTGGGT---------GTGTGTGTGTGTGTCTG---------------------------------------------------------------------------------------------------------------------------------------------------------------------------------------------------------------------------------------------TACTTTATACTTATTGTTTGCTTTATGGTCGGGTTTGTTTGGGTTAGCGTTAAGGCTCTTGATTCGAGCTGAGTTAGGCCAACCAGGAAGGTTGTTAGGTGATGATCAGTTGTATAATGTAATTGTAACGGCTCATGCTTTTATAATAATTTTTTTTCTCGTAATACCTATAATAATTGGCGGGTTTGGGAATTGGCTTATTCCTTTAATGATTGGTGCTCCTGATATGGCTTTTCCTCGGTTAAATAACCTAAGGTTTTGGCTTCTTGTACCAGCTTTATTTTTATTATTAAGATCTTCATTAGTAGAAAGAGGTGTTGGTACAGGTTGAACAGTATATCCACCCTTGTCCGGAAATGTTGCCCATTCTGGGGCTTCTGTGGATTTAGCTATTTTCTCTTTACATCTTGCTGGAGCTTCGTCAATTTTGGGGGCTATTAACTTTATTTCTACTGTTGGGAATATGCGATCTCCTGGCTTAGTTGCTGAGCGAATTCCTTTATTTGTTTGGGCTGTTACAGTAACAGCTGTGTTATTAGTTGCTGCTTTACCTGTTTTAGCTGGTGCTATTACAATGTTGCTTACTGATCGTAATTTGAATACTTCGTTTTTTGACCCAACGGGAGGGGGTGATCCTATTTTATACATGCATTTGTTTNNNNNNNNNNNNNNNNNNNNNNNNNNNNNNNNNTTCTGATTTTATTGGGCGTAGCATTTTTTACTTTATTANAGCGAAAGGCTCTCGGGTACTTTCAAATTCGAAAAGGCCCTAACAAATTAGGGATTATTGGCATTCCTCAACCATTGGCAGATGCCTTAAAACTTTTTGTTAAAGAATGAATTAATCCAACATCTTCTAACTTCCTACCCTTTATTTTAACCCCGACAGCCATACTTATTTTAGCTTTAAGTATATGACAACTATTCCCCTCTTTTATGTTGTCGACTCAACTGACATTAGGTATGCTTCTATTTTTATGTATTTCCTCACTAACTGTTTATACAACACTTATAGCAGGCTGATCATCAAACTCCAAATATGCTCTGCTAGGGGCAGTTCGAGCCATAGCTCAAACAATTTCCTATGAGGTAACAATAACCCTGATCATTATTTTTTTCTTATTCTTAACGATACAAATAGACATTACAAGAATTCGCATAACAAATATATCTGTCTGAGCGGTTATATTATCTTTACCCTTAAGAGTTATATGATTAGCGGTCATTCTTGCAGAAACAAATCGAGCTCCATTCGACTTTGCAGAGGGAGAATCAGAACTAGTCTCAGGATTCAACATTGAATATGGAAGGGCCGGGTTCGCTTTCCTATTTATAGCGGAGTATAGAAATATCTTGATAATAAGCCTTATAACATCATGCCTGCTAACAGGCACACTAATAATGTCAATTCCAGTGACTATTATTTTCCTTTGAGCTCGAGCAACGTTACCACGTTATCGGTACGATCTTCTAATAGCAATAGCCTGAAAATCATTCTTACCCTTAAGGNNNNNNNNNNNNNNNNNNNNNNNNN
Ligodonta_obscura_270 ----------------------------------------------------------------------------------------------------------------------------------------------------------------------------------------------------------------------------------------------------------------------------------------------------------------------------------------------------------------------------------------------------------------------------------------------------------------------------------------------------------------------------------------------------------------------------------------------------------------------------------------------------------------------------------------------------------TACTTTATACTTATTGTTTGCTTTATGGTCGGGTTTGTTTGGGTTAGCGTTAAGGCTCTTGATTCGAGCTGAGTTAGGCCAACCAGGAAGGTTGTTAGGTGATGATCAGTTGTATAATGTAATTGTAACGGCTCATGCTTTTATAATAATTTTTTTTCTCGTAATACCTATAATAATTGGCGGGTTTGGGAATTGGCTTATTCCTTTAATGATTGGTGCTCCTGATATGGCTTTTCCTCGGTTAAATAACCTAAGGTTTTGGCTTCTTGTACCAGCTTTATTTTTATTATTAAGATCTTCATTAGTAGAAAGAGGTGTTGGTACAGGTTGAACAGTATATCCACCCTTGTCCGGAAATGTTGCCCATTCTGGGGCTTCTGTGGATTTAGCTATTTTCTCTTTACATCTTGCTGGAGCTTCGTCAATTTTGGGGGCTATTAACTTTATTTCTACTGTTGGGAATATGCGATCTCCTGGTTTAGTTGCTGAGCGAATTCCTTTATTTGTTTGGGCTGTTACAGTAACAGCTGTGTTATTAGTTGCTGCTTTACCTGTTTTAGCTGGTGCTATTACAATGTTGCTTACTGATCGTAATTNNNNNNNNNNNNNNNNNNNNNNNNNNNNNNNNNNNNNNNNNNNNNNNNNNNNNNNNNNNNNNNNNNNNNNNNNNNNNCTACAATTATCACATACCTTCTGATTTTATTGGGCGTAGCATTTTTTACTTTATTAGAGCGAAAGGCTCTCGGGTACTTTCAAATTCGAAAAGGCCCTAACAAATTAGGGATTATTGGCATTCCTCAACCATTGGCAGATGCCTTAAAACTTTTTGTTAAAGAATGAATTAATCCAACATCTTCTAACTTCCTACCCTTTATTTTAACCCCGACAGCCATACTTATTTTAGCTTTAAGTATATGACAACTATTCCCCTCTTTTATGTTGTCGACTCAACTGACATTAGGTATGCTTCTATTTTTATGTATTTCCTCACTAACTGTTTATACAACACTTATAGCAGGCTGATCATCAAACTCCAAATATGCTCTGCTAGGGGCAGTTCGAGCCATAGCTCAAACAATTTCCTATGAGGTAACAATAACCCTGATCATTATTTTTTTCTTATTCTTAACGATACAAATAGACATTACAAGAATTCGCATAACAAATATATCTGTCTGAGCGGTTATATTATCTTTACCCTTAAGAGTTATATGATTAGCGGTCATTCTTGCAGAAACAAATCGAGCTCCATTCGACTTTGCAGAGGGAGAATCAGAACTAGTCTCAGGATTCAACATTGAATATGGAAGGGCCGGGTTCGCTTTCCTATTTATAGCGGAGTATAGAAATATCTTGATAATAAGCCTTATAACATCATGCCTGCTAACAGGCACACTAATAATGTCAATTCCAGTGACTATTATTTTCCTTTGAGCTCGAGCAACGTTACCACGTTATCGGTACGATCTTCTAATAGCAATAGCCTGAAAATCATTCTTACCCTTAAGGCTTAGTATTTTAATAGNNNNNNNNN
Ligodonta_obscura_271 ----------------------------------------------------------------------------------------------------------------------------------------------------------------------------------------------------------------------------------------------------------------------------------------------------------------------------------------------------------------------------------------------------------------------------------------------------------------------------------------------------------------------------------------------------------------------------------------------------------------------------------------------------------------------------------------------------------NNNNNNNNNNNNNNNNNNNNNNNNNNNNNNNNNNNNNNNNNNNNNNNNNNNNNNNNNNNNNNNNNNNNNNNNNNNNNNNNNNNNNNNNNNNNNNNNNNNNNNNNNNNNNNNNNNNNNNNNNNNNNNNNNNNNNNNNNNNNNNNNNNNNNNNNNNNNNNNNNNNNNNNNNNNNNNNNNNNNNNNNNNNNNNNNNNNNNNNNNNNNNNNNNNNNNNNNNNNNNNNNNNNNNNNNNNNNNNNNNNNNNNNNNNNNNNNNNNNNNNNNNNNNNNNNNNNNNNNNNNNNNNNNNNNNNNNNNNNNNNNNNNNNNNNNNNNNNNNNNNNNNNNNNNNNNNNNNNNNNNNNNNNNNNNNNNNNNNNNNNNNNNNNNNNNNNNNNNNNNNNNNNNNNNNNNNNNNNNNNNNNNNNNNNNNNNNNNNNNNNNNNNNNNNNNNNNNNNNNNNNNNNNNNNNNNNNNNNNNNNNNNNNNNNNNNNNNNNNNNNNNNNNNNNNNNNNNNNNNNNNNNNNNNNNNNNNNNNNNNNNNNNNNNNNNNNNNNNNNNNNNNNNNNNNNNNNNNNNNNNNNNNNNNNNNNNNNNNNNNNNNNNNNNNNNNNNNNNNNNNNNNNNNNNNNNNNNNNNNNNNNNNNNNNNNNNNNNNNNNNNNNNNNNNNNNNNNNNNNNNNNNNNNNNNNNCTACAATTATCACATACCTTCTGATTTTATTGGGCGTAGCATTTTTTACTTTATTAGAGCGAAAGGCTCTCGGGTACTTTCAAATTCGAAAAGGCCCTAACAAATTAGGGATTATTGGCATTCCTCAACCATTGGCAGATGCCTTAAAACTTTTTGTTAAAGAATGAATTAATCCAACATCTTCTAACTTCCTACCCTTTATTTTAACCCCGACAGCCATACTTATTTTAGCTTTAAGTATATGACAACTATTCCCCTCTTTTATGTTGTCGACTCAACTGACATTAGGTATGCTTCTATTTTTATGTATTTCCTCACTAACTGTTTATACAACACTTATAGCAGGCTGATCATCAAACTCCAAATATGCTCTGCTAGGGGCAGTTCGAGCCATAGCTCAAACAATTTCCTATGAGGTAACAATAACCCTGATCATTATTTTTTTCTTATTCTTAACGATACAAATAGACATTACAAGAATTCGCATAACAAATATATCTGTCTGAGCGGTTATATTATCTTTACCCTTAAGAGTTATATGATTAGCGGTCATTCTTGCAGAAACAAATCGAGCTCCATTCGACTTTGCAGAGGGAGAATCAGAACTAGTCTCAGGATTCAACATTGAATATGGAAGGGCCGGGTTCGCTTTCCTATTTATAGCGGAGTATAGAAATATCTTGATAATAAGCCTTATAACATCATGCCTGCTAACAGGCACACTAATAATGTCAATTCCAGTGACTATTATTTTCCTTTGAGCTCGAGCAACGTTACCACGTTATCGGTACGATCTTCTAATAGCAATAGCCTGAAAATCATTCTTACCCTTAAGGCTTAGTATTTTAATNNNNNNNNNNN
Ligodonta_obscura_272 -----------------------------------------------------------------------------------------------------------------ACCGAGGCAAAAAAAATAGACCGGGTTGCGGAGGTGACAAGAGCGCTTCCTTCTTGGTCTCTAAAC--GAGTGTAGATCCATGGCCG--TTTTGTC--GGGGGTACCTAAGTCCGAAGTAGGCCCGCATGCTTCGGCGGGGCATGTTCGACGAGAGCTTGGGTACAGCGATGGTTTAAAGATAGAGCTTCCAGCTACG--CCCCCGCCACTTTTTCC-TTTTCCGCCTCGTGCGGTTTTATCTTTGCGTTACC-AATGTCTC-----AAAACATCG--------AAAGCAGACAGG-CGTGTGTGT---------GTGTGTGTGTGTCTGTGGTACTAGTCCTT-------------------------------------------------------------------------CACCCTG-----TCGG-TTCGATGC--GGGATCGATCCGTCTCGTTCGTTGCCGGACGGCCAATCGATTCTAATCC-TTGCAAGCCC-AGCTCT-AAGGCGAGAAAGGAAA-----------------------------------------TACTTTATACTTATTGTTTGCTTTATGGTCGGGTTTGTTTGGGTTAGCGTTAAGGCTCTTGATTCGAGCTGAGTTAGGCCAACCAGGAAGGTTGTTAGGTGATGATCAGTTGTATAATGTAATTGTAACGGCTCATGCTTTTATAATAATTTTTTTTCTCGTAATACCTATAATAATTGGCGGGTTTGGGAATTGGCTTATTCCTTTAATGATTGGTGCTCCTGATATGGCTTTTCCTCGGTTAAATAACCTAAGGTTTTGGCTTCTTGTACCAGCTTTATTTTTATTATTAAGATCTTCATTAGTAGAAAGAGGTGTTGGTACAGGTTGAACAGTATATCCACCCTTGTCCGGAAATGTTGCCCATTCTGGGGCTTCTGTGGATTTAGCTATTTTCTCTTTACATCTTGCTGGAGCTTCGTCAATTTTGGGGGCTATTAACTTTATTTCTACTGTTGGGAATATGCGATCTCCTGGTTTAGTTGCTGAGCGAATTCCTTTATTTGTTTGGGCTGTTACAGTAACAGCTGTGTTATTAGTTGCTGCTTTACCTGTTTTAGCTGGTGCTATTACAATGTTGCTTACTGATCGTAATTTGAATACTTCGTTTTTTGACCCAACGGGAGGGGGTGATCCTATTTTATACATGCATTTGTTTNNNNNNNNNNNNNNNNNNNNNNTATCACATACCTTCTGATTTTATTGGGCGTAGCATTTTTTACTTTATTAGAGCGAAAGGCTCTCGGGTACTTTCAAATTCGAAAAGGCCCTAACAAATTAGGGATTATTGGCATTCCTCAACCATTGGCAGATGCCTTAAAACTTTTTGTTAAAGAATGAATTAATCCAACATCTTCTAACTTCCTACCCTTTATTTTAACCCCGACAGCCATACTTATTTTAGCTTTAAGTATATGACAACTATTCCCCTCTTTTATGTTGTCGACTCAACTGACATTAGGTATGCTTCTATTTTTATGTATTTCCTCACTAACTGTTTATACAACACTTATAGCAGGCTGATCATCAAACTCCAAATATGCTCTGCTAGGGGCAGTTCGAGCCATAGCTCAAACAATTTCCTATGAGGTAACAATAACCCTGATCATTATTTTTTTCTTATTCTTAACGATACAAATAGACATTACAAGAATTCGCATAACAAATATATCTGTCTGAGCGGTTATATTATCTTTACCCTTAAGAGTTATATGATTAGCGGTCATTCTTGCAGAAACAAATCGAGCTCCATTCGACTTTGCAGAGGGAGAATCAGAACTAGTCTCAGGATTCAACATTGAATATGGAAGGGCCGGGTTCGCTTTCCTATTTATAGCGGAGTATAGAAATATCTTGATAATAAGCCTTATAACATCATGCCTGCTAACAGGCACACTAATAATGTCAATTCCAGTGACTATTATTTTCCTTTGAGCTCGAGCAACGTTACCACGTTATCGGTACGATCTTCTAATAGCAATAGCCTGAAAATCATTCTTACCCTTAAGGCTTAGTATTTTAATAGNNNNNNNNN
Alasmidonta_arcula_AarcAlt001 ---GTAGGTGAACCTGCGGAAGGATCATTACC-AAAAACTGT-AAAAGAAAGCTCCGAGTTGGCTTT--TC---TTTTTAC-AAGCGGGACAA----GCACGCACG----AGAA--AACC---GAAAAAAAGACTGGGTTGCGGAGGTGACAAGAGCGCTTCCTTCTCGGTCTCTAAAC--AAGTGTAGATCCATGGCCG---TTTGTC--GGGGGTACCTAAGTCCGAAGTAGGCCCGCATGCTTCGGCGGGGCATGTTCGACGAGAGCTTGGGTACAGCGATGGTTTAAAGATAGAGCTTCCAGCTACG--CCCCCGCCAC-TTTTCC-TTTTCCGCCTCGTGCGGTTTTATCTTTGCGTTATC-AATGTCTC-----AAAACATCG-------AAAAGCAGAGAGG-CGTGTGTGT---------GTGCG-----GTGTGTGGTACTAGTCCTTCTTATCGACGAGC-TC--TTGTCAATTTGCTCGGGC-AG------ACCC---CTGC---TGCT------ACTACACCCTG-----TCGG-TTCGATGC--GGGATCGATCCGTCTCGTTCGTTGCCGGACGGCCAATCGATTCTAATCC-TTGCAAGCCC-AGCTCT-GGGGCGAGAAAGGAAATTACTCTAAGCGGTGGATCACTCGGCTCGTGGGTCGATGAATACTTTATATTTGTTATTTGCTTTGTGGTCGGGTTTAATTGGGTTGGCTTTAAGACTTTTAATCCGAGCTGAATTAGGGCAACCAGGAAGGTTATTAGGCGATGATCAGTTGTATAATGTGATTGTTACGGCTCATGCTTTTATAATAATTTTTTTTCTGGTAATACCTATGATAATTGGGGGATTTGGTAATTGGCTTATTCCTTTGATAATTGGTGCTCCTGATATGGCTTTTCCTCGGTTGAATAATTTAAGATTTTGACTTCTTGTACCGGCTTTATTTTTATTATTAAGATCTTCATTGGTGGAAAGTGGTGTGGGTACTGGTTGGACAGTATATCCTCCTTTATCTGGGAATGTTGCTCATTCCGGGGCTTCTGTAGATTTAGCTATTTTTTCTTTACATCTTGCTGGTGCTTCATCAATTTTAGGTGCTATTAACTTTATTTCTACTGTTGGGAATATGCGGTCTCCTGGTTTAGTTGCTGAGCGAATTCCTTTATTTGTTTGAGCTGTTACTGTAACAGCCGTGTTATTAGTTGCTGCTTTGCCAGTTTTAGCTGGTGCTATTACAATATTGCTTACTGATCGTAATCTGANNNNNNNNNNNNNNNNNNNNNNNNNNNNNNNNNNNNNNNNNNNNNNNNNNNNNNNNNNNCTCAACATCTAATCTCCACGATTATCACATATTTATTAATTTTATTAGGCGTGGCATTTTTTACTTTACTAGAACGAAAAGCTCTTGGGTATTTTCAAATTCGAAAAGGCCCTAATAAACTAGGAATTATTGGTATTCCTCAACCCTTAGCAGACGCCTTAAAACTTTTTATTAAAGAATGAGTTACTCCTACATCTTCTAACTTTCTCCCCTTTATCATAACCCCGACAATTATACTTGTTTTAGCCTTAAGAATATGACAATTGTTCCCCTCTTTAATACTATCAACCCAACTTACACTGGGGATGCTTTTGTTTTTATGCATCTCCTCATTAGCTGTTTACACAACACTTATAGCAGGCTGGTCATCAAACTCTAAATATGCTTTACTTGGAGCTATTCGAGCCATAGCTCAAACAATCTCTTACGAAGTCACTATAACCTTAATTATTATCTTTTATTTATTTTTAACAATAAAAATAGACATTGTAAGAATTCGAATGACAAATATATCTGCTTGAGCACTCACACTTTTTCTACCATTAAGAGCTATATGGTTAGCAGTTATTCTTGCAGAAACAAACCGAGCCCCCTTTGATTTTGCAGAAGGAGAATCAGAATTAGTTTCAGGGTTCAACATCGAATATGGAAGAGCTGGATTTGCCTTTTTATTTATAGCAGAATACAGAAATATCTTAATAATAAGCCTTATAACCTCATGCCTATTAACAAGTACATTAATAATATCCATCCCAGTAGCCATTATCTTCTTGTGAGCCCGAGCAACCTTACCACGCTACCGATATGACCTTCTAATAGCAATAGCCTGAAAATCATTCTTACCTTTAAGGCTAGCTATCCTAATAGCCCTAAGAC
Alasmidonta_arcula_AarcAlt003 ----TAGGTGAACCTGCGGAAGGATCATTACC-AAAAACTGT-AAAAGAAAGCTCCGAGTTGGCTTT--TC---TTTTTAC-AAGCGGGACAA----GCACGCACG----AGAA--AACC---GAAAAAAAGACTGGGTTGCGGAGGTGACAAGAGCGCTTCCTTCTCGGTCTCTAAAC--AAGTGTAGATCCATGGCCG---TTTGTC--GGGGGTACCTAAGTCCGAAGTAGGCCCGCATGCTTCGGCGGGGCATGTTCGACGAGAGCTTGGGTACAGCGATGGTTTAAAGATAGAGCTTCCAGCTACG--CCCCCGCCAC-TTTTCC-TTTTCCGCCTCGTGCGGTTTTATCTTTGCGTTATC-AATGTCTC-----AAAACATCG-------AAAAGCAGAGAGG-CGTGTGTGT---------GTGCG-----GTGTGTGGTACTAGTCCTTCTTATCGACGAGC-TC--TTGTCAATTTGCTCGGGC-AG------ACCC---CTGC---TGCT------ACTACACCCTG-----TCGG-TTCGATGC--GGGATCGATCCGTCTCGTTCGTTGCCGGACGGCCAATCGATTCTAATCC-TTGCAAGCCC-AGCTCT-GGGGCGAGAAAGGAAATTACTCTAAGCGGTGGATCACTCGGCTCGTGGGTCGATGAATACTTTATATTTGTTATTTGCTTTGTGGTCGGGTTTAATTGGGTTGGCTTTAAGACTTTTAATCCGAGCTGAATTAGGGCAACCAGGAAGGTTATTAGGCGATGATCAGTTGTATAATGTGATTGTTACGGCTCATGCTTTTATAATAATTTTTTTTCTGGTAATACCTATGATAATTGGGGGATTTGGTAATTGGCTTATTCCTTTGATAATTGGTGCTCCTGATATGGCTTTTCCTCGGTTGAATAATTTAAGATTTTGACTTCTTGTACCGGCTTTATTTTTATTATTAAGATCTTCATTGGTGGAAAGTGGTGTGGGTACTGGTTGGACAGTATATCCTCCTTTATCTGGGAATGTTGCTCATTCCGGGGCTTCTGTAGATTTAGCTATTTTTTCTTTACATCTTGCTGGTGCTTCATCAATTTTAGGTGCTATTAACTTTATTTCTACTGTTGGGAATATGCGGTCTCCTGGTTTAGTTGCTGAGCGAATTCCTTTATTTGTTTGAGCTGTTACTGTAACAGCCGTGTTATTAGTTGCTGCTTTGCCAGTTTTAGCTGGTGCTATTACAATATTGCTTACTGATCGTAATCTGAATACTTCATTTTTTGATCCAACGGGGGGGGGAGATCCTATTTTGTATATGCATTTGTTTCTCAACATCTAATCTCCACGATTATCACATATTTATTAATTTTATTAGGCGTGGCATTTTTTACTTTACTAGAACGAAAAGCTCTTGGGTATTTTCAAATTCGAAAAGGCCCTAATAAACTAGGAATTATTGGTATTCCTCAACCCTTAGCAGACGCCTTAAAACTTTTTATTAAAGAATGAGTTACTCCTACATCTTCTAACTTTCTCCCCTTTATCATAACCCCGACAATTATACTTGTTTTAGCCTTAAGAATATGACAATTGTTCCCCTCTTTAATACTATCAACCCAACTTACACTGGGGATGCTTTTGTTTTTATGCATCTCCTCATTAGCTGTTTACACAACACTTATAGCAGGCTGGTCATCAAACTCTAAATATGCTTTACTTGGAGCTATTCGAGCCATAGCTCAAACAATCTCTTACGAAGTCACTATAACCTTAATTATTATCTTTTATTTATTTTTAACAATAAAAATAGACATTGTAAGAATTCGAATGACAAATATATCTGCTTGAGCACTCACACTTTTTCTACCATTAAGAGCTATATGGTTAGCAGTTATTCTTGCAGAGACAAACCGAGCCCCCTTTGATTTTGCAGAAGGAGAATCAGAATTAGTTTCAGGGTTCAACATCGAATATGGAAGAGCTGGATTTGCCTTTTTATTTATAGCAGAATACAGAAATATCTTAATAATAAGCCTTATAACCTCATGCCTATTAACAAGTACATTAATAATATCCATCCCAGTAGCCATTATCTTCTTGTGAGCCCGAGCAACCTTACCACGCTACCGATATGACCTTCTAATAGCAATAGCCTGAAAATCATTCTTACCTTTAAGGCTAGCTATCCTAATAGCCCTAANNN
Alasmidonta_arcula_AarcAlt006 -----AGGTGAACCTGCGGAAGGATCATTACC-AAAAACTGT-AAAAGAAAGCTCCGAGTTGGCTTT--TC---TTTTTAC-AAGCGGGACAA----GCACGCACG----AGAA--AACC---GAAAAAAAGACTGGGTTGCGGAGGTGACAAGAGCGCTTCCTTCTCGGTCTCTAAAC--AAGTGTAGATCCATGGCCG---TTTGTC--GGGGGTACCTAAGTCCGAAGTAGGCCCGCATGCTTCGGCGGGGCATGTTCGACGAGAGCTTGGGTACAGCGATGGTTTAAAGATAGAGCTTCCAGCTACG--CCCCCGCCAC-TTTTCC-TTTTCCGCCTCGTGCGGTTTTATCTTTGCGTTATC-AATGTCTC-----AAAACATCG-------AAAAGCAGAGAGG-CGTGTGTGT---------GTGCG-----GTGTGTGGTACTAGTCCTTCTTATCGACGAGC-TC--TTGTCAATTTGCTCGGGC-AG------ACCC---CTGC---TGCT------ACTACACCCTG-----TCGG-TTCGATGC--GGGATCGATCCGTCTCGTTCGTTGCCGGACGGCCAATCGATTCTAATCC-TTGCAAGCCC-AGCTCT-GGGGCGAGAAAGGAAATTACTCTAAGCGGTGGATCACTCGGCTCGTGGGTC------NNNNNNNNNNNNNNNNNNNNNNNNNNNNNNNNNNNNNATTGGGTTGGCTTTAAGACTTTTAATCCGAGCTGAATTAGGGCAACCAGGAAGGTTATTAGGCGATGATCAGTTGTATAATGTGATTGTTACGGCTCATGCTTTTATAATAATTTTTTTTCTGGTAATACCTATGATAATTGGGGGATTTGGTAATTGGCTTATTCCTTTGATAATTGGTGCTCCTGATATGGCTTTTCCTCGGTTGAATAATTTAAGATTTTGACTTCTTGTACCGGCTTTATTTTTATTATTAAGATCTTCATTGGTGGAAAGTGGTGTGGGTACTGGTTGGACAGTATATCCTCCTTTATCTGGGAATGTTGCTCATTCCGGGGCTTCTGTAGATTTAGCTATTTTTTCTTTACATCTTGCTGGTGCTTCATCAATTTTAGGTGCTATTAACTTTATTTCTACTGTTGGGAATATGCGGTCTCCTGGTTTAGTTGCTGAGCGAATTCCTTTATTTGTTTGAGCTGTTACTGTAACAGCCGTGTTATTAGTTGCTGCTTTGCCAGTTTTAGCTGGTGCTATTACAATATTGCTTACTGATCGTAATCTGAATACTTCATTTTTTGATCCAACGGGGGGGGGAGATCCTATTTTGTATATGCATTTGTTTCTCAACATCTAATCTCCACGATTATCACATATTTATTAATTTTATTAGGCGTGGCATTTTTTACTTTACTAGAACGAAAAGCTCTTGGGTATTTTCAAATTCGAAAAGGCCCTAATAAACTAGGAATTATTGGTATTCCTCAACCCTTAGCAGACGCCTTAAAACTTTTTATTAAAGAATGAGTTACTCCTACATCTTCTAACTTTCTCCCCTTTATCATAACCCCGACAATTATACTTGTTTTAGCCTTAAGAATATGACAATTGTTCCCCTCTTTAATACTATCAACCCAACTTACACTGGGGATGCTTTTGTTTTTATGCATCTCCTCATTAGCTGTTTACACAACACTTATAGCAGGCTGGTCATCAAACTCTAAATATGCTTTACTTGGAGCTATTCGAGCCATAGCTCAAACAATCTCTTACGAAGTCACTATAACCTTAATTATTATCTTTTATTTATTTTTAACAATAAAAATAGACATTGTAAGAATTCGAATGACAAATATATCTGCTTGAGCACTCACACTTTTTCTACCATTAAGAGCTATATGGTTAGCAGTTATTCTTGCAGAGACAAACCGAGCCCCCTTTGATTTTGCAGAAGGAGAATCAGAATTAGTTTCAGGGTTCAACATCGAATATGGAAGAGCTGGATTTGCCTTTTTATTTATAGCAGAATACAGAAATATCTTAATAATAAGCCTTATAACCTCATGCCTATTAACAAGTACATTAATAATATCCATCCCAGTAGCCATTATCTTCTTGTGAGCCCGAGCAACCTTACCACGCTACCGATATGACCTTCTAATAGCAATAGCCTGAAAATCATTCTTACCTTTAAGGCTAGCTATCCTAATAGCCCTAAGAC
Alasmidonta_arcula_AarcAlt007 ------GGTGAACCTGCGGAAGGATCATTACC-AAAAACTGT-AAAAGAAAGCTCCGAGTTGGCTTT--TC---TTTTTAC-AAGCGGGACAA----GCACGCACG----AGAA--AACC---GAAAAAAAGACTGGGTTGCGGAGGTGACAAGAGCGCTTCCTTCTCGGTCTCTAAAC--AAGTGTAGATCCATGGCCG---TTTGTC--GGGGGTACCTAAGTCCGAAGTAGGCCCGCATGCTTCGGCGGGGCATGTTCGACGAGAGCTTGGGTACAGCGATGGTTTAAAGATAGAGCTTCCAGCTACG--CCCCCGCCAC-TTTTCC-TTTTCCGCCTCGTGCGGTTTTATCTTTGCGTTATC-AATGTCTC-----AAAACATCG-------AAAAGCAGAGAGG-CGTGTGTGT---------GTGCG-----GTGTGTGGTACTAGTCCTTCTTATCGACGAGC-TC--TTGTCAATTTGCTCGGGC-AG------ACCC---CTGC---TGCT------ACTACACCCTG-----TCGG-TTCGATGC--GGGATCGATCCGTCTCGTTCGTTGCCGGACGGCCAATCGATTCTAATCC-TTGCAAGCCC-AGCTCT-GGGGCGAGAAAGGAAATTACTCTAAGCGGTGGATCACTCGGCTCGTGGGTC------NNNNNNNNNNNNNNNNNNNNNNNNNNNNNNNNNNNNNATTGGGTTGGCTTTAAGACTTTTAATCCGAGCTGAATTAGGGCAACCAGGAAGGTTATTAGGCGATGATCAGTTGTATAATGTGATTGTTACGGCTCATGCTTTTATAATAATTTTTTTTCTGGTAATACCTATGATAATTGGGGGATTTGGTAATTGGCTTATTCCTTTGATAATTGGTGCTCCTGATATGGCTTTTCCTCGGTTGAATAATTTAAGATTTTGACTTCTTGTACCGGCTTTATTTTTATTATTAAGATCTTCATTGGTGGAAAGTGGTGTGGGTACTGGTTGGACAGTATATCCTCCTTTATCTGGGAATGTTGCTCATTCCGGGGCTTCTGTAGATTTAGCTATTTTTTCTTTACATCTTGCTGGTGCTTCATCAATTTTAGGTGCTATTAACTTTATTTCTACTGTTGGGAATATGCGGTCTCCTGGTTTAGTTGCTGAGCGAATTCCTTTATTTGTTTGAGCTGTTACTGTAACAGCCGTGTTATTAGTTGCTGCTTTGCCAGTTTTAGCTGGTGCTATTACAATATTGCTTACTGATCGTAATCTGAATACTTCATTTTTTGATCCAACGGGGGGGGGAGATCCTATTTTGTATATGCATTTGTTTCTCAACATCTAATCTCCACGATTATCACATATTTATTAATTTTATTAGGCGTGGCATTTTTTACTTTACTAGAACGAAAAGCTCTTGGGTATTTTCAAATTCGAAAAGGCCCTAATAAACTAGGAATTATTGGTATTCCTCAACCCTTAGCAGACGCCTTAAAACTTTTTATTAAAGAATGAGTTACTCCTACATCTTCTAACTTTCTCCCCTTTATCATAACCCCGACAATTATACTTGTTTTAGCCTTAAGAATATGACAATTGTTCCCCTCTTTAATACTATCAACCCAACTTACACTGGGGATGCTTTTGTTTTTATGCATCTCCTCATTAGCTGTTTACACAACACTTATAGCAGGCTGGTCATCAAACTCTAAATATGCTTTACTTGGAGCTATTCGAGCCATAGCTCAAACAATCTCTTACGAAGTCACTATAACCTTAATTATTATCTTTTATTTATTTTTAACAATAAAAATAGACATTGTAAGAATTCGAATGACAAATATATCTGCTTGAGCACTCACACTTTTTCTACCATTAAGAGCTATATGGTTAGCAGTTATTCTTGCAGAAACAAACCGAGCCCCCTTTGATTTTGCAGAAGGAGAATCAGAATTAGTTTCAGGGTTCAACATCGAATATGGAAGAGCTGGATTTGCCTTTTTATTTATAGCAGAATACAGAAATATCTTAATAATAAGCCTTATAACCTCATGCCTATTAACAAGTACATTAATAATATCCATCCCAGTAGCCATTATCTTCTTGTGAGCCCGAGCAACCTTACCACGCTACCGATATGACCTTCTAATAGCAATAGCCTGAAAATCATTCTTACCTTTAAGGCTAGCTATCCTAATAGCCCTAAGAN
Alasmidonta_arcula_AarcSav009 --------TGAACCTGCGGAAGGATCATTACC-AAAAACTGT-AAAAGAAAGCTCCGAGTTGGCTTT--TC---TTTTTAC-AAGCGGGACAA----GCACGCACG----AGAA--AACC---GAAAAAAAGACTGGGTTGCGGAGGTGACAAGAGCGCTTCCTTCTCGGTCTCTAAAC--AAGTGTAGATCCATGGCCG---TTTGTC--GGGGGTACCTAAGTCCGAAGTAGGCCCGCATGCTTCGGCGGGGCATGTTCGACGAGAGCTTGGGTACAGCGATGGTTTAAAGATAGAGCTTCCAGCTACG--CCCCCGCCAC-TTTTCC-TTTTCCGCCTCGTGCGGTTTTATCTTTGCGTTATC-AATGTCTC-----AAAACATCG-------AAAAGCAGAGAGG-CGTGTGTGT---------GTGCG-----GTGTGTGGTACTAGTCCTTCTTATCGACGAGC-TC--TTGTCAATTTGCTCGGGC-AG------ACCC---CTGC---TGCT------ACTACACCCTG-----TCGG-TTCGATGC--GGGATCGATCCGTCTCGTTCGTTGCCGGACGGCCAATCGATTCTAATCC-TTGCAAGCCC-AGCTCT-GGGGCGAGAAAGGAAATTACTCTAAGCGGTGGATCACTCGGCTCGTGGGTCGATGA-TACTTTATATTTGTTATTTGCTTTGTGGTCGGGTTTAATTGGGTTGGCTTTAAGACTTTTAATCCGAGCTGAATTAGGGCAACCAGGAAGGTTATTAGGCGATGATCAGTTGTATAATGTGATTGTTACGGCTCATGCTTTTATAATAATTTTTTTTCTGGTGATACCTATGATAATTGGGGGATTTGGTAATTGGCTTATTCCTTTGATAATTGGTGCTCCTGATATGGCTTTTCCTCGGTTGAATAATTTAAGATTTTGACTTCTTGTACCGGCTTTATTTTTATTATTAAGATCTTCATTGGTGGAAAGTGGTGTGGGTACTGGTTGGACAGTATATCCTCCTTTATCTGGGAATGTTGCTCATTCCGGGGCTTCTGTAGATTTAGCTATTTTTTCTTTACATCTTGCTGGTGCTTCATCAATTTTAGGTGCTATTAACTTTATTTCTACTGTTGGGAATATGCGGTCTCCTGGTTTAGTTGCTGAGCGAATTCCTTTATTTGTTTGAGCTGTTACTGTAACAGCCGTGTTATTAGTTGCTGCTTTGCCAGTTTTAGCTGGTGCTATTACAATATTGCTTACTGATCGTAATCTGAATACTTCATTTTTTGATCCAACGGGGGGGGGAGATCCTATTTTGTATATACATTTGTTTNNNNNNATCTAATCTCCACAATTATCACATATTTATTAATTTTATTAGGCGTGGCATTTTTTACTTTACTAGAACGAAAAGCTCTTGGGTATTTTCAAATTCGAAAAGGCCCTAATAAACTAGGAATTATTGGTATTCCTCAACCCTTAGCAGACGCCTTAAAACTTTTTATTAAAGAATGAGTTACTCCTACATCTTCTAACTTTCTCCCCTTTATCATAACCCCGACAATTATACTTGTTTTAGCCTTAAGAATATGACAATTGTTCCCCTCTTTAATACTATCAACCCAACTTACACTAGGGATGCTTTTGTTTTTATGCATCTCCTCATTAGCTGTTTATACAACACTTATAGCAGGCTGGTCATCAAACTCTAAATATGCTTTACTTGGAGCTATTCGAGCCATAGCTCAAACAATCTCTTACGAAGTCACTATAACCTTAATTATTATCTTTTATTTATTTTTAACAATAAAAATAGACATTGTAAGAATTCGAATGACAAATATATCTGCTTGAGCACTCACACTTTTTCTACCATTAAGAGCTATATGGTTAGCAGTTATTCTTGCAGAGACAAACCGAGCCCCCTTTGATTTTGCAGAAGGAGAATCAGAATTAGTTTCAGGGTTCAACATCGAATATGGAAGAGCTGGATTTGCCTTTTTATTTATAGCAGAATACAGAAATATCTTAATAATAAGCCTTATAACCTCATGCCTATTAACAAGCACATTAATAATATCCATCCCAGTAGCCATTATCTTCTTGTGAGCCCGAGCAACCTTACCACGCTACCGATATGACCTTCTAATAGCAATAGCCTGAAAATCATTCTTACCTTTAAGGCTAGCTATCCTAATAGCCCTAAGAC
Alasmidonta_arcula_AarcSav011 ----TAGGTGAACCTGCGGAAGGATCATTACC-AAAAACTGT-AAAAGAAAGCTCCGAGTTGGCTTT--TC---TTTTTAC-AAGCGGGACAA----GCACGCACG----AGAA--AACC---GAAAAAAAGACTGGGTTGCGGAGGTGACAAGAGCGCTTCCTTCTCGGTCTCTAAAC--AAGTGTAGATCCATGGCCG---TTTGTC--GGGGGTACCTAAGTCCGAAGTAGGCCCGCATGCTTCGGCGGGGCATGTTCGACGAGAGCTTGGGTACAGCGATGGTTTAAAGATAGAGCTTCCAGCTACG--CCCCCGCCAC-TTTTCC-TTTTCCGCCTCGTGCGGTTTTATCTTTGCGTTATC-AATGTCTC-----AAAACATCG-------AAAAGCAGAGAGG-CGTGTGTGT---------GTGCG-----GTGTGTGGTACTAGTCCTTCTTATCGACGAGC-TC--TTGTCAATTTGCTCGGGC-AG------ACCC---CTGC---TGCT------ACTACACCCTG-----TCGG-TTCGATGC--GGGATCGATCCGTCTCGTTCGTTGCCGGACGGCCAATCGATTCTAATCC-TTGCAAGCCC-AGCTCT-GGGGCGAGAAAGGAAATTACTCTAAGCGGTGGATCACTCGGCTCGTGGGTCGATGAATACTTTATATTTGTTATTTGCTTTGTGGTCGGGTTTAATTGGGTTGGCTTTAAGACTTTTAATCCGAGCTGAATTAGGGCAACCAGGAAGGTTATTAGGCGATGATCAGTTGTATAATGTGATTGTTACGGCTCATGCTTTTATAATAATTTTTTTTCTGGTGATACCTATGATAATTGGGGGATTTGGTAATTGGCTTATTCCTTTGATAATTGGTGCTCCTGATATGGCTTTTCCTCGGTTGAATAATTTAAGATTTTGACTTCTTGTACCGGCTTTATTTTTATTATTAAGATCTTCATTGGTGGAAAGTGGTGTGGGTACTGGTTGGACAGTATATCCTCCTTTATCTGGGAATGTTGCTCATTCCGGGGCTTCTGTAGATTTAGCTATTTTTTCTTTACATCTTGCTGGTGCTTCATCAATTTTAGGTGCTATTAACTTTATTTCTACTGTTGGGAATATGCGGTCTCCTGGTTTAGTTGCTGAGCGAATTCCTTTATTTGTTTGAGCTGTTACTGTAACAGCCGTGTTATTAGTTGCTGCTTTGCCAGTTTTAGCTGGTGCTATTACAATATTGCTTACTGATCGTAATCTGAATACTTCATTTTTTGATCCAACGGGGGGGGGAGATCCTATTTTGTATATACATTTGTTTCTCAACATCTAATCTCCACAATTATCACATATTTATTAATTTTATTAGGCGTGGCATTTTTTACTTTACTAGAACGAAAAGCTCTTGGGTATTTTCAAATTCGAAAAGGCCCTAATAAACTAGGAATTATTGGTATTCCTCAACCCTTAGCAGACGCCTTAAAACTTTTTATTAAAGAATGAGTTACTCCTACATCTTCTAACTTTCTCCCCTTTATCATAACCCCGACAATTATACTTGTTTTAGCCTTAAGAATATGACAATTGTTCCCCTCTTTAATACTATCAACCCAACTTACACTAGGGATGCTTTTGTTTTTATGCATCTCCTCATTAGCTGTTTATACAACACTTATAGCAGGCTGGTCATCAAACTCTAAATATGCTTTACTTGGAGCTATTCGAGCCATAGCTCAAACAATCTCTTACGAAGTCACTATAACCTTAATTATTATCTTTTATTTATTTTTAACAATAAAAATAGACATTGTAAGAATTCGAATGACAAATATATCTGCTTGAGCACTCACACTTTTTCTACCATTAAGAGCTATATGGTTAGCAGTTATTCTTGCAGAGACAAACCGAGCCCCCTTTGATTTTGCAGAAGGAGAATCAGAATTAGTTTCAGGGTTCAACATCGAATATGGAAGAGCTGGATTTGCCTTTTTATTTATAGCAGAATACAGAAATATCTTAATAATAAGCCTTATAACCTCATGCCTATTAACAAGCACATTAATAATATCCATCCCAGTAGCCATTATCTTCTTGTGAGCCCGAGCAACCTTACCACGCTACCGATATGACCTTCTAATAGCAATAGCCTGAAAATCATTCTTACCTTTAAGGCTAGCTATCCTAATAGCCCTAAGNN
Alasmidonta_arcula_AarcSav012 ---GTAGGTGAACCTGCGGAAGGATCATTACC-AAAAACTGT-AAAAGAAAGCTCCGAGTTGGCTTT--TC---TTTTTAC-AAGCGGGACAA----GCACGCACG----AGAA--AACC---GAAAAAAAGACTGGGTTGCGGAGGTGACAAGAGCGCTTCCTTCTCGGTCTCTAAAC--AAGTGTAGATCCATGGCCG---TTTGTC--GGGGGTACCTAAGTCCGAAGTAGGCCCGCATGCTTCGGCGGGGCATGTTCGACGAGAGCTTGGGTACAGCGATGGTTTAAAGATAGAGCTTCCAGCTACG--CCCCCGCCAC-TTTTCC-TTTTCCGCCTCGTGCGGTTTTATCTTTGCGTTATC-AATGTCTC-----AAAACATCG-------AAAAGCAGAGAGG-CGTGTGTGT---------GTGCG-----GTGTGTGGTACTAGTCCTTCTTATCGACGAGC-TC--TTGTCAATTTGCTCGGGC-AG------ACCC---CTGC---TGCT------ACTACACCCTG-----TCGG-TTCGATGC--GGGATCGATCCGTCTCGTTCGTTGCCGGACGGCCAATCGATTCTAATCC-TTGCAAGCCC-AGCTCT-GGGGCGAGAAAGGAA------------------------------------------TACTTTATATTTGTTATTTGCTTTGTGGTCGGGTTTAATTGGGTTGGCTTTAAGACTTTTAATCCGAGCTGAATTAGGGCAACCAGGAAGGTTATTAGGCGATGATCAGTTGTATAATGTGATTGTTACGGCTCATGCTTTTATAATAATTTTTTTTCTGGTAATACCTATGATAATTGGGGGATTTGGTAATTGGCTTATTCCTTTGATAATTGGTGCTCCTGATATGGCTTTTCCTCGGTTGAATAATTTAAGATTTTGACTTCTTGTACCGGCTTTATTTTTATTATTAAGATCTTCATTGGTGGAAAGTGGTGTGGGTACTGGTTGGACAGTATATCCTCCTTTATCTGGGAATGTTGCTCATTCCGGGGCTTCTGTAGATTTAGCTATTTTTTCTTTACATCTTGCTGGTGCTTCATCAATTTTAGGTGCTATTAACTTTATTTCTACTGTTGGGAATATGCGGTCTCCTGGTTTAGTTGCTGAGCGAATTCCTTTATTTGTTTGAGCTGTTACTGTAACAGCCGTGTTATTAGTTGCTGCTTTGCCAGTTTTAGCTGGTGCTATTACAATATTGCTTACTGATCGTAATCTGAATACTTCATTTTTTGATCCAACGGGGGGGGGAGATCCTATTTTGTATATACATTTGTTTCTCAACATCTAATCTCCACGATTATCACATATTTATTAATTTTATTAGGCGTGGCATTTTTTACTTTACTAGAACGAAAAGCTCTTGGGTATTTTCAAATTCGAAAAGGCCCTAATAAACTAGGAATTATTGGTATTCCTCAACCCTTAGCAGACGCCTTAAAACTTTTTATTAAAGAATGAGTTACTCCTACATCTTCTAACTTTCTCCCCTTTATCATAACCCCGACAATTATACTTGTTTTAGCCTTAAGAATATGACAATTGTTCCCCTCTTTAATACTATCAACCCAACTTACACTAGGGATGCTTTTGTTTTTATGCATCTCCTCATTAGCTGTTTATACAACACTTATAGCAGGCTGGTCATCAAACTCTAAATATGCTTTACTTGGAGCTATTCGAGCCATAGCTCAAACAATCTCTTACGAAGTCACTATAACCTTAATTATTATCTTTTATTTATTTTTAACAATAAAAATAGACATTGTAAGAATTCGAATGACAAATATATCTGCTTGAGCACTCACACTTTTTCTACCATTAAGAGCTATATGGTTAGCAGTTATTCTTGCAGAGACAAACCGAGCCCCCTTTGATTTTGCAGAAGGAGAATCAGAATTAGTTTCAGGGTTCAACATCGAATATGGAAGAGCTGGATTTGCCTTTTTATTTATAGCAGAATACAGAAATATCTTAATAATAAGCCTTATAACCTCATGCCTATTAACAAGTACATTAATAATATCCATCCCAGTAGCCATTATCTTCTTGTGAGCCCGAGCAACCTTACCACGCTACCGATATGACCTTCTAATAGCAATAGCCTGAAAATCATTCTTACCTTTAAGGCTAGCTATCCTAATAGCCCTAANNN
Alasmidonta_arcula_AarcSav013 ----TAGGTGAACCTGCGGAAGGATCATTACC-AAAAACTGT-AAAAGAAAGCTCCGAGTTGGCTTT--TC---TTTTTAC-AAGCGGGACAA----GCACGCACG----AGAA--AACC---GAAAAAAAGACTGGGATGCGGAGGTGACAAGAGCGCTTCCTACTCGGTCTCTAAAC--AAGTGTAGATCCATGGCCG---TTTGTC--GGGGGTACCTAAGTCCGAAGTAGGCCCGCATGCTTCGGCGGGGCATGTTCGACGAGAGCTTGGGTACAGCGATGGTTTAAAGATAGAGCTTCCAGCTACG--CCCCCGCCAC-TTTTCC-TTTTCCGCCTCGTGCGGTTTTATCTTTGCGTTATC-AATGTCTC-----AAAACATCG-------AAAAGCAGAGAGG-CGTGTGTGT---------GTGCG-----GTGTGTGGTACTAGTCCTTCTTATCGACGAGC-TC--TTGTCAATTTGCTCGGGC-AG------ACCC---CTGC---TGCT------ACTACACCCTG-----TCGG-TTCGATGC--GGGATCGATCCGTCTCGTTCGTTGCCGGACGGCCAATCGATTCTAATCC-TTGCAAGCCC-AGCTCT-GGGGCGAGAAAGGAAATTACTCTAAGCGGTGGATCACTCGGCTCGTGGGTCGATGA-NNNNNNNNNNNNNNNNNNNNNNNNNTGGTCGGGTTTAATTGGGTTGGCTTTAAGACTTTTAATCCGAGCTGAATTAGGGCAACCAGGAAGGTTATTAGGCGATGATCAGTTGTATAATGTGATTGTTACGGCTCATGCTTTTATAATAATTTTTTTTCTGGTGATACCTATGATAATTGGGGGATTTGGTAATTGGCTTATTCCTTTGATAATTGGTGCTCCTGATATGGCTTTTCCTCGGTTGAATAATTTAAGATTTTGACTTCTTGTACCGGCTTTATTTTTATTATTAAGATCTTCATTGGTGGAAAGTGGTGTGGGTACTGGTTGGACAGTATATCCTCCTTTATCTGGGAATGTTGCTCATTCCGGGGCTTCTGTAGATTTAGCTATTTTTTCTTTACATCTTGCTGGTGCTTCATCAATTTTAGGTGCTATTAACTTTATTTCTACTGTTGGGAATATGCGGTCTCCTGGTTTAGTTGCTGAGCGAATTCCTTTATTTGTTTGAGCTGTTACTGTAACAGCCGTGTTATTAGTTGCTGCTTTGCCAGTTTTAGCTGGTGCTATTACAATATTGCTTACTGATCGTAATCTGAATACTTCATTTTTTGATCCAACGGGGGGGGGAGATCCTATTTTGTATATACATTTGTTTCTCAACATCTAATCTCCACAATTATCACATATTTATTAATTTTATTAGGCGTGGCATTTTTTACTTTACTAGAACGAAAAGCTCTTGGGTATTTTCAAATTCGAAAAGGCCCTAATAAACTAGGAATTATTGGTATTCCTCAACCCTTAGCAGACGCCTTAAAACTTTTTATTAAAGAATGAGTTACTCCTACATCTTCTAACTTTCTCCCCTTTATCATAACCCCGACAATTATACTTGTTTTAGCCTTAAGAATATGACAATTGTTCCCCTCTTTAATACTATCAACCCAACTTACACTAGGGATGCTTTTGTTTTTATGCATCTCCTCATTAGCTGTTTATACAACACTTATAGCAGGCTGGTCATCAAACTCTAAATATGCTTTACTTGGAGCTATTCGAGCCATAGCTCAAACAATCTCTTACGAAGTCACTATAACCTTAATTATTATCTTTTATTTATTTTTAACAATAAAAATAGACATTGTAAGAATTCGAATGACAAATATATCTGCTTGAGCACTCACACTTTTTCTACCATTAAGAGCTATATGGTTAGCAGTTATTCTTGCAGAGACAAACCGAGCCCCCTTTGATTTTGCAGAAGGAGAATCAGAATTAGTTTCAGGGTTCAACATCGAATATGGAAGAGCTGGATTTGCCTTTTTATTTATAGCAGAATACAGAAATATCTTAATAATAAGCCTTATAACCTCATGCCTATTAACAAGCACATTAATAATATCCATCCCAGTAGCCATTATCTTCTTGTGAGCCCGAGCAACCTTACCACGCTACCGATATGACCTTCTAATAGCAATAGCCTGAAAATCATTCTTACCTTTAAGGCTAGCTATCCTAATAGCCCTAAGNN
Alasmidonta_arcula_AarcSav014 ---GTAGGTGAACCTGCGGAAGGATCATTACC-AAAAACTGT-AAAAGAAAGCTCCGAGTTGGCTTT--TC---TTTTTAC-AAGCGGGACAA----GCACGCACG----AGAA--AACC---GAAAAAAAGACTGGGTTGCGGAGGTGACAAGAGCGCTTCCTTCTCGGTCTCTAAAC--AAGTGTAGATCCATGGCCG---TTTGTC--GGGGGTACCTAAGTCCGAAGTAGGCCCGCATGCTTCGGCGGGGCATGTTCGACGAGAGCTTGGGTACAGCGATGGTTTAAAGATAGAGCTTCCAGCTACG--CCCCCGCCAC-TTTTCC-TTTTCCGCCTCGTGCGGTTTTATCTTTGCGTTATC-AATGTCTC-----AAAACATCG-------AAAAGCAGAGAGG-CGTGTGTGT---------GTGCG-----GTGTGTGGTACTAGTCCTTCTTATCGACGAGC-TC--TTGTCAATTTGCTCGGGC-AG------ACCC---CTGC---TGCT------ACTACACCCTG-----TCGG-TTCGATGC--GGGATCGATCCGTCTCGTTCGTTGCCGGACGGCCAATCGATTCTAATCC-TTGCAAGCCC-AGCTCT-GGGGCGAGAAAGGAAATTACTCTAAGCGGTGGATCACTCGGCTCG------------TACTTTATATTTGTTATTTGCTTTGTGGTCGGGTTTAATTGGGTTGGCTTTAAGACTTTTAATCCGAGCTGAATTAGGGCAACCAGGAAGGTTATTAGGCGATGATCAGTTGTATAATGTGATTGTTACGGCTCATGCTTTTATAATAATTTTTTTTCTGGTAATACCTATGATAATTGGGGGATTTGGTAATTGGCTTATTCCTTTGATAATTGGTGCTCCTGATATGGCTTTTCCTCGGTTGAATAATTTAAGATTTTGACTTCTTGTACCGGCTTTATTTTTATTATTAAGATCTTCATTGGTGGAAAGTGGTGTGGGTACTGGTTGGACAGTATATCCTCCTTTATCTGGGAATGTTGCTCATTCCGGGGCTTCTGTAGATTTAGCTATTTTTTCTTTACATCTTGCTGGTGCTTCATCAATTTTAGGTGCTATTAACTTTATTTCTACTGTTGGGAATATGCGGTCTCCTGGTTTAGTTGCTGAGCGAATTCCTTTATTTGTTTGAGCTGTTACTGTAACAGCCGTGTTATTAGTTGCTGCTTTGCCAGTTTTAGCTGGTGCTATTACAATATTGCTTACTGATCGTAATCTGAATACTTCATTTTTTGATCCAACGGGGGGGGGAGATCCTATTTTGTATATACATTTGTTTCTCAACATCTAATCTCCACGATTATCACATATTTATTAATTTTATTAGGCGTGGCATTTTTTACTTTACTAGAACGAAAAGCTCTTGGGTATTTTCAAATTCGAAAAGGCCCTAATAAACTAGGAATTATTGGTATTCCTCAACCCTTAGCAGACGCCTTAAAACTTTTTATTAAAGAATGAGTTACTCCTACATCTTCTAACTTTCTCCCCTTTATCATAACCCCGACAATTATACTTGTTTTAGCCTTAAGAATATGACAATTGTTCCCCTCTTTAATACTATCAACCCAACTTACACTAGGGATGCTTTTGTTTTTATGCATCTCCTCATTAGCTGTTTATACAACACTTATAGCAGGCTGGTCATCAAACTCTAAATATGCTTTACTTGGAGCTATTCGAGCCATAGCTCAAACAATCTCTTACGAAGTCACTATAACCTTAATTATTATCTTTTATTTATTTTTAACAATAAAAATAGACATTGTAAGAATTCGAATGACAAATATATCTGCTTGAGCACTCACACTTTTTCTACCATTAAGAGCTATATGGTTAGCAGTTATTCTTGCAGAGACAAACCGAGCCCCCTTTGATTTTGCAGAAGGAGAATCAGAATTAGTTTCAGGGTTCAACATCGAATATGGAAGAGCTGGATTTGCCTTTTTATTTATAGCAGAATACAGAAATATCTTAATAATAAGCCTTATAACCTCATGCCTATTAACAAGTACATTAATAATATCCATCCCAGTAGCCATTATCTTCTTGTGAGCCCGAGCAACCTTACCACGCTACCGATATGACCTTCTAATAGCAATAGCCTGAAAATCATTCTTACCTTTAAGGCTAGCTATCCTAATAGCCCTAAGNN
Alasmidonta_arcula_AarcSav015 ----TAGGTGAACCTGCGGAAGGATCATTACC-AAAAACTGT-AAAAGAAAGCTCCGAGTTGGCTTT--TC---TTTTTAC-AAGCGGGACAA----GCACGCACG----AGAA--AACC---GAAAAAAAGACTGGGATGCGGAGGTGACAAGAGCGCTTCCTTCTCGGTCTCTAAAC--AAGTGTAGATCCATGGCCG---TTTGTC--GGGGGTACCTAAGTCCGAAGTAGGCCCGCATGCTTCGGCGGGGCATGTTCGACGAGAGCTTGGGTACAGCGATGGTTTAAAGATAGAGCTTCCAGCTACG--CCCCCGCCAC-TTTTCC-TTTTCCGCCTCGTGCGGTTTTATCTTTGCGTTATC-AATGTCTC-----AAAACATCG-------AAAAGCAGAGAGG-CGTGTGTGT---------GTGCG-----GTGTGTGGTACTAGTCCTTCTTATCGACGAGC-TC--TTGTCAATTTGCTCGGGC-AG------ACCC---CTGC---TGCT------ACTACACCCTG-----TCGG-TTCGATGC--GGGATCGATCCGTCTCGTTCGTTGCCGGACGGCCAATCGATTCTAATCC-TTGCAAGCCC-AGCTCT-GGGGCGAGAAAGGAAATTACTCTAAGCGGTGGATCACTCGGCTCGTGGGTCGATG--TACTTTATATTTGTTATTTGCTTTGTGGTCGGGTTTAATTGGGTTGGCTTTAAGACTTTTAATCCGAGCTGAATTAGGGCAACCAGGAAGGTTATTAGGCGATGATCAGTTGTATAATGTGATTGTTACGGCTCATGCTTTTATAATAATTTTTTTTCTGGTGATACCTATGATAATTGGGGGATTTGGTAATTGGCTTATTCCTTTGATAATTGGTGCTCCTGATATGGCTTTTCCTCGGTTGAATAATTTAAGATTTTGACTTCTTGTACCGGCTTTATTTTTATTATTAAGATCTTCATTGGTGGAAAGTGGTGTGGGTACTGGTTGGACAGTATATCCTCCTTTATCTGGGAATGTTGCTCATTCCGGGGCTTCTGTAGATTTAGCTATTTTTTCTTTACATCTTGCTGGTGCTTCATCAATTTTAGGTGCTATTAACTTTATTTCTACTGTTGGGAATATGCGGTCTCCTGGTTTAGTTGCTGAGCGAATTCCTTTATTTGTTTGAGCTGTTACTGTAACAGCCGTGTTATTAGTTGCTGCTTTGCCAGTTTTAACTGGTGCTATTACAATATTGCTTACTGATCGTAATCTGAATACTTCATTTTTTGATCCAACGGGGGGGGGAGATCCTATTTTGTATATACATTTGTTTCTCAACATCTAATCTCCACAATTATCACATATTTATTAATTTTATTAGGCGTGGCATTTTTTACTTTACTAGAACGAAAAGCTCTTGGGTATTTTCAAATTCGAAAAGGCCCTAATAAACTAGGAATTATTGGTATTCCTCAACCCTTAGCAGACGCCTTAAAACTTTTTATTAAAGAATGAGTTACTCCTACATCTTCTAACTTTCTCCCCTTTATCATAACCCCGACAATTATACTTGTTTTAGCCTTAAGAATATGACAATTGTTCCCCTCTTTAATACTATCAACCCAACTTACACTAGGGATGCTTTTGTTTTTATGCATCTCCTCATTAGCTGTTTATACAACACTTATAGCAGGCTGGTCATCAAACTCTAAATATGCTTTACTTGGAGCTATTCGAGCCATAGCTCAAACAATCTCTTACGAAGTCACTATAACCTTAATTATTATCTTTTATTTATTTTTAACAATAAAAATAGACATTGTAAGAATTCGAATGACAAATATATCTGCTTGAGCACTCACACTTTTTCTACCATTAAGAGCTATATGGTTAGCAGTTATTCTTGCAGAGACAAACCGAGCCCCCTTTGATTTTGCAGAAGGAGAATCAGAATTAGTTTCAGGGTTCAACATCGAATATGGAAGAGCTGGATTTGCCTTTTTATTTATAGCAGAATACAGAAATATCTTAATAATAAGCCTTATAACCTCATGCCTATTAACAAGCACATTAATAATATCCATCCCAGTAGCCATTATCTTCTTGTGAGCCCGAGCAACCTTACCACGCTACCGATATGACCTTCTAATAGCAATAGCCTGAAAATCATTCTTACCTTTAAGGCTAGCTATCCTAATAGCCCTAAGGA
Alasmidonta_arcula_AarcSav016 --CGTAGGTGAACCTGCGGAAGGATCATTACC-AAAAACTGT-AAAAGAAAGCTCCGAGTTGGCTTT--TC---TTTTTAC-AAGCGGGACAA----GCACGCACG----AGAA--AACC---GAAAAAAAGACTGGGTTGCGGAGGTGACAAGAGCGCTTCCTTCTCGGTCTCTAAAC--AAGTGTAGATCCATGGCCG---TTTGTC--GGGGGTACCTAAGTCCGAAGTAGGCCCGCATGCTTCGGCGGGGCATGTTCGACGAGAGCTTGGGTACAGCGATGGTTTAAAGATAGAGCTTCCAGCTACG--CCCCCGCCAC-TTTTCC-TTTTCCGCCTCGTGCGGTTTTATCTTTGCGTTATC-AATGTCTC-----AAAACATCG-------AAAAGCAGAGAGG-CGTGTGTGT---------GTGCG-----GTGTGTGGTACTAGTCCTTCTTATCGACGAGC-TC--TTGTCAATTTGCTCGGGC-AG------ACCC---CTGC---TGCT------ACTACACCCTG-----TCGG-TTCGATGC--GGGATCGATCCGTCTCGTTCGTTGCCGGACGGCCAATCGATTCTAATCC-TTGCAAGCCC-AGCTCT-GGGGCGAGAAAGGAAATTACTCTAAGCGGTGGATCACTCGGCTCGTGGGTCGATG--NNNNNNNNNNNNNNNNNNNNNTTTGTGGTCGGGTTTAATTGGGTTGGCTTTAAGACTTTTAATCCGAGCTGAATTAGGGCAACCAGGAAGGTTATTAGGCGATGATCAGTTGTATAATGTGATTGTTACGGCTCATGCTTTTATAATAATTTTTTTTCTGGTAATACCTATGATAATTGGGGGATTTGGTAATTGGCTTATTCCTTTGATAATTGGTGCTCCTGATATGGCTTTTCCTCGGTTGAATAATTTAAGATTTTGACTTCTTGTACCGGCTTTATTTTTATTATTAAGATCTTCATTGGTGGAAAGTGGTGTGGGTACTGGTTGGACAGTATATCCTCCTTTATCTGGGAATGTTGCTCATTCCGGGGCTTCTGTAGATTTAGCTATTTTTTCTTTACATCTTGCTGGTGCTTCATCAATTTTAGGTGCTATTAACTTTATTTCTACTGTTGGGAATATGCGGTCTCCTGGTTTAGTTGCTGAGCGAATTCCTTTATTTGTTTGAGCTGTTACTGTAACAGCCGTGTTATTAGTTGCTGCTTTGCCAGTTTTAGCTGGTGCTATTACAATATTGCTTACTGATCGTAATCTGAATACTTCATTTTTTGATCCAACGGGGGGGGGAGNNNNNNNNNNNNNNNNNNNNNNNNNNCTCAACATCTAATCTCCACGATTATCACATATTTATTAATTTTATTAGGCGTGGCATTTTTTACTTTACTAGAACGAAAAGCTCTTGGGTATTTTCAAATTCGAAAAGGCCCTAATAAACTAGGAATTATTGGTATTCCTCAACCCTTAGCAGACGCCTTAAAACTTTTTATTAAAGAATGAGTTACTCCTACATCTTCTAACTTTCTCCCCTTTATCATAACCCCGACAATTATACTTGTTTTAGCCTTAAGAATATGACAATTGTTCCCCTCTTTAATACTATCAACCCAACTTACACTAGGGATGCTTTTGTTTTTATGCATCTCCTCATTAGCTGTTTATACAACACTTATAGCAGGCTGATCATCAAACTCTAAATATGCTTTACTTGGAGCTATTCGAGCCATAGCTCAAACAATCTCTTACGAAGTCACTATAACCTTAATTATTATCTTTTATTTATTTTTAACAATAAAAATAGACATTGTAAGAATTCGAATGACAAATATATCTGCTTGAGCACTCACACTTTTTCTACCATTAAGAGCTATATGGTTAGCAGTTATTCTTGCAGAGACAAACCGAGCCCCCTTTGATTTTGCAGAAGGAGAATCAGAATTAGTTTCAGGGTTCAACATCGAATATGGAAGAGCTGGATTTGCCTTTTTATTTATAGCAGAATACAGAAATATCTTAATAATAAGCCTTATAACCTCATGCCTATTAACAAGTACATTAATAATATCCATCCCAGTAGCCATTATCTTCTTGTGAGCCCGAGCAACCTTACCACGCTACCGATATGACCTTCTAATAGCAATAGCCTGAAAATCATTCTTACCTTTAAGGCTAGCTATCCTAATAGCCCTAAGAN
Alasmidonta_arcula_AarcSav017 --CGTAGGTGAACCTGCGGAAGGATCATTACC-AAAAACTGT-AAAAGAAAGCTCCGAGTTGGCTTT--TC---TTTTTAC-AAGCGGGACAA----GCACGCACG----AGAA--AACC---GAAAAAAAGACTGGGTTGCGGAGGTGACAAGAGCGCTTCCTTCTCGGTCTCTAAAC--AAGTGTAGATCCATGGCCG---TTTGTC--GGGGGTACCTAAGTCCGAAGTAGGCCCGCATGCTTCGGCGGGGCATGTTCGACGAGAGCTTGGGTACAGCGATGGTTTAAAGATAGAGCTTCCAGCTACG--CCCCCGCCAC-TTTTCC-TTTTCCGCCTCGTGCGGTTTTATCTTTGCGTTATC-AATGTCTC-----AAAACATCG-------AAAAGCAGAGAGG-CGTGTGTGT---------GTGCG-----GTGTGTGGTACTAGTCCTTCTTATCGACGAGC-TC--TTGTCAATTTGCTCGGGC-AG------ACCC---CTGC---TGCT------ACTACACCCTG-----TCGG-TTCGATGC--GGGATCGATCCGTCTCGTTCGTTGCCGGACGGCCAATCGATTCTAATCC-TTGCAAGCCC-AGCTCT-GGGGCGAGAAAGGAAA-TACTCTAAGCG-----------------------------TACTTTATATTTGTTATTTGCTTTGTGGTCGGGTTTAATTGGGTTGGCTTTAAGACTTTTAATCCGAGCTGAATTAGGGCAACCAGGAAGGTTATTAGGCGATGATCAGTTGTATAATGTGATTGTTACGGCTCATGCTTTTATAATAATTTTTTTTCTGGTAATACCTATGATAATTGGGGGATTTGGTAATTGGCTTATTCCTTTGATAATTGGTGCTCCTGATATGGCTTTTCCTCGGTTGAATAATTTAAGATTTTGACTTCTTGTACCGGCTTTATTTTTATTATTAAGATCTTCATTGGTGGAAAGTGGTGTGGGTACTGGTTGGACAGTATATCCTCCTTTATCTGGGAATGTTGCTCATTCCGGGGCTTCTGTAGATTTAGCTATTTTTTCTTTACATCTTGCTGGTGCTTCATCAATTTTAGGTGCTATTAACTTTATTTCTACTGTTGGGAATATGCGGTCTCCTGGTTTAGTTGCTGAGCGAATTCCTTTATTTGTTTGAGCTGTTACTGTAACAGCCGTGTTATTAGTTGCTGCTTTGCCAGTTTTAGCTGGTGCTATTACAATATTGCTTACTGATCGTAATCTGAATACTTCATTTTTTGATCCAACGGGGGGGGGAGATCCTATTTTGTATATACATTTGTTTNTCAACATCTAATCTCCACGATTATCACATATTTATTAATTTTATTAGGCGTGGCATTTTTTACTTTACTAGAACGAAAAGCTCTTGGGTATTTTCAAATTCGAAAAGGCCCTAATAAACTAGGAATTATTGGTATTCCTCAACCCTTAGCAGACGCCTTAAAACTTTTTATTAAAGAATGAGTTACTCCTACATCTTCTAACTTTCTCCCCTTTATCATAACCCCGACAATTATACTTGTTTTAGCCTTAAGAATATGACAATTGTTCCCCTCTTTAATACTATCAACCCAACTTACACTAGGGATGCTTTTGTTTTTATGCATCTCCTCATTAGCTGTTTATACAACACTTATAGCAGGCTGGTCATCAAACTCTAAATATGCTTTACTTGGAGCTATTCGAGCCATAGCTCAAACAATCTCTTACGAAGTCACTATAACCTTAATTATTATCTTTTATTTATTTTTAACAATAAAAATAGACATTGTAAGAATTCGAATGACAAATATATCTGCTTGAGCACTCACACTTTTTCTACCATTAAGAGCTATATGGTTAGCAGTTATTCTTGCAGAGACAAACCGAGCCCCCTTTGATTTTGCAGAAGGAGAATCAGAATTAGTTTCAGGGTTCAACATCGAATATGGAAGAGCTGGATTTGCCTTTTTATTTATAGCAGAATACAGAAATATCTTAATAATAAGCCTTATAACCTCATGCCTATTAACAAGTACATTAATAATATCCATCCCAGTAGCCATTATCTTCTTGTGAGCCCGAGCAACCTTACCACGCTACCGATATGACCTTCTAATAGCAATAGCCTGAAAATCATTCTTACCTTTAAGGCTAGCTATCCTAATAGCCCTAAGAC
Utterbackiana_heardi_AheaApa006 TTCGTAGGTGAACCTGCGGAAGGATCATTACC--AAAACTGT-AAAAGAAAGCTCCGAGTTGGCTTT--TC---TTTTTAC-GAACGGGACAA----GCACGCACG----A-----------AAAAAAAAAGACTGGGTTGCGGAGGTGACAAGAGCGCTTCCTTCTTGGTCTCTAAAC--GAGTGTAGATCCATGGCCG---TTGGTC--GGGGGTACCTAGGTCCGAAGTAGGCCCGCATGCTTCGGCGGGGCATGTTCGACGAGAGCTTGGGTACAGCGATGGTTTAAAGATAGAGCTTCCAGCTACG--CCCCCGCCAC-TTTTCC-TTTTCCGCCTCGTGCGGTTTTATCTTTGCGTTACC-AATGTCTC-----AAAACATCG-------AAAAGCAGAGAGG-CGTTTGTGG----------------------TGTGGTACTTGTCCTTCTTATCGACGAGC-TC--TTGTCGATTTGCTCGGGC-AG------ACCC---C----------------CTACTACCCTC-----TCGG-TTCGATGC--GGGATCGATCCGTCTCGTTCGTTGCCGGACGGCCAATCGATTCTAATCC-TTGCAAGCCC-AGCTCT--GGGCGAGAAAGGAAATTACTCTAAGCGGTGGATCACTCGGCTCGTGGGTC------NNNNNNNTATTTATTGCTGGCTTTGTGATCTGGTTTAATTGGGTTATCTCTTAGCCTATTAATCCGGGCTGAGCTAGGTCAGCCCGGAAGTTTATTAGGGGATGATCAGTTATATAACGTGATTGTAACGGCTCATGCTTTTATAATAATTTTTTTTCTCGTAATACCTATAATGATCGGAGGATTTGGTAATTGACTTATTCCTTTAATAATTGGCGCTCCTGATATAGCTTTTCCTCGATTAAATAATTTGAGGTTTTGGCTTCTATTACCGGCTTTGTTTTTGTTATTAAGGTCCTCATTAGTAGAAAGCGGTGTTGGTACTGGGTGAACTGTATATCCTCCTTTATCTAGAAATGTTGCTCACTCTGGAGCTTCGGTAGATTTGGCTATTTTCTCCCTTCACCTTGCTGGTGCTTCATCAATTTTGGGTGCCATTAATTTTATTTCTACTGTTGGCAATATACGATCTCCTGGTTTGGTTGCTGAACGAATTCCATTATTTGTTTGAGCTGTGGCTATTACAGCTGTGTTACTAGTTGCTGCTTTACCTGTTTTAGCTGGTGCTATTACAATATTACTAACTGATCGTAATTTAAACACTTCTTTCTTTGATCCTACAGGGGGCGGAGATCCCATTTTANNNNNNNNNNNNNNNNNNNNNNNNNNNNNNNNNNNNNNNNNNNNNNNNNNNNNNNNNNNNTGAGTGGGGCATTTTTTACTTTATTAGAACGAAAGGCTCTTGGGTTTTTTCAAATCCGGAAAGGCCCTAATAAACTAGGAATTATAGGTATTCCTCAGCCTTTAGCAGATGCCTTAAAACTTTTTGTTAAAGAATGGGTCACCCCTATGTCTTCCAATTTTCTTCCATTTATCTTAACCCCAACCATTATACTCATTTTGGCTTTAAGAATATGACAACTATTCCCCTCTTTCATATTATCAGCTCAAATTACACTTGGAATACTCCTCTTCCTATGTATTTCCTCATTAGCTGTATACACAACACTCATAGCAGGCTGGTCATCAAACTCCAAGTACGCGCTACTTGGGGCAATTCGATCCATGGCTCAAACAATTTCCTATGAAGTAACTATAACCTTAATTATTATTTTTTATCTATTTCTGACAATACAAATAGATATTGTAAGAATCCGTACAACAAACATGTGTATTTGGGCAGCCGCCCTATTTTTTCCATTAATAGTTATGTGGTTAGCAGTTATTTTTGCAGAAACAAACCGAGCCCCTTTTGATTTTGCGGAAGGAGAATCAGAGCTAGTCTCAGGATTTAATATTGAGTATGGAGGAGCAGGATTTGCCTTTCTGTTTATAGCAGAATACAGAAGTAATTTAAATATAAGCCTTATAACATCCTGCCTGTTAACAAGTACGTTANNNNNNNNNNNNNNNNNNNNNNNNNNNNNNNNNNNNNNNNNNNNNNNNNNNNNNNNNNNNNNNNNNNNNNNNNNNNNNNNNNNNNNNNNNNNNNNNNNNNNNNNNNNNNNNNNNNNNNNNNNNNNNNNNNNNNNNN
Utterbackiana_heardi_AheaApa012 --CGTAGGTGAACCTGCGGAAGGATCATTACC--AAAACTGT-AAAAGAAAGCTCCGAGTTGGCTTT--TC---TTTTTAC-GAACGGGACAA----GCACGCACG----A-----------AAAAAAAAAGACTGGGTTGCGGAGGTGACAAGAGCGCTTCCTTCTTGGTCTCTAAAC--GAGTGTAGATCCATGGCCG---TTGGTC--GGGGGTACCTAGGTCCGAAGTAGGCCCGCATGCTTCGGCGGGGCATGTTCGACGAGAGCTTGGGTACAGCGATGGTTTAAAGATAGAGCTTCCAGCTACG--CCCCCGCCAC-TTTTCC-TTTTCCGCCTCGTGCGGTTTTATCTTTGCGTTACC-AATGTCTC-----AAAACATCG-------AAAAGCAGAGAGG-CGTTTGTGG----------------------TGTGGTACTTGTCCTTCTTATCGACGAGC-TC--TTGTCGATTTGCTCGGGC-AG------ACCC---C----------------CTACTACCCTC-----TCGG-TTCGATGC--GGGATCGATCCGTCTCGTTCGTTGCCGGACGGCCAATCGATTCTAATCC-TTGCAAGCCC-AGCTCT--GGGCGAGAAAGGAAATTACTCTAAGCGGGGGATCACTCGGCTCGGGGGTC------NNNNNNNTATTTATTGCTGGCTTTGTGATCTGGTTTAATTGGGTTATCTCTTAGCCTATTAATCCGGGCTGAGCTAGGTCAGCCCGGAAGTTTATTAGGGGATGATCAGTTATATAACGTGATTGTAACGGCTCATGCTTTTATAATAATTTTTTTTCTCGTAATACCTATAATGATCGGAGGATTTGGTAATTGACTTATTCCTTTAATAATTGGCGCTCCTGATATAGCTTTTCCTCGATTAAATAATTTGAGGTTTTGGCTTCTATTACCGGCTTTGTTTTTGTTATTAAGGTCCTCATTAGTAGAAAGCGGTGTTGGTACTGGGTGAACTGTATATCCTCCTTTATCTAGAAATGTTGCTCACTCTGGAGCTTCGGTAGATTTGGCTATTTTCTCCCTTCACCTTGCTGGTGCTTCATCAATTTTGGGTGCCATTAATTTTATTTCTACTGTTGGCAATATACGATCTCCTGGTTTGGTTGCTGAACGAATTCCATTATTTGTTTGAGCTGTGGCTATTACAGCTGTGTTACTAGTTGCTGCTTTACCTGTTTTAGCTGGTGCTATTACAATATTACTAACTGATCGTAATTTAAACACTTCTTTCTTTGATCCTACAGGGGGCGGAGATCCCATTTTATACNNNNNNNNNNNNCTCAACACCTTATTTCCACTCTTATTACGTATTTATTAATTTTGTTGAGTGTGGCATTTTTTACTTTATTAGAACGAAAGGCTCTTGGGTTTTTTCAAATCCGGAAAGGCCCTAATAAACTAGGAATTATAGGTATTCCTCAGCCTTTAGCAGATGCCTTAAAACTTTTTGTTAAAGAATGGGTCACCCCTATGTCTTCCAATTTTCTTCCATTTATCTTAACCCCAACCATTATACTCATTTTGGCTTTAAGAATATGACAACTATTCCCCTCTTTCATATTATCAGCTCAAATTACACTTGGAATACTCCTCTTCCTATGTATTTCCTCATTAGCTGTATACACAACACTCCTAGCAGGCTGGTCATCAAACTCCAAGTACGCGCTACTTGGGGCAATTCGATCCATGGCTCAAACAATTTCCTATGAAGTAACTATAACCTTAATTATTATTTTTTACCTATTTCTGACAATACAAATAGATATTGTAAGAATCCGTACAACAAACATGTGTATTTGGGCAGCCGCCCTATTTTTTCCATTAATAGTTATGTGGTTAGCAGTTATTTTTGCAGAAACAAACCGAGCCCCTTTTGATTTTGCGGAAGGAGAATCAGAGCTAGTCTCAGGATTTAATATTGAGTATGGAGGAGCAGGATTTGCCTTTCTGTTTATAGCAGAATACAGAAGTATTTTAATAATAAGCCTTATAACATCCTGCCTGTTAACAAGTACGTTAATAATATCAATCCCAGTAGCCATTACCTTTTTATGAGCCCGAGCAACCTTACCACGCNNNNNNNNNNNNNNNNNNNNNNNNNNNNNNNNNNNNNNNNNNNNNNNNNNNNNNNNNNNNNNNNNNNNNNNNNNNNNNN
Alasmidonta_uwharriensis__Alas_1 TCCGTAGGTGAACCTGCGGAAGGATCATTACC-AAAAACTGT-AAAAGAAAGCTCCGAGTTAGCTTT--TC---TTCTTAC-AAGCGGGACAA----GCACGCACG----AGAA--AACC-GAATAAAACAGACTGGGTTGCGGAGGCGACAAGAGCGCTTCCTTCTCGGTCTCTAAAC--AAGTGTAGATCCATGGCCG---TTTGTC--GGGGGTACCTAAGTCCGAAGTAGGCCCGCATGCTTCGGCGGGGCATGTTCGACGAGAGCTTGGGTACAGCGATGGTTTAAAGATAGAGCTTCCAGCTACG--CCCCCGCCAC-TTTTCC-TTTTCCGCCTCGTGCGGTTTTATCTTTGCGTTATC-AATGTCTC-----AAAACATCGA------AAAAGCAGAGAG-------GTGT---------GTGTG-----GTGTGTGGTACTAGTCTTTCTTATCGACGAGC-TC--TTGTCGATTTGCTCGGGC-AAG-----ACCA---CTGC---TACT------ACTACACCCTG-----TCGG-TTCGATGC--GGGATCGATCCGTCTCGTTCGTTGCCGGACGGCCAATCGATTCTAATCC-TTGCAAGCCC-AGCTCT-GGGGCGAGAAAGGAA------------------------------------------TACTTTATATTTATTGTTTGCTTTGTGGTCAGGTTTAATTGGGTTGGCTTTAAGGCTTTTAATTCGAGCTGAATTGGGGCAACCAGGAAGGTTATTAGGCGATGATCAGTTGTATAATGTGATTGTTACGGCTCATGCTTTTATAATAATTTTTTTTCTGGTGATACCTATAATGATTGGGGGATTTGGTAATTGGCTTATTCCTTTGATAATTGGTGCTCCTGATATGGCTTTCCCTCGGCTAAATAACTTAAGATTTTGACTTCTTGTACCAGCTTTGTTTTTGTTACTAAGGTCTTCATTGGTGGAAAGTGGTGTAGGTACTGGTTGAACAGTATATCCTCCCTTATCCGGGAATGTTGCTCATTCAGGGGCTTCTGTTGATTTAGCTATCTTTTCTTTACATCTTGCCGGTGCTTCATCAATCTTAGGTGCTATTAATTTTATTTCCACTGTTGGAAATATGCGGTCTCCTGGCTTGGTTGCTGAGCGAATTCCTTTATTTGTTTGGGCTGTTACAGTAACAGCTGTGTTGCTGGTTGCTGCTTTGCCAGTTTTGGCTGGTGCTATTACAATGTTGCTTACTGATCGTAATTTGAATACTTCGTTTTTTGACCCTACAGGGGGAGGGGATCCTATTTTGTATATGCATTTGTTTCTCAACACCTAATCTCCACGATTATCACATATTTATTAATTTTATTGGGAGTGGCATTTTTTACTTTACTAGAACGAAAAGCTCTTGGATATTTTCAAATTCGAAAAGGCCCTAATAAGCTAGGGATTATTGGCATTCCTCAACCCTTAGCAGACGCCTTAAAACTTTTTATTAAAGAATGAGTCACTCCTATATCTTCTAACTTTCTCCCCTTTATCATAACTCCGACAGTTATACTTATCTTGGCCTTAAGAATATGACAATTGTTTCCTTCTTTTATACTATCAACCCAACTTACATTAGGAATGCTTCTATTCTTATGTATTTCTTCATTGGCTGTTTACACAACACTTATAGCAGGCTGGTCATCAAACTCTAAATATGCTTTACTTGGAGCTATTCGGGCCATAGCTCAAACAATTTCTTATGAAGTGACTATAACTTTAATTATTATCTTTTATTTATTTTTAACAATACACATAGATATTGTAAGAATCCGGATAACAAATATATCTGTTTGAGCAATCATACTTTTCTTACCATTAAGAGCCATATGATTAGCAGTTATCCTTGCAGAGACAAACCGAGCCCCCTTTGATTTTGCAGAAGGAGAATCAGAATTAGTTTCAGGATTCAACATCGAATATGGAAGAGCTGGATTTGCCTTTTTATTTATAGCGGAGTACAGAAATATTCTAATAATAAGCCTTATAACCTCATGCCTGTTAACAGGCACACTAATAACATCTATCCCAGTGGCCGTTATCTTCTTATGGGCCCGAGCAACCTTACCACGCTACCGATATGATCTTCTAATGGCAATAGCCTGAAAATCATTCCTACCTTTAAGGCTAGCTATTTTAATGGCCCTAACAC
Alasmidonta_uwharriensis_Alas_2 TCCGTAGGTGAACCTGCGGAAGGATCATTACC-AAAAACTGT-AAAAGAAAGCTCCGAGTTAGCTTT--TC---TTCTTAC-AAGCGGGACAA----GCACGCACG----AGAA--AACC-GAATAAAACAGACTGGGTTGCGGAGGCGACAAGAGCGCTTCCTTCTCGGTCTCTAAAC--AAGTGTAGATCCATGGCCG---TTTGTC--GGGGGTACCTAAGTCCGAAGTAGGCCCGCATGCTTCGGCGGGGCATGTTCGACGAGAGCTTGGGTACAGCGATGGTTTAAAGATAGAGCTTCCAGCTACG--CCCCCGCCAC-TTTTCC-TTTTCCGCCTCGTGCGGTTTTATCTTTGCGTTATC-AATGTCTC-----AAAACATCGA------AAAAGCAGAGA-----------------------GTG-----GTGTGTGGTACTAGTCTTTCTTATCGACGAGC-TC--TTGTCGATTTGCTCGGGC-AAG-----ACCA---CTGC---TACT------ACTACACCCTG-----TCGG-TTCGATGC--GGGATCGATCCGTCTCGTTCGTTGCCGGACGGCCAATCGATTCTAATCC-TTGCAAGCCC-AGCTCT-GGGGCGAGAAAGGAA------------------------------------------TACTTTATATTTATTGTTTGCTTTGTGGTCAGGTTTAATTGGGTTGGCTTTAAGGCTTTTAATTCGAGCTGAATTGGGGCAACCAGGAAGGTTATTAGGCGATGATCAGTTGTATAATGTGATTGTTACGGCTCATGCTTTTATAATAATTTTTTTTCTGGTGATACCTATAATGATTGGGGGATTTGGTAATTGGCTTATTCCTTTGATAATTGGTGCTCCTGATATGGCTTTCCCTCGGCTAAATAACTTAAGATTTTGACTTCTTGTACCAGCTTTGTTTTTGTTACTAAGGTCTTCATTGGTGGAAAGTGGTGTAGGTACTGGTTGAACAGTATATCCTCCCTTATCCGGGAATGTTGCTCATTCAGGGGCTTCTGTTGATTTAGCTATCTTTTCTTTACATCTTGCCGGTGCTTCATCAATCTTAGGTGCTATTAATTTTATTTCCACTGTTGGAAATATGCGGTCTCCTGGCTTGGTTGCTGAGCGAATTCCTTTATTTGTTTGGGCTGTTACAGTAACAGCTGTGTTGCTGGTTGCTGCTTTGCCAGTTTTGGCTGGTGCTATTACAATGTTGCTTACTGATCGTAATTTGAATACTTCGTTTTTTGACCCTACAGGGGGAGGGGATCCTATTTTGTATATGCATTTGTTTCTCAACACCTAATCTCCACGATTATCACATATTTATTAATTTTATTGGGAGTGGCATTTTTTACTTTACTAGAACGAAAAGCTCTTGGATATTTTCAAATTCGAAAAGGCCCTAATAAGCTAGGGATTATTGGCATTCCTCAACCCTTAGCAGACGCCTTAAAACTTTTTATTAAAGAATGAGTCACTCCTATATCTTCTAACTTTCTCCCCTTTATCATAACTCCGACAGTTATACTTATCTTGGCCTTAAGAATATGACAATTGTTTCCTTCTTTTATACTATCAACCCAACTTACATTAGGAATGCTTCTATTCTTATGTATTTCTTCATTGGCTGTTTACACAACACTTATAGCAGGCTGGTCATCAAACTCTAAATATGCTTTACTTGGAGCTATTCGGGCCATAGCTCAAACAATTTCTTATGAAGTGACTATAACTTTAATTATTATCTTTTATTTATTTTTAACAATACACATAGATATTGTAAGAATCCGGATAACAAATATATCTGTTTGAGCAATCATACTTTTCTTACCATTAAGAGCCATATGATTAGCAGTTATCCTTGCAGAGACAAACCGAGCCCCCTTTGATTTTGCAGAAGGAGAATCAGAATTAGTTTCAGGATTCAACATCGAATATGGAAGAGCTGGATTTGCCTTTTTATTTATAGCGGAGTACAGAAATATTCTAATAATAAGCCTTATAACCTCATGCCTGTTAACAGGCACACTAATAACATCTATCCCAGTGGCCGTTATCTTCTTATGGGCCCGAGCAACCTTACCACGCTACCGATATGATCTTCTAATGGCAATAGCCTGAAAATCATTCCTACCTTTAAGGCTAGCTATTTTAATGGCCCTAACAC
Alasmidonta_uwharriensis_Alas_4 -----------------------------------------------------------------------------------------------------------------------------------------------------------------------------------------------------------------------------------------------------------------------------------------------------------------------------------------------------------------------------------------------------------------CAGAGAGG--GTGTGTGT---------GTGTG-----GTGTGTGGTACTAGTCTTTCTTATCGACGAGC-TC--TTGTCGATTTGCTCGGGC-AAG-----ACCA---CTGC---TACT------ACTACACCCTG-----TCGG-TTCGATGC--GGGATCGATCCGTCTCGTTCGTTGCCGGACGGCCAATCGATTCTAATCC-TTGCAAGCCC-AGCTCT-GGGGCGAGAAAGGAAATTACTCTAAGC------------------------------TACTTTATATTTATTGTTTGCTTTGTGGTCAGGTTTAATTGGGTTGGCTTTAAGGCTTTTAATTCGAGCTGAATTGGGGCAACCAGGAAGGTTATTAGGCGATGATCAGTTGTATAATGTGATTGTTACGGCTCATGCTTTTATAATAATTTTTTTTCTGGTGATACCTATAATGATTGGGGGATTTGGTAATTGGCTTATTCCTTTGATAATTGGTGCTCCTGATATGGCTTTCCCTCGGCTAAATAACTTAAGATTTTGACTTCTTGTACCAGCTTTGTTTTTATTACTAAGGTCTTCATTGGTGGAAAGTGGTGTAGGTACTGGTTGAACAGTATATCCTCCCTTATCCGGGAATGTTGCTCATTCAGGGGCTTCTGTGGATTTAGCTATCTTTTCTTTACATCTTGCCGGTGCTTCATCAATCTTAGGTGCTATTAATTTTATTTCCACTGTTGGAAATATGCGGTCTCCTGGCTTGGTTGCTGAGCGAATTCCTTTATTTGTTTGGGCTGTTACAGTAACAGCTGTGTTGCTGGTTGCTGCTTTGCCAGTTTTGGCTGGTGCTATTACAATGTTGCTTACTGATCGTAATTTGAATACTTCGTTTTTTGACCCTACAGGGGGAGGGGATCCTATTTTGTATATGCATTTGTTTCTCAACACCTAATCTCCACGATTATCACATATTTATTAATTTTATTGGGAGTGGCATTTTTTACTTTACTAGAACGAAAAGCTCTTGGATATTTTCAAATTCGAAAAGGCCCTAATAAGCTAGGGATTATTGGCATTCCTCAACCCTTAGCAGACGCCTTAAAACTTTTTATTAAAGAATGAGTCACTCCTATATCTTCTAACTTTCTCCCCTTTATCATAACTCCGACAGTTATACTTATCTTGGCCTTAAGAATATGACAATTGTTTCCTTCTTTTATACTATCAACCCAACTTACATTAGGAATGCTTCTATTTTTATGTATTTCTTCATTGGCTGTTTACACAACACTTATAGCAGGCTGGTCATCAAACTCTAAATATGCTTTACTTGGAGCTATTCGGGCCATAGCTCAAACAATTTCTTATGAAGTGACTATAACTTTAATTATTATCTTTTATTTATTTTTAACAATACACATAGATATTGTAAGAATCCGAATAACAAATATATCTGTTTGAGCAATCATACTTTTCTTACCATTAAGAGCCATATGATTAGCAGTTATCCTTGCAGAGACAAACCGAGCCCCCTTTGATTTTGCAGAAGGAGAATCAGAATTAGTTTCAGGATTCAACATCGAATATGGAAGAGCTGGATTTGCCTTTTTATTTATAGCGGAGTACAGAAATATTCTAATAATAAGCCTTATAACCTCATGCCTGTTAACAGGCACACTAATAACATCTATCCCAGTGGCCATTATCTTCTTATGGGCCCGAGCAACCTTACCACGCTACCGATATGATCTTCTAATGGCAATAGCCTGAAAATCATTCCTACCTTTAAGGCTAGCTATTTTAATGGCCCTAACAC
Alasmidonta_uwharriensis_Alas_5 -----------------------------------------------------------------------------------------------------------------------------------------------------------------------------------------------------------------------------------------------------------------------------------------------------------------------------------------------------------------------------------------------------------------CAGAGAGG--GTGTGTGT---------GTGTG-----GTGTGTGGTACTAGTCTTTCTTATCGACGAGC-TC--TTGTCGATTTGCTCGGGC-AAG-----ACCA---CTGC---TACT------ACTACACCCTG-----TCGG-TTCGATGC--GGGATCGATCCGTCTCGTTCGTTGCCGGACGGCCAATCGATTCTAATCC-TTGCAAGCCC-AGCTCT-GGGGCGAGAAAGGAAATTACTCTAA--------------------------------TACTTTATATTTATTGTTTGCTTTGTGGTCAGGTTTAATTGGGTTGGCTTTAAGGCTTTTAATTCGAGCTGAATTGGGGCAACCAGGAAGGTTATTAGGCGATGATCAGTTGTATAATGTGATTGTTACGGCTCATGCTTTTATAATAATTTTTTTTCTGGTGATACCTATAATGATTGGGGGATTTGGTAATTGGCTTATTCCTTTGATAATTGGTGCTCCTGATATGGCTTTCCCTCGGCTAAATAACTTAAGATTTTGACTTCTTGTACCAGCTTTGTTTTTATTACTAAGGTCTTCATTGGTGGAAAGTGGTGTAGGTACTGGTTGAACAGTATATCCTCCCTTATCCGGGAATGTTGCTCATTCAGGGGCTTCTGTGGATTTAGCTATCTTTTCTTTACATCTTGCCGGTGCTTCATCAATCTTAGGTGCTATTAATTTTATTTCCACTGTTGGAAATATGCGGTCTCCTGGCTTGGTTGCTGAGCGAATTCCTTTATTTGTTTGGGCTGTTACAGTAACAGCTGTGTTGCTGGTTGCTGCTTTGCCAGTTTTGGCTGGTGCTATTACAATGTTGCTTACTGATCGTAATTTGAATACTTCGTTTTTTGACCCTACAGGGGGAGGGGATCCTATTTTGTATATGCATTTGTTTCTCAACACCTAATCTCCACGATTATCACATATTTATTAATTTTATTGGGAGTGGCATTTTTTACTTTACTAGAACGAAAAGCTCTTGGATATTTTCAAATTCGAAAAGGCCCTAATAAGCTAGGGATTATTGGCATTCCTCAACCCTTAGCAGACGCCTTAAAACTTTTTATTAAAGAATGAGTCACTCCTATATCTTCTAACTTTCTCCCCTTTATCATAACTCCGACAGTTATACTTATCTTGGCCTTAAGAATATGACAATTGTTTCCTTCTTTTATACTATCAACCCAACTTACATTAGGAATGCTTCTATTTTTATGTATTTCTTCATTGGCTGTTTACACAACACTTATAGCAGGCTGGTCATCAAACTCTAAATATGCTTTACTTGGAGCTATTCGGGCCATAGCTCAAACAATTTCTTATGAAGTGACTATAACTTTAATTATTATCTTTTATTTATTTTTAACAATACACATAGATATTGTAAGAATCCGAATAACAAATATATCTGTTTGAGCAATCATACTTTTCTTACCATTAAGAGCCATATGATTAGCAGTTATCCTTGCAGAGACAAACCGAGCCCCCTTTGATTTTGCAGAAGGAGAATCAGAATTAGTTTCAGGATTCAACATCGAATATGGAAGAGCTGGATTTGCCTTTTTATTTATAGCGGAGTACAGAAATATTCTAATAATAAGCCTTATAACCTCATGCCTGTTAACAGGCACACTAATAACATCTATCCCAGTGGCCATTATCTTCTTATGGGCCCGAGCAACCTTACCACGCTACCGATATGATCTTCTAATGGCAATAGCCTGAAAATCATTCCTACCTTTAAGGCTAGCTATTTTAATGGCCCTAACAC
Alasmidonta_viridis_Alas_S7 TCCGTAGGTGAA-CTGCGGAAGGATCATTACCAAAAAAGTGTAAAAGAAAAGCTCCGAGTTGGCTTT--TT---CTTTGAC-AAGCGGGACAA----GCACGTACG----AAAAGCG----AAAACGGAAAGACTGGGTTGCGGAGGTGACAAGAGCGCTTCCTTCTCGGTCTCTAAAC--AAGTGTAGATCCATGGCCG--TTTTGTC--GGGGGTACCTAAGTCTGAAGTAGGCCCGCATGCTTCGGCGGGGCATGTTCGACGAGAGCTTTGGTACAGCGATGGTTTAAAGATAGAGCTTCCAGCTACG--CCCCCGCCAC-TTTTCC-TTTTCCGCCTCGTGCGGTTATGTCTTTGCGTTACC-AATGTCTC-----AAAACATCG-------AACAGCACAGAGA-GGCGTGCGGT-----GCGGTGCG-------ATGTGGTACTAGTCCTTCTTATCGACGAGC-TC-TTTGTCGATTTGCTCGGGC-AG------ACTT---------ACATA------CATACACCCTC-----TCGG-TTCGATGC--GGGATCGATCCGTCTCGTTCGTTGCCGGACGGCCAATCGATTCTAATCC-TTGCAAGCCC-AGCTCT-GGGGCGAGAAAGGAAAT----------------------------------------NNNNNNNNNNNNNNNNNNNNNNNNNNNNNNNNNNNNNNNNNNNNNNNNNNNNNNNNNNNNNNNNNNNNNNNNNNNNNNNNNNNNNNNNNNNNNNNNNNNNNNNNNNNNNNNNNNNNNNNNNNNNNNNNNNNNNCATGCTTTTATAATAATTTTTTTCTTAGTAATGCCTATGATAATTGGTGGGTTTGGTAATTGGCTTATTCCTTTAATAATTGGTGCTCCTGATATGGCTTTCCCTCGATTGAATAATTTAAGGTTTTGGCTTCTTGTTCCAGCTTTGTTTTTGCTATTAAGGTCTTCATTAGTGGAGAGGGGTGTAGGTACTGGTTGGACGGTATATCCTCCATTATCGGGTAATGTTGCTCATTCTGGAGCCTCCGTAGATTTAACTATTTTTTCTTTGCACCTTGCTGGTGCTTCTTCAATTTTGGGCGCTATTAATTTCATTNNNNNNNNNNNNNNNNNNNNNNNNNNNNNNNNNNNNNNNNNNNNNNNNNNNNNNNNNNNNNNNNNNNNNNNNNNNNNNNNNNNNNNNNNNNNNNNNNNNNNNNNNNNNNNNNNNNNNNNNNNNNNNNNNNNNNNNNNNNNNNNNNNNNNNNNNNNNNNNNNNNNNNNNNNNNNNNNNNNNNNNNNNNNNNNNNNNNNNNNNNNNNNNNNNCTCATCATCTAATTTCCACTGTTATCACATACTTATTAATTTTATTAGGTGTGGCATTTTTCACTTTACTAGAACGAAAAGCTCTCGGCTACTTCCAGATTCGAAAAGGCCCTAATAAGTTAGGGATTATTGGCATTCCTCAACCCTTAGCAGACGCTTTAAAACTTTTTGTTAAAGAGTGAGTTACACCGACATCTTCCAATTTCCTTCCCTTTATATTGACCCCAACAATTATACTAATCTTAGCCTTAAGAATATGACAACTATTTCCCTCTTTTTTACTATCAACTCAACTCACACTAGGTATGCTCTTATTTTTATGTATTTCCTCGCTAGCTGTTTACACAACACTTATAGCAGGTTGATCATCAAACTCCAAATACGCTTTACTTGGAGCTATTCGAGCTATAGCCCAAACGATTTCATATGAAGTAACCATAACTTTAATTATCATTTTTTACCTATACTTAACAATACAAATAGATATTGTAAGAATTCGCATAATAAACACATCTACTTGAGCGATCACACTATCCTTACCCTTAAGAGCTATATGATTAGCAGTTATTCTTGCAGAGACAAACCGAGCCCCTTTCGACTTTGCAGAAGGAGAATCAGAACTAGTCTCAGGATTTAATATTGAGTATGGAAGGGCTGGATTTGCTTTTTTATTTATAGCAGAGTACAGAAACATTTTAATAATAAGCCTAATAACCTCTTGTTTGCTTACAAGAACACTATTAATATCCATACCCGTGGCTATTGTTTTCCTATGAGCCCGAGCAACATTACCACGCTATCGATATGATTTACTAATGGCCATAGCCTGAAAATCATTTTTACCACTAAGATTAACTGTTCTAATACTTCTAACAC
Alasmidonta_viridis_Alas_S8 ---------------GCGGAAGGATCATTACCAAAAAAGTGTAAAAGAAAAGCTCCGAGTTGGCTTT--TT---CTTTGAC-AAGCGGGACAA----GCACGTACG----AAAAGCG----AAAACGGAAAGACTGGGTTGCGGAGGTGACAAGAGCGCTTCCTTCTCGGTCTCTAAAC--AAGTGTAGATCCATGGCCG--TTTTGTC--GGGGGTACCTAAGTCTGAAGTAGGCCCGCATGCTTCGGCGGGGCATGTTCGACGAGAGCTTTGGTACAGCGATGGTTTAAAGATAGAGCTTCCAGCTACG--CCCCCGCCAC-TTTTCC-TTTTCCGCCTCGTGCGGTTATGTCTTTGCGTTACC-AATGTCTC-----AAAACATCG-------AACAGCACAGAGA-GGCGTGCGGT-----GCGGTGCG-------ATGTGGTACTAGTCCTTCTTATCGACGAGC-TC-TTTGTCGATTTGCTCGGGC-AG------ACTT---------ACATA------CATACACCCTC-----TCGG-TTCGATGC--GGGATCGATCCGTCTCGTTCGTTGCCGGACGGCCAATCGATTCTAATCC-TTGCAAGCCC-AGCTCT-GGGGCGAGAAAGGAAAT--------------------------------------------------------------------------------------------------------------------------------------------------------------------------------------------------------------------------------------------------------------------------------------------------------------------------------------------------------------------------------------------------------------------------------------------------------------------------------------------------------------------------------------------------------------------------------------------------------------------------------------------------------------------------------------------------------------------------CTCATCATCTAATTTCCACTGTTATCACATACTTATTAATTTTATTAGGTGTGGCATTTTTCACTTTACTAGAACGAAAAGCTCTCGGCTACTTCCAGATTCGAAAAGGCCCTAATAAGTTAGGGATTATTGGCATTCCTCAACCCTTAGCAGACGCTTTAAAACTTTTTGTTAAAGAGTGAGTTACACCGACATCTTCCAATTTCCTTCCCTTTATATTGACCCCAACAATTATACTAATCTTAGCCTTAAGAATATGACAACTATTTCCCTCTTTTTTACTATCAACTCAACTCACACTAGGTATGCTCTTATTTTTATGTATTTCCTCGCTAGCTGTTTACACAACACTTATAGCAGGTTGATCATCAAACTCCAAATACGCTTTACTTGGAGCTATTCGAGCTATAGCCCAAACGATTTCATATGAAGTAACCATAACTTTAATTATCATTTTTTACCTATACTTAACAATACAAATAGATATTGTAAGAATTCGCATAATAAACACATCTACTTGAGCGATCACACTATCCTTACCCTTAAGAGCTATATGATTAGCAGTTATTCTTGCAGAGACAAACCGAGCCCCTTTCGACTTTGCAGAAGGAGAATCAGAACTAGTCTCAGGATTTAATATTGAGTATGGAAGGGCTGGATTTGCTTTTTTATTTATAGCAGAGTACAGAAACATTTTAATAATAAGCCTAATAACCTCTTGTTTGCTTACAAGAACACTATTAATATCCATACCCGTGGCTATTGTTTTCCTATGAGCCCGAGCAACATTACCACGCTATCGATATGATTTACTAATGGCCATAGCCTGAAAATCATTTTTACCACTAAGATTAACTGTTCTAATACTTCTAACAC
Alasmidonta_heterodon_haplotype_1 ----------------------------------------------------------------------------------------------------------------------------------------------------------------------------------------------------------------------------------------------------------------------------------------------------------------------------------------------------------------------------------------------------------------------------------------------------------------------------------------------------------------------------------------------------------------------------------------------------------------------------------------------------------------------------------------------------------NNNNNNNNNNNNNNNNNNNNNNNNNNNNNNNNNNNNAATTGGGTTGGCTTTAAGACTTTTAATCCGAGCTGAGTTAGGGCAACCTGGAAGGTTGTTAGGAGATGACCAGTTATACAATGTGATTGTTACAGCTCATGCTTTTATAATAATTTTTTTTTTAGTAATACCTATGATAATTGGTGGTTTTGGTAATTGGCTTATTCCTTTAATAATTGGCGCTCCTGATATGGCTTTTCCTCGACTAAATAATTTAAGTTTTTGGCTTCTTGTACCAGCTTTGTTTTTGTTATTAAGTTCTTCGTTGGTTGAAAGGGGTGTGGGGACTGGGTGAACAGTGTATCCTCCTTTATCTGGAAATGTTGCTCATTCCGGGGCTTCGGTTGATTTAGCTATTTTTTCTTTACATCTTGCTGGTGCTTCTTCAATTTTAGGCGCTATTAATTTTATTTCTACTGTTGGAAATATGCGGTCTCCTGGTTTGGTAGCTGAGCGAATTCCTTTATTTGTTTGAGCTGTTACGGTAACAGCTATGTTGTTAGTTGCTGCTTTACCTGTTTTAGCTGGTGCCATTACTATACTTCTTACTGATCGTAATTTAAATACTTCGTTTTTTGACCCNNNNNNNNNNNNNNNNNNNNNNNNNNNNNNNNNNNNNNNNNNNNNNNNNNNNNNNNNNNNNNNNNNNNNNNNNNNNNNNNNNNNNNNNNNNNNNNNNNNNNNNNNNNNNNNNNNNNNNNNNNNNNNNNNNNNNNNNNNNNNNNNNNNNNNNNNNNNNNNNNNNNNNNNNNNNNNNNNNNNNNNNNNNNNNNNNNNNNNNNNNNNNNNNNNNNNNNNNNNNNNNNNNNNNNNNNNNNNNNNNNNNNNNNNNNNNNNNNNNNNNNNNNNNNNNNNNNNNNNNNNNNNNNNNNNNNNNNNNNNNNNNNNNNNNNNNNNNNNNNNNNNNNNNNNNNNNNNNNNNNNNNNNNNNNNNNNNNNNNNNNNNNNNNNNNNNNNNNNNNNNNNNNNNNNNNNNNNNNNNNNNNNNNNNNNNNNNNNNNNNNNNNNNNNNNNNNNNNNNNNNNNNNNNNNNNNNNNNNNNNNNNNNNNNNNNNNNNNNNNNNNNNNNNNNNNNNNNNNNNNNNNNNNNNNNNNNNNNNNNNNNNNNNNNNNNNNNNNNNNNNNNNNNNNNNNNNNNNNNNNNNNNNNNNNNNNNNNNNNNNNNNNNNNNNNNNNNNNNNNNNNNNNNNNNNNNNNNNNNNNNNNNNNNNNNNNNNNNNNNNNNNNNNNNNNNNNNNNNNNNNNNNNNNNNNNNNNNNNNNNNNNNNNNNNNNNNNNNNNNNNNNNNNNNNNNNNNNNNNNNNNNNNNNNNNNNNNNNNNNNNNNNNNNNNNNNNNNNNNNNNNNNNNNNNNNNNNNNNNNNNNNNNNNNNNNNNNNNNNNNNNNNNNNNNNNNNNNNNNNNNNNNNNNNNNNNNNNNNNNNNNNNNNNNNNNNNNNNNNNNNNNNNNNNNNNNNNNNNNNNNNNNNNNNNNNNNNNNNNNNNNNNNNNNNNNNNNN
Alasmidonta_heterodon_haplotype_2 ----------------------------------------------------------------------------------------------------------------------------------------------------------------------------------------------------------------------------------------------------------------------------------------------------------------------------------------------------------------------------------------------------------------------------------------------------------------------------------------------------------------------------------------------------------------------------------------------------------------------------------------------------------------------------------------------------------NNNNNNNNNNNNNNNNNNNNNNNNNNNNNNNNNNNNAATTGGGTTGGCTTTAAGACTTTTAATCCGAGCTGAGTTAGGGCAACCTGGAAGGTTGTTAGGAGATGACCAGTTATACAATGTGATTGTTACAGCTCATGCTTTTATAATAATTTTTTTTTTAGTAATACCTATGATAATTGGTGGTTTTGGTAATTGGCTTATTCCTTTAATAATTGGCGCTCCTGATATGGCTTTTCCTCGACTAAATAATTTAAGTTTTTGGCTTCTTGTACCAGCTTTGTTTTTGTTATTAAGTTCTTCGTTGGTTGAAAGGGGTGTGGGGACTGGGTGAACAGTGTATCCTCCTTTATCTGGAAATGTTGCTCATTCCGGGGCTTCGGTTGATTTAGCTATTTTTTCTTTACATCTTGCTGGTGCTTCTTCAATTTTAGGTGCTATTAATTTTATTTCTACTGTTGGAAATATGCGGTCTCCTGGTTTGGTAGCTGAGCGAATTCCTTTATTTGTTTGAGCTGTTACGGTAACAGCTATTTTGTTAGTTGCTGCTTTACCTGTTTTAGCTGGTGCCATTACTATACTTCTTACTGATCGTAATTTAAATACTTCGTTTTTTGACCCNNNNNNNNNNNNNNNNNNNNNNNNNNNNNNNNNNNNNNNNNNNNNNNNNNNNNNNNNNNNNNNNNNNNNNNNNNNNNNNNNNNNNNNNNNNNNNNNNNNNNNNNNNNNNNNNNNNNNNNNNNNNNNNNNNNNNNNNNNNNNNNNNNNNNNNNNNNNNNNNNNNNNNNNNNNNNNNNNNNNNNNNNNNNNNNNNNNNNNNNNNNNNNNNNNNNNNNNNNNNNNNNNNNNNNNNNNNNNNNNNNNNNNNNNNNNNNNNNNNNNNNNNNNNNNNNNNNNNNNNNNNNNNNNNNNNNNNNNNNNNNNNNNNNNNNNNNNNNNNNNNNNNNNNNNNNNNNNNNNNNNNNNNNNNNNNNNNNNNNNNNNNNNNNNNNNNNNNNNNNNNNNNNNNNNNNNNNNNNNNNNNNNNNNNNNNNNNNNNNNNNNNNNNNNNNNNNNNNNNNNNNNNNNNNNNNNNNNNNNNNNNNNNNNNNNNNNNNNNNNNNNNNNNNNNNNNNNNNNNNNNNNNNNNNNNNNNNNNNNNNNNNNNNNNNNNNNNNNNNNNNNNNNNNNNNNNNNNNNNNNNNNNNNNNNNNNNNNNNNNNNNNNNNNNNNNNNNNNNNNNNNNNNNNNNNNNNNNNNNNNNNNNNNNNNNNNNNNNNNNNNNNNNNNNNNNNNNNNNNNNNNNNNNNNNNNNNNNNNNNNNNNNNNNNNNNNNNNNNNNNNNNNNNNNNNNNNNNNNNNNNNNNNNNNNNNNNNNNNNNNNNNNNNNNNNNNNNNNNNNNNNNNNNNNNNNNNNNNNNNNNNNNNNNNNNNNNNNNNNNNNNNNNNNNNNNNNNNNNNNNNNNNNNNNNNNNNNNNNNNNNNNNNNNNNNNNNNNNNNNNNNNNNNNNNNNNNNNNNNNNNNNNNNNNNNNNNNNNNNNNNNNNNNNNNNNNNNN
Alasmidonta_heterodon_haplotype_3 ----------------------------------------------------------------------------------------------------------------------------------------------------------------------------------------------------------------------------------------------------------------------------------------------------------------------------------------------------------------------------------------------------------------------------------------------------------------------------------------------------------------------------------------------------------------------------------------------------------------------------------------------------------------------------------------------------------NNNNNNNNNNNNNNNNNNNNNNNNNNNNNNNNNNNNNATTGGGTTGGCTTTAAGACTTTTAATCCGAGCTGAGTTAGGGCAACCTGGGAGGTTGTTAGGAGATGACCAGTTATACAATGTGATTGTTACAGCTCATGCTTTTATAATAATTTTTTTTTTAGTAATACCTATGATAATTGGTGGTTTTGGTAATTGGCTTATTCCTTTAATAATTGGCGCTCCTGATATGGCTTTTCCTCGACTAAATAATTTAAGTTTTTGGCTTCTTGTACCAGCTTTGTTTTTGTTATTAAGTTCTTCGTTGGTTGAAAGGGGTGTGGGGACTGGGTGAACAGTGTATCCTCCTTTATCTGGAAATGTTGCTCATTCCGGGGCTTCGGTTGATTTAGCTATTTTTTCTTTACATCTTGCTGGTGCTTCTTCAATTTTAGGTGCTATTAATTTTATTTCTACTGTTGGAAATATGCGGTCTCCTGGTTTGGTAGCTGAGCGAATTCCTTTATTTGTTTGAGCTGTTACGGTAACAGCTGTGTTGTTAGTTGCTGCTTTACCTGTTTTAGCTGGTGCCATTACTATACTTCTTACTGATCGTAATTTAAATACTTCGTTTTTTGACCCNNNNNNNNNNNNNNNNNNNNNNNNNNNNNNNNNNNNNNNNNNNNNNNNNNNNNNNNNNNNNNNNNNNNNNNNNNNNNNNNNNNNNNNNNNNNNNNNNNNNNNNNNNNNNNNNNNNNNNNNNNNNNNNNNNNNNNNNNNNNNNNNNNNNNNNNNNNNNNNNNNNNNNNNNNNNNNNNNNNNNNNNNNNNNNNNNNNNNNNNNNNNNNNNNNNNNNNNNNNNNNNNNNNNNNNNNNNNNNNNNNNNNNNNNNNNNNNNNNNNNNNNNNNNNNNNNNNNNNNNNNNNNNNNNNNNNNNNNNNNNNNNNNNNNNNNNNNNNNNNNNNNNNNNNNNNNNNNNNNNNNNNNNNNNNNNNNNNNNNNNNNNNNNNNNNNNNNNNNNNNNNNNNNNNNNNNNNNNNNNNNNNNNNNNNNNNNNNNNNNNNNNNNNNNNNNNNNNNNNNNNNNNNNNNNNNNNNNNNNNNNNNNNNNNNNNNNNNNNNNNNNNNNNNNNNNNNNNNNNNNNNNNNNNNNNNNNNNNNNNNNNNNNNNNNNNNNNNNNNNNNNNNNNNNNNNNNNNNNNNNNNNNNNNNNNNNNNNNNNNNNNNNNNNNNNNNNNNNNNNNNNNNNNNNNNNNNNNNNNNNNNNNNNNNNNNNNNNNNNNNNNNNNNNNNNNNNNNNNNNNNNNNNNNNNNNNNNNNNNNNNNNNNNNNNNNNNNNNNNNNNNNNNNNNNNNNNNNNNNNNNNNNNNNNNNNNNNNNNNNNNNNNNNNNNNNNNNNNNNNNNNNNNNNNNNNNNNNNNNNNNNNNNNNNNNNNNNNNNNNNNNNNNNNNNNNNNNNNNNNNNNNNNNNNNNNNNNNNNNNNNNNNNNNNNNNNNNNNNNNNNNNNNNNNNNNNNNNNNNNNNNNNNNNNNNNNNNNNNNNNNNNNNNNNNNNNNNN
Alasmidonta_heterodon_haplotype_4 ----------------------------------------------------------------------------------------------------------------------------------------------------------------------------------------------------------------------------------------------------------------------------------------------------------------------------------------------------------------------------------------------------------------------------------------------------------------------------------------------------------------------------------------------------------------------------------------------------------------------------------------------------------------------------------------------------------NNNNNNNNNNNNNNNNNNNNNNNNNNNNNNNNNNNNAATTGGGTTGGCTTTAAGACTTTTAATCCGAGCTGAGTTAGGGCAACCTGGGAGGTTGTTAGGAGATGACCAGTTATACAATGTAATTGTTACAGCTCATGCTTTTATAATAATTTTTTTTTTGGTAATGCCTATGATAATTGGTGGTTTTGGTAATTGGCTTATTCCTTTAATAATTGGCGCTCCTGATATGGCTTTTCCTCGACTAAATAATTTAAGTTTTTGGCTTCTTGTACCAGCTTTGTTTTTGTTATTAAGTTCTTCGTTGGTTGAAAGGGGTGTGGGGACTGGGTGAACAGTGTATCCTCCTTTATCTGGAAATGTTGCTCATTCCGGGGCTTCGGTTGATTTAGCTATTTTTTCTTTACATCTTGCTGGTGCTTCTTCAATTTTAGGTGCTATTAATTTTATTTCTACTGTTGGAAATATGCGGTCTCCTGGTTTGGTAGCTGAGCGAATTCCTTTATTTGTTTGAGCTGTTACGGTAACAGCTGTGTTGTTAGTTGCTGCTTTACCTGTTTTAGCTGGTGCCATTACTATACTTCTTACTGATCGTAATTTAAATACTTCGTTTTTTGACCCNNNNNNNNNNNNNNNNNNNNNNNNNNNNNNNNNNNNNNNNNNNNNNNNNNNNNNNNNNNNNNNNNNNNNNNNNNNNNNNNNNNNNNNNNNNNNNNNNNNNNNNNNNNNNNNNNNNNNNNNNNNNNNNNNNNNNNNNNNNNNNNNNNNNNNNNNNNNNNNNNNNNNNNNNNNNNNNNNNNNNNNNNNNNNNNNNNNNNNNNNNNNNNNNNNNNNNNNNNNNNNNNNNNNNNNNNNNNNNNNNNNNNNNNNNNNNNNNNNNNNNNNNNNNNNNNNNNNNNNNNNNNNNNNNNNNNNNNNNNNNNNNNNNNNNNNNNNNNNNNNNNNNNNNNNNNNNNNNNNNNNNNNNNNNNNNNNNNNNNNNNNNNNNNNNNNNNNNNNNNNNNNNNNNNNNNNNNNNNNNNNNNNNNNNNNNNNNNNNNNNNNNNNNNNNNNNNNNNNNNNNNNNNNNNNNNNNNNNNNNNNNNNNNNNNNNNNNNNNNNNNNNNNNNNNNNNNNNNNNNNNNNNNNNNNNNNNNNNNNNNNNNNNNNNNNNNNNNNNNNNNNNNNNNNNNNNNNNNNNNNNNNNNNNNNNNNNNNNNNNNNNNNNNNNNNNNNNNNNNNNNNNNNNNNNNNNNNNNNNNNNNNNNNNNNNNNNNNNNNNNNNNNNNNNNNNNNNNNNNNNNNNNNNNNNNNNNNNNNNNNNNNNNNNNNNNNNNNNNNNNNNNNNNNNNNNNNNNNNNNNNNNNNNNNNNNNNNNNNNNNNNNNNNNNNNNNNNNNNNNNNNNNNNNNNNNNNNNNNNNNNNNNNNNNNNNNNNNNNNNNNNNNNNNNNNNNNNNNNNNNNNNNNNNNNNNNNNNNNNNNNNNNNNNNNNNNNNNNNNNNNNNNNNNNNNNNNNNNNNNNNNNNNNNNNNNNNNNNNNNNNNNNNNNNNNNNNNN
Alasmidonta_heterodon_NC_037431 ----------------------------------------------------------------------------------------------------------------------------------------------------------------------------------------------------------------------------------------------------------------------------------------------------------------------------------------------------------------------------------------------------------------------------------------------------------------------------------------------------------------------------------------------------------------------------------------------------------------------------------------------------------------------------------------------------------TACTTTGTATTTATTATTAGCTTTGTGGTCTGGTTTAATTGGGTTGGCTTTAAGACTTTTAATCCGAGCTGAGTTAGGGCAACCTGGAAGGTTGTTAGGAGATGACCAGTTATACAATGTGATTGTTACAGCTCATGCTTTTATAATAATTTTTTTTTTAGTAATACCTATGATAATTGGTGGTTTTGGTAATTGGCTTATTCCTTTAATAATTGGCGCTCCTGATATGGCTTTTCCTCGACTAAATAATTTAAGTTTTTGGCTTCTTGTACCAGCTTTGTTTTTGTTATTAAGTTCTTCGTTGGTTGAAAGGGGTGTGGGGACTGGGTGAACAGTGTATCCTCCTTTATCTGGAAATGTTGCTCATTCCGGGGCTTCGGTTGATTTAGCTATTTTTTCTTTACATCTTGCTGGTGCTTCTTCAATTTTAGGTGCTATTAATTTTATTTCTACTGTTGGAAATATGCGGTCTCCTGGTTTGGTAGCTGAGCGAATTCCTTTATTTGTTTGAGCTGTTACGGTAACAGCTATTTTGTTAGTTGCTGCTTTACCTGTTTTAGCTGGTGCCATTACTATACTTCTTACTGATCGTAATTTAAATACTTCGTTTTTTGACCCTACGGGAGGAGGTGATCCTATTTTGTATATGCATTTGTTTCTCAACATCTAATCTCCACTCTTATTACGTACTTACTAATTTTATTAGGTGTAGCATTTTTTACTTTATTAGAGCGAAAAGCTCTTGGGTATTTTCAAATTCGAAAAGGCCCTAATAAATTAGGAATTATTGGCATCCCTCAACCCTTAGCAGATGCTCTAAAACTTTTTGTAAAAGAATGAAGTACTCCTACATCTTCCAATTTTTTTCCCTTTATTATAACTCCAACAATTATACTTATTTTGGCTTTAAGAATATGACAACTATTCCCTTCTTTTATGCTATCAACCCAACTTAGACTAGGCATACTTTTGTTTTTATGCATTTCTTCATTAGCTGTTTATACTACACTTATAGCAGGCTGATCATCAAATTCTAAATATGCCTTACTTGGAGCTATTCGAGCTATAGCTCAAACAATTTCTTATGAAGTAACCATAACCTTAATTATTATCTTCTATTTGTTCTTAACAAGACATATAGACATTGTAAGAATCCGCATGACAAATACATCTACTTGAACAGCCATATTATTTTTACCCTTAAGGATTATATGATTAGTAGTTATTCTCGCAGAAACAAACCGAGCTCCTTTTGACTTCGCAGAGGGGGAATCAGAGTTAGTCTCTGGGTTCAATATTGAGTACGGAAGAGCTGGGTTTGCCTTTTTATTTATAGCAGAATATAGGAATATCTTAATAATAAGTCTTATTACCTCATGCTTACTAACAAGCACACTAATAATATCCATCCCAATAGCTATTATTTTTCTATGGGCTCGAGCAACCTTACCACGCTACCGATATGATCTTCTAATAGCAATAGCCTGAAAATCATTTCTACCTTTAAGATTGGCCATTTTAATGGCCCTAACAC
Alasmidonta_marginata_isolate_H2921 ----------------------------------------------------------------------------------------------------------------------------------------------------------------------------------------------------------------------------------------------------------------------------------------------------------------------------------------------------------------------------------------------------------------------------------------------------------------------------------------------------------------------------------------------------------------------------------------------------------------------------------------------------------------------------------------------------------NNNNNNNNNNNNNNNNNNNNNNNNNNNNNNNNNNNNNNNNNNNNNNNNNNNNNNNNNNNNNNNNNNNNNNNNNNNNNNNNNNNNNNNNNNNNNATTGGGTGATGATCAGTTGTATAATGTCATTGTTACGGCTCATGCTTTTATAATAATTTTTTTTTTGGTAATACCTATAATAATAGGTGGGTTTGGTAATTGACTTATTCCTTTGATGATTGGTGCTCCGGATAGGGCTTTTCCTCGGTTAAATAATTTAAGATTTTGACTTCTTGTACCAACTTTGTTTTTGTTGTTAAGGTCTTCACTGGTGGAGAGTGGTGTAGGTACTGGTTGAACAGTATATCCCCCTTTATCAGGAAATGTTGCTCATTCTGGAGCTTCTGTGGATTTGGCAATTATTTCTTTGCACCTTGCTGGGGCTTCATCAATTTTAGGTGCTATTAACTTTATCTCTACTGTTGGAAATATGCGATCTCCTGGTGTAATTGCTGAGCGAATTCCTTTATATGTTTGGGCTGTAACTGTGACAACCGTGATATCGGTTGCTGCTTTGCCNNNTTTAGCTGGTGCTATTACAATGTTACTCACTGATCGTAATTTCAATACTTNNNNNNNNNNNNNNNNNNNNNNNNNNNNNNNNNNNNNNNNNNNNNNNNNNNNNNNNNNNNNNNNNNNNNNNNNNNNNNNNNNNNNNNNNNNNNNNNNNNNNNNNNNNNNNNNNNNNNNNNNNNNNNNNNNNNNNNNNNNNNNNNNNNNNNNNNNCGAAAAGGCCCTAATAAACTAGGAATTATTGGCATTCCTCAACCCTTAGCAGATGCCCTAAAACTTTTTATTAAAGAATGAGTCACCCCAACATCTTCTAACTTGCTCCCCTTTATTATAACCCCAACAATTATACTTATTTTGGCCCTAAGAATATGACAATTGTTCCCTTCTTTTATGTTATCAACCCAACTCACACTAGGAATGCTTCTATTCTTATGCATTTCTTCATTAGCTGTTTACACAACACTTATAGCAGGCTGGTCATCAAACTCTAAATATGCCCTTCTGGGGGCAATTCGAGCCATAGCTCAAACAATTTCTTATGAAGTAACTATAACTTTAATTATTATCTTTTATCTATTTTTAACAATACAAATAGATATTGTGAGAATTCGAATAATAAGTATATCTGCTTGAGCAATCACACTTTTCTTACCATTAAGAGCCATATGATTAGCAGTTATTCTTGCAGAGACAAATCGAGCCCCCTTTGATTTTGCAGAAGGAGAATCAGAATTAGTTTCAGGATTCAACATCGAATACGGAAGAGCCGGATTTGCCTTTTTATTTATAGCGGAATACAGAAATATTTTAATAATAAGCCTTATAACCTCATGNNNNNNNNNNNNNNNNNNNNNNNNNNNNNNNNNNNNNNNNNNNNNNNNNNNNNNNNNNNNNNNNNNNNNNNNNNNNNNNNNNNNNNNNNNNNNNNNNNNNNNNNNNNNNNNNNNNNNNNNNNNNNNNNNNNNNNNNNNNNNNNNNNNNNNNNNNN
Alasmidonta_triangulata_chimera_with_MG199866 ---------------------------------------------------GCTCCGAGTTGGCTTT--TC---TTTTTAC-AAGCGGGACAA----GCACGCACG----AGAA--AACC---GAAAAAAAGACTGGGTTGCGGAGGTGACAAGAGCGCTTCCTTCTCGGTCTCTAAAC--AAGTGTAGATCCATGGCCG---TTTGTC--GGGGGTACCTAAGTCCGAAGTAGGCCCGCATGCTTCGGCGGGGCATGTTCGACGAGAGCTTGGGTACAGCGATGGTTTAAAGATAGAGCTTCCAGCTACG--CCCCCGCCAC-TTTTCC-TTTTCCGCCTCGTGCGGTTTTATCTTTGCGTTATC-AATGTCTC-----AAAACATCG-------AAAAGCAGAGAGG-CGTGTGTGT---------GTGCG-----GTGTGTGGTACTAGTCCTTCTTATCGACGAGC-TCTTTTGTCAATTTGCTCGGGC-AG------ACCC---CTGC---TGCT------ACTACACCCTG-----TCGG-TTCGATGC--GGGATCGATCCGTCTCGTTCGTTGCCGGACGGCCAATCGATTCTAATCC-TTGCAAGCCC-AGCTCT-GGGGCGAGAAAGGAAATTACTCTAAGCGGTGGATCACTCGGCTCGTGGGTCGATGA-NNNNNNNTATTTATTATTTGCTTTGTGGTCGGGTTTAATTGGATTGGCTTTAAGGCTTTTAATTCGAGCTGAATTAGGGCAACCAGGGAGGTTATTAGGCGATGACCAGTTGTATAATGTGATTGTTACGGCTCATGCTTTTATAATAATTTTTTTTTTAGTAATACCTATGATAATTGGGGGATTTGGTAATTGGCTTATTCCTTTGATAATTGGTGCTCCTGATATGGCTTTTCCTCGGTTAAATAATTTAAGATTTTGACTTCTTGTGCCAGCTTTATTTTTATTATTAAGATCTTCATTGGTGGAAAGTGGTGTAGGTACTGGTTGGACAGTATATCCTCCTTTGTCTGGGAATGTTGCTCATTCCGGGGCTTCTGTAGATTTAGCTATTTTTTCTTTACATCTTGCTGGTGCTTCATCAATTTTAGGTGCTATTAACTTTATTTCTACTGTTGGGAATATGCGGTCCCCTGGTTTGGTTGCTGAGCGAATTCCTTTGTTTGTTTGGGCTGTTACTGTAACAGCCGTGTTATTGGTTGCTGCTTTGCCAGTTTTAGCTGGTGCTATTACAATATTGCTTACGGATCGGAATCTGAATACTTCATTTTTTNNNNNNNNNNNNNNNNNNNNNNNNNNNNNNNNNNNNNNNNNNNNNCTCAACATCTAATCTCTACTATTATCACATATTTATTAATTTTATTAGGGGTGGCATTTTTTACTTTACTAGAACGAAAAGCTCTTGGATATTTTCAAATTCGAAAAGGCCCTAATAAATTAGGAATTATTGGTATTCCTCAACCCTTAGCAGACGCCTTAAAACTTTTTATTAAAGAATGAGTTACCCCTACATCTTCTAACTTTCTCCCATTTATTATAACCCCGACAATTATACTTATTTTAGCCTTAAGAATATGACAATTGTTCCCCTCTTTAATATTATCAACCCAACTTACACTAGGGATGCTTTTGTTTTTATGCATTTCCTCATTAGCTGTTTATACAACACTTATAGCAGGCTGGTCATCAAACTCTAAATATGCTTTACTTGGAGCGATTCGAGCCATAGCTCAAACAATCTCTTACGAAGTTACTATAACCTTAATTATTATCTTTTATTTATTTTTAACAATAAAAATAGACATTGTAAGAATTCGAATGACAAATATATCTGCTTGAGCACTCACACTTTTTCTACCATTAAGAGCTATATGATTAGCAGTTATTCTTGCAGAGACAAACCGAGCCCCCTTTGATTTTGCAGAAGGAGAATCAGAACTAGTTTCAGGGTTCAACATCGAATATGGAAGAGCTGGATTTGCCTTTTTATTTATAGCAGAATACAGAAATATTTTAATAATAAGACTTATAACCTCATGCCTATTAACAAGTACATTAATAATATCCATCCCAGTAGCTATTATCTTCTTGTGAGCCCGAGCAACCTTACCACGTNNNNNNNNNNNNNNNNNNNNNNNNNNNNNNNNNNNNNNNNNNNNNNNNNNNNNNNNNNNNNNNNNNNNNNNNNNNNNNN
Alasmidonta_raveneliana_ALRA_LT1 TCCGTAGGTGAACCTGCGGAAGGATCATTACC-AAAAACTGT-AAAAGAAAGCTCCGAGTTGGCTTT--TC---TTTTTAC-AAGCGGGACAA----GC-CGCACG----AGAA--AAC---AAAAAAAATAGATGGGTTGCGGAGGT-ACAAGAGCGCTTCCTTCTCGGTCT-TAAAC--AAGTGTAGATCCATGGCCG--TTTTGTC--GGGGGTACCTAAGTCCGAAGTAGGCCCGCAT-CTTCGGCGGGGCATGTTCGACGAGAGCTTTGGTACAGCGATGGTTTAAAGATAGAGCTTCCAGCTACG--CCCCCGCCAY-TTTTCC-TTTTCCKCCTCGTGCGGTTTTATCTTTGCGTTATC-AATGTCTM-GAAAAAAACATCG--------AAAGCAGAGAGG-CGKGTGTGG----------GGTG-----GTGTGTGGTACTAGTCCTTCTTATCGACGAGC-TC--TTGTCGATTTGCTCGGGC-AG------ACCC---CTGC---TACT------GCTACACCCTG-----TCGG-TTCGATGCGGGGGATCGATCCGTCTCGTTCGTTGCCGGACGGCCAATCGATTCTAATCC-TTGCAAGCCC-AGCTCTGGGGGCGAGAAAGGAAA-----------------------------------------TACTTTGTATTTATTATTCGCTTTGTGGTCGGGTTTAATTGGGTTGGCTTTAAGTCTTTTAATTCGAGCTGAGTTAGGTCAACCAGGAAGGTTGTTGGGCGATGATCAGTTGTATAATGTGATTGTTACGGCTCATGCTTTTATAATAATTTTTTTTTTGGTGATACCTATAATAATTGGTGGATTTGGTAATTGACTTATTCCTTTGATAATTGGTGCTCCTGATATGGCTTTTCCCCGGTTAAATAACTTAAGATTTTGACTTCTTGTACCAGCTTTGTTTTTACTACTAAGATCTTCATTGGTGGAAAGTGGTGTAGGTACTGGTTGAACAGTATATCCCCCTTTGTCAGGAAATGTTGCTCACTCTGGAGCTTCTGTGGATTTGGCTATTTTTTCTTTACATCTTGCTGGTGCTTCATCAATTTTAGGCGCTATCAATTTTATTTCTACTGTTGGAAATATGCGATCTCCAGGTTTGGTTGCTGAGCGAATTCCTTTATTTGTTTGGGCTGTTACTGTGACAGCCGTGTTATTGGTTGCTGCTTTGCCAGTTTTAGCTGGTGCTATTACAATATTACTTACTGATCGTAATTTAAATACTTCATTTTTTGACCCTACGGGAGGTGGAGATCCTATTTTATATATGCATTTGTTTNNNNNNNNNNNNNNNNNNNNNNNNNNNNNNNNNNNNNNNNNNNNNNNNNNNNNNNNNNNNNNNNNNNNNNNNNNNNNNNNNNNNNNNNNNNNNNNNNNNNNNNNNNNNNNNNNNNNNNNNNNNNNNNNNNNNNNNNNNNNNNNNNNNNNNNNNNNNNNNNNAAACTTTTCATCAAAGAGTGAGTCACCCCCACATCTTCTAACTTTCTCCCCTTTATCATAACCCCAACAGTTATACTTATCTTGGCTTTAAGAATATGACAATTGTTTCCCTCTTTTATATTATCAACCCAACTCACACTAGGAATACTCCTATTCTTATGTATTTCTTCATTAGCTGTTTACACAACACTTATAGCAGGGTGATCATCAAACTCTAAATATGCTCTACTTGGGGCTATTCGAGCCATAGCTCAAACAATTTCTTATGAAGTAACTATAACCTTAATTATTATCTTTTATTTATTTTTAACGATACAGATAGATATTGTAAGAATTCGAATAATAAATATATCTGCTTGAGCAGTCACACTTTTCTTACCGTTAAGAGCCATATGATTAGCAGTTATCCTTGCAGAAACAAACCGAGCCCCCTTCGATTTTGCAGAAGGAGAATCAGAATTAGTCTCAGGATTCAACATCGAATATGGAAGAGCCGGATTTGCCTATTTATTTATAGCGGAATACAGAAATATTTTAATAATAAGCCTTATAACCTCATGCCTATTAACAAGCACACTAATTATATCAATCCCAGTAGCTATTATCTTCCTCTGAGCCCGAGCAACCTTACCACGCTACCGATATGACCTGCTAATAGCAATAGCCTGAAAATCATTCTTACCTTTGAGGTTAACCATCTTAATAGCCCTAAGGC
Alasmidonta_raveneliana_ALRA_LT2 TCCGTAGGTGAACCTGCGGAAGGATCATTACC-AAAAACTGT-AAAAGAAAGCTCCGAGTTGGCTTT--TC---TTTTTAC-AAGCGGGACAA----GCACGCACG----AGAA--AACCGAAAAAAAATAGACTGGGTTGCGGAGGTGACAAGAGCGCTTCCTTCTCGGTCTCTAAAC--AAGTGTAGATCCATGGCCG--TTTTGTC--GGGGGTACCTAAGTCCGAAGTAGGCCCGCATGCTTCGGCGGGGCATGTTCGACGAGAGCTT-GGTACAGCGATGGTTTAAAGATAGAGCTTCCAGCTACG--CCCCCGCCAC-TTTTCC-TTTTCCGCCTCGTGCGGTTTTATCTTTGCGTTATC-AATGTCTCGAAAAAAAACATCG--------AAAGCAGAGAGG-CGKGTGTGT---------GGGTG-----GTGTGTGGTACTAGTCCTTCTTATCGACGAGC-TC--TTGTCGATTTGCTCGGGC-AG------AC------------TACT------GCTACCCCCTG-----TCGG-TTCGATGC--GGGATCGATCCGTCTCGTTCGTTGCCGGACGGCCAATCGATTCTAATCC-TTGCAAGCCC-AGCTCT-GGGGCGAGAAAGGAAA-----------------------------------------TACTTTGTATTTATTATTCGCTTTGTGGTCGGGTTTAATTGGGTTGGCTTTAAGTCTTTTAATTCGAGCTGAGTTAGGTCAACCAGGAAGGTTGTTGGGCGATGATCAGTTGTATAATGTGATTGTTACGGCTCATGCTTTTATAATAATTTTTTTTTTGGTGATACCTATAATAATTGGTGGATTTGGTAATTGACTTATTCCTTTGATAATTGGTGCTCCTGATATGGCTTTTCCCCGGTTAAATAACTTAAGATTTTGACTTCTTGTACCAGCTTTGTTTTTACTACTAAGATCTTCATTGGTGGAAAGTGGTGTAGGTACTGGTTGAACAGTATATCCCCCTTTGTCAGGAAATGTTGCTCACTCTGGAGCTTCTGTGGATTTGGCTATTTTTTCTTTACATCTTGCTGGTGCTTCATCAATTTTAGGCGCTATCAATTTTATTTCTACTGTTGGAAATATGCGATCTCCAGGTTTGATTGCTGAGCGAATTCCTTTATTTGTTTGGGCTGTTACTGTGACAGCCGTGTTATTGGTTGCTGCTTTGCCAGTTTTAGCTGGTGCTATTACAATATTACTTACTGATCGTAATTTAAATACTTCATTTTTTGACCCTACGGGAGGTGGAGATCCTATTTTATATATGCATTTGTTTNNNNNNNNNNNNNNNNNNNNNNNNNNNNNNNNNNNNNNNNNNNNNNNNNNNNNNNNNNNNNNNNNNNNNNNNNNNNNNNNNNNNNNNNNNNNNNNNNNNNNNNNNNNNNNNNNNNNNNNNNNNNNNNNNNNNNNNNNNNNNNNNNNNNNNNNNNNNNNNNNAAACTTTTCATCAAAGAGTGAGTCACCCCCACATCTTCTAACTTTCTCCCCTTTATCATAACCCCAACAGTTATACTTATCTTGGCTTTAAGAATATGACAATTGTTTCCCTCTTTTATATTATCAACCCAACTCACACTAGGAATACTCCTATTCTTATGTATTTCTTCATTAGCTGTTTACACAACACTTATAGCAGGGTGATCATCAAACTCTAAATATGCTCTACTTGGGGCTATTCGAGCCATAGCTCAAACAATTTCTTATGAAGTAACTATAACCTTAATTATTATCTTTTATTTATTTTTAACGATACAGATAGATATTGTAAGAATTCGAATAATAAATATATCTGCTTGAGCAGTCACACTTTTCTTACCGTTAAGGGCCATATGATTAGCAGTTATCCTTGCAGAAACAAACCGAGCCCCCTTCGATTTTGCAGAAGGAGAATCAGAATTAGTCTCAGGATTCAACATCGAATATGGAAGAGCCGGATTTGCCTATTTATTTATAGCGGAATACAGAAATATTTTAATAATAAGCCTTATAACCTCATGCCTATTAACAAGCACACTAATTATATCAATCCCAGTAGCTATTATCTTCCTCTGAGCCCGAGCAACCTTACCACGCTACCGATATGACCTGCTAATAGCAATAGCCTGAAAATCATTCTTACCTTTGAGGTTAACCATCTTAATAGCCCTAAGGC
Alasmidonta_raveneliana_ALRA_LT3 TCCGTAGGTGAACCTGCGGAAGGATCATTACC-AAAAACTGT-AAAAGAAAGCTCCGAGTTGGCTTT--TC---TTTTTAC-AAGCGGGACAA----GCACGCACG----AGAA--AACCGAAAAAAAATAGACTGGGTTGCGGAGGTGACAAGAGCGCTTCCTTCTCGGTCTCTAAAC--AAGTGTAGATCCATGGCCG--TTTTGTC--GGGGGTACCTAAGTCCGAAGTAGGCCCGCATGCTTCGGCGGGGCATGTTCGACGAGAGCTTTGGTACAGCGATGGTTTAAAGATAGAGCTTCCAGCTACG--CCCCCGCCAC-TTTTCC-TTTTCCGCCTCGTGCGGTTTTATCTTTGCGTTATC-AATGTCTCGAAAAAAAACATCG--------AAAGCAGAGAGG-CGTGTGTGT---------GGGTG-----GTGTGTGGTACTAGTCCTTCTTATCGACGAGC-TC--TTGTCGATTTGCTCGGGC-AG------AC------------TACT------GCTACACCCTG-----TCGG-TTCGATGC--GGGATCGATCCGTCTCGTTCGTTGCCGGACGGCCAATCGATTCTAATCC-TTGCAAGCCC-AGCTCT-GGGGCGAGAAAGGAAA-----------------------------------------TACTTTGTATTTATTATTCGCTTTGTGGTCGGGTTTAATTGGGTTGGCTTTAAGTCTTTTAATTCGAGCTGAGTTAGGTCAACCAGGAAGGTTGTTGGGCGATGATCAGTTGTATAATGTGATTGTTACGGCTCATGCTTTTATAATAATTTTTTTTTTGGTGATACCTATAATAATTGGTGGATTTGGTAATTGACTTATTCCTTTGATAATTGGTGCTCCTGATATGGCTTTTCCCCGGTTAAATAACTTAAGATTTTGACTTCTTGTACCAGCTTTGTTTTTACTACTAAGATCTTCATTGGTGGAAAGTGGTGTAGGTACTGGTTGAACAGTATATCCCCCTTTGTCAGGAAATGTTGCTCACTCTGGAGCTTCTGTGGATTTGGCTATTTTTTCTTTACATCTTGCTGGTGCTTCATCAATTTTAGGCGCTATCAATTTTATTTCTACTGTTGGAAATATGCGATCTCCAGGTTTGGTTGCTGAGCGAATTCCTTTATTTGTTTGGGCTGTTACTGTGACAGCCGTGTTATTGGTTGCTGCTTTGCCAGTTTTAGCTGGTGCTATTACAATATTACTTACTGATCGTAATTTAAATACTTCATTTTTTGACCCTACGGGAGGTGGAGATCCTATTTTATATATGCATTTGTTTNNNNNNNNNNNNNNNNNNNNNNNNNNNNNNNNNNNNNNNNNNNNNNNNNNNNNNNNNNNNNNNNNNNNNNNNNNNNNNNNNNNNNNNNNNNNNNNNNNNNNNNNNNNNNNNNNNNNNNNNNNNNNNNNNNNNNNNNNNNNNNNNNNNNNNNNNNNNNNNNNAAACTTTTCATCAAAGAGTGAGTCACCCCCACATCTTCTAACTTTCTCCCCTTTATCATAACCCCAACAGTTATACTTATCTTGGCTTTAAGAATATGACAATTGTTTCCCTCTTTTATATTATCAACCCAACTCACACTAGGAATACTCCTATTCTTATGTATTTCTTCATTAGCTGTTTACACAACACTTATAGCAGGGTGATCATCAAACTCTAAATATGCTCTACTTGGGGCTATTCGAGCCATAGCTCAAACAATTTCTTATGAAGTAACTATAACCTTAATTATTATCTTTTATTTATTTTTAACGATACAGATAGATATTGTAAGAATTCGAATAATAAATATATCTGCTTGAGCAGTCACACTTTTCTTACCGTTAAGAGCCATATGATTAGCAGTTATCCTTGCAGAAACAAACCGAGCCCCCTTCGATTTTGCAGAAGGAGAATCAGAATTAGTCTCAGGATTCAACATCGAATATGGAAGAGCCGGATTTGCCTATTTATTTATAGCGGAATACAGAAATATTTTAATAATAAGCCTTATAACCTCATGCCTATTAACAAGCACACTAATTATATCAATCCCAGTAGCTATTATCTTCCTCTGAGCCCGAGCAACCTTACCACGCTACCGATATGACCTGCTAATAGCAATAGCCTGAAAATCATTCTTACCTTTGAGGTTAACCATCTTAATAGCCCTAAGGC
Alasmidonta_raveneliana_ALRA_LT4 TCCGTAGGTGAACCTGCGGAAGGATCATTACC-AAAAACTGT-AAAAGAAAGCTCCGAGTTGGCTTT--TC---TTTTTAC-AAGCGGGACAA----GCACGCACG----AGAA--AACCGAAAAAAAATAGACTGGGTTGCGGAGGTGACAAGAGCGCTTCCTTCTCGGTCTCTAAAC--AAGTGTAGATCCATGGCCG--TTTTGTC--GGGGGTACCTAAGTCCGAAGTAGGCCCGCATGCTTCGGCGGGGCATGTTCGACGAGAGCTTTGGTACAGCGATGGTTTAAAGATAGAGCTTCCAGCTACG--CCCCCGCCAC-TTTTCC-TTTTCCGCCTCGTGCGGTTTTATCTTTGCGTTATC-AATGTCTC-GAAAAAAACATCG--------AAAGCAGAGAGG-CGTGTGTGT----------GGTG-----GTGTGTGGTACTAGTCCTTCTTATCGACGAGC-TC--TTGTCGATTTGCTCGGGC-AG------ACCC---CTGC---TACT------GCTACACCCTG-----TCGG-TTCGATGCGGGGGATCGATCCGTTTCGTTCGTTGCCGGACGGCCAATCGATTCTAATCC-TTGCAAGCCC-AGCTCTGGGGGCGAGAAAGGAAA-----------------------------------------TACTTTGTATTTATTATTCGCTTTGTGGTCGGGTTTAATTGGGTTGGCTTTAAGTCTTTTAATTCGAGCTGAGTTAGGTCAACCAGGAAGGTTGTTGGGCGATGATCAGTTGTATAATGTGATTGTTACGGCTCATGCTTTTATAATAATTTTTTTTTTGGTGATACCTATAATAATTGGTGGATTTGGTAATTGACTTATTCCTTTGATAATTGGTGCTCCTGATATGGCTTTTCCCCGGTTAAATAACTTAAGATTTTGACTTCTTGTACCAGCTTTGTTTTTACTACTAAGATCTTCATTGGTGGAAAGTGGTGTAGGTACTGGTTGAACAGTATATCCCCCTTTGTCAGGAAATGTTGCTCACTCTGGAGCTTCTGTGGATTTGGCTATTTTTTCTTTACATCTTGCTGGTGCTTCATCAATTTTAGGCGCTATCAATTTTATTTCTACTGTTGGAAATATGCGATCTCCAGGTTTGGTTGCTGAGCGAATTCCTTTATTTGTTTGGGCTGTTACTGTGACAGCCGTGTTATTGGTTGCTGCTTTGCCAGTTTTAGCTGGTGCTATTACAATATTACTTACTGATCGTAATTTAAATACTTCATTTTTTGACCCTACGGGAGGTGGAGATCCTATTTTATATATGCATTTGTTTNNNNNNNNNNNNNNNNNNNNNNNNNNNNNNNNNNNNNNNNNNNNNNNNNNNNNNNNNNNNNNNNNNNNNNNNNNNNNNNNNNNNNNNNNNNNNNNNNNNNNNNNNNNNNNNNNNNNNNNNNNNNNNNNNNNNNNNNNNNNNNNNNNNNNNNNNNNNNNNNNAAACTTTTCATCAAAGAGTGAGTCACCCCCACATCTTCTAACTTTCTCCCCTTTATCATAACCCCAACAGTTATACTTATCTTGGCTTTAAGAATATGACAATTGTTTCCCTCTTTTATATTATCAACCCAACTCACACTAGGAATACTCCTATTCTTATGTATTTCTTCATTAGCTGTTTACACAACACTTATAGCAGGGTGATCATCAAACTCTAAATATGCTCTACTTGGGGCTATTCGAGCCATAGCTCAAACAATTTCTTATGAAGTAACTATAACCTTAATTATTATCTTTTATTTATTTTTAACGATACAGATAGATATTGTAAGAATTCGAATAATAAATATATCTGCTTGAGCAGTCACACTTTTCTTACCGTTAAGAGCCATATGATTAGCAGTTATCCTTGCAGAAACAAACCGAGCCCCCTTCGATTTTGCAGAAGGAGAATCAGAATTAGTCTCAGGATTCAACATCGAATATGGAAGAGCCGGATTTGCCTATTTATTTATAGCGGAATACAGAAATATTTTAATAATAAGCCTTATAACCTCATGCCTATTAACAAGCACACTAATTATATCAATCCCAGTAGCTATTATCTTCCTCTGAGCCCGAGCAACCTTACCACGCTACCGATATGACCTGCTAATAGCAATAGCCTGAAAATCATTCTTACCTTTGAGGTTAACCATCTTAATAGCCCTAAGGC
Alasmidonta_raveneliana_ALRA_LT5 TCCGTAGGTGAACCTGCGGAAGGATCATTACC-AAAAACTGT-AAAAGAAAGCTCCGAGTTGGCTTT--TC---TTTTTAC-AAGCGGGACAA----GCACGCACG----AGAA--AACCGAAAAAAAATAGACTGGGTTGCGGAGGTGACAAGAGCGCTTCCTTCTCGGTCTCTAAAC--AAGTGTAGATCCATGGCCG--TTTTGTC--GGGGGTACCTAAGTCCGAAGTAGGCCCGCATGCTTCGGCGGGGCATGTTCGACGAGAGCTTTGGTACAGCGATGGTTTAAAGATAGAGCTTCCAGCTACG--CCCCCGCCAC-TTTTCC-TTTTCCGCCTCGTGCGGTTTTATCTTTGCGTTATC-AATGTCTC-GAAAAAAACATCG--------AAAGCAGAGAGG-CGTGTGTGT----------GGTG-----GTGTGTGGTACTAGTCCTTCTTATCGACGAGC-TC--TTGTCGATTTGCTCGGGC-AG------ACCC---CTGC---TACT------GCTACACCCTG-----TCGG-TTCGATGCGGGGGATCGATCCGTCTCGTTCGTTGCCGGACGGCCAATCGATTCTAATCC-TTGCAAGCCC-AGCTCTGGGGGCGAGAAAGGAAA-----------------------------------------TACTTTGTATTTATTATTCGCTTTGTGGTCGGGTTTAATTGGGTTGGCTTTAAGTCTTTTAATTCGAGCTGAGTTAGGTCAACCAGGAAGGTTGTTGGGCGATGATCAGCTGTATAATGTGATTGTTACGGCTCATGCTTTTATAATAATTTTTTTTTTGGTGATACCTATAATAATTGGTGGATTTGGTAATTGACTTATTCCTTTGATAATTGGTGCTCCTGATATGGCTTTTCCCCGGTTAAATAACTTAAGATTTTGACTTCTTGTACCAGCTTTGTTTTTACTACTAAGATCTTCATTGGTGGAAAGTGGTGTAGGTACTGGTTGAACAGTATATCCCCCTTTGTCAGGAAATGTTGCTCACTCTGGAGCTTCTGTGGATTTGGCTATTTTTTCTTTACATCTTGCTGGTGCTTCATCAATTTTAGGCGCTATCAATTTTATTTCTACTGTTGGAAATATGCGATCTCCAGGTTTGGTTGCTGAGCGAATTCCTTTATTTGTTTGGGCTGTTGCTGTGACAGCCGTGTTATTGGTTGCTGCTTTGCCAGTTTTAGCTGGTGCTATTACAATATTACTTACTGATCGTAATTTAAATACTTCATTTTTTGACCCTACGGGAGGTGGAGATCCTATTTTATATATGCATTTGTTTNNNNNNNNNNNNNNNNNNNNNNNNNNNNNNNNNNNNNNNNNNNNNNNNNNNNNNNNNNNNNNNNNNNNNNNNNNNNNNNNNNNNNNNNNNNNNNNNNNNNNNNNNNNNNNNNNNNNNNNNNNNNNNNNNNNNNNNNNNNNNNNNNNNNNNNNNNNNNNNNNAAACTTTTCATCAAAGAGTGAGTCACCCCCACATCTTCTAACTTTCTCCCCTTTATCATAACCCCAACAGTTATACTTATCTTGGCTTTAAGAATATGACAATTGTTTCCCTCTTTTATATTATCAACCCAACTCACACTAGGAATACTCCTATTCTTATGTATTTCTTCATTAGCTGTTTACACAACACTTATAGCAGGGTGATCATCAAACTCTAAATATGCTCTACTTGGGGCTATTCGAGCCATAGCTCAAACAATTTCTTATGAAGTAACTATAACCTTAATTATTATCTTTTATTTATTTTTAACGATACAGATAGATATTGTAAGAATTCGAATAATAAATATATCTGCTTGAGCAGTCACACTTTTCTTACCGTTAAGAGCCATATGATTAGCAGTTATCCTTGCAGAAACAAACCGAGCCCCCTTCGATTTTGCAGAAGGAGAATCAGAATTAGTCTCAGGATTCAACATCGAATATGGAAGAGCCGGATTTGCCTATTTATTTATAGCGGAATACAGAAATATTTTAATAATAAGCCTTATAACCTCATGCCTATTAACAAGCACACTAATTATATCAATCCCAGTAGCTATTATCTTCCTCTGAGCCCGAGCAACCTTACCACGCTACCGATATGACCTGCTAATAGCAATAGCCTGAAAATCATTCTTACCTTTGAGGTTAACCATCTTAATAGCCCTAAGGC
Anodonta_anatina_isolate_106_NC_022803_chimera_with_AJ295287 ------GGTGAACCTGCGGAAGGATCATAACC--GAAACTGT-AAAAGAGAGCTCCGA-CTGGCTTT--TC---ATTTTAC-TAGCGGGACAA----GCACGCACG----AT-----------AAAAAAAAGACTGGGTTGCGGAGGCGACAAGAGCGCTTCCTTCTCGGTCTCTAAAC--AAGTGTAGATCCATGGCCG---CTGGTC--GGGGGTACCTAAGTCCGAAGTAGGCCCGCATGCTTCGGCGGGGCATGTTCGACGAGAGCTTGGGTACAGCGACGGTTTAAAGATAGAGCTTCCAGCTACG--CCCCCGCCAC-TTTTCC-TTTTCCGCCTCGTGCGGTTTCATCTTTGCGTTACC-AATGTATC-----AAAACATCGAAAAAAGAGAAGCAGAGAGA-CGTGCGTGG------------------------GTAATTTAGTCCTTCTTATCGACGAGC-TC--TTGTCGATTTGCTCGGGC-AG------ATCT---CCCT--ACACC------CCCTCTCTCTC-----TCGG-TTCGATGC--GGGATCGATCCGTCTCGTTCGTTGCCGGACGGCCAATCGATTCTAATCC-TTGCAAGCCC-AGCTCT--GGGCGAGAAAGGAAATTACTCTAAGCGGTGGATCACTCGGCTCGTGGGT-------TACTTTGTATTTATTGTTGGCTTTGTGATCTGGTTTAATCGGGTTAGCTCTAAGGCTTTTAATTCGAGCCGAATTAGGCCAACCAGGAAGGTTGTTGGGAGATGATCAATTGTATAATGTAATTGTTACGGCTCATGCTTTCATGATAATTTTCTTTCTAGTAATACCGATGATAATTGGTGGATTTGGGAATTGGCTTATTCCTTTAATAATTGGTGCTCCTGATATAGCCTTCCCTCGATTGAATAATTTGAGATTTTGGCTTCTTGTGCCAGCTTTGTTTTTATTATTAAGATCGGCATTAGTTGAGAGTGGTGTTGGTACTGGTTGAACAGTATACCCCCCTTTATCTGGAAATGTTGCTCATTCTGGGGCTTCGGTAGATTTGGCCATTTTTTCTTTACATCTTGCTGGTGCTTCATCTATTTTAGGCGCCATTAATTTTATTTCTACTGTTGGTAATATGCGATCTCCTGGGTTAGTTGCTGAACGAATTCCTTTGTTTGTTTGGGCTGTTGCTGTGACAGCTGTGTTGTTGGTTGCTGCTTTACCAGTTTTGGCTGGTGCTATTACAATGTTGTTAACTGACCGTAATTTAAATACTTCTTTTTTTGACCCAACGGGAGGTGGTGATCCTATTTTATATATACATTTATTTNNNNNNNNNNNNNNNNNNNNNNNNNNNNNNNNNNNNNNNNNTTGCTAGGTGTAGCATTTTTTACCCTTCTAGAACGAAAAGCTCTTGGGTACTTCCAAATCCGAAAAGGCCCCAATAAACTAGGTATTATTGGTATTCCACAACCTCTAGCAGATGCTTTAAAACTCTTTGTTAAAGAATGAGTTACCCCTACATCTTCCAACTATCTTCCTTTTATCTTAACCCCAACAATTATACTTATCTTAGCCCTAAGGATATGGCAATTATTCCCTTCTTTCATACTATCATCCCAACTCGCATTAGGCATACTTTTATTTTTATGTATTTCTTCCTTAGCTGTCTATACAACACTAATAGCAGGCTGAGCATCAAACTCAAAATACGCTCTACTTGGAGCTATTCGGGCTATAGCTCAAACAATTTCTTATGAAGTAACTATAACCCTTATTATCATCTTTTTTTTATTTTTATCTATACAAATAGACATTGTAAGAATCCGCATAATAAACTCCTCCACCTGAGCAAGCTTACTGTTTTTACCATTAAGTATTATATGATTGGCAGTTATTCTTGCAGAAACAAATCGAGCTCCATTTGATTTTGCAGAAGGAGAATCAGAACTAGTCTCAGGATTTAATATTGAGTACGGAGGGGCTGGATTTGCCTTTTTATTTATAGCAGAATACAGAAATATTCTAATAATAAGTCTTATAACTTCGTGTTTATTAACAAATTCACTAATTATATCAATCCCAGTAGCCATTGCTTTCTTATGGGCTCGAGCAACCTTACCTCGCTATCGATATGACCTTCTAATAGCCATGGCCTGAAAATCATTCTTACCTTTAAGGTTATCTATCTTAATAGCCTTAAGAC
Anodonta_anatina_isolate_146_KF030967_chimera_with_RM42794M056 --------TGAACCTGCGGAAGGATCATTACC--AAAACTGT-AAAAGAAAGCTCCGAGTTGGCTTT--TC---ATTTTAC-GAGCGGGACAA----GCACGCACG----AT-----------AAAAAAAAGACTGGGTTGCGGAGGCGACAAGAGCGCTTCCTTCTCGGTCTCTAAAC--AAGTGTAGATCCATGGCCG---CTGGTC--GGGGGTACCTAAGTCCGAAGTAGGCCCGCATGCTTCGGCGGGGCATGTTCGACGAGAGCTTGGGTACAGCGACGGTTTAAAGATAGAGCTTCCAGCTACG--CCCCCGCCAC-TTTTCC-TTTTCCGCCTCGTGCGGTTTCATCTTTGCGTTACC-AATGTATC-----AAAACATCGAAAAAAGAGAAGCAGAGAGA-CGTGCGTGG------------------------GTAATTTAGTCCTTCTTATCGACGAGC-TC--TTGTCGATTTGCTCGGGC-AG------ATCT---CCCT--ACACC------CCCTCTCTCTC-----TCGG-TTCGATGC--GGGATCGATCCGTCTCGTTCGTTGCCGGACGGCCAATCGATTCTAATCC-TTGCAAGCCC-AGCTCT--GGGCGAGAAAGGAAATTACTCTAAGCGGTGGATCACTCGGCTCGTGGGTCGATGAATACTTTGTATTTATTGTTGGCTTTGTGATCTGGTTTAATCGGGTTAGCTCTAAGGCTTTTAATTCGAGCCGAATTAGGCCAACCAGGAAGGTTGTTGGGAGATGATCAATTGTATAATGTAATTGTTACGGCTCATGCTTTCATGATAATTTTCTTTCTAGTAATACCGATGATAATTGGTGGATTTGGGAATTGGCTTATTCCTTTAATAATTGGTGCTCCTGATATAGCCTTCCCTCGATTGAATAATTTGAGATTTTGGCTTCTTGTGCCAGCTTTGTTTTTATTATTAAGATCGGCATTAGTTGAGAGTGGTGTTGGTACTGGTTGAACAGTATACCCCCCTTTATCTGGAAATGTTGCTCATTCTGGGGCTTCGGTAGATTTGGCCATTTTTTCTTTACATCTTGCTGGTGCTTCATCTATTTTAGGCGCCATTAATTTTATTTCTACTGTTGGTAATATGCGATCTCCTGGGTTAGTTGCTGAACGAATTCCTTTGTTTGTTTGGGCTGTTGCTGTGACAGCTGTGTTGTTGGTTGCTGCTTTACCAGTTTTGGCTGGTGCTATTACAATGTTGTTAACTGACCGTAATTTAAATACTTCTTTTTTTGACCCAACGGGAGGTGGTGATCCTATTTTATATATACATTTATTTNNNNNNNNNNNNNNNNNNNNNNNNNNNNNNNNNNNNNNNNNTTGCTAGGTGTAGCATTTTTTACCCTTCTAGAACGAAAAGCTCTTGGGTACTTCCAAATCCGAAAAGGCCCCAATAAACTAGGTATTATTGGTATTCCACAACCTCTAGCAGATGCTTTAAAACTCTTTGTTAAAGAATGAGTTACCCCTACATCTTCCAACTATCTTCCTTTTATCTTAACCCCAACAATTATACTTATCTTAGCCCTAAGGATATGGCAATTATTCCCTTCTTTCATACTATCATCCCAACTCGCATTAGGCATACTTTTATTTTTATGTATTTCTTCCTTAGCTGTCTATACAACACTAATAGCAGGCTGAGCATCAAACTCAAAATACGCTCTACTTGGAGCTATTCGGGCTATAGCTCAAACAATTTCTTATGAAGTAACTATAACCCTTATTATCATCTTTTTTTTATTTTTATCTATACAAATAGACATTGTAAGAATCCGCATAATAAACTCCTCCACCTGAGCAAGCTTACTGTTTTTACCATTAAGTATTATATGATTGGCAGTTATTCTTGCAGAAACAAATCGAGCTCCATTTGATTTTGCAGAAGGAGAATCAGAACTAGTCTCAGGATTTAATATTGAGTACGGAGGGGCTGGATTTGCCTTTTTATTTATAGCAGAATACAGAAATATTCTAATAATAAGTCTTATAACTTCGTGTTTATTAACAAATTCACTAATTATATCAATCCCAGTAGCCATTGCTTTCTTATGGGCTCGAGCAACCTTACCTCGCTATCGATATGACCTTCTAATAGCCATGGCCTGAAAATCATTCTTACCTTTAAGGTTATCTATCTTAATAGCCTTAAGAC
Anodonta_couperiana_chimera_with_MG199850 ---------------------------------------------------GCTCCGAGTTGGCTTT--AC---TTTTTAC-GAACGGGACAA----GCACGCACG-------------------TAAAAAGACTGGGTTGCGGAGGTGACAAGAGCGCTTCCTTCTTGGTCTCTAAACAAAAGTGTAGATCCATGGCCG---TTGGTC--GGGGGTACCTAAGTCCGAAGTAGGCCCGCATGCTTCGGCGGGGCATGTTCGACGAGAGCTTGGGTACAGCGATGGTTTAAAGATAGAGCTTCCAGCTACG--CCCCCGCCAC-TTTTCC-TTTTCCGCCTCGTGCGGTTTTATCTTTGCGTTACC-AATGTCTA-----AAAACATCGA------AAAAGCAGAGAGG-CGTTTGTGG----------------------TGTGGTACTTGTCCTTCTTATCGACGAGC-TC--TTGTCGATTTGCTCGGGC-AG------ACCC---CCTA--CTAC-------TTACTACCCTC-----TCGG-TTCGATGC--GGAATCGATCCGTCTCGTTCGTTGCCGGACGGCCAATCGATTCTAATCC-TTGCAAGCCC-AGCTCT--GGGCGAGAAAGGAAATTACTCTAAGCGGTGGATCACTCGGCTCGTGGGTCGATGA-NNNNNNNTATCTATTGTTGGCTTTGTGATCTGGTTTAATTGGGTTAGCCCTTAGCCTATTAATCCGAGCTGAGCTAGGTCAGCCAGGAAGCTTGTTAGGGGATGATCAATTATACAATGTAATTGTAACGGCTCATGCTTTTATAATGATTTTTTTTCTCGTAATACCTATAATAATCGGAGGATTTGGTAATTGACTTGTTCCTCTAATAATCGGCGCTCCTGATATAGCTTTTCCTCGATTAAATAATTTAAGGTTTTGGCTTCTCGTACCGGCTTTGTTTTTACTATTAAGGTCATCATTAGTAGAAAGCGGTGTTGGCACTGGGTGAACAGTATATCCTCCTTTGTCTGGAAATGTTGCTCACTCAGGAGCTTCGGTAGATTTGGCTATTTTCTCCCTTCACCTTGCTGGTGCTTCATCAATTTTGGGTGCTATTAATTTTATTTCTACTGTTGGCAATATACGATCTCCTGGTTTGGTTGCTGAACGAATTCCATTATTTGTTTGAGCTGTGGCTGTTACAGCTGTGTTATTAGTTGCTGCTTTACCTGTTTTAGCTGGTGCTATCACAATGTTACTTACTGATCGTAATTTAAATACTTCTTTCTTTGACCCAACAGGGGGTGGGGATCCCATTTTATATATACATTTGNNNCTCAACATCTTATCTCCACTTTTATTACATATTTACTAATTTTGTTGGGTGTGGCATTTTTTACTTTGTTAGAACGAAAAGCTCTTGGTTATTTTCAAATCCGAAAAGGCCCTAATAAACTAGGGATTATGGGTATTCCTCAACCTCTAGCAGATGCCTTAAAACTTTTTGTTAAAGAATGAGTCACCCCTATGCCTTCAAATTTTCTTCCATTTGTCTTAACCCCAACAATTATGCTTATTTTAGCTCTAAGAATATGGCAACTATTCCCCTCTTTCATGCTATTAACTCAACTTACACTTGGGATACTCCTCTTCTTGTGTATTTCCTCATTAGCTGTATACACAACACTTATAGCAGGCTGGTCATCCAACTCCAAGTACGCGCTACTTGGAGCTATTCGAGCCATAGCTCAAACAATTTCCTATGAAGTAACCATAACCTTAATTATTATTTTTTACTTATTTCTAACAATAAAAATAGACATTGTAAGAATCCGTACAACAAATATATGTATTTGGACAGTCGCCCTGTTTTTCCCACTAATGGTTATGTGATTAGCAGTTATTCTTGCAGAAACAAACCGAGCCCCTTTTGATTTTGCAGAAGGAGAATCAGAACTAGTCTCAGGGTTTAATATTGAGTATGGAAGAGCAGGATTTGCCTTTCTGTTTATAGCAGAATACAGAAATATTTTAATAATAAGCCTTATAACGTCCTGCCTGTTAACAGGTACGCTAATAATATCAATCCCAGTAGCCATTACCTTTTTATGAGCCCGAGCAACCTTGCCACGCNNNNNNNNNNNNNNNNNNNNNNNNNNNNNNNNNNNNNNNNNNNNNNNNNNNNNNNNNNNNNNNNNNNNNNNNNNNNNNN
Anodonta_cygnea_AJ295288_chimera_with_AJ295288 ------GGTGAACCTGCGGAAGGATCATAACC--AAAACTGT-AAAAGAAAGCTCCGAGTTGGCTTT--TC---ATTTTACAAAGCGGGACAA----GCACGCACG--------------------AAAAAGACTGGGTTGCGGAGGTGACAAGAGCGCTTCCTTCTCGGTCTCTAAAC--AAGTGTAGATCCA----------TGGTC--GGGGGTACCTAGGTCCGAAGTAGGCCCGCATGCTTCGGCGGGGCATGTTCGACGAGAGCTTGGGTACAGCGACGGTTTAAAGATAGAGCTTCCAGCTACG--CCCCCGCCAC-TTTTCC-TTTTCCGCCTCGTGCGGTTTTATCTTTGCGTTACC-AATGTATC-----AAAACATCG--------AAAGCAGAGAGT-CGTGCGTGG---------GTGT----------------CTAGTCCTTCCTTTCGACGAGC-AC--TTGTCGATTTGCTCGGGC-AG------ACCC----------------------TACACCCTC-----TCGG-TTCGATGC--GGGATCGATCCGTCTCGTTCGTTGCCGGACGGCCAATCGATTCTAATCCCTTGCAAGCCC-AGCTCT--GGGCGAGAAAGGAAATTACTCTAA-CGGTGGATCACTCGGCTCGTGGGT-------TACTTTATATTTATTATTGGCTTTGTGGTCGGGTTTAATCGGATTGGCTTTGAGACTTTTAATCCGAGCTGAATTGGGTCAGCCGGGGAGGTTATTGGGGGATGATCAGTTATATAATGTAATTGTTACAGCTCATGCATTTATGATAATTTTTTTCTTGGTGATGCCAATAATGATTGGGGGGTTTGGTAATTGGCTTATTCCTTTAATGATTGGTGCTCCTGATATGGCTTTTCCTCGGTTGAATAATTTGAGGTTTTGGTTATTGGTGCCAGCTTTATTTCTGTTATTAAGATCGTCATTGGTAGAGAGTGGTGTTGGTACTGGGTGGACGGTATACCCTCCTTTGTCTGGGAATGTTGCTCATTCTGGAGCTTCAGTAGATCTGGCCATTTTTTCCTTACATCTTGCTGGTGCTTCATCAATTTTAGGGGCTATTAATTTTATTTCTACTGTTGGAAATATACGATCTCCAGGCTTAGTCGCTGAGCGAATTCCTTTGTTTGTATGGGCTGTTACGGTAACAGCTGTATTATTGGTTGCTGCTTTGCCTGTTTTAGCTGGTGCTATTACAATATTATTGACTGATCGTAATTTAAATACTTCGTTTTTTGACCCCACTGGAGGTGGGGATCCTATTTTATATATACATTTATTTNNNNNNNNNNNATCTCCACTTTTATTACATACTTATTAATTTTACTAGGTGTAGCATTTTTCACCTTATTAGAACGAAAAGCTCTTGGGTATTTTCAAATTCGAAAAGGCCCCAATAAATTAGGGATTATTGGTATTCCCCAACCTCTGGCAGACGCCTTAAAACTTTTTGTCAAAGAATGAATTACTCCGACATCTTCTAACTATCTCCCTTTTATCTTAACCCCGACAATTATACTTATCCTGGCCCTTAGAATATGGCAGCTATTCCCCTCTTTTATGCTGTCCTCTCACCTTACATTAGGAATACTTCTATTTCTATGCATTTCCTCACTAACCGTCTACACGACACTTATAGCAGGCTGAGCATCTAACTCCAAATATGCTTTACTCGGAGCCATCCGAGCAATGGCTCAAACAATCTCTTATGAAGTTACTATAACATTAATTATCATATTCTACTTATTCTTATCCATGCAAATAGATATTGTAACAATTCGTTTAACCAATATATCTATTTGAACAAACACGCTGTTTTTACCTTTAAGAGTTATATGGTTGGCCGTCATCCTCGCAGAAACAAACCGAGCTCCCTTCGACTTCGCAGAAGGGGAATCAGAACTAGTCTCAGGGTTTAATATCGAATACGGAGGAGCTGGGTTTGCTTTTTTATTCATGGCGGAATACAGAAACATTCTGATGATAAGTCTTATAACCTCGTGCCTATTAACAAGTACATTAATTATATCTATCCCAGTAGCTCTCATCTTTTTATGGGCCCGAGCAACCTTACCACGATACCGCTATGATCTCCTCATAGCTATAGCCTGGAAATCGTTCTTACCTCTAAGGCTGTCCATTTTAATGGCCTTAAGGC
Anodonta_cygnea_MF781083_chimera_with_TM_42771M081 --------TGAACCTGCGGAAGGATCATTACC--AAAACTGT-AAAAG-AAGCTCCGAGTTGGCTTT--TC---ATTTTACAAAGCGGGACAA----GCACGCACG--------------------AAAAAGACTGGGTTGCGGAGGTGACAAGAGCGCTTCCTTCTCGGTCTCTAAAC--AAGTGTAGATCCATGGCCG---CTGGTC--GGGGGTACCTAGGTCCGAAGTAGGCCCGCATGCTTCGGCGGGGCATGTTCGACGAGAGCTTGGGTACAGCGACGGTTTAAAGATAGAGCTTCCAGCTACG--CCCCCGCCAC-TTTTCC-TTTTCCGCCTCGTGCGGTTTTATCTTTGCGTTACC-AATGTATC-----AAAACATCG--------AAAGCAGAGAGT-CGTGCGTGG---------GTGT----------------CTAGTCCTTCCTTTCGACGAGC-AC--TTGTCGATTTGCTCGGGC-AG------ACCC----------------------TACACCCTC-----TCGG-TTCGATGC--GGGATCGATCCGTCTCGTTCGTTGCCGGACGGCCAATCGATTCTAATCC-TTGCAAGCCC-AGCTCT--GGGCGAGAAAGGAAATTACTCTAAGCGGTGGATCACTCGGCTCGTGGGTCGATGAATACTTTATATTTATTATTGGCTTTGTGGTCGGGTTTAATCGGATTGGCTTTGAGACTTTTAATCCGAGCTGAATTGGGTCAGCCGGGGAGGTTATTGGGGGATGATCAGTTATATAATGTAATTGTTACAGCTCATGCATTTATGATAATTTTTTTCTTGGTGATGCCAATAATGATTGGGGGGTTTGGTAATTGGCTTATTCCTTTAATGATTGGTGCTCCTGATATGGCTTTTCCTCGGTTGAATAATTTGAGGTTTTGGTTATTGGTGCCAGCTTTATTTCTGTTATTAAGATCGTCATTGGTAGAGAGTGGTGTTGGTACTGGGTGGACGGTATACCCTCCTTTGTCTGGGAATGTTGCTCATTCTGGAGCTTCAGTAGATCTGGCCATTTTTTCCTTACATCTTGCTGGTGCTTCATCAATTTTAGGGGCTATTAATTTTATTTCTACTGTTGGAAATATACGATCTCCAGGCTTAGTCGCTGAGCGAATTCCTTTGTTTGTATGGGCTGTTACGGTAACAGCTGTATTATTGGTTGCTGCTTTGCCTGTTTTAGCTGGTGCTATTACAATATTATTGACTGATCGTAATTTAAATACTTCGTTTTTTGACCCCACTGGAGGTGGGGATCCTATTTTATATATACATTTATTTCTCAACACTTAATCTCCACTTTTATTACATACTTATTAATTTTACTAGGTGTAGCATTTTTCACCTTATTAGAACGAAAAGCTCTTGGGTATTTTCAAATTCGAAAAGGCCCCAATAAATTAGGGATTATTGGTATTCCCCAACCTCTGGCAGACGCCTTAAAACTTTTTGTCAAAGAATGAATTACTCCGACATCTTCTAACTATCTCCCTTTTATCTTAACCCCGACAATTATACTTATCCTGGCCCTTAGAATATGGCAGCTATTCCCCTCTTTTATGCTGTCCTCTCACCTTACATTAGGAATACTTCTATTTCTATGCATTTCCTCACTAACCGTCTACACGACACTTATAGCAGGCTGAGCATCTAACTCCAAATATGCTTTACTCGGAGCCATCCGAGCAATGGCTCAAACAATCTCTTATGAAGTTACTATAACATTAATTATCATATTCTACTTATTCTTATCCATGCAAATAGATATTGTAACAATTCGTTTAACCAATATATCTATTTGAACAAACACGCTGTTTTTACCTTTAAGAGTTATATGGTTGGCCGTCATCCTCGCAGAAACAAACCGAGCTCCCTTCGACTTCGCAGAAGGGGAATCAGAACTAGTCTCAGGGTTTAATATCGAATACGGAGGAGCTGGGTTTGCTTTTTTATTCATGGCGGAATACAGAAACATTCTGATGATAAGTCTTATAACCTCGTGCCTATTAACAAGTACATTAATTATATCTATCCCAGTAGCTCTCATCTTTTTATGGGCCCGAGCAACCTTACCACGATACCGCTATGATCTCCTCATAGCTATAGCCTGGAAATCGTTCTTACCTCTAAGGCTGTCCATTTTAATGGCCTTAAGGC
Anodonta_hartfieldorum_chimera_with_MG199877 ---------------------------------------------------GCTCCGAGTTGGCTTT--TC---TTTTTAC-GAACGGGACAA----GCACGCACG----AA----------AAAAAAAAAGACTGGGTTGCGGAGGTGACAAGAGCGCTTCCTTCTTGGTCTCTAAAC--GAGTGTAGATCCATGGCCG---TTGGTC--GGGGGTACCTAGGTCCGAAGTAGGCCCGCATGCTTCGGCGGGGCATGTTCAACGAGAGCTTGGGTACAGCGATGGTTTAAAGATAGAGCTTCCAGCTACG--CCCCCGCCAC-TTTTCC-TTTTCCGCCTCGTGCGGTTTTATCTTTGCGTTACC-AATGTCTC-----AAAACATCG-------AAAAGCAGAGAGG-CGTTTGTGG----------------------TGTGGTACTTGTCCTTCTTATCGACGAGC-TC--TTGTCGATTTGCTCGGGC-AG------ACCC---CCTA-------------CTACTACCCTC-----TCGG-TTCGATGC--GGGATCGATCCGTCTCGTTCGTTGCCGGACGGCCAATCGATTCTAATCC-TTGCAAGCCC-AGCTCT--GGGCGAGAAAGGAAA-TACTCTAAGCG-----------------------------NNNNNNNTATTTATTGTTGGCTTTGTGATCTGGCTTAATTGGGTTAGCTCTTAGCTTACTAATCCGGGCTGAGCTAGGTCAGCCTGGAAGTTTATTAGGAGATGATCAGCTATATAACGTGATTGTAACGGCTCATGCTTTTATAATAATTTTTTTTCTGGTAATACCTATAATAATTGGGGGATTTGGTAATTGACTTATTCCTTTAATAATTGGTGCTCCTGATATAGCTTTTCCTCGATTAAATAACTTAAGATTTTGGCTTCTTGTACCAGCTTTGTTTTTATTATTAAGGTCATCATTAGTAGAAAGTGGTGTTGGAACTGGGTGAACAGTATATCCCCCTTTGTCTGGGAATGTTGCTCACTCAGGGGCTTCGGTAGATTTGGCTATTTTTTCCCTTCACCTTGCTGGTGCCTCATCAATCTTGGGTGCTATTAATTTTATTTCTACTGTTGGAAATATACGATCTCCTGGTTTGGTTGCTGAACGGATCCCATTATTCGTTTGAGCTGTGACGGTCACAGCTGTATTGCTAGTTGCTGCTTTGCCTGTTTTAGCTGGTGCTATTACAATACTACTTACTGATCGTAATTTAAATACTTCCTTCTTTGACCCTACAGGGGGTGGAGATCCCATTTTATATATACATTTGNNNCTCAACATCTTATCCCCACTTTTATCACATATTTATTAATTTTGTTGGGTGTAGCATTTTTTACTTTATTAGAACGAAAGGCTCTTGGTTATTTTCAAATTCGGAAAGGCCCTAATAAATTAGGAATTACAGGTATTCCTCAACCTTTAGCAGATGCCTTAAAACTTTTTGTTAAAGAATGAGTCACTCCTATGCCTTCCAATTTTTTTCCATTTGTTTTAACCCCAATCACTATACTTATTTTAGCTTTAAGAATATGACAACTATTTCCCTCTTTCATGCTGTCAACTCAACTTACACTTGGAATACTCCTCTTCTTGTGTATTTCTTCCTTAGCTGTATATACAACACTTATAGCAGGCTGGTCATCAAACTCCAAGTACGCGCTACTTGGGGCTATTCGAGCTATAGCTCAAACAATTTCCTACGAGGTAACTATAACCCTAATTATTATTTTTTACTTGTTTCTAACAATACAAATAGACATTGTAAGAATCCGCACAACAAACCTATGCATTTGGGCAGTTACCCTATTTTTCCCGTTAATAATTATATGATTAGCAGTTATTCTTGCAGAGACAAACCGAGCCCCTTTTGATTTTGCAGAAGGAGAATCAGAACTAGTTTCAGGATTTAATATTGAGTATGGAAGGGCAGGATTTGCCTTTCTATTTATAGCAGAATATAGAAACATTTTAGTCATAAGACTTATAACCTCCTGCCTATTAACAGGTACGCTGATAGTATCTATCCCAGTAACTATTATCTTTCTATGGGCTCGAGCAACCTTACCACGCNNNNNNNNNNNNNNNNNNNNNNNNNNNNNNNNNNNNNNNNNNNNNNNNNNNNNNNNNNNNNNNNNNNNNNNNNNNNNNN
Anodonta_heardi_clone_1 ---------------------------------------------------GCTCCGAGTTGGCTTT--TC---TTTTTAC-GAACGGGACAA----GCACGCACG----A-----------AAAAAAAAAGACTGGGTTGCGGAGGTGACAAGAGCGCTTCCTTCTTGGTCTCTAAAC--GAGTGTAGATCCATGGCCG---TTGGTC--GGGGGTACCTAGGTCCGAAGTAGGCCCGCATGCTTCGGCGGGGCATGTTCGACGAGAGCTTGGGTACAGCGATGGTTTAAAGATAGAGCTTCCAGCTACG--CCCCCGCCAC-TTTTCC-TTTTCCGCCTCGTGCGGTTTTATCTTTGCGTTACC-AATGTCTC-----AAAACATCG-------AAAAGCAGAGAGG-CGTTTGTGG----------------------TGTGGTACTTGTCCTTCTTATCGACGAGC-TC--TTGTCGATTTGCTCGGGC-AG------ACCC---C----------------CTACTACCCTC-----TCGG-TTCGATGC--GGGATCGATCCGTCTCGTTCGTTGCCGGACGGCCAATCGATTCTAATCC-TTGCAAGCCC-AGCTCT--GGGCGAGAAAGGAAATTACTCTAAGCGGTGGATCACTCGGCTCGTGGGTC------NNNNNNNTATTTATTGCTGGCTTTGTGATCTGGTTTAATTGGGTTATCTCTTAGCCTATTAATCCGGGCTGAGCTAGGTCAGCCCGGAAGTTTATTAGGGGATGATCAGTTATATAACGTGATTGTAACGGCTCATGCTTTTATAATAATTTTTTTTCTCGTAATACCTATAATGATCGGAGGATTTGGTAATTGACTTATTCCTTTAATAATTGGCGCTCCTGATATAGCTTTTCCTCGATTAAATAATTTGAGGTTTTGGCTTCTATTACCGGCTTTGTTTTTGTTATTAAGGTCCTCATTAGTAGAAAGCGGTGTTGGTACTGGGTGAACTGTATATCCTCCTTTATCTAGAAATGTTGCTCACTCTGGAGCTTCGGTAGATTTGGCTATTTTCTCCCTTCACCTTGCTGGTGCTTCATCAATTTTGGGTGCCATTAATTTTATTTCTACTGTTGGCAATATACGATCTCCTGGTTTGGTTGCTGAACGAATTCCATTATTTGTTTGAGCTGTGGCTATTACAGCTGTGTTACTAGTTGCTGCTTTACCTGTTTTAGCTGGTGCTATTACAATATTACTAACTGATCGTAATTTAAACACTTCTTTCTTTGATCCTACAGGGGGCGGAGATCCCATTTTANNNNNNNNNNNNNNNNNNNNNNNNNNNNNNNNNNNNNNNNNNNNNNNNNNNNNNNNNNNNTGAGTGGGGCATTTTTTACTTTATTAGAACGAAAGGCTCTTGGGTTTTTTCAAATCCGGAAAGGCCCTAATAAACTAGGAATTATAGGTATTCCTCAGCCTTTAGCAGATGCCTTAAAACTTTTTGTTAAAGAATGGGTCACCCCTATGTCTTCCAATTTTCTTCCATTTATCTTAACCCCAACCATTATACTCATTTTGGCTTTAAGAATATGACAACTATTCCCCTCTTTCATATTATCAGCTCAAATTACACTTGGAATACTCCTCTTCCTATGTATTTCCTCATTAGCTGTATACACAACACTCATAGCAGGCTGGTCATCAAACTCCAAGTACGCGCTACTTGGGGCAATTCGATCCATGGCTCAAACAATTTCCTATGAAGTAACTATAACCTTAATTATTATTTTTTATCTATTTCTGACAATACAAATAGATATTGTAAGAATCCGTACAACAAACATGTGTATTTGGGCAGCCGCCCTATTTTTTCCATTAATAGTTATGTGGTTAGCAGTTATTTTTGCAGAAACAAACCGAGCCCCTTTTGATTTTGCGGAAGGAGAATCAGAGCTAGTCTCAGGATTTAATATTGAGTATGGAGGAGCAGGATTTGCCTTTCTGTTTATAGCAGAATACAGAAGTAATTTAAATATAAGCCTTATAACATCCTGCCTGTTAACAAGTACGTTANNNNNNNNNNNNNNNNNNNNNNNNNNNNNNNNNNNNNNNNNNNNNNNNNNNNNNNNNNNNNNNNNNNNNNNNNNNNNNNNNNNNNNNNNNNNNNNNNNNNNNNNNNNNNNNNNNNNNNNNNNNNNNNNNNNNNNNN
Anodonta_heardi_clone_2 ---------------------------------------------------GCTCCGAGTTGGCTTT--TC---TTTTTAC-GAACGGGACAA----GCACGCACG----A-----------AAAAAAAAAGACTGGGTTGCGGAGGTGACAAGAGCGCTTCCTTCTTGGTCTCTAAAC--GAGTGTAGATCCATGGCCG---TTGGTC--GGGGGTACCTAGGTCCGAAGTAGGCCCGCATGCTTCGGCGGGGCATGTTCGACGAGAGCTTGGGTACAGCGATGGTTTAAAGATAGAGCTTCCAGCTACG--CCCCCGCCAC-TTTTCC-TTTTCCGCCTCGTGCGGTTTTATCTTTGCGTTACC-AATGTCTC-----AAAACATCG-------AAAAGCAGAGAGG-CGTTTGTGG----------------------TGTGGTACTTGTCCTTCTTATCGACGAGC-TC--TTGTCGATTTGCTCGGGC-AG------ACCC---C----------------CTACTACCCTC-----TCGG-TTCGATGC--GGGATCGATCCGTCTCGTTCGTTGCCGGACGGCCAATCGATTCTAATCC-TTGCAAGCCC-AGCTCT--GGGCGAGAAAGGAAATTACTCTAAGCGGGGGATCACTCGGCTCGGGGGTC------NNNNNNNTATTTATTGCTGGCTTTGTGATCTGGTTTAATTGGGTTATCTCTTAGCCTATTAATCCGGGCTGAGCTAGGTCAGCCCGGAAGTTTATTAGGGGATGATCAGTTATATAACGTGATTGTAACGGCTCATGCTTTTATAATAATTTTTTTTCTCGTAATACCTATAATGATCGGAGGATTTGGTAATTGACTTATTCCTTTAATAATTGGCGCTCCTGATATAGCTTTTCCTCGATTAAATAATTTGAGGTTTTGGCTTCTATTACCGGCTTTGTTTTTGTTATTAAGGTCCTCATTAGTAGAAAGCGGTGTTGGTACTGGGTGAACTGTATATCCTCCTTTATCTAGAAATGTTGCTCACTCTGGAGCTTCGGTAGATTTGGCTATTTTCTCCCTTCACCTTGCTGGTGCTTCATCAATTTTGGGTGCCATTAATTTTATTTCTACTGTTGGCAATATACGATCTCCTGGTTTGGTTGCTGAACGAATTCCATTATTTGTTTGAGCTGTGGCTATTACAGCTGTGTTACTAGTTGCTGCTTTACCTGTTTTAGCTGGTGCTATTACAATATTACTAACTGATCGTAATTTAAACACTTCTTTCTTTGATCCTACAGGGGGCGGAGATCCCATTTTATACNNNNNNNNNNNNCTCAACACCTTATTTCCACTCTTATTACGTATTTATTAATTTTGTTGAGTGTGGCATTTTTTACTTTATTAGAACGAAAGGCTCTTGGGTTTTTTCAAATCCGGAAAGGCCCTAATAAACTAGGAATTATAGGTATTCCTCAGCCTTTAGCAGATGCCTTAAAACTTTTTGTTAAAGAATGGGTCACCCCTATGTCTTCCAATTTTCTTCCATTTATCTTAACCCCAACCATTATACTCATTTTGGCTTTAAGAATATGACAACTATTCCCCTCTTTCATATTATCAGCTCAAATTACACTTGGAATACTCCTCTTCCTATGTATTTCCTCATTAGCTGTATACACAACACTCCTAGCAGGCTGGTCATCAAACTCCAAGTACGCGCTACTTGGGGCAATTCGATCCATGGCTCAAACAATTTCCTATGAAGTAACTATAACCTTAATTATTATTTTTTACCTATTTCTGACAATACAAATAGATATTGTAAGAATCCGTACAACAAACATGTGTATTTGGGCAGCCGCCCTATTTTTTCCATTAATAGTTATGTGGTTAGCAGTTATTTTTGCAGAAACAAACCGAGCCCCTTTTGATTTTGCGGAAGGAGAATCAGAGCTAGTCTCAGGATTTAATATTGAGTATGGAGGAGCAGGATTTGCCTTTCTGTTTATAGCAGAATACAGAAGTATTTTAATAATAAGCCTTATAACATCCTGCCTGTTAACAAGTACGTTAATAATATCAATCCCAGTAGCCATTACCTTTTTATGAGCCCGAGCAACCTTACCACGCNNNNNNNNNNNNNNNNNNNNNNNNNNNNNNNNNNNNNNNNNNNNNNNNNNNNNNNNNNNNNNNNNNNNNNNNNNNNNNN
Anodonta_suborbiculata_chimera_iwht_MG199852 ---------------------------------------------------GCTCCGAGTTGGCTTT--TC---TTTTTAC-GAACGGGACAA----GCACGCACG----------------AAAAAAAAAGACTGGGTTGCGGAGGTGACAAGAGCGCTTCCTTCTTGGTCTCTAAAC--GAGTGTAGATCCATGGCCG--TTTGGTC--GGGGGTACCTAGGTCCGAAGTAGGCCCGCATGCTTCGGCGGGGCATGTTCGACGAGAGCTTGGGTACAGCGATGGTTTAAAGATAGAGCTTCCAGCTACG--CCCCCGCCAC-TTTTCC-TTTTCCGCCTCGTGCGGTTTTATCTTTGCGTTACC-AATGTCTC-----AAAACATCG-------AAAAGCAGAGAGG-CGTTTGTGG----------------------TGTGGTACTTGTCCTTCTTATCGACGAGC-TC--TTGTCGATTTGCTCGGGC-AG------ACCC---C----------------CTACTACCCTC-----TCGG-TTCGATGC--GGGATCGATCCGTCTCGTTCGTTGCCGGACGGCCAATCGATTCTAATCC-TTGCAAGCCC-AGCTCT--GGGCGAGAAAGGAAATTACTCTAAGCGGTGGATCACTCGGCTCGTGGGTCGATGAANNNNNNNTATTTATTGTTGGCTTTGTGATCTGGTTTAATTGGATTAGCCCTTAGCTTATTAATCCGGGCTGAGCTAGGTCAGCCTGGAAGTCTATTAGGAGATGATCAGCTATATAACGTGATTGTAACGGCTCATGCTTTTATGATAATTTTTTTTCTGGTAATACCTATAATAATTGGGGGATTTGGTAATTGACTTATTCCTTTAATAATTGGTGTTCCTGATATAGCTTTTCCTCGATTAAATAACTTAAGATTTTGGCTTCTTGTACCGGCTTTGTTTTTATTATTAAGGTCATCATTAGTAGAAAGTGGTGTTGGTACTGGGTGAACAGTGTATCCCCCCTTGTCTGGGAATGTTGCTCACTCAGGAGCTTCGGTAGATTTGGCTATTTTCTCCCTTCACCTTGCTGGTGCCTCATCAATTTTGGGTGCTATTAATTTTATTTCTACTGTTGGAAATATACGATCTCCTGGTTTGGTTGCTGAACGGATCCCATTATTTGTTTGAGCTGTGACAGTCACAGCTGTGTTATTAGTTGCTGCTTTGCCTGTTTTAGCTGGTGCTATTACAATATTACTTACTGATCGTAATTTAAATACTTCCTTCTTTGACCCTACAGGGGGTGGAGATCCCATTTTATATATACATTTGNNNCTCANCATCTTATCCCCACTTTTATCACATATTTATTAATTTTGTTGGGTGTAGCATTTTTTACTTTATTAGAACGAAAAGCTCTTGGTTATTTTCAAATTCGGAAAGGCCCCAATAAGTTAGGGATTATAGGTATTCCTCAACCTTTAGCAGATGCCTTAAAACTTTTTGTTAAAGAATGAGTCACCCCTATGCCTTCCAATTTTTTTCCATTTGTTTTAACCCCAATCACTATACTTATTTTAGCTTTAAGAATATGACAACTATTTCCCTCTTTCATGCTGTCAACTCAACTTACACTTGGAATACTCCTCTTCTTGTGTATTTCTTCATTAGCTGTATACACAACACTTATAGCAGGCTGGTCATCAAACTCAAAATATGCGCTACTTGGGGCTATTCGAGCCATAGCTCAAACAATTTCCTATGAGGTAACTATAACCTTAATCATTATTTTTTACTTGTTTCTAACAATACAAATAGACATTGTAAGAATCCGCACAACAAATATATGCATTTGGGCAGTCACCCTATTTTTCCCGTTAACAATTATATGATTAGCAGTTATTCTTGCAGAGACAAACCGAGCCCCTTTTGATTTTGCAGAAGGAGAATCAGAACTAGTTTCAGGATTTAATATTGAGTATGGAAGAGCAGGATTTGCCTTTCTATTTATAGCAGAATACAGAAACATTTTAGTAATAAGACTTATAACCTCCTGCCTATTAACAGGTACGCTGATAATATCTATCCCAGTAACCATTACCTTTCTATGGGCTCGAGCAACCTTACCACGCNNNNNNNNNNNNNNNNNNNNNNNNNNNNNNNNNNNNNNNNNNNNNNNNNNNNNNNNNNNNNNNNNNNNNNNNNNNNNNN
Anodontoides_ferussacianus_clone_1 ---------------------------------------------------GCTCCGAGTTGGCTTC--TC----TTTTAC-GAGTGGGACAA----GCACGCACG----AAAACCG-------AAAAAAAGACTGGGTTGCGGAGGTGACAAGAGCGCTTCCTTCTCGGTCTATAAAC--CAGTGTCGATCCATGGCCG---TTTGTC--GGGGGTACCTAAGTCCGAAGTAGGCCCGCATGCTTCGGCGGGGCATGTTCGACGAGAGCTTGGGTACAGCGATGGTTTAAAGATAGAGCTTCCAGCTACG--CCCCCGCCAC-TTTTCC-TTATCCGCCTCGTGCGGTTTTATCTTTGCGTTACC-AATGTATC-----AAAACATCG--------AAAGCAGAGAGG-CGTGTGTGC---------GTGTG--------------GGTGTCCTTCTGTATCGACGAGC-TC-TTTGTCGATTAGGTCGGGC-AG------ACCC---CTAG-------------CTTACACCCTC-----TCGA-TTCGATGC--GGGATCGATCCGTCTCGTTCGTTGCCGGACGGCCAATCGATTCTAATCC-TTGCAAGCCC-AGCTCG--GGGCGAGAAAGGAAATTACTCTAAGCGGTGGATCACTCGGCTCGTGGGTCGATGA-NNNNNNNTACTTGTTGTTAGCTTTGTGGTCTGGTCTTATTGGGTTAGCTTTGAGGCTTGTAATTCGAGCTGAATTAGGCCAGCCTGGAAGGTTATTGGGGGATGATCAATTGTATAATGTTATTGTTACGGCTCATGCCTTTATAATAATTTTCTTTTTAGTAATGCCAATGATGATTGGGGGGTTTGGTAATTGACTCATCCCCTTGATGATTGGTGCTCCTGATATGGCTTTTCCTCGGTTAAATAATCTAAGATTTTGGCTTCTCGTACCGGCTTTGTTCTTATTATTAAGATCTTCATTGGTCGAGAGAGGCGTAGGTACTGGTTGAACAGTGTATCCTCCCTTGTCGGGGAATGTAGCTCATTCAGGAGCTTCAGTGGATTTGGCTATTTTTTCTTTACATCTCGCTGGTGCTTCATCAATTTTAGGTGCTATCAATTTTATTTCTACTGTTGGGAACATACGGTCTCCCGGTTTGGTTGCCGAACGAATTCCTTTATTTGTATGGGCTGTTGCCGTAACAGCTGTGTTACTAGTTGCTGCTCTTCCGGTTTTAGCAGGTGCCATTACGATACTCCTTACTGACCGTAATTTAAATACTTCTTTTTTTGACCCTACGGGAGGNNNNNNNNNNNNNNNNNNNNNNNNNNNNNNNTTCAGCACCTAATCTCTACTTTTGTCACGTACCTCCTAATTTTACTAGGCGTGGCATTTTTTACTTTATTAGAACGAAAAGCTCTTGGATATTTTCAAATTCGGAAAGGCCCTAATAAACTGGGAATTATAGGGATTCCTCAACCCCTGGCAGATGCCTTAAAACTTTTTGTTAAAGAATGAGTTACTCCATCATATTCTAACTTTCTTCCTTTCATCTTAACCCCAACAATTATACTTGTCCTAGCTTTAAGGATATGACAACTATTCCCCTCTTATATACTATCAACCCAATTAACACTAGGCATACTTCTATTTCTATGTATTTCTTCATTAGCTGTCTACACAACACTCATGGCAGGCTGATCATCCAACTCTAAATATGCCTTACTGGGAGCTACTCGAGCCATAGCTCAAACTATTTCTTATGAAGTAACCATAACTTTAATCATTATTTTTTACCTATTCTTAGCAATACAGATGGACATTGTAAGAATTCGTTTAACAAGCATATCTACTTGAGCAATTATGCTATTTATACCTTTAAGAGTCATATGGCTAGCGGTTATTTTTGCAGAGACAAACCGAGCCCCATTTGATTTTGCGGAGGGAGAATCAGAGCTAGTCTCAGGATTTAACATCGAATACGGAAGAGCTGGATTTGCCTTCTTATTCATAGCTGAATACAGCAATATTCTAATAATAAGCCTTATAACCTCGTGCTTATTAACAGGCACTTTAATAATATCTATTCCAGTAGCCGTTATCTTCCTATGAGCCCGAGGAANNNNNNNNNNNNNNNNNNNNNNNNNNNNNNNNNNNNNNNNNNNNNNNNNNNNNNNNNNNNNNNNNNNNNNNNNNNNNNNNNNNNNNNNNN
Anodontoides_ferussacianus_clone_2 ---------------------------------------------------GCTCCGAGTTGGCTTC--TC----TTTTAC-GAGTGGGACAA----GCACGCACG----AAAACCG-------AAAAAAAGACTGGGTTGCGGAGGTGACAAGAGCGCTTCCTTCTCGGTCTATAAAC--CAGTGTCGATCCATGGCCG---TTTGTC--GGGGGTACCTAAGTCCGAAGTAGGCCCGCATGCTTCGGCGGGGCATGTTCGACGAGAGCTTGGGTACAGCGATGGTTTAAAGATAGAGCTTCCAGCTACG--CCCCCGCCAC-TTTTCC-TTATCCGCCTCGTGCGGTTTTATCTTTGCGTTACC-AATGTATC-----AAAACATCG--------AAAGCAGAGAGG-CGTGTGTGC---------GTGTG--------------GGTGTCCTTCTGTATCGACGAGC-TC-TTTGTCGATTAGGTCGGGC-AG------ACCC---CTAG-------------CTTACACCCTC-----TCGA-TTCGATGC--GGGATCGATCCGTCTCGTTCGTTGCCGGACGGCCAATCGATTCTAATCC-TTGCAAGCCC-AGCTCG--GGGCGAGAAAGGAAATTACTCTAAGCGGTGGATCACTCGGCTCGTGGGTCGATGA-NNNNNNNTACTTGTTGTTAGCTTTGTGGTCTGGTCTTATTGGGTTAGCTTTGAGGCTTGTAATTCGAGCTGAATTAGGCCAGCCTGGAAGGTTATTGGGGGATGATCAATTGTATAATGTTATTGTTACGGCTCATGCCTTTATAATAATTTTCTTTTTAGTAATGCCAATGATGATTGGGGGGTTTGGTAATTGACTCATCCCCTTGATGATTGGTGCTCCTGATATGGCTTTTCCTCGGTTAAATAATCTAAGATTTTGGCTTCTCGTACCGGCTTTGTTCTTATTATTAAGATCTTCATTGGTCGAGAGAGGCGTAGGTACTGGTTGAACAGTGTATCCTCCCTTGTCGGGGAATGTAGCTCATTCAGGAGCTTCAGTGGATTTGGCTATTTTTTCTTTACATCTCGCTGGTGCTTCATCAATTTTAGGTGCTATCAATTTTATTTCTACTGTTGGGAACATACGGTCTCCCGGTTTGGTTGCCGAACGAATTCCTTTATTTGTATGGGCTGTTGCCGTAACAGCTGTGTTACTAGTTGCTGCTCTTCCGGTTTTAGCAGGTGCCATTACGATACTCCTTACTGACCGTAATTTAAATACTTCTTTTTTTGACCCTACGGGAGGGGGTGACCCAATTTTGTATNNNNNNNNNNNNTTCAGCACCTAATCTCTACTTTTGTCACGTACCTCCTAATTTTACTAGGCGTGGCATTTTTTACTTTATTAGAACGAAAAGCTCTTGGATATTTTCAAATTCGGAAAGGCCCTAATAAACTGGGAATTATAGGGATTCCTCAACCCCTGGCAGATGCCTTAAAACTTTTTGTTAAAGAATGAGTTACTCCATCATATTCTAACTTTCTTCCTTTCATCTTAACCCCAACAATTATACTTGTCCTAGCTTTAAGGATATGACAACTATTCCCCTCTTATATACTATCAACCCAATTAACACTAGGCATACTTCTATTTCTATGTATTTCTTCATTAGCTGTCTACACAACACTCATGGCAGGCTGATCATCCAACTCTAAATATGCCTTACTGGGAGCTACTCGAGCCATAGCTCAAACTATTTCTTATGAAGTAACCATAACTTTAATCATTATTTTTTACCTATTCTTAGCAATACAGATGGACATTGTAAGAATTCGTTTAACAAGCATATCTACTTGAGCAATTATGCTATTTATACCTTTAAGAGTCATATGGCTAGCGGTTATTTTTGCAGAGACAAACCGAGCCCCATTTGATTTTGCGGAGGGAGAATCAGAGCTAGTCTCAGGATTTAACATCGAATACGGAAGAGCTGGATTTGCCTTCTTATTCATAGCTGAATACAGCAATATTCTAATAATAAGCCTTATAACCTCGTGCTTATTAACAGGCACTTTAATAATATCTATTCCAGTAGCCGTTATCTTCCTATGAGCCCGAGGAANNNNNNNNNNNNNNNNNNNNNNNNNNNNNNNNNNNNNNNNNNNNNNNNNNNNNNNNNNNNNNNNNNNNNNNNNNNNNNNNNNNNNNNNNN
Anodontoides_ferussacianus_clone_3 ---------------------------------------------------GCTCCGAGTTGGCTTC--TC----TTTTAC-GAGTGGGACAA----GCACGCACG----AAAACCG-------AAAAAAAGACTGGGTTGCGGAGGTGACAAGAGCGCTTCCTTCTCGGTCTATAAAC--CAGTGTCGATCCATGGCCG---TTTGTC--GGGGGTACCTAAGTCCGAAGTAGGCCCGCATGCTTCGGCGGGGCATGTTCGACGAGAGCTTGGGTACAGCGATGGTTTAAAGATAGAGCTTCCAGCTACG--CCCCCGCCAC-TTTTCC-TTATCCGCCTCGTGCGGTTTTATCTTTGCGTTACC-AATGTATC-----AAAACATCG--------AAAGCAGAGAGG-CGTGTGTGC---------GTGTG--------------GGTGTCCTTCTGTATCGACGAGC-TC-TTTGTCGATTAGGTCGGGC-AG------ACCC---CTAG-------------CTTACACCCTC-----TCGA-TTCGATGC--GGGATCGATCCGTCTCGTTCGTTGCCGGACGGCCAATCGATTCTAATCC-TTGCAAGCCC-AGCTCG--GGGCGAGAAAGGAAATTACTCTAAGCGGTGGATCACTCGGCTCGTGGGTCGATGA-NNNNNNNTACTTGTTGTTAGCTTTGTGGTCTGGTCTTATTGGGTTAGCTTTGAGGCTTGTAATTCGAGCTGAATTAGGCCAGCCTGGAAGGTTATTGGGGGATGATCAATTGTATAATGTTATTGTTACGGCTCATGCCTTTATAATAATTTTCTTTTTAGTAATGCCAATGATGATTGGGGGGTTTGGTAATTGACTCATCCCCTTGATGATTGGTGCTCCTGATATGGCTTTTCCTCGGTTAAATAATCTAAGATTTTGGCTTCTCGTACCGGCTTTGTTCTTATTATTAAGATCTTCATTGGTCGAGAGAGGCGTAGGTACTGGTTGAACAGTGTATCCTCCCTTGTCGGGGAATGTAGCTCATTCAGGAGCTTCAGTGGATTTGGCTATTTTTTCTTTACATCTCGCTGGTGCTTCATCAATTTTAGGTGCTATCAATTTTATTTCTACTGTTGGGAACATACGGTCTCCCGGTTTGGTTGCCGAACGAATTCCTTTATTTGTATGGGCTGTTGCCGTAACAGCTGTGTTACTAGTTGCTGCTCTTCCGGTTTTAGCAGGTGCCATTACGATACTCCTTACTGACCGTAATTTAAATACTTCTTTTTTTGACCCTACGGGAGGGGGTGACCCAATTTTGTATNNNNNNNNNNNNTTCAGCACCTAATCTCTACTTTTGTCACGTACCTCCTAATTTTACTAGGCGTGGCATTTTTTACTTTATTAGAACGAAAAGCTCTTGGATATTTTCAAATTCGGAAAGGCCCTAATAAACTGGGAATTATAGGGATTCCTCAACCCCTGGCAGATGCCTTAAAACTTTTTGTTAAAGAATGAGTTACTCCATCATATTCTAACTTTCTTCCTTTCATCTTAACCCCAACAATTATACTTGTCCTAGCTTTAAGGATATGACAACTATTCCCCTCTTATATACTATCAACCCAATTAACACTAGGCATACTTCTATTTCTATGTATTTCTTCATTAGCTGTCTACACAACACTCATGGCAGGCTGATCATCCAACTCTAAATATGCCTTACTGGGAGCTACTCGAGCCATAGCTCAAACTATTTCTTATGAAGTAACCATAACTTTAATCATTATTTTTTACCTATTCTTAGCAATACAGATGGACATTGTAAGAATTCGTTTAACAAGCATATCTACTTGAGCAATTATGCTATTTATACCTTTAAGAGTCATATGGCTAGCGGTTATTTTTGCAGAGACAAACCGAGCCCCATTTGATTTTGCGGAGGGAGAATCAGAGCTAGTCTCAGGATTTAACATCGAATACGGAAGAGCTGGATTTGCCTTCTTATTCATAGCTGAATACAGCAATATTCTAATAATAAGCCTTATAACCTCGTGCTTATTAACAGGCACTTTAATAATATCTATTCCAGTAGCCGTTATCTTCCTATGAGCCCGAGGAANNNNNNNNNNNNNNNNNNNNNNNNNNNNNNNNNNNNNNNNNNNNNNNNNNNNNNNNNNNNNNNNNNNNNNNNNNNNNNNNNNNNNNNNNN
Anodontoides_ferussacianus_complex_sp_denigrata_CS-2017_clone_1 ---------------------------------------------------GCTCCGAGTTGGCTTT--TC----TTTTAC-GAGTGGGACAA----GCACGCACG----AAATCAG-----AAACGAAAAGACTGGGTTGCGGAGGTGACAAGAGCGCTTCCTTCTCGGTCTATAAAC--CAGTGTCGATCCATGGCCG---TTTGTC--GGGGGTACCTAGGTCCGAAGTAGGCCCGCATGCTTCGGCGGGGCATGTTCGACGAGAGCTTTGGTACAGCGATGGTTTAAAGATAGAGCTTCCAGCTACG--CCCCCGCCAC-TTTTCC-TTATCCGCCTCGTGCGGTTTTATCTTTGCGTTACC-AATGTATC-----AAAACATCG-------AAAAGCAGAGAGG-CGTGTGTGG------------------------------GTGTCCTTCTTGTCGACGAGC-TC-TTTGTCGATTTGGTCGGGC-AG------ACCC---ACCT-----------AGCTTACACCCTC-----TCGA-TTCGATGC--GGAATCGATCCGTCTCGTTCGTTGCCGGACGGCCAATCGATTCTAATCC-TTGCAAGCCC-AGCTCG-AGGGCGAGAAAGGAAATTACTCTAAGCGGTGGATCACTCGGCTCGTGGGTCGATGA-NNNNNNNTACCTAGTGTTGGCCTTGTGGTCCGGTTTGATTGGGTTAGCCTTGAGGCTTTTGATTCGAGCCGAGTTGGGGCAACCTGGAAGGTTACTTGGGGATGATCAGTTATACAACGTTATTGTTACGGCTCATGCCTTTATAATAATTTTCTTCTTAGTGATGCCTATGATGATTGGGGGGTTTGGGAATTGGCTCATTCCCTTGATGATTGGTGCCCCTGATATAGCTTTCCCTCGGCTGAATAATTTGAGTTTTTGGCTCCTTGTTCCGGCCTTGTTTTTATTGTTAAGATCTTCATTGGTTGAAAGAGGGGTAGGTACTGGTTGGACAGTGTATCCTCCTCTGTCAGGGAATGTGTCTCATTCCGGAGCTTCGGTGGATTTAGCTATCTTCTCTTTGCATCTTGCTGGTGCTTCATCAATTTTGGGTGCCATTAATTTTATTTCCACTGTTGGAAATATGCGGTCTCCAGGTCTGGTTGCTGAGCGAATTCCTTTATTTGTATGGGCCGTCGCTGTAACAGCTGTGTTGCTAGTTGCTGCTCTACCAGTACTAGCTGGCGCTATTACCATACTTCTTACTGATCGTAATCTGAACACTTCTTTTTTTGACCCTACAGGAGGAGGCGACCCAATTTTGTACATACATTTGNNNCTCAACATCTTCTTTCTACTCTTATCACATACCTACTAATTTTGCTAGGCGTAGCGTTTTTCACCTTGTTAGAACGGAAAGCTCTTGGGTATTTCCAAATTCGAAAAGGCCCTAACAAACTTGGAATTATAGGGATTCCCCAACCCCTAGCAGATGCCTTGAAACTTTTTGTTAAAGAGTGGATTACTCCAACATATTCTAATTTCCTTCCTTTCATCCTAACCCCAACGATTATACTTATTTTAGCTTTAAGAATATGACAACTATTCCCCTCTTTTATATTATCAACCCAGCTAACACTAGGTATACTTTTATTCTTGTGTATTTCTTCATTAGCCGTTTACACAACGCTCATAGCAGGCTGGTCATCAAACTCTAAATACGCTCTACTGGGAGCTACCCGGGCCATGGCCCAAACCATTTCCTATGAGGTAACTATGACTTTGATTATTATTTTTTACCTCTTTTTAGCAAGACAAATAGACATTGTAAGAATTCGCTTGACAAACCTATCTACTTGGACAGTCGCACTATTCCTGCCTTTAGGAGTTATGTGGCTGGCGGTTATCTTCGCAGAGACAAATCGAGCTCCATTTGACTTTGCAGAAGGGGAGTCGGAGCTAGTCTCTGGGTTTAATATTGAATACGGAAGAGCTGGATTTGCTTTTTTATTCATAGCAGAGTATAGAAATATTCTAATGATAAGCCTCATGACCTCATGCTTACTAACAAGCACACTAATTATATCTATTCCAGTGGCTATTATTTTTTTGTGGGCCCGAGCAACATTACCACGNNNNNNNNNNNNNNNNNNNNNNNNNNNNNNNNNNNNNNNNNNNNNNNNNNNNNNNNNNNNNNNNNNNNNNNNNNNNNNNN
Anodontoides_ferussacianus_complex_sp_denigrata_CS-2017_clone_2 ---------------------------------------------------GCTCCGAGTTGGCTTT--TC----TTTTAC-GAGTGGGACAA----GCACGCACG----AAATCAG-----AAACGAAAAGACTGGGTTGCGGAGGTGACAAGAGCGCTTCCTTCTCGGTCTATAAAC--CAGTGTCGATCCATGGCCG---TTTGTC--GGGGGTACCTAGGTCCGAAGTAGGCCCGCATGCTTCGGCGGGGCATGTTCGACGAGAGCTTTGGTACAGCGATGGTTTAAAGATAGAGCTTCCAGCTACG--CCCCCGCCAC-TTTTCC-TTATCCGCCTCGTGCGGTTTTATCTTTGCGTTACC-AATGTATC-----AAAACATCG-------AAAAGCAGAGAGG-CGTGTGTGG------------------------------GTGTCCTTCTTGTCGACGAGC-TC-TTTGTCGATTTGGTCGGGC-AG------ACCC---ACCT-----------AGCTTACACCCTC-----TCGA-TTCGATGC--GGAATCGATCCGTCTCGTTCGTTGCCGGACGGCCAATCGATTCTAATCC-TTGCAAGCCC-AGCTCG-AGGGCGAGAAAGGAAATTACTCTAAGCGGTGGATCACTCGGCTCGTGGGTCGAT---NNNNNNNTACCTAGTGTTGGCCTTGTGGTCCGGTTTGATTGGGTTAGCCTTGAGGCTTTTGATTCGAGCCGAGTTGGGGCAACCTGGAAGGTTACTTGGGGATGATCAGTTATACAACGTTATCGTTACGGCTCATGCCTTTATAATAATTTTCTTCTTAGTGATGCCTATGATGATTGGGGGGTTTGGGAATTGGCTCATTCCCTTGATGATTGGTGCCCCTGATATAGCCTTCCCTCGGCTGAATAATTTGAGTTTTTGGCTTCTTGTTCCGGCCTTGTTTTTATTGTTAAGATCTTCATTGGTTGAAAGAGGGGTGGGTACTGGTTGAACAGTGTATCCTCCTCTGTCAGGGAATGTGTCTCATTCCGGAGCTTCGGTGGATTTAGCTATCTTCTCTTTGCATCTTGCTGGTGCTTCATCAATTTTGGGTGCCATTAATTTTATTTCCACTGTTGGAAATATGCGGTCTCCAGGTCTGGTTGCTGAGCGAATTCCTTTATTTGTATGGGCCGTCGCTGTAACAGCTGTGTTGCTAGTTGCTGCTCTACCAGTACTAGCTGGCGCTATTACCATACTTCTTACTGATCGTAATCTGAACACTTCTTTTTTTGACCCTACAGGAGGAGGCGACCCAATTTTGTACATACATTTGNNNCTCAACATCTTCTTTCTACTCTTATCACATACCTACTAATTTTGCTAGGCGTAGCGTTTTTCACCTTGTTAGAACGGAAAGCTCTTGGGTATTTCCAAATTCGAAAAGGCCCTAACAAACTTGGAATTATAGGGATTCCCCAACCTTTAGCAGATGCCTTGAAACTTTTTGTTAAAGAGTGGATTACTCCAACATATTCTAATTTCCTTCCTTTCATCCTAACCCCAACGATTATACTTATTTTAGCTTTAAGAATATGACAACTATTCCCCTCTTTTATATTATCAACCCAGCTAACACTAGGTATACTTCTATTTTTGTGTATTTCTTCATTAGCCGTTTACACAACGCTCATAGCAGGCTGGTCATCGAACTCTAAATACGCTCTACTGGGAGCTACCCGGGCCATGGCCCAAACCATTTCCTATGAGGTAACTATGACTTTGATTATTATTTTTTACCTCTTTTTAGCAAGACAAATAGACATTGTAAGAATTCGCTTGACAAACCTATCTACTTGGACAGTCGCACTATTCCTGCCTTTAGGAGTTATGTGGCTGGCGGTTATCTTCGCAGAGACAAATCGAGCTCCATTTGACTTTGCAGAAGGGGAGTCGGAGCTAGTCTCTGGGTTTAATATTGAATACGGAAGAGCTGGATTTGCTTTTTTATTCATAGCAGAGTATAGAAATATTCTAATGATAAGCCTCATGACCTCATGCTTACTAACAAGCACACTAATTATATCTATTCCAGTGGCTATTATTTTTTTGTGGGCCCGAGCAACATTACCACGNNNNNNNNNNNNNNNNNNNNNNNNNNNNNNNNNNNNNNNNNNNNNNNNNNNNNNNNNNNNNNNNNNNNNNNNNNNNNNNN
Anodontoides_ferussacianus_complex_sp_denigrata_CS-2017_clone_3 ---------------------------------------------------GCTCCGAGTTGGCTTT--TC----TTTTAC-GAGTGGGACAA----GCACGCACG----AAATCCG-----AAACGAAAAGACTGGGTTGCGGAGGTGACAAGAGCGCTTCCTTCTCGGTCTCTAAAC--CAGTGTCGATCCATGGCCG---TTTGTC--GGGGGTACCTAGGTCCGAAGTAGGCCCGCATGCTTCGGCGGGGCATGTTCGACGAGAGCTTTGGTACAGCGATGGTTTAAAGATAGAGCTTCCAGCTACG--CCCCCGCCAC-TTTTCC-TTATCCGCCTCGTGCGGTTTTATCTTTGCGTTACC-AATGTATC-----AAAACATCG-------AAAAGCAGAGAGG-CGTGTGTGG------------------------------GTGTCCTTCTTGTCGACGAGC-TC-TTTGTCGATTTGGTCGGGC-AG------ACCC---ACCT-----------AGCTTACACCCTCTCGATTCGA-TTCGATGC--GGGATCGATCCGTCTCGTTCGTTGCCGGACGGCCAATCGATTCTAATCC-TTGCAAGCCC-AGCTCG-GGGGCGAGAAAGGAAATTACTCTAAGCGGTGGATCACTCGGCTCGTGGGTCGAT---NNNNNNNTACCTAGTGTTGGCCTTGTGGTCCGGTTTGATTGGGTTAGCCTTGAGGCTTTTGATTCGAGCCGAGTTGGGGCAACCTGGAAGGTTACTTGGGGATGATCAGTTATACAACGTTATCGTTACGGCTCATGCCTTTATAATAATTTTCTTCTTAGTGATGCCTATGATGATTGGGGGGTTTGGGAATTGGCTCATTCCCTTGATGATTGGTGCCCCTGATATAGCCTTCCCTCGGCTGAATAATTTGAGTTTTTGGCTTCTTGTTCCGGCCTTGTTTTTATTGTTAAGATCTTCATTGGTTGAAAGAGGGGTGGGTACTGGTTGAACAGTGTATCCTCCTCTGTCAGGGAATGTGTCTCATTCCGGAGCTTCGGTGGATTTAGCTATCTTCTCTTTGCATCTTGCTGGTGCTTCATCAATTTTGGGTGCCATTAATTTTATTTCCACTGTTGGAAATATGCGGTCTCCAGGTCTGGTTGCTGAGCGAATTCCTTTATTTGTATGGGCCGTCGCTGTAACAGCTGTGTTGCTAGTTGCTGCTCTACCAGTACTAGCTGGCGCTATTACCATACTTCTTACTGATCGTAATCTGAACACTTCTTTTTTTGACCCTACAGGAGGAGGCGACCCAATTTTGTACATACATTTGNNNCTCAACATCTTCTTTCTACTCTTATCACATACCTACTAATTTTGCTAGGCGTAGCGTTTTTCACCTTGTTAGAACGGAAAGCTCTTGGGTATTTCCAAATTCGAAAAGGCCCTAACAAACTTGGAATTATAGGGATTCCCCAACCTTTAGCAGATGCCTTGAAACTTTTTGTTAAAGAGTGGATTACTCCAACATATTCTAATTTCCTTCCTTTCATCCTAACCCCAACGATTATACTTATTTTAGCTTTAAGAATATGACAACTATTCCCCTCTTTTATATTATCAACCCAGCTAACACTAGGTATACTTCTATTTTTGTGTATTTCTTCATTAGCCGTTTACACAACGCTCATAGCAGGCTGGTCATCGAACTCTAAATACGCTCTACTGGGAGCTACCCGGGCCATGGCCCAAACCATTTCCTATGAGGTAACTATGACTTTGATTATTATTTTTTACCTCTTTTTAGCAAGACAAATAGACATTGTAAGAATTCGCTTGACAAACCTATCTACTTGGACAGTCGCACTATTCCTGCCTTTAGGAGTTATGTGGCTGGCGGTTATCTTCGCAGAGACAAATCGAGCTCCATTTGACTTTGCAGAAGGGGAGTCGGAGCTAGTCTCTGGGTTTAATATTGAATACGGAAGAGCTGGATTTGCTTTTTTATTCATAGCAGAGTATAGAAATATTCTAATGATAAGCCTCATGACCTCATGCTTACTAACAAGCACACTAATTATATCTATTCCAGTGGCTATTATTTTTTTGTGGGCCCGAGCAACATTACCACGCNNNNNNNNNNNNNNNNNNNNNNNNNNNNNNNNNNNNNNNNNNNNNNNNNNNNNNNNNNNNNNNNNNNNNNNNNNNNNNN
Anodontoides_ferussacianus_complex_sp_denigrata_CS-2017_clone_4 ---------------------------------------------------GCTCCGAGTTGGCTTT--TC----TTTTAC-GAGTGGGACAA----GCACGCACG----AAATCCG-----AAACGAAAAGACTGGGTTGCGGAGGTGACAAGAGCGCTTCCTTCTCGGTCTCTAAAC--CAGTGTCGATCCATGGCCG---TTTGTC--GGGGGTACCTAGGTCCGAAGTAGGCCCGCATGCTTCGGCGGGGCATGTTCGACGAGAGCTTTGGTACAGCGATGGTTTAAAGATAGAGCTTCCAGCTACG--CCCCCGCCAC-TTTTCC-TTATCCGCCTCGTGCGGTTTTATCTTTGCGTTACC-AATGTATC-----AAAACATCG-------AAAAGCAAAGAGG-CGTGTGTGG------------------------------GTGTCCTTCTTGTCGACGAGC-TC-TTTGTCGATTTGGTCGGGC-AG------ACCC---ACCT-----------AGCTTACACCCTC-----TCGA-TTCGATGC--GGGATCGATCCGTCTCGTACGTTGCCGGACGGCCAATCGATTCTAATCC-TTGCAAGCCC-AGCTCG-GGGGCGAGAAAGGAAATTACTCTAATCGGTGGATCACTCGGCTCGTGGGTCGATGA-NNNNNNNTACCTAGTGTTGGCCTTGTGGTCCGGTTTGATTGGGTTAGCCTTGAGGCTTTTGATTCGAGCCGAGTTGGGGCAACCTGGAAGGTTACTTGGGGATGATCAGTTATACAACGTTATTGTTACGGCTCATGCCTTTATAATAATTTTCTTCTTAGTGATGCCTATGATGATTGGGGGGTTTGGGAATTGGCTCATTCCCTTGATGATTGGTGCCCCTGATATAGCTTTCCCTCGGCTGAATAATTTGAGTTTTTGGCTCCTTGTTCCGGCCTTGTTTTTATTGTTAAGATCTTCATTGGTTGAAAGAGGGGTAGGTACTGGTTGGACAGTGTATCCTCCTCTGTCAGGGAATGTGTCTCATTCAGGAGCTTCGGTGGATTTAGCTATCTTCTCTTTGCATCTTGCTGGTGCTTCATCAATTTTGGGTGCTATTAATTTTATTTCCACTGTTGGAAATATGCGGTCTCCAGGTCTGGTTGCTGAGCGAATTCCTTTATTTGTATGGGCCGTCGCTGTAACAGCTGTGTTGCTAGTTGCTGCTCTACCAGTACTAGCTGGCGCTATTACCATACTTCTTACTGATCGTAATCTGAACACTTCTTTTTTTGACCCTACAGGAGGAGGCGACCCAATTTTATACATGCATTTGNNNCTCAACATCTTCTTTCTACTCTTATCACATACCTACTAATTTTGCTAGGCGTAGCGTTTTTCACCTTGTTAGAACGGAAAGCTCTTGGGTATTTCCAAATTCGAAAAGGCCCTAACAAACTTGGAATTATAGGGATTCCCCAACCCCTAGCAGATGCCTTGAAACTTTTTGTTAAAGAGTGGATTACTCCAACATACTCTAATTTCCTTCCTTTCATCCTAACCCCAACGATTATACTTATTTTAGCTTTAAGAATATGACAACTATTCCCCTCTTTTATATTATCAACCCAGCTAACACTAGGTATACTTCTATTCTTGTGTATTTCTTCATTAGCCGTTTACACAACGCTCATAGCAGGCTGGTCATCAAACTCTAAATACGCTCTACTGGGAGCTACCCGGGCCATGGCCCAAACCATTTCCTATGAGGTAACTATGACTTTGATTATTATTTTCTACCTCTTTTTAGCAAGACAAATAGACATTGTAAGAATTCGCTTGACAAACCTATCTACTTGGACAGTCGCACTATTCCTGCCTTTAGGAGTTATGTGGCTGGCGGTTATCTTCGCAGAGACAAATCGAGCTCCATTTGACTTTGCAGAAGGGGAGTCGGAGCTAGTCTCTGGGTTTAATATTGAGTACGGAAGAGCTGGATTTGCTTTTTTATTCATAGCAGAGTATAGAAATATTCTAATGATAAGCCTCATGACCTCATGCTTACTAACAAGCACACTAATTATATCTATTCCAGTGGCTATTATTTTTTTGTGGGCCCGAGCAACATTACCACGNNNNNNNNNNNNNNNNNNNNNNNNNNNNNNNNNNNNNNNNNNNNNNNNNNNNNNNNNNNNNNNNNNNNNNNNNNNNNNNN
Anodontoides_ferussacianus_complex_sp_denigrata_CS-2017_clone_5 ---------------------------------------------------GCTCCGAGTTGGCTTT--TC----TTTTAC-GAGTGGGACAA----GCACGCACG----AAATCCG-----AAACGAAAAGACTGGGTTGCGGAGGTGACAAGAGCGCTTCCTTCTCGGTCTCTAAAC--CAGTGTCGATTCATGGCCG---TTTGTC--GGGGGTACCTAGGTCCGAAGTAGGCCCGCATGCTTCGGCGGGGCATGTTCGACGAGAGCTTTGGTACAGCGATGGTTTAAAGATAGAGCTTCCAGCTACG--CCCCCGCCAC-TTTTCC-TTATCCGCCTCGTGCGGTTTTATCTTTGCGTTACC-AATGTATC-----AAAACATCG-------AAAAGCAGAGAGG-CGTGTGTGG------------------------------GTGTCCTTCTTGTCGACGAGC-TC-TTTGTCGATTTGGTCGGGC-AG------ACCC---ACCT-----------AGCTTACACCCTCTCGATTCGA-TTCGATGC--GGGATCGATCCGTCTCGTTCGTTGCCGGACGGCCAATCGATTCTAATCC-TTGCAAGCCC-AGCTCG-AGGGCGAGAAAGGAAATTACTCTAAGCGGTGGATCACTCGGCTCGTGGGTCGATGAANNNNNNNTACCTAGTGTTGGCCTTGTGGTCCGGTTTGATTGGGTTAGCCTTGAGGCTTTTGATTCGAGCCGAGTTGGGGCAACCTGGAAGGTTACTTGGGGATGATCAGTTATACAACGTTATCGTTACGGCTCATGCCTTTATAATAATTTTCTTCTTAGTGATGCCTATGATGATTGGGGGGTTTGGGAATTGGCTCATTCCCTTGATGATTGGTGCCCCTGATATAGCCTTCCCTCGGCTGAATAATTTGAGTTTTTGGCTTCTTGTTCCGGCCTTGTTTTTATTGTTAAGATCTTCATTGGTTGAAAGAGGGGTGGGTACTGGTTGAACAGTGTATCCTCCTCTGTCAGGGAATGTGTCTCATTCCGGAGCTTCGGTGGATTTAGCTATCTTCTCTTTGCATCTTGCTGGTGCTTCATCAATTTTGGGTGCCATTAATTTTATTTCCACTGTTGGAAATATGCGGTCTCCAGGTCTGGTTGCTGAGCGAATTCCTTTATTTGTATGGGCCGTCGCTGTAACAGCTGTGTTGCTAGTTGCTGCTCTACCAGTACTAGCTGGCGCTATTACCATACTTCTTACTGATCGTAATCTGAACACTTCTTTTTTTGACCCTACAGGAGGAGGCGACCCAATTTTGTACATACATTTGNNNCTCAACATCTTCTTTCTACTCTTATCACATACCTACTAATTTTGCTAGGCGTAGCGTTTTTCACCTTGTTAGAACGGAAAGCTCTTGGGTATTTCCAAATTCGAAAAGGCCCTAACAAACTTGGAATTATAGGGATTCCCCAACCTTTAGCAGATGCCTTGAAACTTTTTGTTAAAGAGTGGATTACTCCAACATATTCTAATTTCCTTCCTTTCATCCTAACCCCAACGATTATACTTATTTTAGCTTTAAGAATATGACAACTATTCCCCTCTTTTATATTATCAACCCAGCTAACACTAGGTATACTTCTATTTTTGTGTATTTCTTCATTAGCCGTTTACACAACGCTCATAGCAGGCTGGTCATCGAACTCTAAATACGCTCTACTGGGAGCTACCCGGGCCATGGCCCAAACCATTTCCTATGAGGTAACTATGACTTTGATTATTATTTTTTACCTCTTTTTAGCAAGACAAATAGACATTGTAAGAATTCGCTTGACAAACCTATCTACTTGGACAGTCGCACTATTCCTGCCTTTAGGAGTTATGTGGCTGGCGGTTATCTTCGCAGAGACAAATCGAGCTCCATTTGACTTTGCAGAAGGGGAGTCGGAGCTAGTCTCTGGGTTTAATATTGAATACGGAAGAGCTGGATTTGCTTTTTTATTCATAGCAGAGTATAGAAATATTCTAATGATAAGCCTCATGACCTCATGCTTACTAACAAGCACACTAATTATATCTATTCCAGTGGCTATTATTTTTTTGTGGGCCCGAGCAACATTACCACGCNNNNNNNNNNNNNNNNNNNNNNNNNNNNNNNNNNNNNNNNNNNNNNNNNNNNNNNNNNNNNNNNNNNNNNNNNNNNNNN
Anodontoides_ferussacianus_complex_sp_denigrata_CS-2017_clone_6 ---------------------------------------------------GCTCCGAGTTGGCTTT--TC----TTTTAC-GAGTGGGACAA----GCACGCACG----AAATCAG-----AAACGAAAAGACTGGGTTGCGGAGGTGACAAGAGCGCTTCCTTCTCGGTCTATAAAC--CAGTGTCGATCCATGGCCG---TTTGTC--GGGGGTACCTAGGTCCGAAGTAGGCCCGCATGCTTCGGCGGGGCATGTTCGACGAGAGCTTTGGTACAGCGATGGTTTAAAGATAGAGCTTCCAGCTACG--CCCCCGCCAC-TTTTCC-TTATCCGCCTCGTGCGGTTTTATCTTTGCGTTACC-AATGTATC-----AAAACATCG-------AAAAGCAGAGAGG-CGTGTGTGG------------------------------GTGTCCTTCTTGTCGACGAGC-TC-TTTGTCGATTTGGTCGGGC-AG------ACCC---ACCT-----------AGCTTACACCCTC-----TCGA-TTCGATGC--GGAATCGATCCGTCTCGTTCGTTGCCGGACGGCCAATCGATTCTAATCC-TTGCAAGCCC-AGCTCG-AGGGCGAGAAAGGAAATTACTCTAAGCGGTGGATCACTCGGCTCGTGGGTCGATGA-NNNNNNNTACCTAGTGTTGGCCTTGTGGTCCGGTTTGATTGGGTTAGCCTTGAGGCTTTTGATTCGAGCCGAGTTGGGGCAACCTGGAAGGTTACTTGGGGATGATCAGTTATACAACGTTATCGTTACGGCTCATGCCTTTATAATAATTTTCTTCTTAGTGATGCCTATGATGATTGGGGGGTTTGGGAATTGGCTCATTCCCTTGATGATTGGTGCCCCTGATATAGCCTTCCCTCGGCTGAATAATTTGAGTTTTTGGCTTCTTGTTCCGGCCTTGTTTTTATTGTTAAGATCTTCATTGGTTGAAAGAGGGGTGGGTACTGGTTGAACAGTGTATCCTCCTCTGTCAGGGAATGTGTCTCATTCCGGAGCTTCGGTGGATTTAGCTATCTTCTCTTTGCATCTTGCTGGTGCTTCATCAATTTTGGGTGCCATTAATTTTATTTCCACTGTTGGAAATATGCGGTCTCCAGGTCTGGTTGCTGAGCGAATTCCTTTATTTGTATGGGCCGTCGCTGTAACAGCTGTGTTGCTAGTTGCTGCTCTACCAGTACTAGCTGGCGCTATTACCATACTTCTTACTGATCGTAATCTGAACACTTCTTTTTTTGACCCTACAGGAGGAGGCGACGCAATTTTGTACATACATTTGNNNNNNNNNNNNNNNNNNNNNCTCTTATCACATACNTACTAATTTTGCTAGGCGTAGCGTTTTTCACCTTGTTAGAACGGAAAGCTCTTGGGTATTTCCAAATTCGAAAAGGCCCTAACAAACTTGGAATTATAGGGATTCCCCAACCTTTAGCAGATGCCTTGAAACTTTTTGTTAAAGAGTGGATTACTCCAACATATTCTAATTTCCTTCCTTTCATCCTAACCCCAACGATTATACTTATTTTAGCTTTAAGAATATGACAACTATTCCCCTCTTTTATATTATCAACCCAGCTAACACTAGGTATACTTCTATTTTTGTGTATTTCTTCATTAGCCGTTTACACAACGCTCATAGCAGGSTGGTCATCGAACTCTAAATACGCTCTACTGGGAGCTACCCGGGCCATGGCCCAAACCATTTCCTATGAGGTAACTATGACTTTGATTATTATTTTTTACCTCTTTTTAGCAAGACAAATAGACATTGTAAGAATTCGCTTGACAAACCTATCTACTTGGACAGTCGCACTATTCCTGCCTTTAGGAGTTATGTGGCTGGCGGTTATCTTCGCAGAGACAAATCGAGCTCCATTTGACTTTGCAGAAGGGGAGTCGGAGCTAGTCTCTGGGTTTAATATTGAATACGGAAGAGCTGGATTTGCTTTTTTATTCATAGCAGAGTATAGAAATATTCTAATGATAAGCCTCATGACCTCATGCTTACTAACAAGCACACTAATTATATCTATTCCAGTGGCTATTATTTTTTTGTGGGCCCGAGCAACATTACCACGNNNNNNNNNNNNNNNNNNNNNNNNNNNNNNNNNNNNNNNNNNNNNNNNNNNNNNNNNNNNNNNNNNNNNNNNNNNNNNNN
Arcidens_confragosus_isolate_Ac14_chimera_with_AC19 TCCGTAGGTGAACCTGCGGAAGGATCATTACCAAAAAACTGT--AAAGAAAGCTCCGAGTTGGCTTT--TC---TTTTTAC-AAGCGGGACAA----GCACGCAGG----AAAACCG-----AAAAAATAAGACTGGGTTGCGGAGGTGACAAGAGCGCTTCCTTCTCGGTCTCTAAAC--AAGTGTAGATCCATGGCCG---TTTGTC--GGGGGTACCTAAGTCCGAAGTAGGCCCGCATGCTTCGGCGGGGCATGTTCGACGAGAGCTTGGGTACAGCGATGGTTTAAAGATAGAGCTTCCAGCTACG--CCCCCGCTAC-TTTTCC-TTTTCCGCCTCGTGCGGTTTTATCTTTGCGTTACC-AATGTATC-----AAAACATCGAA-----AAAAGCAGAGGGG-CGTGTGTGG-----------------------TTGGTATTTGTCCTTCTTGTCGACGAGC-TC--TTGTCGATTTGCTCGGGC-AG------ACTA---CTTA--CTAC-------TTACTACCCTC-----TCGG-TTCGATGC--GGGATCGATCCGTCTCGTTCGTTGCCGGACGGCCAATCGATTCTAATCC-TTACAAGCCC-AGCTCT-GGGGCGAGAAAGGAAATTACTCTAA--------------------------------TACTTTGTACTTGTTGTTGGCTTTGTGGTCTGGTTTAATTGGGTTGGCATTAAGGCTTTTAATTCGAGCTGAGTTAGGTCAACCAGGAAGGTTATTAGGAGATGATCAGTTGTATAATGTTATTGTTACAGCTCATGCCTTTATGATAATTTTCTTTTTTGTAATACCTATAATAATTGGTGGATTTGGTAATTGGCTTATTCCTTTAATAGTTGGTGTTCCTGATATGGCTTTTCCTCGGTTGAATAATTTAAGGTTTTGGCTTCTTATACCGGCTTTGTTTTTATTATTAGCGTCTTCGTTAGTGGAGAGGGGTGTTGGTACTGGTTGGACAGTGTATCCTCCATTGTCAGGGAATGTTGCTCATTCTGGAGCTTCGGTGGATTTGGCTATTTTTTCTTTGCATCTTGCTGGTGCTTCATCGATTTTGGGTGCTGTTAATTTTATTTCTACTGTTGGAAATATACGTTCTCCAGGTTTGGTTGCTGAACGAATTCCTTTATTTGTTTGGGCCGTTACAGTAACAGCTGTTTTGCTGGTTGCTGCCTTACCGGTTTTAGCTGGTGCTATTACAATGTTACTTACTGATCGTAATTTAAATACTTCATTTTTTGATCCTATTGGAGGAGGTGATCCTATTTTGTATATACATTTGTTTTTCAACACTTAATTTCCACCTTTATTACATACTTATTAATCTTATTGGCTGTAGCATTTTTTACTCTATTAGAACGAAAAGCTCTTGGATATTTCCAAATTCGAAAAGGCCCTAATAAGCTAGGAATTATAGGCATTCCTCAACCTTTAGCAGATGCCTTAAAACTCTTTGTGAAAGAATGAATTACCCCTACATCTTCCAACTTACTTCCTTTTATCTTAACCCCAACAGTTATACTTATCTTAGCTCTAAGAATATGACAATTGTTTCCATCTTTTATAGTATCAACTCAACTCACATTAGGCATATTCCTGTTTTTATGTATTTCTTCATTAGCCGTTTATACAACCCTTATAGCAGGCTGGTCATCAAACTCTAAATATGCACTACTCGGTGCCATTCGAGCCATGGCCCAAACAATTTCTTATGAAGTAACTATAACCTTAATAATTATTTTTTACCTGTTTTTAACCACACAAATAGATATTGTAAGAATTCGCATAATAAATACATCTATATGAACAATCACTCTATTCCCTCCTTTAAGAGTTATATGGTTAGCAGTTATTCTAGCAGAAACAAACCGAGCCCCATTCGATTTCGCAGAAGGAGAATCAGAATTAGTTTCAGGATTTAACATTGAATACGGAAGAGCTGGATTTGCCTTTTTGTTTATAGCAGAGTACAGAAATATACTGATAATAAGCCTTATGACCTCATGCTTATTAACAAGCACATTAATAGCATCAATCCCAGTAGCTATTGTATTTCTATGGGTTCGAGCAAGCCTACCACGCTACCGATATGATCTCCTAATAGCTATAGCATGAAAATCATTCTTACCTTTAAGATTAGCTATTTTAATAGCTTTAAGTC
Arcidens_confragosus_isolate_Ac15_chimera_with_AC20 TCCGTAGGTGAACCTGCGGAAGGATCATTACCAAAAAACTGT--AAAGAAAGCTCCGAGTTGGCTTT--TC---TTTTTAC-AAGCGGGACAA----GCACGCAGG----AAAACCG-----AAAAAATAAGACTGGGTTGCGGAGGTGACAAGAGCGCTTCCTTCTCGGTCTCTAAAC--AAGTGTAGATCCATGGCCG---TTTGTC--GGGGGTACCTAAGTCCGAAGTAGGCCCGCATGCTTCGGCGGGGCATGTTCGACGAGAGCTTGGGTACAGCGATGGTTTAAAGATAGAGCTTCCAGCTACG--CCCCCGCTAC-TTTTCC-TTTTCCGCCTCGTGCGGTTTTATCTTTGCGTTACC-AATGTATC-----AAAACATCGAA-----AAAAGCAGAGGGG-CGTGTGTGG-----------------------TTGGTATTTGTCCTTCTTGTCGACGAGC-TC--TTGTCGATTTGCTCGGGC-AG------ACTA---CTTA-------------CTACTACCCTC-----TCGG-TTCGATGC--GGGATCGATCCGTCTCGTTCGTTGCCGGACGGCCAATCGATTCTAATCC-TTACAAGCCC-AGCTCT-GGGGCGAGAAAGGAAATTACTCTAA--------------------------------TACTTTGTACTTGTTGTTGGCTTTGTGGTCTGGTTTAATTGGGTTGGCATTAAGGCTTTTAATTCGAGCTGAGTTAGGTCAACCAGGAAGGTTATTAGGAGATGATCAGTTGTATAATGTTATTGTTACAGCTCATGCCTTTATGATAATTTTCTTTTTTGTAATACCTATAATAATTGGTGGATTTGGTAATTGGCTTATTCCTTTAATAGTTGGTGTTCCTGATATGGCTTTTCCTCGGTTGAATAATTTAAGGTTTTGGCTTCTTATACCGGCTTTGTTTTTATTATTAGCGTCTTCGTTAGTGGAGAGGGGTGTTGGTACTGGTTGGACAGTGTATCCTCCATTGTCAGGGAATGTTGCTCATTCTGGAGCTTCGGTGGATTTGGCTATTTTTTCTTTGCATCTTGCTGGTGCTTCATCGATTTTGGGTGCTGTTAATTTTATTTCTACTGTTGGAAATATACGTTCTCCAGGTTTGGTTGCTGAACGAATTCCTTTATTTGTTTGGGCCGTTACAGTAACAGCTGTTTTGCTGGTTGCTGCCTTACCGGTTTTAGCTGGTGCTATTACAATGTTACTTACTGATCGTAATTTAAATACTTCATTTTTTGATCCTATTGGAGGAGGTGATCCTATTTTGTATATACATTTGTTTTTCAACACTTAATTTCCACCTTTATTACATACTTATTAATCTTATTGGCTGTAGCATTTTTTACTCTATTAGAACGAAAAGCTCTTGGATATTTCCAAATTCGAAAAGGCCCTAATAAGCTAGGAATTATAGGCATTCCTCAACCTTTAGCAGATGCCTTAAAACTCTTTGTGAAAGAATGAATTACCCCTACATCTTCCAACTTACTTCCTTTTATCTTAACCCCAACAGTTATACTTATCTTAGCTCTAAGAATATGACAATTGTTTCCATCTTTTATAGTATCAACTCAACTCACATTAGGCATATTCCTGTTTTTATGTATTTCTTCATTAGCCGTTTATACAACCCTTATAGCAGGCTGGTCATCAAACTCTAAATATGCACTACTCGGTGCCATTCGAGCCATGGCCCAAACAATTTCTTATGAAGTAACTATAACCTTAATAATTATTTTTTACCTGTTTTTAACCACACAAATAGATATTGTAAGAATTCGCATAATAAATACATCTATATGAACAATCACTCTATTCCCTCCTTTAAGAGTTATATGGTTAGCAGTTATTCTAGCAGAAACAAACCGAGCCCCATTCGATTTCGCAGAAGGAGAATCAGAATTAGTTTCAGGATTTAACATTGAATACGGAAGAGCTGGATTTGCCTTTTTGTTTATAGCAGAGTACAGAAATATACTGATAATAAGCCTTATGACCTCATGCTTATTAACAAGCACATTAATAGCATCAATCCCAGTAGCTATTGTATTTCTATGGGCTCGAGCAAGCCTACCACGCTACCGATATGATCTCCTAATAGCTATAGCATGAAAATCATTCTTACCTTTAAGATTAGCTATTTTAATAGCTTTAAGTC
Arcidens_wheeleri_isolate_Aw04_chimera_with_AW06 TCCGTAGGTGAACCTGCGGAAGGATCATTACCAAAAAACTGT--AAAGAAAGCTCAGAGTTGGCTTT--TC----TTTTAC-AAGCGGGACAA----GCACGCAGG----AAAACCG------AAAAATAAGACTGGGTTGCGGAGGTGACAAGAGCGCTTCCTTCTCGGTCTCTAAAC--AAGTGTAGATCCATGGCCG---TTTGTC--GGGGGTACCTAAGTCCGAAGTAGGCCCGCATGCTTCGGCGGGGCATGTTCGACGAGAGCTTGGGTACAGCGATGGTTTAAAGATAGAGCTTCCAGCTACG--CCCCCGCTAC-TTTTCC-TTTTCCGCCTCGTGCGGTTTTATCTTTGCGTTACC-AATGTATC-----AAAACATCGAAA----AAAAGCAGAGGGG-CGTGTGTGG-------------------TTGGTTGGTATTTGTCCTTCTTGTCGACGAGC-TC--TTGTCGATTTGCTCGGGC-AG------ACCC---CCTA--CTACT----TACTACTACCCTC-----TCGG-TTCGATGC--GGGATCGATCCGTCTCGTTCGTTGCCGGACGGCCAATCGATTCTAATCC-TTACAAGCCC-AGCTCT-GGGGCGAGAAAGGAAATTACTCTAA--------------------------------TACTTTGTACTTGTTGTTGGCTTTGTGGTCTGGTTTAATTGGGTTGGCATTAAGGCTTTTAATTCGAGCTGAGTTAGGTCAACCAGGAAGGTTATTAGGAGATGATCAGTTGTATAATGTTATTGTTACAGCTCATGCCTTTATGATAATTTTCTTTTTTGTAATACCTATAATAATTGGTGGATTTGGTAATTGGCTTATTCCTTTAATAGTTGGTGTTCCTGATATGGCTTTTCCTCGATTGAATAATTTAAGGTTTTGGCTTCTTATACCGGCTTTGTTTTTATTATTAACGTCTTCGTTAGTGGAGAGGGGTGTTGGTACTGGTTGGACAGTGTATCCTCCATTGTCAGGGAATGTTGCTCATTCTGGAGCTTCGGTGGATTTGGCTATTTTTTCTTTGCATCTTGCTGGTGCTTCATCGATTTTGGGTGCTGTTAATTTTATTTCTACTGTTGGAAATATACGTTCTCCAGGTTTGGTTGCTGAACGAATTCCTTTATTTGTTTGGGCCGTTACAGTAACAGCTGTTTTGCTGGTTGCTTCCTTACCGGTTTTAGCTGGTGCTATTACAATGTTACTTACTGATCGTAATTTAAATACTTCATTTTTTGATCCTATTGGAGGAGGTGATCCTATTTTGTATATACATTTGTTTCTCAACACTTAATTTCCACCTTCATTACATACTTATTAATCTTATTGGCTGTAGCATTTTTTACTCTATTAGAACGAAAAGCTCTTAGATATTTCCAAATTCGAAAAGGCCCTAATAAGCTAGGAATTATAGGCATTCCTCAACCTTTAGCAGATGCTTTAAAACTCTTTGTGAAAGAATGAATTACCCCTACATCTTCCAACTTACTTCCTTTTATCTTAACCCCAACAGTTATACTTATCTTAGCTCTAAGAATATGACAACTGTTTCCATCTTTTATAGTATCAACTCAACTCACATTAGGCATACTCCTGTTTTTATGTATTTCTTCATTAGCCGTTTATACAACCCTTATAGCAGGCTGGTCATCAAACTCTAAATATGCACTACTCGGTGCCATTCGAGCCATGGCCCAAACAATTTCTTATGAAGTAACTATAACCTTAATAATTATTTTTTACCTGTTTTTAACCACACAAATAGATATTGTAAGAATTCGCATAATAAATACATCTATATGAACAATCACTCTATTCCCTCCTTTAAGAGTTATATGGTTAGCAGTTATTCTAGCAGAAACAAACCGAGCCCCATTCGATTTCGCAGAAGGAGAATCAGAATTAGTTTCAGGATTTAACATTGAATACGGAAGAGCTGGATTTGCCTTTTTGTTTATAGCAGAGTACAGAAACATACTGATAATAAGCCTTATGACTTCATGCTTATTAACAAGCACATTAATAGCATCAATCCCAGTAGCTATTGTATTTCTATGGGCTCGAGCAAGTCTACCACGCTACCGATATGATCTCCTAATAGCTATAGCATGAAAATCATTCTTACCTTTAAGATTAGCTATTTTAATAGCTTTAAGTC
Arcidens_wheeleri_isolate_Aw05_chimera_with_AW07 TCCGTAGGTGAACCTGCGGAAGGATCATTACCAAAAAACTGT--AAAGAAAGCTCAGAGTTGGCTTT--TC----TTTTAC-AAGCGGGACAA----GCACGCAGG----AAAACCG------AAAAATAAGACTGGGTTGCGGAGGTGACAAGAGCGCTTCCTTCTCGGTCTCTAAAC--AAGTGTAGATCCATGGCCG---TTTGTC--GGGGGTACCTAAGTCCGAAGTAGGCCCGCATGCTTCGGCGGGGCATGTTCGACGAGAGCTTGGGTACAGCGATGGTTTAAAGATAGAGCTTCCAGCTACG--CCCCCGCTAC-TTTTCC-TTTTCCGCCTCGTGCGGTTTTATCTTTGCGTTACC-AATGTATC-----AAAACATCGAAAA---AAAAGCAGAGGGG-CGTGTGTGG-------------------TTGGTTGGTATTTGTCCTTCTTGTCGACGAGC-TC--TTGTCGATTTGCTCGGGC-AG------ACCC---CCTA--CTACT----TACTACTACCCTC-----TCGG-TTCGATGC--GGGATCGATCCGTCTCGTTCGTTGCCGGACGGCCAATCGATTCTAATCC-TTACAAGCCC-AGCTCT-GGGGCGAGAAAGGAAATTACTCTAA--------------------------------TACTTTGTACTTGTTGTTGGCTTTGTGGTCTGGTTTAGTTGGGTTGGCATTAAGGCTTTTAATTCGAGCTGAGTTAGGTCAACCAGGAAGGTTATTAGGAGATGATCAGTTGTATAATGTTATTGTTACAGCTCATGCCTTTATGATAATTTTCTTTTTTGTAATACCTATAATAATTGGTGGATTTGGTAATTGGCTTATTCCTTTAATAGTTGGTGTTCCTGATATGGCTTTTCCTCGATTGAATAATTTAAGGTTTTGGCTTCTTATACCGGCTTTGTTTTTATTATTAACGTCTTCGTTAGTGGAGAGGGGTGTTGGTACTGGTTGGACAGTGTATCCTCCATTGTCAGGGAATGTTGCTCATTCTGGAGCTTCGGTGGATTTGGCTATTTTTTCTTTGCATCTTGCTGGTGCTTCATCGATTTTGGGTGCTGTTAATTTTATTTCTACTGTTGGAAATATACGTTCTCCAGGTTTGGTTGCTGAACGAATTCCTTTATTTGTTTGGGCCGTTACAGTAACAGCTGTTTTGCTGGTTGCTTCCTTACCGGTTTTAGCTGGTGCTATTACAATGTTACTTACTGATCGTAATTTAAATACTTCATTTTTTGATCCTATTGGAGGAGGTGATCCTATTTTGTATATACATTTGTTTCTCAACACTTAATTTCCACCTTCATTACATACTTATTAATCTTATTGGCTGTAGCATTTTTTACTCTATTAGAACGAAAAGCTCTTAGATATTTCCAAATTCGAAAAGGCCCTAATAAGCTAGGAATTATAGGCATTCCTCAACCTTTAGCAGATGCTTTAAAACTCTTTGTGAAAGAATGAATTACCCCTACATCTTCCAACTTACTTCCTTTTATCTTAACCCCAACAGTTATACTTATCTTAGCTCTAAGAATATGACAACTGTTTCCATCTTTTATAGTATCAACTCAACTCACATTAGGCATACTCCTGTTTTTATGTATTTCTTCATTAGCCGTTTATACAACCCTTATAGCAGGCTGGTCATCAAACTCTAAATATGCACTACTCGGTGCCATTCGAGCCATGGCCCAAACAATTTCTTATGAAGTAACTATAACCTTAATAATTATTTTTTACCTGTTTTTAACCACACAAATAGATATTGTAAGAATTCGCATAATAAATACATCTATATGAACAATCACTCTATTCCCTCCTTTAAGAGTTATATGGTTAGCAGTTATTCTAGCAGAAACAAACCGAGCCCCATTCGATTTCGCAGAAGGAGAATCAGAATTAGTTTCAGGATTTAACATTGAATACGGAAGAGCTGGATTTGCCTTTTTGTTTATAGCAGAGTACAGAAACATACTGATAATAAGCCTTATGACTTCATGCTTATTAACAAGCACATTAATAGCATCAATCCCAGTAGCTATTGTATTTCTATGGGCTCGAGCAAGTCTACCACGCTACCGATATGATCTCCTAATAGCTATAGCATGAAAATCATTCTTACCTTTAAGATTAGCTATTTTAATAGCTTTAAGTC
Alasmidonta_triangulata_AtriApa008 ---------GAACCTGCGGAAGGATCATTACC-AAAAACTGT-AAAAGAAAGCTCCGAGTTGGCTTT--TC---TTTTTAC-AAGCGGGACAA----GCACGCACG----AGAA--AACC---GAAAAAAAGACTGGGTTGCGGAGGTGACAAGAGCGCTTCCTTCTCGGTCTCTAAAC--AAGTGTAGATCCATGGCCG---TTTGTC--GGGGGTACCTAAGTCCGAAGTAGGCCCGCATGCTTCGGCGGGGCATGTTCGACGAGAGCTTGGGTACAGCGATGGTTTAAAGATAGAGCTTCCAGCTACG--CCCCCGCCAC-TTTTCC-TTTTCCGCCTCGTGCGGTTTTATCTTTGCGTTATC-AATGTCTC-----AAAACATCG-------AAAAGCAGAGAGG-CGTGTGTGT---------GTGCG-----GTGTGTGGTACTAGTCCTTCTTATCGACGAGC-TCTTTTGTCAATTTGCTCGGGC-AG------ACCC---CTGC---TGCT------ACTACACCCTG-----TCGG-TTCG-----------------------------------------------------------------------------------------------------------------------------------TACTTTATATTTATTATTTGCTTTGTGGTCGGGTTTAATTGGATTGGCTTTAAGGCTTTTAATTCGAGCTGAATTAGGGCAACCAGGGAGGTTATTAGGCGATGACCAGTTGTATAATGTGATTGTTACGGCTCATGCTTTTATAATAATTTTTTTTTTGGTAATACCTATGATAATTGGGGGATTTGGTAATTGGCTTATTCCTTTGATAATTGGTGCTCCTGATATGGCTTTTCCTCGGTTAAATAATTTAAGATTTTGACTTCTTGTGCCAGCTTTATTTTTATTATTAAGATCTTCATTGGTGGAAAGTGGTGTAGGTACTGGTTGGACAGTATATCCTCCTTTGTCTGGGAATGTTGCTCATTCCGGGGCTTCTGTAGATTTAGCTATTTTTTCTTTACATCTTGCTGGTGCTTCATCAATTTTAGGTGCTATTAACTTTATTTCTACTGTTGGGAATATGCGGTCCCCTGGTTTGGTTGCTGAGCGAATTCCTTTGTTTGTTTGGGCTGTTACAGTAACAGCCGTGTTATTGGTTGCTGCTTTGCCAGTTTTAGCTGGTGCTATTACAATATTGCTTACTGATCGTAATCTGAATACTTCATTTTTTGACCCAACGGGAGGGGGAGATCCTATTTTGTATATGCATTTGTTTCTCAACATCTAATCTCTACTATTATCACATATTTATTAATTTTATTAGGGGTGGCATTTTTTACTTTACTAGAACGAAAAGCTCTTGGATATTTTCAAATTCGAAAAGGCCCTAATAAATTAGGAATTATTGGTATTCCTCAACCCTTAGCAGACGCCTTAAAACTTTTTATTAAAGAATGAGTTACCCCTACATCTTCTAACTTTCTCCCATTTATTATAACCCCGACAATTATACTTATTTTAGCCTTAAGAATATGACAATTGTTCCCCTCTTTAATATTATCAACCCAACTTACACTAGGGATGCTTTTGTTTTTATGCATTTCCTCATTAGCTGTTTATACAACACTTATAGCAGGCTGGTCATCAAACTCTAAATATGCTTTACTTGGAGCGATTCGAGCCATAGCTCAAACAATCTCTTACGAAGTTACTATAACCTTAATTATTATCTTTTATTTATTTTTAACAATAAAAATAGACATTGTAAGAATTCGAATGACAAATATATCTGCTTGAACACTCACACTTTTTCTACCATTAAGAGCTATATGATTAGCAGTTATTCTTGCAGAGACAAACCGAGCCCCCTTTGATTTTGCAGAAGGAGAATCAGAACTAGTTTCAGGGTTCAACATCGAATATGGAAGAGCTGGATTTGCCTTTTTATTTATAGCAGAATACAGAAATATTTTAATAATAAGACTTATAACCTCATGCCTATTAACAAGTACATTAATAATATCCATCCCAGTAGCTATTATCTTCTTGTGAGCCCGAGCAACCTTACCACGTTACCGATATGACCTTCTAATAGCAATAGCCTGAAAATCATTCTTACCTTTAAGGCTAGCCATCTTAATAGCCCTAAGNN
Alasmidonta_triangulata_AtriApa009 ---------GAACCTGCGGAAGGATCATTACC-AAAAACTGT-AAAAGAAAGCTCCGAGTTAGCTTT--TC---TTTTTAC-AAGCGGGACAA----GCACGCACG----AGAA--AACC---GAAAAAAAGACTGGGTTGCGGAGGTGACAAGAGCGCTTCCTTCTCGGTCTCTAAAC--AAGTGTAGATCCATGGCCG---TTTGTC--GGGGGTACCTAAGTCCGAAGTAGGCCCGCATGCTTCGGCGGGGCATGTTCGACGAGAGCTTGGGTACAGCGATGGTTTAAAGATAGAGCTTCCAGCTACG--CCCCCGCCAC-TTTTCC-TTTTCCGCCTCGTGCGGTTTTATCTTTGCGTTATC-AATGTCTC-----AAAACATCG-------AAAAGCAGAGAGG-CGTGTGTGT---------GTGCG-----GTGTGTGGTACTAGTCCTTCTTATCGACGAGC-TCTTTTGTCAATTTGCTCGGGC-AG------ACCC---CTGC---TGCT------ACTACACCCTG-----TCGG-TTCGATGC--GGGATCGATCCGTCTCGTTCGTTGCCGGACGGCCAATCGATTCTAATCC-TTGCAAGCCC-AGCTCT-GGGGCGAGAAAGGAAATTACTCTAAGCGGTGGATCACTCGGCTCGTGGGT-------TACTTTATATTTATTATTTGCTTTGTGGTCGGGTTTAATTGGATTGGCTTTAAGGCTTTTAATTCGAGCTGAATTAGGGCAACCAGGGAGGTTATTAGGCGATGACCAGTTGTATAATGTGATTGTTACGGCTCATGCTTTTATAATAATTTTTTTTTTGGTAATACCTATGATAATTGGGGGATTTGGTAATTGGCTTATTCCTTTGATAATTGGTGCTCCTGATATGGCTTTTCCTCGGTTAAATAATTTAAGATTTTGACTTCTTGTGCCAGCTTTATTTTTATTATTAAGATCTTCATTGGTGGAAAGTGGTGTAGGTACTGGTTGGACAGTATATCCTCCTTTGTCTGGGAATGTTGCTCATTCCGGGGCTTCTGTAGATTTAGCTATTTTTTCTTTACATCTTGCTGGTGCTTCATCAATTTTAGGTGCTATTAACTTTATTTCTACTGTTGGGAATATGCGGTCCCCTGGTTTGGTTGCTGAGCGAATTCCTTTGTTTGTTTGGGCTGTTACTGTAACAGCCGTGTTATTGGTTGCTGCTTTGCCAGTTTTAGCTGGTGCTATTACAATATTGCTTACTGATCGTAATCTGAATACTTCATTTTTTGACCCAACGGGAGGGGGAGATCCTATTTTGTATATGCATTTGTTTNNNNNNNNNNNNNNNNNNNNNNNNNNNNNNNNNNNNNNNNNNNNNNNNNNNNGGCATTTTTTACTTTACTAGAACGAAAAGCTCTTGGATATTTTCAAATTCGAAAAGGCCCTAATAAATTAGGAATTATTGGTATTCCTCAACCCTTAGCAGACGCCTTAAAACTTTTTATTAAAGAATGAGTTACCCCTACATCTTCTAACTTTCTCCCATTTATTATAACCCCGACAATTATACTTATTTTAGCCTTAAGAATATGACAATTGTTCCCCTCTTTAATATTATCAACCCAACTTACACTAGGGATGCTTTTGTTTTTATGCATTTCCTCATTAGCTGTTTATACAACACTTATAGCAGGCTGGTCATCAAACTCTAAATATGCTTTACTTGGAGCGATTCGAGCCATAGCTCAAACAATCTCTTACGAAGTTACTATAACCTTAATTATTATCTTTTATTTATTTTTAACAATAAAAATAGACATTGTAAGAATTCGAATGACAAATATATCTGCTTGAGCACTCACACTTTTTCTACCATTAAGAGCTATATGATTAGCAGTTATTCTTGCAGAGACAAACCGAGCCCCCTTTGATTTTGCAGAAGGAGAATCAGAACTAGTTTCAGGGTTCAACATCGAATATGGAAGAGCTGGATTTGCCTTTTTATTTATAGCAGAATACAGAAATATTTTAATAATAAGACTTATAACCTCATGCCTATTAACAAGTACATTAATAATATCCATCCCAGTAGCTATTATCTTCTTGTGAGCCCGAGCAACCTTACCACGTTACCGATATGACCTTCTAATAGCAATAGCCTGAAAATCATTCTTACCTTTAAGGCTAGCCATCTTAATAGCCCTAAGAC
Alasmidonta_triangulata_AtriChi007 -----------------GGAAGGATCATTACC-AAAAACTGT-AAAAGAAAGCTCCGAGTTGGCTTT--TC---TTTTTAC-AAGCGGGACAA----GCACGCACG----AGAA--AACC---GAAAAAAAGACTGGGTTGCGGAGGTGACAAGAGCGCTTCCTTCTCGGTCTCTAAAC--AAGTGTAGATCCATGGCCG---TTTGTC--GGGGGTACCTAAGTCCGAAGTAGGCCCGCATGCTTCGGCGGGGCATGTTCGACGAGAGCTTGGGTACAGCGATGGTTTAAAGATAGAGCTTCCAGCTACG--CCCCCGCCAC-TTTTCC-TTTTCCGCCTCGTGCGGTTTTATCTTTGCGTTATC-AATGTCTC-----AAAACATCG-------AAAAGCAGAGAGG-CGTGTGTGT---------GTGCG-----GTGTGTGGTACTAGTCCTTCTTATCGACGAGC-TC-TTTGTCAATTTGCTCGGGC-AG------ACCC---CTGC---TGCT------ACTACACCCTG-----TCGG-TTCGATGC--GGGATCGATCCGTCTCGTTCGTTGCCGGACGGCCAATCGATTCTAATCC-TTGCAAGCCC-AGCTCT-GGGGCGAGAAAGG--------------------------------------------NNNNNNNNNNNNNNNNTTTGCTTTGTGGTCGGGTTTAATTGGGTTGGCTTTAAGGCTTTTAATTCGAGCTGAATTAGGACAACCAGGGAGGTTATTAGGCGATGATCAGTTGTATAATGTGATTGTTACGGCTCATGCTTTTATAATAATTTTTTTTTTGGTAATACCTATGATAATTGGGGGATTTGGTAATTGGCTTATTCCTTTGATAATTGGTGCTCCTGATATGGCTTTTCCTCGGTTAAATAATTTAAGATTTTGACTTCTTGTACCAGCTTTATTTTTATTATTAAGATCTTCATTGGTGGAAAGTGGTGTAGGTACTGGTTGGACAGTATATCCTCCTTTGTCTGGGAATGTTGCTCATTCCGGGGCTTCTGTAGATTTAGCTATTTTTTCTTTACATCTTGCTGGTGCTTCATCAATTTTAGGTGCTATTAACTTTATTTCTACTGTTGGGAATATGCGGTCTCCTGGTTTGGTTGCTGAGCGAATTCCTTTGTTTGTTTGGGCTGTTACTGTAACAGCCGTGTTATTGGTTGCTGCTTTGCCAGTTTTAGCTGGTGCTATTACAATATTGCTTACTGATCGTAATCTTAATACTTCATTTTTTGACCCAACGGGAGGGGGAGATCCTATTTTGTATATGCATTTGTTTCTCAACATCTAATCTCCACTATTATCACATATTTATTAATTTTATTAGGGGTGGCATTTTTTACTTTACTAGAACGAAAAGCTCTTGGATATTTTCAAATTCGAAAAGGCCCTAATAAATTAGGAATTATTGGTATTCCTCAACCCTTAGCAGACGCCTTAAAACTTTTTATTAAAGAATGAGTTACCCCTACATCTTCTAACTTTCTCCCATTTATCATAACCCCGACAATTATACTTATTTTAGCCTTAAGAATATGACAATTGTTCCCCTCTTTAATATTATCAACCCAACTTACACTAGGGATGCTTTTGTTTTTATGCATTTCCTCATTAGCTGTTTATACAACACTTATAGCAGGCTGGTCATCAAACTCTAAATATGCTTTACTTGGAGCGATTCGAGCCATAGCTCAAACAATCTCTTACGAAGTTACTATAACCTTAATTATTATCTTTTATTTATTTTTAACAATAAAAATAGATATTGTAAGAATTCGAATGACAAATATATCTGCTTGAGCACTCACACTTTTTCTACCATTAAGAGCTATATGATTAGCAGTTATTCTTGCAGAGACAAACCGAGCCCCCTTTGATTTTGCAGAAGGAGAATCAGAATTAGTTTCAGGGTTCAACATCGAATATGGAAGAGCTGGGTTTGCCTTTTTATTTATAGCAGAATACAGAAATATTTTAATAATAAGCCTTATAACCTCATGCCTATTAACAAGTACATTAATAATATCCATCCCAGTAGCTATTATCTTCTTGTGAGCCCGAGCAACCTTACCACGTTACCGATATGACCTTCTAATAGCAATAGCCTGAAAATCATTCTTACCTTTAAGGCTAGCCATCTTAATAGCCCTAANNN
Alasmidonta_triangulata_AtriChi010 --CGTAGGTGAACCTGCGGAAGGATCATTACC-AAAAACTGT-AAAAGAAAGCTCCGAGTTGGCTTT--TC---TTTTTAC-AAGCGGGACAA----GCACGCACG----TGAA--AACC---GAAAAAAAGACTGGGTTGCGGAGGTGACAAGAGCGCTTCCTTCTCGGTCTCTAAAC--AAGTGTAGATCCATGGCCG---TTTGTC--GGGGGTACCTAAGTCCGAAGTAGGCCCGCATGCTTCGGCGGGGCATGTTCGACGAGAGCTTGGGTACAGCGATGGTTTAAAGATAGAGCTTCCAGCTACG--CCCCCGCCAC-TTTTCC-TTTTCCGCCTCGTGCGGTTTTATCTTTGCGTTATC-AATGTCTC-----AAAACATCG-------AAAAGCAGAGAGG-CGTGTGTGT---------GTGCG-----GTGTGTGGTACTAGTCCTTCTTATCGACGAGC-TC--TTGTCAATTTGCTCGGGC-AG------ACCC---CTGC---TGCT------ACTACACCCTG-----TCGG-TTCGATGC--GGGATCGATCCGTCTCGTTCGTTGCCGGACGGCCAATCGATTCTAATCC-TTGCAAGCCC-AGCTCT-GGGGCGAGAAAGGAAATTACTCTAAGCGGTGGATCACTCGGCTC-------------TACTTTATATTTATTATTTGCTTTGTGGTCGGGTTTAATTGGATTGGCTTTAAGACTTTTAATTCGAGCTGAATTGGGGCAACCAGGGAGGTTATTAGGCGATGACCAGTTGTATAATGTGATTGTTACGGCTCATGCTTTTATAATAATTTTTTTTTTGGTAATACCTATGATAATTGGGGGATTTGGTAATTGGCTTATTCCTTTGATAATTGGTGCTCCTGATATGGCTTTTCCTCGGTTAAATAATTTAAGATTTTGACTTCTTGTGCCAGCTTTATTTTTATTATTAAGATCTTCATTGGTGGAAAGTGGTGTAGGTACTGGTTGGACAGTATATCCTCCTTTGTCTGGGAATGTTGCTCATTCCGGGGCTTCTGTAGATTTAGCTATTTTTTCTTTACATCTTGCTGGTGCTTCATCAATTTTAGGTGCTATTAACTTTATTTCTACTGTTGGGAATATGCGGTCCCCTGGTTTGGTTGCTGAGCGAATTCCTTTGTTTGTTTGGGCTGTTACTGTAACAGCCGTGTTATTGGTTGCTGCTTTGCCAGTTTTAGCTGGTGCTATTACAATATTGCTTACTGATCGTAATCTGAATACTTCATTTTTTGACCCAACGGGAGGGGGAGATCCTATTTTGTATATGCATTTGTTTNNNNNNNNNNNNNNNNNNNNNNNNNNNNNNNNNNNNNNNNNNNNNNNNNNNNNNNNNNNNNNACTTTACTAGAACGAAAAGCTCTTGGATATTTTCAAATTCGAAAAGGCCCTAATAAATTAGGAATTATTGGTATTCCTCAACCCTTAGCAGACGCCTTAAAACTTTTTATTAAAGAATGAGTTACCCCTACATCTTCTAACTTTCTCCCATTTATTATAACCCCGACAATTATACTTATCTTAGCCTTAAGAATATGACAATTGTTCCCCTCTTTAATATTATCAACCCAACTTACACTAGGGATGCTTTTGTTTTTATGCATTTCCTCATTAGCTGTTTATACAACACTTATAGCAGGCTGGTCATCAAACTCTAAATATGCTTTACTTGGAGCGATTCGAGCCATAGCTCAAACAATCTCTTACGAAGTTACTATAACCTTAATTATTATCTTTTATTTATTTTTAACAATAAAAATAGACATTGTAAGAATTCGAATGACAAATATATCTGCTTGAGCACTCACACTTTTTCTACCATTAAGAGCTATATGATTAGCAGTTATTCTTGCAGAGACAAACCGAGCCCCCTTTGATTTTGCAGAAGGAGAATCAGAACTAGTTTCAGGGTTCAACATCGAATATGGAAGAGCTGGATTTGCCTTTTTATTTATAGCAGAATACAGAAATATTTTAATAATAAGACTTATAACCTCATGCCTATTAACAAGTACATTAATAATATCCATCCCAGTAGCTATTATCTTCTTGTGAGCCCGAGCAACCTTACCACGTTACCGATATGACCTTCTAATAGCAATAGCCTGAAAATCATTCTTACCTTTAAGGCTAGCCATCTTAATAGCCCTAAGAC
Alasmidonta_triangulata_AtriFli001 --CGTAGGTGAACCTGCGGAAGGATCATTACC-AAAAACTGT-AAAAGAAAGCTCCGAGTTGGCTTT--TC---TTTTTAC-AAGCGGGACAA----GCACGCACG----AGAA--AACC---GAAAAAAAGACTGGGTTGCGGAGGTGACAAGAGCGCTTCCTTCTCGGTCTCTAAAC--AAGTGTAGATCCATGGCCG---TTTGTC--GGGGGTACCTAAGTCCGAAGTAGGCCCGCATGCTTCGGCGGGGCATGTTCGACGAGAGCTTGGGTACAGCGATGGTTTAAAGATAGAGCTTCCAGCTACG--CCCCCGCCAC-TTTTCC-TTTTCCGCCTCGTGCGGTTTTATCTTTGCGTTATC-AATGTCTC-----AAAACATCG-------AAAAGCAGAGAGG-CGTGTGTGT---------GTGCG-----GTGTGTGGTACTAGTCCTTCTTATCGACGAGC-TCTTTTGTCAATTTGCTCGGGC-AG------ACCC---CTGC---TGCT------ACTACACCCTG-----TCGG-TTCGATGC--GGGATCGATCCGTCTCGTTCGTTGCCGGACGGCCAATCGATTCTAATCC-TTGCAAGCCC-AGCTCT-GGGGCGAGAAAGGAAATTACTCTAAGCGGTGGATCACTCGGCTCGTGGGTC------TACTTTATATTTATTATTTGCTTTGTGGTCGGGTTTAATTGGATTGGCTTTAAGGCTTTTAATTCGAGCTGAATTAGGGCAACCAGGGAGGTTATTAGGCGATGACCAGTTGTATAATGTGATTGTTACGGCTCATGCTTTTATAATAATTTTTTTTTTAGTAATACCTATGATAATTGGGGGATTTGGTAATTGGCTTATTCCTTTGATAATTGGTGCTCCTGATATGGCTTTTCCTCGGTTAAATAATTTAAGATTTTGACTTCTTGTGCCAGCTTTATTTTTATTATTAAGATCTTCATTGGTGGAAAGTGGTGTAGGTACTGGTTGGACAGTATATCCTCCTTTGTCTGGGAATGTTGCTCATTCCGGGGCTTCTGTAGATTTAGCTATTTTTTCTTTACATCTTGCTGGTGCTTCATCAATTTTAGGTGCTATTAACTTTATTTCTACTGTTGGGAATATGCGGTCCCCTGGTTTGGTTGCTGAGCGAATTCCTTTGTTTGTTTGGGCTGTTACTGTAACAGCCGTGTTATTGGTTGCTGCTTTGCCAGTTTTAGCTGGTGCTATTACAATATTGCTTACTGATCGTAATCTGAATACTTCATTTTTTGACCCAACGGGAGGGGGAGATCCTATTTTGTATATGCATTTTGTTCTCAACATCTAATCTCTACTATTATCACATATTTATTAATTTTATTAGGGGTGGCATTTTTTACTTTACTAGAACGAAAAGCTCTTGGATATTTTCAAATTCGAAAAGGCCCTAATAAATTAGGAATTATTGGTATTCCTCAACCCTTAGCAGACGCCTTAAAACTTTTTATTAAAGAATGAGTTACCCCTACATCTTCTAACTTTCTCCCATTTATTATAACCCCGACAATTATACTTATTTTAGCCTTAAGAATATGACAATTGTTCCCCTCTTTAATATTATCAACCCAACTTACACTAGGGATGCTTTTGTTTTTATGCATTTCCTCATTAGCTGTTTATACAACACTTATAGCAGGCTGGTCATCAAACTCTAAATATGCTTTACTTGGAGCGATTCGAGCCATAGCTCAAACAATCTCTTACGAAGTTACTATAACCTTAATTATTATCTTTTATTTATTTTTAACAATAAAAATAGACATTGTAAGAATTCGAATGACAAATATATCTGCTTGAGCACTCACACTTTTTCTACCATTAAGAGCTATATGATTAGCAGTTATTCTTGCAGAGACAAACCGAGCCCCCTTTGATTTTGCAGAAGGAGAATCAGAACTAGTTTCAGGGTTCAACATCGAATATGGAAGAGCTGGATTTGCCTTTTTATTTATAGCAGAATACAGAAATATTTTAATAATAAGACTTATAACCTCATGCCTATTAACAAGTACATTAATAATATCCATCCCAGTAGCTATTATCTTCTTGTGAGCCCGAGCAACCTTACCACGTTACCGANNNNNNNNNNNNNNNNNNNNNNNNNNNNNNNNNNNNNNNNNNNNNNNNNNNNNNNNNNNNNNNNNNNNNNNNN
Alasmidonta_triangulata_AtriFli002 ---GTAGGTGAACCTGCGGAAGGATCATTACC-AAAAACTGT-AAAAGAAAGCTCCGAGTTGGCTTT--TC---TTTTTAC-AAGCGGGACAA----GCACGCACG----AGAA--AACC---GAAAAAAAGACTGGGTTGCGGAGGTGACAAGAGCGCTTCCTTCTCGGTCTCTAAAC--AAGTGTAGATCCATGGCCG---TTTGTC--GGGGGTACCTAAGTCCGAAGTAGGCCCGCATGCTTCGGCGGGGCATGTTCGACGAGAGCTTGGGTACAGCGATGGTTTAAAGATAGAGCTTCCAGCTACG--CCCCCGCCAC-TTTTCC-TTTTCCGCCTCGTGCGGTTTTATCTTTGCGTTATC-AATGTCTC-----AAAACATCG-------AAAAGCAGAGAGG-CGTGTGTGT---------GTGCG-----GTGTGTGGTACTAGTCCTTCTTATCGACGAGC-TCTTTTGTCAATTTGCTCGGGC-AG------ACCC---CTGC---TGCT------ACTACACCCTG-----TCGG-TTCGATGC--GGGATCGATCCGTCTCGTTCGTTGCCGGACGGCCAATCGATTCTAATCC-TTGCAAGCCC-AGCTCT-GGGGCGAGAAAGGAAATTACTCTAAGCGGTGGATCACTCGGCTCGTGGGTCGATGA-NNNNNNNTATTTATTATTTGCTTTGTGGTCGGGTTTAATTGGATTGGCTTTAAGGCTTTTAATTCGAGCTGAATTAGGGCAACCAGGGAGGTTATTAGGCGATGACCAGTTGTATAATGTGATTGTTACGGCTCATGCTTTTATAATAATTTTTTTTTTAGTAATACCTATGATAATTGGGGGATTTGGTAATTGGCTTATTCCTTTGATAATTGGTGCTCCTGATATGGCTTTTCCTCGGTTAAATAATTTAAGATTTTGACTTCTTGTGCCAGCTTTATTTTTATTATTAAGATCTTCATTGGTGGAAAGTGGTGTAGGTACTGGTTGGACAGTATATCCTCCTTTGTCTGGGAATGTTGCTCATTCCGGGGCTTCTGTAGATTTAGCTATTTTTTCTTTACATCTTGCTGGTGCTTCATCAATTTTAGGTGCTATTAACTTTATTTCTACTGTTGGGAATATGCGGTCCCCTGGTTTGGTTGCTGAGCGAATTCCTTTGTTTGTTTGGGCTGTTACTGTAACAGCCGTGTTATTGGTTGCTGCTTTGCCAGTTTTAGCTGGTGCTATTACAATATTGCTTACGGATCGGAATCTGAATACTTCATTTTTTNNNNNNNNNNNNNNNNNNNNNNNNNNNNNNNNNNNNNNNNNNNNNCTCAACATCTAATCTCTACTATTATCACATATTTATTAATTTTATTAGGGGTGGCATTTTTTACTTTACTAGAACGAAAAGCTCTTGGATATTTTCAAATTCGAAAAGGCCCTAATAAATTAGGAATTATTGGTATTCCTCAACCCTTAGCAGACGCCTTAAAACTTTTTATTAAAGAATGAGTTACCCCTACATCTTCTAACTTTCTCCCATTTATTATAACCCCGACAATTATACTTATTTTAGCCTTAAGAATATGACAATTGTTCCCCTCTTTAATATTATCAACCCAACTTACACTAGGGATGCTTTTGTTTTTATGCATTTCCTCATTAGCTGTTTATACAACACTTATAGCAGGCTGGTCATCAAACTCTAAATATGCTTTACTTGGAGCGATTCGAGCCATAGCTCAAACAATCTCTTACGAAGTTACTATAACCTTAATTATTATCTTTTATTTATTTTTAACAATAAAAATAGACATTGTAAGAATTCGAATGACAAATATATCTGCTTGAGCACTCACACTTTTTCTACCATTAAGAGCTATATGATTAGCAGTTATTCTTGCAGAGACAAACCGAGCCCCCTTTGATTTTGCAGAAGGAGAATCAGAACTAGTTTCAGGGTTCAACATCGAATATGGAAGAGCTGGATTTGCCTTTTTATTTATAGCAGAATACAGAAATATTTTAATAATAAGACTTATAACCTCATGCCTATTAACAAGTACATTAATAATATCCATCCCAGTAGCTATTATCTTCTTGTGAGCCCGAGCAACCTTACCACGTTACCGANNNNNNNNNNNNNNNNNNNNNNNNNNNNNNNNNNNNNNNNNNNNNNNNNNNNNNNNNNNNNNNNNNNNNNNNN
Alasmidonta_triangulata_AtriFli003 ---GTAGGGGAACCTGCGGAAGGATCATTACC-AAAAACTGT-AAAAGAAAG-TCCGAGTTGGCTTT--TC---TTTTT-C-AAGCGGGACAA----GCACGCACG----AGAA--AACC---GAAAAAAAGACTGGGTTGCGGAGGTGACAAGAGCGCTTCCTTCTCGGTCTCTAAAC--AAGTGTAGATCCATGGCCG---TTTGTC--GGGGGTACCTAAGTCCGAAGTAGGCCCGCATGCTTCGGCGGGGCATGTTCGACGAGAGCTTGGGTACAGCGATGGTTTAAAGATAGAGCTTCCAGCTACG--CCCCCGCCAC-TTTTCC-TTTTCCGCCTCGTGCGGTTTTATCTTTGCGTTATC-AATGTCTC-----AAAACATCG-------AAAAGCAGAGAGG-CGTGTGTGT---------GTGCG-----GTGTGTGGTACTAGTCCTTCTTATCGACGAGC-TC-TTTGTCAATTTGCTCGGGC-AG------ACCC---CTGC---TGCT------ACTACACCCTG-----TCGG-TTCGATGC--GGGATCGATCCGTCTCGTTCGTTGCCGGACGGCCAATCGATTCTAATCC-TTGCAAGCCC-AGCTCT-GGGGCGAGAAAGGAAA-TACTCTAAG-------------------------------TACTTTATATTTATTATTTGCTTTGTGGTCGGGTTTAATTGGATTGGCTTTAAGGCTTTTAATTCGAGCTGAATTAGGGCAACCAGGGAGGTTATTAGGCGATGACCAGTTGTATAATGTGATTGTTACGGCTCATGCTTTTATAATAATTTTTTTTTTGGTAATACCTATGATAATTGGGGGATTTGGTAATTGGCTTATTCCTTTGATAATTGGTGCTCCTGATATGGCTTTTCCTCGGTTAAATAATTTAAGATTTTGACTTCTTGTGCCAGCTTTATTTTTATTATTAAGATCTTCATTGGTGGAAAGTGGTGTAGGTACTGGTTGGACAGTATATCCTCCTTTGTCTGGGAATGTTGCTCATTCCGGGGCTTCTGTAGATTTAGCTATTTTTTCTTTACATCTTGCTGGTGCTTCATCAATTTTAGGTGCTATTAACTTTATTTCTACTGTTGGGAATATGCGGTCCCCTGGTTTGGTTGCTGAGCGAATTCCTTTGTTTGTTTGGGCTGTTACTGTAACAGCCGTGTTATTGGTTGCTGCTTTGCCAGTTTTAGCTGGTGCTATTACAATATTGCTTACTGATCGTAATCTGAATACTTCATTTTTTGACCCAACGGGAGGGGGAGATCCTATTTTGTATATGCATTTGTTTCTCAACATCTAATCTCTACTATTATCACATATTTATTAATTTTATTAGGGGTGGCATTTTTTACTTTACTAGAACGAAAAGCTCTTGGATATTTTCAAATTCGAAAAGGCCCTAATAAATTAGGAATTATTGGTATTCCTCAACCCTTAGCAGACGCCTTAAAACTTTTTATTAAAGAATGAGTTACCCCTACATCTTCTAACTTTCTCCCATTTATTATAACCCCGACAATTATACTTATTTTAGCCTTAAGAATATGACAATTGTTCCCCTCTTTAATATTATCAACCCAACTTACACTAGGGATGCTTTTGTTTTTATGCATTTCCTCATTAGCTGTTTATACAACACTTATAGCAGGCTGGTCATCAAACTCTAAATATGCTTTACTTGGAGCGATTCGAGCCATAGCTCAAACAATCTCTTACGAAGTTACTATAACCTTAATTATTATCTTTTATTTATTTTTAACAATAAAAATAGACATTGTAAGAATTCGAATGACAAATATATCTGCTTGAGCACTCACACTTTTTCTACCATTAAGAGCTATATGATTAGCAGTTATTCTTGCAGAGACAAACCGAGCCCCCTTTGATTTTGCAGAAGGAGAATCAGAACTAGTTTCAGGGTTCAACATCGAATATGGAAGAGCTGGATTTGCCTTTTTATTTATAGCAGAATACAGAAATATTTTAATAATAAGACTTATAACCTCATGCCTATTAACAAGTACATTAATAATATCCATCCCAGTAGCTATTATCTTCTTGTGAGCCCGAGCAACCTTACCACGTTACCGANNNNNNNNNNNNNNNNNNNNNNNNNNNNNNNNNNNNNNNNNNNNNNNNNNNNNNNNNNNNNNNNNNNNNNNNN
Lasmigona_decorata_CAC15 -------------------------------------------------------------------------------AC-AAGCGGGACAA----GCACGCACG----GAAA---------AGCAAAAAGACTGGGTTGCGGAGGTGACAAGAGCGCTTCCTTCTCGGTCTATAAAC--CAGTGTARATCCATGGCCG---TTGGTC--GGGGGTACCTAAGTCCGAAGTAGGCCCGCATGCTTCGGCGGGGCATGTTCGACGAGAGCTTGGGTACAGCGATGGTTTAAAGATAGAGCTTCCAGCTACG--CCCCCGCCAC-TTTTCC-TTTTCCGCCTCGTGCGGTTATATCTTTGCGTTACC-AATGTCTC-----AAAACATCG--------AAAGAAGAGAAGGTGTGTGTGT---------GTGTG------TGTGTGGTATTAGTCCTTCTTATCGACGAGC-TC--TTGTCGATTTGCTCGGGC-AG------ACTA---CTAC---TACT------ACTACACCTTT-----TCGG-TTCGATGC--GGGATCGATCCGTCTCGTTCGTTGCCGGACGGCCAATCGATTCTAATCC-TTACAAGCCC-AGCTCT-GGGGCGARAAAGGAAATTACTCTAAGCGGTGGATCACTNGGCTCGTGGGTCGATGAA-------------------------------------------------TTGAGGCTTTTGATTCGAGCTGAGTTAGGCCAACCAGGGAGGTTGTTAGGAGATGATCAATTGTATAATGTGATTGTTACGGCTCACGCTTTTATGATAATTTTCTTTTTGGTGATGCCTATAATAATTGGTGGATTTGGTAATTGGCTTATTCCTTTAATAATTGGCGCTCCTGATATGGCTTTTCCTCGATTAAATAATTTAAGATTTTGGCTACTTGTACCGGCTTTATTTTTGCTGTTAAGGTCTTCATTGGTAGAAAGAGGTGTAGGAACTGGGTGAACAGTTTATCCCCCTTTGTCCGGAAATGTTGCTCATTCTGGGGCTTCGGTAGATTTAGCTATTTTCTCTTTACATCTTGCTGGTGCTTCATCAATTTTAGGCGCCATTAATTTTATTTCTACTGTTGGGAATATACGGTCTCCTGGTTTGGTTGCTGAGCGAATTCCTTTATTTGTTTGGGCTGTTACGGTAACAGCTGTAATATTGGTTGCTGCTTTGCCAGTTTTAGCTGGTGCTATTACGATGCTTCTTACTGATCGTAATTTAAATACTTCATTTTTTGACCCTACGGGAGGAGGTGATCCTATTTTGTATATACATTTG----------------------------------------------------------------------------------------------TTTTCAAATTCGGAAAGGCCCTAATAAATTAGGAATTATTGGTATTCCTCAACCCTTAGCAGATGCCCTAAAACTTTTTACTAAAGAATGAGTCACTCCCTCGTCCTCTAACTTTCTTCCCTTTATTATAACCCCAACAATCATACTTATCTTGGCCTTAAGAATATGACAACTATTTCCCTCTTTTATATCATCAACCCAACTAACATTAGGTATACTTTTGTTCTTATGCATTTCTTCATTAACTGTTTATACAACACTTATGGCAGGCTGATCATCAAACTCTAAATATGCTTTACTCGGAGCTATTCGAGCCATAGCTCAAACAATTTCTTATGAAGTAACTATAACTTTAATTATCATTTTTTACCTATTTTTAGCAATACAGATAGATATTGTAAGAATTCGCATGACAAACATGTCTGCCTGAGCAGTTATATTATTTTTACCTTTAAGGGCTATATGGTTAGCAGTCATTCTTGCAGAAACAAATCGAGCCCCCTTCGATTTCGCAGAAGGAGAGTCAGAATTAGTCTCAGGATTTAATATCGAATATGGAAGAGCTGGATTCGCTTTTTTATTTATAGCAGAGTACAGAAACATTTTAATAATAAGCCTTATAACTTCGTGCCTACTAACAAGTACACTAATTATATCCATCTCAGTAGCTATTATCTTCCTTTGAGCTCGAGCAACTTTACCACGTTACCGATACGACCTTCTAATAGCGATAGCCTGAAAGTCATTCTTACCTTTAAGGTTAACTATTTTAATAGCTTTAAGGC
Lasmigona_decorata_CAC17 ----------------------------------------------------------------------------------AAGCGGGACAA----GCACGCACG----GAAA---------AGCAAAAAGACTGGGTTGCGGAGGTGACAAGAGCGCTTCCTTCTCGGTCTATAAAC--CAGTGTAGATCCATGGNNN---NNNNNN--NNNNNNNNNNNNNNNNNNNNNNNNNNNNNNNNNNNNNNNNNNNNNNNNNNNNNNNNNNNNNNNNNNNNNNNNNNNNNNNNNNNNNNNNNNNNNNNNNNNN--NNNNNNNNNN-NNNNNN-NNNNNNNNNNNNNNNNNNNNNNNNNNNNNNNNNNN-NNNNNNNN-----NNNNNNNNN--------NNNNNNNNNNNNNNNNNNNNNN---------NNNNN------NNNNNNNNNNNNNNNNNNNNNNNNNNNNNNN-NN--NNNNNNNNNNNCTCGGGC-AG------ACTA---CTAC---TACT------ACTACACCTTT-----TCGG-TTCGATGC--GNGATCGATCCGTCTCGTTCGTTGCCGGACGGCCAATCGATTCTAATCC-TTACAAGCCC-AGCTCT-GGGGCGAGAAAGGAAATTA--------------------------------------TACTTTGTATTTATTATTTGCTTTGTGGTCTGGTTTAATTGGGTTAGCTTTGAGGCTTTTGATTCGAGCTGAGTTAGGCCAACCAGGGAGGTTGTTAGGAGATGATCAATTGTATAATGTGATTGTTACGGCTCACGCTTTTATAATAATTTTCTTTTTGGTGATGCCTATAATAATTGGTGGATTTGGTAATTGGCTTATTCCTTTAATAATTGGCGCTCCTGATATGGCTTTTCCTCGATTAAATAATTTAAGATTTTGGCTACTTGTACCGGCTTTATTTTTGCTGTTAAGGTCTTCATTGGTAGAAAGAGGTGTAGGAACTGGGTGAACAGTTTATCCCCCTTTGTCCGGAAATGTTGCTCATTCTGGGGCTTCGGTAGATTTAGCTATTTTCTCTTTACATCTTGCTGGTGCTTCATCAATTTTAGGCGCCATTAATTTTATTTCTACTGTTGGGAATATACGGTCTCCTGGTTTGGTTGCTGAGCGAATTCCTTTATTTGTTTGGGCTGTTACGGTAACAGCTGTAATATTGGTTGCTGCTTTGCCAGTTTTAGCTGGTGCTATTACGATGCTTCTTACTGATCGTAATTTAAATACTTCATTTTTTGACCCTACGGGAGGAGGTGATCCTATTTTGTATATACATTTG-------------------------------------------------------------TTTTACTCTATTAGAACGAAAAGCTCTTGGGTATTTTCAAATTCGGAAAGGCCCTAATAAATTAGGAATTATTGGTATTCCTCAACCCTTAGCAGATGCCCTAAAACTTTTTATTAAAGAATGAGTCACTCCCTCGTCCTCTAACTTTCTTCCCTTTATTATAACCCCAACAATCATACTTATCTTGGCCTTAAGAATATGACAACTATTTCCTTCTTTTATATCATCAACCCAACTAACATTAGGTATACTTTTGTTCTTATGCATTTCTTCATTAACTGTCTATACAACACTTATGGCAGGCTGATCATCAAACTCTAAATATGCTTTACTCGGAGCTATTCGAGCCATAGCTCAAACAATTTCTTATGAAGTAACTATAACTTTAATTATCATTTTTTACCTATTTTTAGCAATACAGATAGATATTGTAAGAATTCGCATGACAAACATGTCTGCCTGAGCAGTTATATTATTTTTACCTTTAAGGGCTATATGGWTAGCAGTCATTCTTGCAGAAACAAATCGAGCCCCCTTCGATTTCGCAGAAGGAGAGTCAGAATTAGTCTCAGGATTTAATATCGAATATGGAAGAGCTGGATTCGCTTTTTTATTTATAGCAGAGTACAGAAACATTTTAATAATAAGCCTTATAACTTCGTGCCTACTAACAAGTACACTAATTATATCCATCCCAGTAGCTATTATCTTCCTTTGAGCTCGAGCAACTTTACCACGTT------------------------------------------------------------------------------
Alasmidonta_varicosa_Cacapon_1 --------TGAACCTGCGGAAGGATCATTACC-AAAAACTGTAAAGAGAAAGCTCCGAGTTAGCTTT--TC---TTCTTAC-AAGCGGGACAA----GCACGCACG----AGAA--AACC-GAAAAAAACAGACTGGGTTGCGGAGGCGACAAGAGCGCTTCCTTCTCGGTCTCTAAAC--AAGTGTAGATCCATGGCCG--TTTTGTC--GGGGGTACCTAAGTCCGAAGTAGGCCCGCATGCTTCGGCGGGGCATGTTCGACGAGAGCTTGGGTACAGCGATGGTTTAAAGATAGAGCTTCCAGCTACG--CCCCCGCCAC-TTTTCC-TTTTCCGCCTCGTGCGGTTTTATCTTTGCGTTATC-AATGTCTC-----AAAACATCG-------AAAAGCAGAGAGG-C--GTGTGT---------GTGTG-----GTGTGTGGTACTAGTCTTTCTTATCGACGAGC-TC--TTGTCGATTTGCTCGGGC-AA------GACC---CCATGCTCACT------ACTACACCCTG-----TCGG-TTCGATGC--GGGATCGATCCGTCTCGTTCGTTGCCGGACGGCCAATCGATTCTAATCC-TTGCAAGCCC-AGCTCT-GGGGCGAGAAAGGAAA-----------------------------------------TACTTTATATTTATTATTTGCTTTGTGGTCAGGCTTAATTGGGTTAGCCTTGAGGCTTTTGATTCGAGCTGAGTTAGGGCAACCAGGAAGGCTATTAGGTGATGATCAGTTGTACAATGTGATTGTCACAGCTCATGCTTTTATAATAATTTTTTTTCTAGTAATACCTATAATGATTGGGGGATTTGGTAATTGACTTATCCCTTTGATGATTGGTGCTCCTGACATGGCTTTCCCTCGATTAAATAATCTAAGGTTTTGACTTCTTGTGCCAGCTTTGTTTTTATTATTAAGGTCTTCATTGGTGGAAAGTGGTGTAGGTACTGGTTGAACAGTATATCCTCCTTTATCTGGTAATGTTGCTCATTCTGGGGCTTCTGTGGATTTAGCTATTTTTTCCTTACATCTTGCTGGTGCTTCATCAATTTTAGGTGCTATTAATTTTATTTCAACTGTTGGGAATATGCGTTCTCCTGGTTTGGTTGCTGAGCGAATTCCTTTATTTGTTTGGGCTGTTACAGTAACAGCTGTGTTATTGGTTGCTGCTTTACCAGTTTTAGCTGGTGCTATTACAATGTTGCTTACTGATCGTAATTTGAATACTTCATTTTTTGATCCTACAGGAGGGGGGGATCCTATTTTGTATATGCATTTGTTTNTCAACATCTAATCTCTACGATTATTACATATTTATTAATTTTATTGGGAGTAGCATTTTTTACTTTACTAGAACGAAAAGCTCTTGGTTATTTTCAAATTCGAAAAGGCCCTAATAAATTAGGAATTATTGGCATTCCTCAACCCCTAGCAGACGCCTTAAAACTCTTTATTAAAGAGTGAGTCACTCCTACATCTTCTAACTTTCTTCCTTTTATCATAACCCCGACAACTATACTTATCTTGGCTTTAAGAATATGACAATTATTTCCTTCTTTTTCACTATCGGCTCAGCTTACATTAGGAATGCTTCTATTCTTATGTATCTCTTCATTGGCTGTTTACACAACGCTTATAGCAGGCTGGTCATCAAACTCTAAATATGCCTTACTTGGGGCTATTCGAGCCATAGCTCAAACAATTTCTTATGAAGTAACCATAACCTTAATTATTATCTTTTATCTATTTTTGACAATGCAAATAGATATTGTAAGAATTCGAATAACAAACATATCTGCTTGGGCAGTCATACTTTTCTTACCGCTAAGAGCCATATGATTAGCAGTCATCCTTGCAGAGACAAATCGAGCCCCCTTTGATTTTGCAGAAGGAGAATCAGAGTTAGTTTCAGGATTCAACATTGAATATGGAAGAGCTGGATTTGCCTTTCTATTTATAGCGGAGTACAGAAATATTTTAATAATAAGTCTTATAACCTCATGCTTATTAACAAGCACACTAATAATATCCATCCCAGTAGCTATTATCTTCTTATGGGCCCGAGCAACCTTACCACGTTATCGATATGACCTTCTAATAGCAATAGCCTGAAAATCATTCCTTCCTTTAAGGCTAGCTATTTTAATAGCCCTAAGNN
Alasmidonta_varicosa_Cacapon_3 -------------------------------------------------------------------------------------------------------------------------------------------------------------------------------------------------------------------------------------------------------------------------------------------------------------------------------------------TTTTCCGCCTCGTGCGGTTTTATCTTTGCGTTATC-AATGTCTC-----AAAACATCG-------AAAAGCAGAGAGG-C--GTGTGT---------GTGTG-----GTGTGTGGTACTAGTCTTTCTTATCGACGAGC-TC--TTGTCGATTTGCTCGGGC-AA------GACC---CCATGCTAACT------ACTACACCCTG-----TCGG-TTCGATGC--GGGATCGATCCGTCTCGTTCGTTGCCGGACGGCCAATCGATTCTAATCC-TTGCAAGCCC-AGCTCT-GGGGCGAGAAAGGAAA-----------------------------------------TACTTTATATTTATTATTTGCTTTGTGGTCAGGCTTAATTGGGTTAGCCTTGAGGCTTTTGATTCGAGCTGAGTTAGGGCAACCAGGAAGGCTATTAGGTGATGATCAGTTGTACAATGTGATTGTCACAGCTCATGCTTTTATAATAATTTTTTTTCTAGTAATACCTATAATGATTGGGGGATTTGGTAATTGACTTATCCCTTTGATGATTGGTGCTCCTGACATGGCTTTCCCTCGATTAAATAATCTAAGGTTTTGACTTCTTGTGCCAGCTTTGTTTTTATTATTAAGGTCTTCATTGGTGGAAAGTGGTGTAGGTACTGGTTGAACAGTATATCCTCCTTTATCTGGTAATGTTGCTCATTCTGGGGCTTCTGTGGATTTAGCTATTTTTTCCTTACATCTTGCTGGTGCTTCATCAATTTTAGGTGCTATTAATTTTATTTCAACTGTTGGGAATATGCGTTCTCCTGGTTTGGTTGCTGAGCGAATTCCTTTATTTGTTTGGGCTGTTACAGTAACAGCTGTGTTATTGGTTGCTGCTTTACCAGTTTTAGCTGGTGCTATTACAATGTTGCTTACTGACCGTAATTTGAATACTTCATTTTTTGATCCTACAGGAGGGGGGGATCCTATTTTGTATATGCATTTGTTTNNNNNCATCTAATCTCTACGATTATTACATATTTATTAATTTTATTGGGAGTAGCATTTTTTACTTTACTAGAACGAAAAGCTCTTGGTTATTTTCAAATTCGAAAAGGCCCTAATAAATTAGGAATTATTGGCATTCCTCAACCCCTAGCAGACGCCTTAAAACTCTTTATTAAAGAGTGAGTCACTCCTACATCTTCTAACTTTCTTCCTTTTATCATAACCCCGACAACTATACTTATCTTGGCTTTAAGAATATGACAATTATTTCCTTCTTTTTCACTATCGGCTCAGCTTACATTAGGAATGCTTCTATTCTTATGTATCTCTTCATTGGCTGTTTACACAACGCTTATAGCAGGCTGGTCATCAAACTCTAAATATGCCTTACTTGGGGCTATTCGAGCCATAGCTCAAACAATTTCTTATGAAGTAACCATAACCTTAATTATTATCTTTTATCTATTTTTGACAATGCAAATAGATATTGTAAGAATTCGAATAACAAACATATCTGCTTGGGCAGTCATACTTTTCTTACCGCTAAGAGCCATATGATTAGCAGTCATCCTTGCAGAGACAAATCGAGCCCCCTTTGATTTTGCAGAAGGAGAATCAGAGTTAGTTTCAGGATTCAACATTGAATATGGAAGAGCTGGATTTGCCTTTCTATTTATAGCGGAGTACAGAAATATTTTAATAATAAGTCTTATAACCTCATGCTTATTAACAAGCACACTAATAATATCCATCCCAGTAGCTATTATCTTCTTATGGGCCCGAGCAACCTTACCACGTTATCGATATGACCTTCTAATAGCAATAGCCTGAAAATCATTCCTTCCTTTAAGGCTAGCTATTTTAATAGCCCTAAGAC
Alasmidonta_varicosa_Cacapon_4 -----------------------------------------------------------------------------------------------------------------------------------------------------------------------------------------------------------------------------------------------------------------------------------------------------------------GCTACG--CCCCCGCCAC-TTTTCC-TTTTCCGCCTCGTGCGGTTTTATCTTTGCGTTATC-AATGTCTC-----AAAACATCG-------AAAAGCAGAGAGG-C--GTGTGT---------GTGTG-----GTGTGTGGTACTAGTCTTTCTTATCGACGAGC-TC--TTGTCGATTTGCTCGGGC-AA------GACC---CCATGCTCACT------ACTACACCCTG-----TCGG-TTCGATGC--GGGATCGATCCGTCTCGTTCGTTGCCGGACGGCCAATCGATTCTAATCC-TTGCAAGCCC-AGCTCT-GGGGCGAGAAAGGAAA-----------------------------------------TACTTTATATTTATTATTTGCTTTGTGGTCAGGCTTAATTGGGTTAGCCTTGAGGCTTTTGATTCGAGCTGAGTTAGGGCAACCAGGAAGGCTATTAGGTGATGATCAGTTGTACAATGTGATTGTCACAGCTCATGCTTTTATAATAATTTTTTTTCTAGTAATACCTATAATGATTGGGGGATTTGGTAATTGACTTATCCCTTTGATGATTGGTGCTCCTGACATGGCTTTCCCTCGATTAAATAATCTAAGGTTTTGACTTCTTGTGCCAGCTTTGTTTTTATTATTAAGGTCTTCATTGGTGGAAAGTGGTGTAGGTACTGGTTGAACAGTATATCCTCCTTTATCTGGTAATGTTGCTCATTCTGGGGCTTCTGTGGATTTAGCTATTTTTTCCTTACATCTTGCTGGTGCTTCATCAATTTTAGGTGCTATTAATTTTATTTCAACTGTTGGGAATATGCGTTCTCCTGGTTTGGTTGCTGAGCGAATTCCTTTATTTGTTTGGGCTGTTACAGTAACAGCTGTGTTATTGGTTGCTGCTTTACCAGTTTTAGCTGGTGCTATTACAATGTTGCTTACTGACCGTAATTTGAATACTTCATTTTTTGATCCTACAGGAGGGGGGGATCCTATTTTGTATATGCATTTGTTTCTCAACATCTAATCTCTACGATTATTACATATTTATTAATTTTATTGGGAGTAGCATTTTTTACTTTACTAGAACGAAAAGCTCTTGGTTATTTTCAAATTCGAAAAGGCCCTAATAAATTAGGAATTATTGGCATTCCTCAACCCCTAGCAGACGCCTTAAAACTCTTTATTAAAGAGTGAGTCACTCCTACATCTTCTAACTTTCTTCCTTTTATCATAACCCCGACAACTATACTTATCTTGGCTTTAAGAATATGACAATTATTTCCTTCTTTTTCACTATCGGCTCAGCTTACATTAGGAATGCTTCTATTCTTATGTATCTCTTCATTGGCTGTTTACACAACGCTTATAGCAGGCTGGTCATCAAACTCTAAATATGCCTTACTTGGGGCTATTCGAGCCATAGCTCAAACAATTTCTTATGAAGTAACCATAACCTTAATTATTATCTTTTATCTATTTTTGACAATGCAAATAGATATTGTAAGAATTCGAATAACAAACATATCTGCTTGGGCAGTCATACTTTTCTTACCGCTAAGAGCCATATGATTAGCAGTCATCCTTGCAGAGACAAATCGAGCCCCCTTTGATTTTGCAGAAGGAGAATCAGAGTTAGTTTCAGGATTCAACATTGAATATGGAAGAGCTGGATTTGCCTTTCTATTTATAGCGGAGTACAGAAATATTTTAATAATAAGTCTTATAACCTCATGCTTATTAACAAGCACACTAATAATATCCATCCCAGTAGCTATTATCTTCTTATGGGCCCGAGCAACCTTACCACGTTATCGATATGACCTTCTAATAGCAATAGCCTGAAAATCATTCCTTCCTTTAAGGCTAGCTATTTTAATAGCCCTAAGAC
Alasmidonta_varicosa_Chatt_5 ------------------------------------------------------------------------------------------------------------------------------------------------AGGCGACAAGAGCGCTTCCTTCGCGGTCTCTAAAC--AAGTGTAGATCCATGGCCG---TTTGTC--GGGGGTACCTAAGTCCGAAGTAGGCCCGCATGCTTCGGCGGGGCATGTTCGACGAGAGCTTGGGTACAGCGATGGTTTAAAGATAGAGCTTCCAGCTACG--CCCCCGCCAC-TTTTCC-TTTTCCGCCTCGTGCGGTTTTATCTTTGCGTTATC-AATGTCTC-----AAAACATCG-------AAAAGCAGAGAGG-C--GTGTGT---------GTGTG-----GTGTGTGGTACTAGTCTTTCTTATCGACGAGC-TC--TTGTCGATTTGCTCGGGC-AA------GACC---CCATGCTAACT------ACTACACCCTG-----TCGG-TTCGATGC--GGGATCGATCCGTCTCGTTCGTTGCCGGACGGCCAATCGATTCTAATCC-TTGCAAGCCC-AGCTCT-GGGGCGAGAAAGGAAA-----------------------------------------TACTTTATATTTATTGTTTGCTTTGTGGTCAGGCTTAATTGGGTTAGCCTTGAGGCTTTTGATTCGAGCTGAGTTAGGGCAACCAGGGAGGCTATTAGGCGATGATCAGTTGTACAATGTGATTGTCACAGCTCATGCTTTTATAATAATTTTTTTTCTAGTAATACCTATAATGATTGGGGGATTTGGTAATTGACTTATCCCTTTGATGATTGGTGCTCCTGACATGGCTTTCCCTCGATTAAATAATCTAAGGTTTTGACTTCTTGTGCCAGCTTTGTTTTTATTATTAAGGTCTTCATTGGTGGAAAGTGGTGTAGGTACTGGTTGAACAGTATATCCTCCTTTATCTGGTAATGTTGCTCATTCTGGGGCTTCTGTGGACTTAGCTATTTTTTCCTTACATCTTGCTGGTGCTTCATCAATTTTAGGTGCTATTAATTTTATTTCAACTGTTGGGAATATGCGTTCTCCTGGTTTGGTTGCTGAGCGAATTCCTTTATTTGTTTGGGCTGTTACAGTAACAGCTGTGTTATTGGTTGCTGCTTTACCGGTTTTAGCTGGTGCTATTACAATGTTGCTTACTGATCGTAATTTGAATACTTCATTTTTTGATCCTACAGGAGGAGGGGATCCTATTTTGTATATGCATTTGTTTNNNNNCATCTAATCTCTACGATTATTACGTATTTATTAATTTTATTGGGAGTAGCATTTTTTACTTTACTAGAACGAAAAGCTCTTGGTTATTTTCAAATTCGAAAAGGCCCTAATAAATTAGGAATTATTGGCATTCCTCAACCCCTAGCAGACGCCTTAAAACTCTTTATTAAAGAGTGAGTCACTCCCACATCTTCTAACTTTCTTCCTTTTATCATAACCCCAACAACTATACTTATCTTGGCTTTAAGAATATGGCAATTATTTCCTTCTTTTTCACTATCGGCTCAGCTTACATTAGGAATGCTTCTATTCTTATGTATTTCTTCATTGGCTGTTTACACAACGCTTATAGCAGGCTGGTCATCAAACTCTAAATATGCCTTACTTGGAGCTATTCGAGCCATAGCTCAAACAATTTCTTATGAAGTAACCATAACCTTAATTATTATCTTTTATCTATTTTTGACAATGCAAATAGATATTGTAAGAATTCGAATAACAAACATATCTGCTTGGGCAGTCATACTTTTCTTACCGCTAAGAGCCATATGATTAGCAGTCATCCTTGCAGAGACAAATCGAGCCCCCTTTGATTTTGCAGAAGGAGAATCAGAGTTAGTTTCAGGATTCAACATTGAGTATGGAAGAGCTGGATTTGCCTTTCTATTTATAGCGGAGTACAGAAATATTCTAATAATAAGTCTTATAACCTCATGCTTATTAACAAGCACACTAATAATATCCATCCCAGTAGCTATTATTTTCTTATGGGCCCGAGCAACCTTACCACGTTATCGATATGACCTTCTAATAGCAATAGCCTGAAAATCATTCCTTCCTTTAAGGCTAGCTATCTTAATAGCCCTAAGAC
Alasmidonta_varicosa_Chatt_6 --------------------------------------------------------------------------------------------------------------------------AAAAAAACAGACTGGGTTGCGGAGGCGACAAGAGCGCTTCCTTCGCGGTCTCTAAAC--AAGTGTAGATCCATGGCCG---TTTGTC--GGGGGTACCTAAGTCCGAAGTAGGCCCGCATGCTTCGGCGGGGCATGTTCGACGAGAGCTTGGGTACAGCGATGGTTTAAAGATAGAGCTTCCAGCTACG--CCCCCGCCAC-TTTTCC-TTTTCCGCCTCGTGCGGTTTTATCTTTGCGTTATC-AATGTCTC-----AAAACATCG-------AAAAGCAGAGAGG-C--GTGTGT---------GTGTG-----GTGTGTGGTACTAGTCTTTCTTATCGACGAGC-TC--TTGTCGATTTGCTCGGGC-AA------GACC---CCATGCTCACT------ACTACACCCTG-----TCGG-TTCGATGC--GGGATCGATCCGTCTCGTTCGTTGCCGGACGGCCAATCGATTCTAATCC-TTGCAAGCCC-AGCTCT-GGGGCGAGAAAGGAAA-----------------------------------------TACTTTATATTTATTGTTTGCTTTGTGGTCAGGCTTAATTGGGTTAGCCTTGAGGCTTTTGATTCGAGCTGAGTTAGGGCAACCAGGGAGGCTATTAGGCGATGATCAGTTGTACAATGTGATTGTCACAGCTCATGCTTTTATAATAATTTTTTTTCTAGTAATACCTATAATGATTGGGGGATTTGGTAATTGACTTATCCCTTTGATGATTGGTGCTCCTGACATGGCTTTCCCTCGATTAAATAATCTAAGGTTTTGACTTCTTGTGCCAGCTTTGTTTTTATTATTAAGGTCTTCATTGGTGGAAAGTGGTGTAGGTACTGGTTGAACAGTATATCCTCCTTTATCTGGTAATGTTGCTCATTCTGGGGCTTCTGTGGACTTAGCTATTTTTTCCTTACATCTTGCTGGTGCTTCATCAATTTTAGGTGCTATTAATTTTATTTCAACTGTTGGGAATATGCGTTCTCCTGGTTTGGTTGCTGAGCGAATTCCTTTATTTGTTTGGGCTGTTACAGTAACAGCTGTGTTATTGGTTGCTGCTTTACCAGTTTTAGCTGGTGCTATTACAATGTTGCTTACTGATCGTAATTTGAATACTTCATTTTTTGATCCTACAGGAGGAGGGGATCCTATTTTGTATATGCATTTGTTTCTCAACATCTAATCTCTACGATTATTACATATTTATTAATTTTATTAGCAGTAGCATTTTTTACTTTACTAGAACGAAAAGCTCTTGGTTATTTTCAAATTCGAAAAGGCCCTAATAAATTAGGAATTATTGGCATTCCTCAACCCCTAGCAGACGCCTTAAAACTCTTTATTAAAGAGTGGGTCACTCCCACATCTTCTAACTTTCTTCCTTTTATCATAACCCCAACAACTATACTTATCTTGGCTTTAAGAATATGGCAATTATTTCCTTCTTTTTCACTATCGGCTCAGCTTACATTAGGAATGCTTTTATTCTTATGTATTTCTTCATTGGCTGTTTACACAACGCTTATAGCAGGCTGGTCATCAAACTCTAAATATGCCTTACTTGGAGCTATTCGAGCCATAGCTCAAACAATTTCTTATGAAGTAACTATAACCTTAATTATTATCTTTTATCTATTTTTGACAATGCAAATAGATATTGTAAGAATTCGAATAACAAACATATCTGCTTGGGCAGTCATACTTTTCTTACCGCTAAGAGCCATATGATTAGCAGTCATCCTTGCAGAGACAAATCGAGCCCCCTTTGATTTTGCAGAAGGAGAATCAGAGTTAGTTTCAGGATTCAACATTGAGTATGGAAGAGCTGGATTTGCCTTTCTATTTATAGCGGAGTACAGAAATATTCTAATAATAAGTCTTATAACCTCATGCTTATTAACAAACACACTAATAATATCCATCCCAGTAGCTATTATTTTCTTATGGGCCCGAGCAACCTTACCACGTTATCGATATGACCTTCTAATAGCAATAGCCTGAAAATCATTCCTTCCTTTAAGGCTAGCTATCTTAATAGCCCTAAGAC
Alasmidonta_varicosa_Deep_1 --------------------------------------------------------------------------------------------------------------------------------------------------------------------------------------------------------------------------------------------------------------------------------------------------------------------------------------------------------------------------------------------------------------------------------------------GTGTG-----GTGTGTGGTACTAGTCTTTCTTATCGACGAGC-TC--TTGTCGATTTGCTCGGGC-AA------GACC---CCATGCTAACT------ACTACACCCTG-----TCGG-TTCGATGC--GGGATCGATCCGTCTCGTTCGTTGCCGGACGGCCAATCGATTCTAATCC-TTGCAAGCCC-AGCTCT-GGGGCGAGAAAGGAAA-----------------------------------------TACTTTATATTTATTATTTGCTTTGTGGTCAGGCTTAATTGGGTTAGCCTTGAGGCTTTTAATTCGAGCTGAGTTAGGGCAACCAGGGAGACTATTAGGTGATGATCAGTTGTACAATGTGATTGTTACGGCCCATGCTTTTATAATAATTTTTTTTCTAGTAATACCTATAATGATTGGGGGATTTGGTAATTGACTTATCCCTTTGATGATTGGTGCTCCTGATATGGCTTTCCCTCGATTAAATAACCTAAGGTTTTGACTTCTTGTGCCAGCTTTGTTTTTGTTATTAAGGTCTTCATTGGTGGAAAGTGGTGTAGGTACTGGTTGAACAGTATATCCTCCTTTATCTGGTAATGTTGCTCATTCTGGAGCTTCTGTGGACTTAGCTATTTTTTCCTTACATCTTGCTGGTGCTTCATCAATTTTAGGTGCTATTAATTTTATTTCTACTGTTGGGAATATGCGTTCTCCTGGTTTGGTTGCTGAGCGAATTCCTTTATTTGTCTGGGCTGTTACAGTAACAGCTGTGTTATTGGTTGCTGCTTTGCCGGTTTTAGCTGGTGCTATTACAATGTTGCTTACTGATCGTAATTTGAATACTTCATTTTTTGATCCTACAGGAGGGGGGGACCCTATTTTGTATATGCATTTGTTTCTCAACATCTAATCTCTACGATTATTACATATTTATTAATTTTATTGGGAGTAGCATTCTTTACTTTACTAGAACGAAAAGCTCTTGGTTATTTTCAAATTCGAAAAGGCCCTAATAAACTAGGAATTATTGGCATTCCTCAACCCCTAGCAGACGCCTTAAAACTCTTTATTAAAGAGTGGGTCACTCCCACATCTTCTAACTTTCTCCCTTTTATCATAACCCCGACAACTATACTTATCTTGGCTTTAAGAATATGGCAATTATTTCCTTCTTTTTCACTGTCAGCTCAGCTTACATTAGGAATGCTTCTATTCTTATGTATTTCTTCGCTGGCTGTTTACACAACGCTTATAGCAGGCTGGTCATCAAACTCTAAATATGCTTTACTTGGAGCTATTCGAGCCATAGCTCAAACAATTTCTTATGAAGTAACCATAACCTTAATTATTATCTTTTATCTATTTTTAACAATACAAATAGACATTGTAAGAATTCGAATAACAAACATATCTGCTTGAGCAGTCATACTCTTCTTGCCGCTAAGAGCCATATGATTAGCAGTTATCCTTGCAGAGACAAATCGAGCCCCCTTTGATTTTGCAGAAGGAGAATCAGAGTTAGTTTCAGGGTTCAACATTGAATATGGAAGAGCTGGGTTTGCCTTTCTATTTATAGCGGAGTACAGAAATATTTTAATAATAAGCCTTATAACCTCATGCTTATTAACAAGCACACTAATAATATCCATCCCAGTAGCTATTATCTTCTTATGAGCCCGAGCAACCTTACCACGTTATCGATATGACCTTCTAATAGCAATAGCCTGAAAATCATTCCTTCCTTTAAGGCTAGCTATTTTAATAGCCCTAAGAC
Alasmidonta_varicosa_Deep_2 -----------------------------------------------------------------------------------------------------------------------------------------------------------------------------------------------------------------------------------------------------------------------------------------------------------------------------------------------------------------------------------------------------------------------------GTGTGT---------GTGTG-----GTGTGYGGTACTAGTCTTTCTTATCGACGAGC-TC--TTGTCGATTTGCTCGGGC-AA------GACC---CCATGCTAACT------ACTACACCCTG-----TCGG-TTCGATGC--GGGATCGATCCGTCTCGTTCGTTGCCGGACGGCCAATCGATTCTAATCC-TTGCAAGCCC-AGCTCT-GGGGCGAGAAAGGAAA-----------------------------------------TACTTTATATTTATTATTTGCTTTGTGGTCAGGCTTAATTGGGTTAGCCTTGAGGCTTTTAATTCGAGCTGAGTTAGGGCAACCAGGGAGACTATTAGGTGATGATCAGTTGTACAATGTGATTGTTACGGCCCATGCTTTTATGATAATTTTTTTTCTAGTAATACCTATAATGATTGGGGGATTTGGTAATTGACTTATCCCTTTGATGATTGGTGCTCCTGATATGGCTTTCCCTCGATTAAATAACCTAAGGTTTTGACTTCTTGTGCCAGCTTTGTTTTTGTTATTAAGGTCTTCATTGGTGGAAAGTGGTGTAGGTACTGGTTGAACAGTATATCCTCCTTTATCTGGTAATGTTGCTCATTCTGGAGCTTCTGTGGACTTAGCTATTTTTTCCTTACATCTTGCTGGTGCTTCATCAATTTTAGGTGCTATTAATTTTATTTCTACTGTTGGGAATATGCGTTCTCCTGGTTTGGTTGCTGAGCGAATTCCTTTATTTGTTTGGGCTGTTACAGTAACAGCTGTGTTATTGGTTGCTGCTTTGCCGGTTTTAGCTGGTGCTATTACAATGTTGCTTACTGATCGTAATTTGAATACTTCATTTTTTGATCCTACAGGAGGGGGGGACCCTATTTTGTATATGCATTTGTTTCTCAACATCTAATCTCTACGATTATTACATATTTATTAATTTTATTGGGAGTAGCATTCTTTACTTTACTAGAACGAAAAGCTCTTGGTTATTTTCAAATTCGAAAAGGCCCTAATAAACTAGGAATTATTGGCATTCCTCAACCCCTAGCAGACGCCTTAAAACTCTTTATTAAAGAGTGGGTCACTCCCACATCTTCTAACTTTCTCCCTTTTATCATAACCCCGACAACTATACTTATCTTGGCTTTAAGAATATGGCAATTATTTCCTTCTTTTTCACTGTCAGCTCAGCTTACATTAGGAATGCTTCTATTCTTATGTATTTCTTCGCTGGCTGTTTACACAACGCTTATAGCAGGCTGGTCATCAAACTCTAAATATGCTTTACTTGGAGCTATTCGAGCCATAGCTCAAACAATTTCTTATGAAGTAACCATAACTTTAATTATTATCTTTTATCTATTTTTAACAATACAAATAGATATTGTAAAAATTCGAATAACAAACATATCTGCTTGAGCAGTCATACTTTTCTTACCGCTAAGAGCCATATGATTAGCAGTTATCCTTGCAGAGACAAATCGAGNNNNNNNNNNNNNNNNNNNNNNNNNNNNNNNNNNNNNNNNNNNNNNNNNNNNNNNNNNNNNNNNNNNNNNNNNNNNNNNNNNNNNNNNNNNNNNNNNNNNNNNNNNNNNNNNNNNNNNNNNNNNNNNNNNNNNNNNNNNNNNNNNNNNNNNNNNNNNNNNNNNNNNNNNNNNNNNNNNNNNNNNNNNNNNNNNNNNNNNNNNNNNNNNNNNNNNNNNNNNNNNNNNNNNNNNNNNNNNNNNNNNNNNNNNNNNNNNNNNNNNNNNNNNNNNNNNNNNNNNNNNNNNNN
Alasmidonta_varicosa_Deep_3 -----------------------------------------------------------------------------------------------------------------------------------------------------------------------------------------------------------------------------------------------------------------------------------------------------------------------------------------------------------------------------------------------------------------------------------------------------------------------------------------------------------------------CCC---CCATGCTAACT------ACTACACCCTG-----TCGG-TTCGATGC--GGGATCGATCCGTCTCGTTCGTTGCCGGACGGCCAATCGATTCTAATCC-TTGCAAGCCC-AGCTCT-GGGGCGAGAAAGGAAA-----------------------------------------TACTTTATATTTATTATTTGCTTTGTGGTCAGGCTTAATTGGGTTAGCCTTGAGGCTTTTAATTCGAGCTGAGTTAGGGCAACCAGGGAGACTATTAGGTGATGATCAGTTGTACAATGTGATTGTTACGGCCCATGCTTTTATAATAATTTTTTTTCTAGTAATACCTATAATGATTGGGGGATTTGGTAATTGACTTATCCCTTTGATGATTGGTGCTCCTGATATGGCTTTCCCTCGATTAAATAACCTAAGGTTTTGACTTCTTGTGCCAGCTTTGTTTTTGTTATTAAGGTCTTCATTGGTGGAAAGTGGTGTAGGTACTGGTTGAACAGTATATCCTCCTTTATCTGGTAATGTTGCTCATTCTGGAGCTTCTGTGGACTTAGCTATTTTTTCCTTACATCTTGCTGGTGCTTCATCAATTTTAGGTGCTATTAATTTTATTTCTACTGTTGGGAATATGCGTTCTCCTGGTTTGGTTGCTGAGCGAATTCCTTTATTTGTTTGGGCTGTTACAGTAACAGCTGTGTTATTGGTTGCTGCTTTACCGGTTTTAGCTGGTGCTATTACAATGTTGCTTACTGATCGTAATTTGAATACTTCATTTTTTGATCCTACAGGAGGGGGGGACCCTATTTTGTATATGCATTTGTTTCTCAACATCTAATCTCTACGATTATTACATATTTATTAATTTTATTGGGAGTAGCATTCTTTACTTTACTAGAACGAAAAGCTCTTGGTTATTTTCAAATTCGAAAAGGCCCTAATAAACTAGGAATTATTGGCATTCCTCAACCCCTAGCAGACGCCTTAAAACTCTTTATTAAAGAGTGGGTCACTCCCACATCTTCTAACTTTCTCCCTTTTATCATAACCCCGACAACTATACTTATCTTGGCTTTAAGAATATGGCAATTATTTCCTTCTTTTTCACTGTCAGCTCAGCTTACATTAGGAATGCTTCTATTCTTATGTATTTCTTCGCTGGCTGTTTACACAACGCTTATAGCAGGCTGGTCATCAAACTCTAAATATGCTTTACTTGGAGCTATTCGAGCCATAGCTCAAACAATTTCTTATGAAGTAACCATAACCTTAATTATTATCTTTTATCTATTTTTAACAATACAAATAGATATTGTAAGAATTCGAATAACAAACATATCTGCTTGAGCAGTCATACTTTTCTTACCGCTAAGAGCCATATGATTAGCAGTTATCCTTGCAGAGACAAGTCGAGCCCCCTTTGATTTTGCAGAAGGAGAATCAGAGTTAGTTTCAGGGTTCAACATTGAATATGGAAGAGCTGGGTTTGCCTTTCTATTTATAGCGGAGTACAGAAATATTTTAATAATAAGCCTTATAACCTCATGCCTATTAACAAGCACACTAATAATATCCATCCCAGTAGCTATTATCTTCTTATGAGCCCGAGCAACCTTACCACGTTATCGATATGACCTTCTAATAGCAATAGCCTGAAAATCATTCCTTCCTTTAAGGCTAGCTATTTTAATAGCCCTAAGAC
Alasmidonta_uwharriensis_Den_1 --------------------------------------------------------------------------------------------------------------------------------------------------------------------------------------------------------------------------------------------------------------------------------------------------------------------------------------------------------------------------------------------------------------------------------------------GTGTG-----GTGTGTGGTACTAGTCTTTCTTATCGACGAGC-TC--TTGTCGATTTGCTCGGGC-AAG-----ACCA---CTGC---TACT------ACTACACCCTG-----TCGG-TTCGATGC--GGGATCGATCCGTCTCGTTCGTTGCCGGACGGCCAATCGATTCTAATCC-TTGCAAGCCC-AGCTCT-GGGGCGAGAAAGGAAA-----------------------------------------TACTTTATATTTATTGTTTGCTTTGTGGTCAGGTTTAATTGGGTTGGCTTTAAGGCTTTTAATTCGAGCTGAATTGGGGCAACCAGGAAGGTTATTAGGCGATGATCAGTTGTATAATGTGATTGTTACGGCTCATGCTTTTATAATAATTTTTTTTCTGGTGATACCTATAATGATTGGGGGATTTGGTAATTGGCTTATTCCTTTGATAATTGGTGCTCCTGATATGGCTTTCCCTCGGCTAAATAACTTAAGATTTTGACTTCTTGTACCAGCTTTGTTTTTATTACTAAGGTCTTCATTGGTGGAAAGTGGTGTAGGTACTGGTTGAACAGTATATCCTCCCTTATCCGGGAATGTTGCTCATTCAGGGGCTTCTGTGGATTTAGCTATCTTTTCTTTACATCTTGCCGGTGCTTCATCAATCTTAGGTGCTATTAATTTTATTTCCACTGTTGGAAATATGCGGTCTCCTGGCTTGGTTGCTGAGCGAATTCCTTTATTTGTTTGGGCTGTTACAGTAACAGCTGTGTTGCTGGTTGCTGCTTTGCCAGTTTTGGCTGGTGCTATTACAATGTTGCTTACTGATCGTAATTTGAATACTTCGTTTTTTGACCCTACAGGGGGAGGGGATCCTATTTTGTATATGCATTTGTTTCTCAACACCTAATCTCCACGATTATCACATATTTATTAATTTTATTGGGAGTGGCATTTTTTACTTTACTAGAACGAAAAGCTCTTGGATATTTTCAAATTCGAAAAGGCCCTAATAAGCTAGGGATTATTGGCATTCCTCAACCCTTAGCAGACGCCTTAAAACTTTTTATTAAAGAATGAGTCACTCCTATATCTTCTAACTTTCTCCCCTTTATCATAACTCCGACAGTTATACTTATCTTGGCCTTAAGAATATGACAATTGTTTCCTTCTTTTATACTATCAACCCAACTTACATTAGGAATGCTTCTATTTTTATGTATTTCTTCATTGGCTGTTTACACAACACTTATAGCAGGCTGGTCATCAAACTCTAAATATGCTTTACTTGGAGCTATTCGGGCCATAGCTCAAACAATTTCTTATGAAGTGACTATAACTTTAATTATTATCTTTTATTTATTTTTAACAATACACATAGATATTGTAAGAATCCGAATAACAAATATATCTGTTTGAGCAATCATACTTTTCTTACCATTAAGAGCCATATGATTAGCAGTTATCCTTGCAGAGACAAACCGAGCCCCCTTTGATTTTGCAGAAGGAGAATCAGAATTAGTTTCAGGATTCAACATCGAATATGGAAGAGCTGGATTTGCCTTTTTATTTATAGCGGAGTACAGAAATATTCTAATAATAAGCCTTATAACCTCATGCCTGTTAACAGGCACATTAATAACATCTATCCCAGTGGCCATTATCTTCTTATGGGCCCGAGCAACCTTACCACGCTACCGATATGATCTTCTAATGGCAATAGCCTGAAAATCATTCCTACCTTTAAGGCTAGCTATTTTAATGGCCCTAACAC
Alasmidonta_uwharriensis_Den_2 TCCGTAGGTGAACCTGCGGAAGGATCATTACC-AAAAACTGT-AAAAGAAAGCTCCGAGTTAGCTTT--TC---TTCTTAC-AAGCGGGACAA----GCACGCACG----AGAA--AACC-GAATAAAACAGACTGGGTTGCGGAGGCGACAAGAGCGCTTCCTTCTCGGTCTCTAAAC--AAGTGTAGATCCATGGCCG---TTTGTC--GGGGGTACCTAAGTCCGAAGTAGGCCCGCATGCTTCGGCGGGGCATGTTCGACGAGAGCTTGGGTACAGCGATGGTTTAAAGATAGAGCTTCCAGCTACG--CCCCCGCCAC-TTTTCC-TTTTCCGCCTCGTGCGGTTTTATCTTTGCGTTATC-AATGTCTC-----AAAACATCGA------AAAAGCAGAGAGG-CGTGTGTGT---------GTGTG-----GTGTGTGGTACTAGTCTTTCTTATCGACGAGC-TC--TTGTCGATTTGCTCGGGC-AAG-----ACCA---CTGC---TACT------ACTACACCCTG-----TCGG-TTCGATGC--GGGATCGATCCGTCTCGTTCGTTGCCGGACGGCCAATCGATTCTAATCC-TTGCAAGCCC-AGCTCT-GGGGCGAGAAAGGAAA-----------------------------------------TACTTTATATTTATTGTTTGCTTTGTGGTCAGGTTTAATTGGGTTGGCTTTAAGGCTTTTAATTCGAGCTGAATTGGGGCAACCAGGAAGGTTATTAGGCGATGATCAGTTGTATAATGTGATTGTTACGGCTCATGCTTTTATAATAATTTTTTTTCTGGTGATACCTATAATGATTGGGGGATTTGGTAATTGGCTTATTCCTTTGATAATTGGTGCTCCTGATATGGCTTTCCCTCGGCTAAATAACTTAAGATTTTGACTTCTTGTACCAGCTTTGTTTTTATTACTAAGGTCTTCATTGGTGGAAAGTGGTGTAGGTACTGGTTGAACAGTATATCCTCCCTTATCCGGGAATGTTGCTCATTCAGGGGCTTCTGTGGATTTAGCTATCTTTTCTTTACATCTTGCCGGTGCTTCATCAATCTTAGGTGCTATTAATTTTATTTCCACTGTTGGAAATATGCGGTCTCCTGGCTTGGTTGCTGAGCGAATTCCTTTATTTGTTTGGGCTGTTACAGTAACAGCTGTGTTGCTGGTTGCTGCTTTGCCAGTTTTGGCTGGTGCTATTACAATGTTGCTTACTGATCGTAATTTGAATACTTCGTTTTTTGACCCTACAGGGGGAGGGGATCCTATTTTGTATATGCATTTGTTTCTCAACACCTAATCTCCACGATTATCACATATTTATTAATTTTATTGGGAGTGGCATTTTTTACTTTACTAGAACGAAAAGCTCTTGGATATTTTCAAATTCGAAAAGGCCCTAATAAGCTAGGGATTATTGGCATTCCTCAACCCTTAGCAGACGCCTTAAAACTTTTTATTAAAGAATGAGTCACTCCTATATCTTCTAACTTTCTCCCCTTTATCATAACTCCGACAGTTATACTTATCTTGGCCTTAAGAATATGACAATTGTTTCCTTCTTTTATACTATCAACCCAACTTACATTAGGAATGCTTCTATTTTTATGTATTTCTTCATTGGCTGTTTACACAACACTTATAGCAGGCTGGTCATCAAACTCTAAATATGCTTTACTTGGAGCTATTCGGGCCATAGCTCAAACAATTTCTTATGAAGTGACTATAACTTTAATTATTATCTTTTATTTATTTTTAACAATACACATAGATATTGTAAGAATCCGAATAACAAATATATCTGTTTGAGCAATCATACTTTTCTTACCATTAAGAGCCATATGATTAGCAGTTATCCTTGCAGAGACAAACCGAGCCCCCTTTGATTTTGCAGAAGGAGAATCAGAATTAGTTTCAGGATTCAACATCGAATATGGAAGAGCTGGATTTGCCTTTTTATTTATAGCGGAGTACAGAAATATTCTAATAATAAGCCTTATAACCTCATGCCTGTTAACAGGCACACTAATAACATCTATCCCAGTGGCCATTATCTTCTTATGGCCCCGAGCAACCTTACCACGCTACCGATATGATCTTCTAATGGCAATAGCCTGAAAATCATTCCTACCTTTAAGGCTAGCTATTTTAATGGCCCTAACAC
Alasmidonta_uwharriensis_Den_3 ------GGTGAACCTGCGGAAGGATCATTACC-AAAAACTGT-AAAAGAAAGCTCCGAGTTAGCTTT--TC---TTCTTAC-AAGCGGGACAA----GCACGCACG----AGAA--AACC-GAATAAAACAGACTGGGTTGCGGAGGCGACAAGAGCGCTTCCTTCTCGGTCTCTAAAC--AAGTGTAGATCCATGGCCG---TTTGTC--GGGGGTACCTAAGTCCGAAGTAGGCCCGCATGCTTCGGCGGGGCATGTTCGACGAGAGCTTGGGTACAGCGATGGTTTAAAGATAGAGCTTCCAGCTACG--CCCCCGCCAC-TTTTCC-TTTTCCGCCTCGTGCGGTTTTATCTTTGCGTTATC-AATGTCTC-----AAAACATCGA------AAAAGCAGAGAGG-CGTGTGTGT---------GTGTG-----GTGTGTGGTACTAGTCTTTCTTATCGACGAGC-TC--TTGTCGATTTGCTCGGGC-AAG-----ACCA---CTGC---TACT------ACTACACCCTG-----TCGG-TTCGATGC--GGGATCGATCCGTCTCGTTCGTTGCCGGACGGCCAATCGATTCTAATCC-TTGCAAGCCC-AGCTCT-GGGGCGAGAAAGGAAA-----------------------------------------TACTTTATATTTATTGTTTGCTTTGTGGTCAGGTTTAATTGGGTTGGCTTTAAGGCTTTTAATTCGAGCTGAATTGGGGCAACCAGGAAGGTTATTAGGCGATGATCAGTTGTATAATGTGATTGTTACGGCTCATGCTTTTATAATAATTTTTTTTCTGGTGATACCTATAATGATTGGGGGATTTGGTAATTGGCTTATTCCTTTGATAATTGGTGCTCCTGATATGGCTTTCCCTCGGCTAAATAACTTAAGATTTTGACTTCTTGTACCAGCTTTGTTTTTATTACTAAGGTCTTCATTGGTGGAAAGTGGTGTAGGTACTGGTTGAACAGTATATCCTCCCTTATCCGGGAATGTTGCTCATTCAGGGGCTTCTGTGGATTTAGCTATCTTTTCTTTACATCTTGCCGGTGCTTCATCAATCTTAGGTGCTATTAATTTTATTTCCACTGTTGGAAATATGCGGTCTCCTGGCTTGGTTGCTGAGCGAATTCCTTTATTTGTTTGGGCTGTTACAGTAACAGCTGTGTTGTTGGTTGCTGCTTTGCCAGTTTTGGCTGGTGCTATTACAATGTTGCTTACTGATCGTAATTTGAATACTTCGTTTTTTGACCCTACAGGGGGAGGGGATCCTATTTTGTATATGCATTTGTTTCTCAACACCTAATCTCCACGATTATCACATATTTATTAATTTTATTGGGAGTGGCATTTTTTACTTTACTAGAACGAAAAGCTCTTGGATATTTTCAAATTCGAAAAGGCCCTAATAAGCTAGGGATTATTGGCATTCCTCAACCCTTAGCAGACGCCTTAAAACTTTTTATTAAAGAATGAGTCACTCCTATATCTTCTAACTTTCTCCCCTTTATCATAACTCCGACAGTTATACTTATCTTGGCCTTAAGAATATGACAATTGTTTCCTTCTTTTATACTATCAACCCAACTTACATTAGGAATGCTTCTATTTTTATGTATTTCTTCATTGGCTGTTTACACAACACTTATAGCAGGCTGGTCATCAAACTCTAAATATGCTTTACTTGGAGCTATTCGGGCCATAGCTCAAACAATTTCTTATGAAGTGACTATAACTTTAATTATTATCTTTTATTTATTTTTAACAATACACATAGATATTGTAAGAATCCGAATAACAAATATATCTGTTTGAGCAATCATACTTTTCTTACCATTAAGAGCCATATGATTAGCAGTTATCCTTGCAGAGACAAACCGAGCCCCCTTTGATTTTGCAGAAGGAGAATCAGAATTAGTTTCAGGATTCAACATCGAATATGGAAGAGCTGGATTTGCCTTTTTATTTATAGCGGAGTACAGAAATATTCTAATAATAAGCCTTATAACCTCATGCCTGTTAACAGGCACACTAATAACATCTATCCCAGTGGCCATTATCTTCTTATGGGCCCGAGCAACCTTACCACGCTACCGATATGATCTTCTAATGGCAATAGCCTGAAAATCATTCCTACCTTTAAGGCTAGCTATTTTAATGGCCCTAACAC
Alasmidonta_varicosa_Don_1 -CCGTAGGTGAACCTGCGGAAGGATCATTACC-AAAAACTGT-AAAAGAAAGCTCCGAGTTAGCTTT--TC---TTCTTAC-AAGCGGGACAA----GCACGCACG----AGAA--AACC-GAAAAAAACAGACTGGGTTGCGGAGGCGACAAGAGCGCTTCCTTCTCGGTCTCTAAAC--AAGTGTAGATCCATGGCCG---TTTGTC--GGGGGTACCTAAGTCCGAAGTAGGCCCGCATGCTTCGGCGGGGCATGTTCGACGAGAGCTTGGGTACAGCGATGGTTTAAAGATAGAGCTTCCAGCTACG--CCCCCGCCAC-TTTTCC-TTTTCCGCCTCGTGCGGTTTTATCTTTGCGTTATC-AATGTCTC-----AAAACATCG-------AAAAGCAGAGAGG-CGTGTGTGT---------GTGTG-----GTGTGTGGTACTAGTCTTTCTTATCGACGAGC-TC--TTGTCGATTTGCTCGGGC-AA------GACC---CCATGCTAACT------ACTACACCCTG-----TCGG-TTCGATGC--GGGATCGATCCGTCTCGTTCGTTGCCGGACGGCCAATCGATTCTAATCC-TTGCAAGCCC-AGCTCT-GGGGCGAGAAAGGAAA-----------------------------------------TACTTTATATTTATTATTTGCTTTGTGGTCAGGCTTAATTGGGTTAGCCTTGAGGCTTTTGATTCGAGCTGAGTTAGGGCAACCAGGGAGGTTATTAGGCGATGATCAGTTGTACAATGTGATTGTCACAGCTCATGCTTTTATAATAATTTTTTTTCTAGTAATACCTATAATGATTGGGGGATTTGGTAATTGACTTATCCCTTTGATGATTGGTGCTCCTGACATGGCTTTCCCTCGATTAAATAATCTAAGGTTTTGACTTCTTGTGCCAGCTTTGTTTTTATTATTAAGGTCTTCATTGGTGGAAAGTGGTGTGGGTACTGGTTGAACAGTATATCCTCCTTTATCTGGTAATGTTGCTCATTCTGGGGCTTCTGTGGATTTAGCTATTTTTTCCTTACATCTTGCTGGTGCTTCATCAATTTTAGGTGCTATTAATTTTATTTCAACTGTTGGGAATATGCGTTCTCCTGGTTTGGTTGCTGAGCGAATTCCTTTATTTGTTTGGGCTGTTACAGTAACAGCTGTGTTATTGGTTGCTGCTTTACCAGTTTTAGCTGGTGCTATTACAATGTTGCTTACTGATCGTAATTTGAATACTTCATTTTTTGATCCTACAGGAGGGGGGGATCCTATTTTGTATATGCATTTGTTTCTCAACATCTAATCTCTACGATTATTACATATTTATTAATTTTATTGGGAGTAGCATTTTTTACTTTACTAGAACGAAAAGCTCTTGGTTATTTTCAAATTCGAAAAGGCCCTAATAAATTAGGAATTATTGGCATTCCTCAACCCCTAGCAGACGCCTTAAAACTCTTTATTAAAGAGTGAGTCACTCCCACATCTTCTAACTTTCTTCCTTTTATCATAACCCCGACAACTATACTTATCTTGGCTTTAAGAATATGACAATTATTTCCTTCTTTTTCACTATCGGCTCAGCTTACATTAGGAATGCTTCTATTCTTATGTATTTCTTCATTGGCTGTTTACACAACGCTTATAGCAGGCTGGTCATCAAACTCTAAATATGCCTTACTTGGAGCTATTCGAGCCATAGCTCAAACAATTTCTTATGAAGTAACCATAACCTTAATTATTATCTTTTATCTATTTTTGACAATGCAAATAGATATTGTAAGAATTCGAATAACAAACATATCTGCTTGGGCAGTCATACTTTTCTTACCGCTAAGAGCCATATGATTAGCAGTCATCCTTGCAGAGACAAATCGAGCCCCCTTTGATTTTGCAGAAGGAGAATCAGAGTTAGTTTCAGGATTCAACATTGAATATGGAAGAGCTGGATTTGCCTTTCTATTTATAGCGGAGTACAGAAATATTTTAATAATAAGTCTTATAACCTCATGCTTATTAACAAGCACACTAATAATATCCATCCCAGTAGCTATTATCTTCTTATGGGCCCGAGCAACCTTACCACGTTATCGATATGACCTTCTAATAGCAATAGCCTGAAAATCATTCCTTCCTTTAAGGCTAGCTATTTTAATAGCCCTAAGAC
Alasmidonta_uwharriensis_Dumas_1a --------------------------------------------------------------------------------------------------------------------------------------------------------------------------------------------------------------------------------------------------------------------------------------------------------------------------------------------------------------------------------------------------------------------------------------------GTGTG-----GTGTGTGGTACTAGTCTTTCTTATCGACGAGC-TC--TTGTCGATTTGCTCGGGC-AAG-----ACCA---CTGC---TACT------ACTACACCCTG-----TCGG-TTCGATGC--GGGATCGATCCGTCTCGTTCGTTGCCGGACGGCCAATCGATTCTAATCC-TTGCAAGCCC-AGCTCT-GGGGCGAGAAAGGAAA-----------------------------------------TACTTTATATTTATTGTTTGCTTTGTGGTCAGGTTTAATTGGGTTGGCTTTAAGGCTTTTAATTCGAGCTGAATTGGGGCAACCAGGAAGGTTATTAGGCGATGATCAGTTGTATAATGTGATTGTTACGGCTCATGCTTTTATAATAATTTTTTTTCTGGTGATACCTATAATGATTGGGGGATTTGGTAATTGGCTTATTCCTTTGATAATTGGTGCTCCTGATATGGCTTTCCCTCGGCTAAATAACTTAAGATTTTGACTTCTTGTACCAGCTTTGTTTTTATTACTAAGGTCTTCATTGGTGGAAAGTGGTGTAGGTACTGGTTGAACAGTATATCCTCCCTTATCCGGGAATGTTGCTCATTCAGGGGCTTCTGTGGATTTAGCTATCTTTTCTTTACATCTTGCCGGTGCTTCATCAATCTTAGGTGCTATTAATTTTATTTCCACTGTTGGAAATATGCGGTCTCCTGGCTTGGTTGCTGAGCGAATTCCTTTATTTGTTTGGGCTGTTACAGTAACAGCTGTGTTGCTGGTTGCTGCTTTGCCAGTTTTGGCTGGTGCTATTACAATGTTGCTTACTGATCGTAATTTGAATACTTCGTTTTTTGACCCTACAGGGGGAGGGGATCCTATTTTGTATATGCATTTGTTTCTCAACACCTAATCTCCACGATTATCACATATTTATTAATTTTATTGGGAGTGGCATTTTTTACTTTACTAGAACGAAAAGCTCTTGGATATTTTCAAATTCGAAAAGGCCCTAATAAGCTAGGGATTATTGGCATTCCTCAACCCTTAGCAGACGCCTTAAAACTTTTTATTAAAGAATGAGTCACTCCTATATCTTCTAACTTTCTCCCCTTTATCATAACTCCGACAGTTATACTTATCTTGGCCTTAAGAATATGACAATTGTTTCCTTCTTTTATACTATCAACCCAACTTACATTAGGAATGCTTCTATTTTTATGTATTTCTTCATTGGCTGTTTACACAACACTTATAGCAGGCTGGTCATCAAACTCTAAATATGCTTTACTTGGAGCTATTCGGGCCATAGCTCAAACAATTTCTTATGAAGTGACTATAACTTTAATTATTATCTTTTATTTATTTTTAACAATACACATAGATATTGTAAGAATCCGAATAACAAATATATCTGTTTGAGCAATCATACTTTTCTTACCATTAAGAGCCATATGATTAGCAGTTATCCTTGCAGAGACAAACCGAGCCCCCTTTGATTTTGCAGAAGGAGAATCAGAATTAGTTTCAGGATTCAACATCGAATATGGAAGAGCTGGATTTGCCTTTTTATTTATAGCGGAGTACAGAAATATTCTAATAATAAGCCTTATAACCTCATGCCTGTTAACAGGCACACTAATAACATCTATCCCAGTGGCCATTATCTTCTTATGGGCCCGAGCAACCTTACCACGCTACCGATATGATCTTCTAATGGCAATAGCCTGAAAATCATTCCTACCTTTAAGGCTAGCTATTTTAATGGCCCTAACAC
Alasmidonta_uwharriensis_Dumas_2a ---------------------------------------------------------------------------------------------------------------------------------------------------------------------------------------------------------------------------------------------------------------------------------------------------------------------------------------------------------------------------------------------------------------------------GTGTGTGT---------GTGTG-----GTGTGTGGTACTAGTCTTTCTTATCGACGAGC-TC--TTGTCGATTTGCTCGGGC-AAG-----ACCA---CTGC---TACT------ACTACACCCTG-----TCGG-TTCGATGC--GGGATCGATCCGTCTCGTTCGTTGCCGGACGGCCAATCGATTCTAATCC-TTGCAAGCCC-AGCTCT-GGGGCGAGAAAGGAAA-----------------------------------------TACTTTATATTTATTGTTTGCTTTGTGGTCAGGTTTAATTGGGTTGGCTTTAAGGCTTTTAATTCGAGCTGAATTGGGGCAACCAGGAAGGTTATTAGGCGATGATCAGTTGTATAATGTGATTGTTACGGCTCATGCTTTTATAATAATTTTTTTTCTGGTGATACCTATAATGATTGGGGGATTTGGTAATTGGCTTATTCCTTTGATAATTGGTGCTCCTGATATGGCTTTCCCTCGGCTAAATAACTTAAGATTTTGACTTCTTGTACCAGCTTTGTTTTTATTACTAAGGTCTTCATTGGTGGAAAGTGGTGTAGGTACTGGTTGAACAGTATATCCTCCCTTATCCGGGAATGTTGCTCATTCAGGGGCTTCTGTGGATTTAGCTATCTTTTCTTTACATCTTGCCGGTGCTTCATCAATCTTAGGTGCTATTAATTTTATTTCCACTGTTGGAAATATGCGGTCTCCTGGCTTGGTTGCTGAGCGAATTCCTTTATTTGTTTGGGCTGTTACAGTAACAGCTGTGTTGCTGGTTGCTGCTTTGCCAGTTTTGGCTGGTGCTATTACAATGTTGCTTACTGATCGTAATTTGAATACTTCGTTTTTTGACCCTACAGGGGGAGGGGATCCTATTTTGTATATGCATTTGTTTCTCAACACCTAATCTCCACGATTATCACATATTTATTAATTTTATTGGGAGTGGCATTTTTTACTTTACTAGAACGAAAAGCTCTTGGATATTTTCAAATTCGAAAAGGCCCTAATAAGCTAAGGATTATTGGCATTCCTCAACCCTTAGCAGACGCCTTAAAACTTTTTATTAAAGAATGAGTCACTCCTATATCTTCTAACTTTCTCCCCTTTATCATAACTCCGACAGTTATACTTATCTTGGCCTTAAGAATATGACAATTGTTTCCTTCTTTTATACTATCAACCCAACTTACATTAGGAATGCTTCTATTTTTATGTATTTCTTCATTGGCTGTTTACACAACACTTATAGCAGGCTGGTCATCAAACTCTAAATATGCTTTACTTGGAGCTATTCGGGCCATAGCTCAAACAATTTCTTATGAAGTGACTATAACTTTAATTATTATCTTTTATTTATTTTTAACAATACACATAGATATTGTAAGAATCCGAATAACAAATATATCTGTTTGAGCAATCATACTTTTCTTACCATTAAGAGCCATATGATTAGCAGTTATCCTTGCAGAGACAAACCGAGCCCCCTTTGATTTTGCAGAAGGAGAATCAGAATTAGTTTCAGGATTCAACATCGAATATGGAAGAGCTGGATTTGCCTTTTTATTTATAGCGGAGTACAGAAATATTCTAATAATAAGCCTTATAACCTCATGCCTGTTAACAGGCACACTAATAACATCTATCCCAGTGGCCATTATCTTCTTATGGGCCCGAGCAACCTTACCACGCTACCGATATGATCTTCTAATGGCAATAGCCTGAAAATCATTCCTACCTTTAAGGCTAGCTATTTTAATGGCCCTAACAC
Alasmidonta_uwharriensis_FHR_2 ----------------------------------------------------------------------------------------------------------------------------------------------------------------------------------------------------------------------------------------------------------------------------------------------------------------------------------------------------------------------------------------------------------------------------------------------GTG-----GTGTGTGGTACTAGTCTTTCTTATCGACGAGC-TC--TTGTCGATTTGCTCGGGC-AAG-----ACCA---CTGC---TACT------ACTACACCCTG-----TCGG-TTCGATGC--GGGATCGATCCGTCTCGTTCGTTGCCGGACGGCCAATCGATTCTAATCC-TTGCAAGCCC-AGCTCT-GGGGCGAGAAAGGAAA-----------------------------------------TACTTTATATTTATTGTTTGCTTTGTGGTCAGGTTTAATTGGGTTGGCTTTAAGGCTTTTAATTCGAGCTGAATTGGGGCAACCAGGAAGGTTATTAGGCGATGATCAGTTGTATAATGTGATTGTTACGGCTCATGCTTTTATAATAATTTTTTTTCTGGTGATACCTATAATGATTGGGGGATTTGGTAATTGGCTTATTCCTTTGATAATTGGTGCTCCTGATATGGCTTTCCCTCGGCTAAATAACTTAAGATTTTGACTTCTTGTACCAGCTTTGTTTTTGTTACTAAGGTCTTCATTGGTGGAAAGTGGTGTAGGTACTGGTTGAACAGTATATCCTCCCTTATCCGGGAATGTTGCTCATTCAGGGGCTTCTGTTGATTTAGCTATCTTTTCTTTACATCTTGCCGGTGCTTCATCAATCTTAGGTGCTATTAATTTTATTTCCACTGTTGGAAATATGCGGTCTCCTGGCTTGGTTGCTGAGCGAATTCCTTTATTTGTTTGGGCTGTTACAGTAACAGCTGTGTTGCTGGTTGCTGCTTTGCCAGTTTTGGCTGGTGCTATTACAATGTTGCTTACTGATCGTAATTTGAATACTTCGTTTTTTGACCCTACAGGGGGAGGGGATCCTATTTTGTATATGCATTTGTTTCTCAACACCTAATCTCCACGATTATCACATATTTATTAATTTTATTGGGAGTGGCATTTTTTACTTTACTAGAACGAAAAGCTCTTGGATATTTTCAAATTCGAAAAGGCCCTAATAAGCTAGGGATTATTGGCATTCCTCAACCCTTAGCAGACGCCTTAAAACTTTTTATTAAAGAATGAGTCACTCCTATATCTTCTAACTTTCTCCCCTTTATCATAACTCCGACAGTTATACTTATCTTGGCCTTAAGAATATGACAATTGTTTCCTTCTTTTATACTATCAACCCAACTTACATTAGGAATGCTTCTATTCTTATGTATTTCTTCATTGGCTGTTTACACAACACTTATAGCAGGCTGGTCATCAAACTCTAAATATGCTTTACTTGGAGCTATTCGGGCCATAGCTCAAACAATTTCTTATGAAGTGACTATAACTTTAATTATTATCTTTTATTTATTTTTAACAATACACATAGATATTGTAAGAATCCGGATAACAAATATATCTGTTTGAGCAATCATACTTTTCTTACCATTAAGAGCCATATGATTAGCAGTTATCCTTGCAGAGACAAACCGAGCCCCCTTTGATTTTGCAGAAGGAGAATCAGAATTAGTTTCAGGATTCAACATCGAATATGGAAGAGCTGGATTTGCCTTTTTATTTATAGCGGAGTACAGAAATATTCTAATAATAAGCCTTATAACCTCATGCCTGTTAACAGGCACACTAATAACATCTATCCCGGTGGCCGTTATCTTCTTATGGGCCCGAGCAACCTTACCACGCTACCGATATGATCTTCTAATGGCAATAGCCTGAAAATCATTCCTACCTTTAAGGCTAGCTATTTTAATGGCCCTAACAC
Alasmidonta_uwharriensis_FHR_3 -------------------------------------------------------------------------------------------------------------------------------------------------------------------------------------------------------------------------------------------------------------------------------------------------------------------------------------------------------------------------------------------------------------------------------GTGT---------GTGTG-----GTGTGTGGTACTAGTCTTTCTTATCGACRAGC-TC--TTGTCGATTTGCTCGGGC-AAG-----ACCA---CTGC---TACT------ACTACACCCTG-----TCGG-TTCGATGC--GGGATCGATCCGTCTCGTTCGTTGCCGGACGGCCAATCGATTCTAATCC-TTGCAAGCCC-AGCTCT-GGGGCGAGAAAGGAAA-----------------------------------------TACTTTATATTTATTGTTTGCTTTGTGGTCAGGTTTAATTGGGTTGGCTTTAAGGCTTTTAATTCGAGCTGAATTGGGGCAACCAGGAAGGTTATTAGGCGATGATCAGTTGTATAATGTGATTGTTACGGCTCATGCTTTTATAATAATTTTTTTTCTGGTGATACCTATAATGATTGGGGGATTTGGTAATTGGCTTATTCCTTTGATAATTGGTGCTCCTGATATGGCTTTCCCTCGGCTAAATAACTTAAGATTTTGACTTCTTGTACCAGCTTTGTTTTTGTTACTAAGGTCTTCATTGGTGGAAAGTGGTGTAGGTACTGGTTGAACAGTATATCCTCCCTTATCCGGGAATGTTGCTCATTCAGGGGCTTCTGTTGATTTAGCTATCTTTTCTTTACATCTTGCCGGTGCTTCATCAATCTTAGGTGCTATTAATTTTATTTCCACTGTTGGAAATATGCGGTCTCCTGGCTTGGTTGCTGAGCGAATTCCTTTATTTGTTTGGGCTGTTACAGTAACAGCTGTGTTGCTGGTTGCTGCTTTGCCAGTTTTGGCTGGTGCTATTACAATGTTGCTTACTGATCGTAATTTGAATACTTCGTTTTTTGACCCTACAGGGGGAGGGGATCCTATTTTGTATATGCATTTGTTTCTCAACACCTAATCTCCACGATTATCACATATTTATTAATTTTATTGGGAGTGGCATTTTTTACTTTACTAGAACGAAAAGCTCTTGGATATTTTCAAATTCGAAAAGGCCCTAATAAGCTAGGGATTATTGGCATTCCTCAACCCTTAGCAGACGCCTTAAAACTTTTTATTAAAGAATGAGTCACTCCTATATCTTCTAACTTTCTCCCCTTTATCATAACTCCGACAGTTATACTTATCTTGGCCTTAAGAATATGACAATTGTTTCCTTCTTTTATACTATCAACCCAACTTACATTAGGAATGCTTCTATTCTTATGTATTTCTTCATTGGCTGTTTACACAACACTTATAGCAGGCTGGTCATCAAACTCTAAATATGCTTTACTTGGAGCTATTCGGGCCATAGCTCAGACAATTTCTTATGAAGTGACTATAACTTTAATTATTATCTTTTATTTATTTTTAACAATACACATAGATATTGTAAGAATCCGGATAACAAATATATCTGTTTGAGCAATCATACTTTTCTTACCATTAAGAGCCATATGATTAGCAGTTATCCTTGCAGAGACAAACCGAGCCCCCTTTGATTTTGCAGAAGGAGAATCAGAATTAGTTTCAGGATTCAACATCGAATATGGAAGAGCTGGATTTGCCTTTTTATTTATAGCGGAGTACAGAAATATTCTAATAATAAGCCTTATAACCTCATGCCTGTTAACAGGCACACTAATAACATCTATCCCAGTGGCCGTTATCTTCTTATGGGCCCGAGCAACCTTACCACGCTACCGATATGATCTTCTAATGGCAATAGCCTGAAAATCATTCCTACCTTTAAGGCTAGCTATTTTAATGGCCCTAACAC
Alasmidonta_uwharriensis_FHR_4 ----------------------------------------------------------------------------------------------------------------------------------------------------------------------------------------------------------------------------------------------------------------------------------------------------------------------------------------------------------------------------------------------------------------------------------------------------------------------------------------------------------------------------------------------------------------------------------------------------------------------------------------------------------------------------------------------------------TACTTTATATTTATTGTTTGCTTTGTGGTCAGGTTTAATTGGGTTGGCTTTAAGGCTTTTAATTCGAGCTGAATTGGGGCAACCAGGAAGGTTATTAGGCGATGATCAGTTGTATAATGTGATTGTTACGGCTCATGCTTTTATAATAATTTTTTTTCTGGTGATACCTATAATGATTGGGGGATTTGGTAATTGGCTTATTCCTTTGATAATTGGTGCTCCTGATATGGCTTTCCCTCGGCTAAATAACTTAAGATTTTGACTTCTTGTACCAGCTTTGTTTTTGTTACTAAGGTCTTCATTGGTGGAAAGTGGTGTAGGTACTGGTTGAACAGTATATCCTCCCTTATCCGGGAATGTTGCTCATTCAGGGGCTTCTGTTGATTTAGCTATCTTTTCTTTACATCTTGCCGGTGCTTCATCAATCTTAGGTGCTATTAATTTTATTTCCACTGTTGGAAATATGCGGTCTCCTGGCTTGGTTGCTGAGCGAATTCCTTTATTTGTTTGGGCTGTTACAGTAACAGCTGTGTTGCTGGTTGCTGCTTTGCCAGTTTTGGCTGGTGCTATTACAATGTTGCTTACTGATCGTAATTTGAATACTTCGTTTTTTGACCCTACAGGGGGAGGGGATCCTATTTTGTATATGCATTTGTTTCTCAACACCTAATCTCCACGATTATCACATATTTATTAATTTTATTGGGAGTGGCATTTTTTACTTTACTAGAACGAAAAGCTCTTGGATATTTTCAAATTCGAAAAGGCCCTAATAAGCTAGGGATTATTGGCATTCCTCAACCCTTAGCAGACGCCTTAAAACTTTTTATTAAAGAATGAGTCACTCCTATATCTTCTAACTTTCTCCCCTTTATCATAACTCCGACAGTTATACTTATCTTGGCCTTAAGAATATGACAATTGTTTCCTTCTTTTATACTATCAACCCAACTTACATTAGGAATGCTTCTATTCTTATGTATTTCTTCATTGGCTGTTTACACAACACTTATAGCAGGCTGGTCATCAAACTCTAAATATGCTTTACTTGGAGCTATTCGGGCCATAGCTCAGACAATTTCTTATGAAGTGACTATAACTTTAATTATTATCTTTTATTTATTTTTAACAATACACATAGATATTGTAAGAATCCGGATAACAAATATATCTGTTTGAGCAATCATACTTTTCTTACCATTAAGAGCCATATGATTAGCAGTTATCCTTGCAGAGACAAACCGAGCCCCCTTTGATTTTGCAGAAGGAGAATCAGAATTAGTTTCAGGATTCAACATCGAATATGGAAGAGCTGGATTTGCCTTTTTATTTATAGCGGAGTACAGAAATATTCTAATAATAAGCCTTATAACCTCATGCCTGTTAACAGGCACACTAATAACATCTATCCCAGTGGCCGTTATCTTCTTATGGGCCCGAGCAACCTTACCACGCTACCGATATGATCTTCTAATGGCAATAGCCTGAAAATCATTCCTACCTTTAAGGCTAGCTATTTTAATGGCCCTAACAC
Lasmigona_complanata_Lasmigona_complanata_complanata_haplotype_1 ----------------------------------------------------------------------------------------------------------------------------------------------------------------------------------------------------------------------------------------------------------------------------------------------------------------------------------------------------------------------------------------------------------------------------------------------------------------------------------------------------------------------------------------------------------------------------------------------------------------------------------------------------------------------------------------------------------NNNNNNNNNNNNNNNNNNNNNNNNNNNNNNNNNNTTGATTGGGTTGGCATTAAGGCTTTTAATTCGAGCTGAGTTAGGTCAACCAGGAAGGTTATTGGGGGATGATCAGTTGTATAATGTTATTGTTACAGCTCATGCTTTTATGATAATTTTCTTTTTTGTAATGCCTATAATAATTGGGGGGTTTGGTAATTGGCTTATTCCTTTAATGATTGGTGTTCCTGATATGGCTTTTCCTCGGTTGAATAATTTAAGATTCTGGCTTCTTGTACCAGCTTTGTTTTTATTACTAACGTCTTCATTAGTGGAGAGGGGTGTTGGTACTGGTTGGACGGTATATCCTCCCTTGTCAGGGAATGTTGCCCATTCTGGGGCTTCAGTGGATTTAGCTATTTTTTCTTTGCATCTTGCTGGTGCTTCATCAATTTTAGGTGCTATTAACTTTATTTCTACTGTTGGAAATATACGATCTCCTGGTTTAGTTGCTGAACGAATTCCTTTATTTGTTTGGGCTGTTACAGTAACAGCTATTTTATTAGTTGCTGCCTTACCAGTTTTAGCTGGTGCTATTACGATGTTACTTACTGACCGTAATTTAAATACTTCGTTTTTTGANNNNNNNNNNNNNNNNNNNNNNNNNNNNNNNNNNNNNNNNNNNNNNNNNNNNNNNNNNNNNNNNNNNNNNNNNNNNNNNNNNNNNNNNNNNNNNNNNNNNNNNNNNNNNNNNNNNNNNNNNNNNNNNNNNNNNNNNNNNNNNNNNNNNNNNNNNNNNNNNNNNNNNNNNNNNNNNNNNNNNNNNNNNNNNNNNNNNNNNNNNNNNNNNNNNNNNNNNNNNNNNNNNNNNNNNNNNNNNNNNNNNNNNNNNNNNNNNNNNNNNNNNNNNNNNNNNNNNNNNNNNNNNNNNNNNNNNNNNNNNNNNNNNNNNNNNNNNNNNNNNNNNNNNNNNNNNNNNNNNNNNNNNNNNNNNNNNNNNNNNNNNNNNNNNNNNNNNNNNNNNNNNNNNNNNNNNNNNNNNNNNNNNNNNNNNNNNNNNNNNNNNNNNNNNNNNNNNNNNNNNNNNNNNNNNNNNNNNNNNNNNNNNNNNNNNNNNNNNNNNNNNNNNNNNNNNNNNNNNNNNNNNNNNNNNNNNNNNNNNNNNNNNNNNNNNNNNNNNNNNNNNNNNNNNNNNNNNNNNNNNNNNNNNNNNNNNNNNNNNNNNNNNNNNNNNNNNNNNNNNNNNNNNNNNNNNNNNNNNNNNNNNNNNNNNNNNNNNNNNNNNNNNNNNNNNNNNNNNNNNNNNNNNNNNNNNNNNNNNNNNNNNNNNNNNNNNNNNNNNNNNNNNNNNNNNNNNNNNNNNNNNNNNNNNNNNNNNNNNNNNNNNNNNNNNNNNNNNNNNNNNNNNNNNNNNNNNNNNNNNNNNNNNNNNNNNNNNNNNNNNNNNNNNNNNNNNNNNNNNNNNNNNNNNNNNNNNNNNNNNNNNNNNNNNNNNNNNNNNNNNNNNNNNNNNNNNNNNNNNNNNNNNNNNNNNNNNNNNNNNNNNNNNNNNNNNNNNNNN
Lasmigona_complanata_isolate_H2979 ----------------------------------------------------------------------------------------------------------------------------------------------------------------------------------------------------------------------------------------------------------------------------------------------------------------------------------------------------------------------------------------------------------------------------------------------------------------------------------------------------------------------------------------------------------------------------------------------------------------------------------------------------------------------------------------------------------NNNNNNNNNNNNNNNNNNNNNNNNNNNNNNNNNNNNNNNNNNNNNNNNNNNNNNNNNNNNNNNNNNNNNNNNNNNNNNNNNNNNNNNNNNNNNNNNNNNNNNNNNNNNNNNNNNNNNNNNNNNNNNNNNNNNNNNNNNNNNNNNNNNNNNNNNNNNNNNNNNNNNNNNNNNNNNNNNNNNNNNNNNNNNNNNNNNNNNNNNNNNNNNNNNNNNNNNNNNNNNNNNNNNNNNNNNNNNNNNNNNNNNNNNNNNNNNNNNNNNNNNNNNNNNNNNNNNNNNNNNNNNNNNNNNNNNNNNNNNNNNNNNNNNNNNNNNNNNNNNNNNNNNNNNNNNNNNNNNNNNNNNNNNNNNNNNNNNNNNNNNNNNNNNNNNNNNNNNNNNNNNNNNNNNNNNNNNNNNNNNNNNNNNNNNNNNNNNNNNNNNNNNNNNNNNNNNNNNNNNNNNNNNNNNNNNNNNNNNNNNNNNNNNNNNNNNNNNNNNNNNNNNNNNNNNNNNNNNNNNNNNNNNNNNNNNNNNNNNNNNNNNNNNNNNNNNNNNNNNNNNNNNNNNNNNNNNNNNNNNNNNNNNNNNNNNNNNNNNNNNNNNNNNNNNNNNNNNNNNNNNNNNNNNNNNNNNNNNNNNNNNNNNNNNNNNNNNNNNNNNNNNNNNNNNNNNNNNNNNNNNNNNNNNNNNNNNNNNNNNNNNNNNNNNNNNNNNNNNNNNNNNNNNNNNNNNNNNNNNNNNNNNNNNNNNNNNNNNNNNNNNNNNNNNNNNNNNNNNCGAAAAGGTCCTAATAATCTAGGGATTATTGGCATTCCTCAACCTTTAGCAGATGCCCTAAAACTCTTTGTGAAGGAATGAATCACCCCTACATCTTCCAACTTACTTCCTTTTATTTTAACCCCAACAATTATACTTATCCTAGCTCTGAGAATATGGCAACTATTCCCATCTTTTATAATATCAACTCAACTCACACTAGGCATACTCCTGTTCTTATGTATTTCTTCATTAGCTGTTTATACAACCCTTATAGCGGGCTGATCATCAAACTCTAAATATGCACTACTCGGGGCCATTCGGGCCATGGCTCAAACAATTTCTTATGAAGTAACTATAACTTTAATAATTATTTTTTACCTGTTTCTAACCATACAAATAGATATCGTAAGAATTCGCATGATAAATACGTCTATCTGAGCAATCACCCTATTCCTTCCTTTAGGGGTTATATGGTTGGCAGTTATTCTAGCAGAAACAAACCGAGCCCCATTTGATTTCGCAGAAGGAGAATCAGAATTAGTCTCAGGATTTAACATTGAATATGGAAGAGCTGGATTTGCCTTTTTATTTATAGCAGAATACAGAAATATCCTAATAATAAGCCTTATAACTTCATGNNNNNNNNNNNNNNNNNNNNNNNNNNNNNNNNNNNNNNNNNNNNNNNNNNNNNNNNNNNNNNNNNNNNNNNNNNNNNNNNNNNNNNNNNNNNNNNNNNNNNNNNNNNNNNNNNNNNNNNNNNNNNNNNNNNNNNNNNNNNNNNNNNNNNNNNNNN
Lasmigona_complanata_isolate_H2980 ----------------------------------------------------------------------------------------------------------------------------------------------------------------------------------------------------------------------------------------------------------------------------------------------------------------------------------------------------------------------------------------------------------------------------------------------------------------------------------------------------------------------------------------------------------------------------------------------------------------------------------------------------------------------------------------------------------NNNNNNNNNNNNNNNNNNNNNNNNNNNNNNNNNNNNNNNNNNNNNNNNNNNNNNNNNNNNNNNNNNNNNNNNNNNNNNNNNNNNNNNNNNNNNNNNNNNNNNNNNNNNNNNNNNNNNNNNNNNNNNNNNNNNNNNNNNNNNNNNNNNNNNNNNNNNNNNNNNNNNNNNNNNNNNNNNNNNNNNNNNNNNNNNNNNNNNNNNNNNNNNNNNNNNNNNNNNNNNNNNNNNNNNNNNNNNNNNNNNNNNNNNNNNNNNNNNNNNNNNNNNNNNNNNNNNNNNNNNNNNNNNNNNNNNNNNNNNNNNNNNNNNNNNNNNNNNNNNNNNNNNNNNNNNNNNNNNNNNNNNNNNNNNNNNNNNNNNNNNNNNNNNNNNNNNNNNNNNNNNNNNNNNNNNNNNNNNNNNNNNNNNNNNNNNNNNNNNNNNNNNNNNNNNNNNNNNNNNNNNNNNNNNNNNNNNNNNNNNNNNNNNNNNNNNNNNNNNNNNNNNNNNNNNNNNNNNNNNNNNNNNNNNNNNNNNNNNNNNNNNNNNNNNNNNNNNNNNNNNNNNNNNNNNNNNNNNNNNNNNNNNNNNNNNNNNNNNNNNNNNNNNNNNNNNNNNNNNNNNNNNNNNNNNNNNNNNNNNNNNNNNNNNNNNNNNNNNNNNNNNNNNNNNNNNNNNNNNNNNNNNNNNNNNNNNNNNNNNNNNNNNNNNNNNNNNNNNNNNNNNNNNNNNNNNNNNNNNNNNNNNNNNNNNNNNNNNNNNNNNNNNNNNNNNNNNNNNCGAAAAGGTCCTAAAAATCTAGGGATTATTGGCATTCCTCAACCTTTAGCAGATGCCCTAAAACTCTTTGTGAAGGAATGAATTACCCCTACATCTTCCAACTTACTTCCTTTTATTTTAACCCCAACAATTATACTTATCCTAGCTCTGAGAATATGGCAACTATTCCCATCTTTTATGATATCAACTCAACTCACACTAGGCATACTCCTGTTCTTATGTATTTCTTCATTAGCTGTTTATACAACCCTTATAGCGGGCTGATCATCAAACTCTAAATATGCACTACTCGGGGCCATTCGGGCCATGGCTCAAACAATTTCTTATGAAGTAACTATAACTTTAATAATTATTTTTTACCTGTTTCTAACCATACAAATAGATATCGTAAGAATTCGCATGATAAATACGTCTATCTGAGCAATCACCCTATTCCTTCCTTTAGGGGTTATATGGTTGGCAGTTATTCTAGCAGAAACAAACCGAGCCCCATTTGATTTCGCAGAAGGAGAATCAGAATTAGTCTCAGGATTTAACATTGAATATGGAAGAGCTGGATTTGCCTTTTTATTTATAGCAGAATACAGAAATATCCTAATAATAAGCCTTATAACTTCATGNNNNNNNNNNNNNNNNNNNNNNNNNNNNNNNNNNNNNNNNNNNNNNNNNNNNNNNNNNNNNNNNNNNNNNNNNNNNNNNNNNNNNNNNNNNNNNNNNNNNNNNNNNNNNNNNNNNNNNNNNNNNNNNNNNNNNNNNNNNNNNNNNNNNNNNNNNN
Lasmigona_complanata_isolate_H2981 ----------------------------------------------------------------------------------------------------------------------------------------------------------------------------------------------------------------------------------------------------------------------------------------------------------------------------------------------------------------------------------------------------------------------------------------------------------------------------------------------------------------------------------------------------------------------------------------------------------------------------------------------------------------------------------------------------------NNNNNNNNNNNNNNNNNNNNNNNNNNNNNNNNNNNNNNNNNNNNNNNNNNNNNNNNNNNNNNNNNNNNNNNNNNNNNNNNNNNNNNNNNNNNNNNNNNNNNNNNNNNNNNNNNNNNNNNNNNNNNNNNNNNNNNNNNNNNNNNNNNNNNNNNNNNNNNNNNNNNNNNNNNNNNNNNNNNNNNNNNNNNNNNNNNNNNNNNNNNNNNNNNNNNNNNNNNNNNNNNNNNNNNNNNNNNNNNNNNNNNNNNNNNNNNNNNNNNNNNNNNNNNNNNNNNNNNNNNNNNNNNNNNNNNNNNNNNNNNNNNNNNNNNNNNNNNNNNNNNNNNNNNNNNNNNNNNNNNNNNNNNNNNNNNNNNNNNNNNNNNNNNNNNNNNNNNNNNNNNNNNNNNNNNNNNNNNNNNNNNNNNNNNNNNNNNNNNNNNNNNNNNNNNNNNNNNNNNNNNNNNNNNNNNNNNNNNNNNNNNNNNNNNNNNNNNNNNNNNNNNNNNNNNNNNNNNNNNNNNNNNNNNNNNNNNNNNNNNNNNNNNNNNNNNNNNNNNNNNNNNNNNNNNNNNNNNNNNNNNNNNNNNNNNNNNNNNNNNNNNNNNNNNNNNNNNNNNNNNNNNNNNNNNNNNNNNNNNNNNNNNNNNNNNNNNNNNNNNNNNNNNNNNNNNNNNNNNNNNNNNNNNNNNNNNNNNNNNNNNNNNNNNNNNNNNNNNNNNNNNNNNNNNNNNNNNNNNNNNNNNNNNNNNNNNNNNNNNNNNNNNNNNNNNNNNNNNNCGAAAAGGTCCTAATAAGCTAGGGATTATTGGCATTCCTCAACCTTTAGCAGATGCCCTAAAACTCTTTGTGAAGGAATGAATCACCCCTACATCTTCCAACTTACTTCCTTTTATTTTAACCCCAACAATTATACTTATCCTAGCTCTGAGAATATGGCAACTATTCCCATCTTTTATAATATCAACTCAACTCACACTAGGCATACTCCTGTTCTTATGTATTTCTTCATTAGCTGTTTATACAACCCTTATAGCGGGCTGATCATCAAACTCTAAATATGCACTACTCGGGGCCATTCGGGCCATGGCTCAAACAATTTCTTATGAAGTAACTATAACTTTAATAATTATTTTTTACCTGTTTCTAACCATACAAATAGATATCGTAAGAATTCGCATGATAAATACGTCTATCTGAGCAATCACCCTATTCCTTCCTTTAGGGGTTATATGGTTGGCAGTTATTCTAGCAGAAACAAACCGAGCCCCATTTGATTTCGCAGAAGGAGAATCAGAATTAGTCTCAGGATTTAACATTGAATATGGAAGAGCTGGATTTGCCTTTTTATTTATAGCAGAATACAGAAATATCCTAATAATAAGCCTTATAACTTCATGNNNNNNNNNNNNNNNNNNNNNNNNNNNNNNNNNNNNNNNNNNNNNNNNNNNNNNNNNNNNNNNNNNNNNNNNNNNNNNNNNNNNNNNNNNNNNNNNNNNNNNNNNNNNNNNNNNNNNNNNNNNNNNNNNNNNNNNNNNNNNNNNNNNNNNNNNNN
Lasmigona_complanata_isolate_H2982 ----------------------------------------------------------------------------------------------------------------------------------------------------------------------------------------------------------------------------------------------------------------------------------------------------------------------------------------------------------------------------------------------------------------------------------------------------------------------------------------------------------------------------------------------------------------------------------------------------------------------------------------------------------------------------------------------------------NNNNNNNNNNNNNNNNNNNNNNNNNNNNNNNNNNNNNNNNNNNNNNNNNNNNNNNNNNNNNNNNNNNNNNNNNNNNNNNNNNNNNNNNNNNNNATTGGGGGATGATCAGTTGTATAATGTTATTGTTACAGCTCATGCTTTTATGATAATTTTCTTTTTTGTAATGCCTATAATAATTGGGGGGTTTGGTAATTGGCTTATTCCTTTAATGATTGGTGTTCCTGATATGGCTTTTCCTCGGTTGAATAATTTAAGATTCTGGCTTCTTGTACCAGCTTTGTTTTTATTACTAACGTCTTCATTAGTGGAGAGGGGTGTTGGTACTGGTTGGACGGTATATCCTCCCTTGTCAGGGAATGTTGCCCATTCTGGGGCTTCAGTGGATTTAGCTATTTTCTCTTTGCATCTTGCTGGTGCTTCATCAATTTTAGGTGCTATTAACTTTATTTCTACTGTTGGGAATATACGATCTCCTGGTTTAGTTGCTGAACGAATTCCTTTNNNNNNNNNNNNNNNNNNNNNNNNNNNNNNNNNNNNNNNNNNNNNNNNNNNNNNNNNNNNNNNNNNNNNNNNNNNNNNNNNNNNNNNNNNNNNNNNNNNNNNNNNNNNNNNNNNNNNNNNNNNNNNNNNNNNNNNNNNNNNNNNNNNNNNNNNNNNNNNNNNNNNNNNNNNNNNNNNNNNNNNNNNNNNNNNNNNNNNNNNNNNNNNNNNNNNNNNNNNNNNNNNNNNNNNNNNNNNNNNNNNNNNNNNNNNNNNNNNCGAAAAGGTCCTAATAAGCTAGGGATTATTGGCATTCCTCAACCTTTAGCAGATGCCCTAAAACTCTTTGTGAAGGAATGAATTACCCCTACATCTTCCAACTTACTTCCTTTTATTTTAACCCCAACAATTATACTTATCCTAGCTCTGAGAATATGGCAACTATTCCCATCTTTTATGATATCAACTCAACTCACACTAGGCATACTCCTGTTCTTATGTATTTCTTCATTAGCTGTTTATACAACCCTTATAGCGGGCTGATCATCAAACTCTAAATATGCACTACTCGGGGCCATTCGGGCCATGGCTCAAACAATTTCTTATGAAGTAACTATAACTTTAATAATTATTTTTTACCTGTTTCTAACCATACAAATAGATATCGTAAGAATTCGCATGATAAATACGTCTATCTGAGCAATCACCCTATTCCTTCCTTTAGGGGTTATATGGTTGGCAGTTATTCTAGCAGAAACAAACCGAGCCCCATTTGATTTCGCAGAAGGAGAATCAGAATTAGTCTCAGGATTTAACATTGAATATGGAAGAGCTGGATTTGCCTTTTTATTTATAGCAGAATACAGAAATATCCTAATAATAAGCCTTATAACTTCATGNNNNNNNNNNNNNNNNNNNNNNNNNNNNNNNNNNNNNNNNNNNNNNNNNNNNNNNNNNNNNNNNNNNNNNNNNNNNNNNNNNNNNNNNNNNNNNNNNNNNNNNNNNNNNNNNNNNNNNNNNNNNNNNNNNNNNNNNNNNNNNNNNNNNNNNNNNN
Lasmigona_complanata_isolate_H2983 ----------------------------------------------------------------------------------------------------------------------------------------------------------------------------------------------------------------------------------------------------------------------------------------------------------------------------------------------------------------------------------------------------------------------------------------------------------------------------------------------------------------------------------------------------------------------------------------------------------------------------------------------------------------------------------------------------------NNNNNNNNNNNNNNNNNNNNNNNNNNNNNNNNNNNNNNNNNNNNNNNNNNNNNNNNNNNNNNNNNNNNNNNNNNNNNNNNNNNNNNNNNNNNNNNNNNNNNNNNNNNNNNNNNNNNNNNNNNNNNNNNNNNNNNNNNNNNNNNNNNNNNNNNNNNNNNNNNNNNNNNNNNNNNNNNNNNNNNNNNNNNNNNNNNNNNNNNNNNNNNNNNNNNNNNNNNNNNNNNNNNNNNNNNNNNNNNNNNNNNNNNNNNNNNNNNNNNNNNNNNNNNNNNNNNNNNNNNNNNNNNNNNNNNNNNNNNNNNNNNNNNNNNNNNNNNNNNNNNNNNNNNNNNNNNNNNNNNNNNNNNNNNNNNNNNNNNNNNNNNNNNNNNNNNNNNNNNNNNNNNNNNNNNNNNNNNNNNNNNNNNNNNNNNNNNNNNNNNNNNNNNNNNNNNNNNNNNNNNNNNNNNNNNNNNNNNNNNNNNNNNNNNNNNNNNNNNNNNNNNNNNNNNNNNNNNNNNNNNNNNNNNNNNNNNNNNNNNNNNNNNNNNNNNNNNNNNNNNNNNNNNNNNNNNNNNNNNNNNNNNNNNNNNNNNNNNNNNNNNNNNNNNNNNNNNNNNNNNNNNNNNNNNNNNNNNNNNNNNNNNNNNNNNNNNNNNNNNNNNNNNNNNNNNNNNNNNNNNNNNNNNNNNNNNNNNNNNNNNNNNNNNNNNNNNNNNNNNNNNNNNNNNNNNNNNNNNNNNNNNNNNNNNNNNNNNNNNNNNNNNNNNNNNNNNNNNNCGAAAAGGTCCTAATAAGCTAGGGATTATTGGCATTCCTCAACCTTTAGCAGATGCCCTAAAACTCTTTGTGAAGGAATGAATTACCCCTACATCTTCCAACTTACTTCCTTTTATTTTAACCCCAACAATTATACTTATCCTAGCTCTGAGAATATGGCAACTATTCCCATCTTTTATGATATCAACTCAACTCACACTAGGCATACTCCTGTTCTTATGTATTTCTTCATTAGCTGTTTATACAACCCTTATAGCGGGCTGATCATCAAACTCTAAATATGCACTACTCGGGGCCATTCGGGCCATGGCTCAAACAATTTCTTATGAAGTAACTATAACTTTAATAATTATTTTTTACCTGTTTCTAACCATACAAATAGATATCGTAAGAATTCGCATGATAAATACGTCTATCTGAGCAATCACCCTATTCCTTCCTTTAGGGGTTATATGGTTGGCAGTTATTCTAGCAGAAACAAACCGAGCCCCATTTGATTTCGCAGAAGGAGAATCAGAATTAGTCTCAGGATTTAACATTGAATATGGAAGAGCTGGATTTGCCTTTTTATTTATAGCAGAATACAGAAATATCCTAATAATAAGCCTTATAACTTCATGNNNNNNNNNNNNNNNNNNNNNNNNNNNNNNNNNNNNNNNNNNNNNNNNNNNNNNNNNNNNNNNNNNNNNNNNNNNNNNNNNNNNNNNNNNNNNNNNNNNNNNNNNNNNNNNNNNNNNNNNNNNNNNNNNNNNNNNNNNNNNNNNNNNNNNNNNNN
Lasmigona_complanata_isolate_H2984 ----------------------------------------------------------------------------------------------------------------------------------------------------------------------------------------------------------------------------------------------------------------------------------------------------------------------------------------------------------------------------------------------------------------------------------------------------------------------------------------------------------------------------------------------------------------------------------------------------------------------------------------------------------------------------------------------------------NNNNNNNNNNNNNNNNNNNNNNNNNNNNNNNNNNNNNNNNNNNNNNNNNNNNNNNNNNNNNNNNNNNNNNNNNNNNNNNNNNNNNNNNNNNNNNNNNNNNNNNNNNNNNNNNNNNNNNNNNNNNNNNNNNNNNNNNNNNNNNNNNNNNNNNNNNNNNNNNNNNNNNNNNNNNNNNNNNNNNNNNNNNNNNNNNNNNNNNNNNNNNNNNNNNNNNNNNNNNNNNNNNNNNNNNNNNNNNNNNNNNNNNNNNNNNNNNNNNNNNNNNNNNNNNNNNNNNNNNNNNNNNNNNNNNNNNNNNNNNNNNNNNNNNNNNNNNNNNNNNNNNNNNNNNNNNNNNNNNNNNNNNNNNNNNNNNNNNNNNNNNNNNNNNNNNNNNNNNNNNNNNNNNNNNNNNNNNNNNNNNNNNNNNNNNNNNNNNNNNNNNNNNNNNNNNNNNNNNNNNNNNNNNNNNNNNNNNNNNNNNNNNNNNNNNNNNNNNNNNNNNNNNNNNNNNNNNNNNNNNNNNNNNNNNNNNNNNNNNNNNNNNNNNNNNNNNNNNNNNNNNNNNNNNNNNNNNNNNNNNNNNNNNNNNNNNNNNNNNNNNNNNNNNNNNNNNNNNNNNNNNNNNNNNNNNNNNNNNNNNNNNNNNNNNNNNNNNNNNNNNNNNNNNNNNNNNNNNNNNNNNNNNNNNNNNNNNNNNNNNNNNNNNNNNNNNNNNNNNNNNNNNNNNNNNNNNNNNNNNNNNNNNNNNNNNNNNNNNNNNNNNNNNNNNNNNNNNNNCGAAAAGGTCCTAATAAGCTAGGGATTATTGGCATTCCTCAACCTTTAGCAGATGCCCTAAAACTCTTTGTGAAGGAATGAATTACCCCTACATCTTCCAACTTACTTCCTTTTATTTTAACCCCAACAATTATACTTATCCTAGCTCTGAGAATATGGCAACTATTCCCATCTTTTATGATATCAACTCAACTCACACTAGGCATACTCCTGTTCTTATGTATTTCTTCATTAGCTGTTTATACAACCCTTATAGCGGGCTGATCATCAAACTCTAAATATGCACTACTCGGGGCCATTCGGGCCATGGCTCAAACAATTTCTTATGAAGTAACTATAACTTTAATAATTATTTTTTACCTGTTTCTAACCATACAAATAGATATCGTAAGAATTCGCATGATAAATACGTCTATCTGAGCAATCACCCTATTCCTTCCTTTAGGGGTTATATGGTTGGCAGTTATTCTAGCAGAAACAAACCGAGCCCCATTTGATTTCGCAGAAGGAGAATCAGAATTAGTCTCAGGATTTAACATTGAATATGGAAGAGCTGGATTTGCCTTTTTATTTATAGCAGAATACAGAAATATCCTAATAATAAGCCTTATAACTTCATGNNNNNNNNNNNNNNNNNNNNNNNNNNNNNNNNNNNNNNNNNNNNNNNNNNNNNNNNNNNNNNNNNNNNNNNNNNNNNNNNNNNNNNNNNNNNNNNNNNNNNNNNNNNNNNNNNNNNNNNNNNNNNNNNNNNNNNNNNNNNNNNNNNNNNNNNNNN
Lasmigona_complanata_isolate_H2988 ----------------------------------------------------------------------------------------------------------------------------------------------------------------------------------------------------------------------------------------------------------------------------------------------------------------------------------------------------------------------------------------------------------------------------------------------------------------------------------------------------------------------------------------------------------------------------------------------------------------------------------------------------------------------------------------------------------NNNNNNNNNNNNNNNNNNNNNNNNNNNNNNNNNNNNNNNNNNNNNNNNNNNNNNNNNNNNNNNNNNNNNNNNNNNNNNNNNNNNNNNNNNNNNATTGGGGGATGATCAGTTGTATAATGTTATTGTTACAGCTCATGCTTTTATGATAATTTTCTTTTTTGTAATGCCTATAATAATTGGGGGGTTTGGTAATTGGCTTATTCCTTTAATGATTGGTGTTCCTGATATGGCTTTTCCTCGGTTGAATAATTTAAGATTCTGGCTTCTTGTACCAGCTTTGTTTTTATTACTAACGTCTTCATTAGTGGAGAGGGGTGTTGGTACTGGTTGGACGGTATATCCTCCCTTGTCAGGGGATGTTGCCCATTCTGGGGCTTCAGTGGATTTAGCTATTTTCTCTTTGCATCTTGCTGGTGCTTCATCAATTTTAGGTGCTATTAACTTTATTTCTACTGTTGGGAATATACGATCTCCTGGTTTAGTTGCTGAACGAATTCCTTTNNNNNNNNNNNNNNNNNNNNNNNNNNNNNNNNNNNNNNNNNNNNNNNNNNNNNNNNNNNNNNNNNNNNNNNNNNNNNNNNNNNNNNNNNNNNNNNNNNNNNNNNNNNNNNNNNNNNNNNNNNNNNNNNNNNNNNNNNNNNNNNNNNNNNNNNNNNNNNNNNNNNNNNNNNNNNNNNNNNNNNNNNNNNNNNNNNNNNNNNNNNNNNNNNNNNNNNNNNNNNNNNNNNNNNNNNNNNNNNNNNNNNNNNNNNNNNNNNNCGAAAAGGTCCTAATAAGCTAGGGATTATTGGCATTCCTCAACCTTTAGCAGATGCCCTAAAACTCTTTGTGAAGGAATGAATTACCCCTACATCTTCCAACTTACTTCCTTTTATTTTAACCCCAACAATTATACTTATCCTAGCTCTGAGAATATGGCAACTATTCCCATCTTTTATGATATCAACTCAACTCACACTAGGCATACTCCTGTTCTTATGTATTTCTTCATTAGCTGTTTATACAACCCTTATAGCGGGCTGATCATCAAACTCTAAATATGCACTACTCGGGGCCATTCGGGCCATGGCTCAAACAATTTCTTATGAAGTAACTATAACTTTAATAATTATTTTTTACCTGTTTCTAACCATACAAATAGATATCGTAAGAATTCGCATGATAAATACGTCTATCTGAGCAATCACCCTATTCCTTCCTTTAGGGGTTATATGGTTGGCAGTTATTCTAGCAGAAACAAACCGAGCCCCATTTGATTTCGCAGAAGGAGAATCAGAATTAGTCTCAGGATTTAACATTGAATATGGAAGAGCTGGATTTGCCTTTTTATTTATAGCAGAATACAGAAATATCCTAATAATAAGCCTTATAACTTCATGNNNNNNNNNNNNNNNNNNNNNNNNNNNNNNNNNNNNNNNNNNNNNNNNNNNNNNNNNNNNNNNNNNNNNNNNNNNNNNNNNNNNNNNNNNNNNNNNNNNNNNNNNNNNNNNNNNNNNNNNNNNNNNNNNNNNNNNNNNNNNNNNNNNNNNNNNNN
Lasmigona_complanata_voucher_photo_Lcom1 ----------------------------------------------------------------------------------------------------------------------------------------------------------------------------------------------------------------------------------------------------------------------------------------------------------------------------------------------------------------------------------------------------------------------------------------------------------------------------------------------------------------------------------------------------------------------------------------------------------------------------------------------------------------------------------------------------------NNNNNNNNNNNNNNNNNNNNNNNNNNNNNNNNNNNNNNNNNNNNNNNNNNNNNNNNNNNNNNNNNNNNNNNNNNNNNNNNNNNNNNNNNNNNNNNNNNNNNNNNNNNNNNNNNNNNNNNNNNNNNNNNNNNNNNNNNNNNNNNNNNNNNNNNNNNNNNNNNNNNNNNNNNNNNNNNNNNNNNNNNNNNNNNNNNNNNNNNNNNNNNNNNNNNNNNNNNNNNNNNNNNNNNNNNNNNNNNNNNNNNNNNNNNNNNNNNNNNNNNNNNNNNNNNNNNNNNNNNNNNNNNNNNNNNNNNNNNNNNNNNNNNNNNNNNNNNNNNNNNNNNNNNNNNNNNNNNNNNNNNNNNNNNNNNNNNNNNNNNNNNNNNNNNNNNNNNNNNNNNNNNNNNNNNNNNNNNNNNNNNNNNNNNNNNNNNNNNNNNNNNNNNNNNNNNNNNNNNNNNNNNNNNNNNNNNNNNNNNNNNNNNNNNNNNNNNNNNNNNNNNNNNNNNNNNNNNNNNNNNNNNNNNNNNNNNNNNNNNNNNNNNNNNNNNNNNNNNNNNNNNNNNNNNNNNNNNNNNNNNNNNNNNNNNNNNNNNNNNNNNNNNNNNNNNNNNNNNNNNNNNNNNNNNNNNNNNNNNNNNNNNNNNNNNNNNNNNNNNNNNNNNNNNNNNNNNNNNNNNNNNNNNNNNNNNNNCTTTTATTACGTATCTATTAATCTTATTGGCTGTAGCATTTTTTACCCTATTAGAGCGAAAAGCTCTTGGGTATTTTCAAATTCGAAAAGGTCCTAATAAGCTAGGGATTATTGGCATTCCTCAACCTTTAGCAGATGCCCTAAAACTCTTTGTGAAGGAATGAATCACCCCTACATCTTCCAACTTACTTCCTTTTATTTTAACCCCAACAATTATACTTATCCTAGCTCTGAGAATATGGCAACTATTCCCATCTTTTATAATATCAACTCAACTCACACTAGGCATACTCCTGTTCTTATGTATTTCTTCATTAGCTGTTTATACAACCCTTATAGCGGGCTGATCATCAAACTCTAAATATGCACTACTCGGGGCCATTCGGGCCATGGCTCAAACAATTTCTTATGAAGTAACTATAACTTTAATAATTATTTTTTACCTGTTTCTAACCATACAAATAGATATCGTAAGAATTCGCATGATAAATACGTCTATCTGAGCAATCACCCTATTCCTTCCTTTAGGGGTTATATGGTTGGCAGTTATTCTAGCAGAAACAAACCGAGCCCCATTTGATTTCGCAGAAGNNNNNNNNNNNNNNNNNNNNNNNNNNNNNNNNNNNNNNNNNNNNNNNNNNNNNNNNNNNNNNNNNNNNNNNNNNNNNNNNNNNNNNNNNNNNNNNNNNNNNNNNNNNNNNNNNNNNNNNNNNNNNNNNNNNNNNNNNNNNNNNNNNNNNNNNNNNNNNNNNNNNNNNNNNNNNNNNNNNNNNNNNNNNNNNNNNNNNNNNNNNNNNNNNNNNNNNNNNNNNNNNNNNNNNNNNNNNNNNNNNNNNNNNNNNNNNNNNNNNNNNNNNN
Lasmigona_complanata_voucher_photo_Lcom2 ----------------------------------------------------------------------------------------------------------------------------------------------------------------------------------------------------------------------------------------------------------------------------------------------------------------------------------------------------------------------------------------------------------------------------------------------------------------------------------------------------------------------------------------------------------------------------------------------------------------------------------------------------------------------------------------------------------NNNNNNNNNNNNNNNNNNNNNNNNNNNNNNNNNNNNNNNNNNNNNNNNNNNNNNNNNNNNNNNNNNNNNNNNNNNNNNNNNNNNNNNNNNNNNNNNNNNNNNNNNNNNNNNNNNNNNNNNNNNNNNNNNNNNNNNNNNNNNNNNNNNNNNNNNNNNNNNNNNNNNNNNNNNNNNNNNNNNNNNNNNNNNNNNNNNNNNNNNNNNNNNNNNNNNNNNNNNNNNNNNNNNNNNNNNNNNNNNNNNNNNNNNNNNNNNNNNNNNNNNNNNNNNNNNNNNNNNNNNNNNNNNNNNNNNNNNNNNNNNNNNNNNNNNNNNNNNNNNNNNNNNNNNNNNNNNNNNNNNNNNNNNNNNNNNNNNNNNNNNNNNNNNNNNNNNNNNNNNNNNNNNNNNNNNNNNNNNNNNNNNNNNNNNNNNNNNNNNNNNNNNNNNNNNNNNNNNNNNNNNNNNNNNNNNNNNNNNNNNNNNNNNNNNNNNNNNNNNNNNNNNNNNNNNNNNNNNNNNNNNNNNNNNNNNNNNNNNNNNNNNNNNNNNNNNNNNNNNNNNNNNNNNNNNNNNNNNNNNNNNNNNNNNNNNNNNNNNNNNNNNNNNNNNNNNNNNNNNNNNNNNNNNNNNNNNNNNNNNNNNNNNNNNNNNNNNNNNNNNNNNNNNNNNNNNNNNNNNNNNNNNNNNNNNNNNNCTTTTATTACGTATCTATTAATCTTATTGGCTGTAGCATTTTTTACCCTATTAGAGCGAAAAGCTCTTGGGTATTTTCAAATTCGAAAAGGTCCTAATAAGCTAGGGATTATTGGCATTCCTCAACCTTTAGCAGATGCCCTAAAACTCTTTGTGAAGGAATGAATCACCCCTACATCTTCCAACTTACTTCCTTTTATTTTAACCCCAACAATTATACTTATCCTAGCTCTGAGAATATGGCAACTATTCCCATCTTTTATAATATCAACTCAACTCACACTAGGCATACTCCTGTTCTTATGTATTTCTTCATTAGCTGTTTATACAACCCTTATAGCGGGCTGATCATCAAACTCTAAATATGCACTACTCGGGGCCATTCGGGCCATGGCTCAAACAATTTCTTATGAAGTAACTATAACTTTAATAATTATTTTTTACCTGTTTCTAACCATACAAATAGATATCGTAAGAATTCGCATGATAAATACGTCTATCTGAGCAATCACCCTATTCCTTCCTTTAGGGGTTATATGGTTGGCAGTTATTCTAGCAGAAACAAACCGAGCCCCATTTGATTTCGCAGAAGNNNNNNNNNNNNNNNNNNNNNNNNNNNNNNNNNNNNNNNNNNNNNNNNNNNNNNNNNNNNNNNNNNNNNNNNNNNNNNNNNNNNNNNNNNNNNNNNNNNNNNNNNNNNNNNNNNNNNNNNNNNNNNNNNNNNNNNNNNNNNNNNNNNNNNNNNNNNNNNNNNNNNNNNNNNNNNNNNNNNNNNNNNNNNNNNNNNNNNNNNNNNNNNNNNNNNNNNNNNNNNNNNNNNNNNNNNNNNNNNNNNNNNNNNNNNNNNNNNNNNNNNNNN
Lasmigona_compressa_isolate_BM13835 ----------------------------------------------------------------------------------------------------------------------------------------------------------------------------------------------------------------------------------------------------------------------------------------------------------------------------------------------------------------------------------------------------------------------------------------------------------------------------------------------------------------------------------------------------------------------------------------------------------------------------------------------------------------------------------------------------------NNNNNNNNNNNNNNNNNNNNNNNNNNNNNNNNNNNNNNNNNNNNNNNNNNNNNNNNNNNNNNNNNNNNNNNNNNNNNNNNNNNNNNNNNNNNNNNNNNNNNNNNNNNNNNNNNNNNNNNNNNNNNNNNNNNNNNNNNNNNNNNNNNNNNNNNNNNNNNNNNNNNNNNNNNNNNNNNNNNNNNNNNNNNNNNNNNNNNNNNNNNNNNNNNNNNNNNNNNNNNNNNNNNNNNNNNNNNNNNNNNNNNNNNNNNNNNNNNNNNNNNNNNNNNNNNNNNNNNNNNNNNNNNNNNNNNNNNNNNNNNNNNNNNNNNNNNNNNNNNNNNNNNNNNNNNNNNNNNNNNNNNNNNNNNNNNNNNNNNNNNNNNNNNNNNNNNNNNNNNNNNNNNNNNNNNNNNNNNNNNNNNNNNNNNNNNNNNNNNNNNNNNNNNNNNNNNNNNNNNNNNNNNNNNNNNNNNNNNNNNNNNNNNNNNNNNNNNNNNNNNNNNNNNNNNNNNNNNNNNNNNNNNNNNNNNNNNNNNNNNNNNNNNNNNNNNNNNNNNNNNNNNNNNNNNNNNNNNNNNNNNNNNNNNNNNNNNNNNNNNNNNNNNNNNNNNNNNNNNNNNNNNNNNNNNNNNNNNNNNNNNNNNNNNNNNNNNNNNNNNNNNNNNNNNNNNNNNNNNNNNNNNNNNNNNNNNNNCGTTTATAACATACTTATTAATTTTGTTAGGTGTAGCATTTTTTACTCTATTAGAACGAAAAGCTCTTGGGTACTTTCAAATTCGGAAAGGCCCCAATAAATTAGGAATTATTGGTATTCCTCAACCCTTAGCAGATGCCCTAAAACTTTTTGTTAAAGAATGAATTACTCCCTCGTCCTCTAACTTTCTCCCTTTTATTATAACCCCAACAATCATACTTATCTTGGCCTTAAGAATATGACAACTATTCCCTTCTTTTATATCATCAACCCACCTAACATTAGGTATACTTTTGTTCTTATGTATTTCCTCATTAACCGTTTATACAACACTTATGGCAGGCTGATCATCAAACTCTAAATATGCTTTACTAGGAGCTATTCGAGCTATAGCTCAAACAATTTCTTATGAAGTAACTATAACTTTAATTATCATTTTTTACCTATTTATAGCAATACAAATAGATATTGTAAGAATTCGCATAACAAATATATCTGCCTGAGCAGTTATATTATTTTTACCTTTAAGAGCTATATGGTTAGCAGTTATTCTTGCAGAAACAAATCGAGCCCCCTTCGATTTCGCAGAAGNNNNNNNNNNNNNNNNNNNNNNNNNNNNNNNNNNNNNNNNNNNNNNNNNNNNNNNNNNNNNNNNNNNNNNNNNNNNNNNNNNNNNNNNNNNNNNNNNNNNNNNNNNNNNNNNNNNNNNNNNNNNNNNNNNNNNNNNNNNNNNNNNNNNNNNNNNNNNNNNNNNNNNNNNNNNNNNNNNNNNNNNNNNNNNNNNNNNNNNNNNNNNNNNNNNNNNNNNNNNNNNNNNNNNNNNNNNNNNNNNNNNNNNNNNNNNNNNNNNNNNNNNNN
Lasmigona_compressa_isolate_BM17670 ----------------------------------------------------------------------------------------------------------------------------------------------------------------------------------------------------------------------------------------------------------------------------------------------------------------------------------------------------------------------------------------------------------------------------------------------------------------------------------------------------------------------------------------------------------------------------------------------------------------------------------------------------------------------------------------------------------NNNNNNNNNNNNNNNNNNNNNNNNNNNNNNNNNNNNNNNNNNNNNNNNNNNNNNNNNNNNNNNNNNNNNNNNNNNNNNNNNNNNNNNNNNNNNNNNNNNNNNNNNNNNNNNNNNNNNNNNNNNNNNNNNNNNNNNNNNNNNNNNNNNNNNNNNNNNNNNNNNNNNNNNNNNNNNNNNNNNNNNNNNNNNNNNNNNNNNNNNNNNNNNNNNNNNNNNNNNNNNNNNNNNNNNNNNNNNNNNNNNNNNNNNNNNNNNNNNNNNNNNNNNNNNNNNNNNNNNNNNNNNNNNNNNNNNNNNNNNNNNNNNNNNNNNNNNNNNNNNNNNNNNNNNNNNNNNNNNNNNNNNNNNNNNNNNNNNNNNNNNNNNNNNNNNNNNNNNNNNNNNNNNNNNNNNNNNNNNNNNNNNNNNNNNNNNNNNNNNNNNNNNNNNNNNNNNNNNNNNNNNNNNNNNNNNNNNNNNNNNNNNNNNNNNNNNNNNNNNNNNNNNNNNNNNNNNNNNNNNNNNNNNNNNNNNNNNNNNNNNNNNNNNNNNNNNNNNNNNNNNNNNNNNNNNNNNNNNNNNNNNNNNNNNNNNNNNNNNNNNNNNNNNNNNNNNNNNNNNNNNNNNNNNNNNNNNNNNNNNNNNNNNNNNNNNNNNNNNNNNNNNNNNNNNNNNNNNNNNNNNNNNNNNNNNNNNNCGTTTATAACATACTTATTAATTTTGTTAGGTGTAGCATTTTTTACTCTATTAGAACGAAAAGCTCTTGGGTACTTTCAAATTCGGAAAGGCCCCAATAAATTAGGAATTATTGGTATTCCTCAACCCTTAGCAGATGCCCTAAAACTTTTTGTTAAAGAATGAATTACTCCCTCGTCCTCTAACTTTCTCCCTTTTATTATAACCCCAACAATCATACTTATCTTGGCCTTAAGAATATGACAACTATTCCCTTCTTTTATATCATCAACCCACCTAACATTAGGTATACTTTTGTTCTTATGTATTTCCTCATTAACCGTTTATACAACACTTATGGCAGGCTGATCATCAAACTCTAAATATGCTTTACTAGGAGCTATTCGAGCTATAGCTCAAACAATTTCTTATGAAGTAACTATAACTTTAATTATCATTTTTTACCTATTTATAGCAATACAAATAGATATTGTAAGAATTCGCATAACAAATATATCTGCCTGAGCAGTTATATTATTTTTACCTTTAAGAGCTATATGGTTAGCAGTTATTCTTGCAGAAACAAATCGAGCCCCCTTCGATTTCGCAGAAGNNNNNNNNNNNNNNNNNNNNNNNNNNNNNNNNNNNNNNNNNNNNNNNNNNNNNNNNNNNNNNNNNNNNNNNNNNNNNNNNNNNNNNNNNNNNNNNNNNNNNNNNNNNNNNNNNNNNNNNNNNNNNNNNNNNNNNNNNNNNNNNNNNNNNNNNNNNNNNNNNNNNNNNNNNNNNNNNNNNNNNNNNNNNNNNNNNNNNNNNNNNNNNNNNNNNNNNNNNNNNNNNNNNNNNNNNNNNNNNNNNNNNNNNNNNNNNNNNNNNNNNNNNN
Lasmigona_compressa_isolate_BM18036 ----------------------------------------------------------------------------------------------------------------------------------------------------------------------------------------------------------------------------------------------------------------------------------------------------------------------------------------------------------------------------------------------------------------------------------------------------------------------------------------------------------------------------------------------------------------------------------------------------------------------------------------------------------------------------------------------------------NNNNNNNNNNNNNNNNNNNNNNNNNNNNNNNNNNNNNNNNNNNNNNNNNNNNNNNNNNNNNNNNNNNNNNNNNNNNNNNNNNNNNNNNNNNNNNNNNNNNNNNNNNNNNNNNNNNNNNNNNNNNNNNNNNNNNNNNNNNNNNNNNNNNNNNNNNNNNNNNNNNNNNNNNNNNNNNNNNNNNNNNNNNNNNNNNNNNNNNNNNNNNNNNNNNNNNNNNNNNNNNNNNNNNNNNNNNNNNNNNNNNNNNNNNNNNNNNNNNNNNNNNNNNNNNNNNNNNNNNNNNNNNNNNNNNNNNNNNNNNNNNNNNNNNNNNNNNNNNNNNNNNNNNNNNNNNNNNNNNNNNNNNNNNNNNNNNNNNNNNNNNNNNNNNNNNNNNNNNNNNNNNNNNNNNNNNNNNNNNNNNNNNNNNNNNNNNNNNNNNNNNNNNNNNNNNNNNNNNNNNNNNNNNNNNNNNNNNNNNNNNNNNNNNNNNNNNNNNNNNNNNNNNNNNNNNNNNNNNNNNNNNNNNNNNNNNNNNNNNNNNNNNNNNNNNNNNNNNNNNNNNNNNNNNNNNNNNNNNNNNNNNNNNNNNNNNNNNNNNNNNNNNNNNNNNNNNNNNNNNNNNNNNNNNNNNNNNNNNNNNNNNNNNNNNNNNNNNNNNNNNNNNNNNNNNNNNNNNNNNNNNNNNNNNNNNNNNCGTTTATAACATACTTATTAATTTTGTTAGGTGTAGCATTTTTTACTCTATTAGAACGAAAAGCTCTTGGGTACTTTCAAATTCGGAAAGGCCCCAATAAATTAGGAATTATTGGTATTCCTCAACCCTTAGCAGATGCCCTAAAACTTTTTGTTAAAGAATGAATTACTCCCTCGTCCTCTAACTTCCTCCCTTTTATTATAACCCCAACAATCATACTTATCTTGGCCTTAAGAATATGACAACTATTCCCTTCTTTTATATCATCAACCCACCTAACATTAGGTATACTTTTGTTCTTATGTATTTCCTCATTAACCGTTTATACAACACTTATGGCAGGCTGATCATCAAACTCTAAATATGCTTTACTAGGAGCTATTCGAGCTATAGCTCAAACAATTTCTTATGAAGTAACTATAACTTTAATTATCATTTTTTACCTATTTATAGCAATACAAATAGATATTGTAAGAATTCGCATAACAAATATATCTGCCTGAGCAGTTATATTATTTTTACCTTTAAGAGCTATATGGTTAGCAGTTATTCTTGCAGAAACAAATCGAGCCCCCTTCGATTTCGCAGAAGNNNNNNNNNNNNNNNNNNNNNNNNNNNNNNNNNNNNNNNNNNNNNNNNNNNNNNNNNNNNNNNNNNNNNNNNNNNNNNNNNNNNNNNNNNNNNNNNNNNNNNNNNNNNNNNNNNNNNNNNNNNNNNNNNNNNNNNNNNNNNNNNNNNNNNNNNNNNNNNNNNNNNNNNNNNNNNNNNNNNNNNNNNNNNNNNNNNNNNNNNNNNNNNNNNNNNNNNNNNNNNNNNNNNNNNNNNNNNNNNNNNNNNNNNNNNNNNNNNNNNNNNNNN
Lasmigona_compressa_isolate_H2391 ----------------------------------------------------------------------------------------------------------------------------------------------------------------------------------------------------------------------------------------------------------------------------------------------------------------------------------------------------------------------------------------------------------------------------------------------------------------------------------------------------------------------------------------------------------------------------------------------------------------------------------------------------------------------------------------------------------NNNNNNNNNNNNNNNNNNNNNNNNNNNNNNNNNNNNNNNNNNNNNNNNNNNNNNNNNNNNNNNNNNNNNNNNNNNNNNNNNNNNNNNNNNNNNGTTAGGGGATGATCAATTATATAATGTGATTGTTACGGCTCACGCTTTTATAATAATTTTCTTTTTGGTAATGCCTATGATAATTGGTGGATTTGGTAATTGGCTTATTCCTTTAATAATTGGCGCTCCTGATATGGCTTTTCCTCGATTAAATAATTTAAGATTCTGGCTCCTTGTACCAGCTTTATTTTTACTATTAAGATCTTCATTGGTAGAAAGAGGTGTAGGAACTGGGTGAACAGTGTATCCTCCTTTGTCCGGAAATGTTGCTCATTCTGGGGCTTCGGTAGATTTAGCTATTTTCTCTTTACATCTTGCTGGTGCTTCATCAATTTTAGGTGCTATTAATTTTATTTCTACTGTTGGGAATATGCGGTCTCCTGGTTTGGTTGCTGAGCGAATTCCTTTATTTGTTTGGGCTGTCACAGTAACAGCTGTAATATTGGTTGCTGCTTTGCCAGTTTTAGCCGGTGCTATTACAATGCTTCTTACTGATCGTAATTTAAATACTTNNNNNNNNNNNNNNNNNNNNNNNNNNNNNNNNNNNNNNNNNNNNNNNNNNNNNNNNNNNNNNNNNNNNNNNNNNNNNNNNNNNNNNNNNNNNNNNNNNNNNNNNNNNNNNNNNNNNNNNNNNNNNNNNNNNNNNNNNNNNNNNNNNNNNNNNNNCGGAAAGGCCCCAATAAATTAGGAATTATTGGTATTCCTCAACCCTTAGCAGATGCCCTAAAACTTTTTGTTAAAGAATGAATTACTCCCTCGTCCTCTAACTTTCTCCCTTTTATTATAACCCCAACAATCATACTTATCTTGGCCTTAAGAATATGACAACTATTCCCTTCTTTTATATCATCAACCCACCTAACATTAGGTATACTTTTGTTCTTATGTATTTCCTCATTAACCGTTTATACAACACTTATGGCAGGCTGATCATCAAACTCTAAATATGCTTTACTAGGAGCTATTCGAGCTATAGCTCAAACAATTTCTTATGAAGTAACTATAACTTTAATTATCATTTTTTACCTATTTATAGCAATACAAATAGATATTGTAAGAATTCGCATAACAAATATATCTGCCTGAGCAGTTATATTATTTTTACCTTTAAGAGCTATATGGTTAGCAGTTATTCTTGCAGAAACAAATCGAGCCCCCTTCGATTTCGCAGAAGGAGAGTCAGAATTAGTTTCATGATTTAATATTGAATATGGAAGAGCTGGATTCGCCTTTTTATTCATAGCAGAGTACAGAAACATTCTAATAATAAGCCTTATAACTTCATGNNNNNNNNNNNNNNNNNNNNNNNNNNNNNNNNNNNNNNNNNNNNNNNNNNNNNNNNNNNNNNNNNNNNNNNNNNNNNNNNNNNNNNNNNNNNNNNNNNNNNNNNNNNNNNNNNNNNNNNNNNNNNNNNNNNNNNNNNNNNNNNNNNNNNNNNNNN
Lasmigona_compressa_isolate_H2969 ----------------------------------------------------------------------------------------------------------------------------------------------------------------------------------------------------------------------------------------------------------------------------------------------------------------------------------------------------------------------------------------------------------------------------------------------------------------------------------------------------------------------------------------------------------------------------------------------------------------------------------------------------------------------------------------------------------NNNNNNNNNNNNNNNNNNNNNNNNNNNNNNNNNNNNNNNNNNNNNNNNNNNNNNNNNNNNNNNNNNNNNNNNNNNNNNNNNNNNNNNNNNNNNGTTAGGGGATGATCAATTATATAATGTGATTGTTACGGCTCACGCTTTTATAATAATTTTCTTTTTGGTAATGCCTATGATAATTGGTGGATTTGGTAATTGGCTTATTCCTTTAATAATTGGCGCTCCTGATATGGCTTTTCCTCGATTAAATAATTTAAGATTCTGGCTCCTTGTACCAGCTTTATTTTTACTATTAAGATCTTCATTGGTAGAAAGAGGTGTAGGAACTGGGTGAACAGTGTATCCTCCTTTGTCCGGAAATGTTGCTCATTCTGGGGCTTCGGTAGATTTAGCTATTTTCTCTTTACATCTTGCTGGTGCTTCATCAATTTTAGGTGCTATTAATTTTATTTCTACTGTTGGGAATATGCGGTCTCCTGGTTTGGTTGCTGAGCGAATTCCTTTATTTGTTTGGGCTGTCACAGTAACAGCTGTAATATTGGTTGCTGCTTTGCCAGTTTTAGCCGGTGCTATTACAATGCTTCTTACTGATCGTAATTTAAATACTTNNNNNNNNNNNNNNNNNNNNNNNNNNNNNNNNNNNNNNNNNNNNNNNNNNNNNNNNNNNNNNNNNNNNNNNNNNNNNNNNNNNNNNNNNNNNNNNNNNNNNNNNNNNNNNNNNNNNNNNNNNNNNNNNNNNNNNNNNNNNNNNNNNNNNNNNNNCGGAAAGGCCCCAATAAATTAGGAATTATTGGTATTCCTCAACCCTTAGCAGATGCCCTAAAACTTTTTGTTAAAGAATGAATTACTCCCTCGTCCTCTAACTTTCTCCCTTTTATTATAACCCCAACAATCATACTTATCTTGGCCTTAAGAATATGACAACTATTCCCTTCTTTTATATCATCAACCCACCTAACATTAGGTATACTTTTGTTCTTATGTATTTCCTCATTAACCGTTTATACAACACTTATGGCAGGCTGATCATCAAACTCTAAATATGCTTTACTAGGAGCTATTCGAGCTATAGCTCAAACAATTTCTTATGAAGTAACTATAACTTTAATTATCATTTTTTACCTATTTATAGCAATACAAATAGATATTGTAAGAATTCGCATAACAAATATATCTGCCTGAGCAGTTATATTATTTTTACCTTTAAGAGCTATATGGTTAGCAGTTATTCTTGCAGAAACAAATCGAGCCCCCTTCGATTTCGCAGAAGGAGAGTCAGAATTAGTTTCAGGATTTAATATTGAATATGGAAGAGCTGGATTCGCCTTTTTATTCATAGCAGAGTACAGAAACATTCTAATAATAAGCCTTATAACTTCATGNNNNNNNNNNNNNNNNNNNNNNNNNNNNNNNNNNNNNNNNNNNNNNNNNNNNNNNNNNNNNNNNNNNNNNNNNNNNNNNNNNNNNNNNNNNNNNNNNNNNNNNNNNNNNNNNNNNNNNNNNNNNNNNNNNNNNNNNNNNNNNNNNNNNNNNNNNN
Lasmigona_compressa_isolate_H2972 ----------------------------------------------------------------------------------------------------------------------------------------------------------------------------------------------------------------------------------------------------------------------------------------------------------------------------------------------------------------------------------------------------------------------------------------------------------------------------------------------------------------------------------------------------------------------------------------------------------------------------------------------------------------------------------------------------------NNNNNNNNNNNNNNNNNNNNNNNNNNNNNNNNNNNNNNNNNNNNNNNNNNNNNNNNNNNNNNNNNNNNNNNNNNNNNNNNNNNNNNNNNNNNNGTTAGGGGATGATCAATTATATAATGTGATTGTTACGGCTCACGCTTTTATAATAATTTTCTTTTTGGTAATGCCTATGATAATTGGTGGATTTGGTAATTGGCTTATTCCTTTAATAATTGGCGCTCCTGATATGGCTTTTCCTCGATTAAATAATTTAAGATTCTGGCTCCTTGTACCAGCTTTATTTTTACTATTAAGATCTTCATTGGTAGAAAGAGGTGTAGGAACTGGGTGAACAGTGTATCCTCCTTTGTCCGGAAATGTTGCTCATTCTGGGGCTTCGGTAGATTTAGCTATTTTCTCTTTACATCTTGCTGGTGCTTCATCAATTTTAGGTGCTATTAATTTTATTTCTACTGTTGGGAATATGCGGTCTCCTGGTTTGGTTGCTGAGCGAATTCCTTTATTTGTTTGGGCTGTCACAGTAACAGCTGTAATATTGGTTGCTGCTTTGCCAGTTTTAGCCGGTGCTATTACAATGCTTCTTACTGATCGTAATTTAAATACTTNNNNNNNNNNNNNNNNNNNNNNNNNNNNNNNNNNNNNNNNNNNNNNNNNNNNNNNNNNNNNNNNNNNNNNNNNNNNNNNNNNNNNNNNNNNNNNNNNNNNNNNNNNNNNNNNNNNNNNNNNNNNNNNNNNNNNNNNNNNNNNNNNNNNNNNNNNCGGAAAGGCCCCAATAAATTAGGAATTATTGGTATTCCTCAACCCTTAGCAGATGCCCTAAAACTTTTTGTTAAAGAATGAATTACTCCCTCGTCCTCTAACTTTCTCCCTTTTATTATAACCCCAACAATCATACTTATCTTGGCCTTAAGAATATGACAACTATTCCCTTCTTTTATATCATCAACCCACCTAACATTAGGTATACTTTTGTTCTTATGTATTTCCTCATTAACCGTTTATACAACACTTATGGCAGGCTGATCATCAAACTCTAAATATGCTTTACTAGGAGCTATTCGAGCTATAGCTCAAACAATTTCTTATGAAGTAACTATAACTTTAATTATCATTTTTTACCTATTTATAGCAATACAAATAGATATTGTAAGAATTCGCATAACAAATATATCTGCCTGAGCAGTTATATTATTTTTACCTTTAAGAGCTATATGGTTAGCAGTTATTCTTGCAGAAACAAATCGAGCCCCCTTCGATTTCGCAGAAGGAGAGTCAGAATTAGTTTCAGGATTTAATATTGAATATGGAAGAGCTGGATTCGCCTTTTTATTCATAGCAGAGTACAGAAACATTCTAATAATAAGCCTTATAACTTCATGNNNNNNNNNNNNNNNNNNNNNNNNNNNNNNNNNNNNNNNNNNNNNNNNNNNNNNNNNNNNNNNNNNNNNNNNNNNNNNNNNNNNNNNNNNNNNNNNNNNNNNNNNNNNNNNNNNNNNNNNNNNNNNNNNNNNNNNNNNNNNNNNNNNNNNNNNNN
Lasmigona_compressa_isolate_H2974 ----------------------------------------------------------------------------------------------------------------------------------------------------------------------------------------------------------------------------------------------------------------------------------------------------------------------------------------------------------------------------------------------------------------------------------------------------------------------------------------------------------------------------------------------------------------------------------------------------------------------------------------------------------------------------------------------------------NNNNNNNNNNNNNNNNNNNNNNNNNNNNNNNNNNNNNNNNNNNNNNNNNNNNNNNNNNNNNNNNNNNNNNNNNNNNNNNNNNNNNNNNNNNNNGTTAGGGGATGATCAATTATATAATGTGATTGTTACGGCTCACGCTTTTATAATAATTTTCTTTTTGGTAATGCCTATGATAATTGGTGGATTTGGTAATTGGCTTATTCCTTTAATAATTGGCGCTCCTGATATGGCTTTTCCTCGATTAAATAATTTAAGATTCTGGCTCCTTGTACCAGCTTTATTTTTACTATTAAGATCTTCATTGGTAGAAAGAGGTGTAGGAACTGGGTGAACAGTGTATCCTCCTTTGTCCGGAAATGTTGCTCATTCTGGGGCTTCGGTAGATTTAGCTATTTTCTCTTTACATCTTGCTGGTGCTTCATCAATTTTAGGTGCTATTAATTTTATTTCTACTGTTGGGAATATGCGGTCTCCTGGTTTGGTTGCTGAGCGAATTCCTTTNNNNNNNNNNNNNNNNNNNNNNNNNNNNNNNNNNNNNNNNNNNNNNNNNNNNNNNNNNNNNNNNNNNNNNNNNNNNNNNNNNNNNNNNNNNNNNNNNNNNNNNNNNNNNNNNNNNNNNNNNNNNNNNNNNNNNNNNNNNNNNNNNNNNNNNNNNNNNNNNNNNNNNNNNNNNNNNNNNNNNNNNNNNNNNNNNNNNNNNNNNNNNNNNNNNNNNNNNNNNNNNNNNNNNNNNNNNNNNNNNNNNNNNNNNNNNNNNNNCGGAAAGGCCCCAATAAATTAGGAATTATTGGTATTCCTCAACCCTTAGCAGATGCCCTAAAACTTTTTGTTAAAGAATGAATTACTCCCTCGTCCTCTAACTTTCTCCCTTTTATTATAACCCCAACAATCATACTTATCTTGGCCTTAAGAATATGACAACTATTCCCTTCTTTTATATCATCAACCCACCTAACATTAGGTATACTTTTGTTCTTATGTATTTCCTCATTAACCGTTTATACAACACTTATGGCAGGCTGATCATCAAACTCTAAATATGCTTTACTAGGAGCTATTCGAGCTATAGCTCAAACAATTTCTTATGAAGTAACTATAACTTTAATTATCATTTTTTACCTATTTATAGCAATACAAATAGATATTGTAAGAATTCGCATAACAAATATATCTGCCTGAGCAGTTATATTATTTTTACCTTTAAGAGCTATATGGTTAGCAGTTATTCTTGCAGAAACAAATCGAGCCCCCTTCGATTTCGCAGAAGGAGAGTCAGAATTAGTTTCATGATTTAATATTGAATATGGAAGAGCTGGATTCGCCTTTTTATTCATAGCAGAGTACAGAAACATTCTAATAATAAGCCTTATAACTTCATGNNNNNNNNNNNNNNNNNNNNNNNNNNNNNNNNNNNNNNNNNNNNNNNNNNNNNNNNNNNNNNNNNNNNNNNNNNNNNNNNNNNNNNNNNNNNNNNNNNNNNNNNNNNNNNNNNNNNNNNNNNNNNNNNNNNNNNNNNNNNNNNNNNNNNNNNNNN
Lasmigona_compressa_isolate_H2975 ----------------------------------------------------------------------------------------------------------------------------------------------------------------------------------------------------------------------------------------------------------------------------------------------------------------------------------------------------------------------------------------------------------------------------------------------------------------------------------------------------------------------------------------------------------------------------------------------------------------------------------------------------------------------------------------------------------NNNNNNNNNNNNNNNNNNNNNNNNNNNNNNNNNNNNNNNNNNNNNNNNNNNNNNNNNNNNNNNNNNNNNNNNNNNNNNNNNNNNNNNNNNNNNGTTAGGGGATGATCAATTATATAATGTGATTGTTACGGCTCACGCTTTTATAATAATTTTCTTTTTGGTAATGCCTATGATAATTGGTGGATTTGGTAATTGGCTTATTCCTTTAATAATTGGCGCTCCTGATATGGCTTTTCCTCGATTAAATAATTTAAGATTCTGGCTCCTTGTACCAGCTTTATTTTTACTATTAAGATCTTCATTGGTAGAAAGAGGTGTAGGAACTGGGTGAACAGTGTATCCTCCTTTGTCCGGAAATGTTGCTCATTCTGGGGCTTCGGTAGATTTAGCTATTTTCTCTTTACATCTTGCTGGTGCTTCATCAATTTTAGGTGCTATTAATTTTATTTCTACTGTTGGAAATATGCGGTCTCCTGGTTTGGTTGCTGAGCGAATCCTTTTNNNNNNNNNNNNNNNNNNNNNNNNNNNNNNNNNNNNNNNNNNNNNNNNNNNNNNNNNNNNNNNNNNNNNNNNNNNNNNNNNNNNNNNNNNNNNNNNNNNNNNNNNNNNNNNNNNNNNNNNNNNNNNNNNNNNNNNNNNNNNNNNNNNNNNNNNNNNNNNNNNNNNNNNNNNNNNNNNNNNNNNNNNNNNNNNNNNNNNNNNNNNNNNNNNNNNNNNNNNNNNNNNNNNNNNNNNNNNNNNNNNNNNNNNNNNNNNNNNCGGAAAGGCCCCAATAAATTAGGAATTATTGGTATTCCTCAACCCTTAGCAGATGCCCTAAAACTTTTTGTTAAAGAATGAATTACTCCCTCGTCCTCTAACTTTCTCCCTTTTATTATAACCCCAACAATCATACTTATCTTGGCCTTAAGAATATGACAACTATTCCCTTCTTTTATATCATCAACCCACCTAACATTAGGTATACTTTTGTTCTTATGTATTTCCTCATTAACCGTTTATACAACACTTATGGCAGGCTGATCATCAAACTCTAAATATGCTTTACTAGGAGCTATTCGAGCTATAGCTCAAACAATTTCTTATGAAGTAACTATAACTTTAATTATCATTTTTTACCTATTTATAGCAATACAAATAGATATTGTAAGAATTCGCATAACAAATATATCTGCCTGAGCAGTTATATTATTTTTACCTTTAAGAGCTATATGGTTAGCAGTTATTCTTGCAGAAACAAATCGAGCCCCCTTCGATTTCGCAGAAGGAGAGTCAGAATTAGTTTCAGGATTTAATATTGAATATGGAAGAGCTGGATTCGCCTTTTTATTCATAGCAGAGTACAGAAACATTCTAATAATAAGCCTTATAACTTCATGNNNNNNNNNNNNNNNNNNNNNNNNNNNNNNNNNNNNNNNNNNNNNNNNNNNNNNNNNNNNNNNNNNNNNNNNNNNNNNNNNNNNNNNNNNNNNNNNNNNNNNNNNNNNNNNNNNNNNNNNNNNNNNNNNNNNNNNNNNNNNNNNNNNNNNNNNNN
Lasmigona_compressa_isolate_H2976 ----------------------------------------------------------------------------------------------------------------------------------------------------------------------------------------------------------------------------------------------------------------------------------------------------------------------------------------------------------------------------------------------------------------------------------------------------------------------------------------------------------------------------------------------------------------------------------------------------------------------------------------------------------------------------------------------------------NNNNNNNNNNNNNNNNNNNNNNNNNNNNNNNNNNNNNNNNNNNNNNNNNNNNNNNNNNNNNNNNNNNNNNNNNNNNNNNNNNNNNNNNNNNNNGTTAGGGGATGATCAATTATATAATGTGATTGTTACGGCTCACGCTTTTATAATAATTTTCTTTTTGGTAATGCCTATGATAATTGGTGGATTTGGTAATTGGCTTATTCCTTTAATAATTGGCGCTCCTGATATGGCTTTTCCTCGATTAAATAATTTAAGATTCTGGCTCCTTGTACCAGCTTTATTTTTACTATTAAGATCTTCATTGGTAGAAAGAGGTGTAGGAACTGGGTGAACAGTGTATCCTCCTTTGTCCGGAAATGTTGCTCATTCTGGGGCTTCGGTAGATTTAGCTATTTTCTCTTTACATCTTGCTGGTGCTTCATCAATTTTAGGTGCTATTAATTTTATTTCTACTGTTGGGAATATGCGGTCTCCTGGTTTGGTTGCTGAGCGAATTCCTTTATTTGTTTGGGCTGTCACAGTAACAGCTGTAATATTGGTTGCTGCTTTGCCAGTTTTAGCCGGTGCTATTACAATGCTTCTTACTGATCGTAATTTAAATACTTNNNNNNNNNNNNNNNNNNNNNNNNNNNNNNNNNNNNNNNNNNNNNNNNNNNNNNNNNNNNNNNNNNNNNNNNNNNNNNNNNNNNNNNNNNNNNNNNNNNNNNNNNNNNNNNNNNNNNNNNNNNNNNNNNNNNNNNNNNNNNNNNNNNNNNNNNNCGGAAAGGCCCCAATAAATTAGGAATTATTGGTATTCCTCAACCCTTAGCAGATGCCCTAAAACTTTTTGTTAAAGAATGAATTACTCCCTCGTCCTCTAACTTTCTCCCTTTTATTATAACCCCAACAATCATACTTATCTTGGCCTTAAGAATATGACAACTATTCCCTTCTTTTATATCATCAACCCACCTAACATTAGGTATACTTTTGTTCTTATGTATTTCCTCATTAACCGTTTATACAACACTTATGGCAGGCTGATCATCAAACTCTAAATATGCTTTACTAGGAGCTATTCGAGCTATAGCTCAAACAATTTCTTATGAAGTAACTATAACTTTAATTATCATTTTTTACCTATTTATAGCAATACAAATAGATATTGTAAGAATTCGCATAACAAATATATCTGCCTGAGCAGTTATATTATTTTTACCTTTAAGAGCTATATGGTTAGCAGTTATTCTTGCAGAAACAAATCGAGCCCCCTTCGATTTCGCAGAAGGAGAGTCAGAATTAGTTTCAGGATTTAATATTGAATATGGAAGAGCTGGATTCGCCTTTTTATTCATAGCAGAGTACAGAAACATTCTAATAATAAGCCTTATAACTTCATGNNNNNNNNNNNNNNNNNNNNNNNNNNNNNNNNNNNNNNNNNNNNNNNNNNNNNNNNNNNNNNNNNNNNNNNNNNNNNNNNNNNNNNNNNNNNNNNNNNNNNNNNNNNNNNNNNNNNNNNNNNNNNNNNNNNNNNNNNNNNNNNNNNNNNNNNNNN
Lasmigona_compressa_isolate_H3093 ----------------------------------------------------------------------------------------------------------------------------------------------------------------------------------------------------------------------------------------------------------------------------------------------------------------------------------------------------------------------------------------------------------------------------------------------------------------------------------------------------------------------------------------------------------------------------------------------------------------------------------------------------------------------------------------------------------NNNNNNNNNNNNNNNNNNNNNNNNNNNNNNNNNNNNNNNNNNNNNNNNNNNNNNNNNNNNNNNNNNNNNNNNNNNNNNNNNNNNNNNNNNNNNGTTAGGGGATGATCAATTATATAATGTGATTGTTACGGCTCACGCTTTTATAATAATTTTCTTTTTGGTAATGCCTATGATAATTGGTGGATTTGGTAATTGGCTTATTCCTTTAATAATTGGCGCTCCTGATATGGCTTTTCCTCGATTAAATAATTTAAGATTCTGGCTCCTTGTACCAGCTTTATTTTTACTATTAAGATCTTCATTGGTAGAAAGAGGTGTAGGAACTGGGTGAACAGTGTATCCTCCTTTGTCCGGAAATGTTGCTCATTCTGGGGCTTCGGTAGATTTAGCTATTTTCTCTTTACATCTTGCTGGTGCTTCATCAATTTTAGGTGCTATTAATTTTATTTCTACTGTTGGGAATATGCGGTCTCCTGGTTTGGTTGCTGAGCGAATTCCTTTATTTGTTTGGGCTGTCACAGTAACAGCTGTAATATTGGTTGCTGCTTTGCCAGTTTTAGCCGGTGCTATTACAATGCTTCTTACTGATCGTAATTTAAATACTTNNNNNNNNNNNNNNNNNNNNNNNNNNNNNNNNNNNNNNNNNNNNNNNNNNNNNNNNNNNNNNNNNNNNNNNNNNNNNNNNNNNNNNNNNNNNNNNNNNNNNNNNNNNNNNNNNNNNNNNNNNNNNNNNNNNNNNNNNNNNNNNNNNNNNNNNNNCGGAAAGGCCCCAATAAATTAGGAATTATTGGTATTCCTCAACCCTTAGCAGATGCCCTAAAACTTTTTGTTAAAGAATGAATTACTCCCTCGTCCTCTAACTTTCTCCCTTTTATTATAACCCCAACAATCATACTTATCTTGGCCTTAAGAATATGACAACTATTCCCTTCTTTTATATCATCAACCCACCTAACATTAGGTATACTTTTGTTCTTATGTATTTCCTCATTAACCGTTTATACAACACTTATGGCAGGCTGATCATCAAACTCTAAATATGCTTTACTAGGAGCTATTCGAGCTATAGCTCAAACAATTTCTTATGAAGTAACTATAACTTTAATTATCATTTTTTACCTATTTATAGCAATACAAATAGATATTGTAAGAATTCGCATAACAAATATATCTGCCTGAGCAGTTATATTATTTTTACCTTTAAGAGCTATATGGTTAGCAGTTATTCTTGCAGAAACAAATCGAGCCCCCTTCGATTTCGCAGAAGGAGAGTCAGAATTAGTTTCAGGATTTAATATTGAATATGGAAGAGCTGGATTCGCCTTTTTATTCATAGCAGAGTACAGAAACATTCTAATAATAAGCCTTATAACTTCATGNNNNNNNNNNNNNNNNNNNNNNNNNNNNNNNNNNNNNNNNNNNNNNNNNNNNNNNNNNNNNNNNNNNNNNNNNNNNNNNNNNNNNNNNNNNNNNNNNNNNNNNNNNNNNNNNNNNNNNNNNNNNNNNNNNNNNNNNNNNNNNNNNNNNNNNNNNN
Lasmigona_compressa_NC_015481 ----------------------------------------------------------------------------------------------------------------------------------------------------------------------------------------------------------------------------------------------------------------------------------------------------------------------------------------------------------------------------------------------------------------------------------------------------------------------------------------------------------------------------------------------------------------------------------------------------------------------------------------------------------------------------------------------------------TACTTTGTATTTGTTATTTGCTTTGTGGTCTGGTTTAATTGGATTAGCTTTAAGGCTTTTGATTCGAGCTGAGTTAGGTCAACCAGGAAGGTTGTTAGGGGATGATCAATTATATAATGTGATTGTTACGGCTCACGCTTTTATAATAATTTTCTTTTTGGTAATGCCTATGATAATTGGTGGATTTGGTAATTGGCTTATTCCTTTAATAATTGGCGCTCCTGATATGGCTTTTCCTCGATTAAATAATTTAAGATTCTGGCTCCTTGTACCAGCTTTATTTTTACTATTAAGATCTTCATTGGTAGAAAGAGGTGTAGGAACTGGGTGAACAGTGTATCCTCCTTTGTCCGGAAATGTTGCTCATTCTGGGGCTTCGGTAGATTTAGCTATTTTCTCTTTACATCTTGCTGGTGCTTCATCAATTTTAGGTGCTATTAATTTTATTTCTACTGTTGGGAATATGCGGTCTCCTGGTTTGGTTGCTGAGCGAATTCCTTTATTTGTTTGGGCTGTCACAGTAACAGCTGTAATATTGGTTGCTGCTTTGCCAGTTTTAGCCGGTGCTATTACAATGCTTCTTACTGATCGTAATTTAAATACTTCGTTTTTTGACCCTACGGGAGGGGGTGACCCTATTTTGTATATACATTTGTTTCTCAGCATCTAATCTCTACGTTTATAACATACTTATTAATTTTGTTAGGTGTAGCATTTTTTACTCTATTAGAACGAAAAGCTCTTGGGTACTTTCAAATTCGGAAAGGCCCCAATAAATTAGGAATTATTGGTATTCCTCAACCCTTAGCAGATGCCCTAAAACTTTTTGTTAAAGAATGAATTACTCCCTCGTCCTCTAACTTTCTCCCTTTTATTATAACCCCAACAATCATACTTATCTTGGCCTTAAGAATATGACAACTATTCCCTTCTTTTATATCATCAACCCACCTAACATTAGGTATACTTTTGTTCTTATGTATTTCCTCATTAACCGTTTATACAACACTTATGGCAGGCTGATCATCAAACTCTAAATATGCTTTACTAGGAGCTATTCGAGCTATAGCTCAAACAATTTCTTATGAAGTAACTATAACTTTAATTATCATTTTTTACCTATTTATAGCAATACAAATAGATATTGTAAGAATTCGCATAACAAATATATCTGCCTGAGCAGTTATATTATTTTTACCTTTAAGAGCTATATGGTTAGCAGTTATTCTTGCAGAAACAAATCGAGCCCCCTTCGATTTCGCAGAAGGAGAGTCAGAATTAGTTTCAGGATTTAATATTGAATATGGAAGAGCTGGATTCGCCTTTTTATTCATAGCAGAGTACAGAAACATTCTAATAATAAGCCTTATAACTTCATGCCTACTGACAAGTACACTAATTATATCAATCCCAGTAGCTATTATTTTCCTTTGAGCTCGAGCAAGCTTACCACGCTACCGATATGATCTTCTAATAGCGATAGCCTGAAAATCATTCTTACCTTTAAGGTTAGCTATTTTAATAGCTTTAAGAC
Lasmigona_costata ----------------------------------------------------------------------------------------------------------------------------------------------------------------------------------------------------------------------------------------------------------------------------------------------------------------------------------------------------------------------------------------------------------------------------------------------------------------------------------------------------------------------------------------------------------------------------------------------------------------------------------------------------------------------------------------------------------NNNNNNNNNNNNNNNNNNNNNNNNNNNNNNNNNNNNNNNNNNNNNNNNNNNNNNNNNNNNNNNNNNNNNNNNNNNNNNNNNNNNNNNNNNNNNNNNNNNNNNNNNNNNNNNNNNNNNNNNNNNNNNNNNNNNNNNNNNNNNNNNNNNNNNNNNNNNNNNNNNNNNNNNNNNNNNNNNNNNNNNNNNNNNNNNNNNNNNNNNNNNNNNNNNNNNNNNNNNNNNNNNNNNNNNNNNNNNNNNNNNNNNNNNNNNNNNNNNNNNNNNNNNNNNNNNNNNNNNNNNNNNNNNNNNNNNNNNNNNNNNNNNNNNNNNNNNNNNNNNNNNNNNNNNNNNNNNNNNNNNNNNNNNNNNNNNNNNNNNNNNNNNNNNNNNNNNNNNNNNNNNNNNNNNNNNNNNNNNNNNNNNNNNNNNNNNNNNNNNNNNNNNNNNNNNNNNNNNNNNNNNNNNNNNNNNNNNNNNNNNNNNNNNNNNNNNNNNNNNNNNNNNNNNNNNNNNNNNNNNNNNNNNNNNNNNNNNNNNNNNNNNNNNNNNNNNNNNNNNNNNNNNNNNNNNNNNNNNNNNNNNNNNNNNNNNNNNNNNNNNNNNNNNNNNNNNNNNNNNNNNNNNNNNNNNNNNNNNNNNNNNNNNNNNNNNNNNNNNNNNNNNNNNNNNNNNNNNNNNNNNNNNNNNNNNNNNNCCTTTATTACATACCTATTAATTTTACTGGCTGTAGCATTTTTTACTTTATTAGAACGAAAAGCTCTTGGGTATTTCCAGATTCGAAAAGGCCCCAATAAGTTAGGAATCATTGGCATCCCTCAACCTTTGGCAGATGCCCTAAAACTCTTTGTGAAGGAATGAATTACCCCTATGTCTTCCAACTCACTCCCCTTTATCTTAACCCCAACAGCTATACTTATCTTAGCTTTAAGAATATGACAACTATTCCCCTCTTTTATAGTATCAACCCAACTCAAATTAGGTATACTCCTGTTTTTATGCATCTCTTCATTAGCTGTTTACACAACCCTTATAGCAGGCTGATCATCAAACTCTAAATATGCACTACTCGGTGCCATTCGAGCTATAGCCCAAACAATTTCTTATGAAGTAACTATAACCTTAATAATTATTTTTTACCTATTTTTAACTATACAGATAGATATTGTAAGAATTCGCATGATAAATATATCTATATGAGCAGTCGCCTTATTCCTTCCCTTAAGGGTTATGTGGTTAGCGGTTATTTTAGCAGAAACAAACCGAGCCCCATTCGATTTTGCAGAAGNNNNNNNNNNNNNNNNNNNNNNNNNNNNNNNNNNNNNNNNNNNNNNNNNNNNNNNNNNNNNNNNNNNNNNNNNNNNNNNNNNNNNNNNNNNNNNNNNNNNNNNNNNNNNNNNNNNNNNNNNNNNNNNNNNNNNNNNNNNNNNNNNNNNNNNNNNNNNNNNNNNNNNNNNNNNNNNNNNNNNNNNNNNNNNNNNNNNNNNNNNNNNNNNNNNNNNNNNNNNNNNNNNNNNNNNNNNNNNNNNNNNNNNNNNNNNNNNNNNNNNNNNNN
Lasmigona_costata_isolate_BM17261 ----------------------------------------------------------------------------------------------------------------------------------------------------------------------------------------------------------------------------------------------------------------------------------------------------------------------------------------------------------------------------------------------------------------------------------------------------------------------------------------------------------------------------------------------------------------------------------------------------------------------------------------------------------------------------------------------------------NNNNNNNNNNNNNNNNNNNNNNNNNNNNNNNNNNNNNNNNNNNNNNNNNNNNNNNNNNNNNNNNNNNNNNNNNNNNNNNNNNNNNNNNNNNNNNNNNNNNNNNNNNNNNNNNNNNNNNNNNNNNNNNNNNNNNNNNNNNNNNNNNNNNNNNNNNNNNNNNNNNNNNNNNNNNNNNNNNNNNNNNNNNNNNNNNNNNNNNNNNNNNNNNNNNNNNNNNNNNNNNNNNNNNNNNNNNNNNNNNNNNNNNNNNNNNNNNNNNNNNNNNNNNNNNNNNNNNNNNNNNNNNNNNNNNNNNNNNNNNNNNNNNNNNNNNNNNNNNNNNNNNNNNNNNNNNNNNNNNNNNNNNNNNNNNNNNNNNNNNNNNNNNNNNNNNNNNNNNNNNNNNNNNNNNNNNNNNNNNNNNNNNNNNNNNNNNNNNNNNNNNNNNNNNNNNNNNNNNNNNNNNNNNNNNNNNNNNNNNNNNNNNNNNNNNNNNNNNNNNNNNNNNNNNNNNNNNNNNNNNNNNNNNNNNNNNNNNNNNNNNNNNNNNNNNNNNNNNNNNNNNNNNNNNNNNNNNNNNNNNNNNNNNNNNNNNNNNNNNNNNNNNNNNNNNNNNNNNNNNNNNNNNNNNNNNNNNNNNNNNNNNNNNNNNNNNNNNNNNNNNNNNNNNNNNNNNNNNNNNNNNNNNNNNNNNNNNNNNNNATTACATACCTATTAATTTTACTGGCTGTAGCATTTTTTACTTTATTAGAACGAAAAGCTCTTGGGTATTTCCAGATTCGAAAAGGTCCCAATAAGTTAGGAATCATTGGCATCCCTCAACCTTTAGCAGATGCCCTAAAACTCTTTGTGAAGGAATGAATTACCCCTATATCTTCCAACTCACTCCCCTTTATCTTAACCCCAACAGCTATACTTATCTTAGCTTTAAGAATATGACAACTATTCCCCTCTTTTATAGTATCAACCCAACTCAGATTAGGCATACTCCTGTTTTTATGCATCTCTTCATTAGCCGTTTACACAACCCTTATAGCAGGTTGATCATCAAACTCTAAATATGCACTACTCGGTGCCATTCGAGCTATAGCCCAAACAATTTCTTACGAAGTAACTATAACCTTAATAATTATTTTTTACCTATTTTTAACCATACAGATAGATATCGTAAGAATTCGCATGATAAATATATCTATATGAGCAATCGCCTTATTCCTTCCCTTAAGGGTTATGTGATTAGCGGTTATTTTAGCAGAAACAAACCGAGCCCCATTCGATTTTGCAGAAGNNNNNNNNNNNNNNNNNNNNNNNNNNNNNNNNNNNNNNNNNNNNNNNNNNNNNNNNNNNNNNNNNNNNNNNNNNNNNNNNNNNNNNNNNNNNNNNNNNNNNNNNNNNNNNNNNNNNNNNNNNNNNNNNNNNNNNNNNNNNNNNNNNNNNNNNNNNNNNNNNNNNNNNNNNNNNNNNNNNNNNNNNNNNNNNNNNNNNNNNNNNNNNNNNNNNNNNNNNNNNNNNNNNNNNNNNNNNNNNNNNNNNNNNNNNNNNNNNNNNNNNNNNN
Lasmigona_costata_isolate_Flutedshell1 ----------------------------------------------------------------------------------------------------------------------------------------------------------------------------------------------------------------------------------------------------------------------------------------------------------------------------------------------------------------------------------------------------------------------------------------------------------------------------------------------------------------------------------------------------------------------------------------------------------------------------------------------------------------------------------------------------------TACTTTGTACTTGTTATTAGCTTTGTGGTCTGGTTTAATCGGGTTGGCGTTGAGGCTTTTAATTCGAGCTGAGTTAGGTCAACCAGGTAGGTTACTAGGGGATGATCAGTTGTATAATGTTATTGTTACAGCTCATGCTTTTATAATAATTTTTTTTTTGGTAATACCTATAATAATTGGTGGATTTGGTAATTGGCTTATTCCTTTGATGATTGGTGCTCCTGACATAGCCTTTCCTCGACTTAATAATTTAAGATTTTGGCTTCTTGTGCCTGCTTTGTTTTTATTATTGACGTCTTCATTGGTGGAGAGGGGTGTTGGTACTGGTTGGACAGTGTATCCTCCCTTATCAGGGAATGTTGCTCATTCTGGGGCTTCGGTGGATTTGGCTATTTTTTCTTTGCATCTTGCTGGTGCCTCATCAATTTTAGGCGCTGTTAATTTTATTTCTACTGTTGGGAATATGCGATCTCCGGGTTTAATCGCTGAACGAATTCCTTTATTCGTTTGGGCTGTTACTGTAACAGCCGTTCTATTGGTTGCTGCCTTACCGGTTTTGGCTGGTGCTATTACGATGTTACTTACAGATCGTAATCTAAATACTTCATTTTTCGACCCTATTGGGGGGGGTGATCCTATTTTATATATACACTTGTTTNNNNNNNNNNNNNNNNNNNNNNNNNNNNNNNNNNNNNNNNNNNNNNNNNNNNNNNNNNNNNNNNNNNNNNNNNNNNNNNNNNNNNNNNNNNNNNNNNNNNNNNNNNNNNNNNNNNNNNNNNNNNNNNNNNNNNNNNNNNNNNNNNNNNNNNNNNNNNNNNNNNNNNNNNNNNNNNNNNNNNNNNNNNNNNNNNNNNNNNNNNNNNNNNNNNNNNNNNNNNNNNNNNNNNNNNNNNNNNNNNNNNNNNNNNNNNNNNNNNNNNNNNNNNNNNNNNNNNNNNNNNNNNNNNNNNNNNNNNNNNNNNNNNNNNNNNNNNNNNNNNNNNNNNNNNNNNNNNNNNNNNNNNNNNNNNNNNNNNNNNNNNNNNNNNNNNNNNNNNNNNNNNNNNNNNNNNNNNNNNNNNNNNNNNNNNNNNNNNNNNNNNNNNNNNNNNNNNNNNNNNNNNNNNNNNNNNNNNNNNNNNNNNNNNNNNNNNNNNNNNNNNNNNNNNNNNNNNNNNNNNNNNNNNNNNNNNNNNNNNNNNNNNNNNNNNNNNNNNNNNNNNNNNNNNNNNNNNNNNNNNNNNNNNNNNNNNNNNNNNNNNNNNNNNNNNNNNNNNNNNNNNNNNNNNNNNNNNNNNNNNNNNNNNNNNNNNNNNNNNNNNNNNNNNNNNNNNNNNNNNNNNNNNNNNNNNNNNNNNNNNNNNNNNNNNNNNNNNNNNNNNNNNNNNNNNNNNNNNNNNNNNNNNNNNNNNNNNNNNNNNNNNNNNNNNNNNNNNNNNNNNNNNNNNNNNNNNNNNNNNNNNNNNNNNNNNNNNNNNNNNNNNNNNNNNNNNNNNNNNNNNNNNNNNNNNNNNNNNNNNNNNNNNNNNNNNNNNNNNNNNNNNNNNNNNNNNNN
Lasmigona_costata_isolate_H2922 ----------------------------------------------------------------------------------------------------------------------------------------------------------------------------------------------------------------------------------------------------------------------------------------------------------------------------------------------------------------------------------------------------------------------------------------------------------------------------------------------------------------------------------------------------------------------------------------------------------------------------------------------------------------------------------------------------------NNNNNNNNNNNNNNNNNNNNNNNNNNNNNNNNNNNNNNNNNNNNNNNNNNNNNNNNNNNNNNNNNNNNNNNNNNNNNNNNNNNNNNNNNNNNNACTAGGGGATGATCAGTTGTATAATGTTATTGTTACAGCTCATGCTTTTATAATAATTTTTTTTTTGGTAATACCTATAATAATTGGTGGGTTTGGTAATTGGCTTATTCCTTTGATGATTGGTGCTCCTGACATAGCCTTTCCTCGGCTTAATAATTTAAAATTTTGGCTTCTTGTGCCTGCTTTGTTTTTATTATTGACGTCTTCATTGGTGGAGAGGGGTGTTGGTACCGGTTGGACAGTGTATCCTCCCTTATCAGGGAATGTTGCTCATTCTGGGGCTTCGGTGGATTTGGCTATTTTTTCTTTGCATCTTGCTGGTGCCTCATCAATTTTAGGCGCTGTTAATTTTATTTCTACTGTTGGGGATATGCGATCTCCGGGTTTAATCGCTGAACGAATTCCTTTATTCTTTTGGGCTGTTACTGGAACAGCCGTTCTATTGGTTGCTGCTTTACCGGTTTTAGCTGGTGCTATTACGATGTTACTTACAGATCNNNNNNNNNNNNNNNNNNNNNNNNNNNNNNNNNNNNNNNNNNNNNNNNNNNNNNNNNNNNNNNNNNNNNNNNNNNNNNNNNNNNNNNNNNNNNNNNNNNNNNNNNNNNNNNNNNNNNNNNNNNNNNNNNNNNNNNNNNNNNNNNNNNNNNNNNNNNNNNNNNNNNNNNNCGAAAAGGCCCCAATAAGTTAGGAATCATTGGCATCCCTCAACCTTTGGCAGATGCCCTAAAACTCTTTGTGAAGGAATGAATTACCCCTATGTCTTCCAACTCACTCCCCTTTATCTTAACCCCAACAGCTATACTTATCTTAGCTTTAAGAATATGACAACTATTCCCCTCTTTTATAGTATCAACCCAACTCAAATTAGGTATACTCCTGTTTTTATGCATCTCTTCATTAGCCGTTTACACAACCCTTATAGCAGGCTGATCATCAAACTCTAAATATGCACTACTCGGTGCCATTCGAGCTATAGCCCAAACAATTTCTTATGAAGTAACTATAACCTTAATAATTATTTTTTACCTATTTTTAACTATACAGATAGATATTGTAAGAATTCGCATGATAAATATATCTATATGAGCAGTCGCCTTATTCCTTCCCTTAAGGGTTATGTGGTTAGCGGTTATTTTAGCAGAAACAAACCGAGCCCCATTCGATTTTGCAGAAGGAGAATCAGAATTAGTCTCAGGATTCAACGTTGAATATGGAAGAGCTGGGTTTGCCTTTTTATTTATAGCAGAGTACAGAAACATCCTAATAATAAGCCTTATGACTTCATGNNNNNNNNNNNNNNNNNNNNNNNNNNNNNNNNNNNNNNNNNNNNNNNNNNNNNNNNNNNNNNNNNNNNNNNNNNNNNNNNNNNNNNNNNNNNNNNNNNNNNNNNNNNNNNNNNNNNNNNNNNNNNNNNNNNNNNNNNNNNNNNNNNNNNNNNNNN
Lasmigona_costata_isolate_H2923 ----------------------------------------------------------------------------------------------------------------------------------------------------------------------------------------------------------------------------------------------------------------------------------------------------------------------------------------------------------------------------------------------------------------------------------------------------------------------------------------------------------------------------------------------------------------------------------------------------------------------------------------------------------------------------------------------------------NNNNNNNNNNNNNNNNNNNNNNNNNNNNNNNNNNNNNNNNNNNNNNNNNNNNNNNNNNNNNNNNNNNNNNNNNNNNNNNNNNNNNNNNNNNNNACTAGGGGATGATCAGTTGTATAATGTTATTGTTACAGCTCATGCTTTTATAATAATTTTTTTTTTGGTAATACCTATAATAATTGGTGGGTTTGGTAATTGGCTTATTCCTTTGATGATTGGTGCTCCTGACATAGCCTTTCCTCGGCTTAATAATTTAAGATTTTGGCTTCTTGTGCCTGCTTTGTTTTTATTATTGACGTCTTCATTGGTGGAGAGGGGTGTTGGTACCGGTTGGACAGTGTATCCTCCCTTATCAGGGAATGTTGCTCATTCTGGGGCTTCGGTGGATTTGGCTATTTTTTCTTTGCATCTTGCTGGTGCCTCATCAATTTTAGGCGCTGTTAATTTTATTTCTACTGTTGGGAATATGCGATCTCCAGGTTTAATCGCTGAACGAATTCCTTTATTCGTTTGGGCTGTTACTGTAACAGCCGTTCTATTGGTTGCTGCTTTACCGGTTTTAGCTGGTGCTATTACGATGTTACTTACAGATCGTAATCTAAATACTTNNNNNNNNNNNNNNNNNNNNNNNNNNNNNNNNNNNNNNNNNNNNNNNNNNNNNNNNNNNNNNNNNNNNNNNNNNNNNNNNNNNNNNNNNNNNNNNNNNNNNNNNNNNNNNNNNNNNNNNNNNNNNNNNNNNNNNNNNNNNNNNNNNNNNNNNNNCGAAAAGGCCCCAATAAGTTAGGAATCATTGGCATCCCTCAACCTTTGGCAGATGCCCTAAAACTCTTTGTGAAGGAATGAATTACCCCTATGTCTTCCAACTCACTCCCCTTTATCTTAACCCCAACAGCTATACTTATCTTAGCTTTAAGAATATGACAACTATTCCCCTCTTTTATAGTATCAACCCAACTCAAATTAGGTATACTCCTGTTTTTATGCATCTCTTCATTAGCCGTTTACACAACCCTTATAGCAGGCTGATCATCAAACTCTAAATATGCACTACTCGGTGCCATTCGAGCTATAGCCCAAACAATTTCTTATGAAGTAACTATAACCTTAATAATTATTTTTTACCTATTTTTAACTATACAGATAGATATTGTAAGAATTCGCATGATAAATATATCTATATGAGCAGTCGCCTTATTCCTTCCCTTAAGGGTTATGTGGTTAGCGGTTATTTTAGCAGAAACAAACCGAGCCCCATTCGATTTTGCAGAAGGAGAATCAGAATTAGTCTCAGGATTCAACGTTGAATATGGAAGAGCTGGGTTTGCCTTTTTATTTATAGCAGAGTACAGAAACATCCTAATAATAAGCCTTATGACTTCATGNNNNNNNNNNNNNNNNNNNNNNNNNNNNNNNNNNNNNNNNNNNNNNNNNNNNNNNNNNNNNNNNNNNNNNNNNNNNNNNNNNNNNNNNNNNNNNNNNNNNNNNNNNNNNNNNNNNNNNNNNNNNNNNNNNNNNNNNNNNNNNNNNNNNNNNNNNN
Lasmigona_costata_isolate_H2924 ----------------------------------------------------------------------------------------------------------------------------------------------------------------------------------------------------------------------------------------------------------------------------------------------------------------------------------------------------------------------------------------------------------------------------------------------------------------------------------------------------------------------------------------------------------------------------------------------------------------------------------------------------------------------------------------------------------NNNNNNNNNNNNNNNNNNNNNNNNNNNNNNNNNNNNNNNNNNNNNNNNNNNNNNNNNNNNNNNNNNNNNNNNNNNNNNNNNNNNNNNNNNNNNACTAGGGGATGATCAGTTGTATAATGTTATTGTTACAGCTCATGCTTTTATAATAATTTTTTTTTTGGTAATACCTATAATAATTGGTGGGTTTGGTAATTGGCTTATTCCTTTGATGATTGGTGCTCCTGACATAGCCTTTCCTCGGCTTAATAATTTAAAATTTTGGCTTCTTGTGCCTGCTTTGTTTTTATTATTGACGTCTTCATTGGTGGAGAGGGGTGTTGGTACCGGTTGGACAGTGTATCCCCCCTTATCAGGGAATGTTGCTCATTCTGGGGCTTCGGTGGATTTGGCTATTTTTTCTTTGCATCTTGCTGGTGCCTCATCAATTTTAGGCGCTGTTAATTTTATTTCTACTGTTGGGAATATGCGATCTCCAGGCTTAATCGCTGAACGAATTCCTTTATTCGTTTGGGCTGTTACTGTAACAGCCGTTCTATTGGTTGCTGCTTTACCGGTTTTAGCTGGTGCTATTACGATGTTACTTACAGATCGTAATCTAAATACTTNNNNNNNNNNNNNNNNNNNNNNNNNNNNNNNNNNNNNNNNNNNNNNNNNNNNNNNNNNNNNNNNNNNNNNNNNNNNNNNNNNNNNNNNNNNNNNNNNNNNNNNNNNNNNNNNNNNNNNNNNNNNNNNNNNNNNNNNNNNNNNNNNNNNNNNNNNCGAAAAGGCCCCAATAAGTTAGGAATCATTGGCATCCCTCAACCTTTGGCAGATGCCCTAAAACTCTTTGTGAAGGAATGAATTACCCCTATGTCTTCCAACTCACTCCCCTTTATCTTAACCCCAACAGCTATACTTATCTTAGCTTTAAGAATATGACAACTATTCCCCTCTTTTATAGTATCAACCCAACTCAAATTAGGTATACTCCTGTTTTTATGCATCTCTTCATTAGCCGTTTACACAACCCTTATAGCAGGCTGATCATCAAACTCTAAATATGCACTACTCGGTGCCATTCGAGCTATAGCCCAAACAATTTCTTATGAAGTAACTATAACCTTAATAATTATTTTTTACCTATTTTTAACTATACAGATAGATATCGTAAGAATTCGCATGATAAATATATCTATATGAGCAGTCGCCTTATTCCTTCCCTTAAGGGTTATGTGGTTAGCGGTTATTTTAGCAGAAACAAACCGAGCCCCATTCGATTTTGCAGAAGGAGAATCAGAATTAGTCTCAGGATTCAACGTTGAATATGGAAGAGCTGGGTTTGCCTTTTTATTTATAGCAGAGTACAGAAACATCCTAATAATAAGCCTTATGACTTCATGNNNNNNNNNNNNNNNNNNNNNNNNNNNNNNNNNNNNNNNNNNNNNNNNNNNNNNNNNNNNNNNNNNNNNNNNNNNNNNNNNNNNNNNNNNNNNNNNNNNNNNNNNNNNNNNNNNNNNNNNNNNNNNNNNNNNNNNNNNNNNNNNNNNNNNNNNNN
Lasmigona_costata_isolate_H2925 ----------------------------------------------------------------------------------------------------------------------------------------------------------------------------------------------------------------------------------------------------------------------------------------------------------------------------------------------------------------------------------------------------------------------------------------------------------------------------------------------------------------------------------------------------------------------------------------------------------------------------------------------------------------------------------------------------------NNNNNNNNNNNNNNNNNNNNNNNNNNNNNNNNNNNNNNNNNNNNNNNNNNNNNNNNNNNNNNNNNNNNNNNNNNNNNNNNNNNNNNNNNNNNNACTAGGGGATGATCAGTTGTATAATGTTATTGTTACAGCTCATGCTTTTATAATAATTTTTTTTTTGGTAATACCTATAATAATTGGTGGGTTTGGTAATTGGCTTATTCCTTTGATGATTGGTGCTCCTGACATAGCCTTTCCTCGGCTTAATAATTTAAGATTTTGGCTTCTTGTGCCTGCTTTGTTTTTATTATTGACGTCTTCATTGGTGGAGAGGGGTGTTGGTACCGGTTGGACAGTGTATCCCCCCTTATCAGGGAATGTTGCTCATTCTGGGGCTTCGGTGGATTTGGCTATTTTTTCTTTGCATCTTGCTGGTGCCTCATCAATTTTAGGCGCTGTTAATTTTATTTCTACTGTTGGGAATATGCGATCTCCAGGCTTAATCGCTGAACGAATTCCTTTATTCGTTTGGGCTGTTACTGGAACAGCCGTTCTATTGGTTGCTGCTTTACCGGTTTTAGCTGGTGCTATTACGATGTTACTTACAGATCGTAATNNNNNNNNNNNNNNNNNNNNNNNNNNNNNNNNNNNNNNNNNNNNNNNNNNNNNNNNNNNNNNNNNNNNNNNNNNNNNNNNNNNNNNNNNNNNNNNNNNNNNNNNNNNNNNNNNNNNNNNNNNNNNNNNNNNNNNNNNNNNNNNNNNNNNNNNNNNNNNNNNNNNCGAAAAGGCCCCAATAAGTTAGGAATCATTGGCATCCCTCAACCTTTGGCAGATGCCCTAAAACTCTTTGTGAAGGAATGAATTACCCCTATGTCTTCCAACTCACTCCCCTTTATCTTAACCCCAACAGCTATACTTATCTANGCTTTAAGAATATGACAACTATTCCCCTCTTTTATAGTATCAACCCAACTCAAATTAGGTATACTCCTGTTTTTATGCATCTCTTCATTAGCCGTTTACACAACCCTTATAGCAGGCTGATCATCAAACTCTAAATATGCACTACTCGGTGCCATTCGAGCTATAGCCCAAACAATTTCTTATGAAGTAACTATAACCTTAATAATTATTTTTTACCTATTTTTAACTATACAGATAGATATCGTAAGAATTCGCATGATAAATATATCTATATGAGCAGTCGCCTTATTCCTTCCCTTAAGGGTTATGTGGTTAGCGGTTATTTTAGCAGAAACAAACCGAGGCCCATTCGATTTTGCAGAAGGAGAATCAGAATTAGTCTCAGGATTCAACGTTGAATATGGAAGAGCTGGGTTTGCCTTTTTATTTATAGCAGAGTACAGAAACATCCTAATAATAAGCCTTATGACTTCATGNNNNNNNNNNNNNNNNNNNNNNNNNNNNNNNNNNNNNNNNNNNNNNNNNNNNNNNNNNNNNNNNNNNNNNNNNNNNNNNNNNNNNNNNNNNNNNNNNNNNNNNNNNNNNNNNNNNNNNNNNNNNNNNNNNNNNNNNNNNNNNNNNNNNNNNNNNN
Lasmigona_costata_voucher_photo_Lcos1 ----------------------------------------------------------------------------------------------------------------------------------------------------------------------------------------------------------------------------------------------------------------------------------------------------------------------------------------------------------------------------------------------------------------------------------------------------------------------------------------------------------------------------------------------------------------------------------------------------------------------------------------------------------------------------------------------------------NNNNNNNNNNNNNNNNNNNNNNNNNNNNNNNNNNNNNNNNNNNNNNNNNNNNNNNNNNNNNNNNNNNNNNNNNNNNNNNNNNNNNNNNNNNNNNNNNNNNNNNNNNNNNNNNNNNNNNNNNNNNNNNNNNNNNNNNNNNNNNNNNNNNNNNNNNNNNNNNNNNNNNNNNNNNNNNNNNNNNNNNNNNNNNNNNNNNNNNNNNNNNNNNNNNNNNNNNNNNNNNNNNNNNNNNNNNNNNNNNNNNNNNNNNNNNNNNNNNNNNNNNNNNNNNNNNNNNNNNNNNNNNNNNNNNNNNNNNNNNNNNNNNNNNNNNNNNNNNNNNNNNNNNNNNNNNNNNNNNNNNNNNNNNNNNNNNNNNNNNNNNNNNNNNNNNNNNNNNNNNNNNNNNNNNNNNNNNNNNNNNNNNNNNNNNNNNNNNNNNNNNNNNNNNNNNNNNNNNNNNNNNNNNNNNNNNNNNNNNNNNNNNNNNNNNNNNNNNNNNNNNNNNNNNNNNNNNNNNNNNNNNNNNNNNNNNNNNNNNNNNNNNNNNNNNNNNNNNNNNNNNNNNNNNNNNNNNNNNNNNNNNNNNNNNNNNNNNNNNNNNNNNNNNNNNNNNNNNNNNNNNNNNNNNNNNNNNNNNNNNNNNNNNNNNNNNNNNNNNNNNNNNNNNNNNNNNNNNNNNNNNNNNNNNNNNNNNCCTTTATTACATACCTATTAATTTTACTGGCTGTAGCATTTTTTACTTTATTAGAACGAAAAGCTCTTGGGTATTTCCAGATTCGAAAAGGTCCCAATAAGTTAGGAATCATTGGCATCCCTCAACCTTTAGCAGATGCCCTAAAACTCTTTGTGAAGGAATGAATTACCCCTATATCTTCCAACTCACTCCCCTTTATCTTAACCCCAACAGCTATACTTATCTTAGCTTTAAGAATATGACAACTATTCCCCTCTTTTATAGTATCAACCCAGCTCAGATTAGGCATACTCCTGTTTTTATGCATCTCTTCATTAGCCGTTTACACAACCCTTATAGCAGGTTGATCATCAAACTCTAAATATGCACTACTCGGTGCCATTCGAGCTATAGCCCAAACAATTTCTTACGAAGTAACTATAACCTTAATAATTATTTTTTACCTATTTTTAACCATACAGATAGATATCGTAAGAATTCGCATGATAAATATATCTATATGAGCAATCGCCTTATTCCTTCCCTTAAGGGTTATGTGATTAGCGGTTATTTTAGCAGAAACAAACCGAGCCCCATTCGATTTTGCAGAAGNNNNNNNNNNNNNNNNNNNNNNNNNNNNNNNNNNNNNNNNNNNNNNNNNNNNNNNNNNNNNNNNNNNNNNNNNNNNNNNNNNNNNNNNNNNNNNNNNNNNNNNNNNNNNNNNNNNNNNNNNNNNNNNNNNNNNNNNNNNNNNNNNNNNNNNNNNNNNNNNNNNNNNNNNNNNNNNNNNNNNNNNNNNNNNNNNNNNNNNNNNNNNNNNNNNNNNNNNNNNNNNNNNNNNNNNNNNNNNNNNNNNNNNNNNNNNNNNNNNNNNNNNNN
Lasmigona_costata_voucher_photo_Lcos2 ----------------------------------------------------------------------------------------------------------------------------------------------------------------------------------------------------------------------------------------------------------------------------------------------------------------------------------------------------------------------------------------------------------------------------------------------------------------------------------------------------------------------------------------------------------------------------------------------------------------------------------------------------------------------------------------------------------NNNNNNNNNNNNNNNNNNNNNNNNNNNNNNNNNNNNNNNNNNNNNNNNNNNNNNNNNNNNNNNNNNNNNNNNNNNNNNNNNNNNNNNNNNNNNNNNNNNNNNNNNNNNNNNNNNNNNNNNNNNNNNNNNNNNNNNNNNNNNNNNNNNNNNNNNNNNNNNNNNNNNNNNNNNNNNNNNNNNNNNNNNNNNNNNNNNNNNNNNNNNNNNNNNNNNNNNNNNNNNNNNNNNNNNNNNNNNNNNNNNNNNNNNNNNNNNNNNNNNNNNNNNNNNNNNNNNNNNNNNNNNNNNNNNNNNNNNNNNNNNNNNNNNNNNNNNNNNNNNNNNNNNNNNNNNNNNNNNNNNNNNNNNNNNNNNNNNNNNNNNNNNNNNNNNNNNNNNNNNNNNNNNNNNNNNNNNNNNNNNNNNNNNNNNNNNNNNNNNNNNNNNNNNNNNNNNNNNNNNNNNNNNNNNNNNNNNNNNNNNNNNNNNNNNNNNNNNNNNNNNNNNNNNNNNNNNNNNNNNNNNNNNNNNNNNNNNNNNNNNNNNNNNNNNNNNNNNNNNNNNNNNNNNNNNNNNNNNNNNNNNNNNNNNNNNNNNNNNNNNNNNNNNNNNNNNNNNNNNNNNNNNNNNNNNNNNNNNNNNNNNNNNNNNNNNNNNNNNNNNNNNNNNNNNNNNNNNNNNNNNNNNNNNNNNNNNNCCTTTATTACATACCTATTAATTTTACTGGCTGTAGCATTTTTTACTTTATTAGAACGAAAAGCTCTTGGGTATTTCCAGATTCGAAAAGGTCCCAATAAGTTAGGAATCATTGGCATCCCTCAACCTTTAGCAGATGCCCTAAAACTCTTTGTGAAGGAATGAATTACCCCTATATCTTCCAACTCACTCCCCTTTATCTTAACCCCAACAGCTATACTTATCTTAGCTTTAAGAATATGACAACTATTCCCCTCTTTTATAGTATCAACCCAACTCAGATTAGGCATACTCCTGTTTTTATGCATCTCTTCATTAGCCGTTTACACAACCCTTATAGCAGGTTGATCATCAAACTCTAAATATGCACTACTCGGTGCCATTCGAGCTATAGCCCAAACAATTTCTTACGAAGTAACTATAACCTTAATAATTATTTTTTACCTATTTTTAACCATACAGATAGATATCGTAAGAATTCGCATGATAAATATATCTATATGAGCAATCGCCTTATTCCTTCCCTTAAGGGTTATGTGATTAGCGGTTATTTTAGCAGAAACAAACCGAGCCCCATTCGATTTTGCAGAAGNNNNNNNNNNNNNNNNNNNNNNNNNNNNNNNNNNNNNNNNNNNNNNNNNNNNNNNNNNNNNNNNNNNNNNNNNNNNNNNNNNNNNNNNNNNNNNNNNNNNNNNNNNNNNNNNNNNNNNNNNNNNNNNNNNNNNNNNNNNNNNNNNNNNNNNNNNNNNNNNNNNNNNNNNNNNNNNNNNNNNNNNNNNNNNNNNNNNNNNNNNNNNNNNNNNNNNNNNNNNNNNNNNNNNNNNNNNNNNNNNNNNNNNNNNNNNNNNNNNNNNNNNNN
Lasmigona_etowaensis_clone_1 ---------------------------------------------------GCTCCGAGTTGGCTTT--TCTTTTTTTTAC-AAGCGGGACAA----GCACGCAGG----AAAACCGA---AAAAAAATAAGACTGGGTTGCGGAGGTGACAAGAGCGCTTCCTTCTCGGTCTCTAAAC--AAGTGTAGATCCATGGCCG---TTTGTC--GGGGGTACCTAAGTCCGAAGTAGGCCCGCATGCTTCGGCGGGGCATGTTCGACGAGAGCTTGGGTACAGCGATGGTTTAAAGATAGAGCTTCCAGCTACG--CCCCCGCCAC-TTTTCCTTTTTCCGCCTCGTGCGGTTTTATCTTTGCGTTACC-AATGTCTC-----AAAACATCG--------AAAGCAGAGAGG-CGTGTGTGG-----------------------GTGGCATTTGTCCATCTTATCGACGAGC-TC-TGTGTCGATTTGCTCGGGC-AG------ACCC---C----------------CTACTACCCTC-----TCGG-TTCGATGC--GGGATCGATCCGTCTCGTTCGTTGCCGGACGGCCAATCGATTCTAATCC-TTGCAAGCCC-AGCTCT-GGGGCGAGAAAGGAAATTACTCTAAGCGGTGGATCACTCGGCTCGTGGGTCGATG--NNNNNNNTATTTGTTATTTTCTTTGTGATCTGGTTTGATCGGGTTGGCTTTAAGGCTTTTGATTCGAGCTGAATTAGGTCAGCCAGGAAGATTATTAGGGGATGATCAGTTATATAATGTAATTGTGACGGCTCATGCCTTTGTAATAATTTTTTTTCTAGTAATACCTATAATGATCGGCGGATTTGGTAATTGGCTTATTCCATTAATAATTGGTGCTCCCGATATGGCTTTTCCTCGATTGAATAATTTGAGATTCTGGCTTCTTGTTCCAGCTTTGTTTCTGTTGTTGAGATCTTCTTTAGTAGAAAGAGGTGTAGGCACTGGTTGAACAGTGTACCCTCCTTTGTCTGGGAATGTGGCTCATTCTGGAGCTTCAGTGGATTTAGCTATTTTTTCTTTGCATCTTGCTGGTGCCTCATCAATTTTAGGGGCCATTAATTTTATTTCTACTGTTGGAAATATGCGATCTCCTGGCTTAGTTGCTGAGCGTATTCCTTTATTTGTTTGGGCCGTAAGTGTAACAGCTATTTTATTAGTTGCAGCTTTGCCAGTTTTAGCTGGTGCTATTACAATATTGTTGACTGATCGCAATTTAAATACTTCATTTTTTGATCCTACAGGGGGGGGTGACCCTATTTTANNNNNNNNNNNNNNNTACAACACCTAATTTCCACGATTATCACATACTTATTAATCTTACTGGGTGTAGCATTTTTTACTTTATTAGAACGAAAAGCTCTTGGATACTTTCAAATTCGAAAAGGCCCTAATAAACTAGGAGTTATTGGCATCCCTCAGCCATTAGCAGATGCCTTAAAGCTTTTTATCAAAGAGTGGATTACCCCCACATCCTCCAACTTCATCCCTTTTATTTTAACCCCAACAATTATACTTACCCTAGCTTTAAGAATATGACAATTATTCCCCTCTTTTATACTATCAACCCAATTGGTATTAGGAATACTTCTGTTCCTGTGTATTTCTTCATTAGCCGTTTATACCACACTCATGGCAGGCTGATCATCAAACTCTAAGTATGCTTTACTTGGGGCTATTCGGGCCATAGCTCAAACAATTTCCTATGAAGTAACTATAACTCTAATTATTATTTTTTACTTATTTTTAACAATACATATGGATATTGTGAGAGTTCGCATAACAAACATACCTATTTGAACAATCACACTATTTCTACCTTTGAGAGCTATATGGCTAGCAGTTATTCTTGCAGAAACAAATCGAGCCCCCTTCGATTTTGCAGAAGGAGAATCAGAGCTAGTATCAGGATTTAACATTGAATACGGAAGAGCCGGATTTGCCTTTTTATTTATAGCAGAATATAGAAACATCCTAGTAATAAGCCTTATAACTTCGTGTCTACTAACAAGCACATTAATAATGTCCACCCCAGTAGCTATTATTTTTCTATGGGCCCGAGCAACTCTACCACGCNNNNNNNNNNNNNNNNNNNNNNNNNNNNNNNNNNNNNNNNNNNNNNNNNNNNNNNNNNNNNNNNNNNNNNNNNNNNNNN
Lasmigona_etowaensis_clone_2 ---------------------------------------------------GCTCCGAGTTGGCTTT--TC--TTTTTTAC-AAGCGGGACAA----GCACGCAGG----AAAACCGA---AAAAAAATAAGACTGGGTTGCGGAGGTGACAAGAGCGCTTCCTTCTCGGTCTCTAAAC--AAGTGTAGATCCATGGCCG---TTTGTC--GGGGGTACCTAAGTCCGAAGTAGGCCCGCATGCTTCGGCGGGGCATGTTCGACGAGAGCTTGGGTACAGCGATGGTTTAAAGATAGAGCTTCCAGCTACG--CCCCCGCCAC-TTTTCCTTTTTCCGCCTCGTGCGGTTTTATCTTTGCGTTACC-AATGTCTC-----AAAACATCG--------AAAGCAGAGAGG-CGTGTGTGG-----------------------GTGGCATTTGTCCATCTTATCGACGAGC-TC-TGTGTCGATTTGCTCGGGC-AG------ACCC---C----------------CTACTACCCTC-----TCGG-TTCGATGC--GGGATCGATCCGTCTCGTTCGTTGCCGGACGGCCAATCGATTCTAATCC-TTGCAAGCCC-AGCTCT-GGGGCGAGAAAGGAAATTACTCTAAGCGGTGGATCACTCGGCTCGTGGGTCGATGAANNNNNNNTATTTGTTATTTTCTTTGTGATCTGGTTTGATCGGGTTGGCTTTAAGGCTTTTGATTCGAGCTGAATTAGGTCAGCCAGGAAGGTTATTAGGGGATGACCAGTTATATAATGTAATTGTGACGGCTCATGCCTTTGTAATAATTTTTTTTCTAGTAATACCTATAATGATTGGCGGATTTGGTAATTGGCTTATTCCATTAATAATTGGTGCTCCCGATATGGCTTTTCCTCGATTGAATAATTTGAGGTTCTGGCTTCTTGTTCCAGCTTTGTTTCTGTTGTTGAGATCTTCTTTAGTAGAAAGAGGTGTAGGCACTGGTTGAACAGTGTACCCTCCTTTGTCTGGGAATGTGGCTCATTCTGGAGCTTCAGTGGATTTAGCTATTTTCTCTCTGCATCTTGCTGGTGCCTCATCAATTTTAGGGGCCATTAATTTTATTTCTACTGTTGGAAATATGCGATCTCCTGGCTTAGTTGCTGAGCGTATTCCTTTATTTGTTTGGGCCGTAAGTGTAACAGCTATCTTATTAGTTGCAGCTTTGCCCGTTTTAGCTGGTGCTATTACAATATTATTGACTGATCGCAATTTAAATACTTCATTTTTTGATCCTACAGGGGGGGGTGACCCTATTTTATATATACATTTGNNNTACAACACCTAATTTCCACGATTATCACATACTTATTAATCTTACTGGGTGTAGCATTTTTTACTTTATTAGAACGAAAAGCTCTTGGATATTTTCAAATTCGAAAAGGCCCTAATAAACTAGGAATTATTGGCATCCCTCAGCCATTAGCAGATGCCTTAAAGCTTTTTATCAAAGAGTGGATTACCCCCACATCCTCCAACTTCATCCCTTTTATTTTAACCCCGACAATTATACTTACCCTAGCTTTAAGAATATGACAACTATTCCCCTCTTTTATACTATCAACTCAATTGGTATTAGGAATACTTCTGTTCCTGTGTATCTCTTCATTAGCCGTTTATACCACACTCATGGCAGGCTGATCATCAAACTCTAAGTATGCTTTACTTGGGGCTATTCGGGCCATAGCTCAAACAATTTCCTATGAAGTAACTATAACTCTAATTATTATTTTTTACTTATTTTTAACAATACATATGGATATTGTAAGAGTTCGCATAACAAACATACCTATTTGAACAATCACACTATTTCTACCCCTGAGAGCTATATGACTAGCAGTTATTCTTGCAGAAACAAATCGAGCCCCCTTCGATTTTGCAGAAGGAGAATCAGAGCTAGTGTCAGGATTTAACATTGAATACGGAAGAGCCGGATTTGCCTTTTTATTTATAGCAGAATATAGAAACATTCTAGTAATAAGCCTTATAACTTCGTGTCTACTAACAAGCACATTAATAATGTCCACCCCAGTAGCTATTATTTTTCTATGGGCCCGAGCAACTTTACCACGNNNNNNNNNNNNNNNNNNNNNNNNNNNNNNNNNNNNNNNNNNNNNNNNNNNNNNNNNNNNNNNNNNNNNNNNNNNNNNNN
Lasmigona_holstonia_voucher_UAUC3159 ----------------------------------------------------------------------------------------------------------------------------------------------------------------------------------------------------------------------------------------------------------------------------------------------------------------------------------------------------------------------------------------------------------------------------------------------------------------------------------------------------------------------------------------------------------------------------------------------------------------------------------------------------------------------------------------------------------NNNNNNNNNNNNNNNNNNNNCTTTGTGATCTGGTTTGATCGGGTTGGCTTTAAGGCTTTTGATTCGAGCTGAATTAGGTCAGCCAGGAAGATTATTAGGGGATGATCAGTTATATAATGTAATTGTGACGGCTCATGCCTTTGTAATAATTTTTTTTCTAGTAATACCTATAATGATCGGCGGATTTGGTAATTGGCTTATTCCATTAATAATTGGTGCTCCTGATATGGCTTTTCCTCGATTGAATAATTTGAGATTCTGGCTTCTTGTTCCAGCTTTGTTTCTGTTGTTGAGATCTTCTTTAGTAGAAAGAGGTGTAGGCACTGGTTGAACAGTGTACCCTCCTTTGTCTGGGAATGTGGCTCATTCTGGAGCTTCAGTGGATTTAGCTATTTTTTCTTTGCATCTTGCTGGTGCCTCATCAATTTTAGGGGCCATTAATTTTATTTCTACTGTTGGAAATATGCGATCTCCTGGCTTAGTTGCTGAGCGTATTCCTTTATTTGTTTGGGCCGTAAGTGTAACAGCTATTTTATTAGTTGCAGCTTTGCCAGTTTTAGCTGGTGCTATTACAATATTGTTGACTGATCGCAATTTAAATACTTCATTTTTTGATCCTACNNNNNNNNNNNNNNNNNNNNNNNNNNNNNNNNNNNNNTACAACACCTAATTTCCACGATTATCACATACTTATTAATCTTACTGGGTGTAGCATTTTTTACTTTGTTAGAACGAAAAGCTCTTGGATACTTTCAAATTCGAAAAGGCCCTAATAAACTAGGAGTTATTGGCATCCCTCAGCCATTAGCAGATGCCTTAAAGCTTTTTATCAAAGAGTGGATTACCCCTACATCCTCCAACTTCATCCCTTTTATTTTAACCCCAACAATTATACTTACCCTAGCTTTAAGAATATGACAATTATTCCCCTCTTTTATACTATCAACCCAATTGGTATTAGGAATACTTCTGTTCCTGTGTATTTCTTCATTAGCCGTTTATACCACACTCATGGCAGGCTGATCATCAAACTCTAAGTATGCTTTACTTGGGGCTATTCGGGCCATAGCTCAAACAATTTCCTATGAAGTAACTATAACTCTAATTATTATTTTTTACTTATTTTTAACAATACATATGGATATTGTGAGAGTTCGCATAACAAACATACCTATTTGAACAATCACACTATTTCTACCTTTGAGAGCTATATGGCTAGCAGTTATTCTTGCAGAANCAAATCGAGCCCCCTTCGATTTTGCAGAAGGAGAATCAGAGCTAGTATCAGGATTTAACATTGAATACGGGAGAGCCGGATTTGCCTTTTTATTTATAGCAGAATATAGAAACATCCTAGTAATAAGCCTTATAACTTCGTGTCTACTAACAAGCACATTAATAATGTCCATCCCAGTAGCTATTATTTTCCTATGGGCCCGAGCCACTCTACCACGCTATNNNNNNNNNNNNNNNNNNNNNNNNNNNNNNNNNNNNNNNNNNNNNNNNNNNNNNNNNNNNNNNNNNNNNNNNNNNN
Lasmigona_subviridis_haplotype_1 ----------------------------------------------------------------------------------------------------------------------------------------------------------------------------------------------------------------------------------------------------------------------------------------------------------------------------------------------------------------------------------------------------------------------------------------------------------------------------------------------------------------------------------------------------------------------------------------------------------------------------------------------------------------------------------------------------------NNNNNNNNNNNNNNNNNNNNNNNNNNNNNNNNNNNNAATTGGATTAGCTTTAAGGCTTTTGATTCGGGCTGAGTTAGGCCAACCAGGAAGGTTGTTAAGAGATGATCAGTTATATAATGTTATTGTTACGGCTCATGCTTTTATAATAATTTTCTTTTTGGTGATGCCTATAATAATTGGTGGATTTGGTAATTGGCTTATTCCCTTAATAATTGGCGCTCCTGATATGGCTTTTCCTCGATTAAATAATTTAAGGTTTTGGCTCCTTGTACCAGCTTTATTTTTACTATTAAGGTCTTCATTAGTGGAAAGAGGTGTAGGAACTGGGTGAACAGTGTATCCTCCTTTGTCAGGAAATGTTGCTCATTCTGGGGCTTCGGTGGATTTAGCTATTTTCTCTTTACATCTTGCTGGTGCTTCATCAATTTTAGGTGCTATTAACTTTATTTCTACTGTTGGGAATATGCGGTCTCCTGGTTTGGTTGCTGAGCGAATTCCTTTATTTGTTTGGGCTGTTACAGTGACAGCTGTAATATTGGTTGCTGCTTTGCCAGTTTTAGCTGGTGCTATTACAATGCTTCTTACTGATCGTAATTTAAATACTTCATTTTTTGACCCNNNNNNNNNNNNNNNNNNNNNNNNNNNNNNNNNNNNNNNNNNNNNNNNNNNNNNNNNNNNNNNNNNNNNNNNNNNNNNNNNNNNNNNNNNNNNNNNNNNNNNNNNNNNNNNNNNNNNNNNNNNNNNNNNNNNNNNNNNNNNNNNNNNNNNNNNNNNNNNNNNNNNNNNNNNNNNNNNNNNNNNNNNNNNNNNNNNNNNNNNNNNNNNNNNNNNNNNNNNNNNNNNNNNNNNNNNNNNNNNNNNNNNNNNNNNNNNNNNNNNNNNNNNNNNNNNNNNNNNNNNNNNNNNNNNNNNNNNNNNNNNNNNNNNNNNNNNNNNNNNNNNNNNNNNNNNNNNNNNNNNNNNNNNNNNNNNNNNNNNNNNNNNNNNNNNNNNNNNNNNNNNNNNNNNNNNNNNNNNNNNNNNNNNNNNNNNNNNNNNNNNNNNNNNNNNNNNNNNNNNNNNNNNNNNNNNNNNNNNNNNNNNNNNNNNNNNNNNNNNNNNNNNNNNNNNNNNNNNNNNNNNNNNNNNNNNNNNNNNNNNNNNNNNNNNNNNNNNNNNNNNNNNNNNNNNNNNNNNNNNNNNNNNNNNNNNNNNNNNNNNNNNNNNNNNNNNNNNNNNNNNNNNNNNNNNNNNNNNNNNNNNNNNNNNNNNNNNNNNNNNNNNNNNNNNNNNNNNNNNNNNNNNNNNNNNNNNNNNNNNNNNNNNNNNNNNNNNNNNNNNNNNNNNNNNNNNNNNNNNNNNNNNNNNNNNNNNNNNNNNNNNNNNNNNNNNNNNNNNNNNNNNNNNNNNNNNNNNNNNNNNNNNNNNNNNNNNNNNNNNNNNNNNNNNNNNNNNNNNNNNNNNNNNNNNNNNNNNNNNNNNNNNNNNNNNNNNNNNNNNNNNNNNNNNNNNNNNNNNNNNNNNNNNNNNNNNNNNNNNNNNNNNNNNNNNNNNN
Lasmigona_subviridis_isolate_H2958_HM856640 ----------------------------------------------------------------------------------------------------------------------------------------------------------------------------------------------------------------------------------------------------------------------------------------------------------------------------------------------------------------------------------------------------------------------------------------------------------------------------------------------------------------------------------------------------------------------------------------------------------------------------------------------------------------------------------------------------------TACTTTGTATTTGTTATTTGCTTTGTGGTCGGGTTTAATTGGATTAGCTTTAAGGCTTTTGATTCGGGCTGAGTTAGGCCAACCAGGAAGGTTGTTAAGAGATGATCAGTTATATAATGTGATTGTTACGGCTCATGCTTTTATAATAATTTTCTTTTTGGTGATGCCTATAATAATTGGTGGATTTGGTAATTGGCTTATTCCCTTAATAATTGGCGCTCCTGATATGGCTTTTCCTCGATTAAATAATTTAAGGTTTTGGCTCCTTGTACCAGCTTTATTTTTACTATTAAGGTCTTCATTAGTGGAAAGAGGTGTAGGAACTGGGTGAACAGTGTATCCTCCTTTGTCAGGAAATGTTGCTCATTCTGGGGCTTCGGTGGATTTAGCTATTTTCTCTTTACATCTTGCTGGTGCTTCATCAATTTTAGGTGCTATTAACTTTATTTCTACTGTTGGGAATATGCGGTCTCCTGGTTTGGTTGCTGAGCGAATTCCTTTATTTGTTTGGGCTGTTACAGTGACAGCTGTAATATTGGTTGCTGCTTTGCCAGTTTTAGCTGGTGCTATTACAATGCTTCTTACTGATCGTAATTTAAATACTTCATTTTTTGACCCTACGGGAGGAGGTGATCCTATTTTATATATACATTTGTTTNNNNNNNNNNNNNNNNNNNNNNNNNNNNNNNNNNNNNNNNNNNNNNNNNNNNNNNNNNNNNNNNNNNNNNNNNNNNNNNNNNNNNNNNNNNNNNNNNNNNNNNNNNNNNNNNNNNNNNNNNNNNNNNNNNNNNNNNNNNNNNNNNNNNNNNNNNNNNNNNNNNNNNNNNNNNNNNNNNNNNNNNNNNNNNNNNNNNNNNNNNNNNNNNNNNNNNNNNNNNNNNNNNNNNNNNNNNNNNNNNNNNNNNNNNNNNNNNNNNNNNNNNNNNNNNNNNNNNNNNNNNNNNNNNNNNNNNNNNNNNNNNNNNNNNNNNNNNNNNNNNNNNNNNNNNNNNNNNNNNNNNNNNNNNNNNNNNNNNNNNNNNNNNNNNNNNNNNNNNNNNNNNNNNNNNNNNNNNNNNNNNNNNNNNNNNNNNNNNNNNNNNNNNNNNNNNNNNNNNNNNNNNNNNNNNNNNNNNNNNNNNNNNNNNNNNNNNNNNNNNNNNNNNNNNNNNNNNNNNNNNNNNNNNNNNNNNNNNNNNNNNNNNNNNNNNNNNNNNNNNNNNNNNNNNNNNNNNNNNNNNNNNNNNNNNNNNNNNNNNNNNNNNNNNNNNNNNNNNNNNNNNNNNNNNNNNNNNNNNNNNNNNNNNNNNNNNNNNNNNNNNNNNNNNNNNNNNNNNNNNNNNNNNNNNNNNNNNNNNNNNNNNNNNNNNNNNNNNNNNNNNNNNNNNNNNNNNNNNNNNNNNNNNNNNNNNNNNNNNNNNNNNNNNNNNNNNNNNNNNNNNNNNNNNNNNNNNNNNNNNNNNNNNNNNNNNNNNNNNNNNNNNNNNNNNNNNNNNNNNNNNNNNNNNNNNNNNNNNNNNNNNNNNNNNNNNNNNNNNNNNNNNNNNNNNNNNNN
Lasmigona_subviridis_isolate_H2961_chimeric_with_AF091331 TCCGTAGGTGAACCTGCGGAAGGATCATTACCAAAAAACTGTAAAAAGAAAGCTCCGAGTTGGCTTTACTT---TTTTACA-AAGCGGGACAA----GCACGCACG----GAAA---------AGCAAAAAGACTGGGTTGCGGAGGTGACAAGAGCGCTTCCTTCTCGGTCTATAAAC--CAGTGTAGATCCATGGCCG---TTGGTC--GGGGGTACCTAAGTCCGAAGTAGGCCCGCATGCTTCGGCGGGGCATGTTCGACGAGAGCTTGGGTACAGCGATGGTTTAAAGATAGAGCTTCCAGCTACG--CCCCCGCCAC-TTTTCCTTTTTCCGCCTCGTGCGGTTATATCTTTGCGTTACC-AATGTCTC-----AAAACATCG--------AAAGAAGAGAAG-------------------GTGTG------TGTGTGGTATTAGTCCTTCTTATCGACGAGC-TC--TTGTCGATTTGCTCGGGC-AG---------A---CTAC---TACT------ACTACACCTTT-----TCGG-TTCGATGC--GGGATCGATCCGTCTCGTTCGTTGCCGGACGGCCAATCGATTCTAATCC-TTACAAGCCC-AGCTCT-GGGGCGAGAAAGGAAATTACTCTAAGCGGTGGATCACTCGGCTCGTGGGTCGATGAANNNNNNNNNNNNNNNNNNNNNNNNNNNNNNNNNNNNNNNNNNNNNNNNNNNNNNNNNNNNNNNNNNNNNNNNNNNNNNNNNNNNNNNNNNNNNGTTAAGAGATGATCAGTTATATAATGTGATTGTTACGGCTCATGCTTTTATAATAATTTTCTTTTTGGTGATGCCTATAATAATTGGTGGATTTGGTAATTGGCTTATTCCCTTAATAATTGGCGCTCCTGATATGGCTTTTCCTCGATTAAATAATTTAAGGTTTTGGCTCCTTGTACCAGCTTTATTTTTACTATTAAGGTCTTCATTAGTGGAAAGAGGTGTAGGAACTGGGTGAACAGTGTATCCTCCTTTGTCAGGAAATGTTGCTCATTCTGGGGCTTCGGTGGATTTAGCTATTTTCTCTTTACATCTTGCTGGTGCTTCATCAATTTTAGGTGCTATTAACTTTATTTCTACTGTTGGGAATATGCGGTCTCCTGGTTTGGTTGCTGAGCGAATTCCTTTATTTGTTTGGGCTGTTACAGTGACAGCTGTAATATTGGTTGCTGCTTTGCCAGTTTTAGCTGGTGCTATTACAATGCTTCTTACTGATCGTAATTTAAATACTTNNNNNNNNNNNNNNNNNNNNNNNNNNNNNNNNNNNNNNNNNNNNNNNNNNNNNNNNNNNNNNNNNNNNNNNNNNNNNNNNNNNNNNNNNNNNNNNNNNNNNNNNNNNNNNNNNNNNNNNNNNNNNNNNNNNNNNNNNNNNNNNNNNNNNNNNNNCGGAAAGGCCCTAATAAATTAGGAATTATTGGTATCCCTCAACCCTTAGCAGATGCCCTAAAACTTTTTGTTAAAGAATGAGTTACTCCCTCGTCCTCTAACTTTCTCCCTTTTATTATAACCCCAACAATTATACTTATTTTGGCCTTAAGAATATGGCAACTATTCCCTTCTTTTATATCATCAACCCAACTAACATTAGGTATACTTTTATTCTTGTGTATTTCTTCACTAACTGTTTATACAACACTTATGGCAGGCTGATCATCAAACTCTAAATATGCTTTACTCGGAGCTATTCGAGCCATAGCTCAAACAATTTCTTATGAAGTAACTATAACTTTAATTATCATTTTTTACTTATTTTTAGCAATACAGATAGATATTGTAAGAATTCGCATAACAAACACATCTACCTGAGCAGTTATATTGGTTTTACCTTTAAGGGCTATATGGTTAGCAGTTATTCTTGCAGAAACAAATCGAGCCCCCTTCGATTTCGCAGAAGGGGAGTCAGAATTAGTCTCAGGATTTAATATTGAATATGGAAGAGCTGGATTCGCTTTTTTATTCATAGCAGAGTATAGAAACATCCTAATAATAAGCCTTATAACTTCGTGNNNNNNNNNNNNNNNNNNNNNNNNNNNNNNNNNNNNNNNNNNNNNNNNNNNNNNNNNNNNNNNNNNNNNNNNNNNNNNNNNNNNNNNNNNNNNNNNNNNNNNNNNNNNNNNNNNNNNNNNNNNNNNNNNNNNNNNNNNNNNNNNNNNNNNNNNNN
Lasmigona_subviridis_isolate_H2962_chimera_wth_AF093838 TCCGTAGGTGAACCTGCGGAAGGATCATTACCAAAAAACTGTAAAAAGAAAGCTCAGAGTTGGCTTTACTT---TTTTACA-AAGCGGGACAA----GCACGCACG----GAAA---------AGCAAAAAGACTGGGTTGCGGAGGTGACCAGAGCGCTTCCTTCTCGGTCTATAAAC--CAGTGTAGATCCATGGCCG---TTGGTC--GGGGGTACCTAAGTCCGAAGTAGGCCCGCATGCTTCGGCGGGGCATGTTCGACGAGAGCTTGGGTACAGCGATGGTTTAAAGATAGAGCTTCCAGCTACG--CCCCCGCCAC-TTTTCCTTTTTCCGCCTCGTGCGGTTATATCTTTGCGTTACC-AATGTCTC-----AAAACATCG--------AAAGAAGAGAAG------GTGT---------GTGTG------TGTGTGGTATTAGTCCTTCTTATCGACGAGC-TC--TTGTCGATTTCCTCGGGC-AG---------A---CTAC---TACT------ACTACACCTTT-----TCGG-TTCGATGC--GGGATCGATCCGTCTCGTTCGTTGCCGGACGGCCAATCGATTCTAATCC-TTACAAGCCC-AGCTCT-GGGGCGAGAAAGGAAATTACTCTAAGCGGTGGATCACTCGGCTCGTGGGTCGATGAANNNNNNNNNNNNNNNNNNNNNNNNNNNNNNNNNNNNNNNNNNNNNNNNNNNNNNNNNNNNNNNNNNNNNNNNNNNNNNNNNNNNNNNNNNNNNGTTAAGAGATGATCAGTTATATAATGTGATTGTTACGGCTCATGCTTTTATAATAATTTTCTTTTTGGTGATGCCTATAATAATTGGTGGATTTGGTAATTGGCTTATTCCCTTAATAATTGGCGCTCCTGATATGGCTTTTCCTCGATTAAATAATTTAAGGTTTTGGCTCCTTGTACCAGCTTTATTTTTACTATTAAGGTCTTCATTAGTGGAAAGAGGTGTAGGAACTGGGTGAACAGTGTATCCTCCTTTGTCAGGAAATGTTGCTCATTCTGGGGCTTCGGTGGATTTAGCTATTTTCTCTTTACATCTTGCTGGTGCTTCATCAATTTTAGGTGCTATTAACTTTATTTCTACTGTTGGGAATATGCGGTCTCCTGGTTTGGTTGCTGAGCGAATTCCTTTATTTGTTTGGGCTGTTACAGTGACAGCTGTAATATTGGTTGCTGCTTTGCCAGTTTTAGCTGGTGCTATTACAATGCTTCTTACTGATCGTAATTTAAATACTTNNNNNNNNNNNNNNNNNNNNNNNNNNNNNNNNNNNNNNNNNNNNNNNNNNNNNNNNNNNNNNNNNNNNNNNNNNNNNNNNNNNNNNNNNNNNNNNNNNNNNNNNNNNNNNNNNNNNNNNNNNNNNNNNNNNNNNNNNNNNNNNNNNNNNNNNNNCGGAAAGGCCCTAATAAATTAGGAATTATTGGTATCCCTCAACCCTTAGCAGATGCCCTAAAACTTTTTGTTAAAGAATGAGTTACTCCCTCGTCCTCTAACTTTCTCCCTTTTATTATAACCCCAACAATTATACTTATTTTGGCCTTAAGAATATGGCAACTATTCCCTTCTTTTATATCATCAACCCAACTAACATTAGGTATACTTTTATTCTTGTGTATTTCTTCACTAACTGTTTATACAACACTTATGGCAGGCTGATCATCAAACTCTAAATATGCTTTACTCGGAGCTATTCGAGCCATAGCTCAAACAATTTCTTATGAAGTAACTATAACTTTAATTATCATTTTTTACTTATTTTTAGCAATACAGATAGATATTGTAAGAATTCGCATAACAAACACATCTACCTGAGCAGTTATATTGGTTTTACCTTTAAGGGCTATATGGTTAGCAGTTATTCTTGCAGAAACAAATCGAGCCCCCTTCGATTTCGCAGAAGGGGAGTCAGAATTAGTCTCAGGATTTAATATTGAATATGGAAGAGCTGGATTCGCTTTTTTATTCATAGCAGAGTATAGAAACATCCTAATAATAAGCCTTATAACTTCGTGNNNNNNNNNNNNNNNNNNNNNNNNNNNNNNNNNNNNNNNNNNNNNNNNNNNNNNNNNNNNNNNNNNNNNNNNNNNNNNNNNNNNNNNNNNNNNNNNNNNNNNNNNNNNNNNNNNNNNNNNNNNNNNNNNNNNNNNNNNNNNNNNNNNNNNNNNNN
Lasmigona_subviridis_isolate_H2964 ----------------------------------------------------------------------------------------------------------------------------------------------------------------------------------------------------------------------------------------------------------------------------------------------------------------------------------------------------------------------------------------------------------------------------------------------------------------------------------------------------------------------------------------------------------------------------------------------------------------------------------------------------------------------------------------------------------NNNNNNNNNNNNNNNNNNNNNNNNNNNNNNNNNNNNNNNNNNNNNNNNNNNNNNNNNNNNNNNNNNNNNNNNNNNNNNNNNNNNNNNNNNNNNGTTAAGAGATGATCAGTTATATAATGTGATTGTTACGGCTCATGCTTTTATAATAATTTTCTTTTTGGTGATGCCTATAATAATTGGTGGATTTGGTAATTGGCTTATTCCCTTAATAATTGGCGCTCCTGATATGGCTTTTCCTCGATTAAATAATTTAAGGTTTTGGCTCCTTGTACCAGCTTTATTTTTACTATTAAGGTCTTCATTAGTGGAAAGAGGTGTAGGAACTGGGTGAACAGTGTATCCTCCTTTGTCAGGAAATGTTGCTCATTCTGGGGCTTCGGTGGATTTAGCTATTTTCTCTTTACATCTTGCTGGTGCTTCATCAATTTTAGGTGCTATTAACTTTATTTCTACTGTTGGGAATATGCGGTCTCCTGGTTTGGTTGCTGAGCGAATTCCTTTATTTGTTTGGGCTGTTACAGTGACAGCTGTAATATTGGTTGCTGCTTTGCCAGTTTTAGCTGGTGCTATTACAATGCTTCTTACTGATCGTAATTTAAATACTTNNNNNNNNNNNNNNNNNNNNNNNNNNNNNNNNNNNNNNNNNNNNNNNNNNNNNNNNNNNNNNNNNNNNNNNNNNNNNNNNNNNNNNNNNNNNNNNNNNNNNNNNNNNNNNNNNNNNNNNNNNNNNNNNNNNNNNNNNNNNNNNNNNNNNNNNNNCGGAAAGGCCCTAATAAATTAGGAATTATTGGTATCCCTCAACCCTTAGCAGATGCCCTAAAACTTTTTGTTAAAGAATGAGTTACTCCCTCGTCCTCTAACTTTCTCCCTTTTATTATAACCCCAACAATTATACTTATTTTGGCCTTAAGAATATGGCAACTATTCCCTTCTTTTATATCATCAACCCAACTAACATTAGGTATACTTTTATTCTTGTGTATTTCTTCACTAACTGTTTATACAACACTTATGGCAGGCTGATCATCAAACTCTAAATATGCTTTACTCGGAGCTATTCGAGCCATAGCTCAAACAATTTCTTATGAAGTAACTATAACTTTAATTATCATTTTTTACTTATTTTTAGCAATACAGATAGATATTGTAAGAATTCGCATAACAAACACATCTACCTGAGCAGTTATATTGGTTTTACCTTTAAGGGCTATATGGTTAGCAGTTATTCTTGCAGAAACAAATCGAGCCCCCTTCGATTTCGCAGAAGGGGAGTCAGAATTAGTCTCAGGATTTAATATTGAATATGGAAGAGCTGGATTCGCTTTTTTATTCATAGCAGAGTATAGAAACATCCTAATAATAAGCCTTATAACTTCGTGNNNNNNNNNNNNNNNNNNNNNNNNNNNNNNNNNNNNNNNNNNNNNNNNNNNNNNNNNNNNNNNNNNNNNNNNNNNNNNNNNNNNNNNNNNNNNNNNNNNNNNNNNNNNNNNNNNNNNNNNNNNNNNNNNNNNNNNNNNNNNNNNNNNNNNNNNNN
Ligodonta_obscura_Lasu1 -------------------------------------------------AAGCTCCGAGTTGGCTTTACTT---TTTTTAC-AAGCGGGACAA----GCACGCACG----AAAACCGAGGCAAAAAAAATAGACCGGGTTGCGGAGGTGACAAGAGCGCTTCCTTCTTGGTCTCTAAAC--GAGTGTAGATCCATGGCCG--TTTTGTC--GGGGGTACCTAAGTCCGAAGTAGGCCCGCATGCTTCGGCGGGGCATGTTCGACGAGAGCTTGGGTACAGCGATGGTTTAAAGATAGAGCTTCCAGCTACG--CCCCCGCCACTTTTTCC-TTTTCCGCCTCGTGCGGTTTTATCTTTGCGTTACC-AATGTCWC-----AAAACATCG--------AAAGCAGACAGG-CGTGTGTGT---------GTGTGT--------------------------------------------------------------------ACTA---CTAC---TACT------ACTACACCCTG-----TCGG-TTCGATGC--GGGATCGATCCGTCTCGTTCGTTGCCGGACGGCCAATCGATTCTAATCC-TTGCAAGCCC-AGCTCT-AAGGCGAGAAAGGA-------------------------------------------NNNNNNNNNNNNNNNNNNNNNNNNNNNNNNNNNNNNNNNNNNNNNNNNNNNNNNGCTCTTGATTCGAGCTGAGTTAGGCCAACCAGGAAGGTTGTTAGGTGATGATCAGTTGTATAATGTAATTGTAACGGCTCATGCTTTTATAATAATTTTTTTTCTCGTAATACCTATAATAATTGGCGGGTTTGGGAATTGGCTTATTCCTTTAATGATTGGTGCTCCTGATATGGCTTTTCCTCGGTTAAATAACCTAAGGTTTTGGCTTCTTGTACCAGCTTTATTTTTATTATTAAGATCTTCATTAGTAGAAAGAGGTGTTGGTACAGGTTGAACAGTATATCCACCCTTGTCCGGAAATGTTGCCCATTCTGGGGCTTCTGTGGATTTAGCTATTTTCTCTTTACATCTTGCTGGAGCTTCGTCAATTTTGGGGGCTATTAACTTTATTTCTACTGTTGGGAATATGCGATCTCCTGGTTTAGTTGCTGAGCGAATTCCTTTATTTGTTTGGGCTGTTACAGTAACAGCTGTGTTATTAGTTGCTGCTTTACCTGTTTTAGCTGGTGCTATTACAATGTTGCTTACTGATCGTAATTTGAATACTTCGTNNNNNNNNNNNNNNNNNNNNNNNNNNNNNNNNNNNNNNNNNNNNNNNNNNTTCAACACCTAATCTCTACAATTATCACATACCTTCTGATTTTATTGGGCGTAGCATTTTTTACTTTATTAGAGCGAAAGGCTCTCGGGTACTTTCAAATTCGAAAAGGCCCTAACAAATTAGGGATTATTGGCATTCCTCAACCATTGGCAGATGCCTTAAAACTTTTTGTTAAAGAATGAATTAATCCAACATCTTCTAACTTCCTACCCTTTATTTTAACCCCGACAGCCATACTTATTTTAGCTTTAAGTATATGACAACTATTCCCCTCTTTTATGTTGTCGACTCAACTGACATTAGGTATGCTTCTATTTTTATGTATTTCCTCACTAACTGTTTATACAACACTTATAGCAGGCTGATCATCAAACTCCAAATATGCTCTGCTAGGGGCAGTTCGAGCCATAGCTCAAACAATTTCCTATGAGGTAACAATAACCCTGATCATTATTTTTTTCTTATTCTTAACGATACAAATAGACATTACAAGAATTCGCATAACAAATATATCTGTCTGAGCGGTTATATTATCTTTACCCTTAAGAGTTATATGATTAGCGGTCATTCTTGCAGAAACAAATCGAGCTCCATTCGACTTTGCAGAGGGAGAATCAGAACTAGTCTCAGGATTCAACATTGAATATGGAAGGGCCGGGTTCGCTTTCCTATTTATAGCGGAGTATAGAAATATCTTGATAATAAGCCTTATAACATCATGCCTGCTAACAGGCACACTAATAATGTCAATTCCAGTGACTATTATTTTCCTTTGAGCTCGAGCAACGTTACCACGTTATCGGTACGATCTTCTAATAGCAATAGCCTGAAAATCATTCTTACCCTTAAGGCTTAGTATTTTAATAGCNNNNNNNN
Ligodonta_obscura_Lasu2 ---------------------------------AAAAACTGTAAAAAGAAAGCTCCGAGTTGGCTTTACTT---TTTTTAC-AAGCGGGACAA----GCACGCACG----AAAACCGAGGCAAAAAAAATAGACCGGGTTGCGGAGGTGACAAGAGCGCTTCCTTCTTGGTCTCTAAAC--GAGTGTARATCCATGGCCG--TTTTGTC--GGGGGTACCTAAGTCCGAAGTAGGCCCGCATGCTTCGGCGGGGCATGTTCGACGARAGCTTGGGTACAGCGATGGTTTAAAGATAGAGCTTCCAGCTACG--CCCCCGCCACTTTTTCC-TTTTCCGCCTCGTGCGGTTTTATCTTTGCGTTACC-AATGTCTC-----AAAACATCG--------AAAGCAGACAGG-CGTGTGTGT---------GTGTGTGTGTGTCTGTGGTACTAGTCCTTCTYGTSGWCGAGC-TS--TTGTCGATKKGCTSGGGC-AG------ACTA---CTAC---TACT------ACTACACCCTG-----TCGG-TTCGATGC--GGGATCGATCCGTCTCGTTCGTTGCCGGACGGCCAATCGATTCTAATCC-TTGCAAGCCC-AGCTCT-AAGGCGAGAAAGGAAA-----------------------------------------TACTTTATACTTATTGTTTGCTTTATGGTCGGGTTTGTTTGGGTTAGCGTTAAGGCTCTTGATTCGAGCTGAGTTAGGCCAACCAGGAAGGTTGTTAGGTGATGATCAGTTGTATAATGTAATTGTAACGGCTCATGCTTTTATAATAATTTTTTTTCTCGTAATACCTATAATAATTGGCGGGTTTGGGAATTGGCTTATTCCTTTAATGATTGGTGCTCCTGATATGGCTTTTCCTCGGTTAAATAACCTAAGGTTTTGGCTTCTTGTACCAGCTTTATTTTTATTATTAAGATCTTCATTAGTAGAAAGAGGTGTTGGTACAGGTTGAACAGTATATCCACCCTTGTCCGGAAATGTTGCCCATTCTGGGGCTTCTGTGGATTTAGCTATTTTCTCTTTACATCTTGCTGGAGCTTCGTCAATTTTGGGGGCTATTAACTTTATTTCTACTGTTGGGAATATGCGATCTCCTGGTTTAGTTGCTGAGCGAATTCCTTTATTTGTTTGGGCTGTTACAGTAACAGCTGTGTTATTAGTTGCTGCTTTACCTGTTTTAGCTGGTGCTATTACAATGTTGCTTACTGATCGTAATTTGAATACTTCGTTTTTTGACCCAACGGGAGGGGGTGATSCTATTTTATACATGCATTTGTTTNNNNNNNNNNNNNCTCTACAATTATCACATACCTTCTGATTTTATTGGGCGTAGCATTTTTTACTTTATTAGAGCGAAAGGCTCTCGGGTACTTTCAAATTCGAAAAGGCCCTAACAAATTAGGGATTATTGGCATTCCTCAACCATTGGCAGATGCCTTAAAACTTTTTGTTAAAGAATGAATTAATCCAACATCTTCTAACTTCCTACCCTTTATTTTAACCCCGACAGCCATACTTATTTTAGCTTTAAGTATATGACAACTATTCCCCTCTTTTATGTTGTCGACTCAACTGACATTAGGTATGCTTCTATTTTTATGTATTTCCTCACTAACTGTTTATACAACACTTATAGCAGGCTGATCATCAAACTCCAAATATGCTCTGCTAGGGGCAGTTCGAGCCATAGCTCAAACAATTTCCTATGAGGTAACAATAACCCTGATCATTATTTTTTTCTTATTCTTAACGATACAAATAGACATTACAAGAATTCGCATAACAAATATATCTGTCTGAGCGGTTATATTATCTTTACCCTTAAGAGTTATATGATTAGCGGTCATTCTTGCAGAAACAAATCGAGCTCCATTCGACTTTGCAGAGGGAGAATCAGAACTAGTCTCAGGATTCAACATTGAATATGGAAGGGCCGGGTTCGCTTTCCTATTTATAGCGGAGTATAGAAATATCTTGATAATAAGCCTTATAACATCATGCCTGCTAACAGGCACACTAATAATGTCAATTCCAGTGACTATTATTTTCCTTTGAGCTCGAGCAACGTTACCACGTTATCGGTACGATCTTCTAATAGCAATAGCCTGAAAATCATTCTTACCCTTAAGGCTTAGTATTTTAATANNNNNNNNNN
Ligodonta_obscura_Lasu3 -------------------------------------------------------------------------------------------------------------------------------------------------------------GCTTCCTTCTTGGTCTCTAAAC--GAGKGKAGATCCATGGCCG--TTTTGTC--GGGGGTACCTAAGTCCGAAGTAGGCCCGCATGCTTCGGCGGGGCATGTTCRACRARAGCTTGGGTACAGCGATGGTTTAAAGATAGAGCTTCCAGCTACG--CCCCCGCCACTTTTTCC-TTTTCCGCCTCGTGCGGTTTTATCTTTGCGTTACC-AATGTCTC-----AAAACATCG--------AAAGCAGACAGG-CGTGTGTGT---------GTGTGTGT-----GTGTCTGTTACTACTCCTTCTTGACGAGC-TC--TTGTCGATTTGCTCGGGC-AG------ACTA---CTACTACTACTA-----CTACTACCCCT----GTCGG--TTCATGC--GGGATCGATCCGTCTCGTTCGTTGCCGGACGGC--------------------------------------------------------------------------------------------NNNNNNNNNNNNNNNNNNNNNNNNNNNNNNNNNNNNNNNNNNNNNNNNNNNNNNNNTCTTGATTCGAGCTGAGTTAGGCCAACCAGGAAGGTTGTTAGGTGATGATCAGTTGTATAATGTAATTGTAACGGCTCATGCTTTTATAATAATTTTTTTTCTCGTAATACCTATAATAATTGGCGGGTTTGGGAATTGGCTTATTCCTTTAATGATTGGTGCTCCTGATATGGCTTTTCCTCGGTTAAATAACCTAAGGTTTTGGCTTCTTGTACCAGCTTTATTTTTATTATTAAGATCTTCATTAGTAGAAAGAGGTGTTGGTACAGGTTGAACAGTATATCCACCCTTGTCCGGAAATGTTGCCCATTCTGGGGCTTCTGTGGATTTAGCTATTTTCTCTTTACATCTTGCTGGAGCTTCGTCAATTTTGGGGGCTATTAACTTTATTTCTACTGTTGGGAATATGCGATCTCCTGGTTTAGTTGCTGAGCGAATTCCTTTATTTGTTTGGGCTGTTACAGTAACAGCTGTGTTATTAGTTGCTGCTTTACCTGTTTTAGCTGGTGCTATTACAATGTTGCTTACTGATCGTAATTTGAATACTTCNNNNNNNNNNNNNNNNNNNNNNNNNNNNNNNNNNNNNNNNNNNNNNNNNNNNNNNNNNNNNNNNNNNNNNNNNNNNNNNNNNNNNNNNNNNNNNNNNNNNNNNNNNNNNNNNNNNNNNNNNNNNNNNNNNNNNNNNNNNNNNNNNNNNNNNNNNNNNNNNNNNNNNNNNNNNNNNNNNNNNNNNNNNNNNNNNNNNNNNNNNNNNNNNNNNNNNNNNNNNNNNNNNNNNNNNNNNNNNNNNNNNNNNNNNNNNNNNNNNNNNNNNNNNNNNNNNNNNNNNNNNNNNNNNNNNNNNNNNNNNNNNNNNNNNNNNNNNNNNNNNNNNNNNNNNNNNNNNNNNNNNNNNNNNNNNNNNNNNNNNNNNNNNNNNNNNNNNNNNNNNNNNNNNNNNNNNNNNNNNNNNNNNNNNNNNNNNNNNNNNNNNNNNNNNNNNNNNNNNNNNNNNNNNNNNNNNNNNNNNNNNNNNNNNNNNNNNNNNNNNNNNNNNNNNNNNNNNNNNNNNNNNNNNNNNNNNNNNNNNNNNNNNNNNNNNNNNNNNNNNNNNNNNNNNNNNNNNNNNNNNNNNNNNNNNNNNNNNNNNNNNNNNNNNNNNNNNNNNNNNNNNNNNNNNNNNNNNNNNNNNNNNNNNNNNNNNNNNNNNNNNNNNNNNNNNNNNNNNNNNNNNNNNNNNNNNNNNNNNNNNNNNNNNNNNNNNNNNNNNNNNNNNNNNNNNNNNNNNNNNNNNNNNNNNNNNNNNNNNNNNNNNNNNNNNNNNNNNNNNNNNNNNNNNNNNNNNNNNNNNNNNNNNNNNNNNNNNNNNNNNNNNNNNNNNNNNNNNNNNNNNNNNNNNNNNNNNNNNNNNNNNNNNNNNNNNNNNNNNNNNNNNNNNNNNNNNNNNNNNNNNNNNNNNNNNNNNNNNNNNNNNNNNNNNNNNNNNNNNNNNNNNNNN
Lasmigona_etowaensis_LetoCoo003 ---------GAACCTGCGGAAGGATCATTACC-AAAAACTGTAAAAAGAAAGCTCCGAGTTGGCTTT--TCTTTTTTTTAC-AAGCGGGACAA----GCACGCAGG----AAAACCGA---AAAAAAATAAGACTGGGTTGCGGAGGTGACAAGAGCGCTTCCTTCTCGGTCTCTAAAC--AAGTGTAGATCCATGGCCG---TTTGTC--GGGGGTACCTAAGTCCGAAGTAGGCCCGCATGCTTCGGCGGGGCATGTTCGACGAGAGCTTGGGTACAGCGATGGTTTAAAGATAGAGCTTCCAGCTACG--CCCCCGCCAC-TTTTCCTTTTTCCGCCTCGTGCGGTTTTATCTTTGCGTTACC-AATGTCTC-----AAAACATCG--------AAAGCAGAGAGG-CGTGTGTGG-----------------------GTGGCATTTGTCCATCTTATCGACGAGC-TC-TGTGTCGATTTGCTCGGGC-AG------ACCC---C----------------CTACTACCCTC-----TCGG-TTCGATGC--GGGATCGATCCGTCTCGTTCGTTGCCGGACGGCCAATCGATTCTAATCC-TTGCAAGCCC-AGCTCT-GGGGCGAGAAAGGAAATTACTCTAAGCGGTGGATCACTCGGCTCGTGGGTC------NNNNNNNTATTTGTTATTTTCTTTGTGATCTGGTTTGATCGGGTTGGCTTTAAGGCTTTTGATTCGAGCTGAATTAGGTCAGCCAGGAAGATTATTAGGGGATGATCAGTTATATAATGTAATTGTGACGGCTCATGCCTTTGTAATAATTTTTTTTCTAGTAATACCTATAATGATCGGCGGATTTGGTAATTGGCTTATTCCATTAATAATTGGTGCTCCCGATATGGCTTTTCCTCGATTGAATAATTTGAGATTCTGGCTTCTTGTTCCAGCTTTGTTTCTGTTGTTGAGATCTTCTTTAGTAGAAAGAGGTGTAGGCACTGGTTGAACAGTGTACCCTCCTTTGTCTGGGAATGTGGCTCATTCTGGAGCTTCAGTGGATTTAGCTATTTTTTCTTTGCATCTTGCTGGTGCCTCATCAATTTTAGGGGCCATTAATTTTATTTCTACTGTTGGAAATATGCGATCTCCTGGCTTAGTTGCTGAGCGTATTCCTTTATTTGTTTGGGCCGTAAGTGTAACAGCTATTTTATTAGTTGCAGCTTTGCCAGTTTTAGCTGGTGCTATTACAATATTGTTGACTGATCGCAATTTAAATACTTCATTTTTTGATCCTACAGGGGGGGGTGACCCTATTTTANNNNNNNNNNNNNNNTACAACACCTAATTTCCACGATTATCACATACTTATTAATCTTACTGGGTGTAGCATTTTTTACTTTATTAGAACGAAAAGCTCTTGGATACTTTCAAATTCGAAAAGGCCCTAATAAACTAGGAGTTATTGGCATCCCTCAGCCATTAGCAGATGCCTTAAAGCTTTTTATCAAAGAGTGGATTACCCCCACATCCTCCAACTTCATCCCTTTTATTTTAACCCCAACAATTATACTTACCCTAGCTTTAAGAATATGACAATTATTCCCCTCTTTTATACTATCAACCCAATTGGTATTAGGAATACTTCTGTTCCTGTGTATTTCTTCATTAGCCGTTTATACCACACTCATGGCAGGCTGATCATCAAACTCTAAGTATGCTTTACTTGGGGCTATTCGGGCCATAGCTCAAACAATTTCCTATGAAGTAACTATAACTCTAATTATTATTTTTTACTTATTTTTAACAATACATATGGATATTGTGAGAGTTCGCATAACAAACATACCTATTTGAACAATCACACTATTTCTACCTTTGAGAGCTATATGGCTAGCAGTTATTCTTGCAGAAACAAATCGAGCCCCCTTCGATTTTGCAGAAGGAGAATCAGAGCTAGTATCAGGATTTAACATTGAATACGGAAGAGCCGGATTTGCCTTTTTATTTATAGCAGAATATAGAAACATCCTAGTAATAAGCCTTATAACTTCGTGTCTACTAACAAGCACATTAATAATGTCCACCCCAGTAGCTATTATTTTTCTATGGGCCCGAGCAACTCTACCACGCNNNNNNNNNNNNNNNNNNNNNNNNNNNNNNNNNNNNNNNNNNNNNNNNNNNNNNNNNNNNNNNNNNNNNNNNNNNNNNN
Lasmigona_etowaensis_LetoEto005 ----TAGGTGAACCTGCGGAAGGATCATTACC-AAAAACTGTAAAAAGAAAGCTCCGAGTTGGCTTT--TC--TTTTTTAC-AAGCGGGACAA----GCACGCAGG----AAAACCGA---AAAAAAATAAGACTGGGTTGCGGAGGTGACAAGAGCGCTTCCTTCTCGGTCTCTAAAC--AAGTGTAGATCCATGGCCG---TTTGTC--GGGGGTACCTAAGTCCGAAGTAGGCCCGCATGCTTCGGCGGGGCATGTTCGACGAGAGCTTGGGTACAGCGATGGTTTAAAGATAGAGCTTCCAGCTACG--CCCCCGCCAC-TTTTCCTTTTTCCGCCTCGTGCGGTTTTATCTTTGCGTTACC-AATGTCTC-----AAAACATCG--------AAAGCAGAGAGG-CGTGTGTGG-----------------------GTGGCATTTGTCCATCTTATCGACGAGC-TC-TGTGTCGATTTGCTCGGGC-AG------ACCC---C----------------CTACTACCCTC-----TCGG-TTCGATGC--GGGATCGATCCGTCTCGTTCGTTGCCGGACGGCCAATCGATTCTAATCC-TTGCAAGCCC-AGCTCT-GGGGCGAGAAAGGAAATTACTCTAAGCGGTGGATCACTCGGCTCGTGGGTCGATGAANNNNNNNTATTTGTTATTTTCTTTGTGATCTGGTTTGATCGGGTTGGCTTTAAGGCTTTTGATTCGAGCTGAATTAGGTCAGCCAGGAAGGTTATTAGGGGATGACCAGTTATATAATGTAATTGTGACGGCTCATGCCTTTGTAATAATTTTTTTTCTAGTAATACCTATAATGATTGGCGGATTTGGTAATTGGCTTATTCCATTAATAATTGGTGCTCCCGATATGGCTTTTCCTCGATTGAATAATTTGAGGTTCTGGCTTCTTGTTCCAGCTTTGTTTCTGTTGTTGAGATCTTCTTTAGTAGAAAGAGGTGTAGGCACTGGTTGAACAGTGTACCCTCCTTTGTCTGGGAATGTGGCTCATTCTGGAGCTTCAGTGGATTTAGCTATTTTCTCTCTGCATCTTGCTGGTGCCTCATCAATTTTAGGGGCCATTAATTTTATTTCTACTGTTGGAAATATGCGATCTCCTGGCTTAGTTGCTGAGCGTATTCCTTTATTTGTTTGGGCCGTAAGTGTAACAGCTATCTTATTAGTTGCAGCTTTGCCCGTTTTAGCTGGTGCTATTACAATATTATTGACTGATCGCAATTTAAATACTTCATTTTTTGATCCTACAGGGGGGGGTGACCCTATTTTATATATACATTTGNNNTACAACACCTAATTTCCACGATTATCACATACTTATTAATCTTACTGGGTGTAGCATTTTTTACTTTATTAGAACGAAAAGCTCTTGGATATTTTCAAATTCGAAAAGGCCCTAATAAACTAGGAATTATTGGCATCCCTCAGCCATTAGCAGATGCCTTAAAGCTTTTTATCAAAGAGTGGATTACCCCCACATCCTCCAACTTCATCCCTTTTATTTTAACCCCGACAATTATACTTACCCTAGCTTTAAGAATATGACAACTATTCCCCTCTTTTATACTATCAACTCAATTGGTATTAGGAATACTTCTGTTCCTGTGTATCTCTTCATTAGCCGTTTATACCACACTCATGGCAGGCTGATCATCAAACTCTAAGTATGCTTTACTTGGGGCTATTCGGGCCATAGCTCAAACAATTTCCTATGAAGTAACTATAACTCTAATTATTATTTTTTACTTATTTTTAACAATACATATGGATATTGTAAGAGTTCGCATAACAAACATACCTATTTGAACAATCACACTATTTCTACCCCTGAGAGCTATATGACTAGCAGTTATTCTTGCAGAAACAAATCGAGCCCCCTTCGATTTTGCAGAAGGAGAATCAGAGCTAGTGTCAGGATTTAACATTGAATACGGAAGAGCCGGATTTGCCTTTTTATTTATAGCAGAATATAGAAACATTCTAGTAATAAGCCTTATAACTTCGTGTCTACTAACAAGCACATTAATAATGTCCACCCCAGTAGCTATTATTTTTCTATGGGCCCGAGCAACTTTACCACGNNNNNNNNNNNNNNNNNNNNNNNNNNNNNNNNNNNNNNNNNNNNNNNNNNNNNNNNNNNNNNNNNNNNNNNNNNNNNNNN
Alasmidonta_varicosa_Maryland_1 -------------------------------------------------------------------------------------------------------------------------------------------------------------------------------------------------------------------------------------------------------------------------------------------------------------------------------------------TTTTCCGCCTCGTGCGGTTTTATCTTTGCGTTATC-AATGTCTC-----AAAACATCG-------AAAAGCAGAGAGG-C--GTGTGT---------GTGTG-----GTGTGTGGTACTAGTCTTTCTTATCGACGAGC-TC--TTGTCGATTTGCTCGGGC-AA------GACC---CCATGCTCACT------ACTACACCCTG-----TCGG-TTCGATGC--GGGATCGATCCGTCTCGTTCGTTGCCGGACGGCCAATCGATTCTAATCC-TTGCAAGCCC-AGCTCT-GGGGCGAGAAAGGAAA-----------------------------------------NACTTTATATTTATTATTTGCTTTGTGGTCAGGCTTAATTGGGTTAGCCTTGAGGCTTTTGATTCGAGCTGAGTTAGGGCAACCAGGAAGGCTATTAGGTGATGATCAGTTGTACAATGTGATTGTCACAGCTCATGCTTTTATAATAATTTTTTTTCTAGTAATACCTATAATGATTGGGGGATTTGGTAATTGACTTATCCCTTTGATGATTGGTGCTCCTGACATGGCTTTCCCTCGATTAAATAATCTAAGGTTTTGACTTCTTGTGCCAGCTTTGTTTTTATTATTAAGGTCTTCATTGGTGGAAAGTGGTGTAGGTACTGGTTGAACAGTATATCCTCCTTTATCTGGTAATGTTGCTCATTCTGGGGCTTCTGTGGATTTAGCTATTTTTTCCTTACATCTTGCTGGTGCTTCATCAATTTTAGGTGCTATTAATTTTATTTCAACTGTTGGGAATATGCGTTCTCCTGGTTTGGTTGCTGAGCGAATTCCTTTATTTGTTTGGGCTGTTACAGTAACAGCTGTGTTATTGGTTGCTGCTTTACCAGTTTTAGCTGGTGCTATTACAATGTTGCTTACTGATCGTAATTTGAATACTTCATTTTTTGATCCTACAGGAGGGGGGGATCCTATTTTGTATATGCATTTGTTTCTCAACATCTAATCTCTACGATTATTACATATTTATTAATTTTATTGGGAGTAGCATTTTTTACTTTACTAGAACGAAAAGCTCTTGGTTATTTTCAAATTCGAAAAGGCCCTAATAAATTAGGAATTATTGGCATTCCTCAACCCCTAGCAGACGCCTTAAAACTCTTTATTAAAGAGTGAGTCACTCCTACATCTTCTAACTTTCTTCCTTTTATCATAACCCCGACAACTATACTTATCTTGGCTTTAAGAATATGACAATTATTTCCTTCTTTTTCACTATCGGCTCAGCTTACATTAGGAATGCTTCTATTCTTATGTATCTCTTCATTGGCTGTTTACACAACGCTTATAGCAGGCTGGTCATCAAACTCTAAATATGCCTTACTTGGGGCTATTCGAGCCATAGCTCAAACAATTTCTTATGAAGTAACCATAACCTTAATTATTATCTTTTATCTATTTTTGACAATACAAATAGATATTGTAAGAATTCGAATAACAAACATATCTGCTTGGGCAGTCATACTTTTCTTACCGCTAAGAGCCATATGATTAGCAGTCATCCTTGCAGAGACAAATCGAGCCCCCTTTGATTTTGCAGAAGGAGAATCAGAGTTAGTTTCAGGATTCAACATTGAATATGGAAGAGCTGGATTTGCCTTTCTATTTATAGCGGAGTACAGAAATATTTTAATAATAAGTCTTATAACCTCATGCTTATTAACAAGCACACTAATAATATCCATCCCAGTAGCTATTATCTTCTTATGGGCCCGAGCAACCTTACCACGTTATCGATATGACCTTCTAATAGCAATAGCCTGAAAATCATTCCTTCCTTTAAGGCTAGCTATTTTAATAGCCCTAAGAC
Alasmidonta_varicosa_Maryland_2 -------------------------------------------------------------------------------------------------------------------------------------------------------------------------------------------------------------------------------------------------------------------------------------------------------------------------------------------TTTTCCGCCTCGTGCGGTTTTATCTTTGCGTTATC-AATGTCTC-----AAAACATCG-------AAAAGCAGAGAGG-C--GTGTGT---------GTGTG-----GTGTGTGGTACTAGTCTTTCTTATCGACGAGC-TC--TTGTCGATTTGCTCGGGC-AA------GACC---CCATGCTCACT------ACTACACCCTG-----TCGG-TTCGATGC--GGGATCGATCCGTCTCGTTCGTTGCCGGACGGCCAATCGATTCTAATCC-TTGCAAGCCC-AGCTCT-GGGGCGAGAAAGGAAA---------------------------------------------------------------------------------------------------------------------------------------------------------------------------------------------------------------------------------------------------------------------------------------------------------------------------------------------------------------------------------------------------------------------------------------------------------------------------------------------------------------------------------------------------------------------------------------------------------------------------------------------------------------------------------------------------------------------------------------------------------------------------------------------------------------------------------------------------------------------------------------------------------------------------------------------------------------------------------------------------------------------------------------------------------------------------------------------------------------------------------------------------------------------------------------------------------------------------------------------------------------------------------------------------------------------------------------------------------------------------------------------------------------------------------------------------------------------------------------------------------------------------------------------------------------------------------------------------------------------------------------
Alasmidonta_varicosa_Mulberry_1 -----------------------------------------------------------------------------------------------------------------------------------------------------------------------------------------------------------------------------------------------------------------------------------------------------------------------------------------------------------------------------------------------------------------------------------------------------------------------------------------------------------------------------------TAACT------ACTACACCCTG-----TCGG-TTCGATGC--GGGATCGATCCGTCTCGTTCGTTGCCGGACGGCCAATCGATTCTAATCC-TTGCAAGCCC-AGCTCT-GGGGCGAGAAAGGAAA-----------------------------------------TACTTTATATTTATTATTTGCTTTGTGGTCAGGCTTAATTGGGTTAGCCTTGAGGCTTTTGATTCGAGCTGAGTTAGGGCAACCAGGAAGGCTATTAGGCGATGATCAGTTGTACAATGTGATTGTCACAGCTCATGCTTTTATAATAATTTTTTTTCTAGTAATACCTATAATGATTGGGGGATTTGGTAATTGACTTATCCCTTTGATGATTGGTGCTCCTGACATGGCTTTCCCTCGATTAAATAATCTAAGGTTTTGACTTCTTGTGCCAGCTTTGTTTTTATTATTAAGGTCTTCATTGGTGGAAAGTGGTGTAGGTACTGGTTGGACAGTATATCCTCCTTTATCTGGTAATGTTGCTCATTCTGGGGCTTCTGTGGATTTAGCTATTTTTTCCTTACATCTTGCTGGTGCTTCATCAATTTTAGGTGCTATTAATTTTATTTCAACTGTTGGGAATATGCGTTCTCCTGGTTTGGTTGCTGAGCGAATTCCTTTATTTGTTTGGGCTGTTACAGTAACAGCTGTGTTATTGGTTGCTGCTTTACCAGTTTTAGCTGGTGCTATTACAATGTTGCTTACTGATCGTAATTTGAATACTTCATTTTTTGATCCTACAGGAGGGGGGGATCCTATTTTGTATATGCATTTGTTTCTCAACATCTAATCTCTACGATTATTACATATTTATTAATTTTATTGGGAGTAGCATTTTTTACTTTACTAGAACGAAAAGCTCTCGGTTATTTTCAAATTCGAAAAGGCCCTAATAAATTAGGAATTATTGGCATTCCTCAACCCCTAGCAGACGCCTTAAAACTCTTTATTAAAGAGTGAGTCACTCCTACATCTTCTAACTTTCTTCCTTTTATCATAACCCCGACAACTATACTTATCTTGGCTTTAAGAATATGACAATTATTTCCTTCTTTTTCACTATCGGCTCAGCTTACATTAGGAATGCTTCTATTCTTATGTATTTCTTCATTGGCTGTTTACACAACGCTTATAGCAGGCTGGTCATCAAACTCTAAATATGCCTTACTTGGAGCTATTCGAGCCATAGCTCAAACAATTTCTTATGAAGTAACCATAACCTTAATTATTATCTTTTATCTATTTTTGACAATGCAAATAGATATTGTAAGAATTCGAATAACAAACATATCTGCTTGAGCAGTCATACTTTTCTTACCGCTAAGAGCCATATGATTAGCAGTCATCCTTGCAGAGACAAATCGAGCCCCCTTTGATTTTGCAGAAGGAGAATCAGAGTTAGTTTCAGGATTCAACATTGAATATGGAAGAGCTGGATTTGCCTTTCTATTTATAGCGGAGTACAGAAATATTTTAATAATAAGTCTTATAACCTCATGCTTATTAACAAGCACACTAATAATATCCATCCCAGTAGCTATTATCTTCTTATGGGCCCGAGCAACCTTACCACGTTATCGATATGACCTTCTAATAGCAATAGCCTGAAAATCATTCCTTCCTTTAAGGCTAGCTATTTTAATAGCCCTAAGAN
Alasmidonta_varicosa_Mulberry_2 ----------------------------------------------------------------------------------------------------------------------------------------------------------------------------------------------------------------------------------------------------------------------------------------------------------------------------------------------------------------------------------------------------------------------------------------------------------------------------------------------------------------------------------CTAACT------ACTACACCCTG-----TCGG-TTCGATGC--GGGATCGATCCGTCTCGTTCGTTGCCGGACGGCCAATCGATTCTAATCC-TTGCAAGCCC-AGCTCT-GGGGCGAGAAAGGAAA-----------------------------------------TACTTTATATTTATTATTTGCTTTGTGGTCAGGCTTAATTGGGTTAGCCTTGAGGCTTTTGATTCGAGCTGAGTTAGGGCAACCAGGAAGGCTATTAGGCGATGATCAGTTGTACAATGTGATTGTCACAGCTCATGCTTTTATAATAATTTTTTTTCTAGTAATACCTATAATGATTGGGGGATTTGGTAATTGACTTATCCCTTTGATGATTGGTGCTCCTGACATGGCTTTCCCTCGATTAAATAATCTAAGGTTTTGACTTCTTGTGCCAGCTTTGTTTTTATTATTAAGGTCTTCATTGGTGGAAAGTGGTGTAGGTACTGGTTGAACAGTATATCCTCCTTTATCTGGTAATGTTGCTCATTCTGGGGCTTCTGTGGATTTAGCTATTTTTTCCTTACATCTTGCTGGTGCTTCATCAATTTTAGGTGCTATTAATTTTATTTCAACTGTTGGGAATATGCGTTCTCCTGGTTTGGTTGCTGAGCGAATTCCTTTATTTGTTTGGGCTGTTACAGTAACAGCTGTGTTATTGGTTGCTGCTTTACCAGTTTTAGCTGGTGCTATTACAATGTTGCTTACTGATCGTAATTTGAATACTTCATTTTTTGATCCTACAGGAGGGGGGGATCCTATTTTGTATATGCATTTGTTTCTCAACATCTAATCTCTACGATTATTACATATTTATTAATTTTATTGGGAGTAGCATTTTTTACTTTACTAGAACGAAAAGCTCTTGGTTATTTTCAAATTCGAAAAGGCCCTAATAAATTAGGAATTATTGGCATTCCTCAACCCCTAGCAGACGCCTTAAAACTCTTTATTAAAGAGTGAGTCACTCCTACATCTTCTAACTTTCTTCCTTTTATCATAACCCCGACAACTATACTTATCTTGGCTTTAAGAATATGACAATTATTTCCTTCTTTTTCACTATCGGCTCAGCTTACATTAGGAATGCTTCTATTCTTATGTATTTCTTCATTGGCTGTTTACACAACGCTTATAGCAGGCTGGTCATCAAACTCTAAATATGCCTTACTTGGAGCTATTCGAGCCATAGCTCAAACAATTTCTTATGAAGTAACCATAACCTTAATTATTATCTTTTATCTATTTTTGACAATGCAAATAGATATTGTAAGAATTCGAATAACAAACATATCTGCTTGAGCAGTCATACTTTTCTTACCGCTAAGAGCCATATGATTAGCAGTCATCCTTGCAGAGACAAATCGAGCCCCCTTTGATTTTGCAGAAGGAGAATCAGAGTTAGTTTCAGGATTCAACATTGAATATGGAAGAGCTGGATTTGCCTTTCTATTTATAGCGGAGTACAGAAATATTTTAATAATAAGTCTTATAACCTCATGCTTATTAACAAGCACACTAATAATATCCATCCCAGTAGCTATTATCTTCTTATGGGCCCGAGCAACCTTACCACGTTATCGATATGACCTTCTAATAGCAATAGCCTGAAAATCATTCCTTCCTTTAAGGCTAGCTATTTTAATAGCCCTAAGAC
Alasmidonta_varicosa_Mulberry_4 -------------------------------------------------------------------------------------------------------------------------------------------------------------------------------------------------------------------------------------------------------------------------------------------------------------------------------------------------------------------------------------------------------------------------------GTGT---------GTGTG-----GTGTGTGGTACTAGTCTTTCTTATCGACGAGC-TC--TTGTCGATTTGCTCGGGC-AA------GACC---CCATGCTAACT------ACTACACCCTG-----TCGG-TTCGATGC--GGGATCGATCCGTCTCGTTCGTTGCCGGACGGCCAATCGATTCTAATCC-TTGCAAGCCC-AGCTCT-GGGGCGAGAAAGGAAA-----------------------------------------TACTTTATATTTATTATTTGCTTTGTGGTCAGGCTTAATTGGGTTAGCCTTGAGGCTTTTGATTCGAGCTGAGTTAGGGCAACCAGGAAGGCTATTAGGCGATGATCAGTTGTACAATGTGATTGTCACAGCTCATGCTTTTATAATAATTTTTTTTCTAGTAATACCTATAATGATTGGGGGATTTGGTAATTGACTTATCCCTTTGATGATTGGTGCTCCTGACATGGCTTTCCCTCGATTAAATAATCTAAGGTTTTGACTTCTTGTGCCAGCTTTGTTTTTATTATTAAGGTCTTCATTAGTGGAAAGTGGTGTAGGTACTGGTTGGACAGTATATCCTCCTTTATCTGGTAATGTTGCTCATTCTGGGGCTTCTGTGGATTTAGCTATTTTTTCCTTACATCTTGCTGGTGCTTCATCAATTTTAGGTGCTATTAATTTTATTTCAACTGTTGGGAATATGCGTTCTCCTGGTTTGGTTGCTGAGCGAATTCCTTTATTTGTTTGGGCTGTTACAGTAACAGCTGTGTTATTGGTTGCTGCTTTACCAGTTTTAGCTGGTGCTATTACAATGTTGCTTACTGATCGTAATTTGAATACTTCATTTTTTGATCCTACAGGAGGGGGGGATCCTATTTTGTATATGCATTTGTTTCTCAACATCTAATCTCTACGATTATTACATATTTATTAATTTTATTGGGAGTAGCATTTTTTACTTTACTAGAACGAAAAGCTCTCGGTTATTTTCAAATTCGAAAAGGCCCTAATAAATTAGGAATTATTGGCATTCCTCAACCCCTAGCAGACGCCTTAAAACTCTTTATTAAAGAGTGAGTCACTCCTACATCTTCTAACTTTCTTCCTTTTATCATAACCCCGACAACTATACTTATCTTGGCTTTAAGAATATGACAATTATTTCCTTCTTTTTCACTATCGGCTCAGCTTACATTAGGAATGCTTCTATTCTTATGTATTTCTTCATTGGCTGTTTACACAACGCTTATAGCAGGCTGGTCATCAAACTCTAAATATGCCTTACTTGGAGCTATTCGAGCCATAGCTCAAACAATTTCTTATGAAGTAACCATAACCTTAATTATTATCTTTTATCTATTTTTGACAATGCAAATAGATATTGTAAGAATTCGAATAACAAACATATCTGCTTGAGCAGTCATACTTTTCTTACCGCTAAGAGCCATATGATTAGCAGTCATCCTTGCAGAGACAAATCGAGCCCCCTTTGACTTTGCAGAAGGAGAATCAGAGTTAGTTTCAGGATTCAACATTGAATATGGAAGAGCTGGATTTGCCTTTCTATTTATAGCGGAGTACAGAAATATTTTAATAATAAGTCTTATAACCTCATGCTTATTAACAAGCACACTAATAATATCCATCCCAGTAGCTATTATCTTCTTATGGGCCCGAGCAACCTTACCACGTTATCGATATGACCTTCTAATAGCAATAGCCTGAAAATCATTCCTTCCTTTAAGGCTAGCTATTTTAATAGCCCTAAGAC
Alasmidonta_varicosa_Mulberry_5 -------------------------------------------------------------------------------------------------------------------------------------------------------------------------------------------------------------------------------------------------------------------------------------------------------------------------------------------------------------------------------------------------------------------------------GTGT---------GTGTG-----GTGTGTGGTACTAGTCTTTCTTATCGACGAGC-TC--TTGTCGATTTGCTCGGGC-AA------GACC---CCATGCTAACT------ACTACACCCTG-----TCGG-TTCGATGC--GGGATCGATCCGTCTCGTTCGTTGCCGGACGGCCAATCGATTCTAATCC-TTGCAAGCCC-AGCTCT-GGGGCGAGAAAGGAAA-----------------------------------------TACTTTATATTTATTATTTGCTTTGTGGTCAGGCTTAATTGGGTTAGCCTTGAGGCTTTTGATTCGAGCTGAGTTAGGGCAACCAGGAAGGCTATTAGGCGATGATCAGTTGTACAATGTGATTGTCACAGCTCATGCTTTTATAATAATTTTTTTTCTAGTAATACCTATAATGATTGGGGGATTTGGTAATTGACTTATTCCTTTGATGATTGGTGCTCCTGACATGGCTTTCCCTCGATTAAATAATCTAAGGTTTTGACTTCTTGTGCCAGCTTTGTTTTTATTATTAAGGTCTTCATTGGTGGAAAGTGGTGTAGGTACTGGTTGAACAGTATATCCTCCTTTATCTGGTAATGTTGCTCATTCTGGGGCTTCTGTGGATTTAGCTATTTTTTCCTTACATCTTGCTGGTGCTTCATCAATTTTAGGTGCTATTAATTTTATTTCAACTGTTGGGAATATGCGTTCTCCTGGTTTGGTTGCTGAGCGAATTCCTTTATTTGTTTGGGCTGTTACAGTAACAGCTGTGTTATTGGTTGCTGCTTTACCAGTTTTAGCTGGTGCTATTACAATGTTGCTTACTGATCGTAATTTGAATACTTCATTTTTTGATCCTACAGGAGGGGGGGATCCTATTTTGTATATGCATTTGTTTCTCAACATCTAATCTCTACGATTATTACATATTTATTAATTTTATTGGGAGTAGCATTTTTTACTTTACTAGAACGAAAAGCTCTTGGTTATTTTCAAATTCGAAAAGGCCCTAATAAATTAGGAATTATTGGCATTCCTCAACCCCTAGCAGACGCCTTAAAACTCTTTATTAAAGAGTGAGTCACTCCTACATCTTCTAACTTTCTTCCTTTTATCATAACCCCGACAACTATACTTATTTTGGCTTTAAGAATATGACAATTATTTCCTTCTTTTTCACTATCGGCTCAGCTTACATTAGGAATGCTTCTATTCTTATGTATTTCTTCATTGGCTGTTTACACAACGCTTATAGCAGGCTGGTCATCAAACTCTAAATATGCCTTACTTGGAGCTATTCGAGCCATAGCTCAAACAATTTCTTATGAAGTAACCATAACCTTAATTATTATCTTTTATCTATTTTTGACAATGCAAATAGATATTGTAAGAATTCGAATAACAAACATATCTGCTTGGGCAGTCATACTTTTCTTACCGCTAAGAGCCATATGATTAGCAGTCATCCTTGCAGAGACAAATCGAGCCCCCTTTGATTTTGCAGAAGGAGAATCAGAGTTAGTTTCAGGATTCAACATTGAATATGGAAGAGCTGGATTTGCCTTTCTATTTATAGCGGAGTACAGAAATATTTTAATAATAAGTCTTATAACCTCATGCTTATTAACAAGCACACTAATAATATCCATCCCAGTAGCTATTATCTTCTTATGGGCCCGAGCAACCTTACCACGTTATCGATATGACCTTCTAATAGCAATAGCCTGAAAATCATTCCTTCCTTTAAGACTAGCTATTTTAATAGCCCTAAGAC
Ligodonta_obscura_NCSM_47145_A07_COI.ab1 ----------------------------------------------------------------------------------------------------------------------------------------------------------------------------------------------------------------------------------------------------------------------------------------------------------------------------------------------------------------------------------------------------------------------------------------------------------------------------------------------------------------------------------------------------------------------------------------------------------------------------------------------------------------------------------------------------------------------------------------------------------------GCTCTTGATTCGAGCTGAGTTAGGCCAACCAGGAAGGTTGTTAGGTGATGATCAGTTGTATAATGTAATTGTAACGGCTCATGCTTTTATAATAATTTTTTTTCTCGTAATACCTATAATAATTGGCGGGTTTGGGAATTGGCTTATTCCTTTAATGATTGGTGCTCCTGATATGGCTTTTCCTCGGTTAAATAACCTAAGGTTTTGGCTTCTTGTACCAGCTTTATTTTTATTACTAAGATCTTCATTAGTAGAAAGAGGTGTTGGTACAGGTTGAACAGTATATCCACCCTTGTCCGGAAATGTTGCCCATTCTGGGGCTTCTGTGGATTTAGCTATTTTCTCTTTACATCTTGCTGGAGCTTCGTCAATTTTGGGGGCTATTAACTTTATTTCTACTGTTGGGAATATGCGATCTCCTGGTTTAGTTGCTGAGCGAATTCCTTTATTTGTTTGGGCTGTTACAGTAACAGCTGTGTTATTAGTTGCTGCTTTACCTGTTTTAGCTGGTGCTATTACAATGTTGCTTACTGATCG-------------------------------------------------------------------------------------------------------------------------------------------------------------------------------------------------------------------------------------------------------------------------------------------------------------------------------------------------------------------------------------------------------------------------------------------------------------------------------------------------------------------------------------------------------------------------------------------------------------------------------------------------------------------------------------------------------------------------------------------------------------------------------------------------------------------------------------------------------------------------------------------------------------------------------------------------------------------------------
Pyganodon_grandis_PgraCha042 ----TAGGTGAACCTGCGGAAGGATCATTACC-AAAAACTGT--AAAGAAAGCTCCGAGTTAGCTTT--TC----TTTTAC-AAGCGGGACAA----GCACGCACG----AAAACCG-------AAAGAAAGACTGGGTTGCGGAGGTGACAAGAGCGCTTCCTTCTCGGTCTATAAAC--CAGTGTAGATCCATGGCCG---TTTGTC--GGGGGTACCTAAGTCCGAAGTAGGCCCGCATGCTTCGGCGGGGCATGTTCGACGAGAGCTTTGGTACAGCGATGGTTTAAAGATAGAGCTTCCAGCTGCG--CCCCCACCAC-TTTTCC-TTTTCCGCCTCGTGCGGTTTTATCTTTGCGTTACC-AATGTATC-----AAAACATCG-------AAAAGCAGAGAG-------GTGT---------GTGTG---------GTGGCACTAGTCCTTCTTATCGACGAGC-TC--TTGTCGATTTGCTCGGGC-AG------AGCC---CTAC-----TA------CATATACTCTC-----TCGGTTTCGATGC--GGGATCGATCCGTCTCGTTCGTTGCCGGACGGCCAATCGATTCTAATCC-TTGCAAGCCC-AGCTCT--GGGCGAGAAAGGAAATTACTCTAAGCGGTGGATCACTCGGCTCGTGGGTCGATGAANNNNNNNTATTTGTTATTGGCATTATGGTCTGGTCTTATCGGGTTGGCTTTAAGGCTTTTGATCCGAGCTGAGTTAGGCCAACCAGGAAGGTTACTCGGGGATGATCAGTTGTATAATGTAATTGTTACAGCTCATGCATTTATAATAATTTTTTTTCTAGTAATACCTATGATAATCGGGGGATTTGGTAATTGGCTTATTCCTTTAATAATTGGTGCTCCTGATATAGCTTTTCCTCGGCTGAATAATTTAAGGTTTTGACTTCTTGTCCCAGCTTTGTTTCTGTTGTTGAGATCTTCGTTGGTCGAAAGGGGTGTTGGTACTGGCTGGACAGTGTATCCTCCTTTGTCTGGGAATATTGCTCATTCTGGGGCTTCGGTAGATTTGGCTATTTTTTCTTTACACCTTGCTGGAGCTTCATCAATTTTGGGCGCTATTAATTTTATTTCCACTGCTGGGAATATACGTTCTCCTGGTTTGGTTGCTGAGCGAATTCCATTATTTGTTTGGGCTGTTACAGTGACAGCTGTATTACTAGTAGCTGCTTTACCAGTTTTGGCTGGTGCGATTACAATGTTGCTTACTGATCGTAATTTGAATACTTCATTTTTTGACCCTACAGGGGGNNNNNNNNNNNNNNNNNNNNNNNNNNNNNNNCCCAACATCTAATCTCTACTTTTATTACATACTTATTAATCTTACTAGGTGTAGCATTCTTCACCCTACTGGAACGTAAAGCTCTCGGGTACTTTCAAATTCGAAAAGGCCCTAACAAATTGGGTGTTATTGGTATTCCTCAACCCTTAGCAGATGCTCTAAAACTCTTCGTTAAAGAATGAATTACCCCCACATCTTCTAATTTTTCCCCTTTTACCCTAACCCCAACAATTATACTTATCTTAGCTTTAAGAATATGACAATTATTCCCTTCTTTTATACTATCAACACAGCTTACACTAGGCATACTTTTATTCTTATGCATCTCCTCATTAGCTGTTTACACAACACTTATAGCAGGCTGATCGTCAAACTCTAAGTATGCTTTACTTGGAGCTATTCGAGCTATAGCCCAAACAATCTCTTATGAAGTCACTATAACCTTAATTATTATCTTTTACCTTTTTTTAACAATACAAATAGATATTGTAAGAATCCGCGTAATAAACACATCTGTTTGAGCAATCATCCTATTTTTACCCTTAAGAATTATGTGATTAGCAGTTATTCTTGCAGAGACAAACCGAGCCCCTTTCGACTTTGCAGAAGGAGAGTCGGAATTAGTCTCAGGATTTAATATTGAATACGGAGGAGCTGGGTTCGCTTTTTTATTCATAGCAGAATACAGAAATATTTTAATAATAAGTCTTATTACCTCATCTCTGTTAACAAGTACACTAATAATATCTGTTCCAATTGCTATAATCTTTCTGTGAGCACGAGCAACATTACCACGCNNNNNNNNNNNNNNNNNNNNNNNNNNNNNNNNNNNNNNNNNNNNNNNNNNNNNNNNNNNNNNNNNNNNNNNNNNNNNNN
Pyganodon_grandis_PgraEsc043 TCTGTAGATGAGCATGCGGAAGGATCACAACC-ACAAAAAGT--AAAGATAGCTCCGAGTTAGCTTT--TC----TTTTAC--AGCGGGACAA----GCACGCACG----AAAACCG-------AAAGAAAGACTGGGTTGCGGAGGTGACAAGAGCGCTTCCTTCTCGGTCTATAAAC--CAGTGTAGATCCATGGCCG---TTTGTC--GGGGGTACCTAAGTCCGAAGTAGGCCCGCATGCTTCGGCGGGGCATGTTCGACGAGAGCTTTGGTACAGCGATGGTTTAAAGATAGAGCTTCCAGCTGCG--CCCCCACCAC-TTTTCC-TTTTCCGCCTCGTGCGGTTTTATCTTTGCGTTACC-AATGTATC-----AAAACATCG-------AAAAGCAGAGAGG-----TGTGT---------GTGTG---------GTGGCACTAGTCCTTCTTATCGACGAGC-TC--TTGTCGATTTGCTCGGGC-AG------AGCC---CTAC-----TA------CATATACTCTC-----TCGGTTTCGATGC--GGGATCGATCCGTCTCGTTCGTTGCCGGACGGCCAATCGATTCTAATCC-TTGCAAGCCC-AGCTCT--GGGCGAGAAAGGAAATTACTCTAAGCGGGGGATCACTCGGCTCGTGGGTCGATGAANNNNNNNTATTTGTTACTGGCATTATGGTCTGGTCTTATTGGGTTGGCTTTGAGGCTTTTGATCCGGGCCGAGTTAGGCCAACCAGGGAGATTGCTCGGAGATGATCAGCTATATAACGTAATTGTTACGGCTCATGCGTTTATAATAATTTTTTTTCTGGTAATACCTATGATAATTGGAGGGTTTGGTAACTGACTTATTCCTTTAATAGTTGGTGCTCCTGATATGGCTTTTCCTCGGTTGAATAATCTTAGATTCTGGCTTCTTGTTCCAGCTTTGTTTTTGTTGTTGAGATCTTCGTTAGTTGAGAGAGGTGTTGGTACTGGTTGAACAGTGTATCCTCCTTTGTCTGGAAATATTGCTCATTCTGGGGCTTCGGTAGATTTGGCTATTTTTTCTTTACATCTTGCTGGTGCTTCATCAATTTTAGGTGCTATTAACTTCATTTCGACTGCTGGAAATATACGTTCTCCGGGTTTAGTTGCTGAGCGAATTCCGTTATTTGTTTGGGCTGTTACAGTAACAGCTGTGTTATTGGTAGCTGCTTTGCCAGTTTTGGCCGGTGCCATCACAATGTTGCTTACTGATCGTAATTTAAATACTTCATTTTTCGACCCTNNNNNNNNNNNNNNNNNNNNNNNNNNNNNNNNNNNNNNNCCCAACATCTAATCTCTACTTTTGTTACATATTTATTAATTTTACTAGGTGTAGCATTCTTTACCCTACTAGAACGTAAAGCCCTTGGATACTTCCAAATTCGAAAAGGCCCTAATAAACTAGGTGTTATTGGTATCCCTCAACCCCTAGCAGATGCCCTAAAACTCTTCGTTAAGGAATGAATTACTCCCACATCCTCTAACTTCTCCCCCTTTACCCTAACTCCGACAATTATACTTATCCTAGCTTTAAGAATATGGCAATTATTCCCTTCTTTTGCATTATCAACACAGCTTACACTAGGCATTCTTTTATTCCTATGCATCTCCTCATTAGCTGTTTATACAACACTTATAGCAGGCTGATCGTCAAACTCTAAGTACGCTTTACTTGGAGCTATTCGAGCTATAGCTCAAACAATTTCCTATGAAGTCACTATAACCTTAATTATTATTTTTTATCTTTTTTTAACAATGCAGATAGACATTGTAAGAATTCGCAGGATAAACACATCTGTTTGAGCAGCCACACTATTTCTACCCTTAAGAGTTATATGGCTAGCAGTTATTCTTGCAGAGACAAATCGAGCCCCCTTTGATTTTGCAGAAGGAGAATCAGAATTAGTCTCAGGATTTAATATTGAATACGGAGGAGCTGGATTTGCCTTTTTGTTTATAGCAGAATACAGAAACATTTTAATAATAAGGCTCATAACCTCATCCTTGTTAAGAAGTACACTAATAATATCTATCCCGATTGCCATAACCTTCCTTTGGGTACGAGCAACATTACCACGCNNNNNNNNNNNNNNNNNNNNNNNNNNNNNNNNNNNNNNNNNNNNNNNNNNNNNNNNNNNNNNNNNNNNNNNNNNNNNNN
Pseudanodonta_complanata_isolate_BIV0186_MN594535 ----------------------------------------------------------------------------------------------------------------------------------------------------------------------------------------------------------------------------------------------------------------------------------------------------------------------------------------------------------------------------------------------------------------------------------------------------------------------------------------------------------------------------------------------------------------------------------------------------------------------------------------------------------------------------------------------------------TACTTTATATTTATTATTGGCTTTATGGTCTGGTTTAATTGGGTTGGCTTTAAGTCTTTTAATTCGGGCTGAGTTAGGCCAACCAGGAAGATTATTGGGGGATGATCAATTGTATAATGTGATCGTTACGGCTCATGCTTTCATGATAATTTTTTTTCTAGTAATGCCAATAATAATTGGTGGATTTGGTAATTGGCTTATTCCGTTAATAATTGGTGCTCCTGATATAGCTTTTCCTCGCTTGAATAATTTAAGGTTTTGGTTGCTTGTACCAGCTTTATTTTTGTTATTAAGGTCGTCATTAGTAGAGAGAGGTGTTGGCACTGGTTGAACAGTGTATCCCCCTTTATCTGGGAATGTTGCTCATTCTGGGGCTTCTGTGGATTTGGCTATTTTTTCTTTGCATCTTGCTGGTGCTTCGTCAATTTTAGGTGCTATTAATTTTATTTCTACTGTTGGAAATATGCGATCTCCAGGTTTAGTCGCTGAGCGAATTCCTTTGTTTGTTTGGGCTGTTACAGTCACAGCTGTGTTATTAGTTGCTGCTTTGCCGGTTTTAGCTGGTGCTATTACAATATTGCTTACTGATCGTAATTTAAATACTTCGTTTTTTGATCCTACAGGGGGAGGGGATCCTATTTTATATATACATTTGTTTCCCAACACCTAATTCCCACCCTTACCACATACTTATTAATTTTACTAGGTGTAGCATTCTTTACCCTGTTAGAACGAAAAGCCCTCGGGTATTTCCAAATTCGAAAGGGCCCTAATAAGCTAGGAATCATTGGAATTCCTCAACCACTAGCAGATGCCCTAAAGCTCTTTGTTAAAGAATGAATCACTCCCACAGCCTCCAACTACTTTCCCTTTATCCTAACCCCAACAATCATACTTATCTTGGCCCTAAGAATATGACAACTATTTCCCTCTTTTATATCATCCTCCCAACTTACATTAGGAATTCTCTTATTTTTATGTATCTCTTCACTAGCTGTCTATACAACACTCATAGCAGGTTGATCATCAAACTCTAAATATGCTCTACTCGGAGCTATCCGAGCCATGGCTCAAACAATCTCTTATGAAGTCACTATAACTTTAATCATTATTTTTTACCTTTTTTTAGTAATAAAAATAGACATTGTAAATATCCGTATTACAAACATATCTACTTGAGCAATTGCACTATTTCTACCATTAAGAGTCATATGACTAGCAGTTATTCTAGCAGAAACAAATCGAGCTCCCTTTGACTTTGCAGAAGGAGAATCAGAACTAGTCTCAGGATTCAACATCGAATATGGAGGAGCTGGATTTGCCTTTTTATTTATAGCAGAATACAGAAATATTCTTCTAATAAGCCTAATAACTTCGTGCCTTTTAACAAGAACGCTAATTATGTCCATCCCAGTTGCTATCATCTTTCTCTGAGCCCGAGCAACCTTACCCCGTTACCGCTATGATCTCCTAATGGCTATAGCCTGAAAATCATTTCTACCTCTAAGACTATCTGTCTTAATAGCCTTAACAC
Pseudodontoideus_connasaugaensis_clone_1 ---------------------------------------------------GCTCCGAGTTGGCTTT--TT---CTTTTAC-AAGCGGGACAA----GCACGCAGG----AAAACCG------AAAAATAAGACTGGGTTGCGGAGGTGACAAGAGCGCTTCCTTCTCGGTCTCTAAAC--AAGTGTAGATCCATGGCCG-TTTTTGTC--GGGGGTACCTAAGTCCGAAGTAGGCCCGCATGCTTCGGCGGGGCATGTTCGACGAGAGCTTGGGTACAGCGATGGTTTAAAGATAGAGCTTTCAGCTACG--CCCCCGCTACTTTTTCC-TTTTCCGCCTCGTGCGGTTTTATCTTTGCGTTACC-AATGTATC-----AAACCATCGA------AAAAGCAGAGAGG-CGTCTGTGT--------TGTGGG---------TTGGTATTTGTCCTTCTTATCGACGAGCTTC--TTGTCGATTTGCTCGGGC-AG------GCCC---CCTA-CCTAC-------TTACTACCCTC-----TCGG-TTCGATGC--GGGATCGATCCGTCTCGTTCGTTGCCGGACGGCCAATCGATTCTAATCC-TTACAAGCCC-AGCTCT-GGGGCGAGAAAGGAAATTACTCTAAGCGGTGGATCACTCGGCTCGTGGGTCGATG--NNNNNNNTACTTGTTGTTGGCTTTGTGATCTGGTTTAATTGGATTAGCATTGAGACTTTTGATTCGGGCTGAGTTAGGTCAACCAGGAAGATTGCTGGGGGATGATCAGTTGTATAATGTTATTGTTACGGCTCATGCTTTTATAATAATTTTTTTTTTGGTAATACCTATAATAATTGGTGGTTTTGGCAATTGACTGATTCCTTTGATGATTGGTGCCCCTGATATAGCTTTTCCTCGATTAAATAATTTAAGATTTTGGCTTCTTGTGCCGGCCTTGTTTTTGTTATTAAGATCTTCATTGGTGGAAAGGGGTGTTGGTACGGGTTGAACAGTATATCCTCCTTTATCAGGGAGCGTTGCTCATTCTGGGGCTTCAGTGGATTTGGCTATTTTCTCTTTACATCTTGCTGGTGCTTCGTCGATTTTAGGTGCTGTTAATTTTATTTCTACTGTTGGTAATATGCGGTCTCCGGGTTTGGTTGCCGAGCGAATTCCTTTATTTGTTTGAGCTGTTACGGTAACAGCTATTTTATTGGTTGCTGCCTTGCCAGTTTTAGCCGGTGCTATTACTATGTTACTTACTGATCGTAATTTAAATACTTCATTTTTCGATCCTATTGGAGGGGGTGATCCTATTTTGTATATGCACTTGNNNTCCAACACTTAATTACCACTTTTATCACGTATTTATTAATTTTATTGGCTGTGGCATTTTTTACTTTGTTAGAACGAAAAGCTCTTGGATACTTTCAAATTCGAAAAGGCCCTAATAAGCTAGGAATTATTGGTATTCCTCAACCTTTAGCAGACGCTCTAAAACTTTTTGTAAAAGAATATACTACCCCTACATCTTCCAATTTACTCCCTTTTATCATAACCCCAACAATCATACTTATCTTAGCTTTAAGAATATGACAACTCTTCCCTTCTTTCATAGTATCAAACCATTTAACATTAGGTATACTCCTGTTTCTATGTATTTCTTCATTGACAGTTTATACAACTCTTATAGCAGGTTGGTCATCAAACTCTAAATACGCACTACTTGGAGCCATTCGAGCTATAGCTCAAACAATTTCTTATGAAGTAACTATAACCTTAATAATTATTTTTTACCTTTTTTTAACTATACAGATAGACATCGTAAGTATTCGCATGATAAACACACCAATCTGAACAATCACTTTATTCCTTCCTTTAAGGGTTATATGATTAACAGTCATTTTAGCAGAAACAAACCGAGCCCCATTCGACTTTGCAGAGGGAGAGTCAGAATTAGTCTCAGGATTTAATGTTGAGTACGGAAGCGCTGGATTTGCCTTTTTGTTTATAGCAGAATATAGAAATATTCTAATAATAAGCCTTATAACCTCATGCCTATTAACAAACACACTAATGATATCAATTCCAGTAGCAATTATATTTTTATGGGCCCGAGCAACCCTACCACGCNNNNNNNNNNNNNNNNNNNNNNNNNNNNNNNNNNNNNNNNNNNNNNNNNNNNNNNNNNNNNNNNNNNNNNNNNNNNNNN
Pseudodontoideus_connasaugaensis_clone_2 ---------------------------------------------------GCTCCGAGTTGGCTTT--TT---CTTTGAC-AAGCGGGACAA----GCACGCAGG----AAAACCG------AAAAATAAGACTGGGTTGCGGAGGTGACAAGAGCGCTTCCTTCTCGGTCTCTAAAC--AAGTGTAGATCCATGGCCG-TTTTTGTC--GGGGGTACCTAAGTCCGAAGTAGGCCCGCATGCTTCGGCGGGGCATGTTCGACGAGAGCTTGGGTACAGCGATGGTTTAAAGATAGAGCTTTCAGCTACG--CCCCCGCTACTTTTTCC-TTTTCCGCCTCGTGCGGTTTTATCTTTGCGTTACC-AATGTATC-----AAACCATCG-------AAAAGCAGAGAGG-CGTCTGTGT--------TGTGGG---------TTGGTATTTGTCCTTCTTATCGACGAGC-TC--TTGTCGATTTGCTCGGGC-AG------ACCC----CTA-CCTAC-------TTACTACCCTC-----TCGG-TTCGATGC--GGGATCGATCCGTCTCGTTCGTTGCCGGACGGCCAATCGATTCTAATCC-TTACAAGCCC-AGCTCT-GGGGCGAGAAAGGAAATTACTCTAAGCGGTGGATCACTCGGCTCGTGGGTCGATGA-NNNNNNNTACTTGTTGTTGGCTTTGTGATCTGGTTTAATTGGATTAGCATTGAGACTTTTGATTCGGGCTGAGTTAGGTCAACCAGGAAGATTGCTGGGGGATGATCAGTTGTATAATGTTATTGTTACGGCTCATGCTTTTATAATAATTTTTTTTTTGGTAATACCTATAATAATTGGTGGTTTTGGCAATTGACTGATTCCTTTGATGATTGGTGCCCCTGATATAGCTTTTCCTCGATTAAATAATTTAAGATTTTGGCTTCTTGTGCCGGCCTTGTTTTTGTTATTAAGATCTTCATTGGTGGAAAGGGGTGTTGGTACGGGTTGAACAGTATATCCTCCTTTATCAGGGAGCGTTGCTCATTCTGGGGCTTCAGTGGATTTGGCTATTTTCTCTTTACATCTTGCTGGTGCTTCGTCGATTTTAGGTGCTGTTAATTTTATTTCTACTGTTGGTAATATGCGGTCTCCGGGTTTGGTTGCCGAGCGAATTCCTTTATTTGTTTGAGCTGTTACGGTAACAGCTATTTTATTGGTTGCTGCCTTGCCAGTTTTAGCCGGTGCTATTACTATGTTACTTACTGATCGTAATTTAAATACTTCATTTTTCGATCCTATTGGAGGGGGTGATCCTATTTTGTATATGCACTTGNNNTCCAACACTTAATTACCACTTTTATCACGTATTTATTAATTTTATTGGCTGTGGCATTTTTTACTTTGTTAGAACGAAAAGCTCTTGGATACTTTCAAATTCGAAAAGGCCCTAATAAGCTAGGAATTATTGGTATTCCTCAACCTTTAGCAGACGCTCTAAAACTTTTTGTAAAAGAATATACTACCCCTACATCTTCCAATTTACTCCCTTTTATCATAACCCCAACAATCATACTTATCTTAGCTTTAAGAATATGACAACTCTTCCCTTCTTTCATAATATCAAACCATTTAACATTAGGTATACTCCTGTTTCTATGTATTTCTTCATTGACAGTTTATACAACTCTTATAGCAGGTTGGTCATCAAACTCTAAATACGCACTACTTGGAGCCATTCGAGCTATAGCTCAAACAATTTCTTATGAAGTAACTATAACCTTAATAATTATTTTTTACCTTTTTTTAACTATACAGATAGACATCGTAAGTATTCGCATGATAAACACACCAATCTGAACAATCACTTTATTCCTTCCTTTAAGGGTTATATGATTAACAGTCATTTTAGCAGAAACAAACCGAGCCCCATTCGACTTTGCAGAGGGAGAGTCAGAATTAGTCTCAGGATTTAATGTTGAGTACGGAAGCGCTGGATTTGCCTTTTTGTTTATAGCAGAATATAGAAATATTCTAATAATAAGCCTTATAACCTCATGCCTATTAACAAACACACTAATGATATCAATTCCAGTAGCAATTATATTTTTATGGGCCCGAGCAACCCTACCACGCNNNNNNNNNNNNNNNNNNNNNNNNNNNNNNNNNNNNNNNNNNNNNNNNNNNNNNNNNNNNNNNNNNNNNNNNNNNNNNN
Pseudodontoideus_connasaugaensis_clone_3 ---------------------------------------------------GCTCCGAGTTGGCTTT--TT---CTTTTAC-AAGCGGGACAA----GCACGCAGG----AAAACCG------AAAAATAAGACTGGGTTGCGGAGGTGACAAGAGCGCTTCCTTCTCGGTCTCTAAAC--AAGTGTAGATCCATGGCCG-TTTTTGTC--GGGGGTACCTAAGTCCGAAGTAGGCCCGCATGCTTCGGCGGGGCATGTTCGACGAGAGCTTGGGTACAGCGATGGTTTAAAGATAGAGCTTTCAGCTACG--CCCCCGCTACTTTTTCC-TTTTCCGCCTCGTGCGGTTTTATCTTTGCGTTACC-AATGTATC-----AAACCATCGA------AAAAGCAGAGAGG-CGTCTGTGT--------TGTGGG---------TTGGTATTTGTCCTTCTTATCGACGAGC-TC--TTGTCGATTTGCTCGGGC-AG------GCCC---CCTA-CCTAC-------TTACTACCCTC-----TCGG-TTCGATGC--GGGATCGATCCGTCTCGTTCGTTGCCGGACGGCCAATCGATTCTAATCC-TTACAAGCCC-AGCTCT-GGGGCGAGAAAGGAAATTACTCTAAGCGGTGGATCACTCGGCTCGTGGGTCGAT---NNNNNNNNNNNNNNNNNNNNNNNNNNNNNCTGGTTTAATTGGATTAGCATTGAGACTTTTGATTCGGGCTGAGTTAGGTCAACCAGGAAGATTGCTGGGGGATGATCAGTTGTATAATGTTATTGTTACGGCTCATGCTTTTATAATAATTTTTTTTTTGGTAATACCTATAATAATTGGTGGTTTTGGCAATTGACTGATTCCTTTGATGATTGGTGCCCCTGATATAGCTTTTCCTCGATTAAATAATTTAAGATTTTGGCTTCTTGTGCCGGCCTTGTTTTTGTTATTAAGATCTTCATTGGTGGAAAGGGGTGTTGGTACGGGTTGAACAGTATATCCTCCTTTATCAGGGAGCGTTGCTCATTCTGGGGCTTCAGTGGATTTGGCTATTTTCTCTTTACATCTTGCTGGTGCTTCGTCGATTTTAGGTGCTGTTAATTTTATTTCTACTGTTGGTAATATGCGGTCTCCGGGTTTGGTTGCCGAGCGAATTCCTTTATTTGTTTGAGCTGTTACGGTAACAGCTATTTTATTGGTTGCTGCCTTGCCAGTTTTAGCCGGTGCTATTACTATGTTACTTACTGATCGTAATTTAAATACTTCATTTTTCGATCCTATTGGAGGGGGTGATCCTATTTTGTATATGCACTTGNNNTCCAACACTTAATTACCACTTTTATCACGTATTTATTAATTTTATTGGCTGTGGCATTTTTTACTTTGTTAGAACGAAAAGCTCTTGGATACTTTCAAATTCGAAAAGGCCCTAATAAGCTAGGAATTATTGGTATTCCTCAACCTTTAGCAGACGCTCTAAAACTTTTTGTAAAAGAATATACTACCCCTACATCTTCCAATTTACTCCCTTTTATCATAACCCCAACAATCATACTTATCTTAGCTTTAAGAATATGACAACTCTTCCCTTCTTTCATAGTATCAAACCATTTAACATTAGGTATACTCCTGTTTCTATGTATTTCTTCATTGACAGTTTATACAACTCTTATAGCAGGTTGGTCATCAAACTCTAAATACGCACTACTTGGAGCCATTCGAGCTATAGCTCAAACAATTTCTTATGAAGTAACTATAACCTTAATAATTATTTTTTACCTTTTTTTAACTATACAGATAGACATCGTAAGTATTCGCATGATAAACACACCAATCTGAACAATCACTTTATTCCTTCCTTTAAGGGTTATATGATTAACAGTCATTTTAGCAGAAACAAACCGAGCCCCATTCGACTTTGCAGAGGGAGAGTCAGAATTAGTCTCAGGATTTAATGTTGAGTACGGAAGCGCTGGATTTGCCTTTTTGTTTATAGCAGAATATAGAAATATTCTAATAATAAGCCTTATAACCTCATGCCTATTAACAAACACACTAATGATATCAATTCCAGTAGCAATTATATTTTTATGGGCCCGAGCAACCCTACCACGCNNNNNNNNNNNNNNNNNNNNNNNNNNNNNNNNNNNNNNNNNNNNNNNNNNNNNNNNNNNNNNNNNNNNNNNNNNNNNNN
Pseudodontoideus_connasaugaensis_clone_4 ---------------------------------------------------GCTCCGAGTTGGCTTT--TT---CTTTTGC-AAGCGGGACAAA---GCACGCAGG----AAAACCG------AAAAATAAGACTGGGTTGCGGAGGTGACAAGAGCGCTTCCTTCTCGGTCGCTAAAG--AAGTGTAGATCCATGGCCGTTTTTTGTC--GGGGGTACCTAAGTCCGAAGTAGGCCCGCATGCTTCGGCGGGGCATGTTCGACGAGAGCTTGGGTACAGCGATGGTTTAAAGATAGAGCTTTCAGCTACG--CCCCCGCTAC-TTTTCC-TTTTCCGCCTCGTGCGGTTTTATCTTTGCGTTACC-AATGTATC-----AAAACATCG-------AAAAGCAGAGAGG-CGTCTGTGT---------GTGGG---------TTGGTATTTGTCCTTGTTGTCGACGAGC-TC--TTGTCGATTTGCTCGGGC-AG------ACCC---CCTA-CCTACT------TACTTACCCTC-----TCGG-TTCGATGC--GGGATCGATCCGTCTCGTTCGTTGCCGGACGGCCAATCGATTCTAATCC-TTACAAGCCCCAGCTCTGGGGGCGAGAAAGGAAATTACTCTAAGCGGTGGATCACTCGGCTCGTGGGTCGATG--NNNNNNNTACTTGTTGTTGGCTTTGTGATCTGGTTTAATTGGATTAGCATTGAGACTTTTGATTCGGGCTGAGTTAGGTCAACCAGGAAGATTGCTGGGGGATGATCAGTTGTATAATGTTATTGTTACGGCTCATGCTTTTATAATAATTTTTTTTTTGGTAATACCTATAATAATTGGTGGTTTTGGCAATTGACTGATTCCTTTGATGATTGGTGCCCCTGATATAGCTTTTCCTCGATTAAATAATTTAAGATTTTGGCTTCTTGTGCCGGCCTTGTTTTTGTTATTAAGATCTTCATTGGTGGAAAGGGGTGTTGGTACGGGTTGAACAGTATATCCTCCTTTATCAGGGAGCGTTGCTCATTCTGGGGCTTCAGTGGATTTGGCTATTTTCTCTTTACATCTTGCTGGTGCTTCGTCGATTTTAGGTGCTGTTAATTTTATTTCTACTGTTGGTAATATGCGGTCTCCGGGTTTGGTTGCCGAGCGAATTCCTTTATTTGTTTGAGCTGTTACGGTAACAGCTATTTTATTGGTTGCTGCCTTGCCAGTTTTAGCCGGTGCTATTACTATGTTACTTACTGATCGTAATTTAAATACTTCATTTTTCGATCCTATTGGAGGGGGTGATCCTATTTTGTATATGCACTTGNNNTCCAACACTTAATTACCACTTTTATCACGTATTTATTAATTTTATTGGCTGTGGCATTTTTTACTTTGTTAGAACGAAAAGCTCTTGGATACTTTCAAATTCGAAAAGGCCCTAATAAGCTAGGAATTATTGGTATTCCTCAACCTTTAGCAGACGCTCTAAAACTTTTTGTAAAAGAATATACTACCCCTACATCTTCCAATTTACTCCCTTTTATCATAACCCCAACAATCATACTTATCTTAGCTTTAAGAATATGACAACTCTTCCCTTCTTTCATAATATCAAACCATTTAACATTAGGTATACTCCTGTTTCTATGTATTTCTTCATTGACAGTTTATACAACTCTTATAGCAGGTTGGTCATCAAACTCTAAATACGCACTACTTGGAGCCATTCGAGCTATAGCTCAAACAATTTCTTATGAAGTAACTATAACCTTAATAATTATTTTTTACCTTTTTTTAACTATACAGATAGACATCGTAAGTATTCGCATGATAAACACACCAATCTGAACAATCACTTTATTCCTTCCTTTAAGGGTTATATGATTAACAGTCATTTTAGCAGAAACAAACCGAGCCCCATTCGACTTTGCAGAGGGAGAGTCAGAATTAGTCTCAGGATTTAATGTTGAGTACGGAAGCGCTGGATTTGCCTTTTTGTTTATAGCAGAATATAGAAATATTCTAATAATAAGCCTTATAACCTCATGCCTATTAACAAACACACTAATGATATCAATTCCAGTAGCAATTATATTTTTATGGGCCCGAGCAACCCTACCACGCNNNNNNNNNNNNNNNNNNNNNNNNNNNNNNNNNNNNNNNNNNNNNNNNNNNNNNNNNNNNNNNNNNNNNNNNNNNNNNN
Pseudodontoideus_subvexus_clone_1 ---------------------------------------------------GCTCCGAGTTGGCTTT--TT---CTTTTAC-AAGCGGGACAA----GCACGCAGG----AAAACCG------AAAAATAAGACTGGGTTGCGGAGGTGACAAGAGCGCTTCCTTCTCGGTCTCTAAAC--AAGTGTAGATCCATGGCCG-TTTTTGTC--GGGGGTACCTAAGTCCGAAGTAGGCCCGCATGCTTCGGCGGGGCATGTTCGACGAGAGCTTGGGTACAGCGATGGTTTAAAGATAGAGCTTTCAGCTACG--CCCCCGCTACTTTTTCC-TTTTCCGCCTCGTGCGGTTTTATCTTTGCGTTACC-AATGTATC-----AAACCATCGA------AAAAGCAGAGAGG-CGTCTGTGT--------TGTGGG---------TTGGTATTTGTCCTTCTTATCGACGAGC-TC--TTGTCGATTTGCTCGGGC-AG------GCCCCTACCTA-CCTAC-------TTACTACCCTC-----TCGG-TTCGATGC--GGGATCGATCCGTCTCGTTCGTTGCCGGACGGCCAATCGATTCTAATCC-TTACAAGCCC-AGCTCT-GGGGCGAGAAAGGAAATTACTCTAAGCGGTGGATCACTCGGCTCGTGGGTCGATGA-NNNNNNNTACTTGTTGTTGGCTTTGTGGTCTGGTTTGATTGGGTTAGCATTGAGGCTTTTGATTCGAGCTGAGTTAGGTCAGCCAGGGAGATTATTGGGGGATGATCAGTTGTATAATGTTATTGTTACGGCTCATGCTTTTATAATAATTTTTTTTTTGGTAATACCTATAATAATTGGTGGTTTTGGTAATTGGCTTATTCCTTTGATAATTGGTGCTCCTGATATGGCTTTTCCTCGATTAAATAATTTGAGGTTTTGACTTCTTGTGCCGGCTTTGTTTTTATTGTTAAGGTCTTCACTGGTGGAGAGAGGTGTTGGTACAGGTTGGACAGTATATCCTCCCTTATCAGGGAGCGTTGCTCATTCTGGGGCTTCAGTGGATTTGGCTATTTTCTCTTTACATCTTGCTGGTGCTTCGTCAATTTTAGGTGCTGTTAATTTTATTTCTACTGTTGGTAATATGCGGTCTCCTGGTTTAGTTGCCGAGCGAATTCCTTTATTTGTTTGAGCTGTTACGGTAACAGCTGTTTTGTTGGTTGCTGCCTTACCAGTTTTAGCTGGTGCTATTACTATATTACTTACTGATCGTAATTTAAATACTTCGTTTTTTGATCCTATTGGGGGGGGTGATCCTATCTTGTATATGCACTTGNNNCCCAACATCTAATTACCACTTTTATCACGTATTTATTAATTTTATTGGCTGTAGCATTTTTTACTTTACTAGAACGAAAAGCTCTTGGGTACTTTCAAATTCGAAAAGGCCCCAATAAACTAGGAATTATTGGTATTCCTCAACCTTTAGCAGATGCCCTAAAACTTTTTGTGAAAGAATATACTACCCCTATATCTTCTAATTTACTTCCTTTTATCATAACCCCAACAATTATACTTATTTTAGCTTTAAGAATATGACAACTATTTCCTTCTTTCATAATATCAAATTATCTCACATTAGGCATACTCCTATTTCTATGTATCTCTTCATTAACAGTTTATACAACTCTTATAGCAGGTTGGTCATCAAACTCTAAATACGCACTACTCGGAGCCATTCGAGCCATGGCTCAAACAATTTCCTATGAAGTAACTATAACCTTAATAATTATTTTTTACCTTTTTTTAACTACACAGATAGACATCGTAAGTATTCGCATGATAAACGCATCAATCTGAGCAATCACTTTATTCCTTCCTTTAAGAGTTATATGATTAACAGTCATCTTAGCAGAAACAAACCGAGCCCCATTCGATTTTGCAGAAGGAGAATCAGAACTAGTATCAGGATTTAATGTTGAATATGGAAGCGCTGGGTTCGCCTTTTTGTTTATAGCAGAATATAGAAACATTTTAATGATAAGTCTTATAACCTCATGCTTATTAACAAACACACTAATAATATCAATTCCAGTAACAATTATATTTTTATGGGCCCGAGCAACCCTACCACGCNNNNNNNNNNNNNNNNNNNNNNNNNNNNNNNNNNNNNNNNNNNNNNNNNNNNNNNNNNNNNNNNNNNNNNNNNNNNNNN
Pseudodontoideus_subvexus_clone_2 ---------------------------------------------------GCTCCGAGTTGGCTTT--TT---CTTTTAC-AAGCGGGACAA----GCACGCAGG----AAAACCG------AAAAATAAGACTGGGTTGCGGAGGTGACAAGAGCGCTTCCTTCTCGGTCTCTAAAC--AAGTGTAGATCCATGGCCG-TTTTTGTC--GGGGGTACCTAAGTCCGAAGTAGGCCCGCATGCTTCGGCGGGGCATGTTCGACGAGAGCTTGGGTACAGCGATGGTTTAAAGATAGAGCTTTCAGCTACG--CCCCCGCTACTTTTTCC-TTTTCCGCCTCGTGCGGTTTTATCTTTGCGTTACC-AATGTATC-----AAACCATCGA------AAAAGCAGAGAGG-CGTCTGTGT--------TGTGGG---------TTGGTATTTGTCCTTCTTATCGACGAGC-TC--TTGTCGATTTGCTCGGGC-AG------GCCCCTACCTA-CCTAC-------TTACTACCCTC-----TCGG-TTCGATGC--GGGATCGATCCGTCTCGTTCGTTGCCGGACGGCCAATCGATTCTAATCC-TTACAAGCCC-AGCTCT-GGGGCGAGAAAGGAAATTACTCTAAGCGGTGGATCACTCGGCTCGTGGGTCGATG--NNNNNNNTACTTGTTGTTGGCTTTGTGGTCTGGTTTGATTGGGTTAGCATTGAGGCTTTTGATTCGAGCTGAGTTAGGTCAGCCAGGGAGATTATTGGGGGATGATCAGTTGTATAATGTTATTGTTACGGCTCATGCTTTTATAATAATTTTTTTTTTGGTAATACCTATAATAATTGGTGGTTTTGGTAATTGGCTTATTCCTTTGATAATTGGTGCTCCTGATATGGCTTTTCCTCGATTAAATAATTTGAGGTTTTGACTTCTTGTGCCGGCTTTGTTTTTATTGTTAAGGTCTTCACTGGTGGAGAGAGGTGTTGGTACAGGTTGGACAGTATATCCTCCCTTATCAGGGAGCGTTGCTCATTCTGGGGCTTCAGTGGATTTGGCTATTTTCTCTTTACATCTTGCTGGTGCTTCGTCAATTTTAGGTGCTGTTAATTTTATTTCTACTGTTGGTAATATGCGGTCTCCTGGTTTAGTTGCCGAGCGAATTCCTTTATTTGTTTGAGCTGTTACGGTAACAGCTGTTTTGTTGGTTGCTGCCTTACCAGTTTTAGCTGGTGCTATTACTATATTACTTACTGATCGTAATTTAAATACTTCGTTTTTTGATCCTATTGGGGGGGGTGATCCTATCTTGTATATGCACTTGNNNCCCAACATCTAATTACCACTTTTATCACGTATTTATTAATTTTATTGGCTGTAGCATTTTTTACTTTACTAGAACGAAAAGCTCTTGGGTACTTTCAAATTCGAAAAGGCCCCAATAAACTAGGAATTATTGGTATTCCTCAACCTTTAGCAGATGCCCTAAAACTTTTTGTGAAAGAATATACTACCCCTATATCTTCTAATTTACTTCCTTTTATCATAACCCCAACAATTATACTTATTTTAGCTTTAAGAATATGACAACTATTTCCTTCTTTCATAATATCAAATTATCTCACATTAGGCATACTCCTATTTCTATGTATCTCTTCATTAACAGTTTATACAACTCTTATAGCAGGTTGGTCATCAAACTCTAAATACGCACTACTCGGAGCCATTCGAGCCATGGCTCAAACAATTTCCTATGAAGTAACTATAACCTTAATAATTATTTTTTACCTTTTTTTAACTACACAGATAGACATCGTAAGTATTCGCATGATAAACGCATCAATCTGAGCAATCACTTTATTCCTTCCTTTAAGAGTTATATGATTAACAGTCATCTTAGCAGAAACAAACCGAGCCCCATTCGATTTTGCAGAAGGAGAATCAGAACTAGTATCAGGATTTAATGTTGAATATGGAAGCGCTGGGTTCGCCTTTTTGTTTATAGCAGAATATAGAAACATTTTAATGATAAGTCTTATAACCTCATGCTTATTAACAAACACACTAATAATATCAATTCCAGTAACAATTATATTTTTATGGGCCCGAGCAACCCTACCACGCNNNNNNNNNNNNNNNNNNNNNNNNNNNNNNNNNNNNNNNNNNNNNNNNNNNNNNNNNNNNNNNNNNNNNNNNNNNNNNN
Pseudodontoideus_subvexus_clone_3 ---------------------------------------------------GATCCGAGTTGGCTTT--TT---CTTTTAC-AAGCGGGACAA----GCACGCAGG----AAAACCG------AAAAATAAGACTGGGTTGCGGAGGTGACAAGAGCGCTTCCTTCTCGGTCTCTAAAC--AAGTGTAGATCCATGGCCG-TTTTTGTC--GGGGGTACCTAAGTCCGAAGTAGGCCCGCATGCTTCGGCGGGGCATGTTCGACGAGAGCTTGGGTACAGCGATGGTTTAAAGATAGAGCTTTCAGCTACG--CCCCCGCTACTTTTTCC-TTTTCCGCCTCGTGCGGTTTTATCTTTGCGTTACC-AATGTATC-----AAACCATCGA------AAAAGCAGAGAGG-CGTCTGTGT--------TGTGGG---------TTGGTATTTGTCCTTCTTATCGACGAGC-TC--TTGTCGATTTGCTCGGGC-AG------GCCCCTACCTA-CCTAC-------TTACTACCCTC-----TCGG-TTCGATGC--GGGATCGATCCGTCTCGTTCGTTGCCGGACGGCCAATCGATTCTAATCC-TTACAAGCCC-AGCTCT-GGGGCGAGAAAGGAAA-----------------------------------------NNNNNNNTACTTGTTGTTGGCTTTGTGGTCTGGTTTGATTGGGTTAGCATTGAGGCTTTTGATTCGAGCTGAGTTAGGTCAGCCAGGGAGATTATTGGGGGATGATCAGTTGTATAATGTTATTGTTACGGCTCATGCTTTTATAATAATTTTTTTTTTGGTAATACCTATAATAATTGGTGGTTTTGGTAATTGGCTTATTCCTTTGATAATTGGTGCTCCTGATATGGCTTTTCCTCGATTAAATAATTTGAGGTTTTGACTTCTTGTGCCGGCTTTGTTTTTATTGTTAAGGTCTTCACTGGTGGAGAGAGGTGTTGGTACAGGTTGGACAGTATATCCTCCCTTATCAGGGAGCGTTGCTCATTCTGGGGCTTCAGTGGATTTGGCTATTTTCTCTTTACATCTTGCTGGTGCTTCGTCAATTTTGGGTGCTGTTAATTTTATTTCTACTGTTGGTAATATGCGGTCTCCTGGTTTAGTTGCCGAGCGAATTCCTTTATTTGTTTGAGCTGTTACGGTAACAGCTGTTTTGTTGGTTGCTGCCTTACCAGTTTTAGCTGGTGCTATTACTATATTACTTACTGATCGTAATTTAAATACTTCGTTTTTTGATCCTATTGGGGGGGGTGATCCTATCTTGTATATGCACTTGNNNCCCAACATCTAATTACCACTTTTATCACGTATTTATTAATTTTATTGGCTGTAGCATTTTTTACTTTACTAGAACGAAAAGCTCTTGGGTACTTTCAAATTCGAAAAGGCCCCAATAAACTAGGAATTATTGGTATTCCTCAACCTTTAGCAGATGCCCTAAAACTTTTTGTGAAAGAATATACTACCCCTATATCTTCTAATTTACTTCCTTTTATCATAACCCCAACAATTATACTTATTTTAGCTTTAAGAATATGACAACTATTTCCTTCTTTCATAATATCAAATTATCTCACATTAGGCATACTCCTATTTCTATGTATCTCTTCATTAACAGTTTATACAACTCTTATAGCAGGTTGGTCATCAAACTCTAAATACGCACTACTCGGAGCCATTCGAGCCATGGCTCAAACAATTTCCTATGAAGTAACTATAACCTTAATAATTATTTTTTACCTTTTTTTAACTACACAGATAGACATCGTAAGTATTCGCATGATAAACGCATCAATCTGAGCAATCACTTTATTCCTTCCTTTAAGAGTTATATGATTAACAGTCATCTTAGCAGAAACAAACCGAGCCCCATTCGATTTTGCAGAAGGAGAATCAGAACTAGTATCAGGATTTAATGTTGAATATGGAAGCGCTGGGTTCGCCTTTTTGTTTATAGCAGAATATAGAAACATTTTAATGATAAGTCTTATAACCTCATGCTTATTAACAAACACACTAATAATATCAATTCCAGTAACAATTATATTTTTATGGGCCCGAGCAACCCTACCACGCNNNNNNNNNNNNNNNNNNNNNNNNNNNNNNNNNNNNNNNNNNNNNNNNNNNNNNNNNNNNNNNNNNNNNNNNNNNNNNN
Pseudodontoideus_subvexus_clone_4 ---------------------------------------------------GCTCCGAGTTGGCTTT--TT---CTTTTAC-AAGCGGGACAA----GCACGCAGG----AAAACCG------AAAAATAAGACTGGGTTGCGGAGGTGACAAGAGCGCTTCCTTCTCGGTCTCTAAAC--AAGTGTAGATCCATGGCCG-TTTTTGTC--GGGGGTACCTAAGTCCGAAGTAGGCCCGCATGCTTCGGCGGGGCATGTTCGACGAGAGCTTGGGTACAGCGATGGTTTAAAGATAGAGCTTTCAGCTACG--CCCCCGCTACTTTTTCC-TTTTCCGCCTCGTGCGGTTTTATCTTTGCGTTACC-AATGTATC-----AAACCATCGA------AAAAGCAGAGAGG-CGTCTGTGT--------TGTGGG---------TTGGTATTTGTCCTTCTTATCGACGAGC-TC--TTGTCGATTTGCTCGGGC-AG------GCCCCTACCTA-CCTAC-------TTACTACCCTC-----TCGG-TTCGATGC--GGGATCGATCCGTCTCGTTCGTTGCCGGACGGCCAATCGATTCTAATCC-TTACAAGCCC-AGCTCT-GGGGCGAGAAAGGAAATTACTCTAAGCGGTGGATCACTCGGCTCGTGGGTCGATGAANNNNNNNTACTTGTTGTTGGCTTTGTGGTCTGGTTTGATTGGGTTAGCATTGAGGCTTTTGATTCGAGCTGAGTTAGGTCAGCCAGGGAGATTATTGGGGGATGATCAGTTGTATAATGTTATTGTTACGGCTCATGCTTTTATAATAATTTTTTTTTTGGTAATACCTATAATAATTGGTGGTTTTGGTAATTGGCTTATTCCTTTGATAATTGGTGTTCCTGATATGGCTTTTCCTCGATTAAATAATTTGAGGTTTTGACTTCTTGTGCCGGCTTTGTTTTTATTGTTAAGGTCTTCACTGGTGGAGAGAGGTGTTGGTACAGGTTGGACAGTATATCCTCCCTTATCAGGGAGCGTTGCTCATTCTGGGGCTTCAGTGGATTTGGCTATTTTCTCTTTACATCTTGCTGGTGCTTCGTCAATTTTAGGTGCTGTTAATTTTATTTCTACTGTTGGTAATATGCGGTCTCCTGGTTTAGTTGCCGAGCGAATTCCTTTATTTGTTTGAGCTGTTACGGTAACAGCTGTTTTGTTGGTTGCTGCCTTACCAGTTTTAGCTGGTGCTATTACTATATTACTTACTGATCGTAATTTAAATACTTCGTTTTTTGATCCTATTGGGGGGGGTGATCCTATTTTGTATATGCACTTGNNNCCCAACATCTAATTACCACTTTTATCACGTATTTATTAATTTTATTGGCTGTAGCATTTTTTACTTTACTAGAACGAAAAGCTCTTGGGTACTTTCAAATTCGAAAAGGCCCCAATAAACTAGGAATTATTGGTATTCCTCAACCTTTAGCAGATGCCCTAAAACTTTTTGTGAAAGAATATACTACCCCTATATCTTCTAATTTACTTCCTTTTATCATAACCCCAACAATTATACTTATTTTAGCTTTAAGAATATGACAACTATTTCCTTCTTTCATAATATCAAATTATCTCACATTAGGCATACTCCTATTTCTATGTATCTCTTCATTAACAGTTTATACAACTCTTATAGCAGGTTGGTCATCAAACTCTAAATACGCACTACTCGGAGCCATTCGAGCCATGGCTCAAACAATTTCCTATGAAGTAACTATAACCTTAATAATTATTTTTTACCTTTTTTTAACTACACAGATAGACATCGTAAGTATTCGCATGATAAACGCATCAATCTGAGCAATCACTTTATTCCTTCCTTTAAGAGTTATATGATTAACAGTCATCTTAGCAGAAACAAACCGAGCCCCATTCGATTTTGCAGAAGGAGAATCAGAACTAGTATCAGGATTTAATGTTGAATATGGAAGCGCTGGGTTCGCCTTTTTGTTTATAGCAGAATATAGAAACATTTTAATGATAAGTCTTATAACCTCATGCTTATTAACAAACACACTAATAATATCAATTCCAGTAACAATTATATTTTTATGGGCCCGAGCAACCCTACCACGCNNNNNNNNNNNNNNNNNNNNNNNNNNNNNNNNNNNNNNNNNNNNNNNNNNNNNNNNNNNNNNNNNNNNNNNNNNNNNNN
Pseudodontoideus_subvexus_clone_5 ---------------------------------------------------GCTCCGAGTTGGCTTT--TT---CTTTTAC-AAGCGGGACAA----GCACGCAGG----AAAACCG------AAAAATAAGACTGGGTTGCGGAGGTGACAAGAGCGCTTCCTTCTCGGTCTCTAAAC--AAGTGTAGATCCATGGCCG-TTTTTGTC--GGGGGTACCTAAGTCCGAAGTAGGCCCGCATGCTTCGGCGGGGCATGTTCGACGAGAGCTTGGGTACAGCGATGGTTTAAAGATAGAGCTTTCAGCTACG--CCCCCGCTACTTTTTCC-TTTTCCGCCTCGTGCGGTTTTATCTTTGCGTTACC-AATGTATC-----AAACCATCGA------AAAAGCAGAGAGG-CGTCTGTGT--------TGTGGG---------TTGGTATTTGTCCTTCTTATCGACGAGC-TC--TTGTCGATTTGCTCGGGC-AG------GCCC---CCTA-CCTAC-------TTACTACCCTC-----TCGG-TTCGATGC--GGGATCGATCCGTCTCGTTCGTTGCCGGACGGCCAATCGATTCTAATCC-TTACAAGCCC-AGCTCT-GGGGCGAGAAAGGAAATTACTCTAAGCGGTGGATCACTCGGCTCGTGGGTCGATG--NNNNNNNTACTTGTTGTTGGCTTTGTGGTCTGGTTTGATTGGGTTAGCATTGAGGCTTTTGATTCGAGCTGAGTTAGGTCAGCCAGGGAGATTATTGGGGGATGATCAGTTGTATAATGTTATTGTTACGGCTCATGCTTTTATAATAATTTTTTTTTTGGTAATACCTATAATAATTGGTGGTTTTGGTAATTGGCTTATTCCTTTGATAATTGGTGCTCCTGATATGGCTTTTCCTCGATTAAATAATTTGAGGTTTTGACTTCTTGTGCCGGCTTTGTTTTTATTGTTAAGGTCTTCACTGGTGGAGAGAGGTGTTGGTACAGGTTGGACAGTATATCCTCCCTTATCAGGGAGCGTTGCTCATTCTGGGGCTTCAGTGGATTTGGCTATTTTCTCTTTACATCTTGCTGGTGCTTCGTCAATTTTAGGTGCTGTTAATTTTATTTCTACTGTTGGTAATATGCGGTCTCCTGGTTTAGTTGCCGAGCGAATTCCTTTATTTGTTTGAGCTGTTACGGTAACAGCTGTTTTGTTGGTTGCTGCCTTACCAGTTTTAGCTGGTGCTATTACTATATTACTTACTGATCGTAATTTAAATACTTCGTTTTTTGATCCTATTGGGGGGGGTGATCCTATCTTGTATATGCACTTGNNNCCCAACATCTAATTACCACTTTTATCACGTATTTATTAATTTTATTGGCTGTAGCATTTTTTACTTTACTAGAACGAAAAGCTCTTGGGTACTTTCAAATTCGAAAAGGCCCCAATAAACTAGGAATTATTGGTATTCCTCAACCTTTAGCAGATGCCCTAAAACTTTTTGTGAAAGAATATACTACCCCTATATCTTCTAATTTACTTCCTTTTATCATAACCCCAACAATTATACTTATTTTAGCTTTAAGAATATGACAACTATTTCCTTCTTTCATAATATCAAATTATCTCACATTAGGCATACTCCTATTTCTATGTATCTCTTCATTAACAGTTTATACAACTCTTATAGCAGGTTGGTCATCAAACTCTAAATACGCACTACTCGGAGCCATTCGAGCCATGGCTCAAACAATTTCCTATGAAGTAACTATAACCTTAATAATTATTTTTTACCTTTTTTTAACTACACAGATAGACATCGTAAGTATTCGCATGATAAACGCATCAATCTGAGCAATCACTTTATTCCTTCCTTTAAGAGTTATATGATTAACAGTCATCTTAGCAGAAACAAACCGAGCCCCATTCGATTTTGCAGAAGGAGAATCAGAACTAGTATCAGGATTTAATGTTGAATATGGAAGCGCTGGGTTCGCCTTTTTGTTTATAGCAGAATATAGAAACATTTTAATGATAAGTCTTATAACCTCATGCTTATTAACAAACACACTAATAATATCAATTCCAGTAACAATTATATTTTTATGGGCCCGAGCAACCCTACCACGCNNNNNNNNNNNNNNNNNNNNNNNNNNNNNNNNNNNNNNNNNNNNNNNNNNNNNNNNNNNNNNNNNNNNNNNNNNNNNNN
Pseudodontoideus_subvexus_clone_6 ---------------------------------------------------GCTCCGAGTTGGCTTT--TT---CTTTTAC-AAGCGGGACAA----GCACGCAGG----AAAACCG------AAAAATAAGACTGGGTTGCGGAGGTGACAAGAGCGCTTCCTTCTCGGTCTCTAAAC--AAGTGTAGATCCATGGCCG-TTTTTGTC--GGGGGTACCTAAGTCCGAAGTAGGCCCGCATGCTTCGGCGGGGCATGTTCGACGAGAGCTTGGGTACAGCGATGGTTTAAAGATAGAGCTTTCAGCTACG--CCCCCGCTACTTTTTCC-TTTTCCGCCTCGTGCGGTTTTATCTTTGCGTTACC-AATGTATC-----AAACCATCGA------AAAAGCAGAGAGG-CGTCTGTGT--------TGTGGG---------TTGGTATTTGTCCTTCTTATCGACGAGC-TC--TTGTCGATTTGCTCGGGC-AG------GCCC---CCTA-CCTAC-------TTACTACCCTC-----TCGG-TTCGATGC--GGGATCGATCCGTCTCGTTCGTTGCCGGACGGCCAATCGATTCTAATCC-TTACAAGCCC-AGCTCTGGGGGCGAGAAAGGAAATTACTCTAAGCGGTGGATCACTCGGCTCGTGGGTCGAT---NNNNNNNTACTTGTTGTTGGCTTTGTGGTCTGGTTTGATTGGGTTAGCATTGAGGCTTTTGATTCGAGCTGAGTTAGGTCAGCCAGGGAGATTATTGGGGGATGATCAGTTGTATAATGTTATTGTTACGGCTCATGCTTTTATAATAATTTTTTTTTTGGTAATACCTATAATAATTGGTGGTTTTGGTAATTGGCTTATTCCTTTGATAATTGGTGCTCCTGATATGGCTTTTCCTCGATTAAATAATTTGAGGTTTTGACTTCTTGTGCCGGCTTTGTTTTTATTGTTAAGGTCTTCACTGGTGGAGAGAGGTGTTGGTACAGGTTGGACAGTATATCCTCCCTTATCAGGGAGCGTTGCTCATTCTGGGGCTTCAGTGGATTTGGCTATTTTCTCTTTACATCTTGCTGGTGCTTCGTCAATTTTAGGTGCTGTTAATTTTATTTCTACTGTTGGTAATATGCGGTCTCCTGGTTTAGTTGCCGAGCGAATTCCTTTATTTGTTTGAGCTGTTACGGTAACAGCTGTTTTGTTGGTTGCTGCCTTACCAGTTTTAGCTGGTGCTATTACTATATTACTTACTGATCGTAATTTAAATACTTCGTTTTTTGATCCTATTGGGGGGGGTGATCCTATCTTGTATNNNNNNNNNNNNCCCAACATCTAATTACCACTTTTATCACGTATTTATTAATTTTATTGGCTGTAGCATTTTTTACTTTACTAGAACGAAAAGCTCTTGGGTACTTTCAAATTCGAAAAGGCCCCAATAAACTAGGAATTATTGGTATTCCTCAACCTTTAGCAGATGCCCTAAAACTTTTTGTGAAAGAATATACTACCCCTATATCTTCTAATTTACTTCCTTTTATCATAACCCCAACAATTATACTTATTTTAGCTTTAAGAATATGACAACTATTTCCTTCTTTCATAATATCAAATTATCTCACATTAGGCATACTCCTATTTCTATGTATCTCTTCATTAACAGTTTATACAACTCTTATAGCAGGTTGGTCATCAAACTCTAAATACGCACTACTCGGAGCCATTCGAGCCATGGCTCAAACAATTTCCTATGAAGTAACTATAACCTTAATAATTATTTTTTACCTTTTTTTAACTACACAGATAGACATCGTAAGTATTCGCATGATAAACGCATCAATCTGAGCAATCACTTTATTCCTTCCTTTAAGAGTTATATGATTAACAGTCATCTTAGCAGAAACAAACCGAGCCCCATTCGATTTTGCAGAAGGAGAATCAGAACTAGTATCAGGATTTAATGTTGAATATGGAAGCGCTGGGTTCGCCTTTTTGTTTATAGCAGAATATAGAAACATTTTAATGATAAGTCTTATAACCTCATGCTTATTAACAAACACACTAATAATATCAATTCCAGTAACAATTATATTTTTATGGGCCCGAGCAACCCTACCACGCNNNNNNNNNNNNNNNNNNNNNNNNNNNNNNNNNNNNNNNNNNNNNNNNNNNNNNNNNNNNNNNNNNNNNNNNNNNNNNN
Pseudodontoideus_subvexus_clone_7 ---------------------------------------------------GCTCCGAGTTGGCTTT--TT---CTTTTAC-AAGCGGGACAA----GCACGCAGG----AAAACCG------AAAAATAAGACTGGGTTGCGGAGGTGACAAGAGCGCTTCCTTCTCGGTCTCTAAAC--AAGTGTAGATCCATGGCCG-TTTTTGTC--GGGGGTACCTAAGTCCGAAGTAGGCCCGCATGCTTCGGCGGGGCATGTTCGACGAGAGCTTGGGTACAGCGATGGTTTAAAGATAGAGCTTTCAGCTACG--CCCCCGCTACTTTTTCC-TTTTCCGCCTCGTGCGGTTTTATCTTTGCGTTACC-AATGTATC-----AAACCATCGA------AAAAGCAGAGAGG-CGTCTGTGT--------TGTGGG---------TTGGTATTTGTCCTTCTTATCGACGAGC-TC--TTGTCGATTTGCTCGGGC-AG------GCCC---CCTA-CCTAC-------TTACTACCCTC-----TCGG-TTCGATGC--GGGATCGATCCGTCTCGTTCGTTGCCGGACGGCCAATCGATTCTAATCC-TTACAAGCCC-AGCTCT-GGGGCGAGAAAGGAAATTACTCTAAGCGGTGGATCACTCGGCTCGTGGGTCGATGAANNNNNNNTACTTGTTGTTGGCTTTGTGGTCTGGTTTGATTGGGTTAGCATTGAGGCTTTTGATTCGAGCTGAGTTAGGTCAGCCAGGGAGATTATTGGGGGATGATCAGTTGTATAATGTTATTGTTACGGCTCATGCTTTTATAATAATTTTTTTTTTGGTAATACCTATAATAATTGGTGGTTTTGGTAATTGGCTTATTCCTTTGATAATTGGTGCTCCTGATATGGCTTTTCCTCGATTAAATAATTTGAGGTTTTGACTTCTTGTGCCGGCTTTGTTTTTATTGTTAAGGTCTTCACTGGTGGAGAGAGGTGTTGGTACAGGTTGGACAGTATATCCTCCCTTATCAGGGAGCGTTGCTCATTCTGGGGCTTCAGTGGATTTGGCTATTTTCTCTTTACATCTTGCTGGTGCTTCGTCAATTTTAGGTGCTGTTAATTTTATTTCTACTGTTGGTAATATGCGGTCTCCTGGTTTAGTTGCCGAGCGAATTCCTTTATTTGTTTGAGCTGTTACGGTAACAGCTGTTTTGTTGGTTGCTGCCTTACCAGTTTTAGCTGGTGCTATTACTATATTACTTACTGATCGTAATTTAAATACTTNNNNNNNNNNNNNNNNNNNNNNNNNNNNNNNNNNNNNNNNNNNNNNNNNNNNNCCCAACATCTAATTACCACTTTTATCACGTATTTATTAATTTTATTGGCTGTAGCATTTTTTACTTTACTAGAACGAAAAGCTCTTGGGTACTTTCAAATTCGAAAAGGCCCCAATAAACTAGGAATTATTGGTATTCCTCAACCTTTAGCAGATGCCCTAAAACTTTTTGTGAAAGAATATACTACCCCTATATCTTCTAATTTACTTCCTTTTATCATAACCCCAACAATTATACTTATTTTAGCTTTAAGAATATGACAACTATTTCCTTCTTTCATAATATCAAATTATCTCACATTAGGCATACTCCTATTTCTATGTATCTCTTCATTAACAGTTTATACAACTCTTATAGCAGGTTGGTCATCAAACTCTAAATACGCACTACTCGGAGCCATTCGAGCCATGGCTCAAACAATTTCCTATGAAGTAACTATAACCTTAATAATTATTTTTTACCTTTTTTTAACTACACAGATAGACATCGTAAGTATTCGCATGATAAACGCATCAATCTGAGCAATCACTTTATTCCTTCCTTTAAGAGTTATATGATTAACAGTCATCTTAGCAGAAACAAACCGAGCCCCATTCGATTTTGCAGAAGGAGAATCAGAACTAGTATCAGGATTTAATGTTGAATATGGAAGCGCTGGGTTCGCCTTTTTGTTTATAGCAGAATATAGAAACATTTTAATGATAAGTCTTATAACCTCATGCTTATTAACAAACACACTAATAATATCAATTCCAGTAACAATTATATTTTTATGGGCCCGAGCAACCCTACCACGCNNNNNNNNNNNNNNNNNNNNNNNNNNNNNNNNNNNNNNNNNNNNNNNNNNNNNNNNNNNNNNNNNNNNNNNNNNNNNNN
Pseudodontoideus_subvexus_clone_8 ---------------------------------------------------GCTCCGAGTTGGCTTT--TT---CTTTTAC-AAGCGGGACAA----GCACGCAGG----AAAACCG------AAAAATAAGACTGGGTTGCGGAGGTGACAAGAGCGCTTCCTTCTCGGTCTCTAAAC--AAGTGTAGATCCATGGCCG-TTTTTGTC--GGGGGTACCTAAGTCCGAAGTAGGCCCGCATGCTTCGGCGGGGCATGTTCGACGAGAGCTTGGGTACAGCGATGGTTTAAAGATAGAGCTTTCAGCTACG--CCCCCGCTACTTTTTCC-TTTTCCGCCTCGTGCGGTTTTATCTTTGCGTTACC-AATGTATC-----AAACCATCGA------AAAAGCAGAGAGG-CGTCTGTGT--------TGTGGG---------TTGGTATTTGTCCTTCTTATCGACGAGC-TC--TTGTCGATTTGCTCGGGC-AG------GCCC---CCTA-CCTAC-------TTACTACCCTC-----TCGG-TTCGATGC--GGGATCGATCCGTCTCGTTCGTTGCCGGACGGCCAATCGATTCTAATCC-TTACAAGCCC-AGCTCT-GGGGCGAGAAAGGAAATTACTCTAAGCGGTGGATCACTCGGCTCGTGGGTCGATG--NNNNNNNTACTTGTTGTTGGCTTTGTGGTCTGGTTTGATTGGGTTAGCATTGAGGCTTTTGATTCGAGCTGAGTTAGGTCAGCCAGGGAGATTATTGGGGGATGATCAGTTGTATAATGTTATTGTTACGGCTCATGCTTTTATAATAATTTTTTTTTTGGTAATACCTATAATAATTGGTGGTTTTGGTAATTGGCTTATTCCTTTGATAATTGGTGCTCCTGATATGGCTTTTCCTCGATTAAATAATTTGAGGTTTTGACTTCTTGTGCCGGCTTTGTTTTTATTGTTAAGGTCTTCACTGGTGGAGAGAGGTGTTGGTACAGGTTGGACAGTATATCCTCCCTTATCAGGGAGCGTTGCTCATTCTGGGGCTTCAGTGGATTTGGCTATTTTCTCTTTACATCTTGCTGGTGCTTCGTCAATTTTAGGTGCTGTTAATTTTATTTCTACTGTTGGTAATATGCGGTCTCCTGGTTTAGTTGCCGAGCGAATTCCTTTATTTGTTTGAGCTGTTACGGTAACAGCTGTTTTGTTGGTTGCTGCCTTACCAGTTTTAGCTGGTGCTATTACTATATTACTTACTGATCGTAATTTAAATACTTCGTTTTTTGATCCTATTGGGGGGGGTGATCCTATCTTGTATNNNNNNNNNNNNCCCAACATCTAATTACCACTTTTATCACGTATTTATTAATTTTATTGGCTGTAGCATTTTTTACTTTACTAGAACGAAAAGCTCTTGGGTACTTTCAAATTCGAAAAGGCCCCAATAAACTAGGAATTATTGGTATTCCTCAACCTTTAGCAGATGCCCTAAAACTTTTTGTGAAAGAATATACTACCCCTATATCTTCTAATTTACTTCCTTTTATCATAACCCCAACAATTATACTTATTTTAGCTTTAAGAATATGACAACTATTTCCTTCTTTCATAATATCAAATTATCTCACATTAGGCATACTCCTATTTCTATGTATCTCTTCATTAACAGTTTATACAACTCTTATAGCAGGTTGGTCATCAAACTCTAAATACGCACTACTCGGAGCCATTCGAGCCATGGCTCAAACAATTTCCTATGAAGTAACTATAACCTTAATAATTATTTTTTACCTTTTTTTAACTACACAGATAGACATCGTAAGTATTCGCATGATAAACGCATCAATCTGAGCAATCACTTTATTCCTTCCTTTAAGAGTTATATGATTAACAGTCATCTTAGCAGAAACAAACCGAGCCCCATTCGATTTTGCAGAAGGAGAATCAGAACTAGTATCAGGATTTAATGTTGAATATGGAAGCGCTGGGTTCGCCTTTTTGTTTATAGCAGAATATAGAAACATTTTAATGATAAGTCTTATAACCTCATGCTTATTAACAAACACACTAATAATATCAATTCCAGTAACAATTATATTTTTATGGGCCCGAGCAACCCTACCACGCNNNNNNNNNNNNNNNNNNNNNNNNNNNNNNNNNNNNNNNNNNNNNNNNNNNNNNNNNNNNNNNNNNNNNNNNNNNNNNN
Pseudodontoideus_subvexus_clone_9 ---------------------------------------------------GCTCCGAGTTGGCTTT--TT---CTTTTAC-AAGCGGGACAA----GCACGCAGG----AAAACCG------AAAAATAAGACTGGGTTGCGGAGGTGACAAGAGCGCTTCCTTCTCGGTCTCTAAAC--AAGTGTAGATCCATGGCCG-TTTTTGTC--GGGGGTACCTAAGTCCGAAGTAGGCCCGCATGCTTCGGCGGGGCATGTTCGACGAGAGCTTGGGTACAGCGATGGTTTAAAGATAGAGCTTTCAGCTACG--CCCCCGCTACTTTTTCC-TTTTCCGCCTCGTGCGGTTTTATCTTTGCGTTACC-AATGTATC-----AAACCATCGA------AAAAGCAGAGAGG-CGTCTGTGT--------TGTGGG--------TTTGGTATTTGTCCTTCTTATCGACGAGC-TC--TTGTCGATTTGCTCGGGC-AG------GCCC---CCTA-CCTAC-------TTACTACCCTC-----TCGG-TTCGATGC--GGGATCGATCCGTCTCGTTCGTTGCCGGACGGCCAATCGATTCTAATCC-TTACAAGCCC-AGCTCT-GGGGCGAGAAAGGAAATTACTCTAAGCGGTGGATCACTCGGCTCGTGGGTCGATG--NNNNNNNTACTTGTTGTTGGCTTTGTGGTCTGGTTTGATTGGGTTAGCATTGAGGCTTTTGATTCGAGCTGAGTTAGGTCAGCCAGGGAGATTATTGGGGGATGATCAGTTGTATAATGTTATTGTTACGGCTCATGCTTTTATAATAATTTTTTTTTTGGTAATACCTATAATAATTGGTGGTTTTGGTAATTGGCTTATTCCTTTGATAATTGGTGCTCCTGATATGGCTTTTCCTCGATTAAATAATTTGAGGTTTTGACTTCTTGTGCCGGCTTTGTTTTTATTGTTAAGGTCTTCACTGGTGGAGAGAGGTGTTGGTACAGGTTGGACAGTATATCCTCCCTTATCAGGGAGCGTTGCTCATTCTGGGGCTTCAGTGGATTTGGCTATTTTCTCTTTACATCTTGCTGGTGCTTCGTCAATTTTAGGTGCTGTTAATTTTATTTCTACTGTTGGTAATATGCGGTCTCCTGGTTTAGTTGCCGAGCGAATTCCTTTATTTGTTTGAGCTGTTACGGTAACAGCTGTTTTGTTGGTTGCTGCCTTACCAGTTTTAGCTGGTGCTATTACTATATTACTTACTGATCGTAATTTAAATACTTCGTTTTTTGATCCTATTGGGGGGGGTGATCCTATCTTGTATNNNNNNNNNNNNCCCAACATCTAATTACCACTTTTATCACGTATTTATTAATTTTATTGGCTGTAGCATTTTTTACTTTACTAGAACGAAAAGCTCTTGGGTACTTTCAAATTCGAAAAGGCCCCAATAAACTAGGAATTATTGGTATTCCTCAACCTTTAGCAGATGCCCTAAAACTTTTTGTGAAAGAATATACTACCCCTATATCTTCTAATTTACTTCCTTTTATCATAACCCCAACAATTATACTTATTTTAGCTTTAAGAATATGACAACTATTTCCTTCTTTCATAATATCAAATTATCTCACATTAGGCATACTCCTATTTCTATGTATCTCTTCATTAACAGTTTATACAACTCTTATAGCAGGTTGGTCATCAAACTCTAAATACGCACTACTCGGAGCCATTCGAGCCATGGCTCAAACAATTTCCTATGAAGTAACTATAACCTTAATAATTATTTTTTACCTTTTTTTAACTACACAGATAGACATCGTAAGTATTCGCATGATAAACGCATCAATCTGAGCAATCACTTTATTCCTTCCTTTAAGAGTTATATGATTAACAGTCATCTTAGCAGAAACAAACCGAGCCCCATTCGATTTTGCAGAAGGAGAATCAGAACTAGTATCAGGATTTAATGTTGAATATGGAAGCGCTGGGTTCGCCTTTTTGTTTATAGCAGAATATAGAAACATTTTAATGATAAGTCTTATAACCTCATGCTTATTAACAAACACACTAATAATATCAATTCCAGTAACAATTATATTTTTATGGGCCCGAGCAACCCTACCACGCNNNNNNNNNNNNNNNNNNNNNNNNNNNNNNNNNNNNNNNNNNNNNNNNNNNNNNNNNNNNNNNNNNNNNNNNNNNNNNN
Pseudodontoideus_subvexus_clone_10 ---------------------------------------------------GCTCCGAGTTGGCTTT--TT---CTTTTAC-AAGCGGGACAA----GCACGCAGG----AAAACCG------AAAAATAAGACTGGGTTGCGGAGGTGACAAGAGCGCTTCCTTCTCGGTCTCTAAAC--AAGTGTAGATCCATGGCCG-TTTTTGTC--GGGGGTACCTAAGTCCGAAGTAGGCCCGCATGCTTCGGCGGGGCATGTTCGACGAGAGCTTGGGTACAGCGATGGTTTAAAGATAGAGCTTTCAGCTACG--CCCCCGCTACTTTTTCC-TTTTCCGCCTCGTGCGGTTTTATCTTTGCGTTACC-AATGTATC-----AAACCATCGA------AAAAGCAGAGAGG-CGTCTGTGT--------TGTGGG---------TTGGTATTTGTCCTTCTTATCGACGAGC-TC--TTGTCGATTTGCTCGGGC-AG------GCCCCTACCTA-CCTAC-------TTACTACCCTC-----TCGG-TTCGATGC--GGGATCGATCCGTCTCGTTCGTTGCCGGACGGCCAATCGATTCTAATCC-TTACAAGCCC-AGCTCT-GGGGCGAGAAAGGAAATTACTCTAAGCGGTGGATCACTCGGGTCGTG----------NNNNNNNTACTTGTTGTTGGCTTTGTGGTCTGGTTTGATTGGGTTAGCATTGAGGCTTTTGATTCGAGCTGAGTTAGGTCAGCCAGGGAGATTATTGGGGGATGATCAGTTGTATAATGTTATTGTTACGGCTCATGCTTTTATAATAATTTTTTTTTTGGTAATACCTATAATAATTGGTGGTTTTGGTAATTGGCTTATTCCTTTGATAATTGGTGCTCCTGATATGGCTTTTCCTCGATTAAATAATTTGAGGTTTTGACTTCTTGTGCCGGCTTTGTTTTTATTGTTAAGGTCTTCACTGGTGGAGAGAGGTGTTGGTACAGGTTGGACAGTATATCCTCCCTTATCAGGGAGCGTTGCTCATTCTGGGGCTTCAGTGGATTTGGCTATTTTCTCTTTACATCTTGCTGGTGCTTCGTCAATTTTAGGTGCTGTTAATTTTATTTCTACTGTTGGTAATATGCGGTCTCCTGGTTTAGTTGCCGAGCGAATTCCTTTATTTGTTTGAGCTGTTACGGTAACAGCTGTTTTGTTGGTTGCTGCCTTACCAGTTTTAGCTGGTGCTATTACTATATTACTTACTGATCGTAATTTAAATACTTCGTTTTTTGATCCTATTGGGGGGGGTGATCCTATCTTGAATATGCACTTGNNNCCCAACATCTAATTACCACTTTTATCACGTATTTATTAATTTTATTGGCTGTAGCATTTTTTACTTTACTAGAACGAAAAGCTCTTGGGTACTTTCAAATTCGAAAAGGCCCCAATAAACTAGGAATTATTGGTATTCCTCAACCTTTAGCAGATGCCCTAAAACTTTTTGTGAAAGAATATACTACCCCTATATCTTCTAATTTACTTCCTTTTATCATAACCCCAACAATTATACTTATTTTAGCTTTAAGAATATGACAACTATTTCCTTCTTTCATAATATCAAATTATCTCACATTAGGCATACTCCTATTTCTATGTATCTCTTCATTAACAGTTTATACAACTCTTATAGCAGGTTGGTCATCAAACTCTAAATACGCACTACTCGGAGCCATTCGAGCCATGGCTCAAACAATTTCCTATGAAGTAACTATAACCTTAATAATTATTTTTTACCTTTTTTTAACTACACAGATAGACATCGTAAGTATTCGCATGATAAACGCATCAATCTGAGCAATCACTTTATTCCTTCCTTTAAGAGTTATATGATTAACAGTCATCTTAGCAGAAACAAACCGAGCCCCATTCGATTTTGCAGAAGGAGAATCAGAACTAGTATCAGGATTTAATGTTGAATATGGAAGCGCTGGGTTCGCCTTTTTGTTTATAGCAGAATATAGAAACATTTTAATGATAAGTCTTATAACCTCATGCTTATTAACAAACACACTAATAATATCAATTCCAGTAACAATTATATTTTTATGGGCCCGAGCAACCCTACCACGCNNNNNNNNNNNNNNNNNNNNNNNNNNNNNNNNNNNNNNNNNNNNNNNNNNNNNNNNNNNNNNNNNNNNNNNNNNNNNNN
Pyganodon_grandis_clone_1 ---------------------------------------------------GCTCCGAGTTAGCTTT--TC----TTTTAC-AAGCGGGACAA----GCACGCACG----AAAACCG-------AAAGAAAGACTGGGTTGCGGAGGTGACAAGAGCGCTTCCTTCTCGGTCTATAAAC--CAGTGTAGATCCATGGCCG---TTTGTC--GGGGGTACCTAAGTCCGAAGTAGGCCCGCATGCTTCGGCGGGGCATGTTCGACGAGAGCTTTGGTACAGCGATGGTTTAAAGATAGAGCTTCCAGCTGCG--CCCCCACCAC-TTTTCC-TTTTCCGCCTCGTGCGGTTTTATCTTTGCGTTACC-AATGTATC-----AAAACATCG-------AAAAGCAGAGAG-------GTGT---------GTGTG---------GTGGCACTAGTCCTTCTTATCGACGAGC-TC--TTGTCGATTTGCTCGGGC-AG------AGCC---CTAC-----TA------CATATACTCTC-----TCGGTTTCGATGC--GGGATCGATCCGTCTCGTTCGTTGCCGGACGGCCAATCGATTCTAATCC-TTGCAAGCCC-AGCTCT--GGGCGAGAAAGGAAATTACTCTAAGCGGTGGATCACTCGGCTCGTGGGTCGATGAANNNNNNNTATTTGTTATTGGCATTATGGTCTGGTCTTATCGGGTTGGCTTTAAGGCTTTTGATCCGAGCTGAGTTAGGCCAACCAGGAAGGTTACTCGGGGATGATCAGTTGTATAATGTAATTGTTACAGCTCATGCATTTATAATAATTTTTTTTCTAGTAATACCTATGATAATCGGGGGATTTGGTAATTGGCTTATTCCTTTAATAATTGGTGCTCCTGATATAGCTTTTCCTCGGCTGAATAATTTAAGGTTTTGACTTCTTGTCCCAGCTTTGTTTCTGTTGTTGAGATCTTCGTTGGTCGAAAGGGGTGTTGGTACTGGCTGGACAGTGTATCCTCCTTTGTCTGGGAATATTGCTCATTCTGGGGCTTCGGTAGATTTGGCTATTTTTTCTTTACACCTTGCTGGAGCTTCATCAATTTTGGGCGCTATTAATTTTATTTCCACTGCTGGGAATATACGTTCTCCTGGTTTGGTTGCTGAGCGAATTCCATTATTTGTTTGGGCTGTTACAGTGACAGCTGTATTACTAGTAGCTGCTTTACCAGTTTTGGCTGGTGCGATTACAATGTTGCTTACTGATCGTAATTTGAATACTTCATTTTTTGACCCTACAGGGGGNNNNNNNNNNNNNNNNNNNNNNNNNNNNNNNCCCAACATCTAATCTCTACTTTTATTACATACTTATTAATCTTACTAGGTGTAGCATTCTTCACCCTACTGGAACGTAAAGCTCTCGGGTACTTTCAAATTCGAAAAGGCCCTAACAAATTGGGTGTTATTGGTATTCCTCAACCCTTAGCAGATGCTCTAAAACTCTTCGTTAAAGAATGAATTACCCCCACATCTTCTAATTTTTCCCCTTTTACCCTAACCCCAACAATTATACTTATCTTAGCTTTAAGAATATGACAATTATTCCCTTCTTTTATACTATCAACACAGCTTACACTAGGCATACTTTTATTCTTATGCATCTCCTCATTAGCTGTTTACACAACACTTATAGCAGGCTGATCGTCAAACTCTAAGTATGCTTTACTTGGAGCTATTCGAGCTATAGCCCAAACAATCTCTTATGAAGTCACTATAACCTTAATTATTATCTTTTACCTTTTTTTAACAATACAAATAGATATTGTAAGAATCCGCGTAATAAACACATCTGTTTGAGCAATCATCCTATTTTTACCCTTAAGAATTATGTGATTAGCAGTTATTCTTGCAGAGACAAACCGAGCCCCTTTCGACTTTGCAGAAGGAGAGTCGGAATTAGTCTCAGGATTTAATATTGAATACGGAGGAGCTGGGTTCGCTTTTTTATTCATAGCAGAATACAGAAATATTTTAATAATAAGTCTTATTACCTCATCTCTGTTAACAAGTACACTAATAATATCTGTTCCAATTGCTATAATCTTTCTGTGAGCACGAGCAACATTACCACGCNNNNNNNNNNNNNNNNNNNNNNNNNNNNNNNNNNNNNNNNNNNNNNNNNNNNNNNNNNNNNNNNNNNNNNNNNNNNNNN
Pyganodon_grandis_clone_2 ---------------------------------------------------GCTCCGAGTTAGCTTT--TC----TTTTAC--AGCGGGACAA----GCACGCACG----AAAACCG-------AAAGAAAGACTGGGTTGCGGAGGTGACAAGAGCGCTTCCTTCTCGGTCTATAAAC--CAGTGTAGATCCATGGCCG---TTTGTC--GGGGGTACCTAAGTCCGAAGTAGGCCCGCATGCTTCGGCGGGGCATGTTCGACGAGAGCTTTGGTACAGCGATGGTTTAAAGATAGAGCTTCCAGCTGCG--CCCCCACCAC-TTTTCC-TTTTCCGCCTCGTGCGGTTTTATCTTTGCGTTACC-AATGTATC-----AAAACATCG-------AAAAGCAGAGAGG-----TGTGT---------GTGTG---------GTGGCACTAGTCCTTCTTATCGACGAGC-TC--TTGTCGATTTGCTCGGGC-AG------AGCC---CTAC-----TA------CATATACTCTC-----TCGGTTTCGATGC--GGGATCGATCCGTCTCGTTCGTTGCCGGACGGCCAATCGATTCTAATCC-TTGCAAGCCC-AGCTCT--GGGCGAGAAAGGAAATTACTCTAAGCGGGGGATCACTCGGCTCGTGGGTCGATGAANNNNNNNTATTTGTTACTGGCATTATGGTCTGGTCTTATTGGGTTGGCTTTGAGGCTTTTGATCCGGGCCGAGTTAGGCCAACCAGGGAGATTGCTCGGAGATGATCAGCTATATAACGTAATTGTTACGGCTCATGCGTTTATAATAATTTTTTTTCTGGTAATACCTATGATAATTGGAGGGTTTGGTAACTGACTTATTCCTTTAATAGTTGGTGCTCCTGATATGGCTTTTCCTCGGTTGAATAATCTTAGATTCTGGCTTCTTGTTCCAGCTTTGTTTTTGTTGTTGAGATCTTCGTTAGTTGAGAGAGGTGTTGGTACTGGTTGAACAGTGTATCCTCCTTTGTCTGGAAATATTGCTCATTCTGGGGCTTCGGTAGATTTGGCTATTTTTTCTTTACATCTTGCTGGTGCTTCATCAATTTTAGGTGCTATTAACTTCATTTCGACTGCTGGAAATATACGTTCTCCGGGTTTAGTTGCTGAGCGAATTCCGTTATTTGTTTGGGCTGTTACAGTAACAGCTGTGTTATTGGTAGCTGCTTTGCCAGTTTTGGCCGGTGCCATCACAATGTTGCTTACTGATCGTAATTTAAATACTTCATTTTTCGACCCTNNNNNNNNNNNNNNNNNNNNNNNNNNNNNNNNNNNNNNNCCCAACATCTAATCTCTACTTTTGTTACATATTTATTAATTTTACTAGGTGTAGCATTCTTTACCCTACTAGAACGTAAAGCCCTTGGATACTTCCAAATTCGAAAAGGCCCTAATAAACTAGGTGTTATTGGTATCCCTCAACCCCTAGCAGATGCCCTAAAACTCTTCGTTAAGGAATGAATTACTCCCACATCCTCTAACTTCTCCCCCTTTACCCTAACTCCGACAATTATACTTATCCTAGCTTTAAGAATATGGCAATTATTCCCTTCTTTTGCATTATCAACACAGCTTACACTAGGCATTCTTTTATTCCTATGCATCTCCTCATTAGCTGTTTATACAACACTTATAGCAGGCTGATCGTCAAACTCTAAGTACGCTTTACTTGGAGCTATTCGAGCTATAGCTCAAACAATTTCCTATGAAGTCACTATAACCTTAATTATTATTTTTTATCTTTTTTTAACAATGCAGATAGACATTGTAAGAATTCGCAGGATAAACACATCTGTTTGAGCAGCCACACTATTTCTACCCTTAAGAGTTATATGGCTAGCAGTTATTCTTGCAGAGACAAATCGAGCCCCCTTTGATTTTGCAGAAGGAGAATCAGAATTAGTCTCAGGATTTAATATTGAATACGGAGGAGCTGGATTTGCCTTTTTGTTTATAGCAGAATACAGAAACATTTTAATAATAAGGCTCATAACCTCATCCTTGTTAAGAAGTACACTAATAATATCTATCCCGATTGCCATAACCTTCCTTTGGGTACGAGCAACATTACCACGCNNNNNNNNNNNNNNNNNNNNNNNNNNNNNNNNNNNNNNNNNNNNNNNNNNNNNNNNNNNNNNNNNNNNNNNNNNNNNNN
Strophitus_cf._pascagoulaensis_CS-2017_clone_1 ---------------------------------------------------GCTCAGAGTTAGCTTT--TC----TTTGAC-AAGCGAGACAA----GCACGAACG----AGAACCGA------AGAAAAAGACCGGGTTGCGGAGGTGACAAGAGCGCTTCCTTCTCGGT----------CAGTGTAGATCCATGGCCG-TTTTTGTC-GGGGGGTACCTAAGTCCGAAGTAGGCCCGCATGCTTCGGCGGGGCATGTTCGACGAGAGCTTTGGTACAGCGATGGTTTAAAGATAGAGCTTCCAGCTGCG--CCCC--CCAC-TGTTCG-TTTTCCGCCTCGTGCGGTTATATCTTTGCGTTACC-AATGTATG-----AAAACATCG--------AAAGCAGAGAGG-CGTGTGCTT--------TGTGTG---------TTTGTGGGTGTCTTTGTTATCGACGAGC-TC--TTGTCGATGTGCTCGGGC-AG------ACCC---CTTA--CTACTAC----AATACACCCTC-----TCGA-TTCGATGC--GGGATCGATCCGTCTCGTTCGTTGCCGGACGGCTAATCGATTCTAATCC-TTGCAAGCCC-AGCTCA-GGGGCGAGAAAGGAAACTACT------------------------------------NNNNNNNTATTTACTATTGGCTTTGTGGTCTGGTTTGATTGGGTTAGCCTTAAGGCTTTTGATCCGAGCTGAGTTAGGCCAGCCAGGAAGATTATTGGGAGATGATCAGTTATACAATGTTATTGTCACGGCTCATGCTTTTATAATAATTTTTTTTTTAGTAATGCCTATGATAATTGGGGGGTTTGGAAATTGGCTTATTCCTTTGATAATTGGCGCTCCGGATATGGCTTTTCCCCGGTTAAACAATTTAAGATTTTGACTTCTTGTACCAGCATTATTTTTGTTGTTGAGATCGTCGTTGGTTGAGAGAGGTGTAGGCACTGGTTGAACAGTGTATCCTCCTCTGTCAGGAAATGTTGCTCATTCCGGGGCTTCGGTGGATTTAGCTATCTTTTCTTTGCATCTTGCTGGTGCTTCGTCAATTCTAGGTGCTGTTAATTTTATTTCTACTGTTGGAAACATACGATCTCCGGGTTTGGTTGCTGAGCGAATTCCCTTGTTTGTTTGGGCTGTTGTAGTTACAGCTGTATTATTGGTCGCTGCTCTTCCTGTTTTAGCTGGTGCTATCACAATATTACTTACTGACCGTAATTTAAATACTTCTTTCTTTGACCCTACAGGGGGGGGTGATCCAATTTTGTATATGCATTTGNNNCTCAACACCTAATCTCTATTACCATCACATATCTTCTAATTTTGTTAGGTGTAGCATTCTTTACTTTACTAGAACGAAAAGCTCTTGGATATTTTCAAATTCGAAAAGGCCCTAACAAGCTAGGAATTATAGGAATCCCCCAACCACTAGCAGATGCTTTAAAACTTTTTGTCAAAGAGTGAGTTACTCCTTCATACTCCAACTTTCTTCCTTTTATCTTAACCCCGACAATTATACTTATCCTGGCTTTAAGAATATGGCAATTATTCCCCTCTTTTATACTCTCAACTCAGCTAGTACTAGGTATATTTTTATTTTTATGTATTTCCTCGTTAGCTGTTTATACCACACTCATAGCGGGCTGGACATCAAATTCTAAATATGCCCTATTAGGGGCTACTCGAGCTATGGCTCAAACAATTTCCTATGAAGTAACTATAGCTTTAATTATTATTTTTTATCTGTTCTTAACTGCACAAATAGACATTGTAGCGATTCGCTTGACAAACACATCAACTTGAACAATTGCACTATTCCTTCCTTTGGGGGTAATATGGCTGGCAGTCATTTTTGCAGAAACAAATCGAGCTCCTTTTGATTTTGCAGAAGGTGAGTCAGAGCTAGTCTCAGGCTTTAATATCGAATATGGGAGAGCCGGGTTCGCTTTTTTATTCATGGCAGAATACAGAAATATCTTAATCATAAGTCTCATAACCTCCTGCTTATTAAGCAGCACACTAATAATGTCTATTCCAGTGGCTGTTGTCTTCTTATGAGCCCGAGCAAGACTACCACGNNNNNNNNNNNNNNNNNNNNNNNNNNNNNNNNNNNNNNNNNNNNNNNNNNNNNNNNNNNNNNNNNNNNNNNNNNNNNNNN
Strophitus_cf._pascagoulaensis_CS-2017_clone_2 ---------------------------------------------------GCTCCGAGTTAGCTTT--TC----TTTGAC-AAGCGAGACAA----GCACGAACG----AGAACCGA------AGAAAAAGACCGGGTTGCGGAGGTGACAAGAGCGCTTCCTTCTCGGT----------CAGTGTAGATCCATGGCCG-TTTTTGTC-GGGGGGTACCTAAGTCCGAAGTAGGCCCGCATGCTTCGGCGGGGCATGTTCGACGAGAGCTTTGGTACAGCGATGGTTTAAAGATAGAGCTTCCAGCTGCG--CCCC--CCAC-TGTTCG-TTTTCCGCCTCGTGCGGTTATATCTTTGCGTTACC-AATGTATG-----AAAACATGG--------AAAGCAGAGAGG-CGTGTTCTT--------TGTGTG---------TTTGTGGGTGTCTTTGTTATCGACGAGC-TC--TTGTCGATGTGCTCGGGC-AG------ACCC---CTTA--CTACTAC----AATACACCCTC-----TCGA-TTCGATGC--GGGATCGATCCGTCTCGTTCGTTGCCGGACGGCTAATCGATTCTAATCC-TTGCAAGCCC-AGCTCA-GGGGCGAGAAAGGAAATTACTCTAAGCGGTGGATCACTCGGCTCGTG----------NNNNNNNTATTTACTATTGGCTTTGTGGTCTGGCTTGATTGGGTTAGCCTTAAGGCTTTTGATCCGAGCTGAGTTAGGCCAGCCAGGAAGATTATTGGGAGATGATCAGTTGTATAATGTTATTGTCACGGCTCATGCTTTTATAATAATTTTTTTTTTAGTAATGCCTATGATAATTGGGGGGTTTGGAAATTGGCTTATTCCTTTGATAATTGGCGCTCCGGATATGGCTTTTCCCCGGTTAAATAATTTAAGATTTTGACTTCTTGTGCCAGCATTATTTTTATTGTTGAGATCGTCGTTGGTTGAGAGAGGTGTAGGCACTGGTTGAACAGTGTATCCTCCTTTATCAGGAAATGTTGCTCATTCCGGGGCTTCGGTGGATTTAGCTATCTTTTCTTTGCATCTTGCTGGTGCTTCGTCAATTCTAGGTGCTGTTAATTTTATTTCTACTGTTGGAAACATACGATCTCCGGGTTTGGTTGCTGAGCGAATTCCATTGTTTGTTTGGGCTGTTGTAGTTACAGCTGTATTATTGGTCGCTGCTCTTCCTGTTTTAGCTGGTGCTATCACAATACTACTTACTGACCGTAATTTAAATACTTCTTTCTTTGACCCTACAGGGGGGGGTGATCCAATTTTGTACATGCATTTGNNNNNNNNNNNNNNNNNNNNNNNNNNNNNNNNNNNNNNNNNNNNNNNNNNNNNGTAGCATTCTTTACTTTGCTAGAGCGAAAAGCTCTTGGGTATTTTCAAATTCGAAAAGGCCCTAACAAGCTAGGAATTATAGGAATCCCCCAACCACTAGCAGATGCTTTAAAACTTTTTGTCAAAGAGTGAGTTACTCCTTCATACTCCAACTTTCTTCCTTTTGTCTTAACCCCGACAATTATACTTATCCTGGCTTTAAGAATATGGCAATTATTCCCCTCTTTTATACTCTCAACTCAGCTCGTACTAGGTATACTTTTATTTTTATGTATTTCCTCGTTAGCTGTTTACACCACACTTATAGCAGGCTGGACATCAAATTCTAAATATGCCCTATTAGGGGCTACTCGAGCTATGGCTCAAACAATTTCCTATGAAGTAACTATAACTTTAATTATTATTTTTTATCTGTTCTTAACTACACAAATAGACATTGTAGCAGTTCGCTTAACAAACACATCAACTTGAACAATTGCACTATTCCTTCCTTTGGGGGTAATATGGCTGGCAGTCATTTTTGCAGAAACAAATCGAGCTCCTTTTGATTTTGCAGAAGGTGAGTCAGAGCTAGTCTCAGGCTTTAATATCGAATACGGGAGAGCCGGGTTCGCTTTTTTGTTCATGGCAGAATACAGAAATATTTTAATCATAAGTCTCATAACCTCCTGTTTGTTAAGCAGCACACTAATAATGTCTATTCCAGTGGCTGTTGTCTTCCTATGAGCCCGAGCAAGACTACCACGTNNNNNNNNNNNNNNNNNNNNNNNNNNNNNNNNNNNNNNNNNNNNNNNNNNNNNNNNNNNNNNNNNNNNNNNNNNNNNNN
Strophitus_cf._pascagoulaensis_CS-2017_clone_3 ---------------------------------------------------GCTCCGAGTTAGCTTT--TC----TTTGAC-AAGCGAGACAA----GCACGAACG----AGAAGCGA------AGAAAAAGACCGGGTTGCGGAGGTGACAAGAGCGCTTCCTTCTCGGT----------CAGTGTAGATCCATGGCCG-TTTTTGTC-GGGGGGTACCTAAGTCCGAAGTAGGCCCGCATGCTTCGGCGGGGCATGTTCGACGAGAGCTTTGGTACAGCGATGGTTTAAAGATAGAGCTTCCAGCTGCG--CCCC--CCAC-TGTTCG-TTTTCCGCCTCGTGCGGTTATATCTTTGCGTTACC-AATGTATG-----AAAACATCG--------AAAGCAGAGAGG-CGTGTTCTT--------TGTGTG---------TTTGTGGGTGTCTTTGTTATCGACGAGC-TC--TTGTCGATGTGCTCGGGC-AG------ACCC---CTTA--CTACTAC----AATACACCCTC-----TCGA-TTCGATGC--GGGATCGATCCGTCTCGTTCGTTGCCGGACGGCTAATCGATTCTAATCC-TTGCAAGCCC-AGCTCA-GGGGCGAGAAAGGAAATTACTCTAAGCGG----------------------------NNNNNNNNCTTTACTATTGGCTTTGTGGTCTGGCTTGATTGGGTTAGCCATAAGGCTTTTGATCCGAGCTGAGTTAGGCCAGCCAGGAAGATTATTGGGAGATGATCAGTTGTATAATGTTATTGTCACGGCTCATGCTTTTATAATAATTTTTTTTTTAGTAATGCCTATGATAATTGGGGGGTTTGGAAATTGGCTTATTCCTTTGATAATTGGCGCTCCGGATATGGCTTTTCCCCGGTTAAATAATTTAAGATTTTGACTTCCTGTGCCAGCATTATTTTTATTGATGAGATCGTCGTTGGTTGAGAGAGGTGTAGGCACTGGTTGAACAGTGTATCCTCCTTTATCAGGAAATGATGCTCATTCCGGGGCTTCGGTGGATTTAGCTATTTTTTCTTTGCATCTTGCTGGTGCTTCGTCAATTCTAGGTGCTGTTAATTTTATTTCTACTGTTGGAAACATACGATCTCCGGGTTTGGTTGCTGAGCGAATTCCATTGTTTGTTTGGGCTGTTGTAGTTACAGCTGTATTATTGGTCGCGGCTCGTCCGGTTTTAGCTGGAGCTATCACAATACTACTTACTGACCGTAATCTAAATACTTCTTTCTTTGACCCTACGGCGGGGGGAGATCCAATTTTGTACATGCATTTGNNNNNNNNNNCCTAATCTCTATTACCATCACATATCTTCTAATTTTGTTAGGTGTAGCATTCTTTACTTTGCTAGAGCGAAAAGCTCTTGGGTATTTTCAAATTCGAAAAGGCCCTAACAAGCTGGGAATTATAGGAATCCCCCAACCACTAGCAGATGCTTTAAAACTTTTTGTCAAAGAGTGAGTTACTCCTTCATACTCCAACTTTCTTCCTTTTGTCTTAACCCCGACAATTATACTTATCCTGGCTTTAAGAATATGGCAATTATTCCCCTCTTTTATACTCTCAACTCAGCTCGTACTAGGTATACTTTTATTTTTATGTATTTCCTCGTTAGCTGTTTACACCACACTTATAGCAGGCTGGACATCAAATTCTAAATATGCCCTATTAGGGGCTACTCGAGCTATGGCTCAAACAATTTCCTATGAAGTAACTATAACTTTAATCATTATTTTTTATCTGTTCTTAACTACACAAATAGACATTGTAGCAGTTCGCTTAACAAACACATCAACTTGAACAATTGCACTATTCCTTCCTTTGGGGGTAATATGACTGGCAGTCATTTTTGCAGAAACAAATCGAGCTCCTTTTGATTTTGCAGAAGGTGAGTCAGAGCTAGTCTCAGGCTTTAATATCGAATACGGGAGAGCCGGGTTCGCTTTTTTGTTCATGGCAGAATACAGAAATATTTTAATCATAAGTCTCATAACCTCCTGTTTGTTAAGCAGCACACTAATAATGTCTATTCCAGTGGCTGTTGTCTTCCTATGAGCCCGAGCAAGACTACCACGTNNNNNNNNNNNNNNNNNNNNNNNNNNNNNNNNNNNNNNNNNNNNNNNNNNNNNNNNNNNNNNNNNNNNNNNNNNNNNNN
Strophitus_pascagoulaensis_clone_1 ---------------------------------------------------GCTCCGAGTTAGCTTT--TC----TTTGAC-AAGCGAGACAA----GCACGAACG----AGAACCGA----AAACAAAAAGACCGGGTTGCGGAGGTGACAAGAGCGCTTCCTTCTCGGT----------CAGTGTAGATCCATGGCCG-TTTTTGTC-GGGGGGTACCTAAGTCCGAAGTAGGCCCGCATGCTTCGGCGGGGCATGTTCGACGAGAGCTTTGGTACAGCGATGGTTTAAAGATAGAGCTTCCAGCTGCG--CCCC--CCAC-TGTTCG-TTTTCCGCCTCGTGCGGTTATATCTTTGCGTTACC-AATGTATG-----AAAACATCG--------AAAGCAGAGAGG-CGTGTGCTT--------TGTGTG---------TTTGTGGGTGTCTTTGTTATCGACGAGC-TC--TTGTCGATGTGCTCGGGC-AG------ACCC---CTTA--CTACTAC----GATACACCCTC-----TCGA-TTCGATGC--GGGATCGATCCGTCTCGTTCGTTGCCGGACGGCTAATCGATTCTAATCC-TTGCAAGCCC-AGCTCA-GGGGCGAGAAAGGAAATTACTCTAAGCGGTGGATCACTCGGCTCGTGGGTC------NNNNNNNTACTTATTATTGGCTTTATGGTCTGGTTTGATTGGGTTAGCCTTAAGGCTTTTGATCCGGGCTGAGTTAGGCCAGCCAGGAAGGTTATTGGGAGATGACCAGTTGTATAATGTTATTGTCACGGCTCATGCTTTTATAATAATTTTTTTTTTAGTAATGCCTATGATAATTGGGGGATTTGGAAATTGGCTTATTCCTTTAATAATTGGCGCTCCGGATATAGCTTTTCCTCGGTTGAATAATTTGAGATTTTGACTTCTTGTGCCAGCATTGTTTTTGTTGTTGAGATCTTCGTTGGTTGAGAGAGGTGTAGGCACTGGTTGAACAGTATACCCTCCTTTGTCAGGAAATGTTGCTCATTCTGGGGCTTCGGTGGATTTAGCCATTTTTTCTTTGCATCTTGCTGGTGCTTCTTCAATTTTAGGCGCTGTTAATTTTATTTCTACTGTTGGGAATATACGATCTCCGGGTTTGGTTGCTGAACGAATTCCTTTATTTGTTTGGGCTGTTGTAGTTACAGCTATACTATTAGTTGCTGCTCTTCCGGTTTTAGCTGGTGCTATCACAATATTACTTACTGATCGTAATTTAAATACTTCTTTCTTTGACCCGACAGGGGGGGGTGATCCAATTTTGTATATGCATTTGNNNCTCAACATCTAATCTCTACTCTTATCACATATCTCTTAATTTTGTTAGGTGTAGCATTTTTTACTTTGCTAGAACGAAAAGCTCTTGGGTATTTTCAAATTCGAAAAGGCCCTAACAAGCTAGGAATTATAGGAATCCCCCAACCACTAGCAGACGCCTTAAAACTTTTTGTCAAAGAGTGGGTTACTCCTTCATACTCCAACTTTCTTCCTTTTGTCTTAACCCCGACAATTATACTTACCCTGGCTTTAAGGATATGACAATTATTCCCCTCTTTTATGCTCTCAACTCAACTTGTAATAGGTATACTTTTGTTTTTATGCATTTCCTCATTAGCTGTTTACACCACACTCATAGCGGGCTGGGCATCAAATTCTAAATATGCCCTATTGGGGGCTACTCGAGCCATGGCTCAAACAATTTCCTACGAAGTAACTATAACTTTAATCATTATTTTTTATTTATTTTTAACAATACAAATGGACATTGTAGCAGTTCGCTTAACAAACACATCGACTTGAACAATTGCACTATTCCTTCCTTTGGGGGTGATATGACTCACAGTCATTTTCGCAGAAACAAATCGAGCTCCTTTTGATTTTGCAGAGGGAGAGTCAGAACTAGTCTCAGGCTTTAACATCGAATACGGGAGAGCCGGATTCGCTTTTTTATTCATGGCAGAATATAGAAATATCATAGTCATAAGTCTCATAACCTCCTGCTTATTAAGCAGCACACTAGTAATATCTATTCCAGTGGCTATTGCCTTCCTATGAGCCCGAGCAAGACTACCACGCNNNNNNNNNNNNNNNNNNNNNNNNNNNNNNNNNNNNNNNNNNNNNNNNNNNNNNNNNNNNNNNNNNNNNNNNNNNNNNN
Strophitus_pascagoulaensis_clone_2 ---------------------------------------------------GCTCCGAGTTAGCTTT--TC----TTTGAC-AAGCGAGACAA----GCACGAACG----AGAACCGA----AAACAAAAAGACCGGGTTGCGGAGGTGACAAGAGCGCTTCCTTCTCGGT----------CAGTGTAGATCCATGGCCG-TTTTTGTC-GGGGGGTACCTAAGTCCGAAGTAGGCCCGCATGCTTCGGCGGGGCATGTTCGACGAGAGCTTTGGTACAGCGATGGTTTAAAGATAGAGCTTCCAGCTGCG--CCCC--CCAC-TGTTCG-TTTTCCGCCTCGTGCGGTTATATCTTTGCGTTACC-AATGTATG-----AAAACATCG--------AAAGCAGAGAGG-CGTGTGCTT--------TGTGTG---------TTTGTGGGTGTCTTTGTTATCGACGAGC-TC--TTGTCGATGTGCTCGGGC-AG------ACCC---CTTA--CTACTAC----GATA--------------------------------------------------------------------------------------------------------------------------------------------------------NNNNNNNTACTTATTATTGGCTTTATGGTCTGGTTTGATTGGGTTAGCCTTAAGGCTTTTGATCCGGGCTGAGTTAGGCCAGCCAGGAAGGTTATTGGGAGATGACCAGTTGTATAATGTTATTGTCACGGCTCATGCTTTTATAATAATTTTTTTTTTAGTAATGCCTATGATAATTGGGGGATTTGGAAATTGGCTTATTCCTTTAATAATTGGCGCTCCGGATATAGCTTTTCCTCGGTTGAATAATTTGAGATTTTGACTTCTTGTGCCAGCATTGTTTTTGTTGTTGAGATCTTCGTTGGTTGAGAGAGGTGTAGGCACTGGTTGAACAGTATACCCTCCTTTGTCAGGAAATGTTGCTCATTCTGGGGCTTCGGTGGATTTAGCCATTTTTTCTTTGCATCTTGCTGGTGCTTCTTCAATTTTAGGCGCTGTTAATTTTATTTCTACTGTTGGGAATATACGATCTCCGGGTTTGGTTGCTGAACGAATTCCTTTATTTGTTTGGGCTGTTGTAGTTACAGCTATACTATTAGTTGCTGCTCTTCCGGTTTTAGCTGGTGCTATCACAATATTACTTACTGATCGTAATTTAAATACTTCTTTCTTTGACCCGACAGGGGGGGGTGATCCAATTTTGTATATGCATTTGNNNCTCAACATCTAATCTCTACTCTTATCACATATCTCTTAATTTTGTTAGGCGTAGCATTTTTTACTTTGCTAGAACGAAAAGCTCTTGGGTATTTTCAAATTCGAAAAGGCCCTAACAAGCTAGGAATTATAGGAATCCCCCAACCACTAGCAGACGCCTTAAAACTTTTTGTCAAAGAGTGGGTTACTCCTTCATACTCCAACTTTCTTCCTTTTGTCTTAACCCCGACAATTATACTTACCCTGGCTTTAAGGATATGACAATTATTCCCCTCTTTTATGCTCTCAACTCAACTTGTAATAGGTATACTTTTGTTTTTATGCATTTCCTCATTAGCTGTTTACACCACACTCATAGCGGGCTGGGCATCAAATTCTAAATATGCCCTATTGGGGGCTACTCGAGCCATGGCTCAAACAATTTCCTACGAAGTAACTATAACTTTAATCATTATTTTTTATTTATTTTTAACAATACAAATGGACATTGTAGCAGTTCGCTTAACAAACACATCGACTTGAACAATTGCACTATTCCTTCCTTTGGGGGTGATATGACTCACAGTCATTTTCGCAGAAACAAATCGAGCTCCTTTTGATTTTGCAGAGGGAGAGTCAGAACTAGTCTCAGGCTTTAACATCGAATACGGGAGAGCCGGATTCGCTTTTTTATTCATGGCAGAATATAGAAATATCATAGTCATAAGTCTCATAACCTCCTGCTTATTAAGCAGCACACTAGTAATATCTATTCCAGTGGCTATTGCCTTCCTATGAGCCCGAGCAAGACTACCACGCNNNNNNNNNNNNNNNNNNNNNNNNNNNNNNNNNNNNNNNNNNNNNNNNNNNNNNNNNNNNNNNNNNNNNNNNNNNNNNN
Strophitus_pascagoulaensis_clone_3 ---------------------------------------------------GCTCCGAGTTAGCTTT--TC----TTTGAC-AAGCGAGACAA----GCACGAACG----AGAACCGA----AAACAAAAAGACCGGGTTGCGGAGGTGACAAGAGCGCTTCCTTCTCGGT----------CAGTGTAGATCCATGGCCG-TTTTTGTC-GGGGGGTACCTAAGTCCGAAGTAGGCCCGCATGCTTCGGCGGGGCATGTTCGACGAGAGCTTTGGTACAGCGATGGTTTAAAGATAGAGCTTCCAGCTGCG--CCCC--CCAC-TGTTCG-TTTTCCGCCTCGTGCGGTTATATCTTTGCGTTACC-AATGTATG-----AAAACATCG--------AAAGCAGAGAGG-CGTGTGCTT--------TGTGTG---------TTTGTGGGTGTCTTTGTTAT----------------------------------------------------------------------------------------------------------------------------------------------------------------------------------------------------------------------------NNNNNNNTACTTATTATTGGCTTTATGGTCTGGTTTGATTGGGTTAGCCTTAAGGCTTTTGATCCGGGCTGAGTTAGGCCAGCCAGGAAGGTTATTGGGAGATGACCAGTTGTATAATGTTATTGTCACGGCTCATGCTTTTATAATAATTTTTTTTTTAGTAATGCCTATGATAATTGGGGGATTTGGAAATTGGCTTATTCCTTTAATAATTGGCGCTCCGGATATAGCTTTTCCTCGGTTGAATAATTTGAGATTTTGACTTCTTGTGCCAGCATTGTTTTTGTTGTTGAGATCTTCGTTGGTTGAGAGAGGTGTAGGCACTGGTTGAACAGTATACCCTCCTTTGTCAGGAAATGTTGCTCATTCTGGGGCTTCGGTGGATTTAGCCATTTTTTCTTTGCATCTTGCTGGTGCTTCTTCAATTTTAGGCGCTGTTAATTTTATTTCTACTGTTGGGAATATACGATCTCCGGGTTTGGTTGCTGAACGAATTCCTTTATTTGTTTGGGCTGTTGTAGTTACAGCTATACTATTAGTTGCTGCTCTTCCGGTTTTAGCTGGTGCTATCACAATATTACTTACTGATCGTAATTTAAATACTTCTTTCTTTGACCCGACAGGGGGGGGTGATCCAATTTTGTATATGCATTTGNNNCTCAACATCTAATCTCTACTCTTATCACATATCTCTTAATTTTGTTAGGCGTAGCATTTTTTACTTTGCTAGAACGAAAAGCTCTTGGGTATTTTCAAATTCGAAAAGGCCCTAACAAGCTAGGAATTATAGGAATCCCCCAACCACTAGCAGACGCCTTAAAACTTTTTGTCAAAGAGTGGGTTACTCCTTCATACTCCAACTTTCTTCCTTTTGTCTTAACCCCGACAATTATACTTACCCTGGCTTTAAGGATATGACAATTATTCCCCTCTTTTATGCTCTCAACTCAACTTGTAATAGGTATACTTTTGTTTTTATGCATTTCCTCATTAGCTGTTTACACCACACTCATAGCGGGCTGGGCATCAAATTCTAAATATGCCCTATTGGGGGCTACTCGAGCCATGGCTCAAACAATTTCCTACGAAGTAACTATAACTTTAATCATTATTTTTTATTTATTTTTAACAATACAAATGGACATTGTAGCAGTTCGCTTAACAAACACATCGACTTGAACAATTGCACTATTCCTTCCTTTGGGGGTGATATGACTCACAGTCATTTTCGCAGAAACAAATCGAGCTCCTTTTGATTTTGCAGAGGGAGAGTCAGAACTAGTCTCAGGCTTTAACATCGAATACGGGAGAGCCGGATTCGCTTTTTTATTCATGGCAGAATATAGAAATATCATAGTCATAAGTCTCATAACCTCCTGCTTATTAAGCAGCACACTAGTAATATCTATTCCAGTGGCTATTGCCTTCCTATGAGCCCGAGCAAGACTACCACGCNNNNNNNNNNNNNNNNNNNNNNNNNNNNNNNNNNNNNNNNNNNNNNNNNNNNNNNNNNNNNNNNNNNNNNNNNNNNNNN
Strophitus_radiatus_clone_1 ---------------------------------------------------GTTCCGAGTTAGTTTT--TC----TTT----------GCCAA----GCCCGAACG----AGAACCGT-----AAAAAAAAGACTGGGTTGCGGAGGTGACAAGAGCGCTTCCTTCTCGGT----------CAGTGTAGATCCATGGCCG--TTTTGTC-GGGGGGTACCTAAGTCCGAAGTAGGCCCGCATGCTTCGGCGGGGCATGTTCGACGAGAGCTTTGGTACAGCGATGGTTTAAAGATAGAGCTTCCAGCTGCG-CCCCC--CCAC-TGTTCG-TTTTCCGCCTCGTGCGGTTATATCTTTGCGTTACC-AATGTATG-----AAAACATCG--------AAAGCAGAGAGG-CGTGTGCTT----TGTGTGTGTG---------TATGTGGGTGTCCTTGTTATCGACGAGC-TC--TTGTCGATGTGCTCGGGC-AG------ACCC---CTTA--CTACTACAATAAATACACCATC-----TCGA-TTCGATGC--GGGATCGATCCGTCTCGTTCGTTGCCGGACGGCTAATCGATTCTAATCC-TTGCAAGCCC-AGCTCA-GGGGCGAGAAAGGAAATTACTCTAAGCGGTGGATCACTCGGCTCGTGGGTC------NNNNNNNTATTTATTATTGGCTTTGTGGTCTGGTTTGATTGGGTTAGCCTTAAGGCTTTTGATCCGAGCTGAGTTAGGCCAGCCAGGAAGGTTGTTGGGAGATGACCAGTTATACAATGTTATTGTCACGGCTCATGCTTTTATAATAATTTTTTTTTTAGTAATGCCTATGATAATTGGTGGGTTTGGAAATTGGCTTATTCCTTTAATAATTGGTGCTCCGGATATGGCTTTTCCTCGGTTAAATAATTTGAGATTTTGACTTCTTGTACCAGCATTATTTTTGTTGTTGAGATCTTCGTTAGTTGAGAGGGGTGTAGGCACTGGTTGAACAGTGTACCCTCCTTTGTCAGGAAATGTTGCTCATTCTGGGGCTTCGGTGGATTTAGCTATTTTTTCTTTGCATCTTGCTGGTGCTTCTTCAATTTTAGGTGCTGTTAATTTTATTTCTACTGTTGGAAATATACGATCTCCGGGTTTGGTTGCTGAACGAATTCCCTTATTTGTTTGGGCTGTTGTAGTTACAGCTGTGTTGTTAGTTGCTGCTCTTCCAGTTTTAGCTGGTGCTATCACAATATTACTTACTGACCGTAATTTAAGTACTTCTTTTTTTGACCCTACAGGGGGGGGTGATCCAATTTTGTATATGCATTTGNNNCTCAATACCTAATCTCTACTCTTATCACATATTTCTTAATTTTGTTAGGTGTAGCATTTTTTACTTTACTAGAACGAAAAGCTCTTGGGTATTTTCAAATTCGAAAAGGCCCCAATAAGCTAGGAATTATAGGAATCCCCCAACCACTAGCAGACGCCTTAAAACTTTTTGTTAAAGAGTGGGCTACTCCTTCATACTCAAACTTTCTTCCTTTTGTCTTAACTCCTACAATTATACTTATCCTGGCTTTAAGAATATGACAATTATTCCCCTCTTTTATACTTTCAACTCAACTCGTACTAGGTATACTTTTATTTCTATGTATTTCCTCATTAGCTGTTTACACCACACTCATAGCGGGCTGGGCATCAAATTCTAAATATGCCCTATTGGGGGCTACTCGAGCTATGGCTCAAACAATTTCCTATGAAGTAACTATAACTTTAATTATTATGTTTTATCTACTCTTAACAATACAAATAGACATTGTAGCAGTTCGCTTAACAAACACATCGACTTGAACAATTACACTATTCCTTCCTTTGGGAGTAATATGACTGGCAGTCATTTTTGCAGAAACAAATCGAGCTCCTTTTGATTTTGCAGAGGGGGAGTCAGAGCTAGTCTCAGGCTTTAACATCGAATACGGAAGAGCCGGATTCGCTTTTTTGTTTATGGCAGAATACAGAAATATTTTAGTCATAAGCCTCATAACCTCCTGCTTGTTAAGCAGCACACTAATAACGTCTATTCCAGTGGCTATTGCCTTCCTATGAGCCCGAGCAAGACTACCACGCNNNNNNNNNNNNNNNNNNNNNNNNNNNNNNNNNNNNNNNNNNNNNNNNNNNNNNNNNNNNNNNNNNNNNNNNNNNNNNN
Strophitus_radiatus_clone_2 ---------------------------------------------------GCTCAGAGCTAGCTTT--TC----TTT----------GACAA----GCACGAACG----AGAACCGT----AAAAAAAAAGACTGGGTTGCGGAGGTGACAAGAGCGCTTCCTTCTCGGT----------CAGTGTAGATCCATGGCCG--TTTTGTC-GGGGGGTACCTAAGTCCGAAGTAGGCCCGCATGCTTCGGCGGGGCATGTTCGACGAGAGCTTTGGTACAGCGATGGTTTAAAGATAGAGCTTCCAGCTGCGCCCCCC--CCAC-TGTTCG-TTTTCCGCCTCGTGCGGTTATATCTTTGCGTTACC-AATGTATG-----AAAACATCG--------AAAGCAGAGAGG-CGTGTGCTT----TGTGTGTGTG---------TATGTGGGTGTCCTTGTTATCGACGAGC-TC--TTGTCGATGTGCTCGGGC-AG------ACCC---CTTA--CTACTACAATAAATACACCATC-----TCGA-TTCGATGC--GGGATCGATCCGTCTCGTTCGTTGCCGGACGGCTAATCGATTCTAATCC-TTGCAAGCCC-AGCTCA-GGGGCGAGAAAGGAAATTACT------------------------------------NNNNNNNNNNNNNNNNNNGGCTTTGTGGTCTGGTTTGATTGGGTTAGCCTTAAGGCTTTTGATCCGAGCTGAGTTAGGCCAGCCAGGAAGGTTGTTGGGAGATGACCAGTTATACAATGTTATTGTCACGGCTCATGCTTTTATAATAATTTTTTTTTTAGTAATGCCTATGATAATTGGTGGGTTTGGAAATTGGCTTATTCCTTTAATAATTGGTGCTCCGGATATGGCTTTTCCTCGGTTAAATAATTTGAGATTTTGACTTCTTGTACCAGCATTATTTTTGTTGTTGAGATCTTCGTTAGTTGAGAGGGGTGTAGGCACTGGTTGAACAGTGTACCCTCCTTTGTCAGGAAATGTTGCTCATTCTGGGGCTTCGGTGGATTTAGCTATTTTTTCTTTGCATCTTGCTGGTGCTTCTTCAATTTTAGGTGCTGTTAATTTTATTTCTACTGTTGGAAATATACGATCTCCGGGTTTGGTTGCTGAACGAATTCCCTTATTTGTTTGGGCTGTTGTAGTTACAGCTGTGTTGTTAGTTGCTGCTCTTCCAGTTTTAGCTGGTGCTATCACAATATTACTTACTGACCGTAATTTAAGTACTTCTTTTTTTGACCCTACAGGGGGGGGTGATCCAATTTTGTATNNNNNNNNNNNNCTCAATACCTAATCTCTACTCTTATCACATATTTCTTAATTTTGTTAGGTGTAGCATTTTTTACTTTACTAGAACGAAAAGCTCTTGGGTATTTTCAAATTCGAAAAGGCCCCAATAAGCTAGGAATTATAGGAATCCCCCAACCACTAGCAGACGCCTTAAAACTTTTTGTTAAAGAGTGGGCTACTCCTTCATACTCAAACTTTCTTCCTTTTGTCTTAACTCCTACAATTATACTTATCCTGGCTTTAAGAATATGACAATTATTCCCCTCTTTTATACTTTCAACTCAACTCGTACTAGGTATACTTTTATTTCTATGTATTTCCTCATTAGCTGTTTACACCACACTCATAGCGGGCTGGGCATCAAATTCTAAATATGCCCTATTGGGGGCTACTCGAGCTATGGCTCAAACAATTTCCTATGAAGTAACTATAACTTTAATTATTATGTTTTATCTACTCTTAACAATACAAATAGACATTGTAGCAGTTCGCTTAACAAACACATCGACTTGAACAATTACACTATTCCTTCCTTTGGGAATAATATGACTGGCAGTCATTTTTGCAGAAACAAATCGAGCTCCTTTTGATTTTGCAGAGGGGGAGTCAGAGCTAGTCTCAGGCTTTAACATCGAATACGGAAGAGCCGGATTCGCTTTTTTGTTTATGGCAGAATACAGAAATATTTTAGTCATAAGCCTCATAACCTCCTGCTTGTTAAGCAGCACACTAATAACGTCTATTCCAGTGGCTATTGCCTTCCTATGAGCCCGAGCAAGACTACCACGCNNNNNNNNNNNNNNNNNNNNNNNNNNNNNNNNNNNNNNNNNNNNNNNNNNNNNNNNNNNNNNNNNNNNNNNNNNNNNNN
Strophitus_radiatus_clone_3 ---------------------------------------------------GCTCCGAGCTAGCTTT--TC----TTT----------GACAA----GCGCGAACG----AGAACCGT------AAAAAAAGACTGGGTTGCGGAGGTGACAAGAGCGCTTCCTTCTCGGT----------CAGTGTAGATCCATGGCCG--TTTTGTC-GGGGGGTACCTAAGTCCGAAGTAGGCCCGCATGCTTCGGCGGGGCATGTTCGACGAGAGCTTTGGTACAGCGATGGTTTAAAGATAGAGCTTCCAGCTGCG--CCCC--CCAC-TGTTCG-TTTTCCGCCTCGTGCGGTTATATCTTTGCGTTACC-AATGTATG-----AAAACATCG--------AAAGCAGAGAGG-CGTGTGCTTT--GTGTGTGTGTG---------TATGTGGGTGTCCTTGTTATCGACGAGC-TC--TTGTCGATGTGCTCGGGC-AG------ACCC---CTTA--CTACTACAATAAATACACCATC-----TCGA-TTCGATGC--GGGATCGATCCGTCTCGTTCGTTGCCGGACGGCTAATCGATTCTAATCC-TTGCAAGCCC-AGCTCA-GGGGCGAGAAAGGA-------------------------------------------NNNNNNNTACTTATTATTGGCTTTGTGGTCTGGTTTGATCGGGTTAGCCTTAAGGCTTTTGATCCGAGCTGAGTTAGGCCAGCCAGGAAGGTTGTTAGGAGATGACCAGTTATATAATGTTATTGTCACGGCTCATGCTTTTATAATAATTTTTTTTTTAGTAATACCCATGATAATTGGGGGGTTTGGAAATTGGCTTATTCCTTTAATAATTGGTGCTCCGGATATGGCTTTTCCTCGGTTAAATAATTTGAGATTTTGACTTCTTGTACCAGCATTGTTTTTGTTGTTGAGATCTTCGTTAGTCGAGAGGGGTGTAGGCACTGGTTGAACAGTGTACCCTCCTTTGTCAGGAAATGTTGCTCATTCTGGGGCTTCGGTGGATTTAGCTATTTTTTCTTTGCATCTTGCTGGTGCTTCTTCAATTCTAGGTGCTGTTAATTTTATTTCTACTGTTGGAAATATACGATCTCCGGGTTTGGTTGCTGAGCGAATTCCTTTATTTGTTTGGGCTGTTGTAGTTACAGCTGTGTTGTTAGTTGCTGCTCTTCCAGTTTTAGCTGGTGCTATCACAATATTACTTACTGACCGTAATTTAAGTACTTCTTTCTTTGACCCTACAGGGGGGGGTGATCCAATTTTGTATATACATTTGNNNCTCAATACCTAATCTCTACTCTTATCACATATTTCTTAATTTTGTTAGGTGTAGCATTTTTTACTTTACTAGAACGAAAAGCTCTTGGGTATTTTCAAATTCGAAAAGGCCCCAATAAGCTAGGAATTATAGGAATCCCCCAACCACTAGCAGACGCCTTAAAACTTTTTGTTAAAGAGTGGGCTACTCCTTCATACTCCAACTTTCTTCCTTTTGTCTTAACCCCTACAATTATACTTATCCTGGCTTTAAGAATATGACAATTATTCCCCTCTTTTATGCTCTCAACTCAACTTGTACTAGGTATACTTTTATTTCTATGTATTTCCTCATTAGCTGTTTACACCACACTCATAGCGGGCTGGGCATCAAATTCTAAATATGCCCTACTGGGGGCTACTCGAGCTATGGCTCAAACAATTTCCTATGAAGTAACTATAACCTTAATTATTATTTTTTATCTACTCTTAACAATACAAATAGACATTGTAGCAGTTCGCTTAACAAACACATCGACTTGAACAATTACACTATTCCTTCCTTTGGGAGTAATATGGCTGGCAGTCATTTTTGCAGAAACAAATCGAGCTCCTTTTGATTTTGCAGAGGGAGAGTCAGAGCTAGTCTCAGGCTTTAACATCGAATACGGAAGAGCAGGGTTCGCTTTTTTATTCATGGCAGAATACAGAAATATTTTAATCATAAGTCTCATAACCTCCTGCTTGTTAAGCAGCACACTAATAGCGTCTATTCCAGTGGCTATTGCCTTCCTATGAGCCCGAGCAAGACTACCACGCNNNNNNNNNNNNNNNNNNNNNNNNNNNNNNNNNNNNNNNNNNNNNNNNNNNNNNNNNNNNNNNNNNNNNNNNNNNNNNN
Strophitus_radiatus_clone_4 ---------------------------------------------------GCTCCGAGCTAGCTTT--TC----TTT----------GACAA----GCGCGAACG----AGAACCGT------AAAAAAAGACTGGGTTGCGGAGGTGACAAGAGCGCTTCCTTCTCGGT----------CAGTGTAGATCCATGGCCG--TTTTGTC-GGGGGGTACCTAAGTCCGAAGTAGGCCCGCATGCTTCGGCGGGGCATGTTCGACGAGAGCTTTGGTACAGCGATGGTTTAAAGATAGAGCTTCCAGCTGCG--CCCC--CCAC-TGTTCG-TTTTCCGCCTCGTGCGGTTATATCTTTGCGTTACC-AATGTATG-----AAAACATCG--------AAAGCAGAGAGG-CGTGTGCTT----TGTGTGTGTG---------TATGTGGGTGTCCTTGTTATCGACGAGC-TC--TTGTCGATGTGCTCGGGC-AG------ACCC---CTTA--CTACTACAATAAATACACCATC-----TCGA-TTCGATGC--GGGATCGATCCGTCTCGTTCGTTGCCGGACGGCTAATCGATTCTAATCC-TTGCAAGCCC-AGCTCA-GGGGCGAGAAAGGAAATACT-------------------------------------NNNNNNNTACTTATTATTGGCTTTGTGGTCTGGTTTGATCGGGTTAGCCTTAAGGCTTTTGATCCGAGCTGAGTTAGGCCAGCCAGGAAGGTTGTTAGGAGATGACCAGTTATATAATGTTATTGTCACGGCTCATGCTTTTATAATAATTTTTTTTTTAGTAATACCCATGATAATTGGGGGGTTTGGAAATTGGCTTATTCCTTTAATAATTGGTGCTCCGGATATGGCTTTTCCTCGGTTAAATAATTTGAGATTTTGACTTCTTGTACCAGCATTGTTTTTGTTGTTGAGATCTTCGTTAGTCGAGAGGGGTGTAGGCACTGGTTGAACAGTGTACCCTCCTTTGTCAGGAAATGTTGCTCATTCTGGGGCTTCGGTGGATTTAGCTATTTTTTCTTTGCATCTTGCTGGTGCTTCTTCAATTCTAGGTGCTGTTAATTTTATTTCTACTGTTGGAAATATACGATCTCCGGGTTTGGTTGCTGAGCGAATTCCTTTATTTGTTTGGGCTGTTGTAGTTACAGCTGTGTTGTTAGTTGCTGCTCTTCCAGTTTTAGCTGGTGCTATCACAATATTACTTACTGACCGTAATTTAAGTACTTCTTTCTTTGACCCTACAGGGGGGGGTGATCCAATTTTGTATATACATTTGNNNCTCAATACCTAATCTCTACTCTTATCACATATTTCTTAATTTTGTTAGGTGTAGCATTTTTTACTTTACTAGAACGAAAAGCTCTTGGGTATTTTCAAATTCGAAAAGGCCCCAATAAGCTAGGAATTATAGGAATCCCCCAACCACTAGCAGACGCCTTAAAACTTTTTGTTAAAGAGTGGGCTACTCCTTCATACTCCAACTTTCTTCCTTTTGTCTTAACCCCTACAATTATACTTATCCTGGCTTTAAGAATATGACAATTATTCCCCTCTTTTATGCTCTCAACTCAACTTGTACTAGGTATACTTTTATTTCTATGTATTTCCTCATTAGCTGTTTACACCACACTCATAGCGGGCTGGGCATCAAATTCTAAATATGCCCTACTGGGGGCTACTCGAGCTATGGCTCAAACAATTTCCTATGAAGTAACTATAACCTTAATTATTATTTTTTATCTACTCTTAACAATACAAATAGACATTGTAGCAGTTCGCTTAACAAACACATCGACTTGAACAATTACACTATTCCTTCCTTTGGGAGTAATATGGCTGGCAGTCATTTTTGCAGAAACAAATCGAGCTCCTTTTGATTTTGCAGAGGGAGAGTCAGAGCTAGTCTCAGGCTTTAACATCGAATACGGAAGAGCAGGGTTCGCTTTTTTATTCATGGCAGAATACAGAAATATTTTAATCATAAGTCTCATAACCTCCTGCTTGTTAAGCAGCACACTAATAGCGTCTATTCCAGTGGCTATTGCCTTCCTATGAGCCCGAGCAAGACTACCACGCNNNNNNNNNNNNNNNNNNNNNNNNNNNNNNNNNNNNNNNNNNNNNNNNNNNNNNNNNNNNNNNNNNNNNNNNNNNNNNN
Strophitus_radiatus_clone_5 ---------------------------------------------------GCTCCGAGCTAGCTTT--TC----TTT----------GACAA----GCGCGAACG----AGAACCGT------AAAAAAAGACTGGGTTGCGGAGGTGACAAGAGCGCTTCCTTCTCGGT----------CAGTGTAGATCCATGGCCG--TTTTGTC-GGGGGGTACCTAAGTCCGAAGTAGGCCCGCATGCTTCGGCGGGGCATGTTCGACGAGAGCTTTGGTACAGCGATGGTTTAAAGATAGAGCTTCCAGCTGCG--CCCC--CCAC-TGTTCG-TTTTCCGCCTCGTGCGGTTATATCTTTGCGTTACC-AATGTATG-----AAAACATCG--------AAAGCAGAGAGG-CGTGTGCTTT--GTGTGTGTGTG---------TATGTGGGTGTCCTTGTTATCGACGAGC-TC--TTGTCGATGTGCTCGGGC-AG------ACCC---CTTA--CTACTACAATAAATACACCATC-----TCGA-TTCGATGC--GGGATCGATCCGTCTCGTTCGTTGCCGGACGGCTAATCGATTCTAATCC-TTGCAAGCCC-AGCTCA-GGGGCGAGAAAGGAAATTACTCTAAGCGGTGGATCACTCGGCTCGTG----------NNNNNNNTACTTATTATTAGCTTTGTGGTCTGGTCTGATCGGGTTAGCCTTAAGGCTTTTGATCCGAGCTGAGTTAGGCCAGCCAGGAAGATTGTTGGGAGATGACCAGTTATATAATGTTATTGTCACGGCTCATGCTTTTATAATAATTTTTTTTTTAGTAATGCCCATGATAATTGGGGGGTTTGGAAATTGGCTTATTCCTTTAATAATTGGTGCTCCGGATATGGCTTTTCCTCGGTTAAATAATTTGAGATTTTGACTTCTTGTGCCAGCATTGTTTTTGTTGTTGAGATCTTCGTTAGTCGAGAGGGGTGTAGGCACTGGTTGAACAGTGTACCCTCCTTTGTCAGGAAATGTTGCTCATTCTGGGGCTTCGGTGGATTTAGCTATTTTTTCTTTGCATCTTGCTGGTGCTTCTTCAATTCTAGGTGCTGTTAATTTTATTTCTACTGTTGGAAATATACGATCTCCGGGTTTGGTTGCTGAGCGAATTCCTTTATTTGTTTGGGCTGTTGTAGTTACAGCTGTGTTGTTAGTTGCTGCTCTTCCAGTTTTAGCTGGTGCTATCACAATATTACTTACTGACCGTAATTTAAGTACTTCTTTCTTTGACCCTACAGGGGGGGGTGATCCAATTTTGTATNNNNNNNNNNNNCTCAATACCTAATCTCTACTCTTATCACATATTTCTTAATTTTGTTAGGTGTAGCATTTTTTACTTTACTAGAACGAAAAGCTCTTGGGTATTTTCAAATTCGAAAAGGCCCCAATAAGCTAGGAATTATAGGAATCCCCCAACCACTAGCAGACGCCTTAAAACTTTTTGTTAAAGAGTGGGCTACTCCTTCATACTCCAACTTTCTTCCTTTTGTCTTAACCCCTACAATTATACTTATCCTGGCTTTAAGAATATGACAATTATTCCCCTCTTTTATGCTCTCAACTCAACTCGTACTAGGTATACTTTTATTTCTATGTATTTCCTCATTAGCTGTTTACACCACACTCATAGCGGGCTGGGCATCAAATTCTAAATATGCCCTATTGGGGGCTACTCGAGCTATGGCTCAAACAATTTCCTATGAAGTAACTATAACTTTAATTATTATTTTTTATCTACTCTTAACAATACAAATAGACATTGTAGCAGTTCGCTTAACAAACACATCGACTTGAACAATTACACTATTCCTTCCTTTGGGAGTAATATGGCTGGCAGTCATTTTTGCAGAAACAAATCGAGCTCCTTTTGATTTTGCAGAGGGAGAGTCAGAGCTAGTCTCAGGCTTTAACATCGAATACGGAAGAGCAGGGTTCGCTTTTTTATTCATGGCAGAATACAGAAATATTTTAATCATAAGTCTCATAACCTCCTGCTTGTTAAGCAGCACACTAATAGCGTCTATTCCAGTGGCTATTGCCTTCCTATGAGCCCGAGCAAGACTACCACGCNNNNNNNNNNNNNNNNNNNNNNNNNNNNNNNNNNNNNNNNNNNNNNNNNNNNNNNNNNNNNNNNNNNNNNNNNNNNNNN
Strophitus_radiatus_clone_6 ---------------------------------------------------GCTCCGAGCTAGCTTT--TC----TTT----------GACAA----GCGCGAACG----AGAACCGT------AAAAAAAGACTGGGTTGCGGAGGTGACAAGAGCGCTTCCTTCTCGGT----------CAGTGTAGATCCATGGCCG--TTTTGTC-GGGGGGTACCTAAGTCCGAAGTAGGCCCGCATGCTTCGGCGGGGCATGTTCGACGAGAGCTTTGGTACAGCGATGGTTTAAAGATAGAGCTTCCAGCTGCG--CCCC--CCAC-TGTTCG-TTTTCCGCCTCGTGCGGTTATATCTTTGCGTTACC-AATGTATG-----AAAACATCG--------AAAGCAGAGAGG-CGTGTGCTTT--GTGTGTGTGTG---------TATGTGGGTGTCCTTGTTATCGACGAGC-TC--TTGTCGATGTGCTCGGGC-AG------ACCC---CTTA--CTACTACAATAAATACACCATC-----TCGA-TTCGATGC--GGGATCGATCCGTCTCGTTCGTTGCCGGACGGCTAATCGATTCTAATCC-TTGCAAGCCC-AGCTCA-GGGGCGAGAAAGGAAATTACTCTAAGCGGTGGATCACTCGGCTCGTGGGTCGT----NNNNNNNTACTTATTATTAGCTTTGTGGTCTGGTCTGATCGGGTTAGCCTTAAGGCTTTTGATCCGAGCTGAGTTAGGCCAGCCAGGAAGATTGTTGGGAGATGACCAGTTATATAATGTTATTGTCACGGCTCATGCTTTTATAATAATTTTTTTTTTAGTAATGCCCATGATAATTGGGGGGTTTGGAAATTGGCTTATTCCTTTAATAATTGGTGCTCCGGATATGGCTTTTCCTCGGTTAAATAATTTGAGATTTTGACTTCTTGTGCCAGCATTGTTTTTGTTGTTGAGATCTTCGTTAGTCGAGAGGGGTGTAGGCACTGGTTGAACAGTGTACCCTCCTTTGTCAGGAAATGTTGCTCATTCTGGGGCTTCGGTGGATTTAGCTATTTTTTCTTTGCATCTTGCTGGTGCTTCTTCAATTCTAGGTGCTGTTAATTTTATTTCTACTGTTGGAAATATACGATCTCCGGGTTTGGTTGCTGAGCGAATTCCTTTATTTGTTTGGGCTGTTGTAGTTACAGCTGTGTTGTTAGTTGCTGCTCTTCCAGTTTTAGCTGGTGCTATCACAATATTACTTACTGACCGTAATTTAAGTACTTCTTTCTTTGACCCTACAGGGGGGGGTGATCCAATTTTGTATATGCATTTGNNNCTCAATACCTAATCTCTACTCTTATCACATATTTCTTAATTTTGTTAGGTGTAGCATTTTTTACTTTACTAGAACGAAAAGCTCTTGGGTATTTTCAAATTCGAAAAGGCCCCAATAAGCTAGGAATTATAGGAATCCCCCAACCACTAGCAGACGCCTTAAAACTTTTTGTTAAAGAGTGGGCTACTCCTTCATACTCCAACTTTCTTCCTTTTGTCTTAACCCCTACAATTATACTTATCCTGGCTTTAAGAATATGACAATTATTCCCCTCTTTTATGCTCTCAACTCAACTCGTACTAGGTATACTTTTATTTCTATGTATTTCCTCATTAGCTGTTTACACCACACTCATAGCGGGCTGGGCATCAAATTCTAAATATGCCCTATTGGGGGCTACTCGAGCTATGGCTCAAACAATTTCCTATGAAGTAACTATAACTTTAATTATTATTTTTTATCTACTCTTAACAATACAAATAGACATTGTAGCAGTTCGCTTAACAAACACATCGACTTGAACAATTACACTATTCCTTCCTTTGGGAGTAATATGGCTGGCAGTCATTTTTGCAGAAACAAATCGAGCTCCTTTTGATTTTGCAGAGGGAGAGTCAGAGCTAGTCTCAGGCTTTAACATCGAATACGGAAGAGCAGGGTTCGCTTTTTTATTCATGGCAGAATACAGAAATATTTTAATCATAAGTCTCATAACCTCCTGCTTGTTAAGCAGCACACTAATAGCGTCTATTCCAGTGGCTATTGCCTTCCTATGAGCCCGAGCAAGACTACCACGCNNNNNNNNNNNNNNNNNNNNNNNNNNNNNNNNNNNNNNNNNNNNNNNNNNNNNNNNNNNNNNNNNNNNNNNNNNNNNNN
Strophitus_radiatus_clone_7 ---------------------------------------------------GCTCCGAGCTAGCTTT--TC----TTT----------GACAA----GCACGAACG----AGAACCGT------AAATAAAGACTGGGTTGCGGAGGTGACAAGAGCGCTTCCTTCTCGGT----------CAGTGTAGATCCATGGCCG--TTTTGTC-GGGGGGTACCTAAGTCCGAAGTAGGCCCGCATGCTTCGGCGGGGCATGTTCGACGAGAGCTTTGGTACAGCGATGGTTTAAAGATAGAGCTTCCAGCTGCG--CCCC--CCAC-TGTTCG-TTTTCCGCCTCGTGCGGTTATATCTTTGCGTTACC-AATGTATG-----AAAACATCG--------AAAGCAGAGAGG-CGTGTGCTT----TGTGTGTGTG---------TATGTGGGTGTCCTTGTTATCGACGAGC-TC--TTGTCGATGTGCTCGGGC-AG------ACCC---CTTA--CTACTACAATAAATACACCATC-----TCGA-TTCGATGC--GGGATCGATCCGTCTCGTTCGTTGCCGGACGGCTAATCGATTCTAATCC-TTGCAAGCCC-AGCTCA-GGGGCGAGAAAGGAAATTACTCTAAGCGGTGGATCACTCGGCTCGTGG---------NNNNNNNTACTTATTATTAGCTTTGTGGTCTGGTCTGATCGGGTTAGCCTTAAGGCTTTTGATCCGAGCTGAGTTAGGCCAGCCAGGAAGATTGTTGGGAGATGACCAGTTATATAATGTTATTGTCACGGCTCATGCTTTTATAATAATTTTTTTTTTAGTAATGCCCATGATAATTGGGGGGTTTGGAAATTGGCTTATTCCTTTAATAATTGGTGCTCCGGATATGGCTTTTCCTCGGTTAAATAATTTGAGATTTTGACTTCTTGTGCCAGCATTGTTTTTGTTGTTGAGATCTTCGTTAGTCGAGAGGGGTGTAGGCACTGGTTGAACAGTGTACCCTCCTTTGTCAGGAAATGTTGCTCATTCTGGGGCTTCGGTGGATTTAGCTATTTTTTCTTTGCATCTTGCTGGTGCTTCTTCAATTCTAGGTGCTGTTAATTTTATTTCTACTGTTGGAAATATACGATCTCCGGGTTTGGTTGCTGAGCGAATTCCTTTATTTGTTTGGGCTGTTGTAGTTACAGCTGTGTTGTTAGTTGCTGCTCTTCCAGTTTTAGCTGGTGCTATCACAATATTACTTACTGACCGTAATTTAAGTACTTCTTTCTTTGACCCTACAGGGGGGGGTGATCCAATTTTGTATATGCATTTGNNNCTCAATACCTAATCTCTACTCTTATCACATATTTCTTAATTTTGTTAGGTGTAGCATTTTTTACTTTACTAGAACGAAAAGCTCTTGGGTATTTTCAAATTCGAAAAGGCCCCAATAAGCTAGGAATTATAGGAATCCCCCAACCACTAGCAGACGCCTTAAAACTTTTTGTTAAAGAGTGGGCTACTCCTTCATACTCCAACTTTCTTCCTTTTGTCTTAACCCCTACAATTATACTTATCCTGGCTTTAAGAATATGACAATTATTCCCCTCTTTTATGCTCTCAACTCAACTCGTACTAGGTATACTTTTATTTCTATGTATTTCCTCATTAGCTGTTTACACCACACTCATAGCGGGCTGGGCATCAAATTCTAAATATGCCCTATTGGGGGCTACTCGAGCTATGGCTCAAACAATTTCCTATGAAGTAACTATAACTTTAATTATTATTTTTTATCTACTCTTAACAATACAAATAGACATTGTAGCAGTTCGCTTAACAAACACATCGACTTGAACAATTACACTATTCCTTCCTTTGGGAGTAATATGGCTGGCAGTCATTTTTGCAGAAACAAATCGAGCTCCTTTTGATTTTGCAGAGGGAGAGTCAGAGCTAGTCTCAGGCTTTAACATCGAATACGGAAGAGCAGGGTTCGCTTTTTTATTCATGGCAGAATACAGAAATATTTTAATCATAAGTCTCATAACCTCCTGCTTGTTAAGCAGCACACTAATAGCGTCTATTCCAGTGGCTATTGCCTTCCTATGAGCCCGAGCAAGACTACCACGCNNNNNNNNNNNNNNNNNNNNNNNNNNNNNNNNNNNNNNNNNNNNNNNNNNNNNNNNNNNNNNNNNNNNNNNNNNNNNNN
Strophitus_radiatus_clone_8 ---------------------------------------------------GCTCCGAACTAGCTTT--TC----TTT----------GACAA----GCGCGAACG----AAAACCGT------AAATAAAGACTGGGTTGCGGAAGTGACAAGAGCGCTTCCTTCTCGGT----------CAGTGTAGATCCATGGCCG--TTTTGTC-GGGGGGTACCTAAGTCCGAAGTAGGCCCGCATGTTTCGGCGGGGCATGTTCGACGAGAGCTTTGGCACAGCGATGGTTTAAAGATAGAGCTTCCAGCTGCG--CCCC--CCAC-TGTTCG-TTTTCCGCCTCGTGCGGTTATATCTTTGCGTTACC-AATGTATG-----AAAACATCG--------AAAGCAGAGAGG-CGTGTGCTT----TGTGTGTGTG---------TATGTGGGTGTCCTTGTTATCGACGAGC-TC--TTGTCGATGTGCTCGGGC-AG------ACCC---CTTA--CTACTACAATAAATACACCATC-----TCGA-TTCGATGC--GGGATCGATCCGTCTCGTTCGTTGCCGGACGGCTAATCGATTCTAATCC-TTGCAAGCCC-AGCTCA-GGGGCGAGAAAGGAAATTACT------------------------------------NNNNNNNTACTTATTATTAGCTTTGTGGTCTGGTCTGATCGGGTTAGCCTTAAGGCTTTTGATCCGAGCTGAGTTAGGCCAGCCAGGAAGATTGTTGGGAGATGACCAGTTATATAATGTTATTGTCACGGCTCATGCTTTTATAATAATTTTTTTTTTAGTAATGCCCATGATAATTGGGGGGTTTGGAAATTGGCTTATTCCTTTAATAATTGGTGCTCCGGATATGGCTTTTCCTCGGTTAAATAATTTGAGATTTTGACTTCTTGTGCCAGCATTGTTTTTGTTGTTGAGATCTTCGTTAGTCGAGAGGGGTGTAGGCACTGGTTGAACAGTGTACCCTCCTTTGTCAGGAAATGTTGCTCATTCTGGGGCTTCGGTGGATTTAGCTATTTTTTCTTTGCATCTTGCTGGTGCTTCTTCAATTCTAGGTGCTGTTAATTTTATTTCTACTGTTGGAAATATACGATCTCCGGGTTTGGTTGCTGAGCGAATTCCTTTATTTGTTTGGGCTGTTGTAGTTACAGCTGTGTTGTTAGTTGCTGCTCTTCCAGTTTTAGCTGGTGCTATCACAATATTACTTACTGACCGTAATTTAAGTACTTCTTTCTTTGACCCTACAGGGGGGGGTGATCCAATTTTGTATATGCATTTGNNNCTCAATACCTAATCTCTACTCTTATCACATATTTCTTAATTTTGTTAGGTGTAGCATTTTTTACTTTACTAGAACGAAAAGCTCTTGGGTATTTTCAAATTCGAAAAGGCCCCAATAAGCTAGGAATTATAGGAATCCCCCAACCACTAGCAGACGCCTTAAAACTTTTTGTTAAAGAGTGGGCTACTCCTTCATACTCCAACTTTCTTCCTTTTGTCTTAACCCCTACAATTATACTTATCCTGGCTCTAAGAATATGACAATTATTCCCCTCTTTTATGCTCTCAACTCAACTCGTACTAGGTATACTTTTATTTCTATGTATTTCCTCATTAGCTGTTTACACCACACTCATAGCGGGCTGGGCATCAAATTCTAAATATGCCCTATTGGGGGCTACTCGAGCTATGGCTCAAACAATTTCCTATGAAGTAACTATAACTTTAATTATTATTTTTTATCTACTCTTAACAATACAAATAGACATTGTAGCAGTTCGCTTAACAAACACATCGACTTGAACAATTACACTATTCCTTCCTTTGGGAGTAATATGGCTGGCAGTCATTTTTGCAGAAACAAATCGAGCTCCTTTTGATTTTGCAGAGGGAGAGTCAGAGCTAGTCTCAGGCTTTAACATCGAATACGGAAGAGCAGGGTTCGCTTTTTTATTCATGGCAGAATACAGAAATATTTTAATCATAAGTCTCATAACCTCCTGCTTGTTAAGCAGCACACTAATAGCGTCTATTCCAGTGGCTATTGCCTTCCTATGAGCCCGAGCAAGACTACCACGCNNNNNNNNNNNNNNNNNNNNNNNNNNNNNNNNNNNNNNNNNNNNNNNNNNNNNNNNNNNNNNNNNNNNNNNNNNNNNNN
Strophitus_radiatus_clone_9 ---------------------------------------------------GCTCCGAGCTAGCTTT--TC----TTT----------GACAA----GCACGAACG----AGAACCGT------AAATAAAGACTGGGTTGCGGAGGTGACAAGAGCGCTTCCTTCTCGGT----------CAGTGTAGATCCATGGCCG--TTTTGTC-GGGGGGTACCTAAGTCCGAAGTAGGCCCGCATGCTTCGGCGGGGCATGTTCGACGAGAGCTTTGGTACAGCGATGGTTTAAAGATAGAGCTTCCAGCTGCG--CCCC--CCAC-TGTTCG-TTTTCCGCCTCGTGCGGTTATATCTTTGCGTTACC-AATGTATG-----AAAACATCG--------AAAGCAGAGAGG-CGTGTGCTT----TGTGTGTGTG---------TATGTGGGTGTCCTTGTTATCGACGAGC-TC--TTGTCGATGTGCTCGGGC-AG------ACCC---CTTA--CTACTACAATAAATACACCATC-----TCGA-TTCGATGC--GGGATCGATCCGTCTCGTTCGTTGCCGGACGGCTAATCGATTCTAATCC-TTGCAAGCCC-AGCTCA-GGGGCGAGAAAGGAAATACT-------------------------------------NNNNNNNTACTTATTATTAGCTTTGTGGTCTGGTCTGATCGGGTTAGCCTTAAGGCTTTTGATCCGAGCTGAGTTAGGCCAGCCAGGAAGATTGTTGGGAGATGACCAGTTATATAATGTTATTGTCACGGCTCATGCTTTTATAATAATTTTTTTTTTAGTAATGCCCATGATAATTGGGGGGTTTGGAAATTGGCTTATTCCTTTAATAATTGGTGCTCCGGATATGGCTTTTCCTCGGTTAAATAATTTGAGATTTTGACTTCTTGTGCCAGCATTGTTTTTGTTGTTGAGATCTTCGTTAGTCGAGAGGGGTGTAGGCACTGGTTGAACAGTGTACCCTCCTTTGTCAGGAAATGTTGCTCATTCTGGGGCTTCGGTGGATTTAGCTATTTTTTCTTTGCATCTTGCTGGTGCTTCTTCAATTCTAGGTGCTGTTAATTTTATTTCTACTGTTGGAAATATACGATCTCCGGGTTTGGTTGCTGAGCGAATTCCTTTATTTGTTTGGGCTGTTGTAGTTACAGCTGTGTTGTTAGTTGCTGCTCTTCCAGTTTTAGCTGGTGCTATCACAATATTACTTACTGACCGTAATTTAAGTACTTCTTTCTTTGACCCTACAGGGGGGGGTGATCCAATTTTGTATATGCATTTGNNNCTCAATACCTAATCTCTACTCTTATCACATATTTCTTAATTTTGTTAGGTGTAGCATTTTTTACTTTACTAGAACGAAAAGCTCTTGGATATTTTCAAATTCGAAAAGGCCCCAATAAGCTAGGAATTATAGGAATCCCCCAACCACTAGCAGACGCCTTAAAACTTTTTGTTAAAGAGTGGGCTACTCCTTCATACTCCAACTTTCTTCCTTTTGTCTTAACCCCTACAATTATACTTATCCTGGCTTTAAGAATATGACAATTATTCCCCTCTTTTATGCTCTCAACTCAACTCGTACTAGGTATACTTTTATTTCTATGTATTTCCTCATTAGCTGTTTACACCACACTCATAGCGGGCTGGGCATCAAATTCTAAATATGCCCTATTGGGGGCTACTCGAGCTATGGCTCAAACAATTTCCTATGAAGTAACTATAACTTTAATTATTATTTTTTATCTACTCTTAACAATACAAATAGACATTGTAGCAGTTCGCTTAACAAACACATCGACTTGAACAATTACACTATTCCTTCCTTTGGGAGTAATATGGCTGGCAGTCATTTTTGCAGAAACAAATCGAGCTCCTTTTGATTTTGCAGAGGGAGAGTCAGAGCTAGTCTCAGGCTTTAACATCGAATACGGAAGAGCAGGGTTCGCTTTTTTATTCATGGCAGAATACAGAAATATTTTAATCATAAGTCTCATAACCTCCTGCTTGTTAAGCAGCACACTAATAGCGTCTATTCCAGTGGCTATTGCCTTCCTATGAGCCCGAGCAAGACTACCACGCNNNNNNNNNNNNNNNNNNNNNNNNNNNNNNNNNNNNNNNNNNNNNNNNNNNNNNNNNNNNNNNNNNNNNNNNNNNNNNN
Strophitus_radiatus_clone_10 ---------------------------------------------------GCTCCGAGCTAGCTTT--TC----TTTGAC-AAGCGAGACAA----GCACGAACG----AGAACC--------GAAAAAAGACTGGGTTGCGGAGGTGACAAGAGCGCTTCCTTCTCGGTCTATAAAC--CAGTGTAGATCCATGGCCG---TTTGTC-GGGGGGTACCTAAGTCCGAAGTAGGCCCGCATGCTTCGGCGGGGCATGTTCGACGAGAGCTTTGGTACAGCGATGGTTTAAAGATAGAGCTTCCAGCTGCG--CCCC--CCAC-TGTTCG-TTTTCCGCCTCGTGCGGTTATATCTTTGCGTTACC-AATGTATG-----AAAACATCG--------AAAGCAGAGAGG-CGTGTGCTTTGTGTGTGTGTGTG---------TATGTGGGTGTCCTTGTTATCGACGAGC-TC--TTGTCGATGTGCTCGGGC-AG------ACCC---CTTA--CTACTACAATAAATACACTCTC-----TTGA-TTCGATGC--GGGATCGATCCGTCTCGTTCGTTGCCGGACGGCTAATCGATTCTAATCC-TTGCAAGCCC-AGCTCA-GGGGCGAGAAAGGAAATTACTCTAAGCGGTGGATCACTCGGCTCGTGGGTCGATGAANNNNNNNTACTTATTATTGGCTTTGTGGTCTGGTTTGATCGGGTTAGCCTTAAGGCTTTTGATCCGAGCTGAGTTAGGCCAGCCAGGAAGGTTGTTAGGAGATGACCAGTTATATAATGTTATTGTCACGGCTCATGCTTTTATAATAATTTTTTTTTTAGTAATGCCCATGATAATTGGGGGGTTTGGAAATTGGCTTATTCCTTTAATAATTGGTGCTCCGGATATGGCTTTTCCTCGGTTAAATAATTTGAGATTTTGACTTCTTGTACCAGCATTGTTTTTGTTGTTGAGATCTTCGTTAGTCGAGAGGGGTGTAGGCACTGGTTGAACAGTGTACCCTCCTTTGTCAGGAAATGTTGCTCATTCTGGGGCTTCGGTGGATTTAGCTATTTTTTCTTTGCATCTTGCTGGTGCTTCTTCAATTTTAGGTGCTGTTAATTTTATTTCTACTGTTGGAAATATACGATCTCCGGGTTTGGTTGCTGAGCGAATTCCTTTATTTGTTTGGGCTGTTGTAGTTACAGCTGTGTTGTTAGTTGCTGCTCTTCCAGTTTTAGCTGGTGCTATCACAATATTACTTACTGACCGTAATTTAAGTACTTCTTTCTTTGACCCTACAGGGGGGGGTGATCCAATTTTGTATATGCATTTGNNNCTCAATACCTAATCTCTACTCTTATCACATATTTCTTAATTTTGTTAGGTGTAGCATTTTTTACTTTACTAGAACGAAAAGCTCTTGGGTATTTTCAAATTCGAAAAGGCCCCAATAAGCTAGGAATTATAGGAATCCCCCAACCACTAGCAGACGCCTTAAAACTTTTTGTTAAAGAGTGGGCTACTCCTTCATACTCCAACTTTCTTCCTTTTGTCTTAACCCCTACAATTATACTTATCCTGGCTTTAAGAATATGACAATTATTCCCCTCTTTTATGCTCTCAACTCAACTCGTACTAGGTATACTTTTATTTCTATGTATTTCCTCATTAGCTGTTTACACCACACTCATAGCGGGCTGGGCATCAAATTCTAAATATGCCCTATTGGGGGCTACTCGAGCTATGGCTCAAACAATTTCCTATGAAGTAACTATAACTTTAATTATTATTTTTTATCTACTCTTAACAATACAAATAGACATTGTAGCAGTTCGCTTAACAAACACATCGACTTGAACAATTACACTATTCCTTCCTTTGGGAGTAATATGGCTGGCAGTCATTTTTGCAGAAACAAATCGAGCTCCTTTTGATTTTGCAGAGGGAGAGTCAGAGCTAGTCTCAGGCTTTAACATCGAATACGGAAGAGCAGGGTTCGCTTTTTTATTCATGGCAGAATACAGAAATATCTTAATCATAAGTCTCATAACCTCCTGCTTGTTAAGCAGCACACTAATAGCGTCTATTCCAGTGGCTATTGCCTTCCTATGAGCCCGAGCAAGACTACCACGCNNNNNNNNNNNNNNNNNNNNNNNNNNNNNNNNNNNNNNNNNNNNNNNNNNNNNNNNNNNNNNNNNNNNNNNNNNNNNNN
Strophitus_radiatus_clone_11 ---------------------------------------------------GCTCCGAGCTAGCTTT--TC----TTT----------GACAA----GCACGAACG----AGAACCGT------AAATAAAGACTGGGTTGCGGAGGTGACAAGAGCGCTTCCTTCTCGGT----------CAGTGTAGATCCATGGCCG--TTTTGTC-GGGGGGTACCTAAGTCCGAAGTAGGCCCGCATGCTTCGGCGGGGCATGTTCGACGAGAGCTTTGGTACAGCGATGGTTTAAAGATAGAGCTTCCAGCTGCG--CCCC--CCAC-TGTTCG-TTTTCCGCCTCGTGCGGTTATATCTTTGCGTTACC-AATGTATG-----AAAACATCG--------AAAGCAGAGAGG-C--GTGCTT----TGTGTGTGTG---------TATGTGGGTGTCCTTGTTATCGACGAGC-TC--TTGTCGATGTGCTCGGGC-AG------ACCC---CTTA--CTACTACAATAAATACACCATC-----TCGA-TTCGATGC--GGGATCGATCCGTCTCGTTCGTTGCCGGACGGCT-------------------------------------------------------------------------------------------NNNNNNNTACTTATTATTGGCTTTGTGGTTTGGTTTGATCGGGTTAGCCTTAAGGCTTTTGATCCGAGCTGAGTTAGGCCAGCCAGGAAGGTTGTTAGGAGATGACCAGTTATATAATGTTATTGTCACGGCTCATGCTTTTATAATAATTTTTTTTTTAGTAATGCCCATGATAATTGGGGGGTTTGGAAATTGGCTTATTCCTTTAATAATTGGTGCTCCGGATATGGCTTTTCCTCGGTTAAATAATTTGAGATTTTGACTTCTTGTACCAGCATTGTTTTTGTTGTTGAGATCTTCGTTAGTCGAGAGGGGTGTAGGCACTGGTTGAACAGTGTACCCTCCTTTGTCAGGAAATGTTGCTCATTCTGGGGCTTCGGTGGATTTAGCTATTTTTTCTTTGCATCTTGCTGGTGCTTCTTCAATTCTAGGTGCTGTTAATTTTATTTCTACTGTTGGAAATATACGATCTCCGGGTTTGGTTGCTGAGCGAATTCCTTTATTTGTTTGGGCTGTTGTAGTTACAGCTGTGTTGTTAGTTGCTGCTCTTCCAGTTTTAGCTGGTGCTATCACAATATTACTTACTGACCGTAATTTAAGTACTTCTTTCTTTGACCCTACAGGGGGGGGTGATCCAATTTTGTATNNNNNNNNNNNNCTCAATACCTAATCTCTACTCTTATCACATATTTCTTAATTTTGTTAGGTGTAGCATTTTTTACTTTACTAGAACGAAAAGCTCTTGGGTATTTTCAAATTCGAAAAGGCCCCAATAAGCTAGGAATTATAGGAATCCCCCAACCACTAGCAGACGCCTTAAAACTTTTTGTTAAAGAGTGGGCTACTCCTTCATACTCCAACTTTCTTCCTTTTGTCTTAACCCCTACAATTATACTTATCCTGGCTTTAAGAATATGACAATTATTCCCCTCTTTTATACTCTCAACTCAACTTGTACTAGGTATACTTTTATTTCTATGTATTTCCTCATTAGCTGTTTACACCACACTCATAGCGGGCTGGGCATCAAATTCTAAATATGCCCTATTGGGGGCTACTCGAGCTATGGCTCAAACAATTTCCTATGAAGTAACTATAACTTTAATTATTATTTTTTATCTATTCTTAACAATACAAATAGACATTGTAGCAGTTCGCTTAACAAACACATCGACTTGAACAATTACACTATTCCTTCCTTTGGGAGTAATATGGCTGGCAGTCATTTTTGCAGAAACAAATCGAGCTCCTTTTGATTTTGCAGAGGGAGAGTCAGAGCTAGTCTCAGGCTTTAACATCGAATACGGAAGAGCAGGGTTCGCTTTTTTATTCATGGCAGAATACAGAAATATTTTAATCATAAGTCTCATAACCTCCTGCTTGTTAAGCAGCACACTAATAGCGTCTATTCCAGTGGCTATTGCCTTCCTATGAGCCCGAGCAAGACTACCACGCNNNNNNNNNNNNNNNNNNNNNNNNNNNNNNNNNNNNNNNNNNNNNNNNNNNNNNNNNNNNNNNNNNNNNNNNNNNNNNN
Strophitus_radiatus_clone_12 ---------------------------------------------------GCTCCGAGCTAGCTTT--TC----TTT----------GACAA----GCGCGAACG----AGAACCGT------AAAAAAAGACTGGGTTGCGGAGGTGACAAGAGCGCTTCCTTCTCGGT----------CAGTGTAGATGCATGGCCG--TTTTGTC-GGGGGGTACCTAAATCCGAAGTAGGCCCGCATGCTTCGGCGGGGCATGTTCGACGAGAGCTTTGGTACAGCGATGGTTTAAAGATAGAGCTTCCAGCTGCG--CCCC--CCAC-TGTTCG-TTTTCCGCCTCGTGCGGTTATATCTTTGCGTTACC-AATGTATG-----AAAACATCG--------AAAGCAGAGAGG-CGTGTGCTT----TGTGTGTGTG---------TATGTGGGTGTCCTTGTTATCGACGAGC-TC--TGGTTGATGTGCTCGGGC-AG------ACCC---CTTA--CTACTACAATAAATACAACATC-----TTGA-TTCGATGC--GGCATCGATCCGTCTCGTTCGTTGCCGGACGGCTAATTGATTTTACTCC-TTGCCAGCCC-CGCTCA-GGGGCGAGA------------------------------------------------NNNNNNNTACTTATTATTGGCTTTGTGGTCTGGTTTGATCGGGTTAGCCTTAAGGCTTTTGATCCGAGCTGAGTTAGGCCAGCCAGGAAGGTTGTTAGGAGATGACCAGTTATATAATGTTATTGTCACGGCTCATGCTTTTATAATAATTTTTTTTTTAGTAATGCCCATGATAATTGGGGGGTTTGGAAATTGGCTTATTCCTTTAATAATTGGTGCTCCGGATATGGCTTTTCCTCGGTTAAATAATTTGAGATTTTGACTTCTTGTACCAGCATTGTTTTTGTTGTTGAGATCTTCGTTAGTCGAGAGGGGTGTAGGCACTGGTTGAACAGTGTACCCTCCTTTGTCAGGAAATGTTGCTCATTCTGGGGCTTCGGTGGATTTAGCTATTTTTTCTTTGCATCTTGCTGGTGCTTCTTCAATTCTAGGTGCTGTTAATTTTATTTCTACTGTTGGAAATATACGATCTCCGGGTTTGGTTGCTGAGCGAATTCCTTTATTTGTTTGGGCTGTTGTAGTTACAGCTGTGTTGTTAGTTGCTGCTCTTCCAGTTTTAGCTGGTGCTATCACAATATTACTTACTGACCGTAATTTAAATACTTCTTTCTTTGACCCTACAGGGGGGGGTGATCCAATTTTGTATATACATTTGNNNCTCAATACCTAATCTCTACTCTTATCACATATTTCTTAATTTTGTTAGGTGTAGCATTTTTTACTTTACTAGAACGAAAAGCTCTTGGGTATTTTCAAATTCGAAAAGGCCCCAATAAGCTAGGAATTATAGGAATCCCCCAACCACTAGCAGACGCCTTAAAACTTTTTGTTAAAGAGTGGGCTACTCCTTCATACTCCAACTTTCTTCCTTTTGTCTTAACCCCTACAATCATACTTATCCTGGCTTTAAGAATATGACAATTATTCCCCTCTTTTATGCTCTCAACTCAACTTGTACTAGGTATACTTTTATTTCTATGTATTTCCTCATTAGCTGTTTACACCACACTCATAGCGGGCTGGGCATCAAATTCTAAATATGCCCTACTGGGGGCTACTCGAGCTATGGCTCAAACAATTTCCTATGAAGTAACTATAACTTTAATTATTATTTTTTATCTACTCTTAACAATACAAATAGACATTGTAGCAGTTCGCTTAACAAACACATCGACTTGAACAATTACACTATTCCTTCCTTTGGGAGTAATATGGCTGGCAGTCATTTTTGCAGAAACAAATCGAGCTCCTTTTGATTTTGCAGAGGGAGAGTCAGAGCTAGTCTCAGGCTTTAACATCGAATACGGAAGAGCAGGGTTCGCTTTTTTATTCATGGCAGAATACAGAAATATTTTAATCATAAGTCTCATAACCTCCTGCTTGTTAAGCAGCACACTAATAGCGTCTATTCCAGTGGCTATTGCCTTCCTATGAGCCCGAGCAAGACTACCACGCNNNNNNNNNNNNNNNNNNNNNNNNNNNNNNNNNNNNNNNNNNNNNNNNNNNNNNNNNNNNNNNNNNNNNNNNNNNNNNN
Strophitus_radiatus_clone_13 ---------------------------------------------------GCTCCGAGCTAGCTTT--TC----TTT----------GACAA----GCGCGAACG----AGAACCGT------AAAAAAAGACTGGGTTGCGGAGGTGACAAGAGCGCTTCCTTCTCGGT----------CAGTGTAGATCCATGGCCG--TTTTGTC-GGGGGGTACCTAAGTCCGAAGTAGGCCCGCATGCTTCGGCGGGGCATGTTCGACGAGAGCTTTGGTACAGCGATGGTTTAAAGATAGAGCTTCCAGCTGCG--CCCC--CCAC-TGTTCG-TTTTCCGCCTCGTGCGGTTATATCTTTGCGTTACC-AATGTATG-----AAAACATCG--------AAAGCAGAGAGG-CGTGTGCTTT--GTGTGTGTGTG---------TATGTGGGTGTCCTTGTTATCGACGAGC-TC--TTGTCGATGTGCTCGGGC-AG------ACCC---CTTA--CTACTACAATAAATACACCATC-----TCGA----------------------------------------------------------------------------------------------------------------------------------------NNNNNNNTACTTATTATTGGCTTTGTGGTCTGGTTTGATCGGGTTAGCCTTAAGGCTTTTGATCCGAGCTGAGTTAGGCCAGCCAGGAAGGTTGTTAGGAGATGACCAGTTATATAATGTTATTGTCACGGCTCATGCTTTTATAATAATTTTTTTTTTAGTAATGCCCATGATAATTGGGGGGTTTGGAAATTGGCTTATTCCTTTAATAATTGGTGCTCCGGATATGGCTTTTCCTCGGTTAAATAATTTGAGATTTTGACTTCTTGTACCAGCATTGTTTTTGTTGTTGAGATCTTCGTTAGTCGAGAGGGGTGTAGGCACTGGTTGAACAGTGTACCCTCCTTTGTCAGGAAATGTTGCTCATTCTGGGGCTTCGGTGGATTTAGCTATTTTTTCTTTGCATCTTGCTGGTGCTTCTTCAATTCTAGGTGCTGTTAATTTTATTTCTACTGTTGGAAATATACGATCTCCGGGTTTGGTTGCTGAGCGAATTCCTTTATTTGTTTGGGCTGTTGTAGTTACAGCTGTGTTGTTAGTTGCTGCTCTTCCAGTTTTAGCTGGTGCTATCACAATATTACTTACTGACCGTAATTTAAGTACTTCTTTCTTTGACCCTACAGGGGGGGGTGATCCAATTTTGTATATGCATTTGNNNCTCAATACCTAATCTCTACTCTTATCACATATTTCTTAATTTTGTTAGGTGTAGCATTTTTTACTTTACTAGAACGAAAAGCTCTTGGGTATTTTCAAATTCGAAAAGGCCCCAATAAGCTAGGAATTATAGGAATCCCCCAACCACTAGCAGACGCCTTAAAACTTTTTGTTAAAGAGTGGGCTACTCCTTCATACTCCAACTTTCTTCCTTTTGTCTTAACCCCTACAATTATACTTATCCTGGCTTTAAGAATATGACAATTATTCCCCTCTTTTATACTCTCAACTCAACTTGTACTAGGTATACTTTTATTTCTATGTATTTCCTCATTAGCTGTTTACACCACACTCATAGCGGGCTGGGCATCAAATTCTAAATATGCCCTATTGGGGGCTACTCGAGCTATGGCTCAAACAATTTCCTATGAAGTAACTATAACTTTAATTATTATTTTTTATCTACTCTTAACAATAAAAATAGACATTGTAGCAGTTCGCTTAACAAACACATCGACTTGAACAATTACACTATTCCTTCCTTTGGGAGTAATATGGCTGGCAGTCATTTTTGCAGAAACAAATCGAGCTCCTTTTGATTTTGCAGAGGGAGAGTCAGAGCTAGTCTCAGGCTTTAACATCGAATACGGAAGAGCAGGGTTCGCTTTTTTATTCATGGCAGAATACAGAAATATTTTAATCATAAGTCTCATAACCTCCTGCTTGTTAAGCAGCACACTAATAGCGTCTATTCCAGTGGCTATTGCCTTCCTATGAGCCCGAGCAAGACTACCACGCNNNNNNNNNNNNNNNNNNNNNNNNNNNNNNNNNNNNNNNNNNNNNNNNNNNNNNNNNNNNNNNNNNNNNNNNNNNNNNN
Strophitus_radiatus_clone_14 ---------------------------------------------------GCTCCGAGCTAGCTTT--TC----TTT----------GACAA----GCACGAACG----AGAACCGA-----AAAAAAAAGACTGGGTTGCGGAGGTGACAAGAGCGCTTCCTTCTCGGT----------CAGTGTAGATCCATGGCCG--TTTTGTC-GGGGGGTACCTAAGTCAGAAGTAGGCCCGCATGCTTCGGCGGGGCATGTTCGACGAAAGCTTTGGTACAGCGATGGTTTAAAGATAGAGCTTCCAGCTGCG--CCCC--CCAC-TGTTCG-TTTTCCGCCTCGTGCGGTTATATCTTTGCGTTACC-AATGTATG-----AAAACATCG--------AAAGCAGAGAGG-CGTGTGCTT----TGTGTGTGTG---------TATGTGGGTGTCCTTGTTATCGACGAGC-TC--TTGTCGATGTGCTCGGGC-AG------ACCC---CTTA--CTACTACAATAAATACACCATC-----TCGA-TTCGATGC--GGGATCGATCCGTCTCGTTCGTTGCCGGACGGCTAATCGATTCTAATCC-TTGCAAGCCC-AGCTCA-GGGGCGAGAAAGGAACT-ACT------------------------------------NNNNNNNTACTTATTATTGGCTTTGTGGTCTGGTTTGATCGGGTTAGCCTTAAGGCTTTTGATCCGAGCTGAGTTAGGCCAGCCAGGAAGGTTGTTAGGAGATGACCAGTTATATAATGTTATTGTCACGGCTCATGCTTTTATAATAATTTTTTTTTTAGTAATGCCCATGATAATTGGGGGGTTTGGAAATTGGCTTATTCCTTTAATAATTGGTGCTCCGGATATGGCTTTTCCTCGGTTAAATAATTTGAGATTTTGACTTCTTGTACCAGCATTGTTTTTGTTGTTGAGATCTTCGTTAGTCGAGAGGGGTGTAGGCACTGGTTGAACAGTGTACCCTCCTTTGTCAGGAAATGTTGCTCATTCTGGGGCTTCGGTGGATTTAGCTATTTTTTCTTTGCATCTTGCTGGTGCTTCTTCAATTCTAGGTGCTGTTAATTTTATTTCTACTGTTGGAAATATACGATCTCCGGGTTTGGTTGCTGAGCGAATTCCTTTATTTGTTTGGGCTGTTGTAGTTACAGCTGTGTTGTTAGTTGCTGCTCTTCCAGTTTTAGCTGGTGCTATCACAATATTACTTACTGACCGTAATTTAAATACTTCTTTCTTTGACCCTACAGGGGGGGGTGATCCAATTTTGTATATACATTTGNNNCTCAATACCTAATCTCTACTCTTATCACATATTTCTTAATTTTGTTAGGTGTAGCATTTTTTACTTTACTAGAACGAAAAGCTCTTGGGTATTTTCAAATTCGAAAAGGCCCCAATAAGCTAGGAATTATAGGAATCCCCCAACCACTAGCAGACGCCTTAAAACTTTTTGTTAAAGAGTGGGCTACTCCTTCATACTCCAACTTTCTTCCTTTTGTCTTAACCCCTACAATCATACTTATCCTGGCTTTAAGAATATGACAATTATTCCCCTCTTTTATGCTCTCAACTCAACTTGTACTAGGTATACTTTTATTTCTATGTATTTCCTCATTAGCTGTTTACACCACACTCATAGCGGGCTGGGCATCAAATTCTAAATATGCCCTACTGGGGGCTACTCGAGCTATGGCTCAAACAATTTCCTATGAAGTAACTATAACTTTAATTATTATTTTTTATCTACTCTTAACAATACAAATAGACATTGTAGCAGTTCGCTTAACAAACACATCGACTTGAACAATTACACTATTCCTTCCTTTGGGAGTAATATGGCTGGCAGTCATTTTTGCAGAAACAAATCGAGCTCCTTTTGATTTTGCAGAGGGAGAGTCAGAGCTAGTCTCAGGCTTTAACATCGAATACGGAAGAGCAGGGTTCGCTTTTTTATTCATGGCAGAATACAGAAATATTTTAATCATAAGTCTCATAACCTCCTGCTTGTTAAGCAGCACACTAATAGCGTCTATTCCAGTGGCTATTGCCTTCCTATGAGCCCGAGCAAGACTACCACGCNNNNNNNNNNNNNNNNNNNNNNNNNNNNNNNNNNNNNNNNNNNNNNNNNNNNNNNNNNNNNNNNNNNNNNNNNNNNNNN
[truncated: 123,528 more chars]
