# Supplementary material for: ﻿A new endemic freshwater mussel (Bivalvia, Unionidae) genus and species, Ligodontaobscura, from the Yadkin-Pee Dee River drainage in North Carolina, USA
Source: Zookeys. 2025 Aug 7;1248:245–65. doi: 10.3897/zookeys.1248.152952 (PMC12355189; doi:10.3897/zookeys.1248.152952)
Supplement: Supplementary material 1 — Ligodontaobscura supplemetary genetic datasets [file zookeys-1248-245_article-152952__-s001.zip › LIOB-Supplementary_6-6-2025_ZOOKEYS-152952/Supplementary/Datasets/Microdonta_mtDNA_ITS_partition.txt]

DNA, ITS = 1-682
DNA, COI_1 = 683-1340\3
DNA, COI_2 = 684-1340\3
DNA, COI_3 = 685-1340\3 
DNA, ND1_1 = 1341-2216\3
DNA, ND1_2 = 1342-2216\3
DNA, ND1_3 = 1343-2216\3
