# Supplementary material for: ﻿A new endemic freshwater mussel (Bivalvia, Unionidae) genus and species, Ligodontaobscura, from the Yadkin-Pee Dee River drainage in North Carolina, USA
Source: Zookeys. 2025 Aug 7;1248:245–65. doi: 10.3897/zookeys.1248.152952 (PMC12355189; doi:10.3897/zookeys.1248.152952)
Supplement: Supplementary material 1 — Ligodontaobscura supplemetary genetic datasets [file zookeys-1248-245_article-152952__-s001.zip › LIOB-Supplementary_6-6-2025_ZOOKEYS-152952/Supplementary/Datasets/Microdonta_mtDNA_reduced.phy]

 350 1534
Lasmigona_decorata_CAC15 -------------------------------------------------TTGAGGCTTTTGATTCGAGCTGAGTTAGGCCAACCAGGGAGGTTGTTAGGAGATGATCAATTGTATAATGTGATTGTTACGGCTCACGCTTTTATGATAATTTTCTTTTTGGTGATGCCTATAATAATTGGTGGATTTGGTAATTGGCTTATTCCTTTAATAATTGGCGCTCCTGATATGGCTTTTCCTCGATTAAATAATTTAAGATTTTGGCTACTTGTACCGGCTTTATTTTTGCTGTTAAGGTCTTCATTGGTAGAAAGAGGTGTAGGAACTGGGTGAACAGTTTATCCCCCTTTGTCCGGAAATGTTGCTCATTCTGGGGCTTCGGTAGATTTAGCTATTTTCTCTTTACATCTTGCTGGTGCTTCATCAATTTTAGGCGCCATTAATTTTATTTCTACTGTTGGGAATATACGGTCTCCTGGTTTGGTTGCTGAGCGAATTCCTTTATTTGTTTGGGCTGTTACGGTAACAGCTGTAATATTGGTTGCTGCTTTGCCAGTTTTAGCTGGTGCTATTACGATGCTTCTTACTGATCGTAATTTAAATACTTCATTTTTTGACCCTACGGGAGGAGGTGATCCTATTTTGTATATACATTTG----------------------------------------------------------------------------------------------TTTTCAAATTCGGAAAGGCCCTAATAAATTAGGAATTATTGGTATTCCTCAACCCTTAGCAGATGCCCTAAAACTTTTTACTAAAGAATGAGTCACTCCCTCGTCCTCTAACTTTCTTCCCTTTATTATAACCCCAACAATCATACTTATCTTGGCCTTAAGAATATGACAACTATTTCCCTCTTTTATATCATCAACCCAACTAACATTAGGTATACTTTTGTTCTTATGCATTTCTTCATTAACTGTTTATACAACACTTATGGCAGGCTGATCATCAAACTCTAAATATGCTTTACTCGGAGCTATTCGAGCCATAGCTCAAACAATTTCTTATGAAGTAACTATAACTTTAATTATCATTTTTTACCTATTTTTAGCAATACAGATAGATATTGTAAGAATTCGCATGACAAACATGTCTGCCTGAGCAGTTATATTATTTTTACCTTTAAGGGCTATATGGTTAGCAGTCATTCTTGCAGAAACAAATCGAGCCCCCTTCGATTTCGCAGAAGGAGAGTCAGAATTAGTCTCAGGATTTAATATCGAATATGGAAGAGCTGGATTCGCTTTTTTATTTATAGCAGAGTACAGAAACATTTTAATAATAAGCCTTATAACTTCGTGCCTACTAACAAGTACACTAATTATATCCATCTCAGTAGCTATTATCTTCCTTTGAGCTCGAGCAACTTTACCACGTTACCGATACGACCTTCTAATAGCGATAGCCTGAAAGTCATTCTTACCTTTAAGGTTAACTATTTTAATAGCTTTAAGGC
Lasmigona_decorata_CAC17 TACTTTGTATTTATTATTTGCTTTGTGGTCTGGTTTAATTGGGTTAGCTTTGAGGCTTTTGATTCGAGCTGAGTTAGGCCAACCAGGGAGGTTGTTAGGAGATGATCAATTGTATAATGTGATTGTTACGGCTCACGCTTTTATAATAATTTTCTTTTTGGTGATGCCTATAATAATTGGTGGATTTGGTAATTGGCTTATTCCTTTAATAATTGGCGCTCCTGATATGGCTTTTCCTCGATTAAATAATTTAAGATTTTGGCTACTTGTACCGGCTTTATTTTTGCTGTTAAGGTCTTCATTGGTAGAAAGAGGTGTAGGAACTGGGTGAACAGTTTATCCCCCTTTGTCCGGAAATGTTGCTCATTCTGGGGCTTCGGTAGATTTAGCTATTTTCTCTTTACATCTTGCTGGTGCTTCATCAATTTTAGGCGCCATTAATTTTATTTCTACTGTTGGGAATATACGGTCTCCTGGTTTGGTTGCTGAGCGAATTCCTTTATTTGTTTGGGCTGTTACGGTAACAGCTGTAATATTGGTTGCTGCTTTGCCAGTTTTAGCTGGTGCTATTACGATGCTTCTTACTGATCGTAATTTAAATACTTCATTTTTTGACCCTACGGGAGGAGGTGATCCTATTTTGTATATACATTTG-------------------------------------------------------------TTTTACTCTATTAGAACGAAAAGCTCTTGGGTATTTTCAAATTCGGAAAGGCCCTAATAAATTAGGAATTATTGGTATTCCTCAACCCTTAGCAGATGCCCTAAAACTTTTTATTAAAGAATGAGTCACTCCCTCGTCCTCTAACTTTCTTCCCTTTATTATAACCCCAACAATCATACTTATCTTGGCCTTAAGAATATGACAACTATTTCCTTCTTTTATATCATCAACCCAACTAACATTAGGTATACTTTTGTTCTTATGCATTTCTTCATTAACTGTCTATACAACACTTATGGCAGGCTGATCATCAAACTCTAAATATGCTTTACTCGGAGCTATTCGAGCCATAGCTCAAACAATTTCTTATGAAGTAACTATAACTTTAATTATCATTTTTTACCTATTTTTAGCAATACAGATAGATATTGTAAGAATTCGCATGACAAACATGTCTGCCTGAGCAGTTATATTATTTTTACCTTTAAGGGCTATATGGWTAGCAGTCATTCTTGCAGAAACAAATCGAGCCCCCTTCGATTTCGCAGAAGGAGAGTCAGAATTAGTCTCAGGATTTAATATCGAATATGGAAGAGCTGGATTCGCTTTTTTATTTATAGCAGAGTACAGAAACATTTTAATAATAAGCCTTATAACTTCGTGCCTACTAACAAGTACACTAATTATATCCATCCCAGTAGCTATTATCTTCCTTTGAGCTCGAGCAACTTTACCACGTT------------------------------------------------------------------------------
Ligodonta_obscura_NCSM_47145 ------------------------------------------------------GCTCTTGATTCGAGCTGAGTTAGGCCAACCAGGAAGGTTGTTAGGTGATGATCAGTTGTATAATGTAATTGTAACGGCTCATGCTTTTATAATAATTTTTTTTCTCGTAATACCTATAATAATTGGCGGGTTTGGGAATTGGCTTATTCCTTTAATGATTGGTGCTCCTGATATGGCTTTTCCTCGGTTAAATAACCTAAGGTTTTGGCTTCTTGTACCAGCTTTATTTTTATTACTAAGATCTTCATTAGTAGAAAGAGGTGTTGGTACAGGTTGAACAGTATATCCACCCTTGTCCGGAAATGTTGCCCATTCTGGGGCTTCTGTGGATTTAGCTATTTTCTCTTTACATCTTGCTGGAGCTTCGTCAATTTTGGGGGCTATTAACTTTATTTCTACTGTTGGGAATATGCGATCTCCTGGTTTAGTTGCTGAGCGAATTCCTTTATTTGTTTGGGCTGTTACAGTAACAGCTGTGTTATTAGTTGCTGCTTTACCTGTTTTAGCTGGTGCTATTACAATGTTGCTTACTGATCG-------------------------------------------------------------------------------------------------------------------------------------------------------------------------------------------------------------------------------------------------------------------------------------------------------------------------------------------------------------------------------------------------------------------------------------------------------------------------------------------------------------------------------------------------------------------------------------------------------------------------------------------------------------------------------------------------------------------------------------------------------------------------------------------------------------------------------------------------------------------------------------------------------------------------------------------------------------------------------
Alasmidonta_arcula_AarcAlt001 TACTTTATATTTGTTATTTGCTTTGTGGTCGGGTTTAATTGGGTTGGCTTTAAGACTTTTAATCCGAGCTGAATTAGGGCAACCAGGAAGGTTATTAGGCGATGATCAGTTGTATAATGTGATTGTTACGGCTCATGCTTTTATAATAATTTTTTTTCTGGTAATACCTATGATAATTGGGGGATTTGGTAATTGGCTTATTCCTTTGATAATTGGTGCTCCTGATATGGCTTTTCCTCGGTTGAATAATTTAAGATTTTGACTTCTTGTACCGGCTTTATTTTTATTATTAAGATCTTCATTGGTGGAAAGTGGTGTGGGTACTGGTTGGACAGTATATCCTCCTTTATCTGGGAATGTTGCTCATTCCGGGGCTTCTGTAGATTTAGCTATTTTTTCTTTACATCTTGCTGGTGCTTCATCAATTTTAGGTGCTATTAACTTTATTTCTACTGTTGGGAATATGCGGTCTCCTGGTTTAGTTGCTGAGCGAATTCCTTTATTTGTTTGAGCTGTTACTGTAACAGCCGTGTTATTAGTTGCTGCTTTGCCAGTTTTAGCTGGTGCTATTACAATATTGCTTACTGATCGTAATCTGANNNNNNNNNNNNNNNNNNNNNNNNNNNNNNNNNNNNNNNNNNNNNNNNNNNNNNNNNNNCTCAACATCTAATCTCCACGATTATCACATATTTATTAATTTTATTAGGCGTGGCATTTTTTACTTTACTAGAACGAAAAGCTCTTGGGTATTTTCAAATTCGAAAAGGCCCTAATAAACTAGGAATTATTGGTATTCCTCAACCCTTAGCAGACGCCTTAAAACTTTTTATTAAAGAATGAGTTACTCCTACATCTTCTAACTTTCTCCCCTTTATCATAACCCCGACAATTATACTTGTTTTAGCCTTAAGAATATGACAATTGTTCCCCTCTTTAATACTATCAACCCAACTTACACTGGGGATGCTTTTGTTTTTATGCATCTCCTCATTAGCTGTTTACACAACACTTATAGCAGGCTGGTCATCAAACTCTAAATATGCTTTACTTGGAGCTATTCGAGCCATAGCTCAAACAATCTCTTACGAAGTCACTATAACCTTAATTATTATCTTTTATTTATTTTTAACAATAAAAATAGACATTGTAAGAATTCGAATGACAAATATATCTGCTTGAGCACTCACACTTTTTCTACCATTAAGAGCTATATGGTTAGCAGTTATTCTTGCAGAAACAAACCGAGCCCCCTTTGATTTTGCAGAAGGAGAATCAGAATTAGTTTCAGGGTTCAACATCGAATATGGAAGAGCTGGATTTGCCTTTTTATTTATAGCAGAATACAGAAATATCTTAATAATAAGCCTTATAACCTCATGCCTATTAACAAGTACATTAATAATATCCATCCCAGTAGCCATTATCTTCTTGTGAGCCCGAGCAACCTTACCACGCTACCGATATGACCTTCTAATAGCAATAGCCTGAAAATCATTCTTACCTTTAAGGCTAGCTATCCTAATAGCCCTAAGAC
Alasmidonta_arcula_AarcAlt003 TACTTTATATTTGTTATTTGCTTTGTGGTCGGGTTTAATTGGGTTGGCTTTAAGACTTTTAATCCGAGCTGAATTAGGGCAACCAGGAAGGTTATTAGGCGATGATCAGTTGTATAATGTGATTGTTACGGCTCATGCTTTTATAATAATTTTTTTTCTGGTAATACCTATGATAATTGGGGGATTTGGTAATTGGCTTATTCCTTTGATAATTGGTGCTCCTGATATGGCTTTTCCTCGGTTGAATAATTTAAGATTTTGACTTCTTGTACCGGCTTTATTTTTATTATTAAGATCTTCATTGGTGGAAAGTGGTGTGGGTACTGGTTGGACAGTATATCCTCCTTTATCTGGGAATGTTGCTCATTCCGGGGCTTCTGTAGATTTAGCTATTTTTTCTTTACATCTTGCTGGTGCTTCATCAATTTTAGGTGCTATTAACTTTATTTCTACTGTTGGGAATATGCGGTCTCCTGGTTTAGTTGCTGAGCGAATTCCTTTATTTGTTTGAGCTGTTACTGTAACAGCCGTGTTATTAGTTGCTGCTTTGCCAGTTTTAGCTGGTGCTATTACAATATTGCTTACTGATCGTAATCTGAATACTTCATTTTTTGATCCAACGGGGGGGGGAGATCCTATTTTGTATATGCATTTGTTTCTCAACATCTAATCTCCACGATTATCACATATTTATTAATTTTATTAGGCGTGGCATTTTTTACTTTACTAGAACGAAAAGCTCTTGGGTATTTTCAAATTCGAAAAGGCCCTAATAAACTAGGAATTATTGGTATTCCTCAACCCTTAGCAGACGCCTTAAAACTTTTTATTAAAGAATGAGTTACTCCTACATCTTCTAACTTTCTCCCCTTTATCATAACCCCGACAATTATACTTGTTTTAGCCTTAAGAATATGACAATTGTTCCCCTCTTTAATACTATCAACCCAACTTACACTGGGGATGCTTTTGTTTTTATGCATCTCCTCATTAGCTGTTTACACAACACTTATAGCAGGCTGGTCATCAAACTCTAAATATGCTTTACTTGGAGCTATTCGAGCCATAGCTCAAACAATCTCTTACGAAGTCACTATAACCTTAATTATTATCTTTTATTTATTTTTAACAATAAAAATAGACATTGTAAGAATTCGAATGACAAATATATCTGCTTGAGCACTCACACTTTTTCTACCATTAAGAGCTATATGGTTAGCAGTTATTCTTGCAGAGACAAACCGAGCCCCCTTTGATTTTGCAGAAGGAGAATCAGAATTAGTTTCAGGGTTCAACATCGAATATGGAAGAGCTGGATTTGCCTTTTTATTTATAGCAGAATACAGAAATATCTTAATAATAAGCCTTATAACCTCATGCCTATTAACAAGTACATTAATAATATCCATCCCAGTAGCCATTATCTTCTTGTGAGCCCGAGCAACCTTACCACGCTACCGATATGACCTTCTAATAGCAATAGCCTGAAAATCATTCTTACCTTTAAGGCTAGCTATCCTAATAGCCCTAANNN
Alasmidonta_arcula_AarcAlt006 NNNNNNNNNNNNNNNNNNNNNNNNNNNNNNNNNNNNNATTGGGTTGGCTTTAAGACTTTTAATCCGAGCTGAATTAGGGCAACCAGGAAGGTTATTAGGCGATGATCAGTTGTATAATGTGATTGTTACGGCTCATGCTTTTATAATAATTTTTTTTCTGGTAATACCTATGATAATTGGGGGATTTGGTAATTGGCTTATTCCTTTGATAATTGGTGCTCCTGATATGGCTTTTCCTCGGTTGAATAATTTAAGATTTTGACTTCTTGTACCGGCTTTATTTTTATTATTAAGATCTTCATTGGTGGAAAGTGGTGTGGGTACTGGTTGGACAGTATATCCTCCTTTATCTGGGAATGTTGCTCATTCCGGGGCTTCTGTAGATTTAGCTATTTTTTCTTTACATCTTGCTGGTGCTTCATCAATTTTAGGTGCTATTAACTTTATTTCTACTGTTGGGAATATGCGGTCTCCTGGTTTAGTTGCTGAGCGAATTCCTTTATTTGTTTGAGCTGTTACTGTAACAGCCGTGTTATTAGTTGCTGCTTTGCCAGTTTTAGCTGGTGCTATTACAATATTGCTTACTGATCGTAATCTGAATACTTCATTTTTTGATCCAACGGGGGGGGGAGATCCTATTTTGTATATGCATTTGTTTCTCAACATCTAATCTCCACGATTATCACATATTTATTAATTTTATTAGGCGTGGCATTTTTTACTTTACTAGAACGAAAAGCTCTTGGGTATTTTCAAATTCGAAAAGGCCCTAATAAACTAGGAATTATTGGTATTCCTCAACCCTTAGCAGACGCCTTAAAACTTTTTATTAAAGAATGAGTTACTCCTACATCTTCTAACTTTCTCCCCTTTATCATAACCCCGACAATTATACTTGTTTTAGCCTTAAGAATATGACAATTGTTCCCCTCTTTAATACTATCAACCCAACTTACACTGGGGATGCTTTTGTTTTTATGCATCTCCTCATTAGCTGTTTACACAACACTTATAGCAGGCTGGTCATCAAACTCTAAATATGCTTTACTTGGAGCTATTCGAGCCATAGCTCAAACAATCTCTTACGAAGTCACTATAACCTTAATTATTATCTTTTATTTATTTTTAACAATAAAAATAGACATTGTAAGAATTCGAATGACAAATATATCTGCTTGAGCACTCACACTTTTTCTACCATTAAGAGCTATATGGTTAGCAGTTATTCTTGCAGAGACAAACCGAGCCCCCTTTGATTTTGCAGAAGGAGAATCAGAATTAGTTTCAGGGTTCAACATCGAATATGGAAGAGCTGGATTTGCCTTTTTATTTATAGCAGAATACAGAAATATCTTAATAATAAGCCTTATAACCTCATGCCTATTAACAAGTACATTAATAATATCCATCCCAGTAGCCATTATCTTCTTGTGAGCCCGAGCAACCTTACCACGCTACCGATATGACCTTCTAATAGCAATAGCCTGAAAATCATTCTTACCTTTAAGGCTAGCTATCCTAATAGCCCTAAGAC
Alasmidonta_arcula_AarcAlt007 NNNNNNNNNNNNNNNNNNNNNNNNNNNNNNNNNNNNNATTGGGTTGGCTTTAAGACTTTTAATCCGAGCTGAATTAGGGCAACCAGGAAGGTTATTAGGCGATGATCAGTTGTATAATGTGATTGTTACGGCTCATGCTTTTATAATAATTTTTTTTCTGGTAATACCTATGATAATTGGGGGATTTGGTAATTGGCTTATTCCTTTGATAATTGGTGCTCCTGATATGGCTTTTCCTCGGTTGAATAATTTAAGATTTTGACTTCTTGTACCGGCTTTATTTTTATTATTAAGATCTTCATTGGTGGAAAGTGGTGTGGGTACTGGTTGGACAGTATATCCTCCTTTATCTGGGAATGTTGCTCATTCCGGGGCTTCTGTAGATTTAGCTATTTTTTCTTTACATCTTGCTGGTGCTTCATCAATTTTAGGTGCTATTAACTTTATTTCTACTGTTGGGAATATGCGGTCTCCTGGTTTAGTTGCTGAGCGAATTCCTTTATTTGTTTGAGCTGTTACTGTAACAGCCGTGTTATTAGTTGCTGCTTTGCCAGTTTTAGCTGGTGCTATTACAATATTGCTTACTGATCGTAATCTGAATACTTCATTTTTTGATCCAACGGGGGGGGGAGATCCTATTTTGTATATGCATTTGTTTCTCAACATCTAATCTCCACGATTATCACATATTTATTAATTTTATTAGGCGTGGCATTTTTTACTTTACTAGAACGAAAAGCTCTTGGGTATTTTCAAATTCGAAAAGGCCCTAATAAACTAGGAATTATTGGTATTCCTCAACCCTTAGCAGACGCCTTAAAACTTTTTATTAAAGAATGAGTTACTCCTACATCTTCTAACTTTCTCCCCTTTATCATAACCCCGACAATTATACTTGTTTTAGCCTTAAGAATATGACAATTGTTCCCCTCTTTAATACTATCAACCCAACTTACACTGGGGATGCTTTTGTTTTTATGCATCTCCTCATTAGCTGTTTACACAACACTTATAGCAGGCTGGTCATCAAACTCTAAATATGCTTTACTTGGAGCTATTCGAGCCATAGCTCAAACAATCTCTTACGAAGTCACTATAACCTTAATTATTATCTTTTATTTATTTTTAACAATAAAAATAGACATTGTAAGAATTCGAATGACAAATATATCTGCTTGAGCACTCACACTTTTTCTACCATTAAGAGCTATATGGTTAGCAGTTATTCTTGCAGAAACAAACCGAGCCCCCTTTGATTTTGCAGAAGGAGAATCAGAATTAGTTTCAGGGTTCAACATCGAATATGGAAGAGCTGGATTTGCCTTTTTATTTATAGCAGAATACAGAAATATCTTAATAATAAGCCTTATAACCTCATGCCTATTAACAAGTACATTAATAATATCCATCCCAGTAGCCATTATCTTCTTGTGAGCCCGAGCAACCTTACCACGCTACCGATATGACCTTCTAATAGCAATAGCCTGAAAATCATTCTTACCTTTAAGGCTAGCTATCCTAATAGCCCTAAGAN
Alasmidonta_arcula_AarcSav009 TACTTTATATTTGTTATTTGCTTTGTGGTCGGGTTTAATTGGGTTGGCTTTAAGACTTTTAATCCGAGCTGAATTAGGGCAACCAGGAAGGTTATTAGGCGATGATCAGTTGTATAATGTGATTGTTACGGCTCATGCTTTTATAATAATTTTTTTTCTGGTGATACCTATGATAATTGGGGGATTTGGTAATTGGCTTATTCCTTTGATAATTGGTGCTCCTGATATGGCTTTTCCTCGGTTGAATAATTTAAGATTTTGACTTCTTGTACCGGCTTTATTTTTATTATTAAGATCTTCATTGGTGGAAAGTGGTGTGGGTACTGGTTGGACAGTATATCCTCCTTTATCTGGGAATGTTGCTCATTCCGGGGCTTCTGTAGATTTAGCTATTTTTTCTTTACATCTTGCTGGTGCTTCATCAATTTTAGGTGCTATTAACTTTATTTCTACTGTTGGGAATATGCGGTCTCCTGGTTTAGTTGCTGAGCGAATTCCTTTATTTGTTTGAGCTGTTACTGTAACAGCCGTGTTATTAGTTGCTGCTTTGCCAGTTTTAGCTGGTGCTATTACAATATTGCTTACTGATCGTAATCTGAATACTTCATTTTTTGATCCAACGGGGGGGGGAGATCCTATTTTGTATATACATTTGTTTNNNNNNATCTAATCTCCACAATTATCACATATTTATTAATTTTATTAGGCGTGGCATTTTTTACTTTACTAGAACGAAAAGCTCTTGGGTATTTTCAAATTCGAAAAGGCCCTAATAAACTAGGAATTATTGGTATTCCTCAACCCTTAGCAGACGCCTTAAAACTTTTTATTAAAGAATGAGTTACTCCTACATCTTCTAACTTTCTCCCCTTTATCATAACCCCGACAATTATACTTGTTTTAGCCTTAAGAATATGACAATTGTTCCCCTCTTTAATACTATCAACCCAACTTACACTAGGGATGCTTTTGTTTTTATGCATCTCCTCATTAGCTGTTTATACAACACTTATAGCAGGCTGGTCATCAAACTCTAAATATGCTTTACTTGGAGCTATTCGAGCCATAGCTCAAACAATCTCTTACGAAGTCACTATAACCTTAATTATTATCTTTTATTTATTTTTAACAATAAAAATAGACATTGTAAGAATTCGAATGACAAATATATCTGCTTGAGCACTCACACTTTTTCTACCATTAAGAGCTATATGGTTAGCAGTTATTCTTGCAGAGACAAACCGAGCCCCCTTTGATTTTGCAGAAGGAGAATCAGAATTAGTTTCAGGGTTCAACATCGAATATGGAAGAGCTGGATTTGCCTTTTTATTTATAGCAGAATACAGAAATATCTTAATAATAAGCCTTATAACCTCATGCCTATTAACAAGCACATTAATAATATCCATCCCAGTAGCCATTATCTTCTTGTGAGCCCGAGCAACCTTACCACGCTACCGATATGACCTTCTAATAGCAATAGCCTGAAAATCATTCTTACCTTTAAGGCTAGCTATCCTAATAGCCCTAAGAC
Alasmidonta_arcula_AarcSav011 TACTTTATATTTGTTATTTGCTTTGTGGTCGGGTTTAATTGGGTTGGCTTTAAGACTTTTAATCCGAGCTGAATTAGGGCAACCAGGAAGGTTATTAGGCGATGATCAGTTGTATAATGTGATTGTTACGGCTCATGCTTTTATAATAATTTTTTTTCTGGTGATACCTATGATAATTGGGGGATTTGGTAATTGGCTTATTCCTTTGATAATTGGTGCTCCTGATATGGCTTTTCCTCGGTTGAATAATTTAAGATTTTGACTTCTTGTACCGGCTTTATTTTTATTATTAAGATCTTCATTGGTGGAAAGTGGTGTGGGTACTGGTTGGACAGTATATCCTCCTTTATCTGGGAATGTTGCTCATTCCGGGGCTTCTGTAGATTTAGCTATTTTTTCTTTACATCTTGCTGGTGCTTCATCAATTTTAGGTGCTATTAACTTTATTTCTACTGTTGGGAATATGCGGTCTCCTGGTTTAGTTGCTGAGCGAATTCCTTTATTTGTTTGAGCTGTTACTGTAACAGCCGTGTTATTAGTTGCTGCTTTGCCAGTTTTAGCTGGTGCTATTACAATATTGCTTACTGATCGTAATCTGAATACTTCATTTTTTGATCCAACGGGGGGGGGAGATCCTATTTTGTATATACATTTGTTTCTCAACATCTAATCTCCACAATTATCACATATTTATTAATTTTATTAGGCGTGGCATTTTTTACTTTACTAGAACGAAAAGCTCTTGGGTATTTTCAAATTCGAAAAGGCCCTAATAAACTAGGAATTATTGGTATTCCTCAACCCTTAGCAGACGCCTTAAAACTTTTTATTAAAGAATGAGTTACTCCTACATCTTCTAACTTTCTCCCCTTTATCATAACCCCGACAATTATACTTGTTTTAGCCTTAAGAATATGACAATTGTTCCCCTCTTTAATACTATCAACCCAACTTACACTAGGGATGCTTTTGTTTTTATGCATCTCCTCATTAGCTGTTTATACAACACTTATAGCAGGCTGGTCATCAAACTCTAAATATGCTTTACTTGGAGCTATTCGAGCCATAGCTCAAACAATCTCTTACGAAGTCACTATAACCTTAATTATTATCTTTTATTTATTTTTAACAATAAAAATAGACATTGTAAGAATTCGAATGACAAATATATCTGCTTGAGCACTCACACTTTTTCTACCATTAAGAGCTATATGGTTAGCAGTTATTCTTGCAGAGACAAACCGAGCCCCCTTTGATTTTGCAGAAGGAGAATCAGAATTAGTTTCAGGGTTCAACATCGAATATGGAAGAGCTGGATTTGCCTTTTTATTTATAGCAGAATACAGAAATATCTTAATAATAAGCCTTATAACCTCATGCCTATTAACAAGCACATTAATAATATCCATCCCAGTAGCCATTATCTTCTTGTGAGCCCGAGCAACCTTACCACGCTACCGATATGACCTTCTAATAGCAATAGCCTGAAAATCATTCTTACCTTTAAGGCTAGCTATCCTAATAGCCCTAAGNN
Alasmidonta_arcula_AarcSav012 TACTTTATATTTGTTATTTGCTTTGTGGTCGGGTTTAATTGGGTTGGCTTTAAGACTTTTAATCCGAGCTGAATTAGGGCAACCAGGAAGGTTATTAGGCGATGATCAGTTGTATAATGTGATTGTTACGGCTCATGCTTTTATAATAATTTTTTTTCTGGTAATACCTATGATAATTGGGGGATTTGGTAATTGGCTTATTCCTTTGATAATTGGTGCTCCTGATATGGCTTTTCCTCGGTTGAATAATTTAAGATTTTGACTTCTTGTACCGGCTTTATTTTTATTATTAAGATCTTCATTGGTGGAAAGTGGTGTGGGTACTGGTTGGACAGTATATCCTCCTTTATCTGGGAATGTTGCTCATTCCGGGGCTTCTGTAGATTTAGCTATTTTTTCTTTACATCTTGCTGGTGCTTCATCAATTTTAGGTGCTATTAACTTTATTTCTACTGTTGGGAATATGCGGTCTCCTGGTTTAGTTGCTGAGCGAATTCCTTTATTTGTTTGAGCTGTTACTGTAACAGCCGTGTTATTAGTTGCTGCTTTGCCAGTTTTAGCTGGTGCTATTACAATATTGCTTACTGATCGTAATCTGAATACTTCATTTTTTGATCCAACGGGGGGGGGAGATCCTATTTTGTATATACATTTGTTTCTCAACATCTAATCTCCACGATTATCACATATTTATTAATTTTATTAGGCGTGGCATTTTTTACTTTACTAGAACGAAAAGCTCTTGGGTATTTTCAAATTCGAAAAGGCCCTAATAAACTAGGAATTATTGGTATTCCTCAACCCTTAGCAGACGCCTTAAAACTTTTTATTAAAGAATGAGTTACTCCTACATCTTCTAACTTTCTCCCCTTTATCATAACCCCGACAATTATACTTGTTTTAGCCTTAAGAATATGACAATTGTTCCCCTCTTTAATACTATCAACCCAACTTACACTAGGGATGCTTTTGTTTTTATGCATCTCCTCATTAGCTGTTTATACAACACTTATAGCAGGCTGGTCATCAAACTCTAAATATGCTTTACTTGGAGCTATTCGAGCCATAGCTCAAACAATCTCTTACGAAGTCACTATAACCTTAATTATTATCTTTTATTTATTTTTAACAATAAAAATAGACATTGTAAGAATTCGAATGACAAATATATCTGCTTGAGCACTCACACTTTTTCTACCATTAAGAGCTATATGGTTAGCAGTTATTCTTGCAGAGACAAACCGAGCCCCCTTTGATTTTGCAGAAGGAGAATCAGAATTAGTTTCAGGGTTCAACATCGAATATGGAAGAGCTGGATTTGCCTTTTTATTTATAGCAGAATACAGAAATATCTTAATAATAAGCCTTATAACCTCATGCCTATTAACAAGTACATTAATAATATCCATCCCAGTAGCCATTATCTTCTTGTGAGCCCGAGCAACCTTACCACGCTACCGATATGACCTTCTAATAGCAATAGCCTGAAAATCATTCTTACCTTTAAGGCTAGCTATCCTAATAGCCCTAANNN
Alasmidonta_arcula_AarcSav013 NNNNNNNNNNNNNNNNNNNNNNNNNTGGTCGGGTTTAATTGGGTTGGCTTTAAGACTTTTAATCCGAGCTGAATTAGGGCAACCAGGAAGGTTATTAGGCGATGATCAGTTGTATAATGTGATTGTTACGGCTCATGCTTTTATAATAATTTTTTTTCTGGTGATACCTATGATAATTGGGGGATTTGGTAATTGGCTTATTCCTTTGATAATTGGTGCTCCTGATATGGCTTTTCCTCGGTTGAATAATTTAAGATTTTGACTTCTTGTACCGGCTTTATTTTTATTATTAAGATCTTCATTGGTGGAAAGTGGTGTGGGTACTGGTTGGACAGTATATCCTCCTTTATCTGGGAATGTTGCTCATTCCGGGGCTTCTGTAGATTTAGCTATTTTTTCTTTACATCTTGCTGGTGCTTCATCAATTTTAGGTGCTATTAACTTTATTTCTACTGTTGGGAATATGCGGTCTCCTGGTTTAGTTGCTGAGCGAATTCCTTTATTTGTTTGAGCTGTTACTGTAACAGCCGTGTTATTAGTTGCTGCTTTGCCAGTTTTAGCTGGTGCTATTACAATATTGCTTACTGATCGTAATCTGAATACTTCATTTTTTGATCCAACGGGGGGGGGAGATCCTATTTTGTATATACATTTGTTTCTCAACATCTAATCTCCACAATTATCACATATTTATTAATTTTATTAGGCGTGGCATTTTTTACTTTACTAGAACGAAAAGCTCTTGGGTATTTTCAAATTCGAAAAGGCCCTAATAAACTAGGAATTATTGGTATTCCTCAACCCTTAGCAGACGCCTTAAAACTTTTTATTAAAGAATGAGTTACTCCTACATCTTCTAACTTTCTCCCCTTTATCATAACCCCGACAATTATACTTGTTTTAGCCTTAAGAATATGACAATTGTTCCCCTCTTTAATACTATCAACCCAACTTACACTAGGGATGCTTTTGTTTTTATGCATCTCCTCATTAGCTGTTTATACAACACTTATAGCAGGCTGGTCATCAAACTCTAAATATGCTTTACTTGGAGCTATTCGAGCCATAGCTCAAACAATCTCTTACGAAGTCACTATAACCTTAATTATTATCTTTTATTTATTTTTAACAATAAAAATAGACATTGTAAGAATTCGAATGACAAATATATCTGCTTGAGCACTCACACTTTTTCTACCATTAAGAGCTATATGGTTAGCAGTTATTCTTGCAGAGACAAACCGAGCCCCCTTTGATTTTGCAGAAGGAGAATCAGAATTAGTTTCAGGGTTCAACATCGAATATGGAAGAGCTGGATTTGCCTTTTTATTTATAGCAGAATACAGAAATATCTTAATAATAAGCCTTATAACCTCATGCCTATTAACAAGCACATTAATAATATCCATCCCAGTAGCCATTATCTTCTTGTGAGCCCGAGCAACCTTACCACGCTACCGATATGACCTTCTAATAGCAATAGCCTGAAAATCATTCTTACCTTTAAGGCTAGCTATCCTAATAGCCCTAAGNN
Alasmidonta_arcula_AarcSav014 TACTTTATATTTGTTATTTGCTTTGTGGTCGGGTTTAATTGGGTTGGCTTTAAGACTTTTAATCCGAGCTGAATTAGGGCAACCAGGAAGGTTATTAGGCGATGATCAGTTGTATAATGTGATTGTTACGGCTCATGCTTTTATAATAATTTTTTTTCTGGTAATACCTATGATAATTGGGGGATTTGGTAATTGGCTTATTCCTTTGATAATTGGTGCTCCTGATATGGCTTTTCCTCGGTTGAATAATTTAAGATTTTGACTTCTTGTACCGGCTTTATTTTTATTATTAAGATCTTCATTGGTGGAAAGTGGTGTGGGTACTGGTTGGACAGTATATCCTCCTTTATCTGGGAATGTTGCTCATTCCGGGGCTTCTGTAGATTTAGCTATTTTTTCTTTACATCTTGCTGGTGCTTCATCAATTTTAGGTGCTATTAACTTTATTTCTACTGTTGGGAATATGCGGTCTCCTGGTTTAGTTGCTGAGCGAATTCCTTTATTTGTTTGAGCTGTTACTGTAACAGCCGTGTTATTAGTTGCTGCTTTGCCAGTTTTAGCTGGTGCTATTACAATATTGCTTACTGATCGTAATCTGAATACTTCATTTTTTGATCCAACGGGGGGGGGAGATCCTATTTTGTATATACATTTGTTTCTCAACATCTAATCTCCACGATTATCACATATTTATTAATTTTATTAGGCGTGGCATTTTTTACTTTACTAGAACGAAAAGCTCTTGGGTATTTTCAAATTCGAAAAGGCCCTAATAAACTAGGAATTATTGGTATTCCTCAACCCTTAGCAGACGCCTTAAAACTTTTTATTAAAGAATGAGTTACTCCTACATCTTCTAACTTTCTCCCCTTTATCATAACCCCGACAATTATACTTGTTTTAGCCTTAAGAATATGACAATTGTTCCCCTCTTTAATACTATCAACCCAACTTACACTAGGGATGCTTTTGTTTTTATGCATCTCCTCATTAGCTGTTTATACAACACTTATAGCAGGCTGGTCATCAAACTCTAAATATGCTTTACTTGGAGCTATTCGAGCCATAGCTCAAACAATCTCTTACGAAGTCACTATAACCTTAATTATTATCTTTTATTTATTTTTAACAATAAAAATAGACATTGTAAGAATTCGAATGACAAATATATCTGCTTGAGCACTCACACTTTTTCTACCATTAAGAGCTATATGGTTAGCAGTTATTCTTGCAGAGACAAACCGAGCCCCCTTTGATTTTGCAGAAGGAGAATCAGAATTAGTTTCAGGGTTCAACATCGAATATGGAAGAGCTGGATTTGCCTTTTTATTTATAGCAGAATACAGAAATATCTTAATAATAAGCCTTATAACCTCATGCCTATTAACAAGTACATTAATAATATCCATCCCAGTAGCCATTATCTTCTTGTGAGCCCGAGCAACCTTACCACGCTACCGATATGACCTTCTAATAGCAATAGCCTGAAAATCATTCTTACCTTTAAGGCTAGCTATCCTAATAGCCCTAAGNN
Alasmidonta_arcula_AarcSav015 TACTTTATATTTGTTATTTGCTTTGTGGTCGGGTTTAATTGGGTTGGCTTTAAGACTTTTAATCCGAGCTGAATTAGGGCAACCAGGAAGGTTATTAGGCGATGATCAGTTGTATAATGTGATTGTTACGGCTCATGCTTTTATAATAATTTTTTTTCTGGTGATACCTATGATAATTGGGGGATTTGGTAATTGGCTTATTCCTTTGATAATTGGTGCTCCTGATATGGCTTTTCCTCGGTTGAATAATTTAAGATTTTGACTTCTTGTACCGGCTTTATTTTTATTATTAAGATCTTCATTGGTGGAAAGTGGTGTGGGTACTGGTTGGACAGTATATCCTCCTTTATCTGGGAATGTTGCTCATTCCGGGGCTTCTGTAGATTTAGCTATTTTTTCTTTACATCTTGCTGGTGCTTCATCAATTTTAGGTGCTATTAACTTTATTTCTACTGTTGGGAATATGCGGTCTCCTGGTTTAGTTGCTGAGCGAATTCCTTTATTTGTTTGAGCTGTTACTGTAACAGCCGTGTTATTAGTTGCTGCTTTGCCAGTTTTAACTGGTGCTATTACAATATTGCTTACTGATCGTAATCTGAATACTTCATTTTTTGATCCAACGGGGGGGGGAGATCCTATTTTGTATATACATTTGTTTCTCAACATCTAATCTCCACAATTATCACATATTTATTAATTTTATTAGGCGTGGCATTTTTTACTTTACTAGAACGAAAAGCTCTTGGGTATTTTCAAATTCGAAAAGGCCCTAATAAACTAGGAATTATTGGTATTCCTCAACCCTTAGCAGACGCCTTAAAACTTTTTATTAAAGAATGAGTTACTCCTACATCTTCTAACTTTCTCCCCTTTATCATAACCCCGACAATTATACTTGTTTTAGCCTTAAGAATATGACAATTGTTCCCCTCTTTAATACTATCAACCCAACTTACACTAGGGATGCTTTTGTTTTTATGCATCTCCTCATTAGCTGTTTATACAACACTTATAGCAGGCTGGTCATCAAACTCTAAATATGCTTTACTTGGAGCTATTCGAGCCATAGCTCAAACAATCTCTTACGAAGTCACTATAACCTTAATTATTATCTTTTATTTATTTTTAACAATAAAAATAGACATTGTAAGAATTCGAATGACAAATATATCTGCTTGAGCACTCACACTTTTTCTACCATTAAGAGCTATATGGTTAGCAGTTATTCTTGCAGAGACAAACCGAGCCCCCTTTGATTTTGCAGAAGGAGAATCAGAATTAGTTTCAGGGTTCAACATCGAATATGGAAGAGCTGGATTTGCCTTTTTATTTATAGCAGAATACAGAAATATCTTAATAATAAGCCTTATAACCTCATGCCTATTAACAAGCACATTAATAATATCCATCCCAGTAGCCATTATCTTCTTGTGAGCCCGAGCAACCTTACCACGCTACCGATATGACCTTCTAATAGCAATAGCCTGAAAATCATTCTTACCTTTAAGGCTAGCTATCCTAATAGCCCTAAGGA
Alasmidonta_arcula_AarcSav016 NNNNNNNNNNNNNNNNNNNNNTTTGTGGTCGGGTTTAATTGGGTTGGCTTTAAGACTTTTAATCCGAGCTGAATTAGGGCAACCAGGAAGGTTATTAGGCGATGATCAGTTGTATAATGTGATTGTTACGGCTCATGCTTTTATAATAATTTTTTTTCTGGTAATACCTATGATAATTGGGGGATTTGGTAATTGGCTTATTCCTTTGATAATTGGTGCTCCTGATATGGCTTTTCCTCGGTTGAATAATTTAAGATTTTGACTTCTTGTACCGGCTTTATTTTTATTATTAAGATCTTCATTGGTGGAAAGTGGTGTGGGTACTGGTTGGACAGTATATCCTCCTTTATCTGGGAATGTTGCTCATTCCGGGGCTTCTGTAGATTTAGCTATTTTTTCTTTACATCTTGCTGGTGCTTCATCAATTTTAGGTGCTATTAACTTTATTTCTACTGTTGGGAATATGCGGTCTCCTGGTTTAGTTGCTGAGCGAATTCCTTTATTTGTTTGAGCTGTTACTGTAACAGCCGTGTTATTAGTTGCTGCTTTGCCAGTTTTAGCTGGTGCTATTACAATATTGCTTACTGATCGTAATCTGAATACTTCATTTTTTGATCCAACGGGGGGGGGAGNNNNNNNNNNNNNNNNNNNNNNNNNNCTCAACATCTAATCTCCACGATTATCACATATTTATTAATTTTATTAGGCGTGGCATTTTTTACTTTACTAGAACGAAAAGCTCTTGGGTATTTTCAAATTCGAAAAGGCCCTAATAAACTAGGAATTATTGGTATTCCTCAACCCTTAGCAGACGCCTTAAAACTTTTTATTAAAGAATGAGTTACTCCTACATCTTCTAACTTTCTCCCCTTTATCATAACCCCGACAATTATACTTGTTTTAGCCTTAAGAATATGACAATTGTTCCCCTCTTTAATACTATCAACCCAACTTACACTAGGGATGCTTTTGTTTTTATGCATCTCCTCATTAGCTGTTTATACAACACTTATAGCAGGCTGATCATCAAACTCTAAATATGCTTTACTTGGAGCTATTCGAGCCATAGCTCAAACAATCTCTTACGAAGTCACTATAACCTTAATTATTATCTTTTATTTATTTTTAACAATAAAAATAGACATTGTAAGAATTCGAATGACAAATATATCTGCTTGAGCACTCACACTTTTTCTACCATTAAGAGCTATATGGTTAGCAGTTATTCTTGCAGAGACAAACCGAGCCCCCTTTGATTTTGCAGAAGGAGAATCAGAATTAGTTTCAGGGTTCAACATCGAATATGGAAGAGCTGGATTTGCCTTTTTATTTATAGCAGAATACAGAAATATCTTAATAATAAGCCTTATAACCTCATGCCTATTAACAAGTACATTAATAATATCCATCCCAGTAGCCATTATCTTCTTGTGAGCCCGAGCAACCTTACCACGCTACCGATATGACCTTCTAATAGCAATAGCCTGAAAATCATTCTTACCTTTAAGGCTAGCTATCCTAATAGCCCTAAGAN
Alasmidonta_arcula_AarcSav017 TACTTTATATTTGTTATTTGCTTTGTGGTCGGGTTTAATTGGGTTGGCTTTAAGACTTTTAATCCGAGCTGAATTAGGGCAACCAGGAAGGTTATTAGGCGATGATCAGTTGTATAATGTGATTGTTACGGCTCATGCTTTTATAATAATTTTTTTTCTGGTAATACCTATGATAATTGGGGGATTTGGTAATTGGCTTATTCCTTTGATAATTGGTGCTCCTGATATGGCTTTTCCTCGGTTGAATAATTTAAGATTTTGACTTCTTGTACCGGCTTTATTTTTATTATTAAGATCTTCATTGGTGGAAAGTGGTGTGGGTACTGGTTGGACAGTATATCCTCCTTTATCTGGGAATGTTGCTCATTCCGGGGCTTCTGTAGATTTAGCTATTTTTTCTTTACATCTTGCTGGTGCTTCATCAATTTTAGGTGCTATTAACTTTATTTCTACTGTTGGGAATATGCGGTCTCCTGGTTTAGTTGCTGAGCGAATTCCTTTATTTGTTTGAGCTGTTACTGTAACAGCCGTGTTATTAGTTGCTGCTTTGCCAGTTTTAGCTGGTGCTATTACAATATTGCTTACTGATCGTAATCTGAATACTTCATTTTTTGATCCAACGGGGGGGGGAGATCCTATTTTGTATATACATTTGTTTNTCAACATCTAATCTCCACGATTATCACATATTTATTAATTTTATTAGGCGTGGCATTTTTTACTTTACTAGAACGAAAAGCTCTTGGGTATTTTCAAATTCGAAAAGGCCCTAATAAACTAGGAATTATTGGTATTCCTCAACCCTTAGCAGACGCCTTAAAACTTTTTATTAAAGAATGAGTTACTCCTACATCTTCTAACTTTCTCCCCTTTATCATAACCCCGACAATTATACTTGTTTTAGCCTTAAGAATATGACAATTGTTCCCCTCTTTAATACTATCAACCCAACTTACACTAGGGATGCTTTTGTTTTTATGCATCTCCTCATTAGCTGTTTATACAACACTTATAGCAGGCTGGTCATCAAACTCTAAATATGCTTTACTTGGAGCTATTCGAGCCATAGCTCAAACAATCTCTTACGAAGTCACTATAACCTTAATTATTATCTTTTATTTATTTTTAACAATAAAAATAGACATTGTAAGAATTCGAATGACAAATATATCTGCTTGAGCACTCACACTTTTTCTACCATTAAGAGCTATATGGTTAGCAGTTATTCTTGCAGAGACAAACCGAGCCCCCTTTGATTTTGCAGAAGGAGAATCAGAATTAGTTTCAGGGTTCAACATCGAATATGGAAGAGCTGGATTTGCCTTTTTATTTATAGCAGAATACAGAAATATCTTAATAATAAGCCTTATAACCTCATGCCTATTAACAAGTACATTAATAATATCCATCCCAGTAGCCATTATCTTCTTGTGAGCCCGAGCAACCTTACCACGCTACCGATATGACCTTCTAATAGCAATAGCCTGAAAATCATTCTTACCTTTAAGGCTAGCTATCCTAATAGCCCTAAGAC
Utterbackiana_heardi_AheaApa006 NNNNNNNTATTTATTGCTGGCTTTGTGATCTGGTTTAATTGGGTTATCTCTTAGCCTATTAATCCGGGCTGAGCTAGGTCAGCCCGGAAGTTTATTAGGGGATGATCAGTTATATAACGTGATTGTAACGGCTCATGCTTTTATAATAATTTTTTTTCTCGTAATACCTATAATGATCGGAGGATTTGGTAATTGACTTATTCCTTTAATAATTGGCGCTCCTGATATAGCTTTTCCTCGATTAAATAATTTGAGGTTTTGGCTTCTATTACCGGCTTTGTTTTTGTTATTAAGGTCCTCATTAGTAGAAAGCGGTGTTGGTACTGGGTGAACTGTATATCCTCCTTTATCTAGAAATGTTGCTCACTCTGGAGCTTCGGTAGATTTGGCTATTTTCTCCCTTCACCTTGCTGGTGCTTCATCAATTTTGGGTGCCATTAATTTTATTTCTACTGTTGGCAATATACGATCTCCTGGTTTGGTTGCTGAACGAATTCCATTATTTGTTTGAGCTGTGGCTATTACAGCTGTGTTACTAGTTGCTGCTTTACCTGTTTTAGCTGGTGCTATTACAATATTACTAACTGATCGTAATTTAAACACTTCTTTCTTTGATCCTACAGGGGGCGGAGATCCCATTTTANNNNNNNNNNNNNNNNNNNNNNNNNNNNNNNNNNNNNNNNNNNNNNNNNNNNNNNNNNNNTGAGTGGGGCATTTTTTACTTTATTAGAACGAAAGGCTCTTGGGTTTTTTCAAATCCGGAAAGGCCCTAATAAACTAGGAATTATAGGTATTCCTCAGCCTTTAGCAGATGCCTTAAAACTTTTTGTTAAAGAATGGGTCACCCCTATGTCTTCCAATTTTCTTCCATTTATCTTAACCCCAACCATTATACTCATTTTGGCTTTAAGAATATGACAACTATTCCCCTCTTTCATATTATCAGCTCAAATTACACTTGGAATACTCCTCTTCCTATGTATTTCCTCATTAGCTGTATACACAACACTCATAGCAGGCTGGTCATCAAACTCCAAGTACGCGCTACTTGGGGCAATTCGATCCATGGCTCAAACAATTTCCTATGAAGTAACTATAACCTTAATTATTATTTTTTATCTATTTCTGACAATACAAATAGATATTGTAAGAATCCGTACAACAAACATGTGTATTTGGGCAGCCGCCCTATTTTTTCCATTAATAGTTATGTGGTTAGCAGTTATTTTTGCAGAAACAAACCGAGCCCCTTTTGATTTTGCGGAAGGAGAATCAGAGCTAGTCTCAGGATTTAATATTGAGTATGGAGGAGCAGGATTTGCCTTTCTGTTTATAGCAGAATACAGAAGTAATTTAAATATAAGCCTTATAACATCCTGCCTGTTAACAAGTACGTTANNNNNNNNNNNNNNNNNNNNNNNNNNNNNNNNNNNNNNNNNNNNNNNNNNNNNNNNNNNNNNNNNNNNNNNNNNNNNNNNNNNNNNNNNNNNNNNNNNNNNNNNNNNNNNNNNNNNNNNNNNNNNNNNNNNNNNNN
Utterbackiana_heardi_AheaApa012 NNNNNNNTATTTATTGCTGGCTTTGTGATCTGGTTTAATTGGGTTATCTCTTAGCCTATTAATCCGGGCTGAGCTAGGTCAGCCCGGAAGTTTATTAGGGGATGATCAGTTATATAACGTGATTGTAACGGCTCATGCTTTTATAATAATTTTTTTTCTCGTAATACCTATAATGATCGGAGGATTTGGTAATTGACTTATTCCTTTAATAATTGGCGCTCCTGATATAGCTTTTCCTCGATTAAATAATTTGAGGTTTTGGCTTCTATTACCGGCTTTGTTTTTGTTATTAAGGTCCTCATTAGTAGAAAGCGGTGTTGGTACTGGGTGAACTGTATATCCTCCTTTATCTAGAAATGTTGCTCACTCTGGAGCTTCGGTAGATTTGGCTATTTTCTCCCTTCACCTTGCTGGTGCTTCATCAATTTTGGGTGCCATTAATTTTATTTCTACTGTTGGCAATATACGATCTCCTGGTTTGGTTGCTGAACGAATTCCATTATTTGTTTGAGCTGTGGCTATTACAGCTGTGTTACTAGTTGCTGCTTTACCTGTTTTAGCTGGTGCTATTACAATATTACTAACTGATCGTAATTTAAACACTTCTTTCTTTGATCCTACAGGGGGCGGAGATCCCATTTTATACNNNNNNNNNNNNCTCAACACCTTATTTCCACTCTTATTACGTATTTATTAATTTTGTTGAGTGTGGCATTTTTTACTTTATTAGAACGAAAGGCTCTTGGGTTTTTTCAAATCCGGAAAGGCCCTAATAAACTAGGAATTATAGGTATTCCTCAGCCTTTAGCAGATGCCTTAAAACTTTTTGTTAAAGAATGGGTCACCCCTATGTCTTCCAATTTTCTTCCATTTATCTTAACCCCAACCATTATACTCATTTTGGCTTTAAGAATATGACAACTATTCCCCTCTTTCATATTATCAGCTCAAATTACACTTGGAATACTCCTCTTCCTATGTATTTCCTCATTAGCTGTATACACAACACTCCTAGCAGGCTGGTCATCAAACTCCAAGTACGCGCTACTTGGGGCAATTCGATCCATGGCTCAAACAATTTCCTATGAAGTAACTATAACCTTAATTATTATTTTTTACCTATTTCTGACAATACAAATAGATATTGTAAGAATCCGTACAACAAACATGTGTATTTGGGCAGCCGCCCTATTTTTTCCATTAATAGTTATGTGGTTAGCAGTTATTTTTGCAGAAACAAACCGAGCCCCTTTTGATTTTGCGGAAGGAGAATCAGAGCTAGTCTCAGGATTTAATATTGAGTATGGAGGAGCAGGATTTGCCTTTCTGTTTATAGCAGAATACAGAAGTATTTTAATAATAAGCCTTATAACATCCTGCCTGTTAACAAGTACGTTAATAATATCAATCCCAGTAGCCATTACCTTTTTATGAGCCCGAGCAACCTTACCACGCNNNNNNNNNNNNNNNNNNNNNNNNNNNNNNNNNNNNNNNNNNNNNNNNNNNNNNNNNNNNNNNNNNNNNNNNNNNNNNN
Alasmidonta_uwharriensis__Alas_1 TACTTTATATTTATTGTTTGCTTTGTGGTCAGGTTTAATTGGGTTGGCTTTAAGGCTTTTAATTCGAGCTGAATTGGGGCAACCAGGAAGGTTATTAGGCGATGATCAGTTGTATAATGTGATTGTTACGGCTCATGCTTTTATAATAATTTTTTTTCTGGTGATACCTATAATGATTGGGGGATTTGGTAATTGGCTTATTCCTTTGATAATTGGTGCTCCTGATATGGCTTTCCCTCGGCTAAATAACTTAAGATTTTGACTTCTTGTACCAGCTTTGTTTTTGTTACTAAGGTCTTCATTGGTGGAAAGTGGTGTAGGTACTGGTTGAACAGTATATCCTCCCTTATCCGGGAATGTTGCTCATTCAGGGGCTTCTGTTGATTTAGCTATCTTTTCTTTACATCTTGCCGGTGCTTCATCAATCTTAGGTGCTATTAATTTTATTTCCACTGTTGGAAATATGCGGTCTCCTGGCTTGGTTGCTGAGCGAATTCCTTTATTTGTTTGGGCTGTTACAGTAACAGCTGTGTTGCTGGTTGCTGCTTTGCCAGTTTTGGCTGGTGCTATTACAATGTTGCTTACTGATCGTAATTTGAATACTTCGTTTTTTGACCCTACAGGGGGAGGGGATCCTATTTTGTATATGCATTTGTTTCTCAACACCTAATCTCCACGATTATCACATATTTATTAATTTTATTGGGAGTGGCATTTTTTACTTTACTAGAACGAAAAGCTCTTGGATATTTTCAAATTCGAAAAGGCCCTAATAAGCTAGGGATTATTGGCATTCCTCAACCCTTAGCAGACGCCTTAAAACTTTTTATTAAAGAATGAGTCACTCCTATATCTTCTAACTTTCTCCCCTTTATCATAACTCCGACAGTTATACTTATCTTGGCCTTAAGAATATGACAATTGTTTCCTTCTTTTATACTATCAACCCAACTTACATTAGGAATGCTTCTATTCTTATGTATTTCTTCATTGGCTGTTTACACAACACTTATAGCAGGCTGGTCATCAAACTCTAAATATGCTTTACTTGGAGCTATTCGGGCCATAGCTCAAACAATTTCTTATGAAGTGACTATAACTTTAATTATTATCTTTTATTTATTTTTAACAATACACATAGATATTGTAAGAATCCGGATAACAAATATATCTGTTTGAGCAATCATACTTTTCTTACCATTAAGAGCCATATGATTAGCAGTTATCCTTGCAGAGACAAACCGAGCCCCCTTTGATTTTGCAGAAGGAGAATCAGAATTAGTTTCAGGATTCAACATCGAATATGGAAGAGCTGGATTTGCCTTTTTATTTATAGCGGAGTACAGAAATATTCTAATAATAAGCCTTATAACCTCATGCCTGTTAACAGGCACACTAATAACATCTATCCCAGTGGCCGTTATCTTCTTATGGGCCCGAGCAACCTTACCACGCTACCGATATGATCTTCTAATGGCAATAGCCTGAAAATCATTCCTACCTTTAAGGCTAGCTATTTTAATGGCCCTAACAC
Alasmidonta_uwharriensis_Alas_2 TACTTTATATTTATTGTTTGCTTTGTGGTCAGGTTTAATTGGGTTGGCTTTAAGGCTTTTAATTCGAGCTGAATTGGGGCAACCAGGAAGGTTATTAGGCGATGATCAGTTGTATAATGTGATTGTTACGGCTCATGCTTTTATAATAATTTTTTTTCTGGTGATACCTATAATGATTGGGGGATTTGGTAATTGGCTTATTCCTTTGATAATTGGTGCTCCTGATATGGCTTTCCCTCGGCTAAATAACTTAAGATTTTGACTTCTTGTACCAGCTTTGTTTTTGTTACTAAGGTCTTCATTGGTGGAAAGTGGTGTAGGTACTGGTTGAACAGTATATCCTCCCTTATCCGGGAATGTTGCTCATTCAGGGGCTTCTGTTGATTTAGCTATCTTTTCTTTACATCTTGCCGGTGCTTCATCAATCTTAGGTGCTATTAATTTTATTTCCACTGTTGGAAATATGCGGTCTCCTGGCTTGGTTGCTGAGCGAATTCCTTTATTTGTTTGGGCTGTTACAGTAACAGCTGTGTTGCTGGTTGCTGCTTTGCCAGTTTTGGCTGGTGCTATTACAATGTTGCTTACTGATCGTAATTTGAATACTTCGTTTTTTGACCCTACAGGGGGAGGGGATCCTATTTTGTATATGCATTTGTTTCTCAACACCTAATCTCCACGATTATCACATATTTATTAATTTTATTGGGAGTGGCATTTTTTACTTTACTAGAACGAAAAGCTCTTGGATATTTTCAAATTCGAAAAGGCCCTAATAAGCTAGGGATTATTGGCATTCCTCAACCCTTAGCAGACGCCTTAAAACTTTTTATTAAAGAATGAGTCACTCCTATATCTTCTAACTTTCTCCCCTTTATCATAACTCCGACAGTTATACTTATCTTGGCCTTAAGAATATGACAATTGTTTCCTTCTTTTATACTATCAACCCAACTTACATTAGGAATGCTTCTATTCTTATGTATTTCTTCATTGGCTGTTTACACAACACTTATAGCAGGCTGGTCATCAAACTCTAAATATGCTTTACTTGGAGCTATTCGGGCCATAGCTCAAACAATTTCTTATGAAGTGACTATAACTTTAATTATTATCTTTTATTTATTTTTAACAATACACATAGATATTGTAAGAATCCGGATAACAAATATATCTGTTTGAGCAATCATACTTTTCTTACCATTAAGAGCCATATGATTAGCAGTTATCCTTGCAGAGACAAACCGAGCCCCCTTTGATTTTGCAGAAGGAGAATCAGAATTAGTTTCAGGATTCAACATCGAATATGGAAGAGCTGGATTTGCCTTTTTATTTATAGCGGAGTACAGAAATATTCTAATAATAAGCCTTATAACCTCATGCCTGTTAACAGGCACACTAATAACATCTATCCCAGTGGCCGTTATCTTCTTATGGGCCCGAGCAACCTTACCACGCTACCGATATGATCTTCTAATGGCAATAGCCTGAAAATCATTCCTACCTTTAAGGCTAGCTATTTTAATGGCCCTAACAC
Alasmidonta_uwharriensis_Alas_4 TACTTTATATTTATTGTTTGCTTTGTGGTCAGGTTTAATTGGGTTGGCTTTAAGGCTTTTAATTCGAGCTGAATTGGGGCAACCAGGAAGGTTATTAGGCGATGATCAGTTGTATAATGTGATTGTTACGGCTCATGCTTTTATAATAATTTTTTTTCTGGTGATACCTATAATGATTGGGGGATTTGGTAATTGGCTTATTCCTTTGATAATTGGTGCTCCTGATATGGCTTTCCCTCGGCTAAATAACTTAAGATTTTGACTTCTTGTACCAGCTTTGTTTTTATTACTAAGGTCTTCATTGGTGGAAAGTGGTGTAGGTACTGGTTGAACAGTATATCCTCCCTTATCCGGGAATGTTGCTCATTCAGGGGCTTCTGTGGATTTAGCTATCTTTTCTTTACATCTTGCCGGTGCTTCATCAATCTTAGGTGCTATTAATTTTATTTCCACTGTTGGAAATATGCGGTCTCCTGGCTTGGTTGCTGAGCGAATTCCTTTATTTGTTTGGGCTGTTACAGTAACAGCTGTGTTGCTGGTTGCTGCTTTGCCAGTTTTGGCTGGTGCTATTACAATGTTGCTTACTGATCGTAATTTGAATACTTCGTTTTTTGACCCTACAGGGGGAGGGGATCCTATTTTGTATATGCATTTGTTTCTCAACACCTAATCTCCACGATTATCACATATTTATTAATTTTATTGGGAGTGGCATTTTTTACTTTACTAGAACGAAAAGCTCTTGGATATTTTCAAATTCGAAAAGGCCCTAATAAGCTAGGGATTATTGGCATTCCTCAACCCTTAGCAGACGCCTTAAAACTTTTTATTAAAGAATGAGTCACTCCTATATCTTCTAACTTTCTCCCCTTTATCATAACTCCGACAGTTATACTTATCTTGGCCTTAAGAATATGACAATTGTTTCCTTCTTTTATACTATCAACCCAACTTACATTAGGAATGCTTCTATTTTTATGTATTTCTTCATTGGCTGTTTACACAACACTTATAGCAGGCTGGTCATCAAACTCTAAATATGCTTTACTTGGAGCTATTCGGGCCATAGCTCAAACAATTTCTTATGAAGTGACTATAACTTTAATTATTATCTTTTATTTATTTTTAACAATACACATAGATATTGTAAGAATCCGAATAACAAATATATCTGTTTGAGCAATCATACTTTTCTTACCATTAAGAGCCATATGATTAGCAGTTATCCTTGCAGAGACAAACCGAGCCCCCTTTGATTTTGCAGAAGGAGAATCAGAATTAGTTTCAGGATTCAACATCGAATATGGAAGAGCTGGATTTGCCTTTTTATTTATAGCGGAGTACAGAAATATTCTAATAATAAGCCTTATAACCTCATGCCTGTTAACAGGCACACTAATAACATCTATCCCAGTGGCCATTATCTTCTTATGGGCCCGAGCAACCTTACCACGCTACCGATATGATCTTCTAATGGCAATAGCCTGAAAATCATTCCTACCTTTAAGGCTAGCTATTTTAATGGCCCTAACAC
Alasmidonta_uwharriensis_Alas_5 TACTTTATATTTATTGTTTGCTTTGTGGTCAGGTTTAATTGGGTTGGCTTTAAGGCTTTTAATTCGAGCTGAATTGGGGCAACCAGGAAGGTTATTAGGCGATGATCAGTTGTATAATGTGATTGTTACGGCTCATGCTTTTATAATAATTTTTTTTCTGGTGATACCTATAATGATTGGGGGATTTGGTAATTGGCTTATTCCTTTGATAATTGGTGCTCCTGATATGGCTTTCCCTCGGCTAAATAACTTAAGATTTTGACTTCTTGTACCAGCTTTGTTTTTATTACTAAGGTCTTCATTGGTGGAAAGTGGTGTAGGTACTGGTTGAACAGTATATCCTCCCTTATCCGGGAATGTTGCTCATTCAGGGGCTTCTGTGGATTTAGCTATCTTTTCTTTACATCTTGCCGGTGCTTCATCAATCTTAGGTGCTATTAATTTTATTTCCACTGTTGGAAATATGCGGTCTCCTGGCTTGGTTGCTGAGCGAATTCCTTTATTTGTTTGGGCTGTTACAGTAACAGCTGTGTTGCTGGTTGCTGCTTTGCCAGTTTTGGCTGGTGCTATTACAATGTTGCTTACTGATCGTAATTTGAATACTTCGTTTTTTGACCCTACAGGGGGAGGGGATCCTATTTTGTATATGCATTTGTTTCTCAACACCTAATCTCCACGATTATCACATATTTATTAATTTTATTGGGAGTGGCATTTTTTACTTTACTAGAACGAAAAGCTCTTGGATATTTTCAAATTCGAAAAGGCCCTAATAAGCTAGGGATTATTGGCATTCCTCAACCCTTAGCAGACGCCTTAAAACTTTTTATTAAAGAATGAGTCACTCCTATATCTTCTAACTTTCTCCCCTTTATCATAACTCCGACAGTTATACTTATCTTGGCCTTAAGAATATGACAATTGTTTCCTTCTTTTATACTATCAACCCAACTTACATTAGGAATGCTTCTATTTTTATGTATTTCTTCATTGGCTGTTTACACAACACTTATAGCAGGCTGGTCATCAAACTCTAAATATGCTTTACTTGGAGCTATTCGGGCCATAGCTCAAACAATTTCTTATGAAGTGACTATAACTTTAATTATTATCTTTTATTTATTTTTAACAATACACATAGATATTGTAAGAATCCGAATAACAAATATATCTGTTTGAGCAATCATACTTTTCTTACCATTAAGAGCCATATGATTAGCAGTTATCCTTGCAGAGACAAACCGAGCCCCCTTTGATTTTGCAGAAGGAGAATCAGAATTAGTTTCAGGATTCAACATCGAATATGGAAGAGCTGGATTTGCCTTTTTATTTATAGCGGAGTACAGAAATATTCTAATAATAAGCCTTATAACCTCATGCCTGTTAACAGGCACACTAATAACATCTATCCCAGTGGCCATTATCTTCTTATGGGCCCGAGCAACCTTACCACGCTACCGATATGATCTTCTAATGGCAATAGCCTGAAAATCATTCCTACCTTTAAGGCTAGCTATTTTAATGGCCCTAACAC
Alasmidonta_viridis_Alas_S7 NNNNNNNNNNNNNNNNNNNNNNNNNNNNNNNNNNNNNNNNNNNNNNNNNNNNNNNNNNNNNNNNNNNNNNNNNNNNNNNNNNNNNNNNNNNNNNNNNNNNNNNNNNNNNNNNNNNNNNNNNNNNNNNNNNNNNCATGCTTTTATAATAATTTTTTTCTTAGTAATGCCTATGATAATTGGTGGGTTTGGTAATTGGCTTATTCCTTTAATAATTGGTGCTCCTGATATGGCTTTCCCTCGATTGAATAATTTAAGGTTTTGGCTTCTTGTTCCAGCTTTGTTTTTGCTATTAAGGTCTTCATTAGTGGAGAGGGGTGTAGGTACTGGTTGGACGGTATATCCTCCATTATCGGGTAATGTTGCTCATTCTGGAGCCTCCGTAGATTTAACTATTTTTTCTTTGCACCTTGCTGGTGCTTCTTCAATTTTGGGCGCTATTAATTTCATTNNNNNNNNNNNNNNNNNNNNNNNNNNNNNNNNNNNNNNNNNNNNNNNNNNNNNNNNNNNNNNNNNNNNNNNNNNNNNNNNNNNNNNNNNNNNNNNNNNNNNNNNNNNNNNNNNNNNNNNNNNNNNNNNNNNNNNNNNNNNNNNNNNNNNNNNNNNNNNNNNNNNNNNNNNNNNNNNNNNNNNNNNNNNNNNNNNNNNNNNNNNNNNNNNNCTCATCATCTAATTTCCACTGTTATCACATACTTATTAATTTTATTAGGTGTGGCATTTTTCACTTTACTAGAACGAAAAGCTCTCGGCTACTTCCAGATTCGAAAAGGCCCTAATAAGTTAGGGATTATTGGCATTCCTCAACCCTTAGCAGACGCTTTAAAACTTTTTGTTAAAGAGTGAGTTACACCGACATCTTCCAATTTCCTTCCCTTTATATTGACCCCAACAATTATACTAATCTTAGCCTTAAGAATATGACAACTATTTCCCTCTTTTTTACTATCAACTCAACTCACACTAGGTATGCTCTTATTTTTATGTATTTCCTCGCTAGCTGTTTACACAACACTTATAGCAGGTTGATCATCAAACTCCAAATACGCTTTACTTGGAGCTATTCGAGCTATAGCCCAAACGATTTCATATGAAGTAACCATAACTTTAATTATCATTTTTTACCTATACTTAACAATACAAATAGATATTGTAAGAATTCGCATAATAAACACATCTACTTGAGCGATCACACTATCCTTACCCTTAAGAGCTATATGATTAGCAGTTATTCTTGCAGAGACAAACCGAGCCCCTTTCGACTTTGCAGAAGGAGAATCAGAACTAGTCTCAGGATTTAATATTGAGTATGGAAGGGCTGGATTTGCTTTTTTATTTATAGCAGAGTACAGAAACATTTTAATAATAAGCCTAATAACCTCTTGTTTGCTTACAAGAACACTATTAATATCCATACCCGTGGCTATTGTTTTCCTATGAGCCCGAGCAACATTACCACGCTATCGATATGATTTACTAATGGCCATAGCCTGAAAATCATTTTTACCACTAAGATTAACTGTTCTAATACTTCTAACAC
Alasmidonta_heterodon_haplotype_1 NNNNNNNNNNNNNNNNNNNNNNNNNNNNNNNNNNNNAATTGGGTTGGCTTTAAGACTTTTAATCCGAGCTGAGTTAGGGCAACCTGGAAGGTTGTTAGGAGATGACCAGTTATACAATGTGATTGTTACAGCTCATGCTTTTATAATAATTTTTTTTTTAGTAATACCTATGATAATTGGTGGTTTTGGTAATTGGCTTATTCCTTTAATAATTGGCGCTCCTGATATGGCTTTTCCTCGACTAAATAATTTAAGTTTTTGGCTTCTTGTACCAGCTTTGTTTTTGTTATTAAGTTCTTCGTTGGTTGAAAGGGGTGTGGGGACTGGGTGAACAGTGTATCCTCCTTTATCTGGAAATGTTGCTCATTCCGGGGCTTCGGTTGATTTAGCTATTTTTTCTTTACATCTTGCTGGTGCTTCTTCAATTTTAGGCGCTATTAATTTTATTTCTACTGTTGGAAATATGCGGTCTCCTGGTTTGGTAGCTGAGCGAATTCCTTTATTTGTTTGAGCTGTTACGGTAACAGCTATGTTGTTAGTTGCTGCTTTACCTGTTTTAGCTGGTGCCATTACTATACTTCTTACTGATCGTAATTTAAATACTTCGTTTTTTGACCCNNNNNNNNNNNNNNNNNNNNNNNNNNNNNNNNNNNNNNNNNNNNNNNNNNNNNNNNNNNNNNNNNNNNNNNNNNNNNNNNNNNNNNNNNNNNNNNNNNNNNNNNNNNNNNNNNNNNNNNNNNNNNNNNNNNNNNNNNNNNNNNNNNNNNNNNNNNNNNNNNNNNNNNNNNNNNNNNNNNNNNNNNNNNNNNNNNNNNNNNNNNNNNNNNNNNNNNNNNNNNNNNNNNNNNNNNNNNNNNNNNNNNNNNNNNNNNNNNNNNNNNNNNNNNNNNNNNNNNNNNNNNNNNNNNNNNNNNNNNNNNNNNNNNNNNNNNNNNNNNNNNNNNNNNNNNNNNNNNNNNNNNNNNNNNNNNNNNNNNNNNNNNNNNNNNNNNNNNNNNNNNNNNNNNNNNNNNNNNNNNNNNNNNNNNNNNNNNNNNNNNNNNNNNNNNNNNNNNNNNNNNNNNNNNNNNNNNNNNNNNNNNNNNNNNNNNNNNNNNNNNNNNNNNNNNNNNNNNNNNNNNNNNNNNNNNNNNNNNNNNNNNNNNNNNNNNNNNNNNNNNNNNNNNNNNNNNNNNNNNNNNNNNNNNNNNNNNNNNNNNNNNNNNNNNNNNNNNNNNNNNNNNNNNNNNNNNNNNNNNNNNNNNNNNNNNNNNNNNNNNNNNNNNNNNNNNNNNNNNNNNNNNNNNNNNNNNNNNNNNNNNNNNNNNNNNNNNNNNNNNNNNNNNNNNNNNNNNNNNNNNNNNNNNNNNNNNNNNNNNNNNNNNNNNNNNNNNNNNNNNNNNNNNNNNNNNNNNNNNNNNNNNNNNNNNNNNNNNNNNNNNNNNNNNNNNNNNNNNNNNNNNNNNNNNNNNNNNNNNNNNNNNNNNNNNNNNNNNNNNNNNNNNNNNNNNNNNNNNNNNNNNNNNNNNNNNNNNNNNNNNNNNNNNNNNNNNNN
Alasmidonta_heterodon_haplotype_2 NNNNNNNNNNNNNNNNNNNNNNNNNNNNNNNNNNNNAATTGGGTTGGCTTTAAGACTTTTAATCCGAGCTGAGTTAGGGCAACCTGGAAGGTTGTTAGGAGATGACCAGTTATACAATGTGATTGTTACAGCTCATGCTTTTATAATAATTTTTTTTTTAGTAATACCTATGATAATTGGTGGTTTTGGTAATTGGCTTATTCCTTTAATAATTGGCGCTCCTGATATGGCTTTTCCTCGACTAAATAATTTAAGTTTTTGGCTTCTTGTACCAGCTTTGTTTTTGTTATTAAGTTCTTCGTTGGTTGAAAGGGGTGTGGGGACTGGGTGAACAGTGTATCCTCCTTTATCTGGAAATGTTGCTCATTCCGGGGCTTCGGTTGATTTAGCTATTTTTTCTTTACATCTTGCTGGTGCTTCTTCAATTTTAGGTGCTATTAATTTTATTTCTACTGTTGGAAATATGCGGTCTCCTGGTTTGGTAGCTGAGCGAATTCCTTTATTTGTTTGAGCTGTTACGGTAACAGCTATTTTGTTAGTTGCTGCTTTACCTGTTTTAGCTGGTGCCATTACTATACTTCTTACTGATCGTAATTTAAATACTTCGTTTTTTGACCCNNNNNNNNNNNNNNNNNNNNNNNNNNNNNNNNNNNNNNNNNNNNNNNNNNNNNNNNNNNNNNNNNNNNNNNNNNNNNNNNNNNNNNNNNNNNNNNNNNNNNNNNNNNNNNNNNNNNNNNNNNNNNNNNNNNNNNNNNNNNNNNNNNNNNNNNNNNNNNNNNNNNNNNNNNNNNNNNNNNNNNNNNNNNNNNNNNNNNNNNNNNNNNNNNNNNNNNNNNNNNNNNNNNNNNNNNNNNNNNNNNNNNNNNNNNNNNNNNNNNNNNNNNNNNNNNNNNNNNNNNNNNNNNNNNNNNNNNNNNNNNNNNNNNNNNNNNNNNNNNNNNNNNNNNNNNNNNNNNNNNNNNNNNNNNNNNNNNNNNNNNNNNNNNNNNNNNNNNNNNNNNNNNNNNNNNNNNNNNNNNNNNNNNNNNNNNNNNNNNNNNNNNNNNNNNNNNNNNNNNNNNNNNNNNNNNNNNNNNNNNNNNNNNNNNNNNNNNNNNNNNNNNNNNNNNNNNNNNNNNNNNNNNNNNNNNNNNNNNNNNNNNNNNNNNNNNNNNNNNNNNNNNNNNNNNNNNNNNNNNNNNNNNNNNNNNNNNNNNNNNNNNNNNNNNNNNNNNNNNNNNNNNNNNNNNNNNNNNNNNNNNNNNNNNNNNNNNNNNNNNNNNNNNNNNNNNNNNNNNNNNNNNNNNNNNNNNNNNNNNNNNNNNNNNNNNNNNNNNNNNNNNNNNNNNNNNNNNNNNNNNNNNNNNNNNNNNNNNNNNNNNNNNNNNNNNNNNNNNNNNNNNNNNNNNNNNNNNNNNNNNNNNNNNNNNNNNNNNNNNNNNNNNNNNNNNNNNNNNNNNNNNNNNNNNNNNNNNNNNNNNNNNNNNNNNNNNNNNNNNNNNNNNNNNNNNNNNNNNNNNNNNNNNNNNNNNNNNNNNNNNNNNNNNNNNNNNNN
Alasmidonta_heterodon_haplotype_3 NNNNNNNNNNNNNNNNNNNNNNNNNNNNNNNNNNNNNATTGGGTTGGCTTTAAGACTTTTAATCCGAGCTGAGTTAGGGCAACCTGGGAGGTTGTTAGGAGATGACCAGTTATACAATGTGATTGTTACAGCTCATGCTTTTATAATAATTTTTTTTTTAGTAATACCTATGATAATTGGTGGTTTTGGTAATTGGCTTATTCCTTTAATAATTGGCGCTCCTGATATGGCTTTTCCTCGACTAAATAATTTAAGTTTTTGGCTTCTTGTACCAGCTTTGTTTTTGTTATTAAGTTCTTCGTTGGTTGAAAGGGGTGTGGGGACTGGGTGAACAGTGTATCCTCCTTTATCTGGAAATGTTGCTCATTCCGGGGCTTCGGTTGATTTAGCTATTTTTTCTTTACATCTTGCTGGTGCTTCTTCAATTTTAGGTGCTATTAATTTTATTTCTACTGTTGGAAATATGCGGTCTCCTGGTTTGGTAGCTGAGCGAATTCCTTTATTTGTTTGAGCTGTTACGGTAACAGCTGTGTTGTTAGTTGCTGCTTTACCTGTTTTAGCTGGTGCCATTACTATACTTCTTACTGATCGTAATTTAAATACTTCGTTTTTTGACCCNNNNNNNNNNNNNNNNNNNNNNNNNNNNNNNNNNNNNNNNNNNNNNNNNNNNNNNNNNNNNNNNNNNNNNNNNNNNNNNNNNNNNNNNNNNNNNNNNNNNNNNNNNNNNNNNNNNNNNNNNNNNNNNNNNNNNNNNNNNNNNNNNNNNNNNNNNNNNNNNNNNNNNNNNNNNNNNNNNNNNNNNNNNNNNNNNNNNNNNNNNNNNNNNNNNNNNNNNNNNNNNNNNNNNNNNNNNNNNNNNNNNNNNNNNNNNNNNNNNNNNNNNNNNNNNNNNNNNNNNNNNNNNNNNNNNNNNNNNNNNNNNNNNNNNNNNNNNNNNNNNNNNNNNNNNNNNNNNNNNNNNNNNNNNNNNNNNNNNNNNNNNNNNNNNNNNNNNNNNNNNNNNNNNNNNNNNNNNNNNNNNNNNNNNNNNNNNNNNNNNNNNNNNNNNNNNNNNNNNNNNNNNNNNNNNNNNNNNNNNNNNNNNNNNNNNNNNNNNNNNNNNNNNNNNNNNNNNNNNNNNNNNNNNNNNNNNNNNNNNNNNNNNNNNNNNNNNNNNNNNNNNNNNNNNNNNNNNNNNNNNNNNNNNNNNNNNNNNNNNNNNNNNNNNNNNNNNNNNNNNNNNNNNNNNNNNNNNNNNNNNNNNNNNNNNNNNNNNNNNNNNNNNNNNNNNNNNNNNNNNNNNNNNNNNNNNNNNNNNNNNNNNNNNNNNNNNNNNNNNNNNNNNNNNNNNNNNNNNNNNNNNNNNNNNNNNNNNNNNNNNNNNNNNNNNNNNNNNNNNNNNNNNNNNNNNNNNNNNNNNNNNNNNNNNNNNNNNNNNNNNNNNNNNNNNNNNNNNNNNNNNNNNNNNNNNNNNNNNNNNNNNNNNNNNNNNNNNNNNNNNNNNNNNNNNNNNNNNNNNNNNNNNNNNNNNNNNNNNNNNNNNNNNNNNNNNNNN
Alasmidonta_heterodon_haplotype_4 NNNNNNNNNNNNNNNNNNNNNNNNNNNNNNNNNNNNAATTGGGTTGGCTTTAAGACTTTTAATCCGAGCTGAGTTAGGGCAACCTGGGAGGTTGTTAGGAGATGACCAGTTATACAATGTAATTGTTACAGCTCATGCTTTTATAATAATTTTTTTTTTGGTAATGCCTATGATAATTGGTGGTTTTGGTAATTGGCTTATTCCTTTAATAATTGGCGCTCCTGATATGGCTTTTCCTCGACTAAATAATTTAAGTTTTTGGCTTCTTGTACCAGCTTTGTTTTTGTTATTAAGTTCTTCGTTGGTTGAAAGGGGTGTGGGGACTGGGTGAACAGTGTATCCTCCTTTATCTGGAAATGTTGCTCATTCCGGGGCTTCGGTTGATTTAGCTATTTTTTCTTTACATCTTGCTGGTGCTTCTTCAATTTTAGGTGCTATTAATTTTATTTCTACTGTTGGAAATATGCGGTCTCCTGGTTTGGTAGCTGAGCGAATTCCTTTATTTGTTTGAGCTGTTACGGTAACAGCTGTGTTGTTAGTTGCTGCTTTACCTGTTTTAGCTGGTGCCATTACTATACTTCTTACTGATCGTAATTTAAATACTTCGTTTTTTGACCCNNNNNNNNNNNNNNNNNNNNNNNNNNNNNNNNNNNNNNNNNNNNNNNNNNNNNNNNNNNNNNNNNNNNNNNNNNNNNNNNNNNNNNNNNNNNNNNNNNNNNNNNNNNNNNNNNNNNNNNNNNNNNNNNNNNNNNNNNNNNNNNNNNNNNNNNNNNNNNNNNNNNNNNNNNNNNNNNNNNNNNNNNNNNNNNNNNNNNNNNNNNNNNNNNNNNNNNNNNNNNNNNNNNNNNNNNNNNNNNNNNNNNNNNNNNNNNNNNNNNNNNNNNNNNNNNNNNNNNNNNNNNNNNNNNNNNNNNNNNNNNNNNNNNNNNNNNNNNNNNNNNNNNNNNNNNNNNNNNNNNNNNNNNNNNNNNNNNNNNNNNNNNNNNNNNNNNNNNNNNNNNNNNNNNNNNNNNNNNNNNNNNNNNNNNNNNNNNNNNNNNNNNNNNNNNNNNNNNNNNNNNNNNNNNNNNNNNNNNNNNNNNNNNNNNNNNNNNNNNNNNNNNNNNNNNNNNNNNNNNNNNNNNNNNNNNNNNNNNNNNNNNNNNNNNNNNNNNNNNNNNNNNNNNNNNNNNNNNNNNNNNNNNNNNNNNNNNNNNNNNNNNNNNNNNNNNNNNNNNNNNNNNNNNNNNNNNNNNNNNNNNNNNNNNNNNNNNNNNNNNNNNNNNNNNNNNNNNNNNNNNNNNNNNNNNNNNNNNNNNNNNNNNNNNNNNNNNNNNNNNNNNNNNNNNNNNNNNNNNNNNNNNNNNNNNNNNNNNNNNNNNNNNNNNNNNNNNNNNNNNNNNNNNNNNNNNNNNNNNNNNNNNNNNNNNNNNNNNNNNNNNNNNNNNNNNNNNNNNNNNNNNNNNNNNNNNNNNNNNNNNNNNNNNNNNNNNNNNNNNNNNNNNNNNNNNNNNNNNNNNNNNNNNNNNNNNNNNNNNNNNNNNNNNNNNNNNNN
Alasmidonta_heterodon_NC_037431 TACTTTGTATTTATTATTAGCTTTGTGGTCTGGTTTAATTGGGTTGGCTTTAAGACTTTTAATCCGAGCTGAGTTAGGGCAACCTGGAAGGTTGTTAGGAGATGACCAGTTATACAATGTGATTGTTACAGCTCATGCTTTTATAATAATTTTTTTTTTAGTAATACCTATGATAATTGGTGGTTTTGGTAATTGGCTTATTCCTTTAATAATTGGCGCTCCTGATATGGCTTTTCCTCGACTAAATAATTTAAGTTTTTGGCTTCTTGTACCAGCTTTGTTTTTGTTATTAAGTTCTTCGTTGGTTGAAAGGGGTGTGGGGACTGGGTGAACAGTGTATCCTCCTTTATCTGGAAATGTTGCTCATTCCGGGGCTTCGGTTGATTTAGCTATTTTTTCTTTACATCTTGCTGGTGCTTCTTCAATTTTAGGTGCTATTAATTTTATTTCTACTGTTGGAAATATGCGGTCTCCTGGTTTGGTAGCTGAGCGAATTCCTTTATTTGTTTGAGCTGTTACGGTAACAGCTATTTTGTTAGTTGCTGCTTTACCTGTTTTAGCTGGTGCCATTACTATACTTCTTACTGATCGTAATTTAAATACTTCGTTTTTTGACCCTACGGGAGGAGGTGATCCTATTTTGTATATGCATTTGTTTCTCAACATCTAATCTCCACTCTTATTACGTACTTACTAATTTTATTAGGTGTAGCATTTTTTACTTTATTAGAGCGAAAAGCTCTTGGGTATTTTCAAATTCGAAAAGGCCCTAATAAATTAGGAATTATTGGCATCCCTCAACCCTTAGCAGATGCTCTAAAACTTTTTGTAAAAGAATGAAGTACTCCTACATCTTCCAATTTTTTTCCCTTTATTATAACTCCAACAATTATACTTATTTTGGCTTTAAGAATATGACAACTATTCCCTTCTTTTATGCTATCAACCCAACTTAGACTAGGCATACTTTTGTTTTTATGCATTTCTTCATTAGCTGTTTATACTACACTTATAGCAGGCTGATCATCAAATTCTAAATATGCCTTACTTGGAGCTATTCGAGCTATAGCTCAAACAATTTCTTATGAAGTAACCATAACCTTAATTATTATCTTCTATTTGTTCTTAACAAGACATATAGACATTGTAAGAATCCGCATGACAAATACATCTACTTGAACAGCCATATTATTTTTACCCTTAAGGATTATATGATTAGTAGTTATTCTCGCAGAAACAAACCGAGCTCCTTTTGACTTCGCAGAGGGGGAATCAGAGTTAGTCTCTGGGTTCAATATTGAGTACGGAAGAGCTGGGTTTGCCTTTTTATTTATAGCAGAATATAGGAATATCTTAATAATAAGTCTTATTACCTCATGCTTACTAACAAGCACACTAATAATATCCATCCCAATAGCTATTATTTTTCTATGGGCTCGAGCAACCTTACCACGCTACCGATATGATCTTCTAATAGCAATAGCCTGAAAATCATTTCTACCTTTAAGATTGGCCATTTTAATGGCCCTAACAC
Alasmidonta_marginata_isolate_H2921 NNNNNNNNNNNNNNNNNNNNNNNNNNNNNNNNNNNNNNNNNNNNNNNNNNNNNNNNNNNNNNNNNNNNNNNNNNNNNNNNNNNNNNNNNNNNNATTGGGTGATGATCAGTTGTATAATGTCATTGTTACGGCTCATGCTTTTATAATAATTTTTTTTTTGGTAATACCTATAATAATAGGTGGGTTTGGTAATTGACTTATTCCTTTGATGATTGGTGCTCCGGATAGGGCTTTTCCTCGGTTAAATAATTTAAGATTTTGACTTCTTGTACCAACTTTGTTTTTGTTGTTAAGGTCTTCACTGGTGGAGAGTGGTGTAGGTACTGGTTGAACAGTATATCCCCCTTTATCAGGAAATGTTGCTCATTCTGGAGCTTCTGTGGATTTGGCAATTATTTCTTTGCACCTTGCTGGGGCTTCATCAATTTTAGGTGCTATTAACTTTATCTCTACTGTTGGAAATATGCGATCTCCTGGTGTAATTGCTGAGCGAATTCCTTTATATGTTTGGGCTGTAACTGTGACAACCGTGATATCGGTTGCTGCTTTGCCNNNTTTAGCTGGTGCTATTACAATGTTACTCACTGATCGTAATTTCAATACTTNNNNNNNNNNNNNNNNNNNNNNNNNNNNNNNNNNNNNNNNNNNNNNNNNNNNNNNNNNNNNNNNNNNNNNNNNNNNNNNNNNNNNNNNNNNNNNNNNNNNNNNNNNNNNNNNNNNNNNNNNNNNNNNNNNNNNNNNNNNNNNNNNNNNNNNNNNCGAAAAGGCCCTAATAAACTAGGAATTATTGGCATTCCTCAACCCTTAGCAGATGCCCTAAAACTTTTTATTAAAGAATGAGTCACCCCAACATCTTCTAACTTGCTCCCCTTTATTATAACCCCAACAATTATACTTATTTTGGCCCTAAGAATATGACAATTGTTCCCTTCTTTTATGTTATCAACCCAACTCACACTAGGAATGCTTCTATTCTTATGCATTTCTTCATTAGCTGTTTACACAACACTTATAGCAGGCTGGTCATCAAACTCTAAATATGCCCTTCTGGGGGCAATTCGAGCCATAGCTCAAACAATTTCTTATGAAGTAACTATAACTTTAATTATTATCTTTTATCTATTTTTAACAATACAAATAGATATTGTGAGAATTCGAATAATAAGTATATCTGCTTGAGCAATCACACTTTTCTTACCATTAAGAGCCATATGATTAGCAGTTATTCTTGCAGAGACAAATCGAGCCCCCTTTGATTTTGCAGAAGGAGAATCAGAATTAGTTTCAGGATTCAACATCGAATACGGAAGAGCCGGATTTGCCTTTTTATTTATAGCGGAATACAGAAATATTTTAATAATAAGCCTTATAACCTCATGNNNNNNNNNNNNNNNNNNNNNNNNNNNNNNNNNNNNNNNNNNNNNNNNNNNNNNNNNNNNNNNNNNNNNNNNNNNNNNNNNNNNNNNNNNNNNNNNNNNNNNNNNNNNNNNNNNNNNNNNNNNNNNNNNNNNNNNNNNNNNNNNNNNNNNNNNNN
Alasmidonta_triangulata NNNNNNNTATTTATTATTTGCTTTGTGGTCGGGTTTAATTGGATTGGCTTTAAGGCTTTTAATTCGAGCTGAATTAGGGCAACCAGGGAGGTTATTAGGCGATGACCAGTTGTATAATGTGATTGTTACGGCTCATGCTTTTATAATAATTTTTTTTTTAGTAATACCTATGATAATTGGGGGATTTGGTAATTGGCTTATTCCTTTGATAATTGGTGCTCCTGATATGGCTTTTCCTCGGTTAAATAATTTAAGATTTTGACTTCTTGTGCCAGCTTTATTTTTATTATTAAGATCTTCATTGGTGGAAAGTGGTGTAGGTACTGGTTGGACAGTATATCCTCCTTTGTCTGGGAATGTTGCTCATTCCGGGGCTTCTGTAGATTTAGCTATTTTTTCTTTACATCTTGCTGGTGCTTCATCAATTTTAGGTGCTATTAACTTTATTTCTACTGTTGGGAATATGCGGTCCCCTGGTTTGGTTGCTGAGCGAATTCCTTTGTTTGTTTGGGCTGTTACTGTAACAGCCGTGTTATTGGTTGCTGCTTTGCCAGTTTTAGCTGGTGCTATTACAATATTGCTTACGGATCGGAATCTGAATACTTCATTTTTTNNNNNNNNNNNNNNNNNNNNNNNNNNNNNNNNNNNNNNNNNNNNNCTCAACATCTAATCTCTACTATTATCACATATTTATTAATTTTATTAGGGGTGGCATTTTTTACTTTACTAGAACGAAAAGCTCTTGGATATTTTCAAATTCGAAAAGGCCCTAATAAATTAGGAATTATTGGTATTCCTCAACCCTTAGCAGACGCCTTAAAACTTTTTATTAAAGAATGAGTTACCCCTACATCTTCTAACTTTCTCCCATTTATTATAACCCCGACAATTATACTTATTTTAGCCTTAAGAATATGACAATTGTTCCCCTCTTTAATATTATCAACCCAACTTACACTAGGGATGCTTTTGTTTTTATGCATTTCCTCATTAGCTGTTTATACAACACTTATAGCAGGCTGGTCATCAAACTCTAAATATGCTTTACTTGGAGCGATTCGAGCCATAGCTCAAACAATCTCTTACGAAGTTACTATAACCTTAATTATTATCTTTTATTTATTTTTAACAATAAAAATAGACATTGTAAGAATTCGAATGACAAATATATCTGCTTGAGCACTCACACTTTTTCTACCATTAAGAGCTATATGATTAGCAGTTATTCTTGCAGAGACAAACCGAGCCCCCTTTGATTTTGCAGAAGGAGAATCAGAACTAGTTTCAGGGTTCAACATCGAATATGGAAGAGCTGGATTTGCCTTTTTATTTATAGCAGAATACAGAAATATTTTAATAATAAGACTTATAACCTCATGCCTATTAACAAGTACATTAATAATATCCATCCCAGTAGCTATTATCTTCTTGTGAGCCCGAGCAACCTTACCACGTNNNNNNNNNNNNNNNNNNNNNNNNNNNNNNNNNNNNNNNNNNNNNNNNNNNNNNNNNNNNNNNNNNNNNNNNNNNNNNN
Alasmidonta_undulata_isolate_H2938 NNNNNNNNNNNNNNNNNNNNNNNNNNNNNNNNNNNNNNNNNNNNNNNNNNNNNNNNNNNNNNNNNNNNNNNNNNNNNNNNNNNNNNNNNNNNNATTAGGCGATGATCAGTTGTATAATGTGATTGTTACGACTCATGCTTTTATAATAATTTTTTTTCTGGTAATACCTATGATAATTGGGGGATTTGGTAATTGGCTTATTCCCTTGATAATTGGTGCTCCTGATATGGCTTTTCCTCGGTTAAATAACTTGAGATTTTGACTTCTTGTACCAGCTTTATTTTTACTATTAAGATCTTCATTGGTGGAAAGTGGTGTAGGTACTGGTTGGACAGTATATCCTCCTTTATCTGGGAATGTTGCTCATTCCGGGGCTTCTGTAGATTTAGCTATTTTTTCTTTACATCTTGCTGGTGCTTCGTCAATTTTAGGTGCTATTAACTTTATTTCTACTGTTGGGAATATGCGGTCTCCTGGTTTGGTTGCTGAGCGAATTCCTTTATTTGTTTGGGCTGTTACAGTAACAGCCGTGTTATTGGTTGCTGCTTTGCCGNTTTTAGCTGGTGCTATTACAATATTGCTTACTGATCGTAATCTGAATACTTNNNNNNNNNNNNNNNNNNNNNNNNNNNNNNNNNNNNNNNNNNNNNNNNNNNNNNNNNNNNNNNNNNNNNNNNNNNNNNNNNNNNNNNNNNNNNNNNNNNNNNNNNNNNNNNNNNNNNNNNNNNNNNNNNNNNNNNNNNNNNNNNNNNNNNNNNNCGAAAAGGCCCTAATAAACTAGGAATTATTGGTATTCCTCAACCCTTAGCAGACGCCTTAAAACTTTTTATTAAAGAAAGAATTACTCCCACATCTTCTAACTTTCTCCCATTTATCATAACCCCGACAATTATACTTATTTTAGCCTTAAGAATATGACAATTGTTCCCCTCTTTAATACTATCAACCCAACTTACACTAGGGATGCTTTTGTTTTTATGCATTTCCTCATTAGCTGTTTATACAACACTTATAGCAGGCTGGTCATCAAACTCTAAATATGCTTTACTTGGGGCCATTCGAGCCATAGCTCAAACAATCTCTTATGAAGTAACCATAACCTTAATTATTATCTTTTATTTATTTTTAACAATACAAATAGACATTGTAAGAATTCGAATGACAAATATATCTGCTTGAGCACTCACACTTTTTCTACCATTGAGAGCTATATGGTTAGCAGTTATTCTTGCAGAAACAAACCGAGCCCCCTTTGATTTTGCAGAAGGAGAATCAGAATTAGTTTCAGGGTTCAACATCGAGTATGGAAGAGCTGGATTTGCCTTTTTATTTATAGCGGAATACAGAAATATTTTAATAATAAGCCTTATAACCTCATGNNNNNNNNNNNNNNNNNNNNNNNNNNNNNNNNNNNNNNNNNNNNNNNNNNNNNNNNNNNNNNNNNNNNNNNNNNNNNNNNNNNNNNNNNNNNNNNNNNNNNNNNNNNNNNNNNNNNNNNNNNNNNNNNNNNNNNNNNNNNNNNNNNNNNNNNNNN
Alasmidonta_undulata_isolate_H2939 NNNNNNNNNNNNNNNNNNNNNNNNNNNNNNNNNNNNNNNNNNNNNNNNNNNNNNNNNNNNNNNNNNNNNNNNNNNNNNNNNNNNNNNNNNNNNATTAGGCGATGATCAGTTGTATAATGTGATTGTTACGACTCATGCTTTTATAATAATTTTTTTTCTGGTAATACCTATGATAATTGGGGGATTTGGTAATTGGCTTATTCCCTTGATAATTGGTGCTCCTGATATGGCTTTTCCTCGGTTAAATAACTTGAGATTTTGACTTCTTGTACCAGCTTTATTTTTACTATTAAGATCTTCATTGGTGGAAAGTGGTGTAGGTACTGGTTGGACAGTATATCCTCCTTTATCTGGGAATGTTGCTCATTCCGGGGCTTCTGTAGATTTAGCTATTTTTTCTTTACATCTTGCTGGTGCTTCGTCAATTTTAGGTGCTATTAACTTTATTTCTACTGTTGGGAATATGCGGTCTCCTGGTTTGGTTGCTGAGCGAATTCCTTTATTTGTTTGGGCTGTTACAGTAACAGCCGTGTTATTGGTTGCTGCTTTGCCGNTTTTAGCTGGTGCTATTACAATATTGCTTACTGATCGTAATCTGAATACTTNNNNNNNNNNNNNNNNNNNNNNNNNNNNNNNNNNNNNNNNNNNNNNNNNNNNNNNNNNNNNNNNNNNNNNNNNNNNNNNNNNNNNNNNNNNNNNNNNNNNNNNNNNNNNNNNNNNNNNNNNNNNNNNNNNNNNNNNNNNNNNNNNNNNNNNNNNCGAAAAGGCCCTAATAAACTAGGAATTATTGGTATTCCTCAACCCTTAGCAGACGCCTTAAAACTTTTTATTAAAGAATGAATTACTCCCACATCTTCTAACTTTCTCCCATTTATCATAACCCCGACAATTATACTTATTTTAGCCTTAAGAATATGACAATTGTTCCCCTCTTTAATACTATCAACCCAACTTACACTAGGGATGCTTTTGTTTTTATGCATTTCCTCATTAGCTGTTTATACAACACTTATAGCAGGCTGGTCATCAAACTCTAAATATGCTTTACTTGGGGCCATTCGAGCCATAGCTCAAACAATCTCTTATGAAGTAACCATAACCTTAATTATTATCTTTTATTTATTTTTAACAATACAAATAGACATTGTAAGAATTCGAATGACAAATATATCTGCTTGAGCACTCACACTTTTTCTACCATTGAGAGCTATATGGTTAGCAGTTATTCTTGCAGAAACAAACCGAGCCCCCTTTGATTTTGCAGAAGGAGAATCAGAATTAGTTTCAGGGTTCAACATCGAGTATGGAAGAGCTGGATTTGCCTTTTTATTTATAGCGGAATACAGAAATATTTTAATAATAAGCCTTATAACCTCATGNNNNNNNNNNNNNNNNNNNNNNNNNNNNNNNNNNNNNNNNNNNNNNNNNNNNNNNNNNNNNNNNNNNNNNNNNNNNNNNNNNNNNNNNNNNNNNNNNNNNNNNNNNNNNNNNNNNNNNNNNNNNNNNNNNNNNNNNNNNNNNNNNNNNNNNNNNN
Alasmidonta_undulata_isolate_H2940 NNNNNNNNNNNNNNNNNNNNNNNNNNNNNNNNNNNNNNNNNNNNNNNNNNNNNNNNNNNNNNNNNNNNNNNNNNNNNNNNNNNNNNNNNNNNNATTAGGCGATGATCAGTTGTATAATGTGATTGTTACGGCTCATGCTTTTATAATAATTTTTTTTCTGGTAATACCTATGATAATTGGGGGATTTGGTAATTGGCTTATTCCCTTGATAATTGGTGCTCCTGATATGGCTTTTCCTCGGTTAAATAACTTGAGATTTTGACTTCTTGTACCAGCTTTATTTTTACTATTAAGATCTTCATTGGTGGAAAGTGGTGTAGGTACTGGTTGGACAGTATATCCTCCTTTATCTGGGAATGTTGCTCATTCCGGGGCTTCTGTAGATTTAGCTATTTTTTCTTTACATCTTGCTGGTGCTTCGTCAATTTTAGGTGCTATTAACTTTATTTCTACTGTTGGGAATATGCGGTCTCCTGGTTTGGTTGCTGAGCGAATTCCTTTATTTGTTTGGGCTGTTACAGTAACAGCCGTGTTATTGGTTGCTGCTTTGCCGNTTTTAGCTGGTGCTATTACAATATTGCTTACTGATCGTAACCTGAATACTTNNNNNNNNNNNNNNNNNNNNNNNNNNNNNNNNNNNNNNNNNNNNNNNNNNNNNNNNNNNNNNNNNNNNNNNNNNNNNNNNNNNNNNNNNNNNNNNNNNNNNNNNNNNNNNNNNNNNNNNNNNNNNNNNNNNNNNNNNNNNNNNNNNNNNNNNNNCGAAAAGGCCCTAATAAACTAGGAATTATTGGTATTCCTCAACCCTTAGCAGACGCCTTAAAACTTTTTATTAAAGAATGAATTACTCCCACATCTTCTAACTTTCTCCCATTTATCATAACCCCGACAATTATGCTTATTTTAGCCTTAAGAATATGACAATTGTTCCCCTCTTTAATACTATCAACCCAACTTACACTAGGGATGCTTTTGTTTTTATGCATTTCCTCATTAGCTGTTTATACAACACTTATAGCAGGCTGGTCATCAAACTCTAAATATGCTTTACTTGGGGCCATTCGAGCCATAGCTCAAACAATCTCTTATGAAGTAACCATAACCTTAATTATTATCTTTTATTTATTTTTAACAATACAAATAGACATTGTAAGAATTCGAATGACAAATATATCTGCTTGAGCACTCACACTTTTTCTACCATTGAGAGCTATATGGTTAGCAGTTATTCTTGCAGAAACAAACCGAGCCCCCTTTGATTTTGCAGAAGGAGAATCAGAATTAGTTTCAGGGTTCAACATCGAGTATGGAAGAGCTGGATTTGCCTTTTTATTTATAGCGGAATACAGAAATATTTTAATAATAAGCCTTATAACCTCATGNNNNNNNNNNNNNNNNNNNNNNNNNNNNNNNNNNNNNNNNNNNNNNNNNNNNNNNNNNNNNNNNNNNNNNNNNNNNNNNNNNNNNNNNNNNNNNNNNNNNNNNNNNNNNNNNNNNNNNNNNNNNNNNNNNNNNNNNNNNNNNNNNNNNNNNNNNN
Alasmidonta_varicosa_NC_038155 TACTTTATATTTATTATTTGCTTTGTGGTCAGGCTTAATTGGGTTAGCCTTGAGGCTTTTGATTCGAGCTGAGTTAGGGCAACCAGGAAGGCTATTAGGCGATGATCAGTTGTACAATGTGATTGTCACAGCTCATGCTTTTATAATAATTTTTTTTCTAGTAATACCTATAATGATTGGGGGATTTGGTAATTGACTTATCCCTTTGATGATTGGTGCTCCTGACATGGCTTTCCCTCGATTAAATAATCTAAGGTTTTGACTTCTTGTGCCAGCTTTGTTTTTATTATTAAGGTCTTCATTGGTGGAAAGTGGTGTGGGTACTGGTTGAACAGTATATCCTCCTTTATCTGGTAATGTTGCTCATTCTGGGGCTTCTGTGGATTTAGCTATTTTTTCCTTACATCTTGCTGGTGCTTCATCAATTTTAGGTGCTATTAATTTTATTTCAACTGTTGGGAATATGCGTTCTCCTGGTTTGGTTGCTGAGCGAATTCCTTTATTTGTTTGGGCTGTTACAGTAACAGCTGTGTTATTGGTTGCTGCTTTACCAGTTTTAGCTGGTGCTATTACAATGTTGCTTACTGATCGTAATTTGAATACTTCATTTTTTGATCCTACAGGAGGGGGGGATCCTATTTTGTATATGCATTTGTTTCTCAACATCTAATCTCTACGATTATTACATATTTATTAATTTTATTGGGAGTAGCATTTTTTACTTTACTAGAACGAAAAGCTCTTGGTTATTTTCAAATTCGAAAAGGCCCTAATAAATTAGGAATTATTGGCATTCCTCAACCCCTAGCAGACGCCTTAAAACTCTTTATTAAAGAGTGAGTCACTCCTACATCTTCTAACTTTCTTCCTTTTATCATAACCCCGACAACTATACTTATCTTGGCTTTAAGAATATGACAATTATTTCCTTCTTTTTCACTATCGGCTCAGCTTACATTAGGAATGCTTCTATTCTTATGTATTTCTTCATTGGCTGTTTACACAACGCTTATAGCAGGCTGGTCATCAAACTCTAAATATGCCTTACTTGGAGCTATTCGAGCCATAGCTCAAACAATTTCTTATGAAGTAACCATAACCTTAATTATTATCTTTTATCTATTTTTGACAATGCAAATAGATATTGTAAGAATTCGAATAACAAACATATCTGCTTGGGCAGTCATACTTTTCTTACCGCTAAGAGCCATATGATTAGCAGTCATCCTTGCAGAGACAAATCGAGCCCCCTTTGATTTTGCAGAAGGAGAATCAGAGTTAGTTTCAGGATTCAACATTGAATATGGAAGAGCTGGATTTGCCTTTCTATTTATAGCGGAGTACAGAAATATTTTAATAATAAGTCTTATAACCTCATGCTTATTAACAAGCACACTAATAATATCCATCCCAGTAGCTATTATCTTCTTATGGGCTCGAGCAACCTTACCACGTTATCGATATGACCTTCTAATAGCAATAGCCTGAAAATCATTCCTTCCTTTAAGGCTAGCTATTTTAATAGCCCTAAGAC
Alasmidonta_raveneliana_ALRA_FB1 TACTTTGTATTTATTATTTGCTTTGTGGTCGGGTTTAATTGGGTTGGCTTTAAGTCTTTTAATTCGAGCTGAGTTAGGTCAACCAGGAAGGTTGTTGGGTGATGATCAGTTGTATAATGTAATTGTTACGGCTCATGCTTTTATAATAATTTTTTTTTTGGTGATACCTATAATGATTGGTGGATTTGGTAATTGACTTATTCCTTTGATAATTGGCGCTCCTGATATGGCTTTTCCTCGGTTAAATAACTTAAGATTTTGACTTCTTGTACCAGCTTTGTTCTTATTATTAAGATCTTCATTGGTGGAAAGTGGTGTAGGTACTGGTTGAACAGTATATCCCCCTTTATCAGGAAATGTTGCTCACTCTGGAGCTTCTGTGGATTTGGCTATTTTTTCTTTACACCTTGCTGGTGCTTCGTCAATTCTAGGCGCTATCAATTTTATTTCTACTGTTGGAAATATGCGATCCCCAGGTTTGGTTGCTGAGCGAATTCCTTTATTTGTTTGGGCTGTTACTGTGACAGCAGTGTTATTGGTTGCTGCTTTACCAGTTTTAGCTGGTGCTATTACAATATTACTTACTGATCGTAATTTAAATACTTCATTTTTTGATCCTACGGGAGGGGGAGATCCTATTTTATATATACATTTGTTTNNNNNNNNNNNNNNNNNNNNNNNNNNNNNNNNNNNNNNNNNNNNNNNNNNNNNNNNNNNNNNNNNNNNNNNNNNNNNNNNNNNNNNNNNNNNNNNNNNNNNNNNNNNNNNNNNNNNNNNCTAGGNATTATTGGCATTCCTCAACCCTTAGCAGATGCNTTAAAACTTCTTATCAAAGAGTGAGTCACCCCCACATCTTCTAACTTTCTCCCCTTTATCATAACCCCAACAGTTATACTTATTTTGGCTCTAAGAATATGACAATTGTTTCCCTCTTTTATATTATCAACCCAACTCACACTAGGAATGCTCCTATTCTTATGTATTTCTTCATTAGCTGTTTATACAACACTTATAGCAGGATGGTCATCAAACTCTAAGTACGCTCTACTTGGGGCAATTCGAGCCATAGCTCAAACAATTTCTTATGAAGTAACTATAACCTTAATTATTATCTTTTATTTATTTTTAACAATACAAATAGATATTGTAAGAATTCGGGTAATAAATATATCTACTTGAGCAGTCATACTTTTCTTACCGTTAAGAGCCATATGATTAGCAGTTATCCTTGCAGAAACAAATCGAGCTCCCTTCGATTTTGCAGAAGGAGAATCAGAATTAGTTTCAGGATTTAACATCGAATATGGAAGAGCCGGATTTGCCTTTTTATTTATAGCAGAATACAGAAATATTTTAATAATAAGCCTTATAACCTCATGCCTATTAACAAGCACACTAATTATATCCATTCCAGTAGCTATTATCTTCCTTTGAGCCCGAGCAACCTTACCACGCTACCGATATGACCTACTAATAGCAATAGCCTGAAAATCATTCTTACCTTTGAGGTTAGCCATCTTAATAGCCCTAAGGC
Alasmidonta_raveneliana_ALRA_FB2 TACTTTGTATTTATTATTTGCTTTGTGGTCGGGTTTAATTGGGTTGGCTTTAAGTCTTTTAATTCGAGCTGAGTTAGGTCAACCAGGAAGGTTGTTGGGTGATGATCAGTTGTATAATGTAATTGTTACGGCTCATGCTTTTATAATAATTTTTTTTTTGGTGATACCTATAATGATTGGTGGATTTGGTAATTGACTTATTCCTTTGATAATTGGCGCTCCTGATATGGCTTTTCCTCGGTTAAATAACTTAAGATTTTGACTTCTTGTACCAGCTTTGTTCTTATTATTAAGATCTTCATTGGTGGAAAGTGGTGTAGGTACTGGTTGAACAGTATATCCCCCTTTATCAGGAAATGTTGCTCACTCTGGAGCTTCTGTGGATTTGGCTATTTTTTCTTTACACCTTGCTGGTGCTTCGTCAATTCTAGGCGCTATCAATTTTATTTCTACTGTTGGAAATATGCGATCCCCAGGTTTGGTTGCTGAGCGAATTCCTTTATTTGTTTGGGCTGTTACTGTGACAGCAGTGTTATTGGTTGCTGCTTTACCAGTTTTAGCTGGTGCTATTACAATATTACTTACTGATCGTAATTTAAATACTTCATTTTTTGATCCTACGGGAGGGGGAGATCCTATTTTATATATACATTTGTTTNNNNNNNNNNNNNNNNNNNNNNNNNNNNNNNNNNNNNNNNNNNNNNNNNNNNNNNNNNNNNNNNNNNNNNNNNNNNNNNNNNNNNNNNNNNNNNNNNNNNNNNNNNNNNNNNNNNNNNNCTAGGAATTATTGGCATTCCTCAACCCTTAGCAGATGCNTTAAAACTTCTTATCAAAGAGTGAGTCACCCCCACATCTTCTAACTTTCTCCCCTTTATCATAACCCCAACAGTTATACTTATTTTGGCTCTAAGAATATGACAATTGTTTCCCTCTTTTATATTATCAACCCAACTCACACTAGGAATGCTCCTATTCTTATGTATTTCTTCATTAGCTGTTTATACAACACTTATAGCAGGATGGTCATCAAACTCTAAGTACGCTCTACTTGGGGCAATTCGAGCCATAGCTCAAACAATTTCTTATGAAGTAACTATAACCTTAATTATTATCTTTTATTTATTTTTAACAATACAAATAGATATTGTAAGAATTCGGGTAATAAATATATCTACTTGAGCAGTCATACTTTTCTTACCGTTAAGAGCCATATGATTAGCAGTTATCCTTGCAGAAACAAATCGAGCTCCCTTCGATTTTGCAGAAGGAGAATCAGAATTAGTTTCAGGATTTAACATCGAATATGGAAGAGCCGGATTTGCCTTTTTATTTATAGCAGAATACAGAAATATTTTAATAATAAGCCTTATAACCTCATGCCTATTAACAAGCACACTAATTATATCCATTCCAGTAGCTATTATCTTCCTTTGAGCCCGAGCAACCTTACCACGCTACCGATATGACCTACTAATAGCAATAGCCTGAAAATCATTCTTACCTTTGAGGTTAGCCATCTTAATAGCCCTAAGGC
Alasmidonta_raveneliana_ALRA_FB3 TACTTTGTATTTATTATTTGCTTTGTGGTCGGGTTTAATTGGGTTGGCTTTAAGTCTTTTAATTCGAGCTGAGTTAGGTCAACCAGGAAGGTTGTTGGGTGATGATCAGTTGTATAATGTAATTGTTACGGCTCATGCTTTTATAATAATTTTTTTTTTGGTGATACCTATAATGATTGGTGGATTTGGTAATTGACTTATTCCTTTGATAATTGGCGCTCCTGATATGGCTTTTCCTCGGTTAAATAACTTAAGATTTTGACTTCTTGTACCAGCTTTGTTCTTATTATTAAGATCTTCATTGGTGGAAAGTGGTGTAGGTACTGGTTGAACAGTATATCCCCCTTTATCAGGAAATGTTGCTCACTCTGGAGCTTCTGTGGATTTGGCTATTTTTTCTTTACACCTTGCTGGTGCTTCGTCAATTCTAGGCGCTATCAATTTTATTTCTACTGTTGGAAATATGCGATCCCCAGGTTTGGTTGCTGAGCGAATTCCTTTATTTGTTTGGGCTGTTACTGTGACAGCAGTGTTATTGGTTGCTGCTTTACCAGTTTTAGCTGGTGCTATTACAATATTACTTACTGATCGTAATTTAAATACTTCATTTTTTGATCCTACGGGAGGGGGAGATCCTATTTTATATATACATTTGTTTNNNNNNNNNNNNNNNNNNNNNNNNNNNNNNNNNNNNNNNNNNNNNNNNNNNNNNNNNNNNNNNNNNNNNNNNNNNNNNNNNNNNNNNNNNNNNNNNNNNNNNNNNNNNNNNNNNNNNNNCTAGGAATTATTGGCATTCCTCAACCCTTAGCAGATGCNTTAAAACTTCTTATCAAAGAGTGAGTCACCCCCACATCTTCTAACTTTCTCCCCTTTATCATAACCCCAACAGTTATACTTATTTTGGCTCTAAGAATATGACAATTGTTTCCCTCTTTTATATTATCAACCCAACTCACACTAGGAATGCTCCTATTCTTATGTATTTCTTCATTAGCTGTTTATACAACACTTATAGCAGGATGGTCATCAAACTCTAAGTACGCTCTACTTGGGGCAATTCGAGCCATAGCTCAAACAATTTCTTATGAAGTAACTATAACCTTAATTATTATCTTTTATTTATTTTTAACAATACAAATAGATATTGTAAGAATTCGGGTAATAAATATATCTACTTGAGCAGTCATACTTTTCTTACCGTTAAGAGCCATATGATTAGCAGTTATCCTTGCAGAAACAAATCGAGCTCCCTTCGATTTTGCAGAAGGAGAATCAGAATTAGTTTCAGGATTTAACATCGAATATGGAAGAGCCGGATTTGCCTTTTTATTTATAGCAGAATACAGAAATATTTTAATAATAAGCCTTATAACCTCATGCCTATTAACAAGCACACTAATTATATCCATTCCAGTAGCTATTATCTTCCTTTGAGCCCGAGCAACCTTACCACGCTACCGATATGACCTACTAATAGCAATAGCCTGAAAATCATTCTTACCTTTGAGGTTAGCCATCTTAATAGCCCTAAGGC
Alasmidonta_raveneliana_ALRA_FB4 TACTTTGTATTTATTATTTGCTTTGTGGTCGGGTTTAATTGGGTTGGCTTTAAGTCTTTTAATTCGAGCTGAGTTAGGTCAACCAGGAAGGTTGTTGGGTGATGATCAGTTGTATAATGTAATTGTTACGGCTCATGCTTTTATAATAATTTTTTTTTTGGTGATACCTATAATGATTGGTGGATTTGGTAATTGACTTATTCCTTTGATAATTGGCGCTCCTGATATGGCTTTTCCTCGGTTAAATAACTTAAGATTTTGACTTCTTGTACCAGCTTTGTTCTTATTATTAAGATCTTCATTGGTGGAAAGTGGTGTAGGTACTGGTTGAACAGTATATCCCCCTTTATCAGGAAATGTTGCTCACTCTGGAGCTTCTGTGGATTTGGCTATTTTTTCTTTACACCTTGCTGGTGCTTCGTCAATTCTAGGCGCTATCAATTTTATTTCTACTGTTGGAAATATGCGATCCCCAGGTTTGGTTGCTGAGCGAATTCCTTTATTTGTTTGGGCTGTTACTGTGACAGCAGTGTTATTGGTTGCTGCTTTACCAGTTTTAGCTGGTGCTATTACAATATTACTTACTGATCGTAATTTAAATACTTCATTTTTTGATCCTACGGGAGGGGGAGATCCTATTTTATATATACATTTGTTTNNNNNNNNNNNNNNNNNNNNNNNNNNNNNNNNNNNNNNNNNNNNNNNNNNNNNNNNNNNNNNNNNNNNNNNNNNNNNNNNNNNNNNNNNNNNNNNNNNNNNNNNNNNNNNNNNNNNNNNCTAGGAATTATTGGCATTCCTCAACCCTTAGCAGATGCNTTAAAACTTCTTATCAAAGAGTGAGTCACCCCCACATCTTCTAACTTTCTCCCCTTTATCATAACCCCAACAGTTATACTTATTTTGGCTCTAAGAATATGACAATTGTTTCCCTCTTTTATATTATCAACCCAACTCACACTAGGAATGCTCCTATTCTTATGTATTTCTTCATTAGCTGTTTATACAACACTTATAGCAGGATGGTCATCAAACTCTAAGTACGCTCTACTTGGGGCAATTCGAGCCATAGCTCAAACAATTTCTTATGAAGTAACTATAACCTTAATTATTATCTTTTATTTATTTTTAACAATACAAATAGATATTGTAAGAATTCGGGTAATAAATATATCTACTTGAGCAGTCATACTTTTCTTACCGTTAAGAGCCATATGATTAGCAGTTATCCTTGCAGAAACAAATCGAGCTCCCTTCGATTTTGCAGAAGGAGAATCAGAATTAGTTTCAGGATTTAACATCGAATATGGAAGAGCCGGATTTGCCTTTTTATTTATAGCAGAATACAGAAATATTTTAATAATAAGCCTTATAACCTCATGCCTATTAACAAGCACACTAATTATATCCATTCCAGTAGCTATTATCTTCCTTTGAGCCCGAGCAACCTTACCACGCTACCGATATGACCTACTAATAGCAATAGCCTGAAAATCATTCTTACCTTTGAGGTTAGCCATCTTAATAGCCCTAAGGC
Alasmidonta_raveneliana_ALRA_FB5 TACTTTGTATTTATTATTTGCTTTGTGGTCGGGTTTAATTGGGTTGGCTTTAAGTCTTTTAATTCGAGCTGAGTTAGGTCAACCAGGAAGGTTGTTGGGTGATGATCAGTTGTATAATGTAATTGTTACGGCTCATGCTTTTATAATAATTTTTTTTTTGGTGATACCTATAATGATTGGTGGATTTGGTAATTGACTTATTCCTTTGATAATTGGCGCTCCTGATATGGCTTTTCCTCGGTTAAATAACTTAAGATTTTGACTTCTTGTACCAGCTTTGTTCTTATTATTAAGATCTTCATTGGTGGAAAGTGGTGTAGGTACTGGTTGAACAGTATATCCCCCTTTATCAGGAAATGTTGCTCACTCTGGAGCTTCTGTGGATTTGGCTATTTTTTCTTTACACCTTGCTGGTGCTTCGTCAATTCTAGGCGCTATCAATTTTATTTCTACTGTTGGAAATATGCGATCCCCAGGTTTGGTTGCTGAGCGAATTCCTTTATTTGTTTGGGCTGTTACTGTGACAGCAGTGTTATTGGTTGCTGCTTTACCAGTTTTAGCTGGTGCTATTACAATATTACTTACTGATCGTAATTTAAATACTTCATTTTTTGATCCTACGGGAGGGGGAGATCCTATTTTATATATACATTTGTTTNNNNNNNNNNNNNNNNNNNNNNNNNNNNNNNNNNNNNNNNNNNNNNNNNNNNNNNNNNNNNNNNNNNNNNNNNNNNNNNNNNNNNNNNNNNNNNNNNNNNNNNNNNNNNNNNNNNNNNNCTAGGAATTATTGGCATTCCTCAACCCTTAGCAGATGCNTTAAAACTTCTTATCAAAGAGTGAGTCACCCCCACATCTTCTAACTTTCTCCCCTTTATCATAACCCCAACAGTTATACTTATTTTGGCTCTAAGAATATGACAATTGTTTCCCTCTTTTATATTATCAACCCAACTCACACTAGGAATGCTCCTATTCTTATGTATTTCTTCATTAGCTGTTTATACAACACTTATAGCAGGATGGTCATCAAACTCTAAGTACGCTCTACTTGGGGCAATTCGAGCCATAGCTCAAACAATTTCTTATGAAGTAACTATAACCTTAATTATTATCTTTTATTTATTTTTAACAATACAAATAGATATTGTAAGAATTCGGGTAATAAATATATCTACTTGAGCAGTCATACTTTTCTTACCGTTAAGAGCCATATGATTAGCAGTTATCCTTGCAGAAACAAATCGAGCTCCCTTCGATTTTGCAGAAGGAGAATCAGAATTAGTTTCAGGATTTAACATCGAATATGGAAGAGCCGGATTTGCCTTTTTATTTATAGCAGAATACAGAAATATTTTAATAATAAGCCTTATAACCTCATGCCTATTAACAAGCACACTAATTATATCCATTCCAGTAGCTATTATCTTCCTTTGAGCCCGAGCAACCTTACCACGCTACCGATATGACCTACTAATAGCAATAGCCTGAAAATCATTCTTACCTTTGAGGTTAGCCATCTTAATAGCCCTAAGGC
Alasmidonta_raveneliana_ALRA_LT1 TACTTTGTATTTATTATTCGCTTTGTGGTCGGGTTTAATTGGGTTGGCTTTAAGTCTTTTAATTCGAGCTGAGTTAGGTCAACCAGGAAGGTTGTTGGGCGATGATCAGTTGTATAATGTGATTGTTACGGCTCATGCTTTTATAATAATTTTTTTTTTGGTGATACCTATAATAATTGGTGGATTTGGTAATTGACTTATTCCTTTGATAATTGGTGCTCCTGATATGGCTTTTCCCCGGTTAAATAACTTAAGATTTTGACTTCTTGTACCAGCTTTGTTTTTACTACTAAGATCTTCATTGGTGGAAAGTGGTGTAGGTACTGGTTGAACAGTATATCCCCCTTTGTCAGGAAATGTTGCTCACTCTGGAGCTTCTGTGGATTTGGCTATTTTTTCTTTACATCTTGCTGGTGCTTCATCAATTTTAGGCGCTATCAATTTTATTTCTACTGTTGGAAATATGCGATCTCCAGGTTTGGTTGCTGAGCGAATTCCTTTATTTGTTTGGGCTGTTACTGTGACAGCCGTGTTATTGGTTGCTGCTTTGCCAGTTTTAGCTGGTGCTATTACAATATTACTTACTGATCGTAATTTAAATACTTCATTTTTTGACCCTACGGGAGGTGGAGATCCTATTTTATATATGCATTTGTTTNNNNNNNNNNNNNNNNNNNNNNNNNNNNNNNNNNNNNNNNNNNNNNNNNNNNNNNNNNNNNNNNNNNNNNNNNNNNNNNNNNNNNNNNNNNNNNNNNNNNNNNNNNNNNNNNNNNNNNNNNNNNNNNNNNNNNNNNNNNNNNNNNNNNNNNNNNNNNNNNNAAACTTTTCATCAAAGAGTGAGTCACCCCCACATCTTCTAACTTTCTCCCCTTTATCATAACCCCAACAGTTATACTTATCTTGGCTTTAAGAATATGACAATTGTTTCCCTCTTTTATATTATCAACCCAACTCACACTAGGAATACTCCTATTCTTATGTATTTCTTCATTAGCTGTTTACACAACACTTATAGCAGGGTGATCATCAAACTCTAAATATGCTCTACTTGGGGCTATTCGAGCCATAGCTCAAACAATTTCTTATGAAGTAACTATAACCTTAATTATTATCTTTTATTTATTTTTAACGATACAGATAGATATTGTAAGAATTCGAATAATAAATATATCTGCTTGAGCAGTCACACTTTTCTTACCGTTAAGAGCCATATGATTAGCAGTTATCCTTGCAGAAACAAACCGAGCCCCCTTCGATTTTGCAGAAGGAGAATCAGAATTAGTCTCAGGATTCAACATCGAATATGGAAGAGCCGGATTTGCCTATTTATTTATAGCGGAATACAGAAATATTTTAATAATAAGCCTTATAACCTCATGCCTATTAACAAGCACACTAATTATATCAATCCCAGTAGCTATTATCTTCCTCTGAGCCCGAGCAACCTTACCACGCTACCGATATGACCTGCTAATAGCAATAGCCTGAAAATCATTCTTACCTTTGAGGTTAACCATCTTAATAGCCCTAAGGC
Alasmidonta_raveneliana_ALRA_LT2 TACTTTGTATTTATTATTCGCTTTGTGGTCGGGTTTAATTGGGTTGGCTTTAAGTCTTTTAATTCGAGCTGAGTTAGGTCAACCAGGAAGGTTGTTGGGCGATGATCAGTTGTATAATGTGATTGTTACGGCTCATGCTTTTATAATAATTTTTTTTTTGGTGATACCTATAATAATTGGTGGATTTGGTAATTGACTTATTCCTTTGATAATTGGTGCTCCTGATATGGCTTTTCCCCGGTTAAATAACTTAAGATTTTGACTTCTTGTACCAGCTTTGTTTTTACTACTAAGATCTTCATTGGTGGAAAGTGGTGTAGGTACTGGTTGAACAGTATATCCCCCTTTGTCAGGAAATGTTGCTCACTCTGGAGCTTCTGTGGATTTGGCTATTTTTTCTTTACATCTTGCTGGTGCTTCATCAATTTTAGGCGCTATCAATTTTATTTCTACTGTTGGAAATATGCGATCTCCAGGTTTGATTGCTGAGCGAATTCCTTTATTTGTTTGGGCTGTTACTGTGACAGCCGTGTTATTGGTTGCTGCTTTGCCAGTTTTAGCTGGTGCTATTACAATATTACTTACTGATCGTAATTTAAATACTTCATTTTTTGACCCTACGGGAGGTGGAGATCCTATTTTATATATGCATTTGTTTNNNNNNNNNNNNNNNNNNNNNNNNNNNNNNNNNNNNNNNNNNNNNNNNNNNNNNNNNNNNNNNNNNNNNNNNNNNNNNNNNNNNNNNNNNNNNNNNNNNNNNNNNNNNNNNNNNNNNNNNNNNNNNNNNNNNNNNNNNNNNNNNNNNNNNNNNNNNNNNNNAAACTTTTCATCAAAGAGTGAGTCACCCCCACATCTTCTAACTTTCTCCCCTTTATCATAACCCCAACAGTTATACTTATCTTGGCTTTAAGAATATGACAATTGTTTCCCTCTTTTATATTATCAACCCAACTCACACTAGGAATACTCCTATTCTTATGTATTTCTTCATTAGCTGTTTACACAACACTTATAGCAGGGTGATCATCAAACTCTAAATATGCTCTACTTGGGGCTATTCGAGCCATAGCTCAAACAATTTCTTATGAAGTAACTATAACCTTAATTATTATCTTTTATTTATTTTTAACGATACAGATAGATATTGTAAGAATTCGAATAATAAATATATCTGCTTGAGCAGTCACACTTTTCTTACCGTTAAGGGCCATATGATTAGCAGTTATCCTTGCAGAAACAAACCGAGCCCCCTTCGATTTTGCAGAAGGAGAATCAGAATTAGTCTCAGGATTCAACATCGAATATGGAAGAGCCGGATTTGCCTATTTATTTATAGCGGAATACAGAAATATTTTAATAATAAGCCTTATAACCTCATGCCTATTAACAAGCACACTAATTATATCAATCCCAGTAGCTATTATCTTCCTCTGAGCCCGAGCAACCTTACCACGCTACCGATATGACCTGCTAATAGCAATAGCCTGAAAATCATTCTTACCTTTGAGGTTAACCATCTTAATAGCCCTAAGGC
Alasmidonta_raveneliana_ALRA_LT3 TACTTTGTATTTATTATTCGCTTTGTGGTCGGGTTTAATTGGGTTGGCTTTAAGTCTTTTAATTCGAGCTGAGTTAGGTCAACCAGGAAGGTTGTTGGGCGATGATCAGTTGTATAATGTGATTGTTACGGCTCATGCTTTTATAATAATTTTTTTTTTGGTGATACCTATAATAATTGGTGGATTTGGTAATTGACTTATTCCTTTGATAATTGGTGCTCCTGATATGGCTTTTCCCCGGTTAAATAACTTAAGATTTTGACTTCTTGTACCAGCTTTGTTTTTACTACTAAGATCTTCATTGGTGGAAAGTGGTGTAGGTACTGGTTGAACAGTATATCCCCCTTTGTCAGGAAATGTTGCTCACTCTGGAGCTTCTGTGGATTTGGCTATTTTTTCTTTACATCTTGCTGGTGCTTCATCAATTTTAGGCGCTATCAATTTTATTTCTACTGTTGGAAATATGCGATCTCCAGGTTTGGTTGCTGAGCGAATTCCTTTATTTGTTTGGGCTGTTACTGTGACAGCCGTGTTATTGGTTGCTGCTTTGCCAGTTTTAGCTGGTGCTATTACAATATTACTTACTGATCGTAATTTAAATACTTCATTTTTTGACCCTACGGGAGGTGGAGATCCTATTTTATATATGCATTTGTTTNNNNNNNNNNNNNNNNNNNNNNNNNNNNNNNNNNNNNNNNNNNNNNNNNNNNNNNNNNNNNNNNNNNNNNNNNNNNNNNNNNNNNNNNNNNNNNNNNNNNNNNNNNNNNNNNNNNNNNNNNNNNNNNNNNNNNNNNNNNNNNNNNNNNNNNNNNNNNNNNNAAACTTTTCATCAAAGAGTGAGTCACCCCCACATCTTCTAACTTTCTCCCCTTTATCATAACCCCAACAGTTATACTTATCTTGGCTTTAAGAATATGACAATTGTTTCCCTCTTTTATATTATCAACCCAACTCACACTAGGAATACTCCTATTCTTATGTATTTCTTCATTAGCTGTTTACACAACACTTATAGCAGGGTGATCATCAAACTCTAAATATGCTCTACTTGGGGCTATTCGAGCCATAGCTCAAACAATTTCTTATGAAGTAACTATAACCTTAATTATTATCTTTTATTTATTTTTAACGATACAGATAGATATTGTAAGAATTCGAATAATAAATATATCTGCTTGAGCAGTCACACTTTTCTTACCGTTAAGAGCCATATGATTAGCAGTTATCCTTGCAGAAACAAACCGAGCCCCCTTCGATTTTGCAGAAGGAGAATCAGAATTAGTCTCAGGATTCAACATCGAATATGGAAGAGCCGGATTTGCCTATTTATTTATAGCGGAATACAGAAATATTTTAATAATAAGCCTTATAACCTCATGCCTATTAACAAGCACACTAATTATATCAATCCCAGTAGCTATTATCTTCCTCTGAGCCCGAGCAACCTTACCACGCTACCGATATGACCTGCTAATAGCAATAGCCTGAAAATCATTCTTACCTTTGAGGTTAACCATCTTAATAGCCCTAAGGC
Alasmidonta_raveneliana_ALRA_LT4 TACTTTGTATTTATTATTCGCTTTGTGGTCGGGTTTAATTGGGTTGGCTTTAAGTCTTTTAATTCGAGCTGAGTTAGGTCAACCAGGAAGGTTGTTGGGCGATGATCAGTTGTATAATGTGATTGTTACGGCTCATGCTTTTATAATAATTTTTTTTTTGGTGATACCTATAATAATTGGTGGATTTGGTAATTGACTTATTCCTTTGATAATTGGTGCTCCTGATATGGCTTTTCCCCGGTTAAATAACTTAAGATTTTGACTTCTTGTACCAGCTTTGTTTTTACTACTAAGATCTTCATTGGTGGAAAGTGGTGTAGGTACTGGTTGAACAGTATATCCCCCTTTGTCAGGAAATGTTGCTCACTCTGGAGCTTCTGTGGATTTGGCTATTTTTTCTTTACATCTTGCTGGTGCTTCATCAATTTTAGGCGCTATCAATTTTATTTCTACTGTTGGAAATATGCGATCTCCAGGTTTGGTTGCTGAGCGAATTCCTTTATTTGTTTGGGCTGTTACTGTGACAGCCGTGTTATTGGTTGCTGCTTTGCCAGTTTTAGCTGGTGCTATTACAATATTACTTACTGATCGTAATTTAAATACTTCATTTTTTGACCCTACGGGAGGTGGAGATCCTATTTTATATATGCATTTGTTTNNNNNNNNNNNNNNNNNNNNNNNNNNNNNNNNNNNNNNNNNNNNNNNNNNNNNNNNNNNNNNNNNNNNNNNNNNNNNNNNNNNNNNNNNNNNNNNNNNNNNNNNNNNNNNNNNNNNNNNNNNNNNNNNNNNNNNNNNNNNNNNNNNNNNNNNNNNNNNNNNAAACTTTTCATCAAAGAGTGAGTCACCCCCACATCTTCTAACTTTCTCCCCTTTATCATAACCCCAACAGTTATACTTATCTTGGCTTTAAGAATATGACAATTGTTTCCCTCTTTTATATTATCAACCCAACTCACACTAGGAATACTCCTATTCTTATGTATTTCTTCATTAGCTGTTTACACAACACTTATAGCAGGGTGATCATCAAACTCTAAATATGCTCTACTTGGGGCTATTCGAGCCATAGCTCAAACAATTTCTTATGAAGTAACTATAACCTTAATTATTATCTTTTATTTATTTTTAACGATACAGATAGATATTGTAAGAATTCGAATAATAAATATATCTGCTTGAGCAGTCACACTTTTCTTACCGTTAAGAGCCATATGATTAGCAGTTATCCTTGCAGAAACAAACCGAGCCCCCTTCGATTTTGCAGAAGGAGAATCAGAATTAGTCTCAGGATTCAACATCGAATATGGAAGAGCCGGATTTGCCTATTTATTTATAGCGGAATACAGAAATATTTTAATAATAAGCCTTATAACCTCATGCCTATTAACAAGCACACTAATTATATCAATCCCAGTAGCTATTATCTTCCTCTGAGCCCGAGCAACCTTACCACGCTACCGATATGACCTGCTAATAGCAATAGCCTGAAAATCATTCTTACCTTTGAGGTTAACCATCTTAATAGCCCTAAGGC
Alasmidonta_raveneliana_ALRA_LT5 TACTTTGTATTTATTATTCGCTTTGTGGTCGGGTTTAATTGGGTTGGCTTTAAGTCTTTTAATTCGAGCTGAGTTAGGTCAACCAGGAAGGTTGTTGGGCGATGATCAGCTGTATAATGTGATTGTTACGGCTCATGCTTTTATAATAATTTTTTTTTTGGTGATACCTATAATAATTGGTGGATTTGGTAATTGACTTATTCCTTTGATAATTGGTGCTCCTGATATGGCTTTTCCCCGGTTAAATAACTTAAGATTTTGACTTCTTGTACCAGCTTTGTTTTTACTACTAAGATCTTCATTGGTGGAAAGTGGTGTAGGTACTGGTTGAACAGTATATCCCCCTTTGTCAGGAAATGTTGCTCACTCTGGAGCTTCTGTGGATTTGGCTATTTTTTCTTTACATCTTGCTGGTGCTTCATCAATTTTAGGCGCTATCAATTTTATTTCTACTGTTGGAAATATGCGATCTCCAGGTTTGGTTGCTGAGCGAATTCCTTTATTTGTTTGGGCTGTTGCTGTGACAGCCGTGTTATTGGTTGCTGCTTTGCCAGTTTTAGCTGGTGCTATTACAATATTACTTACTGATCGTAATTTAAATACTTCATTTTTTGACCCTACGGGAGGTGGAGATCCTATTTTATATATGCATTTGTTTNNNNNNNNNNNNNNNNNNNNNNNNNNNNNNNNNNNNNNNNNNNNNNNNNNNNNNNNNNNNNNNNNNNNNNNNNNNNNNNNNNNNNNNNNNNNNNNNNNNNNNNNNNNNNNNNNNNNNNNNNNNNNNNNNNNNNNNNNNNNNNNNNNNNNNNNNNNNNNNNNAAACTTTTCATCAAAGAGTGAGTCACCCCCACATCTTCTAACTTTCTCCCCTTTATCATAACCCCAACAGTTATACTTATCTTGGCTTTAAGAATATGACAATTGTTTCCCTCTTTTATATTATCAACCCAACTCACACTAGGAATACTCCTATTCTTATGTATTTCTTCATTAGCTGTTTACACAACACTTATAGCAGGGTGATCATCAAACTCTAAATATGCTCTACTTGGGGCTATTCGAGCCATAGCTCAAACAATTTCTTATGAAGTAACTATAACCTTAATTATTATCTTTTATTTATTTTTAACGATACAGATAGATATTGTAAGAATTCGAATAATAAATATATCTGCTTGAGCAGTCACACTTTTCTTACCGTTAAGAGCCATATGATTAGCAGTTATCCTTGCAGAAACAAACCGAGCCCCCTTCGATTTTGCAGAAGGAGAATCAGAATTAGTCTCAGGATTCAACATCGAATATGGAAGAGCCGGATTTGCCTATTTATTTATAGCGGAATACAGAAATATTTTAATAATAAGCCTTATAACCTCATGCCTATTAACAAGCACACTAATTATATCAATCCCAGTAGCTATTATCTTCCTCTGAGCCCGAGCAACCTTACCACGCTACCGATATGACCTGCTAATAGCAATAGCCTGAAAATCATTCTTACCTTTGAGGTTAACCATCTTAATAGCCCTAAGGC
Anodonta_anatina_isolate_106_NC_022803 TACTTTGTATTTATTGTTGGCTTTGTGATCTGGTTTAATCGGGTTAGCTCTAAGGCTTTTAATTCGAGCCGAATTAGGCCAACCAGGAAGGTTGTTGGGAGATGATCAATTGTATAATGTAATTGTTACGGCTCATGCTTTCATGATAATTTTCTTTCTAGTAATACCGATGATAATTGGTGGATTTGGGAATTGGCTTATTCCTTTAATAATTGGTGCTCCTGATATAGCCTTCCCTCGATTGAATAATTTGAGATTTTGGCTTCTTGTGCCAGCTTTGTTTTTATTATTAAGATCGGCATTAGTTGAGAGTGGTGTTGGTACTGGTTGAACAGTATACCCCCCTTTATCTGGAAATGTTGCTCATTCTGGGGCTTCGGTAGATTTGGCCATTTTTTCTTTACATCTTGCTGGTGCTTCATCTATTTTAGGCGCCATTAATTTTATTTCTACTGTTGGTAATATGCGATCTCCTGGGTTAGTTGCTGAACGAATTCCTTTGTTTGTTTGGGCTGTTGCTGTGACAGCTGTGTTGTTGGTTGCTGCTTTACCAGTTTTGGCTGGTGCTATTACAATGTTGTTAACTGACCGTAATTTAAATACTTCTTTTTTTGACCCAACGGGAGGTGGTGATCCTATTTTATATATACATTTATTTNNNNNNNNNNNNNNNNNNNNNNNNNNNNNNNNNNNNNNNNNTTGCTAGGTGTAGCATTTTTTACCCTTCTAGAACGAAAAGCTCTTGGGTACTTCCAAATCCGAAAAGGCCCCAATAAACTAGGTATTATTGGTATTCCACAACCTCTAGCAGATGCTTTAAAACTCTTTGTTAAAGAATGAGTTACCCCTACATCTTCCAACTATCTTCCTTTTATCTTAACCCCAACAATTATACTTATCTTAGCCCTAAGGATATGGCAATTATTCCCTTCTTTCATACTATCATCCCAACTCGCATTAGGCATACTTTTATTTTTATGTATTTCTTCCTTAGCTGTCTATACAACACTAATAGCAGGCTGAGCATCAAACTCAAAATACGCTCTACTTGGAGCTATTCGGGCTATAGCTCAAACAATTTCTTATGAAGTAACTATAACCCTTATTATCATCTTTTTTTTATTTTTATCTATACAAATAGACATTGTAAGAATCCGCATAATAAACTCCTCCACCTGAGCAAGCTTACTGTTTTTACCATTAAGTATTATATGATTGGCAGTTATTCTTGCAGAAACAAATCGAGCTCCATTTGATTTTGCAGAAGGAGAATCAGAACTAGTCTCAGGATTTAATATTGAGTACGGAGGGGCTGGATTTGCCTTTTTATTTATAGCAGAATACAGAAATATTCTAATAATAAGTCTTATAACTTCGTGTTTATTAACAAATTCACTAATTATATCAATCCCAGTAGCCATTGCTTTCTTATGGGCTCGAGCAACCTTACCTCGCTATCGATATGACCTTCTAATAGCCATGGCCTGAAAATCATTCTTACCTTTAAGGTTATCTATCTTAATAGCCTTAAGAC
Anodonta_anatina_isolate_146_KF030967 TACTTTGTATTTATTGTTGGCTTTGTGATCTGGTTTAATCGGGTTAGCTCTAAGGCTTTTAATTCGAGCCGAATTAGGCCAACCAGGAAGGTTGTTGGGAGATGATCAATTGTATAATGTAATTGTTACGGCTCATGCTTTCATGATAATTTTCTTTCTAGTAATACCGATGATAATTGGTGGATTTGGGAATTGGCTTATTCCTTTAATAATTGGTGCTCCTGATATAGCCTTCCCTCGATTGAATAATTTGAGATTTTGGCTTCTTGTGCCAGCTTTGTTTTTATTATTAAGATCGGCATTAGTTGAGAGTGGTGTTGGTACTGGTTGAACAGTATACCCCCCTTTATCTGGAAATGTTGCTCATTCTGGGGCTTCGGTAGATTTGGCCATTTTTTCTTTACATCTTGCTGGTGCTTCATCTATTTTAGGCGCCATTAATTTTATTTCTACTGTTGGTAATATGCGATCTCCTGGGTTAGTTGCTGAACGAATTCCTTTGTTTGTTTGGGCTGTTGCTGTGACAGCTGTGTTGTTGGTTGCTGCTTTACCAGTTTTGGCTGGTGCTATTACAATGTTGTTAACTGACCGTAATTTAAATACTTCTTTTTTTGACCCAACGGGAGGTGGTGATCCTATTTTATATATACATTTATTTNNNNNNNNNNNNNNNNNNNNNNNNNNNNNNNNNNNNNNNNNTTGCTAGGTGTAGCATTTTTTACCCTTCTAGAACGAAAAGCTCTTGGGTACTTCCAAATCCGAAAAGGCCCCAATAAACTAGGTATTATTGGTATTCCACAACCTCTAGCAGATGCTTTAAAACTCTTTGTTAAAGAATGAGTTACCCCTACATCTTCCAACTATCTTCCTTTTATCTTAACCCCAACAATTATACTTATCTTAGCCCTAAGGATATGGCAATTATTCCCTTCTTTCATACTATCATCCCAACTCGCATTAGGCATACTTTTATTTTTATGTATTTCTTCCTTAGCTGTCTATACAACACTAATAGCAGGCTGAGCATCAAACTCAAAATACGCTCTACTTGGAGCTATTCGGGCTATAGCTCAAACAATTTCTTATGAAGTAACTATAACCCTTATTATCATCTTTTTTTTATTTTTATCTATACAAATAGACATTGTAAGAATCCGCATAATAAACTCCTCCACCTGAGCAAGCTTACTGTTTTTACCATTAAGTATTATATGATTGGCAGTTATTCTTGCAGAAACAAATCGAGCTCCATTTGATTTTGCAGAAGGAGAATCAGAACTAGTCTCAGGATTTAATATTGAGTACGGAGGGGCTGGATTTGCCTTTTTATTTATAGCAGAATACAGAAATATTCTAATAATAAGTCTTATAACTTCGTGTTTATTAACAAATTCACTAATTATATCAATCCCAGTAGCCATTGCTTTCTTATGGGCTCGAGCAACCTTACCTCGCTATCGATATGACCTTCTAATAGCCATGGCCTGAAAATCATTCTTACCTTTAAGGTTATCTATCTTAATAGCCTTAAGAC
Anodonta_anatina_isolate_314_KF030968 TACTTTGTATTTATTGTTGGCTTTGTGATCTGGTTTAATCGGGTTAGCTCTAAGGCTTTTAATTCGAGCCGAATTAGGCCAACCAGGAAGGTTGTTGGGAGATGATCAATTGTATAATGTAATTGTTACGGCTCATGCTTTCATGATAATTTTCTTTCTAGTAATACCGATGATAATTGGTGGATTTGGGAATTGGCTTATTCCTTTAATAATTGGTGCTCCTGATATAGCCTTCCCTCGATTGAATAATTTGAGATTTTGGCTTCTTGTGCCAGCTTTGTTTTTATTATTAAGATCGGCATTAGTTGAGAGTGGTGTTGGTACTGGTTGAACAGTATACCCCCCTTTATCTGGAAATGTTGCTCATTCTGGGGCTTCGGTAGATTTGGCCATTTTTTCTTTACATCTTGCTGGTGCTTCATCTATTTTAGGCGCCATTAATTTTATTTCTACTGTTGGTAATATGCGATCTCCTGGGTTAGTTGCTGAACGAATTCCTTTGTTTGTTTGGGCTGTTGCTGTGACAGCTGTGTTGTTGGTTGCTGCTTTACCAGTTTTGGCTGGTGCTATTACAATGTTGTTAACTGACCGTAATTTAAATACTTCTTTTTTTGACCCAACGGGAGGTGGTGATCCTATTTTATATATACATTTATTTNNNNNNNNNNNNNNNNNNNNNNNNNNNNNNNNNNNNNNNNNTTGCTAGGTGTAGCATTTTTTACCCTTCTAGAACGAAAAGCTCTTGGGTACTTCCAAATCCGAAAAGGCCCCAATAAACTAGGTATTATTGGTATTCCACAACCTCTAGCAGATGCTTTAAAACTCTTTGTTAAAGAATGAGTTACCCCTACATCTTCCAACTATCTTCCTTTTATCTTAACCCCAACAATTATACTTATCTTAGCCCTAAGGATATGGCAATTATTCCCTTCTTTCATACTATCATCCCAACTCGCATTAGGCATACTTTTATTTTTATGTATTTCTTCCTTAGCTGTCTATACAACACTAATAGCAGGCTGAGCATCAAACTCAAAATACGCTCTACTTGGAGCTATTCGGGCTATAGCTCAAACAATTTCTTATGAAGTAACTATAACCCTTATTATCATCTTTTTTTTATTTTTATCTATACAAATAGACATTGTAAGAATCCGCATAATAAACTCCTCCACCTGAGCAAGCTTACTGTTTTTACCATTAAGTATTATATGATTGGCAGTTATTCTTGCAGAAACAAATCGAGCTCCATTTGATTTTGCAGAAGGAGAATCAGAACTAGTCTCAGGATTTAATATTGAGTACGGAGGGGCTGGATTTGCCTTTTTATTTATAGCAGAATACAGAAATATTCTAATAATAAGTCTTATAACTTCGTGTTTATTAACAAATTCACTAATTATATCAATCCCAGTAGCCATTGCTTTCTTATGGGCTCGAGCAACCTTACCTCGCTATCGATATGACCTTCTAATAGCCATGGCCTGAAAATCATTCTTACCTTTAAGGTTATCTATCTTAATAGCCTTAAGAC
Anodonta_arcaeformis_isolate_AA1 TACCTTGTATTTATTGTTGGCTTTGTGATCTGGTTTAATTGGGTTAGCTTTAAGGCTTTTAATTCGAGCTGAATTAGGGCAACCAGGAAGGTTGTTGGGGGATGATCAATTGTATAATGTAATTGTTACGGCTCATGCTTTCATGATAATTTTTTTTCTAGTAATACCGATGATGATTGGTGGATTTGGGAATTGGCTTATTCCTTTAATAATTGGTGCTCCTGATATAGCCTTCCCTCGATTAAATAATTTGAGATTTTGGCTTCTTGTGCCAGCTTTGTTTTTATTATTAAGATCGGCATTAGTCGAGAGTGGTGTTGGTACTGGTTGAACAGTATACCCTCCTTTATCTGGAAATGTTGCTCATTCTGGGGCTTCGGTAGATTTGGCCATTTTTTCTTTACATCTTGCTGGTGCTTCATCTATCTTAGGCGCTATTAATTTTATTTCTACTGTTGGTAATATGCGATCTCCTGGGTTAGTTGCTGAGCGAATTCCTTTGTTTGTTTGGGCTGTTGCTGTGACAGCTGTGTTGTTGGTCGCTGCTTTACCAGTCTTGGCTGGTGCTATTACAATGTTGTTAACTGATCGTAATTTAAATACTTCTTTTTTTGATCCAACGGGAGGTGGTGATCCTATTCTATATATACATTTATTTCTCAACACCTAATTTCTTCTTTTATTACATACCTATTAATCCTGCTAGGTGTAGCATTTTTTACCCTTCTAGAACGAAAAGCTCTTGGATACTTCCAAATCCGAAAAGGCCCCAATAAACTAGGTATTATTGGTATTCCACAACCTCTAGCAGATGCTTTAAAACTCTTTGTTAAAGAATGAGTTACCCCTACATCTTCCAACTATCTTCCTTTCATCTTAACCCCAACAATTATACTTATCTTAGCCCTAAGGATATGGCAATTATTCCCTTCTTTCATACTATCATCCCAACTCACATTAGGCATACTTTTATTTTTATGTATCTCTTCCTTAGCTGTCTATACAACACTAATAGCAGGCTGAGCGTCAAACTCAAAATACGCTCTACTTGGAGCTATTCGGGCCATAGCTCAAACAATTTCTTATGAAGTAACTATAACCCTGATTATCATCTTTTTTTTATTTTTATCTATACAAATAGACATTGTAAGAATCCGCATAATAAACTCCTCCACCTGAGCAAGCTTACTGTTTTTACCATTAAGCATTATATGGTTGGCAGTTATTCTTGCAGAGACAAATCGAGCTCCCTTTGATTTCGCAGAAGGAGAATCAGAGCTAGTCTCAGGATTTAATATTGAGTACGGAGGGGCTGGATTTGCCTTTTTATTTATAGCAGAATACAGAAATATTCTAATAATAAGTCTTATAACTTCGTGTTTATTAACAAATTCACTAATTATATCAATCCCAGTAGCCATTGCTTTCTTATGGGCTCGAGCAACCTTACCTCGCTACCGATATGACCTTTTAATAGCCATGGCCTGAAAATCATTCTTACCTTTAAGGTTAGCTATCTTAATAGCCTTAAGAC
Anodonta_arcaeformis_isolate_47ANA1 NNNNNNNNNNNNNNNNNNNNNNNNNNNNNNNNNNNNNNNNNNNNNNNNNCTGAGACTTTTGATTCGAGCAGAGTTAGGTCAGCCAGGAAGATTACTTGGGGATGATCAGCTATATAACGTTATTGTAACAGCTCATGCCTTTATAATAATTTTTTTCCTGGTGATACCTATGATAATTGGTGGGTTTGGGAATTGGCTTATTCCTCTTATGATTGGTGCTCCTGATATGGCTTTTCCTCGTTTGAACAATTTAAGATTTTGGTTGCTTGTGCCAGCGCTGTTTTTATTATTAAGATCTTCATTAGTGGAGAGAGGTGTGGGAACCGGTTGAACTGTTTATCCTCCTTTGTCTGGAAATACGGCTCATTCTGGAGCATCAGTGGATTTGGCTATTTTTTCTTTGCATTTGGCTGGTGCTTCTTCGATTTTAGGTGCTATTAATTTTATTTCTACTGTTGGGAATATGCGATCTCCTGGATTGGTTGCCGAACGAATTCCTTTGTTTGTTTGGGCTGTTACGGTAACAGCTATTCTATTAGTCGCCGCCTTGCCTGTTTTAGCAGGGGCTATTACAATGTTACTCACTGATCGTAATCTGAACACTTCTTTTTTTGACCCTACAGGGGGAGGGGACCCTATTTTATATATACATTTNNNNCCCAACACCTAATTTCTACTATTACCACATATCTATTAATTTTGTTAGGTGTAGCTTTCTTTACCTTACTAGAACGTAAAGCTTTGGGGTATTTTCAAATTCGAAAAGGCCCCAATAAATTGGGGATTATCGGAATCCCACAACCCTTAGCTGATGCCTTAAAGCTCTTTGTAAAAGAATGAATTACCCCAACATCCTCTAATTATTTCCCCTTTATTATGACTCCAACCATTATGCTTATTCTAGCACTAAGGATATGACAACTATTTCCTTCTATGAATCTTTCGTCTCAACTTACGCTGGGAATATTTTTATTTTTATGTATTTCCTCATTATCTGTATATACAACTCTCATAGCAGGCTGATCTTCTAACTCCAAATATGCCCTACTTGGGGCTATTCGGGCTATAGCCCAAACCATCTCTTATGAGGTAACCATGACTCTAATTATTATTTTTTATTTACTCCTAGCTGCACAAATAGATATTCTAAGAATTCGCTTAATAAGTAGATATATTTGAACAATCCTGTTGTTTTTACCTATAGGAATTATATGACTAGCTGTGATTTTAGCAGAAACAAATCGAGCTCCTTTCGACTTTGCAGANNNNNNNNNNNNNNNNNNNNNNNNNNNNNNNNNNNNNNNNNNNNNNNNNNNNNNNNNNNNNNNNNNNNNNNNNNNNNNNNNNNNNNNNNNNNNNNNNNNNNNNNNNNNNNNNNNNNNNNNNNNNNNNNNNNNNNNNNNNNNNNNNNNNNNNNNNNNNNNNNNNNNNNNNNNNNNNNNNNNNNNNNNNNNNNNNNNNNNNNNNNNNNNNNNNNNNNNNNNNNNNNNNNNNNNNNNNNNNNNNNNNNNNNNNNNNNNNNNNNNNNNNNNNN
Anodonta_arcaeformis_isolate_49ANA2 NNNNNNNNNNNNNNNNNNNNNNNNNNNNNNNNNNNNNNNNNNNNNNNNNCTGAGACTTTTGATTCGAGCAGAGTTAGGTCAGCCAGGAAGATTACTTGGGGATGATCAGCTATACAACGTTATTGTAACAGCTCATGCCTTTATAATAATTTTTTTCCTGGTGATACCTATGATAATTGGTGGGTTTGGGAATTGGCTTATTCCTCTTATGATTGGTGCTCCTGATATGGCTTTTCCTCGTTTGAACAATTTAAGATTTTGATTGCTTGTGCCAGCGCTGTTTTTATTATTAAGATCTTCATTAGTGGAGAGAGGTGTGGGAACCGGTTGAACTGTTTATCCTCCTTTGTCTGGAAATACGGCTCATTCTGGAGCATCAGTGGATTTGGCTATTTTTTCTTTGCATTTGGCTGGTGCTTCTTCGATTTTAGGTGCTATTAATTTTATTTCTACTGTTGGGAATATGCGATCTCCTGGATTGGTTGCCGAACGAATTCCTTTGTTTGTTTGGGCTGTTACGGTAACAGCTATTCTATTAGTCGCCGCCTTGCCTGTTTTAGCAGGGGCTATTACAATGTTACTCACTGATCGTAATCTGAACACTTCTTTTTTTGACCCTACAGGGGGAGGGGACCCTATTTTATATATACATTTNNNNCCCAACACCTAATTTCTACTATTACCACATATCTATTAATTTTGTTAGGTGTAGCTTTCTTTACCTTACTAGAACGTAAAGCTTTGGGGTATTTTCAAATTCGAAAAGGCCCCAATAAATTGGGGATTATCGGAATCCCACAACCCTTAGCTGATGCCTTAAAGCTCTTTGTAAAAGAATGAATTACCCCAACATCCTCTAATTATTTCCCCTTTATTATGACTCCAACCATTATGCTTATTCTAGCACTAAGGATATGACAACTATTTCCTTCTATGAATCTTTCGTCTCAACTTACGCTGGGAATATTTTTATTTTTATGTATTTCCTCATTATCTGTATATACAACTCTCATAGCAGGCTGATCTTCTAACTCCAAATATGCCCTACTTGGGGCTATTCGGGCTATAGCCCAAACCATCTCTTATGAGGTAACCATGACTCTAATTATTATTTTTTATTTACTCCTAGCTGCACAAATAGATATTCTAAGAATTCGCTTAATAAGTAGATATATTTGAACAATCCTGTTGTTTTTACCTATAGGAATTATATGACTAGCTGTGATTTTAGCAGAAACAAATCGAGCTCCTTTCGACTTTGCAGANNNNNNNNNNNNNNNNNNNNNNNNNNNNNNNNNNNNNNNNNNNNNNNNNNNNNNNNNNNNNNNNNNNNNNNNNNNNNNNNNNNNNNNNNNNNNNNNNNNNNNNNNNNNNNNNNNNNNNNNNNNNNNNNNNNNNNNNNNNNNNNNNNNNNNNNNNNNNNNNNNNNNNNNNNNNNNNNNNNNNNNNNNNNNNNNNNNNNNNNNNNNNNNNNNNNNNNNNNNNNNNNNNNNNNNNNNNNNNNNNNNNNNNNNNNNNNNNNNNNNNNNNNNNN
Anodonta_arcaeformis_isolate_175ANA3 NNNNNNNNNNNNNNNNNNNNNNNNNNNNNNNNNNNNNNNNNNNNNNNNNCTGAGACTTTTGATTCGAGCAGAGTTAGGTCAGCCAGGAAGATTACTTGGGGATGATCAGCTATATAACGTTATTGTAACAGCTCATGCCTTTATAATAATTTTTTTCCTGGTGATACCTATGATAATTGGTGGGTTTGGGAATTGGCTTATCCCTCTTATGATTGGTGCTCCTGATATGGCTTTTCCTCGTTTGAACAATTTAAGATTTTGGTTGCTTGTGCCAGCGCTGTTTTTATTATTAAGATCTTCATTAGTGGAGAGAGGTGTGGGAACCGGTTGAACTGTTTATCCTCCTTTGTCTGGAAATACGGCTCATTCTGGGGCATCAGTGGATTTGGCCATTTTTTCTTTGCATCTTGCTGGTGCTTCTTCGATTTTAGGTGCTATTAATTTTATTTCTACTGTTGGGAATATGCGATCTCCTGGATTGGTTGCCGAACGAATTCCTTTGTTTGTTTGGGCTGTTACGGTAACAGCTATTCTATTAGTCGCCGCCTTGCCTGTTTTAGCAGGGGCTATTACAATGTTACTCACTGATCGTAATCTGAACACTTCTTTTTTTGACCCTACAGGGGGAGGGGACCCTATTTTATATATACACTTNNNNCCCAACACCTAATTTCTACTATTACCACATATCTATTAATTTTGTTAGGTGTAGCTTTCTTTACCTTACTAGAACGTAAAGCTTTGGGGTATTTTCAAATTCGAAAAGGCCCCAATAAATTAGGGATTATCGGAATCCCACAACCCTTAGCTGATGCCTTAAAGCTCTTTGTAAAAGAATGAATTACCCCAACATCCTCTAATTATTTCCCCTTTATTATGACTCCAACCATTATGCTTATTCTAGCACTAAGGATATGACAACTATTTCCTTCTATGAATCTTTCGTCTCAACTTACGCTGGGAATATTTTTATTTTTATGTATTTCCTCATTATCTGTATATACAACTCTCATAGCAGGCTGATCTTCTAACTCCAAATATGCCCTACTTGGGGCTATTCGGGCTATAGCCCAAACCATCTCTTATGAGGTAACCATGACTCTAATTATTATTTTTTATTTACTCCTAGCTGCACAAATAGATATTCTAAGAATTCGCTTAATAAGTAGATATATTTGAACAATCCTGTTATTTTTACCTATAGGGATTATATGACTAGCTGTGATTTTAGCAGAAACAAATCGAGCTCCTTTCGACTTTGCAGANNNNNNNNNNNNNNNNNNNNNNNNNNNNNNNNNNNNNNNNNNNNNNNNNNNNNNNNNNNNNNNNNNNNNNNNNNNNNNNNNNNNNNNNNNNNNNNNNNNNNNNNNNNNNNNNNNNNNNNNNNNNNNNNNNNNNNNNNNNNNNNNNNNNNNNNNNNNNNNNNNNNNNNNNNNNNNNNNNNNNNNNNNNNNNNNNNNNNNNNNNNNNNNNNNNNNNNNNNNNNNNNNNNNNNNNNNNNNNNNNNNNNNNNNNNNNNNNNNNNNNNNNNNNN
Anodonta_arcaeformis_NC_026674 TACTTTGTATTTATTATTTGCTTTGTGGTCTGGTTTAATTGGGTTAGCTCTGAGACTTTTGATTCGAGCAGAGTTAGGTCAGCCAGGAAGATTACTTGGGGATGATCAGCTATACAACGTTATTGTAACAGCTCATGCCTTTATAATAATTTTTTTCCTGGTGATACCTATGATAATTGGTGGGTTTGGGAATTGGCTTATTCCTCTTATGATTGGTGCTCCTGATATGGCTTTTCCTCGTTTGAACAATTTAAGATTTTGGTTGCTTGTGCCAGCGCTGTTTTTATTATTAAGATCTTCATTAGTGGAGAGAGGTGTGGGAACCGGTTGAACTGTTTATCCTCCTTTATCTGGAAATACGGCTCATTCTGGAGCATCAGTGGATTTGGCTATTTTTTCTTTGCATTTGGCTGGTGCTTCTTCGATTTTAGGTGCTATTAATTTTATTTCTACTGTTGGGAATATGCGATCTCCTGGATTGGTTGCCGAACGAATTCCTTTGTTTGTTTGGGCTGTTACGGTAACAGCTATTCTATTAGTCGCCGCCCTGCCTGTTTTAGCAGGGGCTATTACAATGTTACTCACTGATCGTAATCTGAACACTTCTTTTTTTGACCCTACAGGGGGAGGGGACCCTATTTTATATATACATTTGTTTCCCAACACCTAATTTCTACTATTACCACATATCTATTAATTTTGTTAGGTGTAGCTTTCTTTACCTTACTAGAACGTAAAGCTTTGGGGTATTTTCAAATTCGAAAAGGCCCCAATAAATTGGGGATTATCGGAATCCCACAACCCTTAGCTGATGCCTTAAAGCTCTTTGTAAAAGAATGAATTACCCCAACATCCTCTAATTATTTCCCCTTTATTATGACTCCAACCATTATGCTTATTCTAGCACTAAGGATATGACAACTATTTCCTTCTATGAATCTTTCATCTCAACTTACGCTGGGAATATTTTTATTTTTATGTATTTCCTCATTATCTGTATATACAACTCTCATAGCAGGCTGATCTTCTAACTCCAAATATGCCCTACTTGGGGCTATTCGGGCTATAGCCCAAACCATCTCTTATGAAGTAACCATGACTCTAATTATTATTTTTTATTTACTCCTAGCTGCACAAATAGATATTCTAAGAATTCGCTTAATAAGTAGATATATTTGAACAATCCTGTTGTTTTTACCTATAGGAATTATATGACTAGCTGTGATTTTAGCAGAAACAAATCGAGCTCCTTTCGACTTTGCAGAAGGAGAATCTGAACTGGTCTCAGGATTTAATATTGAATACGGAGGAGCCGGATTTGCTTTCTTATTCATGGCAGAATACAGAAATATTTTAATAATAAGATTAATAAGCTCATGCTTACTAACTAATACATTAATAATAGCTATTCCAGTAACTATCATTTTCTTATGAGCCCGAGCAACCCTACCTCGTTATCGTTACGACCTTTTAATAGCCATAGCTTGAAAATCATTTTTACCTTTGAGCTTAAGAGCTTTGATTGCCTTAACCC
Anodonta_couperiana NNNNNNNTATCTATTGTTGGCTTTGTGATCTGGTTTAATTGGGTTAGCCCTTAGCCTATTAATCCGAGCTGAGCTAGGTCAGCCAGGAAGCTTGTTAGGGGATGATCAATTATACAATGTAATTGTAACGGCTCATGCTTTTATAATGATTTTTTTTCTCGTAATACCTATAATAATCGGAGGATTTGGTAATTGACTTGTTCCTCTAATAATCGGCGCTCCTGATATAGCTTTTCCTCGATTAAATAATTTAAGGTTTTGGCTTCTCGTACCGGCTTTGTTTTTACTATTAAGGTCATCATTAGTAGAAAGCGGTGTTGGCACTGGGTGAACAGTATATCCTCCTTTGTCTGGAAATGTTGCTCACTCAGGAGCTTCGGTAGATTTGGCTATTTTCTCCCTTCACCTTGCTGGTGCTTCATCAATTTTGGGTGCTATTAATTTTATTTCTACTGTTGGCAATATACGATCTCCTGGTTTGGTTGCTGAACGAATTCCATTATTTGTTTGAGCTGTGGCTGTTACAGCTGTGTTATTAGTTGCTGCTTTACCTGTTTTAGCTGGTGCTATCACAATGTTACTTACTGATCGTAATTTAAATACTTCTTTCTTTGACCCAACAGGGGGTGGGGATCCCATTTTATATATACATTTGNNNCTCAACATCTTATCTCCACTTTTATTACATATTTACTAATTTTGTTGGGTGTGGCATTTTTTACTTTGTTAGAACGAAAAGCTCTTGGTTATTTTCAAATCCGAAAAGGCCCTAATAAACTAGGGATTATGGGTATTCCTCAACCTCTAGCAGATGCCTTAAAACTTTTTGTTAAAGAATGAGTCACCCCTATGCCTTCAAATTTTCTTCCATTTGTCTTAACCCCAACAATTATGCTTATTTTAGCTCTAAGAATATGGCAACTATTCCCCTCTTTCATGCTATTAACTCAACTTACACTTGGGATACTCCTCTTCTTGTGTATTTCCTCATTAGCTGTATACACAACACTTATAGCAGGCTGGTCATCCAACTCCAAGTACGCGCTACTTGGAGCTATTCGAGCCATAGCTCAAACAATTTCCTATGAAGTAACCATAACCTTAATTATTATTTTTTACTTATTTCTAACAATAAAAATAGACATTGTAAGAATCCGTACAACAAATATATGTATTTGGACAGTCGCCCTGTTTTTCCCACTAATGGTTATGTGATTAGCAGTTATTCTTGCAGAAACAAACCGAGCCCCTTTTGATTTTGCAGAAGGAGAATCAGAACTAGTCTCAGGGTTTAATATTGAGTATGGAAGAGCAGGATTTGCCTTTCTGTTTATAGCAGAATACAGAAATATTTTAATAATAAGCCTTATAACGTCCTGCCTGTTAACAGGTACGCTAATAATATCAATCCCAGTAGCCATTACCTTTTTATGAGCCCGAGCAACCTTGCCACGCNNNNNNNNNNNNNNNNNNNNNNNNNNNNNNNNNNNNNNNNNNNNNNNNNNNNNNNNNNNNNNNNNNNNNNNNNNNNNNN
Anodonta_cygnea_AJ295288 TACTTTATATTTATTATTGGCTTTGTGGTCGGGTTTAATCGGATTGGCTTTGAGACTTTTAATCCGAGCTGAATTGGGTCAGCCGGGGAGGTTATTGGGGGATGATCAGTTATATAATGTAATTGTTACAGCTCATGCATTTATGATAATTTTTTTCTTGGTGATGCCAATAATGATTGGGGGGTTTGGTAATTGGCTTATTCCTTTAATGATTGGTGCTCCTGATATGGCTTTTCCTCGGTTGAATAATTTGAGGTTTTGGTTATTGGTGCCAGCTTTATTTCTGTTATTAAGATCGTCATTGGTAGAGAGTGGTGTTGGTACTGGGTGGACGGTATACCCTCCTTTGTCTGGGAATGTTGCTCATTCTGGAGCTTCAGTAGATCTGGCCATTTTTTCCTTACATCTTGCTGGTGCTTCATCAATTTTAGGGGCTATTAATTTTATTTCTACTGTTGGAAATATACGATCTCCAGGCTTAGTCGCTGAGCGAATTCCTTTGTTTGTATGGGCTGTTACGGTAACAGCTGTATTATTGGTTGCTGCTTTGCCTGTTTTAGCTGGTGCTATTACAATATTATTGACTGATCGTAATTTAAATACTTCGTTTTTTGACCCCACTGGAGGTGGGGATCCTATTTTATATATACATTTATTTNNNNNNNNNNNATCTCCACTTTTATTACATACTTATTAATTTTACTAGGTGTAGCATTTTTCACCTTATTAGAACGAAAAGCTCTTGGGTATTTTCAAATTCGAAAAGGCCCCAATAAATTAGGGATTATTGGTATTCCCCAACCTCTGGCAGACGCCTTAAAACTTTTTGTCAAAGAATGAATTACTCCGACATCTTCTAACTATCTCCCTTTTATCTTAACCCCGACAATTATACTTATCCTGGCCCTTAGAATATGGCAGCTATTCCCCTCTTTTATGCTGTCCTCTCACCTTACATTAGGAATACTTCTATTTCTATGCATTTCCTCACTAACCGTCTACACGACACTTATAGCAGGCTGAGCATCTAACTCCAAATATGCTTTACTCGGAGCCATCCGAGCAATGGCTCAAACAATCTCTTATGAAGTTACTATAACATTAATTATCATATTCTACTTATTCTTATCCATGCAAATAGATATTGTAACAATTCGTTTAACCAATATATCTATTTGAACAAACACGCTGTTTTTACCTTTAAGAGTTATATGGTTGGCCGTCATCCTCGCAGAAACAAACCGAGCTCCCTTCGACTTCGCAGAAGGGGAATCAGAACTAGTCTCAGGGTTTAATATCGAATACGGAGGAGCTGGGTTTGCTTTTTTATTCATGGCGGAATACAGAAACATTCTGATGATAAGTCTTATAACCTCGTGCCTATTAACAAGTACATTAATTATATCTATCCCAGTAGCTCTCATCTTTTTATGGGCCCGAGCAACCTTACCACGATACCGCTATGATCTCCTCATAGCTATAGCCTGGAAATCGTTCTTACCTCTAAGGCTGTCCATTTTAATGGCCTTAAGGC
Anodonta_cygnea_MF781083 TACTTTATATTTATTATTGGCTTTGTGGTCGGGTTTAATCGGATTGGCTTTGAGACTTTTAATCCGAGCTGAATTGGGTCAGCCGGGGAGGTTATTGGGGGATGATCAGTTATATAATGTAATTGTTACAGCTCATGCATTTATGATAATTTTTTTCTTGGTGATGCCAATAATGATTGGGGGGTTTGGTAATTGGCTTATTCCTTTAATGATTGGTGCTCCTGATATGGCTTTTCCTCGGTTGAATAATTTGAGGTTTTGGTTATTGGTGCCAGCTTTATTTCTGTTATTAAGATCGTCATTGGTAGAGAGTGGTGTTGGTACTGGGTGGACGGTATACCCTCCTTTGTCTGGGAATGTTGCTCATTCTGGAGCTTCAGTAGATCTGGCCATTTTTTCCTTACATCTTGCTGGTGCTTCATCAATTTTAGGGGCTATTAATTTTATTTCTACTGTTGGAAATATACGATCTCCAGGCTTAGTCGCTGAGCGAATTCCTTTGTTTGTATGGGCTGTTACGGTAACAGCTGTATTATTGGTTGCTGCTTTGCCTGTTTTAGCTGGTGCTATTACAATATTATTGACTGATCGTAATTTAAATACTTCGTTTTTTGACCCCACTGGAGGTGGGGATCCTATTTTATATATACATTTATTTCTCAACACTTAATCTCCACTTTTATTACATACTTATTAATTTTACTAGGTGTAGCATTTTTCACCTTATTAGAACGAAAAGCTCTTGGGTATTTTCAAATTCGAAAAGGCCCCAATAAATTAGGGATTATTGGTATTCCCCAACCTCTGGCAGACGCCTTAAAACTTTTTGTCAAAGAATGAATTACTCCGACATCTTCTAACTATCTCCCTTTTATCTTAACCCCGACAATTATACTTATCCTGGCCCTTAGAATATGGCAGCTATTCCCCTCTTTTATGCTGTCCTCTCACCTTACATTAGGAATACTTCTATTTCTATGCATTTCCTCACTAACCGTCTACACGACACTTATAGCAGGCTGAGCATCTAACTCCAAATATGCTTTACTCGGAGCCATCCGAGCAATGGCTCAAACAATCTCTTATGAAGTTACTATAACATTAATTATCATATTCTACTTATTCTTATCCATGCAAATAGATATTGTAACAATTCGTTTAACCAATATATCTATTTGAACAAACACGCTGTTTTTACCTTTAAGAGTTATATGGTTGGCCGTCATCCTCGCAGAAACAAACCGAGCTCCCTTCGACTTCGCAGAAGGGGAATCAGAACTAGTCTCAGGGTTTAATATCGAATACGGAGGAGCTGGGTTTGCTTTTTTATTCATGGCGGAATACAGAAACATTCTGATGATAAGTCTTATAACCTCGTGCCTATTAACAAGTACATTAATTATATCTATCCCAGTAGCTCTCATCTTTTTATGGGCCCGAGCAACCTTACCACGATACCGCTATGATCTCCTCATAGCTATAGCCTGGAAATCGTTCTTACCTCTAAGGCTGTCCATTTTAATGGCCTTAAGGC
Anodonta_cygnea_NC_036488 TACTTTGTATTTACTATTTGCTTTGTGGTCTGGTTTGATCGGGTTAGCTCTGAGACTTTTGATTCGAGCAGAGTTAGGTCAGCCAGGAAGATTACTTGGGGATGATCAGCTATACAACGTTATTGTAACAGCTCATGCCTTTATAATAATTTTCTTTCTGGTGATACCTATGATAATTGGTGGGTTTGGGAATTGGCTTATTCCTTTAATGATTGGCGCCCCTGATATGGCTTTTCCTCGTTTGAACAATTTAAGATTTTGGTTGCTTGTGCCAGCGCTGTTTTTATTATTAAGATCTTCATTAGTGGAGAGAGGTGTGGGAACCGGTTGAACTGTTTATCCTCCTCTGTCTGGAAATCCGGCTCATTCTGGAGCATCAGTGGATTTGGCTATTTTTTCTTTGCATTTGGCTGGTGCTTCTTCGATCTTAGGAGCTATTAATTTTATTTCTACTGTTGGGAATATGCGATCTTCTGGATTGGTTGCCGAACGAATTCCTTTGTTTGTTTGGGCTGTTAGGGTAACAGCTATTTTATTAGTCGCCGCCCTGCCTGTTTTAGCAGGGGCTATTACAATGTTACTCACTGATCGTAATCTGAACACTTCTTTTTTTGACCCTACAGGGGGAGGGGACCCTATTTTATATATACATTTGTTTCCCAGCACCTAATTTCTACTATTACCACATATCTATTAATTTTGTTAGGCGTAGCTTTCTTTACCTTACTAGAACGTAAAGCTTTGGGGTATTTTCAAATTCGAAAAGGCCCCAATAAATTGGGAATTATCGGAATCCCACAACCCTTAGCTGATGCCTTAAAGCTCTTTGTAAAAGAATGAATTACCCCAACATCCTCTAATTATTTCCCCTTTATTATTACTCCAACCATTATACTTATTCTAGCACTAAGAATATGACAACTATTTCCTTCTATGAATCTTTCGTCTCAGCTTACGCTGAGAATATTCTTATTTTTATGTATTTCCTCATTATCTGTATATACAACTCTCATAGCAGGCTGATCTTCTAACTCCAAATATGCCCTACTTGGGGCTATTCGGGCTATAGCCCAAACCATCTCTTATGAGGTAACCATGACTCTAATTATTATTTTTTATTTACTCCTAGCTGCACAAATAGATATTCTAAGAATTCGCTTAATAAGTAGATATATTTGAACAATCCTATTGTTTTTACCTATAGGAATTATATGACTAACTGTGATTTTAGCAGAAACAAATCGAGCTCCTTTCGACTTTGCAGAAGGAGAATCTGAACTGGTCTCAGGATTTAATATTGAATACGGGGGAGCCGGATTTGCTTTCTTATTCATGGCAGAATACAGAAATATTTTAATAATAAGATTAATAAGCTCATGCTTACTAACAAATACATTAATAATAGCTATTCCAGTAGCTATCATTTTCTTATGAGCCCGAGCAACCCTACCTCGTTATCGTTACGACCTTTTAATAGCCATAGCTTGAAAATCATTTTTACCTTTGAGCTTAAGAGCTTTGATTGCCTTAACCC
Anodonta_hartfieldorum NNNNNNNTATTTATTGTTGGCTTTGTGATCTGGCTTAATTGGGTTAGCTCTTAGCTTACTAATCCGGGCTGAGCTAGGTCAGCCTGGAAGTTTATTAGGAGATGATCAGCTATATAACGTGATTGTAACGGCTCATGCTTTTATAATAATTTTTTTTCTGGTAATACCTATAATAATTGGGGGATTTGGTAATTGACTTATTCCTTTAATAATTGGTGCTCCTGATATAGCTTTTCCTCGATTAAATAACTTAAGATTTTGGCTTCTTGTACCAGCTTTGTTTTTATTATTAAGGTCATCATTAGTAGAAAGTGGTGTTGGAACTGGGTGAACAGTATATCCCCCTTTGTCTGGGAATGTTGCTCACTCAGGGGCTTCGGTAGATTTGGCTATTTTTTCCCTTCACCTTGCTGGTGCCTCATCAATCTTGGGTGCTATTAATTTTATTTCTACTGTTGGAAATATACGATCTCCTGGTTTGGTTGCTGAACGGATCCCATTATTCGTTTGAGCTGTGACGGTCACAGCTGTATTGCTAGTTGCTGCTTTGCCTGTTTTAGCTGGTGCTATTACAATACTACTTACTGATCGTAATTTAAATACTTCCTTCTTTGACCCTACAGGGGGTGGAGATCCCATTTTATATATACATTTGNNNCTCAACATCTTATCCCCACTTTTATCACATATTTATTAATTTTGTTGGGTGTAGCATTTTTTACTTTATTAGAACGAAAGGCTCTTGGTTATTTTCAAATTCGGAAAGGCCCTAATAAATTAGGAATTACAGGTATTCCTCAACCTTTAGCAGATGCCTTAAAACTTTTTGTTAAAGAATGAGTCACTCCTATGCCTTCCAATTTTTTTCCATTTGTTTTAACCCCAATCACTATACTTATTTTAGCTTTAAGAATATGACAACTATTTCCCTCTTTCATGCTGTCAACTCAACTTACACTTGGAATACTCCTCTTCTTGTGTATTTCTTCCTTAGCTGTATATACAACACTTATAGCAGGCTGGTCATCAAACTCCAAGTACGCGCTACTTGGGGCTATTCGAGCTATAGCTCAAACAATTTCCTACGAGGTAACTATAACCCTAATTATTATTTTTTACTTGTTTCTAACAATACAAATAGACATTGTAAGAATCCGCACAACAAACCTATGCATTTGGGCAGTTACCCTATTTTTCCCGTTAATAATTATATGATTAGCAGTTATTCTTGCAGAGACAAACCGAGCCCCTTTTGATTTTGCAGAAGGAGAATCAGAACTAGTTTCAGGATTTAATATTGAGTATGGAAGGGCAGGATTTGCCTTTCTATTTATAGCAGAATATAGAAACATTTTAGTCATAAGACTTATAACCTCCTGCCTATTAACAGGTACGCTGATAGTATCTATCCCAGTAACTATTATCTTTCTATGGGCTCGAGCAACCTTACCACGCNNNNNNNNNNNNNNNNNNNNNNNNNNNNNNNNNNNNNNNNNNNNNNNNNNNNNNNNNNNNNNNNNNNNNNNNNNNNNNN
Anodonta_heardi_clone_1 NNNNNNNTATTTATTGCTGGCTTTGTGATCTGGTTTAATTGGGTTATCTCTTAGCCTATTAATCCGGGCTGAGCTAGGTCAGCCCGGAAGTTTATTAGGGGATGATCAGTTATATAACGTGATTGTAACGGCTCATGCTTTTATAATAATTTTTTTTCTCGTAATACCTATAATGATCGGAGGATTTGGTAATTGACTTATTCCTTTAATAATTGGCGCTCCTGATATAGCTTTTCCTCGATTAAATAATTTGAGGTTTTGGCTTCTATTACCGGCTTTGTTTTTGTTATTAAGGTCCTCATTAGTAGAAAGCGGTGTTGGTACTGGGTGAACTGTATATCCTCCTTTATCTAGAAATGTTGCTCACTCTGGAGCTTCGGTAGATTTGGCTATTTTCTCCCTTCACCTTGCTGGTGCTTCATCAATTTTGGGTGCCATTAATTTTATTTCTACTGTTGGCAATATACGATCTCCTGGTTTGGTTGCTGAACGAATTCCATTATTTGTTTGAGCTGTGGCTATTACAGCTGTGTTACTAGTTGCTGCTTTACCTGTTTTAGCTGGTGCTATTACAATATTACTAACTGATCGTAATTTAAACACTTCTTTCTTTGATCCTACAGGGGGCGGAGATCCCATTTTANNNNNNNNNNNNNNNNNNNNNNNNNNNNNNNNNNNNNNNNNNNNNNNNNNNNNNNNNNNNTGAGTGGGGCATTTTTTACTTTATTAGAACGAAAGGCTCTTGGGTTTTTTCAAATCCGGAAAGGCCCTAATAAACTAGGAATTATAGGTATTCCTCAGCCTTTAGCAGATGCCTTAAAACTTTTTGTTAAAGAATGGGTCACCCCTATGTCTTCCAATTTTCTTCCATTTATCTTAACCCCAACCATTATACTCATTTTGGCTTTAAGAATATGACAACTATTCCCCTCTTTCATATTATCAGCTCAAATTACACTTGGAATACTCCTCTTCCTATGTATTTCCTCATTAGCTGTATACACAACACTCATAGCAGGCTGGTCATCAAACTCCAAGTACGCGCTACTTGGGGCAATTCGATCCATGGCTCAAACAATTTCCTATGAAGTAACTATAACCTTAATTATTATTTTTTATCTATTTCTGACAATACAAATAGATATTGTAAGAATCCGTACAACAAACATGTGTATTTGGGCAGCCGCCCTATTTTTTCCATTAATAGTTATGTGGTTAGCAGTTATTTTTGCAGAAACAAACCGAGCCCCTTTTGATTTTGCGGAAGGAGAATCAGAGCTAGTCTCAGGATTTAATATTGAGTATGGAGGAGCAGGATTTGCCTTTCTGTTTATAGCAGAATACAGAAGTAATTTAAATATAAGCCTTATAACATCCTGCCTGTTAACAAGTACGTTANNNNNNNNNNNNNNNNNNNNNNNNNNNNNNNNNNNNNNNNNNNNNNNNNNNNNNNNNNNNNNNNNNNNNNNNNNNNNNNNNNNNNNNNNNNNNNNNNNNNNNNNNNNNNNNNNNNNNNNNNNNNNNNNNNNNNNNN
Anodonta_heardi_clone_2 NNNNNNNTATTTATTGCTGGCTTTGTGATCTGGTTTAATTGGGTTATCTCTTAGCCTATTAATCCGGGCTGAGCTAGGTCAGCCCGGAAGTTTATTAGGGGATGATCAGTTATATAACGTGATTGTAACGGCTCATGCTTTTATAATAATTTTTTTTCTCGTAATACCTATAATGATCGGAGGATTTGGTAATTGACTTATTCCTTTAATAATTGGCGCTCCTGATATAGCTTTTCCTCGATTAAATAATTTGAGGTTTTGGCTTCTATTACCGGCTTTGTTTTTGTTATTAAGGTCCTCATTAGTAGAAAGCGGTGTTGGTACTGGGTGAACTGTATATCCTCCTTTATCTAGAAATGTTGCTCACTCTGGAGCTTCGGTAGATTTGGCTATTTTCTCCCTTCACCTTGCTGGTGCTTCATCAATTTTGGGTGCCATTAATTTTATTTCTACTGTTGGCAATATACGATCTCCTGGTTTGGTTGCTGAACGAATTCCATTATTTGTTTGAGCTGTGGCTATTACAGCTGTGTTACTAGTTGCTGCTTTACCTGTTTTAGCTGGTGCTATTACAATATTACTAACTGATCGTAATTTAAACACTTCTTTCTTTGATCCTACAGGGGGCGGAGATCCCATTTTATACNNNNNNNNNNNNCTCAACACCTTATTTCCACTCTTATTACGTATTTATTAATTTTGTTGAGTGTGGCATTTTTTACTTTATTAGAACGAAAGGCTCTTGGGTTTTTTCAAATCCGGAAAGGCCCTAATAAACTAGGAATTATAGGTATTCCTCAGCCTTTAGCAGATGCCTTAAAACTTTTTGTTAAAGAATGGGTCACCCCTATGTCTTCCAATTTTCTTCCATTTATCTTAACCCCAACCATTATACTCATTTTGGCTTTAAGAATATGACAACTATTCCCCTCTTTCATATTATCAGCTCAAATTACACTTGGAATACTCCTCTTCCTATGTATTTCCTCATTAGCTGTATACACAACACTCCTAGCAGGCTGGTCATCAAACTCCAAGTACGCGCTACTTGGGGCAATTCGATCCATGGCTCAAACAATTTCCTATGAAGTAACTATAACCTTAATTATTATTTTTTACCTATTTCTGACAATACAAATAGATATTGTAAGAATCCGTACAACAAACATGTGTATTTGGGCAGCCGCCCTATTTTTTCCATTAATAGTTATGTGGTTAGCAGTTATTTTTGCAGAAACAAACCGAGCCCCTTTTGATTTTGCGGAAGGAGAATCAGAGCTAGTCTCAGGATTTAATATTGAGTATGGAGGAGCAGGATTTGCCTTTCTGTTTATAGCAGAATACAGAAGTATTTTAATAATAAGCCTTATAACATCCTGCCTGTTAACAAGTACGTTAATAATATCAATCCCAGTAGCCATTACCTTTTTATGAGCCCGAGCAACCTTACCACGCNNNNNNNNNNNNNNNNNNNNNNNNNNNNNNNNNNNNNNNNNNNNNNNNNNNNNNNNNNNNNNNNNNNNNNNNNNNNNNN
Anodonta_lucida_NC_026673 TACTCTGTACTTATTATTAGCTCTGTGGTCTGGTTTGATTGGACTAGCCTTAAGTCTTTTAATTCGAGCAGAATTAGGTCAACCGGGAAGGTTGTTGGGGGATGATCAGCTATACAATGTTATTGTAACGGCTCATGCTTTTATGATAATTTTCTTTTTGGTAATACCTATAATAATTGGGGGATTTGGAAATTGGCTCATTCCTTTGATAATTGGGGCTCCTGATATAGCTTTCCCTCGTTTAAATAATTTAAGATTTTGGTTACTTGTGCCAGCGTTATTTTTGCTTTTAAGGTCATCTTTGGTGGAGAGGGGTGTTGGTACTGGGTGAACGGTGTATCCTCCTTTGTCTGGGAATGTTGCTCATTCCGGGGCTTCTGTTGATTTAGCTATCTTCTCTTTACACCTGGCCGGTGCTTCATCTATTTTAGGCGCTATTAATTTTATCTCTACTGTTGGGAATATGCGTTCTCCCGGTTTGGTCGCTGAGCGAATCCCTTTGTTTGTGTGAGCTGTTGCAGTTACAGCTGTTTTATTGGTCGCTGCTTTGCCTGTTTTAGCTGGGGCTATCACAATGCTTCTTACGGATCGTAACCTGAACACTTCATTTTTTGACCCAATGGGGGGAGGTGATCCTATTTTATATATACATTTGTTTTTCAACACCTTATCTCTACCCTTATTACATATATGTTAATTTTACTAGGTGTAGCCTTCTTTACCTTGTTAGAACGAAAAGCTCTTGGCTATTTTCAAATTCGAAAAGGCCCCAACAAACTAGGGATTATAGGTATCCCCCAGCCTTTAGCAGACGCATTAAAACTTTTTACTAAAGAATGAATTACCCCCACCTCCTCTAATTACTTTCCTTTTATTATCACACCAACAATTATACTTATCTTAGCTCTAAGCATATGACAACTATTCCCCTCTTTTATACTCTCTCAGCAGGTAACATTAGGGATGTTTTTATTTCTTTGCATCTCTTCATTAGCCGTTTATACAACACTTATAGCTGGCTGATCATCGAATTCTAAGTATGCCTTGCTCGGGGCCATCCGAGCCATGGCCCAAACTATCTCTTATGAAGTCTCTATAACCCTTATTATTATGTTCTACTTGTTCTTAGCAATAGAAATAGATATTGTAAGAATTCGTATAACAAGTGTATCGATCTGAACTATTATACTATTTTTTCCTTTAGGTATCATGTGATTAGCAACAACCCTCGCAGAAACAAATCGAGCCCCATTTGACTTTGCAGAAGGGGAATCAGAACTAGTTTCAGGGTTTAATATTGAATATGGGGGAGCGGGTTTCGCCTTATTGTTTATAGCAGAATATAGAAATATTCTAATATTAAGCCTAATAACCTCATCCCTACTAACTAGCACACTAACTATATCCATTCCAGTGGCCACTATCTTTTTATGGGCTCGAGGAACCCTACCCCGCCATCGATATGACCTTCTAATAGCCATGGCTTGAAAATCATTCTTGCCATTTAGATTAGCAATTTTAATTACTTTAATTC
Anodonta_nuttalliana_isolate_BIV0364_MN594534 TACTTTATACTTACTTTTTGCTCTGTGGTCTGGATTGATTGGGTTGGCTTTAAGGCTGTTAATTCGAGCTGAGTTGGGTCAACCTGGAAGATTATTGGGAGATGATCAGTTATACAATGTAATTGTTACGGCTCATGCTTTCATGATAATTTTTTTCTTGGTAATACCAATGATGATTGGTGGATTCGGTAATTGATTGATCCCTTTGATAATTGGTGCTCCTGATATGGCTTTTCCTCGGTTAAATAATTTAAGGTTTTGATTACTTGTGCCAGCTTTGTTTTTGTTATTAAGCTCTTCATTAGTGGAGAGTGGTGTTGGTACTGGTTGGACGGTATATCCACCTTTATCTGGAAATGTTGCTCATTCTGGGGCTTCTGTGGATTTGGCCATTTTTTCTTTACATCTTGCTGGTGCTTCTTCAATTCTGGGGGCTATTAATTTTATTTCTACTGTTGGAAACATGCGATCTCCTGGTTTGGTCGCTGAGCGAATTCCTTTATTTGTTTGGGCTGTTGCCGTTACAGCTGTGTTATTAGTTGCTGCTTTACCAGTTTTAGCTGGTGCTATTACAATGCTGTTGACGGATCGTAATTTAAACACTTCATTTTTTGACCCTACAGGGGGAGGGGATCCTATCTTGTATATACATTTGTTTTTAAACAACTAATTCCAACTTTCATTACATATCTATTAATTCTATTAGGCGTAGCCTTTTTTACTCTTTTAGAACGAAAAGCTCTTGGTTACTTTCAAATTCGAAAGGGTCCTAATAAACTAGGAATTATTGGCATCCCTCAACCACTAGCAGATGCCTTAAAACTTTTTGTTAAAGAATGAGTTACTCCCACATCCTCCAACTACTTCCCTTTTATCCTAACCCCAACAATTATACTAATCCTAGCCCTAAGAATATGACAATTATTCCCATCCTTTATATCATCATCACAACTTACATTAGGCAGACTTTTATTCCTATGTATTTCTTCATTAACTGTTTACACAACACTCATAGCAGGTTGATCCTCAAACTCTAAGTATGCTTTACTTGGAGCTATTCGAGCCATATCTCAAACAATTTCCTATGAAGTCACCATAACCTTAATTATCATTTTTTATCTATTCTTAACTATAGAAATAGACATCGTAAGAATTCGCTTAATAAATACATCTATGTGAGCATCCTTACTGTTTTCCCCATTAACGTTAATGTGGGTAGTAACCATCCTAGCAGAAACAAATCGAACCCCATTTGATTTCGCAGAAGGAGAATCAGAGCTAGTATCAGGCTTTAACATTGAATACGGGGGAGCCGGATTTGCATTTTTGTTTATAGCAGAATACAGCAATATTTTGATAATAAGTCTTATAACTTCCTGCCTTATGACCAGAACCCTAATTCTGTCAATTCCAGTAGCCATCATTTTTCTATGAGCCCGAGCAACTTTACCACGCTACCGCTACGATCTACTAATAGCTATAGCCTGAAAATCATTTCTGCCTTTAAGATTAACTATCTTAATAGCTTTGATTC
Anodonta_suborbiculata NNNNNNNTATTTATTGTTGGCTTTGTGATCTGGTTTAATTGGATTAGCCCTTAGCTTATTAATCCGGGCTGAGCTAGGTCAGCCTGGAAGTCTATTAGGAGATGATCAGCTATATAACGTGATTGTAACGGCTCATGCTTTTATGATAATTTTTTTTCTGGTAATACCTATAATAATTGGGGGATTTGGTAATTGACTTATTCCTTTAATAATTGGTGTTCCTGATATAGCTTTTCCTCGATTAAATAACTTAAGATTTTGGCTTCTTGTACCGGCTTTGTTTTTATTATTAAGGTCATCATTAGTAGAAAGTGGTGTTGGTACTGGGTGAACAGTGTATCCCCCCTTGTCTGGGAATGTTGCTCACTCAGGAGCTTCGGTAGATTTGGCTATTTTCTCCCTTCACCTTGCTGGTGCCTCATCAATTTTGGGTGCTATTAATTTTATTTCTACTGTTGGAAATATACGATCTCCTGGTTTGGTTGCTGAACGGATCCCATTATTTGTTTGAGCTGTGACAGTCACAGCTGTGTTATTAGTTGCTGCTTTGCCTGTTTTAGCTGGTGCTATTACAATATTACTTACTGATCGTAATTTAAATACTTCCTTCTTTGACCCTACAGGGGGTGGAGATCCCATTTTATATATACATTTGNNNCTCANCATCTTATCCCCACTTTTATCACATATTTATTAATTTTGTTGGGTGTAGCATTTTTTACTTTATTAGAACGAAAAGCTCTTGGTTATTTTCAAATTCGGAAAGGCCCCAATAAGTTAGGGATTATAGGTATTCCTCAACCTTTAGCAGATGCCTTAAAACTTTTTGTTAAAGAATGAGTCACCCCTATGCCTTCCAATTTTTTTCCATTTGTTTTAACCCCAATCACTATACTTATTTTAGCTTTAAGAATATGACAACTATTTCCCTCTTTCATGCTGTCAACTCAACTTACACTTGGAATACTCCTCTTCTTGTGTATTTCTTCATTAGCTGTATACACAACACTTATAGCAGGCTGGTCATCAAACTCAAAATATGCGCTACTTGGGGCTATTCGAGCCATAGCTCAAACAATTTCCTATGAGGTAACTATAACCTTAATCATTATTTTTTACTTGTTTCTAACAATACAAATAGACATTGTAAGAATCCGCACAACAAATATATGCATTTGGGCAGTCACCCTATTTTTCCCGTTAACAATTATATGATTAGCAGTTATTCTTGCAGAGACAAACCGAGCCCCTTTTGATTTTGCAGAAGGAGAATCAGAACTAGTTTCAGGATTTAATATTGAGTATGGAAGAGCAGGATTTGCCTTTCTATTTATAGCAGAATACAGAAACATTTTAGTAATAAGACTTATAACCTCCTGCCTATTAACAGGTACGCTGATAATATCTATCCCAGTAACCATTACCTTTCTATGGGCTCGAGCAACCTTACCACGCNNNNNNNNNNNNNNNNNNNNNNNNNNNNNNNNNNNNNNNNNNNNNNNNNNNNNNNNNNNNNNNNNNNNNNNNNNNNNNN
Anodonta_woodiana_isolate_AW19_HQ283344 TACTTTATATTTATTATTAGCATTATGGTCAGGTTTGATTGGGTTAGCTTTAAGTCTTTTAATTCGAGCAGAGTTGGGTCAGCCAGGAAGGCTTTTAGGGGATGATCAGTTGTATAATGTTATTGTTACGGCTCATGCTTTTATAATAATTTTCTTCTTAGTTATACCTATAATGATTGGAGGGTTTGGGAATTGATTAATTCCTTTAATAATTGGGGCTCCTGATATGGCTTTTCCTCGATTGAATAATTTAAGGTTTTGGTTACTTGTGCCAGCGCTATTTTTATTATTAAGGTCTTCTTTGGTGGAAAGGGGCGTTGGTACAGGGTGAACAGTATACCCACCTTTGTCTGGGAATGTTGCTCATTCTGGCGCTTCTGTTGATTTAGCTATTTTTTCTTTGCACCTTGCCGGTGCTTCATCTATTTTAGGCGCTGTTAATTTTATTTCTACTGTGGGGAATATACGGTCTCCTGGTTTGGTTGCTGAGCGAATTCCTTTGTTTGTATGAGCTGTTACCGTAACAGCTATTTTATTAGTTGCTGCTTTGCCTGTTTTAGCAGGGGCTATTACAATGCTTCTTACGGATCGTAATTTAAATACTTCATTCTTTGACCCAACTGGGGGAGGAGACCCTATTTTGTATATGCATCTATTTTCCAACACCTAATCTCTACCATTATTACGTACCTACTAATCTTATTAGGTGTGGCCTTCTTTACCTTATTAGAACGAAAAGCTTTAGGTTATTTTCAAATTCGAAAGGGTCCTAATAAACTAGGGATTATAGGTATCCCCCAACCTTTAGCAGACGCATTAAAACTTTTTACCAAAGAGTGAGTTACTCCTAACTTCTCTAACTACTTTCCTTTTATTTTAACACCGACAATTATACTTATCTTAGCATTGAGGATATGGCAACTGTTTCCGTCTTTTATACTTACCTTTCAAATAACCCTAGGAATATTTTTATTTCTTTGCATCTCCTCATTAACCGTCTACACGACACTCATAGCTGGTTGAACCTCAAACTCCAAATATGCCCTACTCGGGGCGATCCGAGCTATAGCCCAAACCATCTCCTACGAAGTTACCATAACTCTTATTATTATATTCTACCTATTCCTAACAATAGAAATAGATATTGTAAGAGTCCGTATAACGAATAGGCCTATCTGAACCATCACACTATTTTTCCCTTTAAGAGTCATGTGATTAGCAGTAATTCTCGCAGAAACAAATCGAGCTCCGTTTGATTTTGCAGAGGGAGAATCAGAACTTGTCTCAGGATTCAACATTGAATACGGAGGAGCAGGATTTGCCTTCCTATTTATAGCAGAATATAGAAACATCTTAATAATAAGACTAATAACCTCATGTTTGTTAACTAGCACCTTAATTATATCCATCCCAGTAGCTATTATTTTTTTATGAGCTCGAGGGAGCTTACCACGTTATCGCTATGACCTTTTAATGGCCATGGCTTGAAAATCATTTCTACCTTTTAGACTTGCAACATTAATCGCCTTGACAC
Anodonta_woodiana_isolate_AW22_HQ283345 TACTTTATATTTATTATTAGCATTATGGTCAGGTTTGATTGGGTTAGCTTTAAGTCTTTTAATTCGAGCAGAGTTGGGTCAGCCAGGAAGGCTTTTAGGGGATGATCAGTTGTATAATGTTATTGTTACGGCTCATGCTTTTATAATAATTTTCTTCTTAGTTATACCTATAATGATTGGAGGGTTTGGGAATTGATTAATTCCTTTAATAATTGGGGCTCCTGATATGGCTTTTCCTCGATTGAATAATTTAAGGTTTTGGTTACTTGTGCCAGCGCTATTTTTATTATTAAGGTCTTCTTTGGTGGAAAGGGGCGTTGGTACAGGGTGAACAGTATACCCACCTTTGTCTGGGAATGTTGCTCATTCTGGCGCTTCTGTTGATTTAGCTATTTTTTCTTTGCACCTTGCCGGTGCTTCATCTATTTTAGGCGCTGTTAATTTTATTTCTACTGTGGGGAATATACGGTCTCCTGGTTTGGTTGCTGAGCGAATTCCTTTGTTTGTATGAGCTGTTACCGTAACAGCTATTTTATTAGTTGCTGCTTTGCCTGTTTTAGCAGGGGCTATTACAATGCTTCTTACGGATCGTAATTTAAATACTTCATTCTTTGACCCAACTGGGGGAGGAGACCCTATTTTGTATATGCATCTATTTTCCAACACCTAATCTCTACCATTATTACGTACCTACTAATCTTATTAGGTGTGGCCTTCTTTACCTTATTAGAACGAAAAGCTTTAGGTTATTTTCAAATTCGAAAGGGTCCTAATAAACTAGGGATTATAGGTATCCCCCAACCTTTAGCAGACGCATTAAAACTTTTTACCAAAGAGTGAGTTACTCCTAACTTCTCTAACTACTTTCCTTTTATTTTAACACCGACAATTATACTTATCTTAGCATTGAGGATATGGCAACTGTTTCCGTCTTTTATACTTACCTTTCAAATAACCCTAGGAATATTTTTATTTCTTTGCATCTCCTCATTAACCGTCTACACGACACTCATAGCTGGTTGAACCTCAAACTCCAAATATGCCCTACTCGGGGCGATCCGAGCTATAGCCCAAACCATCTCCTACGAAGTTACCATAACTCTTATTATTATATTCTACCTATTCCTAACAATAGAAATAGATATTGTAAGAGTCCGTATAACGAATAGGCCTATCTGAACCATCACACTATTTTTCCCTTTAAGAGTCATGTGATTAGCAGTAATTCTCGCAGAAACAAATCGAGCTCCGTTTGATTTTGCAGAGGGAGAATCAGAACTTGTCTCAGGATTCAACATTGAATACGGAGGAGCAGGATTTGCCTTCCTATTTATAGCAGAATATAGAAACATCTTAATAATAAGACTAATAACCTCATGTTTGTTAACTAGCACCTTAATTATATCCATCCCAGTAGCTATTATTTTTTTATGAGCTCGAGGGAGCTTACCACGTTATCGCTATGACCTTTTAATGGCCATGGCTTGAAAATCATTTCTACCTTTTAGACTTGCAACATTAATCGCCTTGACAC
Anodonta_woodiana_isolate_AW123_HQ283347 TACTTTATATTTATTATTAGCATTATGGTCAGGTTTGATTGGGTTAGCTTTAAGTCTTTTAATTCGAGCAGAGTTGGGTCAGCCAGGAAGGCTTTTAGGGGATGATCAGTTGTATAATGTTATTGTTACGGCTCATGCTTTTATAATAATTTTCTTCTTAGTTATACCTATAATGATTGGAGGGTTTGGGAATTGATTAATTCCTTTAATAATTGGGGCTCCTGATATGGCTTTTCCTCGATTGAATAATTTAAGGTTTTGGTTACTTGTGCCAGCGCTATTTTTATTATTAAGGTCTTCTTTGGTGGAAAGGGGCGTTGGTACAGGGTGAACAGTATACCCACCTTTGTCTGGGAATGTTGCTCATTCTGGCGCTTCTGTTGATTTAGCTATTTTTTCTTTGCACCTTGCCGGTGCTTCATCTATTTTAGGCGCTGTTAATTTTATTTCTACTGTGGGGAATATACGGTCTCCTGGTTTGGTTGCTGAGCGAATTCCTTTGTTTGTATGAGCTGTTACCGTAACAGCTATTTTATTAGTTGCTGCTTTGCCTGTTTTAGCAGGGGCTATTACAATGCTTCTTACGGATCGTAATTTAAATACTTCATTCTTTGACCCAACTGGGGGAGGAGACCCTATTTTGTATATGCATCTATTTTCCAACACCTAATCTCTACCATTATTACGTACCTACTAATCTTATTAGGTGTGGCCTTCTTTACCTTATTAGAACGAAAAGCTTTAGGTTATTTTCAAATTCGAAAGGGTCCTAATAAACTAGGGATTATAGGTATCCCCCAACCTTTAGCAGACGCATTAAAACTTTTTACCAAAGAGTGAGTTACTCCTAACTTCTCTAACTACTTTCCTTTTATTTTAACACCGACAATTATACTTATCTTAGCATTGAGGATATGGCAACTGTTTCCGTCTTTTATACTTACCTTTCAAATAACCCTAGGAATATTTTTATTTCTTTGCATCTCCTCATTAACCGTCTACACGACACTCATAGCTGGTTGAACCTCAAACTCCAAATATGCCCTACTCGGGGCGATCCGAGCTATAGCCCAAACCATCTCCTACGAAGTTACCATAACTCTTATTATTATATTCTACCTATTCCTAACAATAGAAATAGATATTGTAAGAGTCCGTATAACGAATAGGCCTATCTGAACCATCACACTATTTTTCCCTTTAAGAGTCATGTGATTAGCAGTAATTCTCGCAGAAACAAATCGAGCTCCGTTTGATTTTGCAGAGGGAGAATCAGAACTTGTCTCAGGATTCAACATTGAATACGGAGGAGCAGGATTTGCCTTCCTATTTATAGCAGAATATAGAAACATCTTAATAATAAGACTAATAACCTCATGTTTGTTAACTAGCACCTTAATTATATCCATCCCAGTAGCTATTATTTTTTTATGAGCTCGAGGGAGCTTACCACGTTATCGCTATGACCTTTTAATGGCCATGGCTTGAAAATCATTTCTACCTTTTAGACTTGCAACATTAATCGCCTTGACAC
Anodonta_woodiana_isolate_AW124_HQ283346 TACTTTATATTTATTATTAGCATTATGGTCAGGTTTGATTGGGTTAGCTTTAAGTCTTTTAATTCGAGCAGAGTTGGGTCAGCCAGGAAGGCTTTTAGGGGATGATCAGTTGTATAATGTTATTGTTACGGCTCATGCTTTTATAATAATTTTCTTCTTAGTTATACCTATAATGATTGGAGGGTTTGGGAATTGATTAATTCCTTTAATAATTGGGGCTCCTGATATGGCTTTTCCTCGATTGAATAATTTAAGGTTTTGGTTACTTGTGCCAGCGCTATTTTTATTATTAAGGTCTTCTTTGGTGGAAAGGGGCGTTGGTACAGGGTGAACAGTATACCCACCTTTGTCTGGGAATGTTGCTCATTCTGGCGCTTCTGTTGATTTAGCTATTTTTTCTTTGCACCTTGCCGGTGCTTCATCTATTTTAGGCGCTGTTAATTTTATTTCTACTGTGGGGAATATACGGTCTCCTGGTTTGGTTGCTGAGCGAATTCCTTTGTTTGTATGAGCTGTTACCGTAACAGCTATTTTATTAGTTGCTGCTTTGCCTGTTTTAGCAGGGGCTATTACAATGCTTCTTACGGATCGTAATTTAAATACTTCATTCTTTGACCCAACTGGGGGAGGAGACCCTATTTTGTATATGCATCTATTTTCCAACACCTAATCTCTACCATTATTACGTACCTACTAATCTTATTAGGTGTGGCCTTCTTTACCTTATTAGAACGAAAAGCTTTAGGTTATTTTCAAATTCGAAAGGGTCCTAATAAACTAGGGATTATAGGTATCCCCCAACCTTTAGCAGACGCATTAAAACTTTTTACCAAAGAGTGAGTTACTCCTAACTTCTCTAACTACTTTCCTTTTATTTTAACACCGACAATTATACTTATCTTAGCATTGAGGATATGGCAACTGTTTCCGTCTTTTATACTTACCTTTCAAATAACCCTAGGAATATTTTTATTTCTTTGCATCTCCTCATTAACCGTCTACACGACACTCATAGCTGGTTGAACCTCAAACTCCAAATATGCCCTACTCGGGGCGATCCGAGCTATAGCCCAAACCATCTCCTACGAAGTTACCATAACTCTTATTATTATATTCTACCTATTCCTAACAATAGAAATAGATATTGTAAGAGTCCGTATAACGAATAGGCCTATCTGAACCATCACACTATTTTTCCCTTTAAGAGTCATGTGATTAGCAGTAATTCTCGCAGAAACAAATCGAGCTCCGTTTGATTTTGCAGAGGGAGAATCAGAACTTGTCTCAGGATTCAACATTGAATACGGAGGAGCAGGATTTGCCTTCCTATTTATAGCAGAATATAGAAACATCTTAATAATAAGACTAATAACCTCATGTTTGTTAACTAGCACCTTAATTATATCCATCCCAGTAGCTATTATTTTTTTATGAGCTCGAGGGAGCTTACCACGTTATCGCTATGACCTTTTAATGGCCATGGCTTGAAAATCATTTCTACCTTTTAGACTTGCAACATTAATCGCCTTGACAC
Anodonta_woodiana_isolate_AW125_HQ283348 TACTTTATATTTATTATTAGCATTATGGTCAGGTTTGATTGGGTTAGCTTTAAGTCTTTTAATTCGAGCAGAGTTGGGTCAGCCAGGAAGGCTTTTAGGGGATGATCAGTTGTATAATGTTATTGTTACGGCTCATGCTTTTATAATAATTTTCTTCTTAGTTATACCTATAATGATTGGAGGGTTTGGGAATTGATTAATTCCTTTAATAATTGGGGCTCCTGATATGGCTTTTCCTCGATTGAATAATTTAAGGTTTTGGTTACTTGTGCCAGCGCTATTTTTATTATTAAGGTCTTCTTTGGTGGAAAGGGGCGTTGGTACAGGGTGAACAGTATACCCACCTTTGTCTGGGAATGTTGCTCATTCTGGCGCTTCTGTTGATTTAGCTATTTTTTCTTTGCACCTTGCCGGTGCTTCATCTATTTTAGGCGCTGTTAATTTTATTTCTACTGTGGGGAATATACGGTCTCCTGGTTTGGTTGCTGAGCGAATTCCTTTGTTTGTATGAGCTGTTACCGTAACAGCTATTTTATTAGTTGCTGCTTTGCCTGTTTTAGCAGGGGCTATTACAATGCTTCTTACGGATCGTAATTTAAATACTTCATTCTTTGACCCAACTGGGGGAGGAGACCCTATTTTGTATATGCATCTATTTTCCAACACCTAATCTCTACCATTATTACGTACCTACTAATCTTATTAGGTGTGGCCTTCTTTACCTTATTAGAACGAAAAGCTTTAGGTTATTTTCAAATTCGAAAGGGTCCTAATAAACTAGGGATTATAGGTATCCCCCAACCTTTAGCAGACGCATTAAAACTTTTTACCAAAGAGTGAGTTACTCCTAACTTCTCTAACTACTTTCCTTTTATTTTAACACCGACAATTATACTTATCTTAGCATTGAGGATATGGCAACTGTTTCCGTCTTTTATACTTACCTTTCAAATAACCCTAGGAATATTTTTATTTCTTTGCATCTCCTCATTAACCGTCTACACGACACTCATAGCTGGTTGAACCTCAAACTCCAAATATGCCCTACTCGGGGCGATCCGAGCTATAGCCCAAACCATCTCCTACGAAGTTACCATAACTCTTATTATTATATTCTACCTATTCCTAACAATAGAAATAGATATTGTAAGAGTCCGTATAACGAATAGGCCTATCTGAACCATCACACTATTTTTCCCTTTAAGAGTCATGTGATTAGCAGTAATTCTCGCAGAAACAAATCGAGCTCCGTTTGATTTTGCAGAGGGAGAATCAGAACTTGTCTCAGGATTCAACATTGAATACGGAGGAGCAGGATTTGCCTTCCTATTTATAGCAGAATATAGAAACATCTTAATAATAAGACTAATAACCTCATGTTTGTTAACTAGCACCTTAATTATATCCATCCCAGTAGCTATTATTTTTTTATGAGCTCGAGGGAGCTTACCACGTTATCGCTATGACCTTTTAATGGCCATGGCTTGAAAATCATTTCTACCTTTTAGACTTGCAACATTAATCGCCTTGACAC
Anodontoides_ferussacianus_clone_1 NNNNNNNTACTTGTTGTTAGCTTTGTGGTCTGGTCTTATTGGGTTAGCTTTGAGGCTTGTAATTCGAGCTGAATTAGGCCAGCCTGGAAGGTTATTGGGGGATGATCAATTGTATAATGTTATTGTTACGGCTCATGCCTTTATAATAATTTTCTTTTTAGTAATGCCAATGATGATTGGGGGGTTTGGTAATTGACTCATCCCCTTGATGATTGGTGCTCCTGATATGGCTTTTCCTCGGTTAAATAATCTAAGATTTTGGCTTCTCGTACCGGCTTTGTTCTTATTATTAAGATCTTCATTGGTCGAGAGAGGCGTAGGTACTGGTTGAACAGTGTATCCTCCCTTGTCGGGGAATGTAGCTCATTCAGGAGCTTCAGTGGATTTGGCTATTTTTTCTTTACATCTCGCTGGTGCTTCATCAATTTTAGGTGCTATCAATTTTATTTCTACTGTTGGGAACATACGGTCTCCCGGTTTGGTTGCCGAACGAATTCCTTTATTTGTATGGGCTGTTGCCGTAACAGCTGTGTTACTAGTTGCTGCTCTTCCGGTTTTAGCAGGTGCCATTACGATACTCCTTACTGACCGTAATTTAAATACTTCTTTTTTTGACCCTACGGGAGGNNNNNNNNNNNNNNNNNNNNNNNNNNNNNNNTTCAGCACCTAATCTCTACTTTTGTCACGTACCTCCTAATTTTACTAGGCGTGGCATTTTTTACTTTATTAGAACGAAAAGCTCTTGGATATTTTCAAATTCGGAAAGGCCCTAATAAACTGGGAATTATAGGGATTCCTCAACCCCTGGCAGATGCCTTAAAACTTTTTGTTAAAGAATGAGTTACTCCATCATATTCTAACTTTCTTCCTTTCATCTTAACCCCAACAATTATACTTGTCCTAGCTTTAAGGATATGACAACTATTCCCCTCTTATATACTATCAACCCAATTAACACTAGGCATACTTCTATTTCTATGTATTTCTTCATTAGCTGTCTACACAACACTCATGGCAGGCTGATCATCCAACTCTAAATATGCCTTACTGGGAGCTACTCGAGCCATAGCTCAAACTATTTCTTATGAAGTAACCATAACTTTAATCATTATTTTTTACCTATTCTTAGCAATACAGATGGACATTGTAAGAATTCGTTTAACAAGCATATCTACTTGAGCAATTATGCTATTTATACCTTTAAGAGTCATATGGCTAGCGGTTATTTTTGCAGAGACAAACCGAGCCCCATTTGATTTTGCGGAGGGAGAATCAGAGCTAGTCTCAGGATTTAACATCGAATACGGAAGAGCTGGATTTGCCTTCTTATTCATAGCTGAATACAGCAATATTCTAATAATAAGCCTTATAACCTCGTGCTTATTAACAGGCACTTTAATAATATCTATTCCAGTAGCCGTTATCTTCCTATGAGCCCGAGGAANNNNNNNNNNNNNNNNNNNNNNNNNNNNNNNNNNNNNNNNNNNNNNNNNNNNNNNNNNNNNNNNNNNNNNNNNNNNNNNNNNNNNNNNNN
Anodontoides_ferussacianus_clone_2 NNNNNNNTACTTGTTGTTAGCTTTGTGGTCTGGTCTTATTGGGTTAGCTTTGAGGCTTGTAATTCGAGCTGAATTAGGCCAGCCTGGAAGGTTATTGGGGGATGATCAATTGTATAATGTTATTGTTACGGCTCATGCCTTTATAATAATTTTCTTTTTAGTAATGCCAATGATGATTGGGGGGTTTGGTAATTGACTCATCCCCTTGATGATTGGTGCTCCTGATATGGCTTTTCCTCGGTTAAATAATCTAAGATTTTGGCTTCTCGTACCGGCTTTGTTCTTATTATTAAGATCTTCATTGGTCGAGAGAGGCGTAGGTACTGGTTGAACAGTGTATCCTCCCTTGTCGGGGAATGTAGCTCATTCAGGAGCTTCAGTGGATTTGGCTATTTTTTCTTTACATCTCGCTGGTGCTTCATCAATTTTAGGTGCTATCAATTTTATTTCTACTGTTGGGAACATACGGTCTCCCGGTTTGGTTGCCGAACGAATTCCTTTATTTGTATGGGCTGTTGCCGTAACAGCTGTGTTACTAGTTGCTGCTCTTCCGGTTTTAGCAGGTGCCATTACGATACTCCTTACTGACCGTAATTTAAATACTTCTTTTTTTGACCCTACGGGAGGGGGTGACCCAATTTTGTATNNNNNNNNNNNNTTCAGCACCTAATCTCTACTTTTGTCACGTACCTCCTAATTTTACTAGGCGTGGCATTTTTTACTTTATTAGAACGAAAAGCTCTTGGATATTTTCAAATTCGGAAAGGCCCTAATAAACTGGGAATTATAGGGATTCCTCAACCCCTGGCAGATGCCTTAAAACTTTTTGTTAAAGAATGAGTTACTCCATCATATTCTAACTTTCTTCCTTTCATCTTAACCCCAACAATTATACTTGTCCTAGCTTTAAGGATATGACAACTATTCCCCTCTTATATACTATCAACCCAATTAACACTAGGCATACTTCTATTTCTATGTATTTCTTCATTAGCTGTCTACACAACACTCATGGCAGGCTGATCATCCAACTCTAAATATGCCTTACTGGGAGCTACTCGAGCCATAGCTCAAACTATTTCTTATGAAGTAACCATAACTTTAATCATTATTTTTTACCTATTCTTAGCAATACAGATGGACATTGTAAGAATTCGTTTAACAAGCATATCTACTTGAGCAATTATGCTATTTATACCTTTAAGAGTCATATGGCTAGCGGTTATTTTTGCAGAGACAAACCGAGCCCCATTTGATTTTGCGGAGGGAGAATCAGAGCTAGTCTCAGGATTTAACATCGAATACGGAAGAGCTGGATTTGCCTTCTTATTCATAGCTGAATACAGCAATATTCTAATAATAAGCCTTATAACCTCGTGCTTATTAACAGGCACTTTAATAATATCTATTCCAGTAGCCGTTATCTTCCTATGAGCCCGAGGAANNNNNNNNNNNNNNNNNNNNNNNNNNNNNNNNNNNNNNNNNNNNNNNNNNNNNNNNNNNNNNNNNNNNNNNNNNNNNNNNNNNNNNNNNN
Anodontoides_ferussacianus_clone_3 NNNNNNNTACTTGTTGTTAGCTTTGTGGTCTGGTCTTATTGGGTTAGCTTTGAGGCTTGTAATTCGAGCTGAATTAGGCCAGCCTGGAAGGTTATTGGGGGATGATCAATTGTATAATGTTATTGTTACGGCTCATGCCTTTATAATAATTTTCTTTTTAGTAATGCCAATGATGATTGGGGGGTTTGGTAATTGACTCATCCCCTTGATGATTGGTGCTCCTGATATGGCTTTTCCTCGGTTAAATAATCTAAGATTTTGGCTTCTCGTACCGGCTTTGTTCTTATTATTAAGATCTTCATTGGTCGAGAGAGGCGTAGGTACTGGTTGAACAGTGTATCCTCCCTTGTCGGGGAATGTAGCTCATTCAGGAGCTTCAGTGGATTTGGCTATTTTTTCTTTACATCTCGCTGGTGCTTCATCAATTTTAGGTGCTATCAATTTTATTTCTACTGTTGGGAACATACGGTCTCCCGGTTTGGTTGCCGAACGAATTCCTTTATTTGTATGGGCTGTTGCCGTAACAGCTGTGTTACTAGTTGCTGCTCTTCCGGTTTTAGCAGGTGCCATTACGATACTCCTTACTGACCGTAATTTAAATACTTCTTTTTTTGACCCTACGGGAGGGGGTGACCCAATTTTGTATNNNNNNNNNNNNTTCAGCACCTAATCTCTACTTTTGTCACGTACCTCCTAATTTTACTAGGCGTGGCATTTTTTACTTTATTAGAACGAAAAGCTCTTGGATATTTTCAAATTCGGAAAGGCCCTAATAAACTGGGAATTATAGGGATTCCTCAACCCCTGGCAGATGCCTTAAAACTTTTTGTTAAAGAATGAGTTACTCCATCATATTCTAACTTTCTTCCTTTCATCTTAACCCCAACAATTATACTTGTCCTAGCTTTAAGGATATGACAACTATTCCCCTCTTATATACTATCAACCCAATTAACACTAGGCATACTTCTATTTCTATGTATTTCTTCATTAGCTGTCTACACAACACTCATGGCAGGCTGATCATCCAACTCTAAATATGCCTTACTGGGAGCTACTCGAGCCATAGCTCAAACTATTTCTTATGAAGTAACCATAACTTTAATCATTATTTTTTACCTATTCTTAGCAATACAGATGGACATTGTAAGAATTCGTTTAACAAGCATATCTACTTGAGCAATTATGCTATTTATACCTTTAAGAGTCATATGGCTAGCGGTTATTTTTGCAGAGACAAACCGAGCCCCATTTGATTTTGCGGAGGGAGAATCAGAGCTAGTCTCAGGATTTAACATCGAATACGGAAGAGCTGGATTTGCCTTCTTATTCATAGCTGAATACAGCAATATTCTAATAATAAGCCTTATAACCTCGTGCTTATTAACAGGCACTTTAATAATATCTATTCCAGTAGCCGTTATCTTCCTATGAGCCCGAGGAANNNNNNNNNNNNNNNNNNNNNNNNNNNNNNNNNNNNNNNNNNNNNNNNNNNNNNNNNNNNNNNNNNNNNNNNNNNNNNNNNNNNNNNNNN
Anodontoides_ferussacianus_complex_sp_denigrata_CS-2017_clone_1 NNNNNNNTACCTAGTGTTGGCCTTGTGGTCCGGTTTGATTGGGTTAGCCTTGAGGCTTTTGATTCGAGCCGAGTTGGGGCAACCTGGAAGGTTACTTGGGGATGATCAGTTATACAACGTTATTGTTACGGCTCATGCCTTTATAATAATTTTCTTCTTAGTGATGCCTATGATGATTGGGGGGTTTGGGAATTGGCTCATTCCCTTGATGATTGGTGCCCCTGATATAGCTTTCCCTCGGCTGAATAATTTGAGTTTTTGGCTCCTTGTTCCGGCCTTGTTTTTATTGTTAAGATCTTCATTGGTTGAAAGAGGGGTAGGTACTGGTTGGACAGTGTATCCTCCTCTGTCAGGGAATGTGTCTCATTCCGGAGCTTCGGTGGATTTAGCTATCTTCTCTTTGCATCTTGCTGGTGCTTCATCAATTTTGGGTGCCATTAATTTTATTTCCACTGTTGGAAATATGCGGTCTCCAGGTCTGGTTGCTGAGCGAATTCCTTTATTTGTATGGGCCGTCGCTGTAACAGCTGTGTTGCTAGTTGCTGCTCTACCAGTACTAGCTGGCGCTATTACCATACTTCTTACTGATCGTAATCTGAACACTTCTTTTTTTGACCCTACAGGAGGAGGCGACCCAATTTTGTACATACATTTGNNNCTCAACATCTTCTTTCTACTCTTATCACATACCTACTAATTTTGCTAGGCGTAGCGTTTTTCACCTTGTTAGAACGGAAAGCTCTTGGGTATTTCCAAATTCGAAAAGGCCCTAACAAACTTGGAATTATAGGGATTCCCCAACCCCTAGCAGATGCCTTGAAACTTTTTGTTAAAGAGTGGATTACTCCAACATATTCTAATTTCCTTCCTTTCATCCTAACCCCAACGATTATACTTATTTTAGCTTTAAGAATATGACAACTATTCCCCTCTTTTATATTATCAACCCAGCTAACACTAGGTATACTTTTATTCTTGTGTATTTCTTCATTAGCCGTTTACACAACGCTCATAGCAGGCTGGTCATCAAACTCTAAATACGCTCTACTGGGAGCTACCCGGGCCATGGCCCAAACCATTTCCTATGAGGTAACTATGACTTTGATTATTATTTTTTACCTCTTTTTAGCAAGACAAATAGACATTGTAAGAATTCGCTTGACAAACCTATCTACTTGGACAGTCGCACTATTCCTGCCTTTAGGAGTTATGTGGCTGGCGGTTATCTTCGCAGAGACAAATCGAGCTCCATTTGACTTTGCAGAAGGGGAGTCGGAGCTAGTCTCTGGGTTTAATATTGAATACGGAAGAGCTGGATTTGCTTTTTTATTCATAGCAGAGTATAGAAATATTCTAATGATAAGCCTCATGACCTCATGCTTACTAACAAGCACACTAATTATATCTATTCCAGTGGCTATTATTTTTTTGTGGGCCCGAGCAACATTACCACGNNNNNNNNNNNNNNNNNNNNNNNNNNNNNNNNNNNNNNNNNNNNNNNNNNNNNNNNNNNNNNNNNNNNNNNNNNNNNNNN
Anodontoides_ferussacianus_complex_sp_denigrata_CS-2017_clone_2 NNNNNNNTACCTAGTGTTGGCCTTGTGGTCCGGTTTGATTGGGTTAGCCTTGAGGCTTTTGATTCGAGCCGAGTTGGGGCAACCTGGAAGGTTACTTGGGGATGATCAGTTATACAACGTTATCGTTACGGCTCATGCCTTTATAATAATTTTCTTCTTAGTGATGCCTATGATGATTGGGGGGTTTGGGAATTGGCTCATTCCCTTGATGATTGGTGCCCCTGATATAGCCTTCCCTCGGCTGAATAATTTGAGTTTTTGGCTTCTTGTTCCGGCCTTGTTTTTATTGTTAAGATCTTCATTGGTTGAAAGAGGGGTGGGTACTGGTTGAACAGTGTATCCTCCTCTGTCAGGGAATGTGTCTCATTCCGGAGCTTCGGTGGATTTAGCTATCTTCTCTTTGCATCTTGCTGGTGCTTCATCAATTTTGGGTGCCATTAATTTTATTTCCACTGTTGGAAATATGCGGTCTCCAGGTCTGGTTGCTGAGCGAATTCCTTTATTTGTATGGGCCGTCGCTGTAACAGCTGTGTTGCTAGTTGCTGCTCTACCAGTACTAGCTGGCGCTATTACCATACTTCTTACTGATCGTAATCTGAACACTTCTTTTTTTGACCCTACAGGAGGAGGCGACCCAATTTTGTACATACATTTGNNNCTCAACATCTTCTTTCTACTCTTATCACATACCTACTAATTTTGCTAGGCGTAGCGTTTTTCACCTTGTTAGAACGGAAAGCTCTTGGGTATTTCCAAATTCGAAAAGGCCCTAACAAACTTGGAATTATAGGGATTCCCCAACCTTTAGCAGATGCCTTGAAACTTTTTGTTAAAGAGTGGATTACTCCAACATATTCTAATTTCCTTCCTTTCATCCTAACCCCAACGATTATACTTATTTTAGCTTTAAGAATATGACAACTATTCCCCTCTTTTATATTATCAACCCAGCTAACACTAGGTATACTTCTATTTTTGTGTATTTCTTCATTAGCCGTTTACACAACGCTCATAGCAGGCTGGTCATCGAACTCTAAATACGCTCTACTGGGAGCTACCCGGGCCATGGCCCAAACCATTTCCTATGAGGTAACTATGACTTTGATTATTATTTTTTACCTCTTTTTAGCAAGACAAATAGACATTGTAAGAATTCGCTTGACAAACCTATCTACTTGGACAGTCGCACTATTCCTGCCTTTAGGAGTTATGTGGCTGGCGGTTATCTTCGCAGAGACAAATCGAGCTCCATTTGACTTTGCAGAAGGGGAGTCGGAGCTAGTCTCTGGGTTTAATATTGAATACGGAAGAGCTGGATTTGCTTTTTTATTCATAGCAGAGTATAGAAATATTCTAATGATAAGCCTCATGACCTCATGCTTACTAACAAGCACACTAATTATATCTATTCCAGTGGCTATTATTTTTTTGTGGGCCCGAGCAACATTACCACGNNNNNNNNNNNNNNNNNNNNNNNNNNNNNNNNNNNNNNNNNNNNNNNNNNNNNNNNNNNNNNNNNNNNNNNNNNNNNNNN
Anodontoides_ferussacianus_complex_sp_denigrata_CS-2017_clone_3 NNNNNNNTACCTAGTGTTGGCCTTGTGGTCCGGTTTGATTGGGTTAGCCTTGAGGCTTTTGATTCGAGCCGAGTTGGGGCAACCTGGAAGGTTACTTGGGGATGATCAGTTATACAACGTTATCGTTACGGCTCATGCCTTTATAATAATTTTCTTCTTAGTGATGCCTATGATGATTGGGGGGTTTGGGAATTGGCTCATTCCCTTGATGATTGGTGCCCCTGATATAGCCTTCCCTCGGCTGAATAATTTGAGTTTTTGGCTTCTTGTTCCGGCCTTGTTTTTATTGTTAAGATCTTCATTGGTTGAAAGAGGGGTGGGTACTGGTTGAACAGTGTATCCTCCTCTGTCAGGGAATGTGTCTCATTCCGGAGCTTCGGTGGATTTAGCTATCTTCTCTTTGCATCTTGCTGGTGCTTCATCAATTTTGGGTGCCATTAATTTTATTTCCACTGTTGGAAATATGCGGTCTCCAGGTCTGGTTGCTGAGCGAATTCCTTTATTTGTATGGGCCGTCGCTGTAACAGCTGTGTTGCTAGTTGCTGCTCTACCAGTACTAGCTGGCGCTATTACCATACTTCTTACTGATCGTAATCTGAACACTTCTTTTTTTGACCCTACAGGAGGAGGCGACCCAATTTTGTACATACATTTGNNNCTCAACATCTTCTTTCTACTCTTATCACATACCTACTAATTTTGCTAGGCGTAGCGTTTTTCACCTTGTTAGAACGGAAAGCTCTTGGGTATTTCCAAATTCGAAAAGGCCCTAACAAACTTGGAATTATAGGGATTCCCCAACCTTTAGCAGATGCCTTGAAACTTTTTGTTAAAGAGTGGATTACTCCAACATATTCTAATTTCCTTCCTTTCATCCTAACCCCAACGATTATACTTATTTTAGCTTTAAGAATATGACAACTATTCCCCTCTTTTATATTATCAACCCAGCTAACACTAGGTATACTTCTATTTTTGTGTATTTCTTCATTAGCCGTTTACACAACGCTCATAGCAGGCTGGTCATCGAACTCTAAATACGCTCTACTGGGAGCTACCCGGGCCATGGCCCAAACCATTTCCTATGAGGTAACTATGACTTTGATTATTATTTTTTACCTCTTTTTAGCAAGACAAATAGACATTGTAAGAATTCGCTTGACAAACCTATCTACTTGGACAGTCGCACTATTCCTGCCTTTAGGAGTTATGTGGCTGGCGGTTATCTTCGCAGAGACAAATCGAGCTCCATTTGACTTTGCAGAAGGGGAGTCGGAGCTAGTCTCTGGGTTTAATATTGAATACGGAAGAGCTGGATTTGCTTTTTTATTCATAGCAGAGTATAGAAATATTCTAATGATAAGCCTCATGACCTCATGCTTACTAACAAGCACACTAATTATATCTATTCCAGTGGCTATTATTTTTTTGTGGGCCCGAGCAACATTACCACGCNNNNNNNNNNNNNNNNNNNNNNNNNNNNNNNNNNNNNNNNNNNNNNNNNNNNNNNNNNNNNNNNNNNNNNNNNNNNNNN
Anodontoides_ferussacianus_complex_sp_denigrata_CS-2017_clone_4 NNNNNNNTACCTAGTGTTGGCCTTGTGGTCCGGTTTGATTGGGTTAGCCTTGAGGCTTTTGATTCGAGCCGAGTTGGGGCAACCTGGAAGGTTACTTGGGGATGATCAGTTATACAACGTTATTGTTACGGCTCATGCCTTTATAATAATTTTCTTCTTAGTGATGCCTATGATGATTGGGGGGTTTGGGAATTGGCTCATTCCCTTGATGATTGGTGCCCCTGATATAGCTTTCCCTCGGCTGAATAATTTGAGTTTTTGGCTCCTTGTTCCGGCCTTGTTTTTATTGTTAAGATCTTCATTGGTTGAAAGAGGGGTAGGTACTGGTTGGACAGTGTATCCTCCTCTGTCAGGGAATGTGTCTCATTCAGGAGCTTCGGTGGATTTAGCTATCTTCTCTTTGCATCTTGCTGGTGCTTCATCAATTTTGGGTGCTATTAATTTTATTTCCACTGTTGGAAATATGCGGTCTCCAGGTCTGGTTGCTGAGCGAATTCCTTTATTTGTATGGGCCGTCGCTGTAACAGCTGTGTTGCTAGTTGCTGCTCTACCAGTACTAGCTGGCGCTATTACCATACTTCTTACTGATCGTAATCTGAACACTTCTTTTTTTGACCCTACAGGAGGAGGCGACCCAATTTTATACATGCATTTGNNNCTCAACATCTTCTTTCTACTCTTATCACATACCTACTAATTTTGCTAGGCGTAGCGTTTTTCACCTTGTTAGAACGGAAAGCTCTTGGGTATTTCCAAATTCGAAAAGGCCCTAACAAACTTGGAATTATAGGGATTCCCCAACCCCTAGCAGATGCCTTGAAACTTTTTGTTAAAGAGTGGATTACTCCAACATACTCTAATTTCCTTCCTTTCATCCTAACCCCAACGATTATACTTATTTTAGCTTTAAGAATATGACAACTATTCCCCTCTTTTATATTATCAACCCAGCTAACACTAGGTATACTTCTATTCTTGTGTATTTCTTCATTAGCCGTTTACACAACGCTCATAGCAGGCTGGTCATCAAACTCTAAATACGCTCTACTGGGAGCTACCCGGGCCATGGCCCAAACCATTTCCTATGAGGTAACTATGACTTTGATTATTATTTTCTACCTCTTTTTAGCAAGACAAATAGACATTGTAAGAATTCGCTTGACAAACCTATCTACTTGGACAGTCGCACTATTCCTGCCTTTAGGAGTTATGTGGCTGGCGGTTATCTTCGCAGAGACAAATCGAGCTCCATTTGACTTTGCAGAAGGGGAGTCGGAGCTAGTCTCTGGGTTTAATATTGAGTACGGAAGAGCTGGATTTGCTTTTTTATTCATAGCAGAGTATAGAAATATTCTAATGATAAGCCTCATGACCTCATGCTTACTAACAAGCACACTAATTATATCTATTCCAGTGGCTATTATTTTTTTGTGGGCCCGAGCAACATTACCACGNNNNNNNNNNNNNNNNNNNNNNNNNNNNNNNNNNNNNNNNNNNNNNNNNNNNNNNNNNNNNNNNNNNNNNNNNNNNNNNN
Anodontoides_ferussacianus_complex_sp_denigrata_CS-2017_clone_5 NNNNNNNTACCTAGTGTTGGCCTTGTGGTCCGGTTTGATTGGGTTAGCCTTGAGGCTTTTGATTCGAGCCGAGTTGGGGCAACCTGGAAGGTTACTTGGGGATGATCAGTTATACAACGTTATCGTTACGGCTCATGCCTTTATAATAATTTTCTTCTTAGTGATGCCTATGATGATTGGGGGGTTTGGGAATTGGCTCATTCCCTTGATGATTGGTGCCCCTGATATAGCCTTCCCTCGGCTGAATAATTTGAGTTTTTGGCTTCTTGTTCCGGCCTTGTTTTTATTGTTAAGATCTTCATTGGTTGAAAGAGGGGTGGGTACTGGTTGAACAGTGTATCCTCCTCTGTCAGGGAATGTGTCTCATTCCGGAGCTTCGGTGGATTTAGCTATCTTCTCTTTGCATCTTGCTGGTGCTTCATCAATTTTGGGTGCCATTAATTTTATTTCCACTGTTGGAAATATGCGGTCTCCAGGTCTGGTTGCTGAGCGAATTCCTTTATTTGTATGGGCCGTCGCTGTAACAGCTGTGTTGCTAGTTGCTGCTCTACCAGTACTAGCTGGCGCTATTACCATACTTCTTACTGATCGTAATCTGAACACTTCTTTTTTTGACCCTACAGGAGGAGGCGACCCAATTTTGTACATACATTTGNNNCTCAACATCTTCTTTCTACTCTTATCACATACCTACTAATTTTGCTAGGCGTAGCGTTTTTCACCTTGTTAGAACGGAAAGCTCTTGGGTATTTCCAAATTCGAAAAGGCCCTAACAAACTTGGAATTATAGGGATTCCCCAACCTTTAGCAGATGCCTTGAAACTTTTTGTTAAAGAGTGGATTACTCCAACATATTCTAATTTCCTTCCTTTCATCCTAACCCCAACGATTATACTTATTTTAGCTTTAAGAATATGACAACTATTCCCCTCTTTTATATTATCAACCCAGCTAACACTAGGTATACTTCTATTTTTGTGTATTTCTTCATTAGCCGTTTACACAACGCTCATAGCAGGCTGGTCATCGAACTCTAAATACGCTCTACTGGGAGCTACCCGGGCCATGGCCCAAACCATTTCCTATGAGGTAACTATGACTTTGATTATTATTTTTTACCTCTTTTTAGCAAGACAAATAGACATTGTAAGAATTCGCTTGACAAACCTATCTACTTGGACAGTCGCACTATTCCTGCCTTTAGGAGTTATGTGGCTGGCGGTTATCTTCGCAGAGACAAATCGAGCTCCATTTGACTTTGCAGAAGGGGAGTCGGAGCTAGTCTCTGGGTTTAATATTGAATACGGAAGAGCTGGATTTGCTTTTTTATTCATAGCAGAGTATAGAAATATTCTAATGATAAGCCTCATGACCTCATGCTTACTAACAAGCACACTAATTATATCTATTCCAGTGGCTATTATTTTTTTGTGGGCCCGAGCAACATTACCACGCNNNNNNNNNNNNNNNNNNNNNNNNNNNNNNNNNNNNNNNNNNNNNNNNNNNNNNNNNNNNNNNNNNNNNNNNNNNNNNN
Anodontoides_ferussacianus_complex_sp_denigrata_CS-2017_clone_6 NNNNNNNTACCTAGTGTTGGCCTTGTGGTCCGGTTTGATTGGGTTAGCCTTGAGGCTTTTGATTCGAGCCGAGTTGGGGCAACCTGGAAGGTTACTTGGGGATGATCAGTTATACAACGTTATCGTTACGGCTCATGCCTTTATAATAATTTTCTTCTTAGTGATGCCTATGATGATTGGGGGGTTTGGGAATTGGCTCATTCCCTTGATGATTGGTGCCCCTGATATAGCCTTCCCTCGGCTGAATAATTTGAGTTTTTGGCTTCTTGTTCCGGCCTTGTTTTTATTGTTAAGATCTTCATTGGTTGAAAGAGGGGTGGGTACTGGTTGAACAGTGTATCCTCCTCTGTCAGGGAATGTGTCTCATTCCGGAGCTTCGGTGGATTTAGCTATCTTCTCTTTGCATCTTGCTGGTGCTTCATCAATTTTGGGTGCCATTAATTTTATTTCCACTGTTGGAAATATGCGGTCTCCAGGTCTGGTTGCTGAGCGAATTCCTTTATTTGTATGGGCCGTCGCTGTAACAGCTGTGTTGCTAGTTGCTGCTCTACCAGTACTAGCTGGCGCTATTACCATACTTCTTACTGATCGTAATCTGAACACTTCTTTTTTTGACCCTACAGGAGGAGGCGACGCAATTTTGTACATACATTTGNNNNNNNNNNNNNNNNNNNNNCTCTTATCACATACNTACTAATTTTGCTAGGCGTAGCGTTTTTCACCTTGTTAGAACGGAAAGCTCTTGGGTATTTCCAAATTCGAAAAGGCCCTAACAAACTTGGAATTATAGGGATTCCCCAACCTTTAGCAGATGCCTTGAAACTTTTTGTTAAAGAGTGGATTACTCCAACATATTCTAATTTCCTTCCTTTCATCCTAACCCCAACGATTATACTTATTTTAGCTTTAAGAATATGACAACTATTCCCCTCTTTTATATTATCAACCCAGCTAACACTAGGTATACTTCTATTTTTGTGTATTTCTTCATTAGCCGTTTACACAACGCTCATAGCAGGSTGGTCATCGAACTCTAAATACGCTCTACTGGGAGCTACCCGGGCCATGGCCCAAACCATTTCCTATGAGGTAACTATGACTTTGATTATTATTTTTTACCTCTTTTTAGCAAGACAAATAGACATTGTAAGAATTCGCTTGACAAACCTATCTACTTGGACAGTCGCACTATTCCTGCCTTTAGGAGTTATGTGGCTGGCGGTTATCTTCGCAGAGACAAATCGAGCTCCATTTGACTTTGCAGAAGGGGAGTCGGAGCTAGTCTCTGGGTTTAATATTGAATACGGAAGAGCTGGATTTGCTTTTTTATTCATAGCAGAGTATAGAAATATTCTAATGATAAGCCTCATGACCTCATGCTTACTAACAAGCACACTAATTATATCTATTCCAGTGGCTATTATTTTTTTGTGGGCCCGAGCAACATTACCACGNNNNNNNNNNNNNNNNNNNNNNNNNNNNNNNNNNNNNNNNNNNNNNNNNNNNNNNNNNNNNNNNNNNNNNNNNNNNNNNN
Arcidens_confragosus_isolate_Ac01 TACTTTGTACTTGTTGTTGGCTTTGTGGTCTGGTTTAATTGGGTTGGCATTAAGGCTTTTAATTCGAGCTGAGTTAGGTCAACCAGGAAGGTTATTAGGAGATGATCAGTTGTATAATGTTATTGTTACAGCTCATGCTTTTATGATAATTTTCTTTTTTGTAATACCTATAATAATTGGTGGATTTGGTAATTGGCTTATTCCTTTAATAGTTGGTGTTCCTGATATGGCTTTTCCTCGGTTGAATAATTTAAGGTTTTGGCTTCTTATACCGGCTTTGTTTTTATTATTAGCGTCTTCGTTAGTGGAGAGGGGTGTTGGTACTGGTTGGACAGTGTATCCTCCATTGTCAGGGAATGTTGCTCATTCTGGAGCTTCGGTGGATTTGGCTATTTTTTCTTTGCATCTTGCTGGTGCTTCATCGATTTTGGGTGCTGTTAATTTTATTTCTACTGTTGGAAATATACGTTCTCCAGGTTTGGTTGCTGAACGAATTCCTTTATTTGTTTGGGCCGTTACAGTAACAGCTGTTTTGCTGGTTGCTGCCTTACCGGTTTTAGCTGGTGCTATTACAATGTTACTTACTGATCGTAATTTAAATACTTCATTTTTTGATCCTATTGGAGGAGGTGATCCTATTTTGTATATACATTTGTTTTTCAACACTTAATTTCCACCTTTATTACATACTTATTAATCTTATTGGCTGTAGCATTTTTTACTCTATTAGAACGAAAAGCTCTTGGATATTTCCAAATTCGAAAAGGCCCTAATAAGCTAGGAATTATAGGCATTCCTCAACCTTTAGCAGATGCCTTAAAACTCTTTGTGAAAGAATGAATTACCCCTACATCTTCCAACTTACTTCCTTTTATCTTAACCCCAACAGTTATACTTATCTTAGCTCTAAGAATATGACAATTGTTTCCATCTTTTATAGTATCAACTCAACTCACATTAGGCATATTCCTGTTTTTATGTATTTCTTCATTAGCCGTTTATACAACCCTTATAGCAGGCTGGTCATCAAACTCTAAATATGCACTACTCGGTGCCATTCGAGCCATGGCCCAAACAATTTCTTATGAAGTAACTATAACCTTAATAATTATTTTTTACCTGTTTTTAACCACACAAATAGATATTGTAAGAATTCGCATAATAAATACATCTATATGAACAATCACTCTATTCCCTCCTTTAAGAGTTATATGGTTAGCAGTTATTCTAGCAGAAACAAACCGAGCCCCATTCGATTTCGCAGAAGGAGAATCAGAATTAGTTTCAGGATTTAACATTGAATACGGAAGAGCTGGATTTGCCTTTTTGTTTATAGCAGAGTACAGAAATATACTGATAATAAGCCTTATGACCTCATGCTTATTAACAAGCACATTAATAGCATCAATCCCAGTAGCTATCGTATTTCTATGGGCTCGAGCAAGCCTACCACGCTACCGATATGATCTCCTAATAGCTATAGCATGAAAATCATTCTTACCTTTAAGATTAGCTATTTTAATAGCTTTAAGTC
Arcidens_confragosus_isolate_Ac02 TACTTTGTACTTGTTGTTGGCTTTGTGGTCTGGTTTAATTGGGTTGGCATTAAGGCTTTTAATTCGAGCTGAGTTAGGTCAACCAGGAAGGTTATTAGGAGATGATCAGTTGTATAATGTTATTGTTACAGCTCATGCCTTTATGATAATTTTCTTTTTTGTAATACCTATAATAATTGGTGGATTTGGTAATTGGCTTATTCCTTTAATAGTTGGTGTTCCTGATATGGCTTTTCCTCGGTTGAATAATTTAAGGTTTTGGCTTCTTATACCGGCTTTGTTTTTATTATTAGCGTCTTCGTTAGTGGAGAGGGGTGTTGGTACTGGTTGGACAGTGTATCCTCCATTGTCAGGGAATGTTGCTCATTCTGGAGCTTCGGTGGATTTGGCTATTTTTTCTTTGCATCTTGCTGGTGCTTCATCGATTTTGGGTGCTGTTAATTTTATTTCTACTGTTGGAAATATACGTTCTCCAGGTTTGGTTGCTGAACGAATTCCTTTATTTGTTTGGGCCGTTACAGTAACAGCTGTTTTGCTGGTTGCTGCCTTACCGGTTTTAGCTGGTGCTATTACAATGTTACTTACTGATCGTAATTTAAATACTTCATTTTTTGATCCTATTGGAGGAGGTGATCCTATTTTGTATATACATTTGTTTTTCAACACTTAATTTCCACCTTTATTACATACTTATTAATCTTATTGGCTGTAGCATTTTTTACTCTATTAGAACGAAAAGCTCTTGGATATTTCCAAATTCGAAAAGGCCCTAATAAGCTAGGAATTATAGGCATTCCTCAACCTTTAGCAGATGCCTTAAAACTCTTTGTGAAAGAATGAATTACCCCTACATCTTCCAACTTACTTCCTTTTATCTTAACCCCAACAGTTATACTTATCTTAGCTCTAAGAATATGACAATTGTTTCCATCTTTTATAGTATCAACTCAACTCACATTAGGCATATTCCTGTTTTTATGTATTTCTTCATTAGCCGTTTATACAACCCTTATAGCAGGCTGGTCATCAAACTCTAAATATGCACTACTCGGTGCCATTCGAGCCATGGCCCAAACAATTTCTTATGAAGTAACTATAACCTTAATAATTATTTTTTACCTGTTTTTAACCACACAAATAGATATTGTAAGAATTCGCATAATAAATACATCTATATGAACAATCACTCTATTCCCTCCTTTAAGAGTTATATGGTTAGCAGTTATTCTAGCAGAAACAAACCGAGCCCCATTCGATTTCGCAGAAGGAGAATCAGAATTAGTTTCAGGATTTAACATTGAATACGGAAGAGCTGGATTTGCCTTTTTGTTTATAGCAGAGTACAGAAATATACTGATAATAAGCCTTATGACCTCATGCTTATTAACAAGCACATTAATAGCATCAATCCCAGTAGCTATCGTATTTCTATGGGCTCGAGCAAGCCTACCACGCTACCGATATGATCTCCTAATAGCTATAGCATGAAAATCATTCTTACCTTTAAGATTAGCTATTTTAATAGCTTTAAGTC
Arcidens_confragosus_isolate_Ac03 TACTTTGTACTTGTTGTTGGCTTTGTGGTCTGGTTTAATTGGGTTGGCATTAAGGCTTTTAATTCGAGCTGAGTTAGGTCAACCAGGAAGGTTATTAGGAGATGATCAGTTGTATAATGTTATTGTTACAGCTCATGCCTTTATGATAATTTTCTTTTTTGTAATACCTATAATAATTGGTGGATTTGGTAATTGGCTTATTCCTTTAATAGTTGGTGTTCCTGATATGGCTTTTCCTCGGTTGAATAATTTAAGGTTTTGGCTTCTTATACCGGCTTTGTTTTTATTATTAGCGTCTTCGTTAGTGGAGAGGGGTGTTGGTACTGGTTGGACAGTGTATCCTCCATTGTCAGGGAATGTTGCTCATTCTGGAGCTTCGGTGGATTTGGCTATTTTTTCTTTGCATCTTGCTGGTGCTTCATCGATTTTGGGTGCTGTTAATTTTATTTCTACTGTTGGAAATATACGTTCTCCAGGTTTGGTTGCTGAACGAATTCCTTTATTTGTTTGGGCCGTTACAGTAACAGCTGTTTTGCTGGTTGCTGCCTTACCGGTTTTAGCTGGTGCTATTACAATGTTACTTACTGATCGTAATTTAAATACTTCATTTTTTGATCCTATTGGAGGAGGTGATCCTATTTTGTATATACATTTGTTTTTCAACACTTAATTTCCACCTTTATTACATACTTATTAATCTTATTGGCTGTAGCATTTTTTACTCTATTAGAACGAAAAGCTCTTGGATATTTCCAAATTCGAAAAGGCCCTAATAAGCTAGGAATTATAGGCATTCCTCAACCTTTAGCAGATGCCTTAAAACTCTTTGTGAAAGAATGAATTACCCCTACATCTTCCAACTTACTTCCTTTTATCTTAACCCCAACAGTTATACTTATCTTAGCTCTAAGAATATGACAATTGTTTCCATCTTTTATAGTATCAACTCAACTCACATTAGGCATATTCCTGTTTTTATGTATTTCTTCATTAGCCGTTTATACAACCCTTATAGCAGGCTGGTCATCAAACTCTAAATATGCACTACTCGGTGCCATTCGAGCCATGGCCCAAACAATTTCTTATGAAGTAACTATAACCTTAATAATTATTTTTTACCTGTTTTTAACCACACAAATAGATATTGTAAGAATTCGCATAATAAATACATCTATATGAACAATCACTCTATTCCCTCCTTTAAGAGTTATATGGTTAGCAGTTATTCTAGCAGAAACAAACCGAGCCCCATTCGATTTCGCAGAAGGAGAATCAGAATTAGTTTCAGGATTTAACATTGAATACGGAAGAGCTGGATTTGCCTTTTTGTTTATAGCAGAGTACAGAAATATACTGATAATAAGCCTTATGACCTCATGCTTATTAACAAGCACATTAATAGCATCAATCCCAGTAGCTATCGTATTTCTATGGGCTCGAGCAAGCCTACCACGCTACCGATATGATCTCCTAATAGCTATAGCATGAAAATCATTCTTACCTTTAAGATTAGCTATTTTAATAGCTTTAAGTC
Arcidens_confragosus_isolate_Ac05 TACTTTGTACTTGTTGTTGGCTTTGTGGTCTGGTTTAATTGGGTTGGCATTAAGGCTTTTAATTCGAGCTGAGTTAGGTCAACCAGGAAGGTTATTAGGAGATGATCAGTTGTATAATGTTATTGTTACAGCTCATGCCTTTATGATAATTTTCTTTTTTGTAATACCTATAATAATTGGTGGATTTGGTAATTGGCTTATTCCTTTAATAGTTGGTGTTCCTGATATGGCTTTTCCTCGGTTGAATAATTTAAGGTTTTGGCTTCTTATACCGGCTTTGTTTTTATTATTAGCGTCTTCGTTAGTGGAGAGGGGTGTTGGTACTGGTTGGACAGTGTATCCTCCATTGTCAGGGAATGTTGCTCATTCTGGAGCTTCGGTGGATTTGGCTATTTTTTCTTTGCATCTTGCTGGTGCTTCATCGATTTTGGGTGCTGTTAATTTTATTTCTACTGTTGGAAATATACGTTCTCCAGGTTTGGTTGCTGAACGAATTCCTTTATTTGTTTGGGCCGTTACAGTAACAGCTGTTTTGCTGGTTGCTGCCTTACCGGTTTTAGCTGGTGCTATTACAATGTTACTTACTGATCGTAATTTAAATACTTCATTTTTTGATCCTATTGGAGGAGGTGATCCTATTTTGTATATACATTTGTTTTTCAACACTTAATTTCCACCTTTATTACATACTTATTAATCTTATTGGCTGTAGCATTTTTTACTCTATTAGAACGAAAAGCTCTTGGATATTTCCAAATTCGAAAAGGCCCTAATAAGCTAGGAATTATAGGCATTCCTCAACCTTTAGCAGATGCCTTAAAACTCTTTGTGAAAGAATGAATTACCCCTACATCTTCCAACTTACTTCCTTTTATCTTAACCCCAACAGTTATACTTATCTTAGCTCTAAGAATATGACAATTGTTTCCATCTTTCATAGTATCAACTCAACTCACATTAGGCATATTCCTGTTTTTATGTATTTCTTCATTAGCCGTTTATACAACCCTTATAGCAGGCTGGTCATCAAACTCTAAATATGCACTACTCGGTGCCATTCGAGCCATGGCCCAAACAATTTCTTATGAAGTAACTATAACCTTAATAATTATTTTTTACCTGTTTTTAACCACACAAATAGATATTGTAAGAATTCGCATAATAAATACATCTATATGAACAATCACTCTATTCCCTCCTTTAAGAGTTATATGGTTAGCAGTTATTCTAGCAGAAACAAACCGAGCCCCATTCGATTTCGCAGAAGGAGAATCAGAATTAGTTTCAGGATTTAACATTGAATACGGAAGAGCTGGATTTGCCTTTTTGTTTATAGCAGAGTACAGAAATATACTGATAATAAGCCTTATGACCTCATGCTTATTAACAAGCACATTAATAGCATCAATCCCAGTAGCTATCGTATTTCTATGGGCTCGAGCAAGCCTACCACGCTACCGATATGATCTCCTAATAGCTATAGCATGAAAATCATTCTTACCTTTAAGATTAGCTATTTTAATAGCTTTAAGTC
Arcidens_confragosus_isolate_Ac12 TACTTTGTACTTGTTGTTGGCTTTGTGGTCTGGTTTAATTGGGTTGGCATTAAGGCTTTTAATTCGAGCTGAGTTAGGTCAACCAGGAAGGTTATTAGGAGATGATCAGTTGTATAATGTTATTGTTACAGCTCATGCCTTTATGATAATTTTCTTTTTTGTAATACCTATAATAATTGGTGGATTTGGTAATTGGCTTATTCCTTTAATAGTTGGTGTTCCTGATATGGCTTTTCCTCGGTTGAATAATTTAAGGTTTTGGCTTCTTATACCGGCTTTGTTTTTATTATTAGCGTCTTCGTTAGTGGAGAGGGGTGTTGGTACTGGTTGGACAGTGTATCCTCCATTGTCAGGGAATGTTGCTCATTCTGGAGCTTCGGTGGATTTGGCTATTTTTTCTTTGCATCTTGCTGGTGCTTCATCGATTTTGGGTGCTGTTAATTTTATTTCTACTGTTGGAAATATACGTTCTCCAGGTTTGGTTGCTGAACGAATTCCTTTATTTGTTTGGGCCGTTACAGTAACAGCTGTTTTGCTGGTTGCTGCCTTACCGGTTTTAGCTGGTGCTATTACAATGTTACTTACTGATCGTAATTTAAATACTTCATTTTTTGATCCTATTGGAGGAGGTGATCCTATTTTGTATATACATTTGTTTTTCAACACTTAATTTCCACCTTTATTACATACTTATTAATCTTATTGGCTGTAGCATTTTTTACTCTATTAGAACGAAAAGCTCTTGGATATTTCCAAATTCGAAAAGGCCCTAATAAGCTAGGAATTATAGGCATTCCTCAACCTTTAGCAGATGCCTTAAAACTCTTTGTGAAAGAATGAATTACCCCTACATCTTCCAACTTACTTCCTTTTATCTTAACCCCAACAGTTATACTTATCTTAGCTCTAAGAATATGACAATTGTTTCCATCTTTCATAGTATCAACTCAACTCACATTAGGCATATTCCTGTTTTTATGTATTTCTTCATTAGCCGTTTATACAACCCTTATAGCAGGCTGGTCATCAAACTCTAAATATGCACTACTCGGTGCCATTCGAGCCATGGCCCAAACAATTTCTTATGAAGTAACTATAACCTTAATAATTATTTTTTACCTGTTTTTAACCACACAAATAGATATTGTAAGAATTCGCATAATAAATACATCTATATGAACAATCACTCTATTCCCTCCTTTAAGAGTTATATGGTTAGCAGTTATTCTAGCAGAAACAAACCGAGCCCCATTCGATTTCGCAGAAGGAGAATCAGAATTAGTTTCAGGATTTAACATTGAATACGGAAGAGCTGGATTTGCCTTTTTGTTTATAGCAGAGTACAGAAATATACTGATAATAAGCCTTATGACATCATGCTTATTAACAAGCACATTAATAGCATCAATCCCAGTAGCTATTGTATTTCTATGGGCTCGAGCAAGCCTACCACGCTACCGATATGATCTCCTAATAGCTATAGCATGAAAATCATTCTTACCTTTAAGATTAGCTATTTTAATAGCTTTAAGTC
Arcidens_confragosus_isolate_Ac13 TACTTTGTACTTGTTGTTGGCTTTGTGGTCTGGTTTAATTGGGTTGGCATTAAGGCTTTTAATTCGAGCTGAGTTAGGTCAACCAGGAAGGTTATTAGGAGATGATCAGTTGTATAATGTTATTGTTACAGCTCATGCCTTTATGATAATTTTCTTTTTTGTAATACCTATAATAATTGGTGGATTTGGTAATTGGCTTATTCCTTTAATAGTTGGTGTTCCTGATATGGCTTTTCCTCGGTTGAATAATTTAAGGTTTTGGCTTCTTATACCGGCTTTGTTTTTATTATTAGCGTCTTCGTTAGTGGAGAGGGGTGTTGGTACTGGTTGGACAGTGTATCCTCCATTGTCAGGGAATGTTGCTCATTCTGGAGCTTCGGTGGATTTGGCTATTTTTTCTTTGCATCTTGCTGGTGCTTCATCGATTTTGGGTGCTGTTAATTTTATTTCTACTGTTGGAAATATACGTTCTCCAGGTTTGGTTGCTGAACGAATTCCTTTATTTGTTTGGGCCGTTACAGTAACAGCTGTTTTGCTGGTTGCTGCCTTACCGGTTTTAGCTGGTGCTATTACAATGTTACTTACTGATCGTAATTTAAATACTTCATTTTTTGATCCTATTGGAGGAGGTGATCCTATTTTGTATATACATTTGTTTTTCAACACTTAATTTCCACCTTTATTACATACTTATTAATCTTATTGGCTGTAGCATTTTTTACTCTATTAGAACGAAAAGCTCTTGGATATTTCCAAATTCGAAAAGGCCCTAATAAGCTAGGAATTATAGGCATTCCTCAACCTTTAGCAGATGCCTTAAAACTCTTTGTGAAAGAATGAATTACCCCTACATCTTCCAACTTACTTCCTTTTATCTTAACCCCAACAGTTATACTTATCTTAGCTCTAAGAATATGACAATTGTTTCCATCTTTTATAGTATCAACTCAACTCACATTAGGCATATTCCTGTTTTTATGTATTTCTTCATTAGCCGTTTATACAACCCTTATAGCAGGCTGGTCATCAAACTCTAAATATGCACTACTCGGTGCCATTCGAGCCATGGCCCAAACAATTTCTTATGAAGTAACTATAACCTTAATAATTATTTTTTACCTGTTTTTAACCACACAAATAGATATTGTAAGAATTCGCATAATAAATACATCTATATGAACAATCACTCTATTCCCTCCTTTAAGAGTTATATGGTTAGCAGTTATTCTAGCAGAAACAAACCGAGCCCCATTCGATTTCGCAGAAGGAGAATCAGAATTAGTTTCAGGATTTAACATTGAATACGGAAGAGCTGGATTTGCCTTTTTGTTTATAGCAGAGTACAGAAATATACTGATAATAAGCCTTATGACCTCATGCTTATTAACAAGCACATTAATAGCATCAATCCCAGTAGCTATCGTATTTCTATGGGCTCGAGCAAGCCTACCACGCTACCGATATGATCTCCTAATAGCTATAGCATGAAAATCATTCTTACCTTTAAGATTAGCTATTTTAATAGCTTTAAGTC
Arcidens_confragosus_isolate_Ac14 TACTTTGTACTTGTTGTTGGCTTTGTGGTCTGGTTTAATTGGGTTGGCATTAAGGCTTTTAATTCGAGCTGAGTTAGGTCAACCAGGAAGGTTATTAGGAGATGATCAGTTGTATAATGTTATTGTTACAGCTCATGCCTTTATGATAATTTTCTTTTTTGTAATACCTATAATAATTGGTGGATTTGGTAATTGGCTTATTCCTTTAATAGTTGGTGTTCCTGATATGGCTTTTCCTCGGTTGAATAATTTAAGGTTTTGGCTTCTTATACCGGCTTTGTTTTTATTATTAGCGTCTTCGTTAGTGGAGAGGGGTGTTGGTACTGGTTGGACAGTGTATCCTCCATTGTCAGGGAATGTTGCTCATTCTGGAGCTTCGGTGGATTTGGCTATTTTTTCTTTGCATCTTGCTGGTGCTTCATCGATTTTGGGTGCTGTTAATTTTATTTCTACTGTTGGAAATATACGTTCTCCAGGTTTGGTTGCTGAACGAATTCCTTTATTTGTTTGGGCCGTTACAGTAACAGCTGTTTTGCTGGTTGCTGCCTTACCGGTTTTAGCTGGTGCTATTACAATGTTACTTACTGATCGTAATTTAAATACTTCATTTTTTGATCCTATTGGAGGAGGTGATCCTATTTTGTATATACATTTGTTTTTCAACACTTAATTTCCACCTTTATTACATACTTATTAATCTTATTGGCTGTAGCATTTTTTACTCTATTAGAACGAAAAGCTCTTGGATATTTCCAAATTCGAAAAGGCCCTAATAAGCTAGGAATTATAGGCATTCCTCAACCTTTAGCAGATGCCTTAAAACTCTTTGTGAAAGAATGAATTACCCCTACATCTTCCAACTTACTTCCTTTTATCTTAACCCCAACAGTTATACTTATCTTAGCTCTAAGAATATGACAATTGTTTCCATCTTTTATAGTATCAACTCAACTCACATTAGGCATATTCCTGTTTTTATGTATTTCTTCATTAGCCGTTTATACAACCCTTATAGCAGGCTGGTCATCAAACTCTAAATATGCACTACTCGGTGCCATTCGAGCCATGGCCCAAACAATTTCTTATGAAGTAACTATAACCTTAATAATTATTTTTTACCTGTTTTTAACCACACAAATAGATATTGTAAGAATTCGCATAATAAATACATCTATATGAACAATCACTCTATTCCCTCCTTTAAGAGTTATATGGTTAGCAGTTATTCTAGCAGAAACAAACCGAGCCCCATTCGATTTCGCAGAAGGAGAATCAGAATTAGTTTCAGGATTTAACATTGAATACGGAAGAGCTGGATTTGCCTTTTTGTTTATAGCAGAGTACAGAAATATACTGATAATAAGCCTTATGACCTCATGCTTATTAACAAGCACATTAATAGCATCAATCCCAGTAGCTATTGTATTTCTATGGGTTCGAGCAAGCCTACCACGCTACCGATATGATCTCCTAATAGCTATAGCATGAAAATCATTCTTACCTTTAAGATTAGCTATTTTAATAGCTTTAAGTC
Arcidens_confragosus_isolate_Ac15 TACTTTGTACTTGTTGTTGGCTTTGTGGTCTGGTTTAATTGGGTTGGCATTAAGGCTTTTAATTCGAGCTGAGTTAGGTCAACCAGGAAGGTTATTAGGAGATGATCAGTTGTATAATGTTATTGTTACAGCTCATGCCTTTATGATAATTTTCTTTTTTGTAATACCTATAATAATTGGTGGATTTGGTAATTGGCTTATTCCTTTAATAGTTGGTGTTCCTGATATGGCTTTTCCTCGGTTGAATAATTTAAGGTTTTGGCTTCTTATACCGGCTTTGTTTTTATTATTAGCGTCTTCGTTAGTGGAGAGGGGTGTTGGTACTGGTTGGACAGTGTATCCTCCATTGTCAGGGAATGTTGCTCATTCTGGAGCTTCGGTGGATTTGGCTATTTTTTCTTTGCATCTTGCTGGTGCTTCATCGATTTTGGGTGCTGTTAATTTTATTTCTACTGTTGGAAATATACGTTCTCCAGGTTTGGTTGCTGAACGAATTCCTTTATTTGTTTGGGCCGTTACAGTAACAGCTGTTTTGCTGGTTGCTGCCTTACCGGTTTTAGCTGGTGCTATTACAATGTTACTTACTGATCGTAATTTAAATACTTCATTTTTTGATCCTATTGGAGGAGGTGATCCTATTTTGTATATACATTTGTTTTTCAACACTTAATTTCCACCTTTATTACATACTTATTAATCTTATTGGCTGTAGCATTTTTTACTCTATTAGAACGAAAAGCTCTTGGATATTTCCAAATTCGAAAAGGCCCTAATAAGCTAGGAATTATAGGCATTCCTCAACCTTTAGCAGATGCCTTAAAACTCTTTGTGAAAGAATGAATTACCCCTACATCTTCCAACTTACTTCCTTTTATCTTAACCCCAACAGTTATACTTATCTTAGCTCTAAGAATATGACAATTGTTTCCATCTTTTATAGTATCAACTCAACTCACATTAGGCATATTCCTGTTTTTATGTATTTCTTCATTAGCCGTTTATACAACCCTTATAGCAGGCTGGTCATCAAACTCTAAATATGCACTACTCGGTGCCATTCGAGCCATGGCCCAAACAATTTCTTATGAAGTAACTATAACCTTAATAATTATTTTTTACCTGTTTTTAACCACACAAATAGATATTGTAAGAATTCGCATAATAAATACATCTATATGAACAATCACTCTATTCCCTCCTTTAAGAGTTATATGGTTAGCAGTTATTCTAGCAGAAACAAACCGAGCCCCATTCGATTTCGCAGAAGGAGAATCAGAATTAGTTTCAGGATTTAACATTGAATACGGAAGAGCTGGATTTGCCTTTTTGTTTATAGCAGAGTACAGAAATATACTGATAATAAGCCTTATGACCTCATGCTTATTAACAAGCACATTAATAGCATCAATCCCAGTAGCTATTGTATTTCTATGGGCTCGAGCAAGCCTACCACGCTACCGATATGATCTCCTAATAGCTATAGCATGAAAATCATTCTTACCTTTAAGATTAGCTATTTTAATAGCTTTAAGTC
Arcidens_confragosus_isolate_Ac16 TACTTTGTACTTGTTGTTGGCTTTGTGGTCTGGTTTAATTGGGTTGGCATTAAGGCTTTTAATTCGAGCTGAGTTAGGTCAACCAGGAAGGTTATTAGGAGATGATCAGTTGTATAATGTTATTGTTACAGCTCATGCCTTTATGATAATTTTCTTTTTTGTAATACCTATAATAATTGGTGGATTTGGTAATTGGCTTATTCCTTTAATAGTTGGTGTTCCTGATATGGCTTTTCCTCGGTTGAATAATTTAAGGTTTTGGCTTCTTATACCGGCTTTGTTTTTATTATTAGCGTCTTCGTTAGTGGAGAGGGGTGTTGGTACTGGTTGGACAGTGTATCCTCCATTGTCAGGGAATGTTGCTCATTCTGGAGCTTCGGTGGATTTGGCTATTTTTTCTTTGCATCTTGCTGGTGCTTCATCGATTTTGGGTGCTGTTAATTTTATTTCTACTGTTGGAAATATACGTTCTCCAGGTTTGGTTGCTGAACGAATTCCTTTATTTGTTTGGGCCGTTACAGTAACAGCTGTTTTGCTGGTTGCTGCCTTACCGGTTTTAGCTGGTGCTATTACAATGTTACTTACTGATCGTAATTTAAATACTTCATTTTTTGATCCTATTGGAGGAGGTGATCCTATTTTGTATATACATTTGTTTTTCAACACTTAATTTCCACCTTTATTACATACTTATTAATCTTATTGGCTGTAGCATTTTTTACTCTATTAGAACGAAAAGCTCTTGGATATTTCCAAATTCGAAAAGGCCCTAATAAGCTAGGAATTATAGGCATTCCTCAACCTTTAGCAGATGCCTTAAAACTCTTTGTGAAAGAATGAATTACCCCTACATCTTCCAACTTACTTCCTTTTATCTTAACCCCAACAGTTATACTTATCTTAGCTCTAAGAATATGACAATTGTTTCCATCTTTTATAGTATCAACTCAACTCACATTAGGCATATTCCTGTTTTTATGTATTTCTTCATTAGCCGTTTATACAACCCTTATAGCAGGCTGGTCATCAAACTCTAAATATGCACTACTCGGTGCCATTCGAGCCATGGCCCAAACAATTTCTTATGAAGTAACTATAACCTTAATAATTATTTTTTACCTGTTTTTAACCACACAAATAGATATTGTAAGAATTCGCATAATAAATACATCTATATGAACAATCACTCTATTCCCTCCTTTAAGAGTTATATGGTTAGCAGTTATTCTAGCAGAAACAAACCGAGCCCCATTCGATTTCGCAGAAGGAGAATCAGAATTAGTTTCAGGATTCAACATTGAATACGGAAGAGCTGGATTTGCCTTTTTGTTTATAGCAGAGTACAGAAATATACTGATAATAAGCCTTATGACCTCATGCTTATTAACAAGCACATTAATAGCATCAATCCCAGTAGCTATTGTATTTCTATGGGCTCGAGCAAGCCTACCACGCTACCGATATGATCTCCTAATAGCTATAGCATGAAAATCATTCTTACCTTTAAGATTAGCTATTTTAATAGCTTTAAGTC
Arcidens_confragosus_isolate_Ac17 TACTTTGTACTTGTTGTTGGCTTTGTGGTCTGGTTTAATTGGGTTGGCATTAAGGCTTTTAATTCGAGCTGAATTAGGTCAACCAGGAAGGTTATTAGGAGATGATCAGTTGTATAATGTTATTGTTACAGCTCATGCCTTTATGATAATTTTCTTTTTTGTAATACCTATAATAATTGGTGGATTTGGTAATTGGCTTATTCCTTTAATAGTTGGTGTTCCTGATATGGCTTTTCCTCGGTTGAATAATTTAAGGTTTTGGCTTCTTATACCGGCTTTGTTTTTATTATTAGCGTCTTCGTTAGTGGAGAGGGGTGTTGGTACTGGTTGGACAGTGTATCCTCCATTGTCAGGGAATGTTGCTCATTCTGGAGCTTCGGTGGATTTGGCTATTTTTTCTTTGCATCTTGCTGGTGCTTCATCGATTTTGGGTGCTGTTAATTTTATTTCTACTGTTGGAAATATACGTTCTCCAGGTTTGGTTGCTGAACGAATTCCTTTATTTGTTTGGGCCGTTACAGTAACAGCTGTTTTGCTGGTTGCTGCCTTACCGGTTTTAGCTGGTGCTATTACAATGTTACTTACTGATCGTAATTTAAATACTTCATTTTTTGATCCTATTGGAGGAGGTGATCCTATTTTGTATATACATTTGTTTTTCAACACTTAATTTCCACCTTTATTACATACTTATTAATCTTATTGGCTGTAGCATTTTTTACTCTATTAGAACGAAAAGCTCTTGGATATTTCCAAATTCGAAAAGGCCCTAATAAGCTAGGAATTATAGGCATTCCTCAACCTTTAGCAGATGCCTTAAAACTCTTTGTGAAAGAATGAATTACCCCTACATCTTCCAACTTACTTCCTTTTATCTTAACCCCAACAGTTATACTTATCTTAGCTCTAAGAATATGACAATTGTTTCCATCTTTTATAGTATCAACTCAACTCACATTAGGCATATTCCTGTTTTTATGTATTTCTTCATTAGCCGTTTATACAACCCTTATAGCAGGCTGGTCATCAAACTCTAAATATGCACTACTCGGTGCCATTCGAGCCATGGCTCAAACAATTTCTTATGAAGTAACTATAACCTTAATAATTATTTTTTACCTGTTTTTAACCACACAAATAGATATTGTAAGAATTCGCATAATAAATACATCTATATGAACAATCACTCTATTCCCTCCTTTAAGAGTTATATGGTTAGCAGTTATTCTAGCAGAAACAAACCGAGCCCCATTCGATTTCGCAGAAGGAGAATCAGAATTAGTTTCAGGATTTAACATTGAATACGGAAGAGCTGGATTTGCCTTTTTGTTTATAGCAGAGTACAGAAATATACTAATAATAAGCCTTATGACCTCATGCTTATTAACAAGCACATTAATAGCATCAATCCCAGTAGCTATTGTATTTCTATGGGCTCGAGCAAGCCTACCACGCTACCGATATGATCTCCTAATAGCTATAGCATGAAAATCATTCTTACCTTTAAGATTAGCTATTTTAATAGCTTTAAGTC
Arcidens_confragosus_isolate_Ac18 TACTTTGTACTTGTTGTTGGCTTTGTGGTCTGGTTTAATTGGGTTGGCATTAAGGCTTTTAATTCGAGCTGAGTTAGGTCAACCAGGAAGGTTATTAGGAGATGATCAGTTGTATAATGTTATTGTAACAGCTCATGCCTTTATGATAATTTTCTTTTTTGTAATACCTATAATAATTGGTGGATTTGGTAATTGGCTTATTCCTTTAATAGTTGGTGTTCCTGATATGGCTTTTCCTCGGTTGAATAATTTAAGGTTTTGGCTTCTTATACCGGCTTTGTTTTTATTATTGGCGTCTTCGTTAGTGGAGAGGGGTGTTGGTACTGGTTGGACAGTGTATCCTCCATTGTCAGGGAATGTTGCTCATTCTGGAGCTTCGGTGGATTTGGCTATTTTTTCTTTGCATCTTGCTGGTGCTTCATCGATTTTGGGTGCTGTTAATTTTATTTCTACTGTTGGAAATATACGTTCTCCAGGTTTGGTTGCTGAACGAATTCCTTTATTTGTTTGGGCCGTTACAGTAACAGCTGTTTTGCTGGTTGCTGCCTTACCGGTTTTAGCTGGTGCTATTACAATGTTACTTACTGATCGTAATTTAAATACTTCATTTTTTGATCCTATTGGAGGAGGTGATCCTATTTTGTATATACATTTGTTTTTCAACACTTAATTTCCACCTTTATTACATACTTATTAATCTTATTGGCTGTAGCATTTTTTACTCTATTAGAACGAAAAGCTCTTGGATATTTCCAAATTCGAAAAGGCCCTAATAAGCTAGGAATTATAGGCATTCCTCAACCTTTAGCAGATGCCTTAAAACTCTTTGTGAAAGAATGAATTACCCCTACATCTTCCAACTTACTTCCTTTTATCTTAACCCCAACAGTTATACTTATCTTAGCTCTAAGAATATGACAATTGTTTCCATCTTTTATAGTATCAACTCAACTCACATTAGGCATATTCCTGTTTTTATGTATTTCTTCATTAGCCGTTTATACAACCCTTATAGCAGGCTGGTCATCAAACTCTAAATATGCACTACTCGGTGCCATTCGAGCCATGGCCCAAACAATTTCTTATGAAGTAACTATAACCTTAATAATTATTTTTTACCTGTTTTTAACCACACAAATAGATATTGTAAGAATTCGCATAATAAATACATCTATATGAACAATCACTCTATTCCCTCCTTTAAGAGTTATATGGTTAGCAGTTATTCTAGCAGAAACAAACCGAGCCCCATTCGATTTCGCAGAAGGAGAATCAGAATTAGTTTCAGGATTTAACATTGAATACGGAAGAGCTGGATTTGCCTTTTTGTTTATAGCAGAGTACAGAAATATACTGATAATAAGCCTTATGACCTCATGCTTATTAACAAGCACATTAATAGCATCAATCCCAGTAGCTATTGTATTTCTATGGGCTCGAGCAAGCCTACCACGCTACCGATATGATCTCCTAATAGCTATAGCATGAAAATCATTCTTACCTTTAAGATTAGCTATTTTAATAGCTTTAAGTC
Arcidens_wheeleri_isolate_Aw04 TACTTTGTACTTGTTGTTGGCTTTGTGGTCTGGTTTAATTGGGTTGGCATTAAGGCTTTTAATTCGAGCTGAGTTAGGTCAACCAGGAAGGTTATTAGGAGATGATCAGTTGTATAATGTTATTGTTACAGCTCATGCCTTTATGATAATTTTCTTTTTTGTAATACCTATAATAATTGGTGGATTTGGTAATTGGCTTATTCCTTTAATAGTTGGTGTTCCTGATATGGCTTTTCCTCGATTGAATAATTTAAGGTTTTGGCTTCTTATACCGGCTTTGTTTTTATTATTAACGTCTTCGTTAGTGGAGAGGGGTGTTGGTACTGGTTGGACAGTGTATCCTCCATTGTCAGGGAATGTTGCTCATTCTGGAGCTTCGGTGGATTTGGCTATTTTTTCTTTGCATCTTGCTGGTGCTTCATCGATTTTGGGTGCTGTTAATTTTATTTCTACTGTTGGAAATATACGTTCTCCAGGTTTGGTTGCTGAACGAATTCCTTTATTTGTTTGGGCCGTTACAGTAACAGCTGTTTTGCTGGTTGCTTCCTTACCGGTTTTAGCTGGTGCTATTACAATGTTACTTACTGATCGTAATTTAAATACTTCATTTTTTGATCCTATTGGAGGAGGTGATCCTATTTTGTATATACATTTGTTTCTCAACACTTAATTTCCACCTTCATTACATACTTATTAATCTTATTGGCTGTAGCATTTTTTACTCTATTAGAACGAAAAGCTCTTAGATATTTCCAAATTCGAAAAGGCCCTAATAAGCTAGGAATTATAGGCATTCCTCAACCTTTAGCAGATGCTTTAAAACTCTTTGTGAAAGAATGAATTACCCCTACATCTTCCAACTTACTTCCTTTTATCTTAACCCCAACAGTTATACTTATCTTAGCTCTAAGAATATGACAACTGTTTCCATCTTTTATAGTATCAACTCAACTCACATTAGGCATACTCCTGTTTTTATGTATTTCTTCATTAGCCGTTTATACAACCCTTATAGCAGGCTGGTCATCAAACTCTAAATATGCACTACTCGGTGCCATTCGAGCCATGGCCCAAACAATTTCTTATGAAGTAACTATAACCTTAATAATTATTTTTTACCTGTTTTTAACCACACAAATAGATATTGTAAGAATTCGCATAATAAATACATCTATATGAACAATCACTCTATTCCCTCCTTTAAGAGTTATATGGTTAGCAGTTATTCTAGCAGAAACAAACCGAGCCCCATTCGATTTCGCAGAAGGAGAATCAGAATTAGTTTCAGGATTTAACATTGAATACGGAAGAGCTGGATTTGCCTTTTTGTTTATAGCAGAGTACAGAAACATACTGATAATAAGCCTTATGACTTCATGCTTATTAACAAGCACATTAATAGCATCAATCCCAGTAGCTATTGTATTTCTATGGGCTCGAGCAAGTCTACCACGCTACCGATATGATCTCCTAATAGCTATAGCATGAAAATCATTCTTACCTTTAAGATTAGCTATTTTAATAGCTTTAAGTC
Arcidens_wheeleri_isolate_Aw05 TACTTTGTACTTGTTGTTGGCTTTGTGGTCTGGTTTAGTTGGGTTGGCATTAAGGCTTTTAATTCGAGCTGAGTTAGGTCAACCAGGAAGGTTATTAGGAGATGATCAGTTGTATAATGTTATTGTTACAGCTCATGCCTTTATGATAATTTTCTTTTTTGTAATACCTATAATAATTGGTGGATTTGGTAATTGGCTTATTCCTTTAATAGTTGGTGTTCCTGATATGGCTTTTCCTCGATTGAATAATTTAAGGTTTTGGCTTCTTATACCGGCTTTGTTTTTATTATTAACGTCTTCGTTAGTGGAGAGGGGTGTTGGTACTGGTTGGACAGTGTATCCTCCATTGTCAGGGAATGTTGCTCATTCTGGAGCTTCGGTGGATTTGGCTATTTTTTCTTTGCATCTTGCTGGTGCTTCATCGATTTTGGGTGCTGTTAATTTTATTTCTACTGTTGGAAATATACGTTCTCCAGGTTTGGTTGCTGAACGAATTCCTTTATTTGTTTGGGCCGTTACAGTAACAGCTGTTTTGCTGGTTGCTTCCTTACCGGTTTTAGCTGGTGCTATTACAATGTTACTTACTGATCGTAATTTAAATACTTCATTTTTTGATCCTATTGGAGGAGGTGATCCTATTTTGTATATACATTTGTTTCTCAACACTTAATTTCCACCTTCATTACATACTTATTAATCTTATTGGCTGTAGCATTTTTTACTCTATTAGAACGAAAAGCTCTTAGATATTTCCAAATTCGAAAAGGCCCTAATAAGCTAGGAATTATAGGCATTCCTCAACCTTTAGCAGATGCTTTAAAACTCTTTGTGAAAGAATGAATTACCCCTACATCTTCCAACTTACTTCCTTTTATCTTAACCCCAACAGTTATACTTATCTTAGCTCTAAGAATATGACAACTGTTTCCATCTTTTATAGTATCAACTCAACTCACATTAGGCATACTCCTGTTTTTATGTATTTCTTCATTAGCCGTTTATACAACCCTTATAGCAGGCTGGTCATCAAACTCTAAATATGCACTACTCGGTGCCATTCGAGCCATGGCCCAAACAATTTCTTATGAAGTAACTATAACCTTAATAATTATTTTTTACCTGTTTTTAACCACACAAATAGATATTGTAAGAATTCGCATAATAAATACATCTATATGAACAATCACTCTATTCCCTCCTTTAAGAGTTATATGGTTAGCAGTTATTCTAGCAGAAACAAACCGAGCCCCATTCGATTTCGCAGAAGGAGAATCAGAATTAGTTTCAGGATTTAACATTGAATACGGAAGAGCTGGATTTGCCTTTTTGTTTATAGCAGAGTACAGAAACATACTGATAATAAGCCTTATGACTTCATGCTTATTAACAAGCACATTAATAGCATCAATCCCAGTAGCTATTGTATTTCTATGGGCTCGAGCAAGTCTACCACGCTACCGATATGATCTCCTAATAGCTATAGCATGAAAATCATTCTTACCTTTAAGATTAGCTATTTTAATAGCTTTAAGTC
Alasmidonta_triangulata_AtriApa008 TACTTTATATTTATTATTTGCTTTGTGGTCGGGTTTAATTGGATTGGCTTTAAGGCTTTTAATTCGAGCTGAATTAGGGCAACCAGGGAGGTTATTAGGCGATGACCAGTTGTATAATGTGATTGTTACGGCTCATGCTTTTATAATAATTTTTTTTTTGGTAATACCTATGATAATTGGGGGATTTGGTAATTGGCTTATTCCTTTGATAATTGGTGCTCCTGATATGGCTTTTCCTCGGTTAAATAATTTAAGATTTTGACTTCTTGTGCCAGCTTTATTTTTATTATTAAGATCTTCATTGGTGGAAAGTGGTGTAGGTACTGGTTGGACAGTATATCCTCCTTTGTCTGGGAATGTTGCTCATTCCGGGGCTTCTGTAGATTTAGCTATTTTTTCTTTACATCTTGCTGGTGCTTCATCAATTTTAGGTGCTATTAACTTTATTTCTACTGTTGGGAATATGCGGTCCCCTGGTTTGGTTGCTGAGCGAATTCCTTTGTTTGTTTGGGCTGTTACAGTAACAGCCGTGTTATTGGTTGCTGCTTTGCCAGTTTTAGCTGGTGCTATTACAATATTGCTTACTGATCGTAATCTGAATACTTCATTTTTTGACCCAACGGGAGGGGGAGATCCTATTTTGTATATGCATTTGTTTCTCAACATCTAATCTCTACTATTATCACATATTTATTAATTTTATTAGGGGTGGCATTTTTTACTTTACTAGAACGAAAAGCTCTTGGATATTTTCAAATTCGAAAAGGCCCTAATAAATTAGGAATTATTGGTATTCCTCAACCCTTAGCAGACGCCTTAAAACTTTTTATTAAAGAATGAGTTACCCCTACATCTTCTAACTTTCTCCCATTTATTATAACCCCGACAATTATACTTATTTTAGCCTTAAGAATATGACAATTGTTCCCCTCTTTAATATTATCAACCCAACTTACACTAGGGATGCTTTTGTTTTTATGCATTTCCTCATTAGCTGTTTATACAACACTTATAGCAGGCTGGTCATCAAACTCTAAATATGCTTTACTTGGAGCGATTCGAGCCATAGCTCAAACAATCTCTTACGAAGTTACTATAACCTTAATTATTATCTTTTATTTATTTTTAACAATAAAAATAGACATTGTAAGAATTCGAATGACAAATATATCTGCTTGAACACTCACACTTTTTCTACCATTAAGAGCTATATGATTAGCAGTTATTCTTGCAGAGACAAACCGAGCCCCCTTTGATTTTGCAGAAGGAGAATCAGAACTAGTTTCAGGGTTCAACATCGAATATGGAAGAGCTGGATTTGCCTTTTTATTTATAGCAGAATACAGAAATATTTTAATAATAAGACTTATAACCTCATGCCTATTAACAAGTACATTAATAATATCCATCCCAGTAGCTATTATCTTCTTGTGAGCCCGAGCAACCTTACCACGTTACCGATATGACCTTCTAATAGCAATAGCCTGAAAATCATTCTTACCTTTAAGGCTAGCCATCTTAATAGCCCTAAGNN
Alasmidonta_triangulata_AtriApa009 TACTTTATATTTATTATTTGCTTTGTGGTCGGGTTTAATTGGATTGGCTTTAAGGCTTTTAATTCGAGCTGAATTAGGGCAACCAGGGAGGTTATTAGGCGATGACCAGTTGTATAATGTGATTGTTACGGCTCATGCTTTTATAATAATTTTTTTTTTGGTAATACCTATGATAATTGGGGGATTTGGTAATTGGCTTATTCCTTTGATAATTGGTGCTCCTGATATGGCTTTTCCTCGGTTAAATAATTTAAGATTTTGACTTCTTGTGCCAGCTTTATTTTTATTATTAAGATCTTCATTGGTGGAAAGTGGTGTAGGTACTGGTTGGACAGTATATCCTCCTTTGTCTGGGAATGTTGCTCATTCCGGGGCTTCTGTAGATTTAGCTATTTTTTCTTTACATCTTGCTGGTGCTTCATCAATTTTAGGTGCTATTAACTTTATTTCTACTGTTGGGAATATGCGGTCCCCTGGTTTGGTTGCTGAGCGAATTCCTTTGTTTGTTTGGGCTGTTACTGTAACAGCCGTGTTATTGGTTGCTGCTTTGCCAGTTTTAGCTGGTGCTATTACAATATTGCTTACTGATCGTAATCTGAATACTTCATTTTTTGACCCAACGGGAGGGGGAGATCCTATTTTGTATATGCATTTGTTTNNNNNNNNNNNNNNNNNNNNNNNNNNNNNNNNNNNNNNNNNNNNNNNNNNNNGGCATTTTTTACTTTACTAGAACGAAAAGCTCTTGGATATTTTCAAATTCGAAAAGGCCCTAATAAATTAGGAATTATTGGTATTCCTCAACCCTTAGCAGACGCCTTAAAACTTTTTATTAAAGAATGAGTTACCCCTACATCTTCTAACTTTCTCCCATTTATTATAACCCCGACAATTATACTTATTTTAGCCTTAAGAATATGACAATTGTTCCCCTCTTTAATATTATCAACCCAACTTACACTAGGGATGCTTTTGTTTTTATGCATTTCCTCATTAGCTGTTTATACAACACTTATAGCAGGCTGGTCATCAAACTCTAAATATGCTTTACTTGGAGCGATTCGAGCCATAGCTCAAACAATCTCTTACGAAGTTACTATAACCTTAATTATTATCTTTTATTTATTTTTAACAATAAAAATAGACATTGTAAGAATTCGAATGACAAATATATCTGCTTGAGCACTCACACTTTTTCTACCATTAAGAGCTATATGATTAGCAGTTATTCTTGCAGAGACAAACCGAGCCCCCTTTGATTTTGCAGAAGGAGAATCAGAACTAGTTTCAGGGTTCAACATCGAATATGGAAGAGCTGGATTTGCCTTTTTATTTATAGCAGAATACAGAAATATTTTAATAATAAGACTTATAACCTCATGCCTATTAACAAGTACATTAATAATATCCATCCCAGTAGCTATTATCTTCTTGTGAGCCCGAGCAACCTTACCACGTTACCGATATGACCTTCTAATAGCAATAGCCTGAAAATCATTCTTACCTTTAAGGCTAGCCATCTTAATAGCCCTAAGAC
Alasmidonta_triangulata_AtriChi005 NNNNNNNTATTTATTATTTGCTTTGTGGTCGGGTTTAATTGGGTTGGCTTTAAGGCTTTTAATTCGAGCTGAATTAGGGCAACCAGGGAGGTTATTAGGCGATGATCAGTTGTATAATGTGATTGTTACGGCTCATGCTTTTATAATAATTTTTTTTTTGGTAATACCTATGATAATTGGTGGATTTGGTAATTGGCTTATTCCTTTGATAATTGGTGCTCCTGATATGGCTTTTCCTCGGTTAAATAATTTAAGATTTTGACTTCTTGTACCAGCTTTATTTTTATTATTAAGATCTTCATTGGTGGAAAGTGGTGTAGGTACTGGTTGGACAGTATATCCTCCTTTGTCTGGGAATGTTGCTCATTCCGGGGCTTCTGTAGATTTAGCTATTTTTTCTTTACATCTTGCTGGTGCTTCATCAATTTTAGGTGCTATTAACTTTATTTCTACTGTTGGGAATATGCGGTCTCCTGGTTTGGTTGCTGAGCGAATTCCTTTGTTTGTTTGGGCTGTTACAGTAACAGCCGTGTTATTGGTTGCTGCTTTGCCAGTTTTAGCTGGTGCTATTACAATATTGCTTACTGATCGTAATCTTAATACTTCATTTTTTGACCCAACGGGAGGGGGAGATCCTATTTTGTATATGCATTTGTTTCTCAACATCTAATCTCCACTATTATCACATATTTATTAATTTTATTAGGGGTGGCATTTTTTACTTTACTAGAACGAAAAGCTCTTGGATATTTTCAAATTCGAAAAGGCCCTAATAAATTAGGAATTATTGGTATTCCTCAACCCTTAGCAGACGCCTTAAAACTTTTTATTAAAGAATGAGTTACCCCTACATCTTCTAACTTTCTCCCATTTATCATAACCCCGACAATTATACTTATTTTAGCCTTAAGAATATGACAATTGTTCCCCTCTTTAATATTATCAACCCAACTTACACTAGGGATGCTTTTGTTTTTATGCATTTCCTCATTAGCTGTTTATACAACACTTATAGCAGGCTGATCATCAAACTCTAAATATGCTTTACTTGGAGCGATTCGAGCCATAGCTCAAACAATCTCTTACGAAGTTACTATAACCTTAATTATTATCTTTTATTTATTTTTAACAATAAAAATAGACATTGTAAGAATTCGAATGACAAATATATCTGCTTGAGCACTCACACTTTTTCTACCATTAAGAGCTATATGATTAGCAGTTATTCTTGCAGAGACAAACCGAGCCCCCTTTGATTTTGCAGAAGGAGAATCAGAATTAGTTTCAGGGTTCAACATCGAATATGGAAGAGCTGGGTTTGCCTTTTTATTTATAGCAGAATACAGAAATATTTTAATAATAAGCCTTATAACCTCATGCCTATTAACAAGTACATTAATAATATCCATTCCAGTAGCTATTATCTTCTTGTGAGCCCGAGCAACCTTACCACGTTACCGATATGACCTTCTAATAGCAATAGCCTGAAAATCATTCTTACCTTTAAGACTAGCCATCTTAATAGCCCTAANNN
Alasmidonta_triangulata_AtriChi007 NNNNNNNNNNNNNNNNTTTGCTTTGTGGTCGGGTTTAATTGGGTTGGCTTTAAGGCTTTTAATTCGAGCTGAATTAGGACAACCAGGGAGGTTATTAGGCGATGATCAGTTGTATAATGTGATTGTTACGGCTCATGCTTTTATAATAATTTTTTTTTTGGTAATACCTATGATAATTGGGGGATTTGGTAATTGGCTTATTCCTTTGATAATTGGTGCTCCTGATATGGCTTTTCCTCGGTTAAATAATTTAAGATTTTGACTTCTTGTACCAGCTTTATTTTTATTATTAAGATCTTCATTGGTGGAAAGTGGTGTAGGTACTGGTTGGACAGTATATCCTCCTTTGTCTGGGAATGTTGCTCATTCCGGGGCTTCTGTAGATTTAGCTATTTTTTCTTTACATCTTGCTGGTGCTTCATCAATTTTAGGTGCTATTAACTTTATTTCTACTGTTGGGAATATGCGGTCTCCTGGTTTGGTTGCTGAGCGAATTCCTTTGTTTGTTTGGGCTGTTACTGTAACAGCCGTGTTATTGGTTGCTGCTTTGCCAGTTTTAGCTGGTGCTATTACAATATTGCTTACTGATCGTAATCTTAATACTTCATTTTTTGACCCAACGGGAGGGGGAGATCCTATTTTGTATATGCATTTGTTTCTCAACATCTAATCTCCACTATTATCACATATTTATTAATTTTATTAGGGGTGGCATTTTTTACTTTACTAGAACGAAAAGCTCTTGGATATTTTCAAATTCGAAAAGGCCCTAATAAATTAGGAATTATTGGTATTCCTCAACCCTTAGCAGACGCCTTAAAACTTTTTATTAAAGAATGAGTTACCCCTACATCTTCTAACTTTCTCCCATTTATCATAACCCCGACAATTATACTTATTTTAGCCTTAAGAATATGACAATTGTTCCCCTCTTTAATATTATCAACCCAACTTACACTAGGGATGCTTTTGTTTTTATGCATTTCCTCATTAGCTGTTTATACAACACTTATAGCAGGCTGGTCATCAAACTCTAAATATGCTTTACTTGGAGCGATTCGAGCCATAGCTCAAACAATCTCTTACGAAGTTACTATAACCTTAATTATTATCTTTTATTTATTTTTAACAATAAAAATAGATATTGTAAGAATTCGAATGACAAATATATCTGCTTGAGCACTCACACTTTTTCTACCATTAAGAGCTATATGATTAGCAGTTATTCTTGCAGAGACAAACCGAGCCCCCTTTGATTTTGCAGAAGGAGAATCAGAATTAGTTTCAGGGTTCAACATCGAATATGGAAGAGCTGGGTTTGCCTTTTTATTTATAGCAGAATACAGAAATATTTTAATAATAAGCCTTATAACCTCATGCCTATTAACAAGTACATTAATAATATCCATCCCAGTAGCTATTATCTTCTTGTGAGCCCGAGCAACCTTACCACGTTACCGATATGACCTTCTAATAGCAATAGCCTGAAAATCATTCTTACCTTTAAGGCTAGCCATCTTAATAGCCCTAANNN
Alasmidonta_triangulata_AtriChi010 TACTTTATATTTATTATTTGCTTTGTGGTCGGGTTTAATTGGATTGGCTTTAAGACTTTTAATTCGAGCTGAATTGGGGCAACCAGGGAGGTTATTAGGCGATGACCAGTTGTATAATGTGATTGTTACGGCTCATGCTTTTATAATAATTTTTTTTTTGGTAATACCTATGATAATTGGGGGATTTGGTAATTGGCTTATTCCTTTGATAATTGGTGCTCCTGATATGGCTTTTCCTCGGTTAAATAATTTAAGATTTTGACTTCTTGTGCCAGCTTTATTTTTATTATTAAGATCTTCATTGGTGGAAAGTGGTGTAGGTACTGGTTGGACAGTATATCCTCCTTTGTCTGGGAATGTTGCTCATTCCGGGGCTTCTGTAGATTTAGCTATTTTTTCTTTACATCTTGCTGGTGCTTCATCAATTTTAGGTGCTATTAACTTTATTTCTACTGTTGGGAATATGCGGTCCCCTGGTTTGGTTGCTGAGCGAATTCCTTTGTTTGTTTGGGCTGTTACTGTAACAGCCGTGTTATTGGTTGCTGCTTTGCCAGTTTTAGCTGGTGCTATTACAATATTGCTTACTGATCGTAATCTGAATACTTCATTTTTTGACCCAACGGGAGGGGGAGATCCTATTTTGTATATGCATTTGTTTNNNNNNNNNNNNNNNNNNNNNNNNNNNNNNNNNNNNNNNNNNNNNNNNNNNNNNNNNNNNNNACTTTACTAGAACGAAAAGCTCTTGGATATTTTCAAATTCGAAAAGGCCCTAATAAATTAGGAATTATTGGTATTCCTCAACCCTTAGCAGACGCCTTAAAACTTTTTATTAAAGAATGAGTTACCCCTACATCTTCTAACTTTCTCCCATTTATTATAACCCCGACAATTATACTTATCTTAGCCTTAAGAATATGACAATTGTTCCCCTCTTTAATATTATCAACCCAACTTACACTAGGGATGCTTTTGTTTTTATGCATTTCCTCATTAGCTGTTTATACAACACTTATAGCAGGCTGGTCATCAAACTCTAAATATGCTTTACTTGGAGCGATTCGAGCCATAGCTCAAACAATCTCTTACGAAGTTACTATAACCTTAATTATTATCTTTTATTTATTTTTAACAATAAAAATAGACATTGTAAGAATTCGAATGACAAATATATCTGCTTGAGCACTCACACTTTTTCTACCATTAAGAGCTATATGATTAGCAGTTATTCTTGCAGAGACAAACCGAGCCCCCTTTGATTTTGCAGAAGGAGAATCAGAACTAGTTTCAGGGTTCAACATCGAATATGGAAGAGCTGGATTTGCCTTTTTATTTATAGCAGAATACAGAAATATTTTAATAATAAGACTTATAACCTCATGCCTATTAACAAGTACATTAATAATATCCATCCCAGTAGCTATTATCTTCTTGTGAGCCCGAGCAACCTTACCACGTTACCGATATGACCTTCTAATAGCAATAGCCTGAAAATCATTCTTACCTTTAAGGCTAGCCATCTTAATAGCCCTAAGAC
Alasmidonta_triangulata_AtriFli001 TACTTTATATTTATTATTTGCTTTGTGGTCGGGTTTAATTGGATTGGCTTTAAGGCTTTTAATTCGAGCTGAATTAGGGCAACCAGGGAGGTTATTAGGCGATGACCAGTTGTATAATGTGATTGTTACGGCTCATGCTTTTATAATAATTTTTTTTTTAGTAATACCTATGATAATTGGGGGATTTGGTAATTGGCTTATTCCTTTGATAATTGGTGCTCCTGATATGGCTTTTCCTCGGTTAAATAATTTAAGATTTTGACTTCTTGTGCCAGCTTTATTTTTATTATTAAGATCTTCATTGGTGGAAAGTGGTGTAGGTACTGGTTGGACAGTATATCCTCCTTTGTCTGGGAATGTTGCTCATTCCGGGGCTTCTGTAGATTTAGCTATTTTTTCTTTACATCTTGCTGGTGCTTCATCAATTTTAGGTGCTATTAACTTTATTTCTACTGTTGGGAATATGCGGTCCCCTGGTTTGGTTGCTGAGCGAATTCCTTTGTTTGTTTGGGCTGTTACTGTAACAGCCGTGTTATTGGTTGCTGCTTTGCCAGTTTTAGCTGGTGCTATTACAATATTGCTTACTGATCGTAATCTGAATACTTCATTTTTTGACCCAACGGGAGGGGGAGATCCTATTTTGTATATGCATTTTGTTCTCAACATCTAATCTCTACTATTATCACATATTTATTAATTTTATTAGGGGTGGCATTTTTTACTTTACTAGAACGAAAAGCTCTTGGATATTTTCAAATTCGAAAAGGCCCTAATAAATTAGGAATTATTGGTATTCCTCAACCCTTAGCAGACGCCTTAAAACTTTTTATTAAAGAATGAGTTACCCCTACATCTTCTAACTTTCTCCCATTTATTATAACCCCGACAATTATACTTATTTTAGCCTTAAGAATATGACAATTGTTCCCCTCTTTAATATTATCAACCCAACTTACACTAGGGATGCTTTTGTTTTTATGCATTTCCTCATTAGCTGTTTATACAACACTTATAGCAGGCTGGTCATCAAACTCTAAATATGCTTTACTTGGAGCGATTCGAGCCATAGCTCAAACAATCTCTTACGAAGTTACTATAACCTTAATTATTATCTTTTATTTATTTTTAACAATAAAAATAGACATTGTAAGAATTCGAATGACAAATATATCTGCTTGAGCACTCACACTTTTTCTACCATTAAGAGCTATATGATTAGCAGTTATTCTTGCAGAGACAAACCGAGCCCCCTTTGATTTTGCAGAAGGAGAATCAGAACTAGTTTCAGGGTTCAACATCGAATATGGAAGAGCTGGATTTGCCTTTTTATTTATAGCAGAATACAGAAATATTTTAATAATAAGACTTATAACCTCATGCCTATTAACAAGTACATTAATAATATCCATCCCAGTAGCTATTATCTTCTTGTGAGCCCGAGCAACCTTACCACGTTACCGANNNNNNNNNNNNNNNNNNNNNNNNNNNNNNNNNNNNNNNNNNNNNNNNNNNNNNNNNNNNNNNNNNNNNNNNN
Alasmidonta_triangulata_AtriFli002 NNNNNNNTATTTATTATTTGCTTTGTGGTCGGGTTTAATTGGATTGGCTTTAAGGCTTTTAATTCGAGCTGAATTAGGGCAACCAGGGAGGTTATTAGGCGATGACCAGTTGTATAATGTGATTGTTACGGCTCATGCTTTTATAATAATTTTTTTTTTAGTAATACCTATGATAATTGGGGGATTTGGTAATTGGCTTATTCCTTTGATAATTGGTGCTCCTGATATGGCTTTTCCTCGGTTAAATAATTTAAGATTTTGACTTCTTGTGCCAGCTTTATTTTTATTATTAAGATCTTCATTGGTGGAAAGTGGTGTAGGTACTGGTTGGACAGTATATCCTCCTTTGTCTGGGAATGTTGCTCATTCCGGGGCTTCTGTAGATTTAGCTATTTTTTCTTTACATCTTGCTGGTGCTTCATCAATTTTAGGTGCTATTAACTTTATTTCTACTGTTGGGAATATGCGGTCCCCTGGTTTGGTTGCTGAGCGAATTCCTTTGTTTGTTTGGGCTGTTACTGTAACAGCCGTGTTATTGGTTGCTGCTTTGCCAGTTTTAGCTGGTGCTATTACAATATTGCTTACGGATCGGAATCTGAATACTTCATTTTTTNNNNNNNNNNNNNNNNNNNNNNNNNNNNNNNNNNNNNNNNNNNNNCTCAACATCTAATCTCTACTATTATCACATATTTATTAATTTTATTAGGGGTGGCATTTTTTACTTTACTAGAACGAAAAGCTCTTGGATATTTTCAAATTCGAAAAGGCCCTAATAAATTAGGAATTATTGGTATTCCTCAACCCTTAGCAGACGCCTTAAAACTTTTTATTAAAGAATGAGTTACCCCTACATCTTCTAACTTTCTCCCATTTATTATAACCCCGACAATTATACTTATTTTAGCCTTAAGAATATGACAATTGTTCCCCTCTTTAATATTATCAACCCAACTTACACTAGGGATGCTTTTGTTTTTATGCATTTCCTCATTAGCTGTTTATACAACACTTATAGCAGGCTGGTCATCAAACTCTAAATATGCTTTACTTGGAGCGATTCGAGCCATAGCTCAAACAATCTCTTACGAAGTTACTATAACCTTAATTATTATCTTTTATTTATTTTTAACAATAAAAATAGACATTGTAAGAATTCGAATGACAAATATATCTGCTTGAGCACTCACACTTTTTCTACCATTAAGAGCTATATGATTAGCAGTTATTCTTGCAGAGACAAACCGAGCCCCCTTTGATTTTGCAGAAGGAGAATCAGAACTAGTTTCAGGGTTCAACATCGAATATGGAAGAGCTGGATTTGCCTTTTTATTTATAGCAGAATACAGAAATATTTTAATAATAAGACTTATAACCTCATGCCTATTAACAAGTACATTAATAATATCCATCCCAGTAGCTATTATCTTCTTGTGAGCCCGAGCAACCTTACCACGTTACCGANNNNNNNNNNNNNNNNNNNNNNNNNNNNNNNNNNNNNNNNNNNNNNNNNNNNNNNNNNNNNNNNNNNNNNNNN
Alasmidonta_triangulata_AtriFli003 TACTTTATATTTATTATTTGCTTTGTGGTCGGGTTTAATTGGATTGGCTTTAAGGCTTTTAATTCGAGCTGAATTAGGGCAACCAGGGAGGTTATTAGGCGATGACCAGTTGTATAATGTGATTGTTACGGCTCATGCTTTTATAATAATTTTTTTTTTGGTAATACCTATGATAATTGGGGGATTTGGTAATTGGCTTATTCCTTTGATAATTGGTGCTCCTGATATGGCTTTTCCTCGGTTAAATAATTTAAGATTTTGACTTCTTGTGCCAGCTTTATTTTTATTATTAAGATCTTCATTGGTGGAAAGTGGTGTAGGTACTGGTTGGACAGTATATCCTCCTTTGTCTGGGAATGTTGCTCATTCCGGGGCTTCTGTAGATTTAGCTATTTTTTCTTTACATCTTGCTGGTGCTTCATCAATTTTAGGTGCTATTAACTTTATTTCTACTGTTGGGAATATGCGGTCCCCTGGTTTGGTTGCTGAGCGAATTCCTTTGTTTGTTTGGGCTGTTACTGTAACAGCCGTGTTATTGGTTGCTGCTTTGCCAGTTTTAGCTGGTGCTATTACAATATTGCTTACTGATCGTAATCTGAATACTTCATTTTTTGACCCAACGGGAGGGGGAGATCCTATTTTGTATATGCATTTGTTTCTCAACATCTAATCTCTACTATTATCACATATTTATTAATTTTATTAGGGGTGGCATTTTTTACTTTACTAGAACGAAAAGCTCTTGGATATTTTCAAATTCGAAAAGGCCCTAATAAATTAGGAATTATTGGTATTCCTCAACCCTTAGCAGACGCCTTAAAACTTTTTATTAAAGAATGAGTTACCCCTACATCTTCTAACTTTCTCCCATTTATTATAACCCCGACAATTATACTTATTTTAGCCTTAAGAATATGACAATTGTTCCCCTCTTTAATATTATCAACCCAACTTACACTAGGGATGCTTTTGTTTTTATGCATTTCCTCATTAGCTGTTTATACAACACTTATAGCAGGCTGGTCATCAAACTCTAAATATGCTTTACTTGGAGCGATTCGAGCCATAGCTCAAACAATCTCTTACGAAGTTACTATAACCTTAATTATTATCTTTTATTTATTTTTAACAATAAAAATAGACATTGTAAGAATTCGAATGACAAATATATCTGCTTGAGCACTCACACTTTTTCTACCATTAAGAGCTATATGATTAGCAGTTATTCTTGCAGAGACAAACCGAGCCCCCTTTGATTTTGCAGAAGGAGAATCAGAACTAGTTTCAGGGTTCAACATCGAATATGGAAGAGCTGGATTTGCCTTTTTATTTATAGCAGAATACAGAAATATTTTAATAATAAGACTTATAACCTCATGCCTATTAACAAGTACATTAATAATATCCATCCCAGTAGCTATTATCTTCTTGTGAGCCCGAGCAACCTTACCACGTTACCGANNNNNNNNNNNNNNNNNNNNNNNNNNNNNNNNNNNNNNNNNNNNNNNNNNNNNNNNNNNNNNNNNNNNNNNNN
Alasmidonta_varicosa_Cacapon_1 TACTTTATATTTATTATTTGCTTTGTGGTCAGGCTTAATTGGGTTAGCCTTGAGGCTTTTGATTCGAGCTGAGTTAGGGCAACCAGGAAGGCTATTAGGTGATGATCAGTTGTACAATGTGATTGTCACAGCTCATGCTTTTATAATAATTTTTTTTCTAGTAATACCTATAATGATTGGGGGATTTGGTAATTGACTTATCCCTTTGATGATTGGTGCTCCTGACATGGCTTTCCCTCGATTAAATAATCTAAGGTTTTGACTTCTTGTGCCAGCTTTGTTTTTATTATTAAGGTCTTCATTGGTGGAAAGTGGTGTAGGTACTGGTTGAACAGTATATCCTCCTTTATCTGGTAATGTTGCTCATTCTGGGGCTTCTGTGGATTTAGCTATTTTTTCCTTACATCTTGCTGGTGCTTCATCAATTTTAGGTGCTATTAATTTTATTTCAACTGTTGGGAATATGCGTTCTCCTGGTTTGGTTGCTGAGCGAATTCCTTTATTTGTTTGGGCTGTTACAGTAACAGCTGTGTTATTGGTTGCTGCTTTACCAGTTTTAGCTGGTGCTATTACAATGTTGCTTACTGATCGTAATTTGAATACTTCATTTTTTGATCCTACAGGAGGGGGGGATCCTATTTTGTATATGCATTTGTTTNTCAACATCTAATCTCTACGATTATTACATATTTATTAATTTTATTGGGAGTAGCATTTTTTACTTTACTAGAACGAAAAGCTCTTGGTTATTTTCAAATTCGAAAAGGCCCTAATAAATTAGGAATTATTGGCATTCCTCAACCCCTAGCAGACGCCTTAAAACTCTTTATTAAAGAGTGAGTCACTCCTACATCTTCTAACTTTCTTCCTTTTATCATAACCCCGACAACTATACTTATCTTGGCTTTAAGAATATGACAATTATTTCCTTCTTTTTCACTATCGGCTCAGCTTACATTAGGAATGCTTCTATTCTTATGTATCTCTTCATTGGCTGTTTACACAACGCTTATAGCAGGCTGGTCATCAAACTCTAAATATGCCTTACTTGGGGCTATTCGAGCCATAGCTCAAACAATTTCTTATGAAGTAACCATAACCTTAATTATTATCTTTTATCTATTTTTGACAATGCAAATAGATATTGTAAGAATTCGAATAACAAACATATCTGCTTGGGCAGTCATACTTTTCTTACCGCTAAGAGCCATATGATTAGCAGTCATCCTTGCAGAGACAAATCGAGCCCCCTTTGATTTTGCAGAAGGAGAATCAGAGTTAGTTTCAGGATTCAACATTGAATATGGAAGAGCTGGATTTGCCTTTCTATTTATAGCGGAGTACAGAAATATTTTAATAATAAGTCTTATAACCTCATGCTTATTAACAAGCACACTAATAATATCCATCCCAGTAGCTATTATCTTCTTATGGGCCCGAGCAACCTTACCACGTTATCGATATGACCTTCTAATAGCAATAGCCTGAAAATCATTCCTTCCTTTAAGGCTAGCTATTTTAATAGCCCTAAGNN
Alasmidonta_varicosa_Cacapon_3 TACTTTATATTTATTATTTGCTTTGTGGTCAGGCTTAATTGGGTTAGCCTTGAGGCTTTTGATTCGAGCTGAGTTAGGGCAACCAGGAAGGCTATTAGGTGATGATCAGTTGTACAATGTGATTGTCACAGCTCATGCTTTTATAATAATTTTTTTTCTAGTAATACCTATAATGATTGGGGGATTTGGTAATTGACTTATCCCTTTGATGATTGGTGCTCCTGACATGGCTTTCCCTCGATTAAATAATCTAAGGTTTTGACTTCTTGTGCCAGCTTTGTTTTTATTATTAAGGTCTTCATTGGTGGAAAGTGGTGTAGGTACTGGTTGAACAGTATATCCTCCTTTATCTGGTAATGTTGCTCATTCTGGGGCTTCTGTGGATTTAGCTATTTTTTCCTTACATCTTGCTGGTGCTTCATCAATTTTAGGTGCTATTAATTTTATTTCAACTGTTGGGAATATGCGTTCTCCTGGTTTGGTTGCTGAGCGAATTCCTTTATTTGTTTGGGCTGTTACAGTAACAGCTGTGTTATTGGTTGCTGCTTTACCAGTTTTAGCTGGTGCTATTACAATGTTGCTTACTGACCGTAATTTGAATACTTCATTTTTTGATCCTACAGGAGGGGGGGATCCTATTTTGTATATGCATTTGTTTNNNNNCATCTAATCTCTACGATTATTACATATTTATTAATTTTATTGGGAGTAGCATTTTTTACTTTACTAGAACGAAAAGCTCTTGGTTATTTTCAAATTCGAAAAGGCCCTAATAAATTAGGAATTATTGGCATTCCTCAACCCCTAGCAGACGCCTTAAAACTCTTTATTAAAGAGTGAGTCACTCCTACATCTTCTAACTTTCTTCCTTTTATCATAACCCCGACAACTATACTTATCTTGGCTTTAAGAATATGACAATTATTTCCTTCTTTTTCACTATCGGCTCAGCTTACATTAGGAATGCTTCTATTCTTATGTATCTCTTCATTGGCTGTTTACACAACGCTTATAGCAGGCTGGTCATCAAACTCTAAATATGCCTTACTTGGGGCTATTCGAGCCATAGCTCAAACAATTTCTTATGAAGTAACCATAACCTTAATTATTATCTTTTATCTATTTTTGACAATGCAAATAGATATTGTAAGAATTCGAATAACAAACATATCTGCTTGGGCAGTCATACTTTTCTTACCGCTAAGAGCCATATGATTAGCAGTCATCCTTGCAGAGACAAATCGAGCCCCCTTTGATTTTGCAGAAGGAGAATCAGAGTTAGTTTCAGGATTCAACATTGAATATGGAAGAGCTGGATTTGCCTTTCTATTTATAGCGGAGTACAGAAATATTTTAATAATAAGTCTTATAACCTCATGCTTATTAACAAGCACACTAATAATATCCATCCCAGTAGCTATTATCTTCTTATGGGCCCGAGCAACCTTACCACGTTATCGATATGACCTTCTAATAGCAATAGCCTGAAAATCATTCCTTCCTTTAAGGCTAGCTATTTTAATAGCCCTAAGAC
Alasmidonta_varicosa_Cacapon_4 TACTTTATATTTATTATTTGCTTTGTGGTCAGGCTTAATTGGGTTAGCCTTGAGGCTTTTGATTCGAGCTGAGTTAGGGCAACCAGGAAGGCTATTAGGTGATGATCAGTTGTACAATGTGATTGTCACAGCTCATGCTTTTATAATAATTTTTTTTCTAGTAATACCTATAATGATTGGGGGATTTGGTAATTGACTTATCCCTTTGATGATTGGTGCTCCTGACATGGCTTTCCCTCGATTAAATAATCTAAGGTTTTGACTTCTTGTGCCAGCTTTGTTTTTATTATTAAGGTCTTCATTGGTGGAAAGTGGTGTAGGTACTGGTTGAACAGTATATCCTCCTTTATCTGGTAATGTTGCTCATTCTGGGGCTTCTGTGGATTTAGCTATTTTTTCCTTACATCTTGCTGGTGCTTCATCAATTTTAGGTGCTATTAATTTTATTTCAACTGTTGGGAATATGCGTTCTCCTGGTTTGGTTGCTGAGCGAATTCCTTTATTTGTTTGGGCTGTTACAGTAACAGCTGTGTTATTGGTTGCTGCTTTACCAGTTTTAGCTGGTGCTATTACAATGTTGCTTACTGACCGTAATTTGAATACTTCATTTTTTGATCCTACAGGAGGGGGGGATCCTATTTTGTATATGCATTTGTTTCTCAACATCTAATCTCTACGATTATTACATATTTATTAATTTTATTGGGAGTAGCATTTTTTACTTTACTAGAACGAAAAGCTCTTGGTTATTTTCAAATTCGAAAAGGCCCTAATAAATTAGGAATTATTGGCATTCCTCAACCCCTAGCAGACGCCTTAAAACTCTTTATTAAAGAGTGAGTCACTCCTACATCTTCTAACTTTCTTCCTTTTATCATAACCCCGACAACTATACTTATCTTGGCTTTAAGAATATGACAATTATTTCCTTCTTTTTCACTATCGGCTCAGCTTACATTAGGAATGCTTCTATTCTTATGTATCTCTTCATTGGCTGTTTACACAACGCTTATAGCAGGCTGGTCATCAAACTCTAAATATGCCTTACTTGGGGCTATTCGAGCCATAGCTCAAACAATTTCTTATGAAGTAACCATAACCTTAATTATTATCTTTTATCTATTTTTGACAATGCAAATAGATATTGTAAGAATTCGAATAACAAACATATCTGCTTGGGCAGTCATACTTTTCTTACCGCTAAGAGCCATATGATTAGCAGTCATCCTTGCAGAGACAAATCGAGCCCCCTTTGATTTTGCAGAAGGAGAATCAGAGTTAGTTTCAGGATTCAACATTGAATATGGAAGAGCTGGATTTGCCTTTCTATTTATAGCGGAGTACAGAAATATTTTAATAATAAGTCTTATAACCTCATGCTTATTAACAAGCACACTAATAATATCCATCCCAGTAGCTATTATCTTCTTATGGGCCCGAGCAACCTTACCACGTTATCGATATGACCTTCTAATAGCAATAGCCTGAAAATCATTCCTTCCTTTAAGGCTAGCTATTTTAATAGCCCTAAGAC
Alasmidonta_varicosa_Chatt_5 TACTTTATATTTATTGTTTGCTTTGTGGTCAGGCTTAATTGGGTTAGCCTTGAGGCTTTTGATTCGAGCTGAGTTAGGGCAACCAGGGAGGCTATTAGGCGATGATCAGTTGTACAATGTGATTGTCACAGCTCATGCTTTTATAATAATTTTTTTTCTAGTAATACCTATAATGATTGGGGGATTTGGTAATTGACTTATCCCTTTGATGATTGGTGCTCCTGACATGGCTTTCCCTCGATTAAATAATCTAAGGTTTTGACTTCTTGTGCCAGCTTTGTTTTTATTATTAAGGTCTTCATTGGTGGAAAGTGGTGTAGGTACTGGTTGAACAGTATATCCTCCTTTATCTGGTAATGTTGCTCATTCTGGGGCTTCTGTGGACTTAGCTATTTTTTCCTTACATCTTGCTGGTGCTTCATCAATTTTAGGTGCTATTAATTTTATTTCAACTGTTGGGAATATGCGTTCTCCTGGTTTGGTTGCTGAGCGAATTCCTTTATTTGTTTGGGCTGTTACAGTAACAGCTGTGTTATTGGTTGCTGCTTTACCGGTTTTAGCTGGTGCTATTACAATGTTGCTTACTGATCGTAATTTGAATACTTCATTTTTTGATCCTACAGGAGGAGGGGATCCTATTTTGTATATGCATTTGTTTNNNNNCATCTAATCTCTACGATTATTACGTATTTATTAATTTTATTGGGAGTAGCATTTTTTACTTTACTAGAACGAAAAGCTCTTGGTTATTTTCAAATTCGAAAAGGCCCTAATAAATTAGGAATTATTGGCATTCCTCAACCCCTAGCAGACGCCTTAAAACTCTTTATTAAAGAGTGAGTCACTCCCACATCTTCTAACTTTCTTCCTTTTATCATAACCCCAACAACTATACTTATCTTGGCTTTAAGAATATGGCAATTATTTCCTTCTTTTTCACTATCGGCTCAGCTTACATTAGGAATGCTTCTATTCTTATGTATTTCTTCATTGGCTGTTTACACAACGCTTATAGCAGGCTGGTCATCAAACTCTAAATATGCCTTACTTGGAGCTATTCGAGCCATAGCTCAAACAATTTCTTATGAAGTAACCATAACCTTAATTATTATCTTTTATCTATTTTTGACAATGCAAATAGATATTGTAAGAATTCGAATAACAAACATATCTGCTTGGGCAGTCATACTTTTCTTACCGCTAAGAGCCATATGATTAGCAGTCATCCTTGCAGAGACAAATCGAGCCCCCTTTGATTTTGCAGAAGGAGAATCAGAGTTAGTTTCAGGATTCAACATTGAGTATGGAAGAGCTGGATTTGCCTTTCTATTTATAGCGGAGTACAGAAATATTCTAATAATAAGTCTTATAACCTCATGCTTATTAACAAGCACACTAATAATATCCATCCCAGTAGCTATTATTTTCTTATGGGCCCGAGCAACCTTACCACGTTATCGATATGACCTTCTAATAGCAATAGCCTGAAAATCATTCCTTCCTTTAAGGCTAGCTATCTTAATAGCCCTAAGAC
Alasmidonta_varicosa_Chatt_6 TACTTTATATTTATTGTTTGCTTTGTGGTCAGGCTTAATTGGGTTAGCCTTGAGGCTTTTGATTCGAGCTGAGTTAGGGCAACCAGGGAGGCTATTAGGCGATGATCAGTTGTACAATGTGATTGTCACAGCTCATGCTTTTATAATAATTTTTTTTCTAGTAATACCTATAATGATTGGGGGATTTGGTAATTGACTTATCCCTTTGATGATTGGTGCTCCTGACATGGCTTTCCCTCGATTAAATAATCTAAGGTTTTGACTTCTTGTGCCAGCTTTGTTTTTATTATTAAGGTCTTCATTGGTGGAAAGTGGTGTAGGTACTGGTTGAACAGTATATCCTCCTTTATCTGGTAATGTTGCTCATTCTGGGGCTTCTGTGGACTTAGCTATTTTTTCCTTACATCTTGCTGGTGCTTCATCAATTTTAGGTGCTATTAATTTTATTTCAACTGTTGGGAATATGCGTTCTCCTGGTTTGGTTGCTGAGCGAATTCCTTTATTTGTTTGGGCTGTTACAGTAACAGCTGTGTTATTGGTTGCTGCTTTACCAGTTTTAGCTGGTGCTATTACAATGTTGCTTACTGATCGTAATTTGAATACTTCATTTTTTGATCCTACAGGAGGAGGGGATCCTATTTTGTATATGCATTTGTTTCTCAACATCTAATCTCTACGATTATTACATATTTATTAATTTTATTAGCAGTAGCATTTTTTACTTTACTAGAACGAAAAGCTCTTGGTTATTTTCAAATTCGAAAAGGCCCTAATAAATTAGGAATTATTGGCATTCCTCAACCCCTAGCAGACGCCTTAAAACTCTTTATTAAAGAGTGGGTCACTCCCACATCTTCTAACTTTCTTCCTTTTATCATAACCCCAACAACTATACTTATCTTGGCTTTAAGAATATGGCAATTATTTCCTTCTTTTTCACTATCGGCTCAGCTTACATTAGGAATGCTTTTATTCTTATGTATTTCTTCATTGGCTGTTTACACAACGCTTATAGCAGGCTGGTCATCAAACTCTAAATATGCCTTACTTGGAGCTATTCGAGCCATAGCTCAAACAATTTCTTATGAAGTAACTATAACCTTAATTATTATCTTTTATCTATTTTTGACAATGCAAATAGATATTGTAAGAATTCGAATAACAAACATATCTGCTTGGGCAGTCATACTTTTCTTACCGCTAAGAGCCATATGATTAGCAGTCATCCTTGCAGAGACAAATCGAGCCCCCTTTGATTTTGCAGAAGGAGAATCAGAGTTAGTTTCAGGATTCAACATTGAGTATGGAAGAGCTGGATTTGCCTTTCTATTTATAGCGGAGTACAGAAATATTCTAATAATAAGTCTTATAACCTCATGCTTATTAACAAACACACTAATAATATCCATCCCAGTAGCTATTATTTTCTTATGGGCCCGAGCAACCTTACCACGTTATCGATATGACCTTCTAATAGCAATAGCCTGAAAATCATTCCTTCCTTTAAGGCTAGCTATCTTAATAGCCCTAAGAC
Alasmidonta_varicosa_Deep_1 TACTTTATATTTATTATTTGCTTTGTGGTCAGGCTTAATTGGGTTAGCCTTGAGGCTTTTAATTCGAGCTGAGTTAGGGCAACCAGGGAGACTATTAGGTGATGATCAGTTGTACAATGTGATTGTTACGGCCCATGCTTTTATAATAATTTTTTTTCTAGTAATACCTATAATGATTGGGGGATTTGGTAATTGACTTATCCCTTTGATGATTGGTGCTCCTGATATGGCTTTCCCTCGATTAAATAACCTAAGGTTTTGACTTCTTGTGCCAGCTTTGTTTTTGTTATTAAGGTCTTCATTGGTGGAAAGTGGTGTAGGTACTGGTTGAACAGTATATCCTCCTTTATCTGGTAATGTTGCTCATTCTGGAGCTTCTGTGGACTTAGCTATTTTTTCCTTACATCTTGCTGGTGCTTCATCAATTTTAGGTGCTATTAATTTTATTTCTACTGTTGGGAATATGCGTTCTCCTGGTTTGGTTGCTGAGCGAATTCCTTTATTTGTCTGGGCTGTTACAGTAACAGCTGTGTTATTGGTTGCTGCTTTGCCGGTTTTAGCTGGTGCTATTACAATGTTGCTTACTGATCGTAATTTGAATACTTCATTTTTTGATCCTACAGGAGGGGGGGACCCTATTTTGTATATGCATTTGTTTCTCAACATCTAATCTCTACGATTATTACATATTTATTAATTTTATTGGGAGTAGCATTCTTTACTTTACTAGAACGAAAAGCTCTTGGTTATTTTCAAATTCGAAAAGGCCCTAATAAACTAGGAATTATTGGCATTCCTCAACCCCTAGCAGACGCCTTAAAACTCTTTATTAAAGAGTGGGTCACTCCCACATCTTCTAACTTTCTCCCTTTTATCATAACCCCGACAACTATACTTATCTTGGCTTTAAGAATATGGCAATTATTTCCTTCTTTTTCACTGTCAGCTCAGCTTACATTAGGAATGCTTCTATTCTTATGTATTTCTTCGCTGGCTGTTTACACAACGCTTATAGCAGGCTGGTCATCAAACTCTAAATATGCTTTACTTGGAGCTATTCGAGCCATAGCTCAAACAATTTCTTATGAAGTAACCATAACCTTAATTATTATCTTTTATCTATTTTTAACAATACAAATAGACATTGTAAGAATTCGAATAACAAACATATCTGCTTGAGCAGTCATACTCTTCTTGCCGCTAAGAGCCATATGATTAGCAGTTATCCTTGCAGAGACAAATCGAGCCCCCTTTGATTTTGCAGAAGGAGAATCAGAGTTAGTTTCAGGGTTCAACATTGAATATGGAAGAGCTGGGTTTGCCTTTCTATTTATAGCGGAGTACAGAAATATTTTAATAATAAGCCTTATAACCTCATGCTTATTAACAAGCACACTAATAATATCCATCCCAGTAGCTATTATCTTCTTATGAGCCCGAGCAACCTTACCACGTTATCGATATGACCTTCTAATAGCAATAGCCTGAAAATCATTCCTTCCTTTAAGGCTAGCTATTTTAATAGCCCTAAGAC
Alasmidonta_varicosa_Deep_2 TACTTTATATTTATTATTTGCTTTGTGGTCAGGCTTAATTGGGTTAGCCTTGAGGCTTTTAATTCGAGCTGAGTTAGGGCAACCAGGGAGACTATTAGGTGATGATCAGTTGTACAATGTGATTGTTACGGCCCATGCTTTTATGATAATTTTTTTTCTAGTAATACCTATAATGATTGGGGGATTTGGTAATTGACTTATCCCTTTGATGATTGGTGCTCCTGATATGGCTTTCCCTCGATTAAATAACCTAAGGTTTTGACTTCTTGTGCCAGCTTTGTTTTTGTTATTAAGGTCTTCATTGGTGGAAAGTGGTGTAGGTACTGGTTGAACAGTATATCCTCCTTTATCTGGTAATGTTGCTCATTCTGGAGCTTCTGTGGACTTAGCTATTTTTTCCTTACATCTTGCTGGTGCTTCATCAATTTTAGGTGCTATTAATTTTATTTCTACTGTTGGGAATATGCGTTCTCCTGGTTTGGTTGCTGAGCGAATTCCTTTATTTGTTTGGGCTGTTACAGTAACAGCTGTGTTATTGGTTGCTGCTTTGCCGGTTTTAGCTGGTGCTATTACAATGTTGCTTACTGATCGTAATTTGAATACTTCATTTTTTGATCCTACAGGAGGGGGGGACCCTATTTTGTATATGCATTTGTTTCTCAACATCTAATCTCTACGATTATTACATATTTATTAATTTTATTGGGAGTAGCATTCTTTACTTTACTAGAACGAAAAGCTCTTGGTTATTTTCAAATTCGAAAAGGCCCTAATAAACTAGGAATTATTGGCATTCCTCAACCCCTAGCAGACGCCTTAAAACTCTTTATTAAAGAGTGGGTCACTCCCACATCTTCTAACTTTCTCCCTTTTATCATAACCCCGACAACTATACTTATCTTGGCTTTAAGAATATGGCAATTATTTCCTTCTTTTTCACTGTCAGCTCAGCTTACATTAGGAATGCTTCTATTCTTATGTATTTCTTCGCTGGCTGTTTACACAACGCTTATAGCAGGCTGGTCATCAAACTCTAAATATGCTTTACTTGGAGCTATTCGAGCCATAGCTCAAACAATTTCTTATGAAGTAACCATAACTTTAATTATTATCTTTTATCTATTTTTAACAATACAAATAGATATTGTAAAAATTCGAATAACAAACATATCTGCTTGAGCAGTCATACTTTTCTTACCGCTAAGAGCCATATGATTAGCAGTTATCCTTGCAGAGACAAATCGAGNNNNNNNNNNNNNNNNNNNNNNNNNNNNNNNNNNNNNNNNNNNNNNNNNNNNNNNNNNNNNNNNNNNNNNNNNNNNNNNNNNNNNNNNNNNNNNNNNNNNNNNNNNNNNNNNNNNNNNNNNNNNNNNNNNNNNNNNNNNNNNNNNNNNNNNNNNNNNNNNNNNNNNNNNNNNNNNNNNNNNNNNNNNNNNNNNNNNNNNNNNNNNNNNNNNNNNNNNNNNNNNNNNNNNNNNNNNNNNNNNNNNNNNNNNNNNNNNNNNNNNNNNNNNNNNNNNNNNNNNNNNNNNNN
Alasmidonta_varicosa_Deep_3 TACTTTATATTTATTATTTGCTTTGTGGTCAGGCTTAATTGGGTTAGCCTTGAGGCTTTTAATTCGAGCTGAGTTAGGGCAACCAGGGAGACTATTAGGTGATGATCAGTTGTACAATGTGATTGTTACGGCCCATGCTTTTATAATAATTTTTTTTCTAGTAATACCTATAATGATTGGGGGATTTGGTAATTGACTTATCCCTTTGATGATTGGTGCTCCTGATATGGCTTTCCCTCGATTAAATAACCTAAGGTTTTGACTTCTTGTGCCAGCTTTGTTTTTGTTATTAAGGTCTTCATTGGTGGAAAGTGGTGTAGGTACTGGTTGAACAGTATATCCTCCTTTATCTGGTAATGTTGCTCATTCTGGAGCTTCTGTGGACTTAGCTATTTTTTCCTTACATCTTGCTGGTGCTTCATCAATTTTAGGTGCTATTAATTTTATTTCTACTGTTGGGAATATGCGTTCTCCTGGTTTGGTTGCTGAGCGAATTCCTTTATTTGTTTGGGCTGTTACAGTAACAGCTGTGTTATTGGTTGCTGCTTTACCGGTTTTAGCTGGTGCTATTACAATGTTGCTTACTGATCGTAATTTGAATACTTCATTTTTTGATCCTACAGGAGGGGGGGACCCTATTTTGTATATGCATTTGTTTCTCAACATCTAATCTCTACGATTATTACATATTTATTAATTTTATTGGGAGTAGCATTCTTTACTTTACTAGAACGAAAAGCTCTTGGTTATTTTCAAATTCGAAAAGGCCCTAATAAACTAGGAATTATTGGCATTCCTCAACCCCTAGCAGACGCCTTAAAACTCTTTATTAAAGAGTGGGTCACTCCCACATCTTCTAACTTTCTCCCTTTTATCATAACCCCGACAACTATACTTATCTTGGCTTTAAGAATATGGCAATTATTTCCTTCTTTTTCACTGTCAGCTCAGCTTACATTAGGAATGCTTCTATTCTTATGTATTTCTTCGCTGGCTGTTTACACAACGCTTATAGCAGGCTGGTCATCAAACTCTAAATATGCTTTACTTGGAGCTATTCGAGCCATAGCTCAAACAATTTCTTATGAAGTAACCATAACCTTAATTATTATCTTTTATCTATTTTTAACAATACAAATAGATATTGTAAGAATTCGAATAACAAACATATCTGCTTGAGCAGTCATACTTTTCTTACCGCTAAGAGCCATATGATTAGCAGTTATCCTTGCAGAGACAAGTCGAGCCCCCTTTGATTTTGCAGAAGGAGAATCAGAGTTAGTTTCAGGGTTCAACATTGAATATGGAAGAGCTGGGTTTGCCTTTCTATTTATAGCGGAGTACAGAAATATTTTAATAATAAGCCTTATAACCTCATGCCTATTAACAAGCACACTAATAATATCCATCCCAGTAGCTATTATCTTCTTATGAGCCCGAGCAACCTTACCACGTTATCGATATGACCTTCTAATAGCAATAGCCTGAAAATCATTCCTTCCTTTAAGGCTAGCTATTTTAATAGCCCTAAGAC
Alasmidonta_varicosa_Deep_4 TACTTTATATTTATTATTTGCTTTGTGGTCAGGCTTAATTGGGTTAGCCTTGAGGCTTTTAATTCGAGCTGAGTTAGGGCAACCAGGGAGACTATTAGGTGATGATCAGTTGTACAATGTGATTGTTACGGCCCATGCTTTTATGATAATTTTTTTTCTAGTAATACCTATAATGATTGGGGGATTTGGTAATTGACTTATCCCTTTGATGATTGGTGCTCCTGATATGGCTTTCCCTCGATTAAATAACCTAAGGTTTTGACTTCTTGTGCCAGCTTTGTTTTTGTTATTAAGGTCTTCATTGGTGGAAAGTGGTGTAGGTACTGGTTGAACAGTATATCCTCCTTTATCTGGTAATGTTGCTCATTCTGGAGCTTCTGTGGACTTAGCTATTTTTTCCTTACATCTTGCTGGTGCTTCATCAATTTTAGGTGCTATTAATTTTATTTCTACTGTTGGGAATATGCGTTCTCCTGGTTTGGTTGCTGAGCGAATTCCTTTATTTGTTTGGGCTGTTACAGTAACAGCTGTGTTATTGGTTGCTGCTTTGCCGGTTTTAGCTGGTGCTATTACAATGTTGCTTACTGATCGTAATTTGAATACTTCATTTTTTGATCCTACAGGAGGGGGGGACCCTATTTTGTATATGCACTTGTTTCTCAACATCTAATCTCTACGATTATTACATATTTATTAATTTTATTGGGAGTAGCATTCTTTACTTTACTAGAACGAAAAGCTCTTGGTTATTTTCAAATTCGAAAAGGCCCTAATAAACTAGGAATTATTGGCATTCCTCAACCCCTAGCAGACGCCTTAAAACTCTTTATTAAAGAGTGGGTCACTCCCACATCTTCTAACTTTCTCCCTTTTATCATAACCCCGACAACTATACTTATCTTGGCTTTAAGAATATGGCAATTATTTCCTTCTTTTTCACTGTCAGCTCAGCTTACATTAGGAATGCTTCTATTCTTATGTATTTCTTCGCTGGCTGTTTACACAACGCTTATAGCAGGCTGGTCATCAAACTCTAAATATGCTTTACTTGGAGCTATTCGAGCCATAGCTCAAACAATTTCTTATGAAGTAACCATAACCTTAATTATTATCTTTTATCTATTTTTAACAATACAAATAGATATTGTAAGAATTCGAATAACAAACATATCTGCTTGAGCAGTCATACTTTTCTTACCGCTAAGAGCCATATGATTAGCAGTTATCCTTGCAGAGACAAATCGAGCTCCCTTTGATTTTGCAGAAGGAGAATCAGAGTTAGTTTCAGGGTTCAACATTGAATACGGAAGAGCTGGGTTTGCCTTTCTATTTATAGCGGAGTACAGAAATATTTTAATAATAAGCCTTATAACCTCATGCTTATTAACAAGCACACTAATAATATCCATCCCAATAGCTATTATCTTCTTATGAGCCCGAGCAACCTTACCACGTTATCGATATGACCTTCTAATAGCAATAGCCTGAAAATCATTCCTTCCTTTAAGGCTAGCTATTTTAATAGCCCTAAGAC
Alasmidonta_uwharriensis_Den_1 TACTTTATATTTATTGTTTGCTTTGTGGTCAGGTTTAATTGGGTTGGCTTTAAGGCTTTTAATTCGAGCTGAATTGGGGCAACCAGGAAGGTTATTAGGCGATGATCAGTTGTATAATGTGATTGTTACGGCTCATGCTTTTATAATAATTTTTTTTCTGGTGATACCTATAATGATTGGGGGATTTGGTAATTGGCTTATTCCTTTGATAATTGGTGCTCCTGATATGGCTTTCCCTCGGCTAAATAACTTAAGATTTTGACTTCTTGTACCAGCTTTGTTTTTATTACTAAGGTCTTCATTGGTGGAAAGTGGTGTAGGTACTGGTTGAACAGTATATCCTCCCTTATCCGGGAATGTTGCTCATTCAGGGGCTTCTGTGGATTTAGCTATCTTTTCTTTACATCTTGCCGGTGCTTCATCAATCTTAGGTGCTATTAATTTTATTTCCACTGTTGGAAATATGCGGTCTCCTGGCTTGGTTGCTGAGCGAATTCCTTTATTTGTTTGGGCTGTTACAGTAACAGCTGTGTTGCTGGTTGCTGCTTTGCCAGTTTTGGCTGGTGCTATTACAATGTTGCTTACTGATCGTAATTTGAATACTTCGTTTTTTGACCCTACAGGGGGAGGGGATCCTATTTTGTATATGCATTTGTTTCTCAACACCTAATCTCCACGATTATCACATATTTATTAATTTTATTGGGAGTGGCATTTTTTACTTTACTAGAACGAAAAGCTCTTGGATATTTTCAAATTCGAAAAGGCCCTAATAAGCTAGGGATTATTGGCATTCCTCAACCCTTAGCAGACGCCTTAAAACTTTTTATTAAAGAATGAGTCACTCCTATATCTTCTAACTTTCTCCCCTTTATCATAACTCCGACAGTTATACTTATCTTGGCCTTAAGAATATGACAATTGTTTCCTTCTTTTATACTATCAACCCAACTTACATTAGGAATGCTTCTATTTTTATGTATTTCTTCATTGGCTGTTTACACAACACTTATAGCAGGCTGGTCATCAAACTCTAAATATGCTTTACTTGGAGCTATTCGGGCCATAGCTCAAACAATTTCTTATGAAGTGACTATAACTTTAATTATTATCTTTTATTTATTTTTAACAATACACATAGATATTGTAAGAATCCGAATAACAAATATATCTGTTTGAGCAATCATACTTTTCTTACCATTAAGAGCCATATGATTAGCAGTTATCCTTGCAGAGACAAACCGAGCCCCCTTTGATTTTGCAGAAGGAGAATCAGAATTAGTTTCAGGATTCAACATCGAATATGGAAGAGCTGGATTTGCCTTTTTATTTATAGCGGAGTACAGAAATATTCTAATAATAAGCCTTATAACCTCATGCCTGTTAACAGGCACATTAATAACATCTATCCCAGTGGCCATTATCTTCTTATGGGCCCGAGCAACCTTACCACGCTACCGATATGATCTTCTAATGGCAATAGCCTGAAAATCATTCCTACCTTTAAGGCTAGCTATTTTAATGGCCCTAACAC
Alasmidonta_uwharriensis_Den_2 TACTTTATATTTATTGTTTGCTTTGTGGTCAGGTTTAATTGGGTTGGCTTTAAGGCTTTTAATTCGAGCTGAATTGGGGCAACCAGGAAGGTTATTAGGCGATGATCAGTTGTATAATGTGATTGTTACGGCTCATGCTTTTATAATAATTTTTTTTCTGGTGATACCTATAATGATTGGGGGATTTGGTAATTGGCTTATTCCTTTGATAATTGGTGCTCCTGATATGGCTTTCCCTCGGCTAAATAACTTAAGATTTTGACTTCTTGTACCAGCTTTGTTTTTATTACTAAGGTCTTCATTGGTGGAAAGTGGTGTAGGTACTGGTTGAACAGTATATCCTCCCTTATCCGGGAATGTTGCTCATTCAGGGGCTTCTGTGGATTTAGCTATCTTTTCTTTACATCTTGCCGGTGCTTCATCAATCTTAGGTGCTATTAATTTTATTTCCACTGTTGGAAATATGCGGTCTCCTGGCTTGGTTGCTGAGCGAATTCCTTTATTTGTTTGGGCTGTTACAGTAACAGCTGTGTTGCTGGTTGCTGCTTTGCCAGTTTTGGCTGGTGCTATTACAATGTTGCTTACTGATCGTAATTTGAATACTTCGTTTTTTGACCCTACAGGGGGAGGGGATCCTATTTTGTATATGCATTTGTTTCTCAACACCTAATCTCCACGATTATCACATATTTATTAATTTTATTGGGAGTGGCATTTTTTACTTTACTAGAACGAAAAGCTCTTGGATATTTTCAAATTCGAAAAGGCCCTAATAAGCTAGGGATTATTGGCATTCCTCAACCCTTAGCAGACGCCTTAAAACTTTTTATTAAAGAATGAGTCACTCCTATATCTTCTAACTTTCTCCCCTTTATCATAACTCCGACAGTTATACTTATCTTGGCCTTAAGAATATGACAATTGTTTCCTTCTTTTATACTATCAACCCAACTTACATTAGGAATGCTTCTATTTTTATGTATTTCTTCATTGGCTGTTTACACAACACTTATAGCAGGCTGGTCATCAAACTCTAAATATGCTTTACTTGGAGCTATTCGGGCCATAGCTCAAACAATTTCTTATGAAGTGACTATAACTTTAATTATTATCTTTTATTTATTTTTAACAATACACATAGATATTGTAAGAATCCGAATAACAAATATATCTGTTTGAGCAATCATACTTTTCTTACCATTAAGAGCCATATGATTAGCAGTTATCCTTGCAGAGACAAACCGAGCCCCCTTTGATTTTGCAGAAGGAGAATCAGAATTAGTTTCAGGATTCAACATCGAATATGGAAGAGCTGGATTTGCCTTTTTATTTATAGCGGAGTACAGAAATATTCTAATAATAAGCCTTATAACCTCATGCCTGTTAACAGGCACACTAATAACATCTATCCCAGTGGCCATTATCTTCTTATGGCCCCGAGCAACCTTACCACGCTACCGATATGATCTTCTAATGGCAATAGCCTGAAAATCATTCCTACCTTTAAGGCTAGCTATTTTAATGGCCCTAACAC
Alasmidonta_uwharriensis_Den_3 TACTTTATATTTATTGTTTGCTTTGTGGTCAGGTTTAATTGGGTTGGCTTTAAGGCTTTTAATTCGAGCTGAATTGGGGCAACCAGGAAGGTTATTAGGCGATGATCAGTTGTATAATGTGATTGTTACGGCTCATGCTTTTATAATAATTTTTTTTCTGGTGATACCTATAATGATTGGGGGATTTGGTAATTGGCTTATTCCTTTGATAATTGGTGCTCCTGATATGGCTTTCCCTCGGCTAAATAACTTAAGATTTTGACTTCTTGTACCAGCTTTGTTTTTATTACTAAGGTCTTCATTGGTGGAAAGTGGTGTAGGTACTGGTTGAACAGTATATCCTCCCTTATCCGGGAATGTTGCTCATTCAGGGGCTTCTGTGGATTTAGCTATCTTTTCTTTACATCTTGCCGGTGCTTCATCAATCTTAGGTGCTATTAATTTTATTTCCACTGTTGGAAATATGCGGTCTCCTGGCTTGGTTGCTGAGCGAATTCCTTTATTTGTTTGGGCTGTTACAGTAACAGCTGTGTTGTTGGTTGCTGCTTTGCCAGTTTTGGCTGGTGCTATTACAATGTTGCTTACTGATCGTAATTTGAATACTTCGTTTTTTGACCCTACAGGGGGAGGGGATCCTATTTTGTATATGCATTTGTTTCTCAACACCTAATCTCCACGATTATCACATATTTATTAATTTTATTGGGAGTGGCATTTTTTACTTTACTAGAACGAAAAGCTCTTGGATATTTTCAAATTCGAAAAGGCCCTAATAAGCTAGGGATTATTGGCATTCCTCAACCCTTAGCAGACGCCTTAAAACTTTTTATTAAAGAATGAGTCACTCCTATATCTTCTAACTTTCTCCCCTTTATCATAACTCCGACAGTTATACTTATCTTGGCCTTAAGAATATGACAATTGTTTCCTTCTTTTATACTATCAACCCAACTTACATTAGGAATGCTTCTATTTTTATGTATTTCTTCATTGGCTGTTTACACAACACTTATAGCAGGCTGGTCATCAAACTCTAAATATGCTTTACTTGGAGCTATTCGGGCCATAGCTCAAACAATTTCTTATGAAGTGACTATAACTTTAATTATTATCTTTTATTTATTTTTAACAATACACATAGATATTGTAAGAATCCGAATAACAAATATATCTGTTTGAGCAATCATACTTTTCTTACCATTAAGAGCCATATGATTAGCAGTTATCCTTGCAGAGACAAACCGAGCCCCCTTTGATTTTGCAGAAGGAGAATCAGAATTAGTTTCAGGATTCAACATCGAATATGGAAGAGCTGGATTTGCCTTTTTATTTATAGCGGAGTACAGAAATATTCTAATAATAAGCCTTATAACCTCATGCCTGTTAACAGGCACACTAATAACATCTATCCCAGTGGCCATTATCTTCTTATGGGCCCGAGCAACCTTACCACGCTACCGATATGATCTTCTAATGGCAATAGCCTGAAAATCATTCCTACCTTTAAGGCTAGCTATTTTAATGGCCCTAACAC
Alasmidonta_varicosa_Don_1 TACTTTATATTTATTATTTGCTTTGTGGTCAGGCTTAATTGGGTTAGCCTTGAGGCTTTTGATTCGAGCTGAGTTAGGGCAACCAGGGAGGTTATTAGGCGATGATCAGTTGTACAATGTGATTGTCACAGCTCATGCTTTTATAATAATTTTTTTTCTAGTAATACCTATAATGATTGGGGGATTTGGTAATTGACTTATCCCTTTGATGATTGGTGCTCCTGACATGGCTTTCCCTCGATTAAATAATCTAAGGTTTTGACTTCTTGTGCCAGCTTTGTTTTTATTATTAAGGTCTTCATTGGTGGAAAGTGGTGTGGGTACTGGTTGAACAGTATATCCTCCTTTATCTGGTAATGTTGCTCATTCTGGGGCTTCTGTGGATTTAGCTATTTTTTCCTTACATCTTGCTGGTGCTTCATCAATTTTAGGTGCTATTAATTTTATTTCAACTGTTGGGAATATGCGTTCTCCTGGTTTGGTTGCTGAGCGAATTCCTTTATTTGTTTGGGCTGTTACAGTAACAGCTGTGTTATTGGTTGCTGCTTTACCAGTTTTAGCTGGTGCTATTACAATGTTGCTTACTGATCGTAATTTGAATACTTCATTTTTTGATCCTACAGGAGGGGGGGATCCTATTTTGTATATGCATTTGTTTCTCAACATCTAATCTCTACGATTATTACATATTTATTAATTTTATTGGGAGTAGCATTTTTTACTTTACTAGAACGAAAAGCTCTTGGTTATTTTCAAATTCGAAAAGGCCCTAATAAATTAGGAATTATTGGCATTCCTCAACCCCTAGCAGACGCCTTAAAACTCTTTATTAAAGAGTGAGTCACTCCCACATCTTCTAACTTTCTTCCTTTTATCATAACCCCGACAACTATACTTATCTTGGCTTTAAGAATATGACAATTATTTCCTTCTTTTTCACTATCGGCTCAGCTTACATTAGGAATGCTTCTATTCTTATGTATTTCTTCATTGGCTGTTTACACAACGCTTATAGCAGGCTGGTCATCAAACTCTAAATATGCCTTACTTGGAGCTATTCGAGCCATAGCTCAAACAATTTCTTATGAAGTAACCATAACCTTAATTATTATCTTTTATCTATTTTTGACAATGCAAATAGATATTGTAAGAATTCGAATAACAAACATATCTGCTTGGGCAGTCATACTTTTCTTACCGCTAAGAGCCATATGATTAGCAGTCATCCTTGCAGAGACAAATCGAGCCCCCTTTGATTTTGCAGAAGGAGAATCAGAGTTAGTTTCAGGATTCAACATTGAATATGGAAGAGCTGGATTTGCCTTTCTATTTATAGCGGAGTACAGAAATATTTTAATAATAAGTCTTATAACCTCATGCTTATTAACAAGCACACTAATAATATCCATCCCAGTAGCTATTATCTTCTTATGGGCCCGAGCAACCTTACCACGTTATCGATATGACCTTCTAATAGCAATAGCCTGAAAATCATTCCTTCCTTTAAGGCTAGCTATTTTAATAGCCCTAAGAC
Alasmidonta_uwharriensis_Dumas_1a TACTTTATATTTATTGTTTGCTTTGTGGTCAGGTTTAATTGGGTTGGCTTTAAGGCTTTTAATTCGAGCTGAATTGGGGCAACCAGGAAGGTTATTAGGCGATGATCAGTTGTATAATGTGATTGTTACGGCTCATGCTTTTATAATAATTTTTTTTCTGGTGATACCTATAATGATTGGGGGATTTGGTAATTGGCTTATTCCTTTGATAATTGGTGCTCCTGATATGGCTTTCCCTCGGCTAAATAACTTAAGATTTTGACTTCTTGTACCAGCTTTGTTTTTATTACTAAGGTCTTCATTGGTGGAAAGTGGTGTAGGTACTGGTTGAACAGTATATCCTCCCTTATCCGGGAATGTTGCTCATTCAGGGGCTTCTGTGGATTTAGCTATCTTTTCTTTACATCTTGCCGGTGCTTCATCAATCTTAGGTGCTATTAATTTTATTTCCACTGTTGGAAATATGCGGTCTCCTGGCTTGGTTGCTGAGCGAATTCCTTTATTTGTTTGGGCTGTTACAGTAACAGCTGTGTTGCTGGTTGCTGCTTTGCCAGTTTTGGCTGGTGCTATTACAATGTTGCTTACTGATCGTAATTTGAATACTTCGTTTTTTGACCCTACAGGGGGAGGGGATCCTATTTTGTATATGCATTTGTTTCTCAACACCTAATCTCCACGATTATCACATATTTATTAATTTTATTGGGAGTGGCATTTTTTACTTTACTAGAACGAAAAGCTCTTGGATATTTTCAAATTCGAAAAGGCCCTAATAAGCTAGGGATTATTGGCATTCCTCAACCCTTAGCAGACGCCTTAAAACTTTTTATTAAAGAATGAGTCACTCCTATATCTTCTAACTTTCTCCCCTTTATCATAACTCCGACAGTTATACTTATCTTGGCCTTAAGAATATGACAATTGTTTCCTTCTTTTATACTATCAACCCAACTTACATTAGGAATGCTTCTATTTTTATGTATTTCTTCATTGGCTGTTTACACAACACTTATAGCAGGCTGGTCATCAAACTCTAAATATGCTTTACTTGGAGCTATTCGGGCCATAGCTCAAACAATTTCTTATGAAGTGACTATAACTTTAATTATTATCTTTTATTTATTTTTAACAATACACATAGATATTGTAAGAATCCGAATAACAAATATATCTGTTTGAGCAATCATACTTTTCTTACCATTAAGAGCCATATGATTAGCAGTTATCCTTGCAGAGACAAACCGAGCCCCCTTTGATTTTGCAGAAGGAGAATCAGAATTAGTTTCAGGATTCAACATCGAATATGGAAGAGCTGGATTTGCCTTTTTATTTATAGCGGAGTACAGAAATATTCTAATAATAAGCCTTATAACCTCATGCCTGTTAACAGGCACACTAATAACATCTATCCCAGTGGCCATTATCTTCTTATGGGCCCGAGCAACCTTACCACGCTACCGATATGATCTTCTAATGGCAATAGCCTGAAAATCATTCCTACCTTTAAGGCTAGCTATTTTAATGGCCCTAACAC
Alasmidonta_uwharriensis_Dumas_2a TACTTTATATTTATTGTTTGCTTTGTGGTCAGGTTTAATTGGGTTGGCTTTAAGGCTTTTAATTCGAGCTGAATTGGGGCAACCAGGAAGGTTATTAGGCGATGATCAGTTGTATAATGTGATTGTTACGGCTCATGCTTTTATAATAATTTTTTTTCTGGTGATACCTATAATGATTGGGGGATTTGGTAATTGGCTTATTCCTTTGATAATTGGTGCTCCTGATATGGCTTTCCCTCGGCTAAATAACTTAAGATTTTGACTTCTTGTACCAGCTTTGTTTTTATTACTAAGGTCTTCATTGGTGGAAAGTGGTGTAGGTACTGGTTGAACAGTATATCCTCCCTTATCCGGGAATGTTGCTCATTCAGGGGCTTCTGTGGATTTAGCTATCTTTTCTTTACATCTTGCCGGTGCTTCATCAATCTTAGGTGCTATTAATTTTATTTCCACTGTTGGAAATATGCGGTCTCCTGGCTTGGTTGCTGAGCGAATTCCTTTATTTGTTTGGGCTGTTACAGTAACAGCTGTGTTGCTGGTTGCTGCTTTGCCAGTTTTGGCTGGTGCTATTACAATGTTGCTTACTGATCGTAATTTGAATACTTCGTTTTTTGACCCTACAGGGGGAGGGGATCCTATTTTGTATATGCATTTGTTTCTCAACACCTAATCTCCACGATTATCACATATTTATTAATTTTATTGGGAGTGGCATTTTTTACTTTACTAGAACGAAAAGCTCTTGGATATTTTCAAATTCGAAAAGGCCCTAATAAGCTAAGGATTATTGGCATTCCTCAACCCTTAGCAGACGCCTTAAAACTTTTTATTAAAGAATGAGTCACTCCTATATCTTCTAACTTTCTCCCCTTTATCATAACTCCGACAGTTATACTTATCTTGGCCTTAAGAATATGACAATTGTTTCCTTCTTTTATACTATCAACCCAACTTACATTAGGAATGCTTCTATTTTTATGTATTTCTTCATTGGCTGTTTACACAACACTTATAGCAGGCTGGTCATCAAACTCTAAATATGCTTTACTTGGAGCTATTCGGGCCATAGCTCAAACAATTTCTTATGAAGTGACTATAACTTTAATTATTATCTTTTATTTATTTTTAACAATACACATAGATATTGTAAGAATCCGAATAACAAATATATCTGTTTGAGCAATCATACTTTTCTTACCATTAAGAGCCATATGATTAGCAGTTATCCTTGCAGAGACAAACCGAGCCCCCTTTGATTTTGCAGAAGGAGAATCAGAATTAGTTTCAGGATTCAACATCGAATATGGAAGAGCTGGATTTGCCTTTTTATTTATAGCGGAGTACAGAAATATTCTAATAATAAGCCTTATAACCTCATGCCTGTTAACAGGCACACTAATAACATCTATCCCAGTGGCCATTATCTTCTTATGGGCCCGAGCAACCTTACCACGCTACCGATATGATCTTCTAATGGCAATAGCCTGAAAATCATTCCTACCTTTAAGGCTAGCTATTTTAATGGCCCTAACAC
Alasmidonta_uwharriensis_FHR_2 TACTTTATATTTATTGTTTGCTTTGTGGTCAGGTTTAATTGGGTTGGCTTTAAGGCTTTTAATTCGAGCTGAATTGGGGCAACCAGGAAGGTTATTAGGCGATGATCAGTTGTATAATGTGATTGTTACGGCTCATGCTTTTATAATAATTTTTTTTCTGGTGATACCTATAATGATTGGGGGATTTGGTAATTGGCTTATTCCTTTGATAATTGGTGCTCCTGATATGGCTTTCCCTCGGCTAAATAACTTAAGATTTTGACTTCTTGTACCAGCTTTGTTTTTGTTACTAAGGTCTTCATTGGTGGAAAGTGGTGTAGGTACTGGTTGAACAGTATATCCTCCCTTATCCGGGAATGTTGCTCATTCAGGGGCTTCTGTTGATTTAGCTATCTTTTCTTTACATCTTGCCGGTGCTTCATCAATCTTAGGTGCTATTAATTTTATTTCCACTGTTGGAAATATGCGGTCTCCTGGCTTGGTTGCTGAGCGAATTCCTTTATTTGTTTGGGCTGTTACAGTAACAGCTGTGTTGCTGGTTGCTGCTTTGCCAGTTTTGGCTGGTGCTATTACAATGTTGCTTACTGATCGTAATTTGAATACTTCGTTTTTTGACCCTACAGGGGGAGGGGATCCTATTTTGTATATGCATTTGTTTCTCAACACCTAATCTCCACGATTATCACATATTTATTAATTTTATTGGGAGTGGCATTTTTTACTTTACTAGAACGAAAAGCTCTTGGATATTTTCAAATTCGAAAAGGCCCTAATAAGCTAGGGATTATTGGCATTCCTCAACCCTTAGCAGACGCCTTAAAACTTTTTATTAAAGAATGAGTCACTCCTATATCTTCTAACTTTCTCCCCTTTATCATAACTCCGACAGTTATACTTATCTTGGCCTTAAGAATATGACAATTGTTTCCTTCTTTTATACTATCAACCCAACTTACATTAGGAATGCTTCTATTCTTATGTATTTCTTCATTGGCTGTTTACACAACACTTATAGCAGGCTGGTCATCAAACTCTAAATATGCTTTACTTGGAGCTATTCGGGCCATAGCTCAAACAATTTCTTATGAAGTGACTATAACTTTAATTATTATCTTTTATTTATTTTTAACAATACACATAGATATTGTAAGAATCCGGATAACAAATATATCTGTTTGAGCAATCATACTTTTCTTACCATTAAGAGCCATATGATTAGCAGTTATCCTTGCAGAGACAAACCGAGCCCCCTTTGATTTTGCAGAAGGAGAATCAGAATTAGTTTCAGGATTCAACATCGAATATGGAAGAGCTGGATTTGCCTTTTTATTTATAGCGGAGTACAGAAATATTCTAATAATAAGCCTTATAACCTCATGCCTGTTAACAGGCACACTAATAACATCTATCCCGGTGGCCGTTATCTTCTTATGGGCCCGAGCAACCTTACCACGCTACCGATATGATCTTCTAATGGCAATAGCCTGAAAATCATTCCTACCTTTAAGGCTAGCTATTTTAATGGCCCTAACAC
Alasmidonta_uwharriensis_FHR_3 TACTTTATATTTATTGTTTGCTTTGTGGTCAGGTTTAATTGGGTTGGCTTTAAGGCTTTTAATTCGAGCTGAATTGGGGCAACCAGGAAGGTTATTAGGCGATGATCAGTTGTATAATGTGATTGTTACGGCTCATGCTTTTATAATAATTTTTTTTCTGGTGATACCTATAATGATTGGGGGATTTGGTAATTGGCTTATTCCTTTGATAATTGGTGCTCCTGATATGGCTTTCCCTCGGCTAAATAACTTAAGATTTTGACTTCTTGTACCAGCTTTGTTTTTGTTACTAAGGTCTTCATTGGTGGAAAGTGGTGTAGGTACTGGTTGAACAGTATATCCTCCCTTATCCGGGAATGTTGCTCATTCAGGGGCTTCTGTTGATTTAGCTATCTTTTCTTTACATCTTGCCGGTGCTTCATCAATCTTAGGTGCTATTAATTTTATTTCCACTGTTGGAAATATGCGGTCTCCTGGCTTGGTTGCTGAGCGAATTCCTTTATTTGTTTGGGCTGTTACAGTAACAGCTGTGTTGCTGGTTGCTGCTTTGCCAGTTTTGGCTGGTGCTATTACAATGTTGCTTACTGATCGTAATTTGAATACTTCGTTTTTTGACCCTACAGGGGGAGGGGATCCTATTTTGTATATGCATTTGTTTCTCAACACCTAATCTCCACGATTATCACATATTTATTAATTTTATTGGGAGTGGCATTTTTTACTTTACTAGAACGAAAAGCTCTTGGATATTTTCAAATTCGAAAAGGCCCTAATAAGCTAGGGATTATTGGCATTCCTCAACCCTTAGCAGACGCCTTAAAACTTTTTATTAAAGAATGAGTCACTCCTATATCTTCTAACTTTCTCCCCTTTATCATAACTCCGACAGTTATACTTATCTTGGCCTTAAGAATATGACAATTGTTTCCTTCTTTTATACTATCAACCCAACTTACATTAGGAATGCTTCTATTCTTATGTATTTCTTCATTGGCTGTTTACACAACACTTATAGCAGGCTGGTCATCAAACTCTAAATATGCTTTACTTGGAGCTATTCGGGCCATAGCTCAGACAATTTCTTATGAAGTGACTATAACTTTAATTATTATCTTTTATTTATTTTTAACAATACACATAGATATTGTAAGAATCCGGATAACAAATATATCTGTTTGAGCAATCATACTTTTCTTACCATTAAGAGCCATATGATTAGCAGTTATCCTTGCAGAGACAAACCGAGCCCCCTTTGATTTTGCAGAAGGAGAATCAGAATTAGTTTCAGGATTCAACATCGAATATGGAAGAGCTGGATTTGCCTTTTTATTTATAGCGGAGTACAGAAATATTCTAATAATAAGCCTTATAACCTCATGCCTGTTAACAGGCACACTAATAACATCTATCCCAGTGGCCGTTATCTTCTTATGGGCCCGAGCAACCTTACCACGCTACCGATATGATCTTCTAATGGCAATAGCCTGAAAATCATTCCTACCTTTAAGGCTAGCTATTTTAATGGCCCTAACAC
Alasmidonta_uwharriensis_FHR_4 TACTTTATATTTATTGTTTGCTTTGTGGTCAGGTTTAATTGGGTTGGCTTTAAGGCTTTTAATTCGAGCTGAATTGGGGCAACCAGGAAGGTTATTAGGCGATGATCAGTTGTATAATGTGATTGTTACGGCTCATGCTTTTATAATAATTTTTTTTCTGGTGATACCTATAATGATTGGGGGATTTGGTAATTGGCTTATTCCTTTGATAATTGGTGCTCCTGATATGGCTTTCCCTCGGCTAAATAACTTAAGATTTTGACTTCTTGTACCAGCTTTGTTTTTGTTACTAAGGTCTTCATTGGTGGAAAGTGGTGTAGGTACTGGTTGAACAGTATATCCTCCCTTATCCGGGAATGTTGCTCATTCAGGGGCTTCTGTTGATTTAGCTATCTTTTCTTTACATCTTGCCGGTGCTTCATCAATCTTAGGTGCTATTAATTTTATTTCCACTGTTGGAAATATGCGGTCTCCTGGCTTGGTTGCTGAGCGAATTCCTTTATTTGTTTGGGCTGTTACAGTAACAGCTGTGTTGCTGGTTGCTGCTTTGCCAGTTTTGGCTGGTGCTATTACAATGTTGCTTACTGATCGTAATTTGAATACTTCGTTTTTTGACCCTACAGGGGGAGGGGATCCTATTTTGTATATGCATTTGTTTCTCAACACCTAATCTCCACGATTATCACATATTTATTAATTTTATTGGGAGTGGCATTTTTTACTTTACTAGAACGAAAAGCTCTTGGATATTTTCAAATTCGAAAAGGCCCTAATAAGCTAGGGATTATTGGCATTCCTCAACCCTTAGCAGACGCCTTAAAACTTTTTATTAAAGAATGAGTCACTCCTATATCTTCTAACTTTCTCCCCTTTATCATAACTCCGACAGTTATACTTATCTTGGCCTTAAGAATATGACAATTGTTTCCTTCTTTTATACTATCAACCCAACTTACATTAGGAATGCTTCTATTCTTATGTATTTCTTCATTGGCTGTTTACACAACACTTATAGCAGGCTGGTCATCAAACTCTAAATATGCTTTACTTGGAGCTATTCGGGCCATAGCTCAGACAATTTCTTATGAAGTGACTATAACTTTAATTATTATCTTTTATTTATTTTTAACAATACACATAGATATTGTAAGAATCCGGATAACAAATATATCTGTTTGAGCAATCATACTTTTCTTACCATTAAGAGCCATATGATTAGCAGTTATCCTTGCAGAGACAAACCGAGCCCCCTTTGATTTTGCAGAAGGAGAATCAGAATTAGTTTCAGGATTCAACATCGAATATGGAAGAGCTGGATTTGCCTTTTTATTTATAGCGGAGTACAGAAATATTCTAATAATAAGCCTTATAACCTCATGCCTGTTAACAGGCACACTAATAACATCTATCCCAGTGGCCGTTATCTTCTTATGGGCCCGAGCAACCTTACCACGCTACCGATATGATCTTCTAATGGCAATAGCCTGAAAATCATTCCTACCTTTAAGGCTAGCTATTTTAATGGCCCTAACAC
Lasmigona_complanata_Lasmigona_complanata_complanata_haplotype_1 NNNNNNNNNNNNNNNNNNNNNNNNNNNNNNNNNNTTGATTGGGTTGGCATTAAGGCTTTTAATTCGAGCTGAGTTAGGTCAACCAGGAAGGTTATTGGGGGATGATCAGTTGTATAATGTTATTGTTACAGCTCATGCTTTTATGATAATTTTCTTTTTTGTAATGCCTATAATAATTGGGGGGTTTGGTAATTGGCTTATTCCTTTAATGATTGGTGTTCCTGATATGGCTTTTCCTCGGTTGAATAATTTAAGATTCTGGCTTCTTGTACCAGCTTTGTTTTTATTACTAACGTCTTCATTAGTGGAGAGGGGTGTTGGTACTGGTTGGACGGTATATCCTCCCTTGTCAGGGAATGTTGCCCATTCTGGGGCTTCAGTGGATTTAGCTATTTTTTCTTTGCATCTTGCTGGTGCTTCATCAATTTTAGGTGCTATTAACTTTATTTCTACTGTTGGAAATATACGATCTCCTGGTTTAGTTGCTGAACGAATTCCTTTATTTGTTTGGGCTGTTACAGTAACAGCTATTTTATTAGTTGCTGCCTTACCAGTTTTAGCTGGTGCTATTACGATGTTACTTACTGACCGTAATTTAAATACTTCGTTTTTTGANNNNNNNNNNNNNNNNNNNNNNNNNNNNNNNNNNNNNNNNNNNNNNNNNNNNNNNNNNNNNNNNNNNNNNNNNNNNNNNNNNNNNNNNNNNNNNNNNNNNNNNNNNNNNNNNNNNNNNNNNNNNNNNNNNNNNNNNNNNNNNNNNNNNNNNNNNNNNNNNNNNNNNNNNNNNNNNNNNNNNNNNNNNNNNNNNNNNNNNNNNNNNNNNNNNNNNNNNNNNNNNNNNNNNNNNNNNNNNNNNNNNNNNNNNNNNNNNNNNNNNNNNNNNNNNNNNNNNNNNNNNNNNNNNNNNNNNNNNNNNNNNNNNNNNNNNNNNNNNNNNNNNNNNNNNNNNNNNNNNNNNNNNNNNNNNNNNNNNNNNNNNNNNNNNNNNNNNNNNNNNNNNNNNNNNNNNNNNNNNNNNNNNNNNNNNNNNNNNNNNNNNNNNNNNNNNNNNNNNNNNNNNNNNNNNNNNNNNNNNNNNNNNNNNNNNNNNNNNNNNNNNNNNNNNNNNNNNNNNNNNNNNNNNNNNNNNNNNNNNNNNNNNNNNNNNNNNNNNNNNNNNNNNNNNNNNNNNNNNNNNNNNNNNNNNNNNNNNNNNNNNNNNNNNNNNNNNNNNNNNNNNNNNNNNNNNNNNNNNNNNNNNNNNNNNNNNNNNNNNNNNNNNNNNNNNNNNNNNNNNNNNNNNNNNNNNNNNNNNNNNNNNNNNNNNNNNNNNNNNNNNNNNNNNNNNNNNNNNNNNNNNNNNNNNNNNNNNNNNNNNNNNNNNNNNNNNNNNNNNNNNNNNNNNNNNNNNNNNNNNNNNNNNNNNNNNNNNNNNNNNNNNNNNNNNNNNNNNNNNNNNNNNNNNNNNNNNNNNNNNNNNNNNNNNNNNNNNNNNNNNNNNNNNNNNNNNNNNNNNNNNNNNNNNNNNNNNNNNNNNNNNNNNNNNNNNNNNNNN
Lasmigona_complanata_isolate_H2979 NNNNNNNNNNNNNNNNNNNNNNNNNNNNNNNNNNNNNNNNNNNNNNNNNNNNNNNNNNNNNNNNNNNNNNNNNNNNNNNNNNNNNNNNNNNNNNNNNNNNNNNNNNNNNNNNNNNNNNNNNNNNNNNNNNNNNNNNNNNNNNNNNNNNNNNNNNNNNNNNNNNNNNNNNNNNNNNNNNNNNNNNNNNNNNNNNNNNNNNNNNNNNNNNNNNNNNNNNNNNNNNNNNNNNNNNNNNNNNNNNNNNNNNNNNNNNNNNNNNNNNNNNNNNNNNNNNNNNNNNNNNNNNNNNNNNNNNNNNNNNNNNNNNNNNNNNNNNNNNNNNNNNNNNNNNNNNNNNNNNNNNNNNNNNNNNNNNNNNNNNNNNNNNNNNNNNNNNNNNNNNNNNNNNNNNNNNNNNNNNNNNNNNNNNNNNNNNNNNNNNNNNNNNNNNNNNNNNNNNNNNNNNNNNNNNNNNNNNNNNNNNNNNNNNNNNNNNNNNNNNNNNNNNNNNNNNNNNNNNNNNNNNNNNNNNNNNNNNNNNNNNNNNNNNNNNNNNNNNNNNNNNNNNNNNNNNNNNNNNNNNNNNNNNNNNNNNNNNNNNNNNNNNNNNNNNNNNNNNNNNNNNNNNNNNNNNNNNNNNNNNNNNNNNNNNNNNNNNNNNNNNNNNNNNNNNNNNNNNNNNNNNNNNNNNNNNNNNNNNNNNNNNNNNNNNNNNNNNNNNNNNNNNNNNNNNNNNNNNNNNNNNNNNNNNNNNNNNNNNNNNNNNNNNNNNNNNNNNNNCGAAAAGGTCCTAATAATCTAGGGATTATTGGCATTCCTCAACCTTTAGCAGATGCCCTAAAACTCTTTGTGAAGGAATGAATCACCCCTACATCTTCCAACTTACTTCCTTTTATTTTAACCCCAACAATTATACTTATCCTAGCTCTGAGAATATGGCAACTATTCCCATCTTTTATAATATCAACTCAACTCACACTAGGCATACTCCTGTTCTTATGTATTTCTTCATTAGCTGTTTATACAACCCTTATAGCGGGCTGATCATCAAACTCTAAATATGCACTACTCGGGGCCATTCGGGCCATGGCTCAAACAATTTCTTATGAAGTAACTATAACTTTAATAATTATTTTTTACCTGTTTCTAACCATACAAATAGATATCGTAAGAATTCGCATGATAAATACGTCTATCTGAGCAATCACCCTATTCCTTCCTTTAGGGGTTATATGGTTGGCAGTTATTCTAGCAGAAACAAACCGAGCCCCATTTGATTTCGCAGAAGGAGAATCAGAATTAGTCTCAGGATTTAACATTGAATATGGAAGAGCTGGATTTGCCTTTTTATTTATAGCAGAATACAGAAATATCCTAATAATAAGCCTTATAACTTCATGNNNNNNNNNNNNNNNNNNNNNNNNNNNNNNNNNNNNNNNNNNNNNNNNNNNNNNNNNNNNNNNNNNNNNNNNNNNNNNNNNNNNNNNNNNNNNNNNNNNNNNNNNNNNNNNNNNNNNNNNNNNNNNNNNNNNNNNNNNNNNNNNNNNNNNNNNNN
Lasmigona_complanata_isolate_H2980 NNNNNNNNNNNNNNNNNNNNNNNNNNNNNNNNNNNNNNNNNNNNNNNNNNNNNNNNNNNNNNNNNNNNNNNNNNNNNNNNNNNNNNNNNNNNNNNNNNNNNNNNNNNNNNNNNNNNNNNNNNNNNNNNNNNNNNNNNNNNNNNNNNNNNNNNNNNNNNNNNNNNNNNNNNNNNNNNNNNNNNNNNNNNNNNNNNNNNNNNNNNNNNNNNNNNNNNNNNNNNNNNNNNNNNNNNNNNNNNNNNNNNNNNNNNNNNNNNNNNNNNNNNNNNNNNNNNNNNNNNNNNNNNNNNNNNNNNNNNNNNNNNNNNNNNNNNNNNNNNNNNNNNNNNNNNNNNNNNNNNNNNNNNNNNNNNNNNNNNNNNNNNNNNNNNNNNNNNNNNNNNNNNNNNNNNNNNNNNNNNNNNNNNNNNNNNNNNNNNNNNNNNNNNNNNNNNNNNNNNNNNNNNNNNNNNNNNNNNNNNNNNNNNNNNNNNNNNNNNNNNNNNNNNNNNNNNNNNNNNNNNNNNNNNNNNNNNNNNNNNNNNNNNNNNNNNNNNNNNNNNNNNNNNNNNNNNNNNNNNNNNNNNNNNNNNNNNNNNNNNNNNNNNNNNNNNNNNNNNNNNNNNNNNNNNNNNNNNNNNNNNNNNNNNNNNNNNNNNNNNNNNNNNNNNNNNNNNNNNNNNNNNNNNNNNNNNNNNNNNNNNNNNNNNNNNNNNNNNNNNNNNNNNNNNNNNNNNNNNNNNNNNNNNNNNNNNNNNNNNNNNNNNNNNNNNNNNNNNNCGAAAAGGTCCTAAAAATCTAGGGATTATTGGCATTCCTCAACCTTTAGCAGATGCCCTAAAACTCTTTGTGAAGGAATGAATTACCCCTACATCTTCCAACTTACTTCCTTTTATTTTAACCCCAACAATTATACTTATCCTAGCTCTGAGAATATGGCAACTATTCCCATCTTTTATGATATCAACTCAACTCACACTAGGCATACTCCTGTTCTTATGTATTTCTTCATTAGCTGTTTATACAACCCTTATAGCGGGCTGATCATCAAACTCTAAATATGCACTACTCGGGGCCATTCGGGCCATGGCTCAAACAATTTCTTATGAAGTAACTATAACTTTAATAATTATTTTTTACCTGTTTCTAACCATACAAATAGATATCGTAAGAATTCGCATGATAAATACGTCTATCTGAGCAATCACCCTATTCCTTCCTTTAGGGGTTATATGGTTGGCAGTTATTCTAGCAGAAACAAACCGAGCCCCATTTGATTTCGCAGAAGGAGAATCAGAATTAGTCTCAGGATTTAACATTGAATATGGAAGAGCTGGATTTGCCTTTTTATTTATAGCAGAATACAGAAATATCCTAATAATAAGCCTTATAACTTCATGNNNNNNNNNNNNNNNNNNNNNNNNNNNNNNNNNNNNNNNNNNNNNNNNNNNNNNNNNNNNNNNNNNNNNNNNNNNNNNNNNNNNNNNNNNNNNNNNNNNNNNNNNNNNNNNNNNNNNNNNNNNNNNNNNNNNNNNNNNNNNNNNNNNNNNNNNNN
Lasmigona_complanata_isolate_H2981 NNNNNNNNNNNNNNNNNNNNNNNNNNNNNNNNNNNNNNNNNNNNNNNNNNNNNNNNNNNNNNNNNNNNNNNNNNNNNNNNNNNNNNNNNNNNNNNNNNNNNNNNNNNNNNNNNNNNNNNNNNNNNNNNNNNNNNNNNNNNNNNNNNNNNNNNNNNNNNNNNNNNNNNNNNNNNNNNNNNNNNNNNNNNNNNNNNNNNNNNNNNNNNNNNNNNNNNNNNNNNNNNNNNNNNNNNNNNNNNNNNNNNNNNNNNNNNNNNNNNNNNNNNNNNNNNNNNNNNNNNNNNNNNNNNNNNNNNNNNNNNNNNNNNNNNNNNNNNNNNNNNNNNNNNNNNNNNNNNNNNNNNNNNNNNNNNNNNNNNNNNNNNNNNNNNNNNNNNNNNNNNNNNNNNNNNNNNNNNNNNNNNNNNNNNNNNNNNNNNNNNNNNNNNNNNNNNNNNNNNNNNNNNNNNNNNNNNNNNNNNNNNNNNNNNNNNNNNNNNNNNNNNNNNNNNNNNNNNNNNNNNNNNNNNNNNNNNNNNNNNNNNNNNNNNNNNNNNNNNNNNNNNNNNNNNNNNNNNNNNNNNNNNNNNNNNNNNNNNNNNNNNNNNNNNNNNNNNNNNNNNNNNNNNNNNNNNNNNNNNNNNNNNNNNNNNNNNNNNNNNNNNNNNNNNNNNNNNNNNNNNNNNNNNNNNNNNNNNNNNNNNNNNNNNNNNNNNNNNNNNNNNNNNNNNNNNNNNNNNNNNNNNNNNNNNNNNNNNNNNNNNNNNNNNNNNNNNNNNNCGAAAAGGTCCTAATAAGCTAGGGATTATTGGCATTCCTCAACCTTTAGCAGATGCCCTAAAACTCTTTGTGAAGGAATGAATCACCCCTACATCTTCCAACTTACTTCCTTTTATTTTAACCCCAACAATTATACTTATCCTAGCTCTGAGAATATGGCAACTATTCCCATCTTTTATAATATCAACTCAACTCACACTAGGCATACTCCTGTTCTTATGTATTTCTTCATTAGCTGTTTATACAACCCTTATAGCGGGCTGATCATCAAACTCTAAATATGCACTACTCGGGGCCATTCGGGCCATGGCTCAAACAATTTCTTATGAAGTAACTATAACTTTAATAATTATTTTTTACCTGTTTCTAACCATACAAATAGATATCGTAAGAATTCGCATGATAAATACGTCTATCTGAGCAATCACCCTATTCCTTCCTTTAGGGGTTATATGGTTGGCAGTTATTCTAGCAGAAACAAACCGAGCCCCATTTGATTTCGCAGAAGGAGAATCAGAATTAGTCTCAGGATTTAACATTGAATATGGAAGAGCTGGATTTGCCTTTTTATTTATAGCAGAATACAGAAATATCCTAATAATAAGCCTTATAACTTCATGNNNNNNNNNNNNNNNNNNNNNNNNNNNNNNNNNNNNNNNNNNNNNNNNNNNNNNNNNNNNNNNNNNNNNNNNNNNNNNNNNNNNNNNNNNNNNNNNNNNNNNNNNNNNNNNNNNNNNNNNNNNNNNNNNNNNNNNNNNNNNNNNNNNNNNNNNNN
Lasmigona_complanata_isolate_H2982 NNNNNNNNNNNNNNNNNNNNNNNNNNNNNNNNNNNNNNNNNNNNNNNNNNNNNNNNNNNNNNNNNNNNNNNNNNNNNNNNNNNNNNNNNNNNNATTGGGGGATGATCAGTTGTATAATGTTATTGTTACAGCTCATGCTTTTATGATAATTTTCTTTTTTGTAATGCCTATAATAATTGGGGGGTTTGGTAATTGGCTTATTCCTTTAATGATTGGTGTTCCTGATATGGCTTTTCCTCGGTTGAATAATTTAAGATTCTGGCTTCTTGTACCAGCTTTGTTTTTATTACTAACGTCTTCATTAGTGGAGAGGGGTGTTGGTACTGGTTGGACGGTATATCCTCCCTTGTCAGGGAATGTTGCCCATTCTGGGGCTTCAGTGGATTTAGCTATTTTCTCTTTGCATCTTGCTGGTGCTTCATCAATTTTAGGTGCTATTAACTTTATTTCTACTGTTGGGAATATACGATCTCCTGGTTTAGTTGCTGAACGAATTCCTTTNNNNNNNNNNNNNNNNNNNNNNNNNNNNNNNNNNNNNNNNNNNNNNNNNNNNNNNNNNNNNNNNNNNNNNNNNNNNNNNNNNNNNNNNNNNNNNNNNNNNNNNNNNNNNNNNNNNNNNNNNNNNNNNNNNNNNNNNNNNNNNNNNNNNNNNNNNNNNNNNNNNNNNNNNNNNNNNNNNNNNNNNNNNNNNNNNNNNNNNNNNNNNNNNNNNNNNNNNNNNNNNNNNNNNNNNNNNNNNNNNNNNNNNNNNNNNNNNNNCGAAAAGGTCCTAATAAGCTAGGGATTATTGGCATTCCTCAACCTTTAGCAGATGCCCTAAAACTCTTTGTGAAGGAATGAATTACCCCTACATCTTCCAACTTACTTCCTTTTATTTTAACCCCAACAATTATACTTATCCTAGCTCTGAGAATATGGCAACTATTCCCATCTTTTATGATATCAACTCAACTCACACTAGGCATACTCCTGTTCTTATGTATTTCTTCATTAGCTGTTTATACAACCCTTATAGCGGGCTGATCATCAAACTCTAAATATGCACTACTCGGGGCCATTCGGGCCATGGCTCAAACAATTTCTTATGAAGTAACTATAACTTTAATAATTATTTTTTACCTGTTTCTAACCATACAAATAGATATCGTAAGAATTCGCATGATAAATACGTCTATCTGAGCAATCACCCTATTCCTTCCTTTAGGGGTTATATGGTTGGCAGTTATTCTAGCAGAAACAAACCGAGCCCCATTTGATTTCGCAGAAGGAGAATCAGAATTAGTCTCAGGATTTAACATTGAATATGGAAGAGCTGGATTTGCCTTTTTATTTATAGCAGAATACAGAAATATCCTAATAATAAGCCTTATAACTTCATGNNNNNNNNNNNNNNNNNNNNNNNNNNNNNNNNNNNNNNNNNNNNNNNNNNNNNNNNNNNNNNNNNNNNNNNNNNNNNNNNNNNNNNNNNNNNNNNNNNNNNNNNNNNNNNNNNNNNNNNNNNNNNNNNNNNNNNNNNNNNNNNNNNNNNNNNNNN
Lasmigona_complanata_isolate_H2983 NNNNNNNNNNNNNNNNNNNNNNNNNNNNNNNNNNNNNNNNNNNNNNNNNNNNNNNNNNNNNNNNNNNNNNNNNNNNNNNNNNNNNNNNNNNNNNNNNNNNNNNNNNNNNNNNNNNNNNNNNNNNNNNNNNNNNNNNNNNNNNNNNNNNNNNNNNNNNNNNNNNNNNNNNNNNNNNNNNNNNNNNNNNNNNNNNNNNNNNNNNNNNNNNNNNNNNNNNNNNNNNNNNNNNNNNNNNNNNNNNNNNNNNNNNNNNNNNNNNNNNNNNNNNNNNNNNNNNNNNNNNNNNNNNNNNNNNNNNNNNNNNNNNNNNNNNNNNNNNNNNNNNNNNNNNNNNNNNNNNNNNNNNNNNNNNNNNNNNNNNNNNNNNNNNNNNNNNNNNNNNNNNNNNNNNNNNNNNNNNNNNNNNNNNNNNNNNNNNNNNNNNNNNNNNNNNNNNNNNNNNNNNNNNNNNNNNNNNNNNNNNNNNNNNNNNNNNNNNNNNNNNNNNNNNNNNNNNNNNNNNNNNNNNNNNNNNNNNNNNNNNNNNNNNNNNNNNNNNNNNNNNNNNNNNNNNNNNNNNNNNNNNNNNNNNNNNNNNNNNNNNNNNNNNNNNNNNNNNNNNNNNNNNNNNNNNNNNNNNNNNNNNNNNNNNNNNNNNNNNNNNNNNNNNNNNNNNNNNNNNNNNNNNNNNNNNNNNNNNNNNNNNNNNNNNNNNNNNNNNNNNNNNNNNNNNNNNNNNNNNNNNNNNNNNNNNNNNNNNNNNNNNNNNNNNNNNNNNNNCGAAAAGGTCCTAATAAGCTAGGGATTATTGGCATTCCTCAACCTTTAGCAGATGCCCTAAAACTCTTTGTGAAGGAATGAATTACCCCTACATCTTCCAACTTACTTCCTTTTATTTTAACCCCAACAATTATACTTATCCTAGCTCTGAGAATATGGCAACTATTCCCATCTTTTATGATATCAACTCAACTCACACTAGGCATACTCCTGTTCTTATGTATTTCTTCATTAGCTGTTTATACAACCCTTATAGCGGGCTGATCATCAAACTCTAAATATGCACTACTCGGGGCCATTCGGGCCATGGCTCAAACAATTTCTTATGAAGTAACTATAACTTTAATAATTATTTTTTACCTGTTTCTAACCATACAAATAGATATCGTAAGAATTCGCATGATAAATACGTCTATCTGAGCAATCACCCTATTCCTTCCTTTAGGGGTTATATGGTTGGCAGTTATTCTAGCAGAAACAAACCGAGCCCCATTTGATTTCGCAGAAGGAGAATCAGAATTAGTCTCAGGATTTAACATTGAATATGGAAGAGCTGGATTTGCCTTTTTATTTATAGCAGAATACAGAAATATCCTAATAATAAGCCTTATAACTTCATGNNNNNNNNNNNNNNNNNNNNNNNNNNNNNNNNNNNNNNNNNNNNNNNNNNNNNNNNNNNNNNNNNNNNNNNNNNNNNNNNNNNNNNNNNNNNNNNNNNNNNNNNNNNNNNNNNNNNNNNNNNNNNNNNNNNNNNNNNNNNNNNNNNNNNNNNNNN
Lasmigona_complanata_isolate_H2984 NNNNNNNNNNNNNNNNNNNNNNNNNNNNNNNNNNNNNNNNNNNNNNNNNNNNNNNNNNNNNNNNNNNNNNNNNNNNNNNNNNNNNNNNNNNNNNNNNNNNNNNNNNNNNNNNNNNNNNNNNNNNNNNNNNNNNNNNNNNNNNNNNNNNNNNNNNNNNNNNNNNNNNNNNNNNNNNNNNNNNNNNNNNNNNNNNNNNNNNNNNNNNNNNNNNNNNNNNNNNNNNNNNNNNNNNNNNNNNNNNNNNNNNNNNNNNNNNNNNNNNNNNNNNNNNNNNNNNNNNNNNNNNNNNNNNNNNNNNNNNNNNNNNNNNNNNNNNNNNNNNNNNNNNNNNNNNNNNNNNNNNNNNNNNNNNNNNNNNNNNNNNNNNNNNNNNNNNNNNNNNNNNNNNNNNNNNNNNNNNNNNNNNNNNNNNNNNNNNNNNNNNNNNNNNNNNNNNNNNNNNNNNNNNNNNNNNNNNNNNNNNNNNNNNNNNNNNNNNNNNNNNNNNNNNNNNNNNNNNNNNNNNNNNNNNNNNNNNNNNNNNNNNNNNNNNNNNNNNNNNNNNNNNNNNNNNNNNNNNNNNNNNNNNNNNNNNNNNNNNNNNNNNNNNNNNNNNNNNNNNNNNNNNNNNNNNNNNNNNNNNNNNNNNNNNNNNNNNNNNNNNNNNNNNNNNNNNNNNNNNNNNNNNNNNNNNNNNNNNNNNNNNNNNNNNNNNNNNNNNNNNNNNNNNNNNNNNNNNNNNNNNNNNNNNNNNNNNNNNNNNNNNNNNNNNNNNNNNNNCGAAAAGGTCCTAATAAGCTAGGGATTATTGGCATTCCTCAACCTTTAGCAGATGCCCTAAAACTCTTTGTGAAGGAATGAATTACCCCTACATCTTCCAACTTACTTCCTTTTATTTTAACCCCAACAATTATACTTATCCTAGCTCTGAGAATATGGCAACTATTCCCATCTTTTATGATATCAACTCAACTCACACTAGGCATACTCCTGTTCTTATGTATTTCTTCATTAGCTGTTTATACAACCCTTATAGCGGGCTGATCATCAAACTCTAAATATGCACTACTCGGGGCCATTCGGGCCATGGCTCAAACAATTTCTTATGAAGTAACTATAACTTTAATAATTATTTTTTACCTGTTTCTAACCATACAAATAGATATCGTAAGAATTCGCATGATAAATACGTCTATCTGAGCAATCACCCTATTCCTTCCTTTAGGGGTTATATGGTTGGCAGTTATTCTAGCAGAAACAAACCGAGCCCCATTTGATTTCGCAGAAGGAGAATCAGAATTAGTCTCAGGATTTAACATTGAATATGGAAGAGCTGGATTTGCCTTTTTATTTATAGCAGAATACAGAAATATCCTAATAATAAGCCTTATAACTTCATGNNNNNNNNNNNNNNNNNNNNNNNNNNNNNNNNNNNNNNNNNNNNNNNNNNNNNNNNNNNNNNNNNNNNNNNNNNNNNNNNNNNNNNNNNNNNNNNNNNNNNNNNNNNNNNNNNNNNNNNNNNNNNNNNNNNNNNNNNNNNNNNNNNNNNNNNNNN
Lasmigona_complanata_isolate_H2988 NNNNNNNNNNNNNNNNNNNNNNNNNNNNNNNNNNNNNNNNNNNNNNNNNNNNNNNNNNNNNNNNNNNNNNNNNNNNNNNNNNNNNNNNNNNNNATTGGGGGATGATCAGTTGTATAATGTTATTGTTACAGCTCATGCTTTTATGATAATTTTCTTTTTTGTAATGCCTATAATAATTGGGGGGTTTGGTAATTGGCTTATTCCTTTAATGATTGGTGTTCCTGATATGGCTTTTCCTCGGTTGAATAATTTAAGATTCTGGCTTCTTGTACCAGCTTTGTTTTTATTACTAACGTCTTCATTAGTGGAGAGGGGTGTTGGTACTGGTTGGACGGTATATCCTCCCTTGTCAGGGGATGTTGCCCATTCTGGGGCTTCAGTGGATTTAGCTATTTTCTCTTTGCATCTTGCTGGTGCTTCATCAATTTTAGGTGCTATTAACTTTATTTCTACTGTTGGGAATATACGATCTCCTGGTTTAGTTGCTGAACGAATTCCTTTNNNNNNNNNNNNNNNNNNNNNNNNNNNNNNNNNNNNNNNNNNNNNNNNNNNNNNNNNNNNNNNNNNNNNNNNNNNNNNNNNNNNNNNNNNNNNNNNNNNNNNNNNNNNNNNNNNNNNNNNNNNNNNNNNNNNNNNNNNNNNNNNNNNNNNNNNNNNNNNNNNNNNNNNNNNNNNNNNNNNNNNNNNNNNNNNNNNNNNNNNNNNNNNNNNNNNNNNNNNNNNNNNNNNNNNNNNNNNNNNNNNNNNNNNNNNNNNNNNCGAAAAGGTCCTAATAAGCTAGGGATTATTGGCATTCCTCAACCTTTAGCAGATGCCCTAAAACTCTTTGTGAAGGAATGAATTACCCCTACATCTTCCAACTTACTTCCTTTTATTTTAACCCCAACAATTATACTTATCCTAGCTCTGAGAATATGGCAACTATTCCCATCTTTTATGATATCAACTCAACTCACACTAGGCATACTCCTGTTCTTATGTATTTCTTCATTAGCTGTTTATACAACCCTTATAGCGGGCTGATCATCAAACTCTAAATATGCACTACTCGGGGCCATTCGGGCCATGGCTCAAACAATTTCTTATGAAGTAACTATAACTTTAATAATTATTTTTTACCTGTTTCTAACCATACAAATAGATATCGTAAGAATTCGCATGATAAATACGTCTATCTGAGCAATCACCCTATTCCTTCCTTTAGGGGTTATATGGTTGGCAGTTATTCTAGCAGAAACAAACCGAGCCCCATTTGATTTCGCAGAAGGAGAATCAGAATTAGTCTCAGGATTTAACATTGAATATGGAAGAGCTGGATTTGCCTTTTTATTTATAGCAGAATACAGAAATATCCTAATAATAAGCCTTATAACTTCATGNNNNNNNNNNNNNNNNNNNNNNNNNNNNNNNNNNNNNNNNNNNNNNNNNNNNNNNNNNNNNNNNNNNNNNNNNNNNNNNNNNNNNNNNNNNNNNNNNNNNNNNNNNNNNNNNNNNNNNNNNNNNNNNNNNNNNNNNNNNNNNNNNNNNNNNNNNN
Lasmigona_complanata_voucher_photo_Lcom1 NNNNNNNNNNNNNNNNNNNNNNNNNNNNNNNNNNNNNNNNNNNNNNNNNNNNNNNNNNNNNNNNNNNNNNNNNNNNNNNNNNNNNNNNNNNNNNNNNNNNNNNNNNNNNNNNNNNNNNNNNNNNNNNNNNNNNNNNNNNNNNNNNNNNNNNNNNNNNNNNNNNNNNNNNNNNNNNNNNNNNNNNNNNNNNNNNNNNNNNNNNNNNNNNNNNNNNNNNNNNNNNNNNNNNNNNNNNNNNNNNNNNNNNNNNNNNNNNNNNNNNNNNNNNNNNNNNNNNNNNNNNNNNNNNNNNNNNNNNNNNNNNNNNNNNNNNNNNNNNNNNNNNNNNNNNNNNNNNNNNNNNNNNNNNNNNNNNNNNNNNNNNNNNNNNNNNNNNNNNNNNNNNNNNNNNNNNNNNNNNNNNNNNNNNNNNNNNNNNNNNNNNNNNNNNNNNNNNNNNNNNNNNNNNNNNNNNNNNNNNNNNNNNNNNNNNNNNNNNNNNNNNNNNNNNNNNNNNNNNNNNNNNNNNNNNNNNNNNNNNNNNNNNNNNNNNNNNNNNNNNNNNNNNNNNNNNNNNNNNNNNNNNNNNNNNNNNNNNNNNNNNNNNNNNNNNNNNNNNNNNNNNNNNNNNNNNNNNNNNNNNNNNNNNNNNNNNNNNNNNNNNNNNNNNNNNNNNNNNNNNNNNNNNNNNNNNNNNCTTTTATTACGTATCTATTAATCTTATTGGCTGTAGCATTTTTTACCCTATTAGAGCGAAAAGCTCTTGGGTATTTTCAAATTCGAAAAGGTCCTAATAAGCTAGGGATTATTGGCATTCCTCAACCTTTAGCAGATGCCCTAAAACTCTTTGTGAAGGAATGAATCACCCCTACATCTTCCAACTTACTTCCTTTTATTTTAACCCCAACAATTATACTTATCCTAGCTCTGAGAATATGGCAACTATTCCCATCTTTTATAATATCAACTCAACTCACACTAGGCATACTCCTGTTCTTATGTATTTCTTCATTAGCTGTTTATACAACCCTTATAGCGGGCTGATCATCAAACTCTAAATATGCACTACTCGGGGCCATTCGGGCCATGGCTCAAACAATTTCTTATGAAGTAACTATAACTTTAATAATTATTTTTTACCTGTTTCTAACCATACAAATAGATATCGTAAGAATTCGCATGATAAATACGTCTATCTGAGCAATCACCCTATTCCTTCCTTTAGGGGTTATATGGTTGGCAGTTATTCTAGCAGAAACAAACCGAGCCCCATTTGATTTCGCAGAAGNNNNNNNNNNNNNNNNNNNNNNNNNNNNNNNNNNNNNNNNNNNNNNNNNNNNNNNNNNNNNNNNNNNNNNNNNNNNNNNNNNNNNNNNNNNNNNNNNNNNNNNNNNNNNNNNNNNNNNNNNNNNNNNNNNNNNNNNNNNNNNNNNNNNNNNNNNNNNNNNNNNNNNNNNNNNNNNNNNNNNNNNNNNNNNNNNNNNNNNNNNNNNNNNNNNNNNNNNNNNNNNNNNNNNNNNNNNNNNNNNNNNNNNNNNNNNNNNNNNNNNNNNNN
Lasmigona_complanata_voucher_photo_Lcom2 NNNNNNNNNNNNNNNNNNNNNNNNNNNNNNNNNNNNNNNNNNNNNNNNNNNNNNNNNNNNNNNNNNNNNNNNNNNNNNNNNNNNNNNNNNNNNNNNNNNNNNNNNNNNNNNNNNNNNNNNNNNNNNNNNNNNNNNNNNNNNNNNNNNNNNNNNNNNNNNNNNNNNNNNNNNNNNNNNNNNNNNNNNNNNNNNNNNNNNNNNNNNNNNNNNNNNNNNNNNNNNNNNNNNNNNNNNNNNNNNNNNNNNNNNNNNNNNNNNNNNNNNNNNNNNNNNNNNNNNNNNNNNNNNNNNNNNNNNNNNNNNNNNNNNNNNNNNNNNNNNNNNNNNNNNNNNNNNNNNNNNNNNNNNNNNNNNNNNNNNNNNNNNNNNNNNNNNNNNNNNNNNNNNNNNNNNNNNNNNNNNNNNNNNNNNNNNNNNNNNNNNNNNNNNNNNNNNNNNNNNNNNNNNNNNNNNNNNNNNNNNNNNNNNNNNNNNNNNNNNNNNNNNNNNNNNNNNNNNNNNNNNNNNNNNNNNNNNNNNNNNNNNNNNNNNNNNNNNNNNNNNNNNNNNNNNNNNNNNNNNNNNNNNNNNNNNNNNNNNNNNNNNNNNNNNNNNNNNNNNNNNNNNNNNNNNNNNNNNNNNNNNNNNNNNNNNNNNNNNNNNNNNNNNNNNNNNNNNNNNNNNNNNNNNNNNNNNNCTTTTATTACGTATCTATTAATCTTATTGGCTGTAGCATTTTTTACCCTATTAGAGCGAAAAGCTCTTGGGTATTTTCAAATTCGAAAAGGTCCTAATAAGCTAGGGATTATTGGCATTCCTCAACCTTTAGCAGATGCCCTAAAACTCTTTGTGAAGGAATGAATCACCCCTACATCTTCCAACTTACTTCCTTTTATTTTAACCCCAACAATTATACTTATCCTAGCTCTGAGAATATGGCAACTATTCCCATCTTTTATAATATCAACTCAACTCACACTAGGCATACTCCTGTTCTTATGTATTTCTTCATTAGCTGTTTATACAACCCTTATAGCGGGCTGATCATCAAACTCTAAATATGCACTACTCGGGGCCATTCGGGCCATGGCTCAAACAATTTCTTATGAAGTAACTATAACTTTAATAATTATTTTTTACCTGTTTCTAACCATACAAATAGATATCGTAAGAATTCGCATGATAAATACGTCTATCTGAGCAATCACCCTATTCCTTCCTTTAGGGGTTATATGGTTGGCAGTTATTCTAGCAGAAACAAACCGAGCCCCATTTGATTTCGCAGAAGNNNNNNNNNNNNNNNNNNNNNNNNNNNNNNNNNNNNNNNNNNNNNNNNNNNNNNNNNNNNNNNNNNNNNNNNNNNNNNNNNNNNNNNNNNNNNNNNNNNNNNNNNNNNNNNNNNNNNNNNNNNNNNNNNNNNNNNNNNNNNNNNNNNNNNNNNNNNNNNNNNNNNNNNNNNNNNNNNNNNNNNNNNNNNNNNNNNNNNNNNNNNNNNNNNNNNNNNNNNNNNNNNNNNNNNNNNNNNNNNNNNNNNNNNNNNNNNNNNNNNNNNNNN
Lasmigona_compressa_isolate_BM13835 NNNNNNNNNNNNNNNNNNNNNNNNNNNNNNNNNNNNNNNNNNNNNNNNNNNNNNNNNNNNNNNNNNNNNNNNNNNNNNNNNNNNNNNNNNNNNNNNNNNNNNNNNNNNNNNNNNNNNNNNNNNNNNNNNNNNNNNNNNNNNNNNNNNNNNNNNNNNNNNNNNNNNNNNNNNNNNNNNNNNNNNNNNNNNNNNNNNNNNNNNNNNNNNNNNNNNNNNNNNNNNNNNNNNNNNNNNNNNNNNNNNNNNNNNNNNNNNNNNNNNNNNNNNNNNNNNNNNNNNNNNNNNNNNNNNNNNNNNNNNNNNNNNNNNNNNNNNNNNNNNNNNNNNNNNNNNNNNNNNNNNNNNNNNNNNNNNNNNNNNNNNNNNNNNNNNNNNNNNNNNNNNNNNNNNNNNNNNNNNNNNNNNNNNNNNNNNNNNNNNNNNNNNNNNNNNNNNNNNNNNNNNNNNNNNNNNNNNNNNNNNNNNNNNNNNNNNNNNNNNNNNNNNNNNNNNNNNNNNNNNNNNNNNNNNNNNNNNNNNNNNNNNNNNNNNNNNNNNNNNNNNNNNNNNNNNNNNNNNNNNNNNNNNNNNNNNNNNNNNNNNNNNNNNNNNNNNNNNNNNNNNNNNNNNNNNNNNNNNNNNNNNNNNNNNNNNNNNNNNNNNNNNNNNNNNNNNNNNNNNNNNNNNNNNNNNNNNNCGTTTATAACATACTTATTAATTTTGTTAGGTGTAGCATTTTTTACTCTATTAGAACGAAAAGCTCTTGGGTACTTTCAAATTCGGAAAGGCCCCAATAAATTAGGAATTATTGGTATTCCTCAACCCTTAGCAGATGCCCTAAAACTTTTTGTTAAAGAATGAATTACTCCCTCGTCCTCTAACTTTCTCCCTTTTATTATAACCCCAACAATCATACTTATCTTGGCCTTAAGAATATGACAACTATTCCCTTCTTTTATATCATCAACCCACCTAACATTAGGTATACTTTTGTTCTTATGTATTTCCTCATTAACCGTTTATACAACACTTATGGCAGGCTGATCATCAAACTCTAAATATGCTTTACTAGGAGCTATTCGAGCTATAGCTCAAACAATTTCTTATGAAGTAACTATAACTTTAATTATCATTTTTTACCTATTTATAGCAATACAAATAGATATTGTAAGAATTCGCATAACAAATATATCTGCCTGAGCAGTTATATTATTTTTACCTTTAAGAGCTATATGGTTAGCAGTTATTCTTGCAGAAACAAATCGAGCCCCCTTCGATTTCGCAGAAGNNNNNNNNNNNNNNNNNNNNNNNNNNNNNNNNNNNNNNNNNNNNNNNNNNNNNNNNNNNNNNNNNNNNNNNNNNNNNNNNNNNNNNNNNNNNNNNNNNNNNNNNNNNNNNNNNNNNNNNNNNNNNNNNNNNNNNNNNNNNNNNNNNNNNNNNNNNNNNNNNNNNNNNNNNNNNNNNNNNNNNNNNNNNNNNNNNNNNNNNNNNNNNNNNNNNNNNNNNNNNNNNNNNNNNNNNNNNNNNNNNNNNNNNNNNNNNNNNNNNNNNNNNN
Lasmigona_compressa_isolate_BM17670 NNNNNNNNNNNNNNNNNNNNNNNNNNNNNNNNNNNNNNNNNNNNNNNNNNNNNNNNNNNNNNNNNNNNNNNNNNNNNNNNNNNNNNNNNNNNNNNNNNNNNNNNNNNNNNNNNNNNNNNNNNNNNNNNNNNNNNNNNNNNNNNNNNNNNNNNNNNNNNNNNNNNNNNNNNNNNNNNNNNNNNNNNNNNNNNNNNNNNNNNNNNNNNNNNNNNNNNNNNNNNNNNNNNNNNNNNNNNNNNNNNNNNNNNNNNNNNNNNNNNNNNNNNNNNNNNNNNNNNNNNNNNNNNNNNNNNNNNNNNNNNNNNNNNNNNNNNNNNNNNNNNNNNNNNNNNNNNNNNNNNNNNNNNNNNNNNNNNNNNNNNNNNNNNNNNNNNNNNNNNNNNNNNNNNNNNNNNNNNNNNNNNNNNNNNNNNNNNNNNNNNNNNNNNNNNNNNNNNNNNNNNNNNNNNNNNNNNNNNNNNNNNNNNNNNNNNNNNNNNNNNNNNNNNNNNNNNNNNNNNNNNNNNNNNNNNNNNNNNNNNNNNNNNNNNNNNNNNNNNNNNNNNNNNNNNNNNNNNNNNNNNNNNNNNNNNNNNNNNNNNNNNNNNNNNNNNNNNNNNNNNNNNNNNNNNNNNNNNNNNNNNNNNNNNNNNNNNNNNNNNNNNNNNNNNNNNNNNNNNNNNNNNNNNNNNNNNNNCGTTTATAACATACTTATTAATTTTGTTAGGTGTAGCATTTTTTACTCTATTAGAACGAAAAGCTCTTGGGTACTTTCAAATTCGGAAAGGCCCCAATAAATTAGGAATTATTGGTATTCCTCAACCCTTAGCAGATGCCCTAAAACTTTTTGTTAAAGAATGAATTACTCCCTCGTCCTCTAACTTTCTCCCTTTTATTATAACCCCAACAATCATACTTATCTTGGCCTTAAGAATATGACAACTATTCCCTTCTTTTATATCATCAACCCACCTAACATTAGGTATACTTTTGTTCTTATGTATTTCCTCATTAACCGTTTATACAACACTTATGGCAGGCTGATCATCAAACTCTAAATATGCTTTACTAGGAGCTATTCGAGCTATAGCTCAAACAATTTCTTATGAAGTAACTATAACTTTAATTATCATTTTTTACCTATTTATAGCAATACAAATAGATATTGTAAGAATTCGCATAACAAATATATCTGCCTGAGCAGTTATATTATTTTTACCTTTAAGAGCTATATGGTTAGCAGTTATTCTTGCAGAAACAAATCGAGCCCCCTTCGATTTCGCAGAAGNNNNNNNNNNNNNNNNNNNNNNNNNNNNNNNNNNNNNNNNNNNNNNNNNNNNNNNNNNNNNNNNNNNNNNNNNNNNNNNNNNNNNNNNNNNNNNNNNNNNNNNNNNNNNNNNNNNNNNNNNNNNNNNNNNNNNNNNNNNNNNNNNNNNNNNNNNNNNNNNNNNNNNNNNNNNNNNNNNNNNNNNNNNNNNNNNNNNNNNNNNNNNNNNNNNNNNNNNNNNNNNNNNNNNNNNNNNNNNNNNNNNNNNNNNNNNNNNNNNNNNNNNNN
Lasmigona_compressa_isolate_BM18036 NNNNNNNNNNNNNNNNNNNNNNNNNNNNNNNNNNNNNNNNNNNNNNNNNNNNNNNNNNNNNNNNNNNNNNNNNNNNNNNNNNNNNNNNNNNNNNNNNNNNNNNNNNNNNNNNNNNNNNNNNNNNNNNNNNNNNNNNNNNNNNNNNNNNNNNNNNNNNNNNNNNNNNNNNNNNNNNNNNNNNNNNNNNNNNNNNNNNNNNNNNNNNNNNNNNNNNNNNNNNNNNNNNNNNNNNNNNNNNNNNNNNNNNNNNNNNNNNNNNNNNNNNNNNNNNNNNNNNNNNNNNNNNNNNNNNNNNNNNNNNNNNNNNNNNNNNNNNNNNNNNNNNNNNNNNNNNNNNNNNNNNNNNNNNNNNNNNNNNNNNNNNNNNNNNNNNNNNNNNNNNNNNNNNNNNNNNNNNNNNNNNNNNNNNNNNNNNNNNNNNNNNNNNNNNNNNNNNNNNNNNNNNNNNNNNNNNNNNNNNNNNNNNNNNNNNNNNNNNNNNNNNNNNNNNNNNNNNNNNNNNNNNNNNNNNNNNNNNNNNNNNNNNNNNNNNNNNNNNNNNNNNNNNNNNNNNNNNNNNNNNNNNNNNNNNNNNNNNNNNNNNNNNNNNNNNNNNNNNNNNNNNNNNNNNNNNNNNNNNNNNNNNNNNNNNNNNNNNNNNNNNNNNNNNNNNNNNNNNNNNNNNNNNNNNNNNNNNCGTTTATAACATACTTATTAATTTTGTTAGGTGTAGCATTTTTTACTCTATTAGAACGAAAAGCTCTTGGGTACTTTCAAATTCGGAAAGGCCCCAATAAATTAGGAATTATTGGTATTCCTCAACCCTTAGCAGATGCCCTAAAACTTTTTGTTAAAGAATGAATTACTCCCTCGTCCTCTAACTTCCTCCCTTTTATTATAACCCCAACAATCATACTTATCTTGGCCTTAAGAATATGACAACTATTCCCTTCTTTTATATCATCAACCCACCTAACATTAGGTATACTTTTGTTCTTATGTATTTCCTCATTAACCGTTTATACAACACTTATGGCAGGCTGATCATCAAACTCTAAATATGCTTTACTAGGAGCTATTCGAGCTATAGCTCAAACAATTTCTTATGAAGTAACTATAACTTTAATTATCATTTTTTACCTATTTATAGCAATACAAATAGATATTGTAAGAATTCGCATAACAAATATATCTGCCTGAGCAGTTATATTATTTTTACCTTTAAGAGCTATATGGTTAGCAGTTATTCTTGCAGAAACAAATCGAGCCCCCTTCGATTTCGCAGAAGNNNNNNNNNNNNNNNNNNNNNNNNNNNNNNNNNNNNNNNNNNNNNNNNNNNNNNNNNNNNNNNNNNNNNNNNNNNNNNNNNNNNNNNNNNNNNNNNNNNNNNNNNNNNNNNNNNNNNNNNNNNNNNNNNNNNNNNNNNNNNNNNNNNNNNNNNNNNNNNNNNNNNNNNNNNNNNNNNNNNNNNNNNNNNNNNNNNNNNNNNNNNNNNNNNNNNNNNNNNNNNNNNNNNNNNNNNNNNNNNNNNNNNNNNNNNNNNNNNNNNNNNNNN
Lasmigona_compressa_isolate_H2391 NNNNNNNNNNNNNNNNNNNNNNNNNNNNNNNNNNNNNNNNNNNNNNNNNNNNNNNNNNNNNNNNNNNNNNNNNNNNNNNNNNNNNNNNNNNNNGTTAGGGGATGATCAATTATATAATGTGATTGTTACGGCTCACGCTTTTATAATAATTTTCTTTTTGGTAATGCCTATGATAATTGGTGGATTTGGTAATTGGCTTATTCCTTTAATAATTGGCGCTCCTGATATGGCTTTTCCTCGATTAAATAATTTAAGATTCTGGCTCCTTGTACCAGCTTTATTTTTACTATTAAGATCTTCATTGGTAGAAAGAGGTGTAGGAACTGGGTGAACAGTGTATCCTCCTTTGTCCGGAAATGTTGCTCATTCTGGGGCTTCGGTAGATTTAGCTATTTTCTCTTTACATCTTGCTGGTGCTTCATCAATTTTAGGTGCTATTAATTTTATTTCTACTGTTGGGAATATGCGGTCTCCTGGTTTGGTTGCTGAGCGAATTCCTTTATTTGTTTGGGCTGTCACAGTAACAGCTGTAATATTGGTTGCTGCTTTGCCAGTTTTAGCCGGTGCTATTACAATGCTTCTTACTGATCGTAATTTAAATACTTNNNNNNNNNNNNNNNNNNNNNNNNNNNNNNNNNNNNNNNNNNNNNNNNNNNNNNNNNNNNNNNNNNNNNNNNNNNNNNNNNNNNNNNNNNNNNNNNNNNNNNNNNNNNNNNNNNNNNNNNNNNNNNNNNNNNNNNNNNNNNNNNNNNNNNNNNNCGGAAAGGCCCCAATAAATTAGGAATTATTGGTATTCCTCAACCCTTAGCAGATGCCCTAAAACTTTTTGTTAAAGAATGAATTACTCCCTCGTCCTCTAACTTTCTCCCTTTTATTATAACCCCAACAATCATACTTATCTTGGCCTTAAGAATATGACAACTATTCCCTTCTTTTATATCATCAACCCACCTAACATTAGGTATACTTTTGTTCTTATGTATTTCCTCATTAACCGTTTATACAACACTTATGGCAGGCTGATCATCAAACTCTAAATATGCTTTACTAGGAGCTATTCGAGCTATAGCTCAAACAATTTCTTATGAAGTAACTATAACTTTAATTATCATTTTTTACCTATTTATAGCAATACAAATAGATATTGTAAGAATTCGCATAACAAATATATCTGCCTGAGCAGTTATATTATTTTTACCTTTAAGAGCTATATGGTTAGCAGTTATTCTTGCAGAAACAAATCGAGCCCCCTTCGATTTCGCAGAAGGAGAGTCAGAATTAGTTTCATGATTTAATATTGAATATGGAAGAGCTGGATTCGCCTTTTTATTCATAGCAGAGTACAGAAACATTCTAATAATAAGCCTTATAACTTCATGNNNNNNNNNNNNNNNNNNNNNNNNNNNNNNNNNNNNNNNNNNNNNNNNNNNNNNNNNNNNNNNNNNNNNNNNNNNNNNNNNNNNNNNNNNNNNNNNNNNNNNNNNNNNNNNNNNNNNNNNNNNNNNNNNNNNNNNNNNNNNNNNNNNNNNNNNNN
Lasmigona_compressa_isolate_H2969 NNNNNNNNNNNNNNNNNNNNNNNNNNNNNNNNNNNNNNNNNNNNNNNNNNNNNNNNNNNNNNNNNNNNNNNNNNNNNNNNNNNNNNNNNNNNNGTTAGGGGATGATCAATTATATAATGTGATTGTTACGGCTCACGCTTTTATAATAATTTTCTTTTTGGTAATGCCTATGATAATTGGTGGATTTGGTAATTGGCTTATTCCTTTAATAATTGGCGCTCCTGATATGGCTTTTCCTCGATTAAATAATTTAAGATTCTGGCTCCTTGTACCAGCTTTATTTTTACTATTAAGATCTTCATTGGTAGAAAGAGGTGTAGGAACTGGGTGAACAGTGTATCCTCCTTTGTCCGGAAATGTTGCTCATTCTGGGGCTTCGGTAGATTTAGCTATTTTCTCTTTACATCTTGCTGGTGCTTCATCAATTTTAGGTGCTATTAATTTTATTTCTACTGTTGGGAATATGCGGTCTCCTGGTTTGGTTGCTGAGCGAATTCCTTTATTTGTTTGGGCTGTCACAGTAACAGCTGTAATATTGGTTGCTGCTTTGCCAGTTTTAGCCGGTGCTATTACAATGCTTCTTACTGATCGTAATTTAAATACTTNNNNNNNNNNNNNNNNNNNNNNNNNNNNNNNNNNNNNNNNNNNNNNNNNNNNNNNNNNNNNNNNNNNNNNNNNNNNNNNNNNNNNNNNNNNNNNNNNNNNNNNNNNNNNNNNNNNNNNNNNNNNNNNNNNNNNNNNNNNNNNNNNNNNNNNNNNCGGAAAGGCCCCAATAAATTAGGAATTATTGGTATTCCTCAACCCTTAGCAGATGCCCTAAAACTTTTTGTTAAAGAATGAATTACTCCCTCGTCCTCTAACTTTCTCCCTTTTATTATAACCCCAACAATCATACTTATCTTGGCCTTAAGAATATGACAACTATTCCCTTCTTTTATATCATCAACCCACCTAACATTAGGTATACTTTTGTTCTTATGTATTTCCTCATTAACCGTTTATACAACACTTATGGCAGGCTGATCATCAAACTCTAAATATGCTTTACTAGGAGCTATTCGAGCTATAGCTCAAACAATTTCTTATGAAGTAACTATAACTTTAATTATCATTTTTTACCTATTTATAGCAATACAAATAGATATTGTAAGAATTCGCATAACAAATATATCTGCCTGAGCAGTTATATTATTTTTACCTTTAAGAGCTATATGGTTAGCAGTTATTCTTGCAGAAACAAATCGAGCCCCCTTCGATTTCGCAGAAGGAGAGTCAGAATTAGTTTCAGGATTTAATATTGAATATGGAAGAGCTGGATTCGCCTTTTTATTCATAGCAGAGTACAGAAACATTCTAATAATAAGCCTTATAACTTCATGNNNNNNNNNNNNNNNNNNNNNNNNNNNNNNNNNNNNNNNNNNNNNNNNNNNNNNNNNNNNNNNNNNNNNNNNNNNNNNNNNNNNNNNNNNNNNNNNNNNNNNNNNNNNNNNNNNNNNNNNNNNNNNNNNNNNNNNNNNNNNNNNNNNNNNNNNNN
Lasmigona_compressa_isolate_H2972 NNNNNNNNNNNNNNNNNNNNNNNNNNNNNNNNNNNNNNNNNNNNNNNNNNNNNNNNNNNNNNNNNNNNNNNNNNNNNNNNNNNNNNNNNNNNNGTTAGGGGATGATCAATTATATAATGTGATTGTTACGGCTCACGCTTTTATAATAATTTTCTTTTTGGTAATGCCTATGATAATTGGTGGATTTGGTAATTGGCTTATTCCTTTAATAATTGGCGCTCCTGATATGGCTTTTCCTCGATTAAATAATTTAAGATTCTGGCTCCTTGTACCAGCTTTATTTTTACTATTAAGATCTTCATTGGTAGAAAGAGGTGTAGGAACTGGGTGAACAGTGTATCCTCCTTTGTCCGGAAATGTTGCTCATTCTGGGGCTTCGGTAGATTTAGCTATTTTCTCTTTACATCTTGCTGGTGCTTCATCAATTTTAGGTGCTATTAATTTTATTTCTACTGTTGGGAATATGCGGTCTCCTGGTTTGGTTGCTGAGCGAATTCCTTTATTTGTTTGGGCTGTCACAGTAACAGCTGTAATATTGGTTGCTGCTTTGCCAGTTTTAGCCGGTGCTATTACAATGCTTCTTACTGATCGTAATTTAAATACTTNNNNNNNNNNNNNNNNNNNNNNNNNNNNNNNNNNNNNNNNNNNNNNNNNNNNNNNNNNNNNNNNNNNNNNNNNNNNNNNNNNNNNNNNNNNNNNNNNNNNNNNNNNNNNNNNNNNNNNNNNNNNNNNNNNNNNNNNNNNNNNNNNNNNNNNNNNCGGAAAGGCCCCAATAAATTAGGAATTATTGGTATTCCTCAACCCTTAGCAGATGCCCTAAAACTTTTTGTTAAAGAATGAATTACTCCCTCGTCCTCTAACTTTCTCCCTTTTATTATAACCCCAACAATCATACTTATCTTGGCCTTAAGAATATGACAACTATTCCCTTCTTTTATATCATCAACCCACCTAACATTAGGTATACTTTTGTTCTTATGTATTTCCTCATTAACCGTTTATACAACACTTATGGCAGGCTGATCATCAAACTCTAAATATGCTTTACTAGGAGCTATTCGAGCTATAGCTCAAACAATTTCTTATGAAGTAACTATAACTTTAATTATCATTTTTTACCTATTTATAGCAATACAAATAGATATTGTAAGAATTCGCATAACAAATATATCTGCCTGAGCAGTTATATTATTTTTACCTTTAAGAGCTATATGGTTAGCAGTTATTCTTGCAGAAACAAATCGAGCCCCCTTCGATTTCGCAGAAGGAGAGTCAGAATTAGTTTCAGGATTTAATATTGAATATGGAAGAGCTGGATTCGCCTTTTTATTCATAGCAGAGTACAGAAACATTCTAATAATAAGCCTTATAACTTCATGNNNNNNNNNNNNNNNNNNNNNNNNNNNNNNNNNNNNNNNNNNNNNNNNNNNNNNNNNNNNNNNNNNNNNNNNNNNNNNNNNNNNNNNNNNNNNNNNNNNNNNNNNNNNNNNNNNNNNNNNNNNNNNNNNNNNNNNNNNNNNNNNNNNNNNNNNNN
Lasmigona_compressa_isolate_H2974 NNNNNNNNNNNNNNNNNNNNNNNNNNNNNNNNNNNNNNNNNNNNNNNNNNNNNNNNNNNNNNNNNNNNNNNNNNNNNNNNNNNNNNNNNNNNNGTTAGGGGATGATCAATTATATAATGTGATTGTTACGGCTCACGCTTTTATAATAATTTTCTTTTTGGTAATGCCTATGATAATTGGTGGATTTGGTAATTGGCTTATTCCTTTAATAATTGGCGCTCCTGATATGGCTTTTCCTCGATTAAATAATTTAAGATTCTGGCTCCTTGTACCAGCTTTATTTTTACTATTAAGATCTTCATTGGTAGAAAGAGGTGTAGGAACTGGGTGAACAGTGTATCCTCCTTTGTCCGGAAATGTTGCTCATTCTGGGGCTTCGGTAGATTTAGCTATTTTCTCTTTACATCTTGCTGGTGCTTCATCAATTTTAGGTGCTATTAATTTTATTTCTACTGTTGGGAATATGCGGTCTCCTGGTTTGGTTGCTGAGCGAATTCCTTTNNNNNNNNNNNNNNNNNNNNNNNNNNNNNNNNNNNNNNNNNNNNNNNNNNNNNNNNNNNNNNNNNNNNNNNNNNNNNNNNNNNNNNNNNNNNNNNNNNNNNNNNNNNNNNNNNNNNNNNNNNNNNNNNNNNNNNNNNNNNNNNNNNNNNNNNNNNNNNNNNNNNNNNNNNNNNNNNNNNNNNNNNNNNNNNNNNNNNNNNNNNNNNNNNNNNNNNNNNNNNNNNNNNNNNNNNNNNNNNNNNNNNNNNNNNNNNNNNNCGGAAAGGCCCCAATAAATTAGGAATTATTGGTATTCCTCAACCCTTAGCAGATGCCCTAAAACTTTTTGTTAAAGAATGAATTACTCCCTCGTCCTCTAACTTTCTCCCTTTTATTATAACCCCAACAATCATACTTATCTTGGCCTTAAGAATATGACAACTATTCCCTTCTTTTATATCATCAACCCACCTAACATTAGGTATACTTTTGTTCTTATGTATTTCCTCATTAACCGTTTATACAACACTTATGGCAGGCTGATCATCAAACTCTAAATATGCTTTACTAGGAGCTATTCGAGCTATAGCTCAAACAATTTCTTATGAAGTAACTATAACTTTAATTATCATTTTTTACCTATTTATAGCAATACAAATAGATATTGTAAGAATTCGCATAACAAATATATCTGCCTGAGCAGTTATATTATTTTTACCTTTAAGAGCTATATGGTTAGCAGTTATTCTTGCAGAAACAAATCGAGCCCCCTTCGATTTCGCAGAAGGAGAGTCAGAATTAGTTTCATGATTTAATATTGAATATGGAAGAGCTGGATTCGCCTTTTTATTCATAGCAGAGTACAGAAACATTCTAATAATAAGCCTTATAACTTCATGNNNNNNNNNNNNNNNNNNNNNNNNNNNNNNNNNNNNNNNNNNNNNNNNNNNNNNNNNNNNNNNNNNNNNNNNNNNNNNNNNNNNNNNNNNNNNNNNNNNNNNNNNNNNNNNNNNNNNNNNNNNNNNNNNNNNNNNNNNNNNNNNNNNNNNNNNNN
Lasmigona_compressa_isolate_H2975 NNNNNNNNNNNNNNNNNNNNNNNNNNNNNNNNNNNNNNNNNNNNNNNNNNNNNNNNNNNNNNNNNNNNNNNNNNNNNNNNNNNNNNNNNNNNNGTTAGGGGATGATCAATTATATAATGTGATTGTTACGGCTCACGCTTTTATAATAATTTTCTTTTTGGTAATGCCTATGATAATTGGTGGATTTGGTAATTGGCTTATTCCTTTAATAATTGGCGCTCCTGATATGGCTTTTCCTCGATTAAATAATTTAAGATTCTGGCTCCTTGTACCAGCTTTATTTTTACTATTAAGATCTTCATTGGTAGAAAGAGGTGTAGGAACTGGGTGAACAGTGTATCCTCCTTTGTCCGGAAATGTTGCTCATTCTGGGGCTTCGGTAGATTTAGCTATTTTCTCTTTACATCTTGCTGGTGCTTCATCAATTTTAGGTGCTATTAATTTTATTTCTACTGTTGGAAATATGCGGTCTCCTGGTTTGGTTGCTGAGCGAATCCTTTTNNNNNNNNNNNNNNNNNNNNNNNNNNNNNNNNNNNNNNNNNNNNNNNNNNNNNNNNNNNNNNNNNNNNNNNNNNNNNNNNNNNNNNNNNNNNNNNNNNNNNNNNNNNNNNNNNNNNNNNNNNNNNNNNNNNNNNNNNNNNNNNNNNNNNNNNNNNNNNNNNNNNNNNNNNNNNNNNNNNNNNNNNNNNNNNNNNNNNNNNNNNNNNNNNNNNNNNNNNNNNNNNNNNNNNNNNNNNNNNNNNNNNNNNNNNNNNNNNNCGGAAAGGCCCCAATAAATTAGGAATTATTGGTATTCCTCAACCCTTAGCAGATGCCCTAAAACTTTTTGTTAAAGAATGAATTACTCCCTCGTCCTCTAACTTTCTCCCTTTTATTATAACCCCAACAATCATACTTATCTTGGCCTTAAGAATATGACAACTATTCCCTTCTTTTATATCATCAACCCACCTAACATTAGGTATACTTTTGTTCTTATGTATTTCCTCATTAACCGTTTATACAACACTTATGGCAGGCTGATCATCAAACTCTAAATATGCTTTACTAGGAGCTATTCGAGCTATAGCTCAAACAATTTCTTATGAAGTAACTATAACTTTAATTATCATTTTTTACCTATTTATAGCAATACAAATAGATATTGTAAGAATTCGCATAACAAATATATCTGCCTGAGCAGTTATATTATTTTTACCTTTAAGAGCTATATGGTTAGCAGTTATTCTTGCAGAAACAAATCGAGCCCCCTTCGATTTCGCAGAAGGAGAGTCAGAATTAGTTTCAGGATTTAATATTGAATATGGAAGAGCTGGATTCGCCTTTTTATTCATAGCAGAGTACAGAAACATTCTAATAATAAGCCTTATAACTTCATGNNNNNNNNNNNNNNNNNNNNNNNNNNNNNNNNNNNNNNNNNNNNNNNNNNNNNNNNNNNNNNNNNNNNNNNNNNNNNNNNNNNNNNNNNNNNNNNNNNNNNNNNNNNNNNNNNNNNNNNNNNNNNNNNNNNNNNNNNNNNNNNNNNNNNNNNNNN
Lasmigona_compressa_isolate_H2976 NNNNNNNNNNNNNNNNNNNNNNNNNNNNNNNNNNNNNNNNNNNNNNNNNNNNNNNNNNNNNNNNNNNNNNNNNNNNNNNNNNNNNNNNNNNNNGTTAGGGGATGATCAATTATATAATGTGATTGTTACGGCTCACGCTTTTATAATAATTTTCTTTTTGGTAATGCCTATGATAATTGGTGGATTTGGTAATTGGCTTATTCCTTTAATAATTGGCGCTCCTGATATGGCTTTTCCTCGATTAAATAATTTAAGATTCTGGCTCCTTGTACCAGCTTTATTTTTACTATTAAGATCTTCATTGGTAGAAAGAGGTGTAGGAACTGGGTGAACAGTGTATCCTCCTTTGTCCGGAAATGTTGCTCATTCTGGGGCTTCGGTAGATTTAGCTATTTTCTCTTTACATCTTGCTGGTGCTTCATCAATTTTAGGTGCTATTAATTTTATTTCTACTGTTGGGAATATGCGGTCTCCTGGTTTGGTTGCTGAGCGAATTCCTTTATTTGTTTGGGCTGTCACAGTAACAGCTGTAATATTGGTTGCTGCTTTGCCAGTTTTAGCCGGTGCTATTACAATGCTTCTTACTGATCGTAATTTAAATACTTNNNNNNNNNNNNNNNNNNNNNNNNNNNNNNNNNNNNNNNNNNNNNNNNNNNNNNNNNNNNNNNNNNNNNNNNNNNNNNNNNNNNNNNNNNNNNNNNNNNNNNNNNNNNNNNNNNNNNNNNNNNNNNNNNNNNNNNNNNNNNNNNNNNNNNNNNNCGGAAAGGCCCCAATAAATTAGGAATTATTGGTATTCCTCAACCCTTAGCAGATGCCCTAAAACTTTTTGTTAAAGAATGAATTACTCCCTCGTCCTCTAACTTTCTCCCTTTTATTATAACCCCAACAATCATACTTATCTTGGCCTTAAGAATATGACAACTATTCCCTTCTTTTATATCATCAACCCACCTAACATTAGGTATACTTTTGTTCTTATGTATTTCCTCATTAACCGTTTATACAACACTTATGGCAGGCTGATCATCAAACTCTAAATATGCTTTACTAGGAGCTATTCGAGCTATAGCTCAAACAATTTCTTATGAAGTAACTATAACTTTAATTATCATTTTTTACCTATTTATAGCAATACAAATAGATATTGTAAGAATTCGCATAACAAATATATCTGCCTGAGCAGTTATATTATTTTTACCTTTAAGAGCTATATGGTTAGCAGTTATTCTTGCAGAAACAAATCGAGCCCCCTTCGATTTCGCAGAAGGAGAGTCAGAATTAGTTTCAGGATTTAATATTGAATATGGAAGAGCTGGATTCGCCTTTTTATTCATAGCAGAGTACAGAAACATTCTAATAATAAGCCTTATAACTTCATGNNNNNNNNNNNNNNNNNNNNNNNNNNNNNNNNNNNNNNNNNNNNNNNNNNNNNNNNNNNNNNNNNNNNNNNNNNNNNNNNNNNNNNNNNNNNNNNNNNNNNNNNNNNNNNNNNNNNNNNNNNNNNNNNNNNNNNNNNNNNNNNNNNNNNNNNNNN
Lasmigona_compressa_isolate_H3093 NNNNNNNNNNNNNNNNNNNNNNNNNNNNNNNNNNNNNNNNNNNNNNNNNNNNNNNNNNNNNNNNNNNNNNNNNNNNNNNNNNNNNNNNNNNNNGTTAGGGGATGATCAATTATATAATGTGATTGTTACGGCTCACGCTTTTATAATAATTTTCTTTTTGGTAATGCCTATGATAATTGGTGGATTTGGTAATTGGCTTATTCCTTTAATAATTGGCGCTCCTGATATGGCTTTTCCTCGATTAAATAATTTAAGATTCTGGCTCCTTGTACCAGCTTTATTTTTACTATTAAGATCTTCATTGGTAGAAAGAGGTGTAGGAACTGGGTGAACAGTGTATCCTCCTTTGTCCGGAAATGTTGCTCATTCTGGGGCTTCGGTAGATTTAGCTATTTTCTCTTTACATCTTGCTGGTGCTTCATCAATTTTAGGTGCTATTAATTTTATTTCTACTGTTGGGAATATGCGGTCTCCTGGTTTGGTTGCTGAGCGAATTCCTTTATTTGTTTGGGCTGTCACAGTAACAGCTGTAATATTGGTTGCTGCTTTGCCAGTTTTAGCCGGTGCTATTACAATGCTTCTTACTGATCGTAATTTAAATACTTNNNNNNNNNNNNNNNNNNNNNNNNNNNNNNNNNNNNNNNNNNNNNNNNNNNNNNNNNNNNNNNNNNNNNNNNNNNNNNNNNNNNNNNNNNNNNNNNNNNNNNNNNNNNNNNNNNNNNNNNNNNNNNNNNNNNNNNNNNNNNNNNNNNNNNNNNNCGGAAAGGCCCCAATAAATTAGGAATTATTGGTATTCCTCAACCCTTAGCAGATGCCCTAAAACTTTTTGTTAAAGAATGAATTACTCCCTCGTCCTCTAACTTTCTCCCTTTTATTATAACCCCAACAATCATACTTATCTTGGCCTTAAGAATATGACAACTATTCCCTTCTTTTATATCATCAACCCACCTAACATTAGGTATACTTTTGTTCTTATGTATTTCCTCATTAACCGTTTATACAACACTTATGGCAGGCTGATCATCAAACTCTAAATATGCTTTACTAGGAGCTATTCGAGCTATAGCTCAAACAATTTCTTATGAAGTAACTATAACTTTAATTATCATTTTTTACCTATTTATAGCAATACAAATAGATATTGTAAGAATTCGCATAACAAATATATCTGCCTGAGCAGTTATATTATTTTTACCTTTAAGAGCTATATGGTTAGCAGTTATTCTTGCAGAAACAAATCGAGCCCCCTTCGATTTCGCAGAAGGAGAGTCAGAATTAGTTTCAGGATTTAATATTGAATATGGAAGAGCTGGATTCGCCTTTTTATTCATAGCAGAGTACAGAAACATTCTAATAATAAGCCTTATAACTTCATGNNNNNNNNNNNNNNNNNNNNNNNNNNNNNNNNNNNNNNNNNNNNNNNNNNNNNNNNNNNNNNNNNNNNNNNNNNNNNNNNNNNNNNNNNNNNNNNNNNNNNNNNNNNNNNNNNNNNNNNNNNNNNNNNNNNNNNNNNNNNNNNNNNNNNNNNNNN
Lasmigona_compressa_NC_015481 TACTTTGTATTTGTTATTTGCTTTGTGGTCTGGTTTAATTGGATTAGCTTTAAGGCTTTTGATTCGAGCTGAGTTAGGTCAACCAGGAAGGTTGTTAGGGGATGATCAATTATATAATGTGATTGTTACGGCTCACGCTTTTATAATAATTTTCTTTTTGGTAATGCCTATGATAATTGGTGGATTTGGTAATTGGCTTATTCCTTTAATAATTGGCGCTCCTGATATGGCTTTTCCTCGATTAAATAATTTAAGATTCTGGCTCCTTGTACCAGCTTTATTTTTACTATTAAGATCTTCATTGGTAGAAAGAGGTGTAGGAACTGGGTGAACAGTGTATCCTCCTTTGTCCGGAAATGTTGCTCATTCTGGGGCTTCGGTAGATTTAGCTATTTTCTCTTTACATCTTGCTGGTGCTTCATCAATTTTAGGTGCTATTAATTTTATTTCTACTGTTGGGAATATGCGGTCTCCTGGTTTGGTTGCTGAGCGAATTCCTTTATTTGTTTGGGCTGTCACAGTAACAGCTGTAATATTGGTTGCTGCTTTGCCAGTTTTAGCCGGTGCTATTACAATGCTTCTTACTGATCGTAATTTAAATACTTCGTTTTTTGACCCTACGGGAGGGGGTGACCCTATTTTGTATATACATTTGTTTCTCAGCATCTAATCTCTACGTTTATAACATACTTATTAATTTTGTTAGGTGTAGCATTTTTTACTCTATTAGAACGAAAAGCTCTTGGGTACTTTCAAATTCGGAAAGGCCCCAATAAATTAGGAATTATTGGTATTCCTCAACCCTTAGCAGATGCCCTAAAACTTTTTGTTAAAGAATGAATTACTCCCTCGTCCTCTAACTTTCTCCCTTTTATTATAACCCCAACAATCATACTTATCTTGGCCTTAAGAATATGACAACTATTCCCTTCTTTTATATCATCAACCCACCTAACATTAGGTATACTTTTGTTCTTATGTATTTCCTCATTAACCGTTTATACAACACTTATGGCAGGCTGATCATCAAACTCTAAATATGCTTTACTAGGAGCTATTCGAGCTATAGCTCAAACAATTTCTTATGAAGTAACTATAACTTTAATTATCATTTTTTACCTATTTATAGCAATACAAATAGATATTGTAAGAATTCGCATAACAAATATATCTGCCTGAGCAGTTATATTATTTTTACCTTTAAGAGCTATATGGTTAGCAGTTATTCTTGCAGAAACAAATCGAGCCCCCTTCGATTTCGCAGAAGGAGAGTCAGAATTAGTTTCAGGATTTAATATTGAATATGGAAGAGCTGGATTCGCCTTTTTATTCATAGCAGAGTACAGAAACATTCTAATAATAAGCCTTATAACTTCATGCCTACTGACAAGTACACTAATTATATCAATCCCAGTAGCTATTATTTTCCTTTGAGCTCGAGCAAGCTTACCACGCTACCGATATGATCTTCTAATAGCGATAGCCTGAAAATCATTCTTACCTTTAAGGTTAGCTATTTTAATAGCTTTAAGAC
Lasmigona_costata NNNNNNNNNNNNNNNNNNNNNNNNNNNNNNNNNNNNNNNNNNNNNNNNNNNNNNNNNNNNNNNNNNNNNNNNNNNNNNNNNNNNNNNNNNNNNNNNNNNNNNNNNNNNNNNNNNNNNNNNNNNNNNNNNNNNNNNNNNNNNNNNNNNNNNNNNNNNNNNNNNNNNNNNNNNNNNNNNNNNNNNNNNNNNNNNNNNNNNNNNNNNNNNNNNNNNNNNNNNNNNNNNNNNNNNNNNNNNNNNNNNNNNNNNNNNNNNNNNNNNNNNNNNNNNNNNNNNNNNNNNNNNNNNNNNNNNNNNNNNNNNNNNNNNNNNNNNNNNNNNNNNNNNNNNNNNNNNNNNNNNNNNNNNNNNNNNNNNNNNNNNNNNNNNNNNNNNNNNNNNNNNNNNNNNNNNNNNNNNNNNNNNNNNNNNNNNNNNNNNNNNNNNNNNNNNNNNNNNNNNNNNNNNNNNNNNNNNNNNNNNNNNNNNNNNNNNNNNNNNNNNNNNNNNNNNNNNNNNNNNNNNNNNNNNNNNNNNNNNNNNNNNNNNNNNNNNNNNNNNNNNNNNNNNNNNNNNNNNNNNNNNNNNNNNNNNNNNNNNNNNNNNNNNNNNNNNNNNNNNNNNNNNNNNNNNNNNNNNNNNNNNNNNNNNNNNNNNNNNNNNNNNNNNNNNNNNNNNNNNNNNNNNNNNNNNNNNNCCTTTATTACATACCTATTAATTTTACTGGCTGTAGCATTTTTTACTTTATTAGAACGAAAAGCTCTTGGGTATTTCCAGATTCGAAAAGGCCCCAATAAGTTAGGAATCATTGGCATCCCTCAACCTTTGGCAGATGCCCTAAAACTCTTTGTGAAGGAATGAATTACCCCTATGTCTTCCAACTCACTCCCCTTTATCTTAACCCCAACAGCTATACTTATCTTAGCTTTAAGAATATGACAACTATTCCCCTCTTTTATAGTATCAACCCAACTCAAATTAGGTATACTCCTGTTTTTATGCATCTCTTCATTAGCTGTTTACACAACCCTTATAGCAGGCTGATCATCAAACTCTAAATATGCACTACTCGGTGCCATTCGAGCTATAGCCCAAACAATTTCTTATGAAGTAACTATAACCTTAATAATTATTTTTTACCTATTTTTAACTATACAGATAGATATTGTAAGAATTCGCATGATAAATATATCTATATGAGCAGTCGCCTTATTCCTTCCCTTAAGGGTTATGTGGTTAGCGGTTATTTTAGCAGAAACAAACCGAGCCCCATTCGATTTTGCAGAAGNNNNNNNNNNNNNNNNNNNNNNNNNNNNNNNNNNNNNNNNNNNNNNNNNNNNNNNNNNNNNNNNNNNNNNNNNNNNNNNNNNNNNNNNNNNNNNNNNNNNNNNNNNNNNNNNNNNNNNNNNNNNNNNNNNNNNNNNNNNNNNNNNNNNNNNNNNNNNNNNNNNNNNNNNNNNNNNNNNNNNNNNNNNNNNNNNNNNNNNNNNNNNNNNNNNNNNNNNNNNNNNNNNNNNNNNNNNNNNNNNNNNNNNNNNNNNNNNNNNNNNNNNNN
Lasmigona_costata_isolate_BM17261 NNNNNNNNNNNNNNNNNNNNNNNNNNNNNNNNNNNNNNNNNNNNNNNNNNNNNNNNNNNNNNNNNNNNNNNNNNNNNNNNNNNNNNNNNNNNNNNNNNNNNNNNNNNNNNNNNNNNNNNNNNNNNNNNNNNNNNNNNNNNNNNNNNNNNNNNNNNNNNNNNNNNNNNNNNNNNNNNNNNNNNNNNNNNNNNNNNNNNNNNNNNNNNNNNNNNNNNNNNNNNNNNNNNNNNNNNNNNNNNNNNNNNNNNNNNNNNNNNNNNNNNNNNNNNNNNNNNNNNNNNNNNNNNNNNNNNNNNNNNNNNNNNNNNNNNNNNNNNNNNNNNNNNNNNNNNNNNNNNNNNNNNNNNNNNNNNNNNNNNNNNNNNNNNNNNNNNNNNNNNNNNNNNNNNNNNNNNNNNNNNNNNNNNNNNNNNNNNNNNNNNNNNNNNNNNNNNNNNNNNNNNNNNNNNNNNNNNNNNNNNNNNNNNNNNNNNNNNNNNNNNNNNNNNNNNNNNNNNNNNNNNNNNNNNNNNNNNNNNNNNNNNNNNNNNNNNNNNNNNNNNNNNNNNNNNNNNNNNNNNNNNNNNNNNNNNNNNNNNNNNNNNNNNNNNNNNNNNNNNNNNNNNNNNNNNNNNNNNNNNNNNNNNNNNNNNNNNNNNNNNNNNNNNNNNNNNNNNNNNNNNNNNNNNNNNNNNNNNNNNNATTACATACCTATTAATTTTACTGGCTGTAGCATTTTTTACTTTATTAGAACGAAAAGCTCTTGGGTATTTCCAGATTCGAAAAGGTCCCAATAAGTTAGGAATCATTGGCATCCCTCAACCTTTAGCAGATGCCCTAAAACTCTTTGTGAAGGAATGAATTACCCCTATATCTTCCAACTCACTCCCCTTTATCTTAACCCCAACAGCTATACTTATCTTAGCTTTAAGAATATGACAACTATTCCCCTCTTTTATAGTATCAACCCAACTCAGATTAGGCATACTCCTGTTTTTATGCATCTCTTCATTAGCCGTTTACACAACCCTTATAGCAGGTTGATCATCAAACTCTAAATATGCACTACTCGGTGCCATTCGAGCTATAGCCCAAACAATTTCTTACGAAGTAACTATAACCTTAATAATTATTTTTTACCTATTTTTAACCATACAGATAGATATCGTAAGAATTCGCATGATAAATATATCTATATGAGCAATCGCCTTATTCCTTCCCTTAAGGGTTATGTGATTAGCGGTTATTTTAGCAGAAACAAACCGAGCCCCATTCGATTTTGCAGAAGNNNNNNNNNNNNNNNNNNNNNNNNNNNNNNNNNNNNNNNNNNNNNNNNNNNNNNNNNNNNNNNNNNNNNNNNNNNNNNNNNNNNNNNNNNNNNNNNNNNNNNNNNNNNNNNNNNNNNNNNNNNNNNNNNNNNNNNNNNNNNNNNNNNNNNNNNNNNNNNNNNNNNNNNNNNNNNNNNNNNNNNNNNNNNNNNNNNNNNNNNNNNNNNNNNNNNNNNNNNNNNNNNNNNNNNNNNNNNNNNNNNNNNNNNNNNNNNNNNNNNNNNNNN
Lasmigona_costata_isolate_Flutedshell1 TACTTTGTACTTGTTATTAGCTTTGTGGTCTGGTTTAATCGGGTTGGCGTTGAGGCTTTTAATTCGAGCTGAGTTAGGTCAACCAGGTAGGTTACTAGGGGATGATCAGTTGTATAATGTTATTGTTACAGCTCATGCTTTTATAATAATTTTTTTTTTGGTAATACCTATAATAATTGGTGGATTTGGTAATTGGCTTATTCCTTTGATGATTGGTGCTCCTGACATAGCCTTTCCTCGACTTAATAATTTAAGATTTTGGCTTCTTGTGCCTGCTTTGTTTTTATTATTGACGTCTTCATTGGTGGAGAGGGGTGTTGGTACTGGTTGGACAGTGTATCCTCCCTTATCAGGGAATGTTGCTCATTCTGGGGCTTCGGTGGATTTGGCTATTTTTTCTTTGCATCTTGCTGGTGCCTCATCAATTTTAGGCGCTGTTAATTTTATTTCTACTGTTGGGAATATGCGATCTCCGGGTTTAATCGCTGAACGAATTCCTTTATTCGTTTGGGCTGTTACTGTAACAGCCGTTCTATTGGTTGCTGCCTTACCGGTTTTGGCTGGTGCTATTACGATGTTACTTACAGATCGTAATCTAAATACTTCATTTTTCGACCCTATTGGGGGGGGTGATCCTATTTTATATATACACTTGTTTNNNNNNNNNNNNNNNNNNNNNNNNNNNNNNNNNNNNNNNNNNNNNNNNNNNNNNNNNNNNNNNNNNNNNNNNNNNNNNNNNNNNNNNNNNNNNNNNNNNNNNNNNNNNNNNNNNNNNNNNNNNNNNNNNNNNNNNNNNNNNNNNNNNNNNNNNNNNNNNNNNNNNNNNNNNNNNNNNNNNNNNNNNNNNNNNNNNNNNNNNNNNNNNNNNNNNNNNNNNNNNNNNNNNNNNNNNNNNNNNNNNNNNNNNNNNNNNNNNNNNNNNNNNNNNNNNNNNNNNNNNNNNNNNNNNNNNNNNNNNNNNNNNNNNNNNNNNNNNNNNNNNNNNNNNNNNNNNNNNNNNNNNNNNNNNNNNNNNNNNNNNNNNNNNNNNNNNNNNNNNNNNNNNNNNNNNNNNNNNNNNNNNNNNNNNNNNNNNNNNNNNNNNNNNNNNNNNNNNNNNNNNNNNNNNNNNNNNNNNNNNNNNNNNNNNNNNNNNNNNNNNNNNNNNNNNNNNNNNNNNNNNNNNNNNNNNNNNNNNNNNNNNNNNNNNNNNNNNNNNNNNNNNNNNNNNNNNNNNNNNNNNNNNNNNNNNNNNNNNNNNNNNNNNNNNNNNNNNNNNNNNNNNNNNNNNNNNNNNNNNNNNNNNNNNNNNNNNNNNNNNNNNNNNNNNNNNNNNNNNNNNNNNNNNNNNNNNNNNNNNNNNNNNNNNNNNNNNNNNNNNNNNNNNNNNNNNNNNNNNNNNNNNNNNNNNNNNNNNNNNNNNNNNNNNNNNNNNNNNNNNNNNNNNNNNNNNNNNNNNNNNNNNNNNNNNNNNNNNNNNNNNNNNNNNNNNNNNNNNNNNNNNNNNNNNNNNNNNNNNNNNNNNNNNNNNNNNNNNNNNNNNNNNNNNNNNNNN
Lasmigona_costata_isolate_H2922 NNNNNNNNNNNNNNNNNNNNNNNNNNNNNNNNNNNNNNNNNNNNNNNNNNNNNNNNNNNNNNNNNNNNNNNNNNNNNNNNNNNNNNNNNNNNNACTAGGGGATGATCAGTTGTATAATGTTATTGTTACAGCTCATGCTTTTATAATAATTTTTTTTTTGGTAATACCTATAATAATTGGTGGGTTTGGTAATTGGCTTATTCCTTTGATGATTGGTGCTCCTGACATAGCCTTTCCTCGGCTTAATAATTTAAAATTTTGGCTTCTTGTGCCTGCTTTGTTTTTATTATTGACGTCTTCATTGGTGGAGAGGGGTGTTGGTACCGGTTGGACAGTGTATCCTCCCTTATCAGGGAATGTTGCTCATTCTGGGGCTTCGGTGGATTTGGCTATTTTTTCTTTGCATCTTGCTGGTGCCTCATCAATTTTAGGCGCTGTTAATTTTATTTCTACTGTTGGGGATATGCGATCTCCGGGTTTAATCGCTGAACGAATTCCTTTATTCTTTTGGGCTGTTACTGGAACAGCCGTTCTATTGGTTGCTGCTTTACCGGTTTTAGCTGGTGCTATTACGATGTTACTTACAGATCNNNNNNNNNNNNNNNNNNNNNNNNNNNNNNNNNNNNNNNNNNNNNNNNNNNNNNNNNNNNNNNNNNNNNNNNNNNNNNNNNNNNNNNNNNNNNNNNNNNNNNNNNNNNNNNNNNNNNNNNNNNNNNNNNNNNNNNNNNNNNNNNNNNNNNNNNNNNNNNNNNNNNNNNNCGAAAAGGCCCCAATAAGTTAGGAATCATTGGCATCCCTCAACCTTTGGCAGATGCCCTAAAACTCTTTGTGAAGGAATGAATTACCCCTATGTCTTCCAACTCACTCCCCTTTATCTTAACCCCAACAGCTATACTTATCTTAGCTTTAAGAATATGACAACTATTCCCCTCTTTTATAGTATCAACCCAACTCAAATTAGGTATACTCCTGTTTTTATGCATCTCTTCATTAGCCGTTTACACAACCCTTATAGCAGGCTGATCATCAAACTCTAAATATGCACTACTCGGTGCCATTCGAGCTATAGCCCAAACAATTTCTTATGAAGTAACTATAACCTTAATAATTATTTTTTACCTATTTTTAACTATACAGATAGATATTGTAAGAATTCGCATGATAAATATATCTATATGAGCAGTCGCCTTATTCCTTCCCTTAAGGGTTATGTGGTTAGCGGTTATTTTAGCAGAAACAAACCGAGCCCCATTCGATTTTGCAGAAGGAGAATCAGAATTAGTCTCAGGATTCAACGTTGAATATGGAAGAGCTGGGTTTGCCTTTTTATTTATAGCAGAGTACAGAAACATCCTAATAATAAGCCTTATGACTTCATGNNNNNNNNNNNNNNNNNNNNNNNNNNNNNNNNNNNNNNNNNNNNNNNNNNNNNNNNNNNNNNNNNNNNNNNNNNNNNNNNNNNNNNNNNNNNNNNNNNNNNNNNNNNNNNNNNNNNNNNNNNNNNNNNNNNNNNNNNNNNNNNNNNNNNNNNNNN
Lasmigona_costata_isolate_H2923 NNNNNNNNNNNNNNNNNNNNNNNNNNNNNNNNNNNNNNNNNNNNNNNNNNNNNNNNNNNNNNNNNNNNNNNNNNNNNNNNNNNNNNNNNNNNNACTAGGGGATGATCAGTTGTATAATGTTATTGTTACAGCTCATGCTTTTATAATAATTTTTTTTTTGGTAATACCTATAATAATTGGTGGGTTTGGTAATTGGCTTATTCCTTTGATGATTGGTGCTCCTGACATAGCCTTTCCTCGGCTTAATAATTTAAGATTTTGGCTTCTTGTGCCTGCTTTGTTTTTATTATTGACGTCTTCATTGGTGGAGAGGGGTGTTGGTACCGGTTGGACAGTGTATCCTCCCTTATCAGGGAATGTTGCTCATTCTGGGGCTTCGGTGGATTTGGCTATTTTTTCTTTGCATCTTGCTGGTGCCTCATCAATTTTAGGCGCTGTTAATTTTATTTCTACTGTTGGGAATATGCGATCTCCAGGTTTAATCGCTGAACGAATTCCTTTATTCGTTTGGGCTGTTACTGTAACAGCCGTTCTATTGGTTGCTGCTTTACCGGTTTTAGCTGGTGCTATTACGATGTTACTTACAGATCGTAATCTAAATACTTNNNNNNNNNNNNNNNNNNNNNNNNNNNNNNNNNNNNNNNNNNNNNNNNNNNNNNNNNNNNNNNNNNNNNNNNNNNNNNNNNNNNNNNNNNNNNNNNNNNNNNNNNNNNNNNNNNNNNNNNNNNNNNNNNNNNNNNNNNNNNNNNNNNNNNNNNNCGAAAAGGCCCCAATAAGTTAGGAATCATTGGCATCCCTCAACCTTTGGCAGATGCCCTAAAACTCTTTGTGAAGGAATGAATTACCCCTATGTCTTCCAACTCACTCCCCTTTATCTTAACCCCAACAGCTATACTTATCTTAGCTTTAAGAATATGACAACTATTCCCCTCTTTTATAGTATCAACCCAACTCAAATTAGGTATACTCCTGTTTTTATGCATCTCTTCATTAGCCGTTTACACAACCCTTATAGCAGGCTGATCATCAAACTCTAAATATGCACTACTCGGTGCCATTCGAGCTATAGCCCAAACAATTTCTTATGAAGTAACTATAACCTTAATAATTATTTTTTACCTATTTTTAACTATACAGATAGATATTGTAAGAATTCGCATGATAAATATATCTATATGAGCAGTCGCCTTATTCCTTCCCTTAAGGGTTATGTGGTTAGCGGTTATTTTAGCAGAAACAAACCGAGCCCCATTCGATTTTGCAGAAGGAGAATCAGAATTAGTCTCAGGATTCAACGTTGAATATGGAAGAGCTGGGTTTGCCTTTTTATTTATAGCAGAGTACAGAAACATCCTAATAATAAGCCTTATGACTTCATGNNNNNNNNNNNNNNNNNNNNNNNNNNNNNNNNNNNNNNNNNNNNNNNNNNNNNNNNNNNNNNNNNNNNNNNNNNNNNNNNNNNNNNNNNNNNNNNNNNNNNNNNNNNNNNNNNNNNNNNNNNNNNNNNNNNNNNNNNNNNNNNNNNNNNNNNNNN
Lasmigona_costata_isolate_H2924 NNNNNNNNNNNNNNNNNNNNNNNNNNNNNNNNNNNNNNNNNNNNNNNNNNNNNNNNNNNNNNNNNNNNNNNNNNNNNNNNNNNNNNNNNNNNNACTAGGGGATGATCAGTTGTATAATGTTATTGTTACAGCTCATGCTTTTATAATAATTTTTTTTTTGGTAATACCTATAATAATTGGTGGGTTTGGTAATTGGCTTATTCCTTTGATGATTGGTGCTCCTGACATAGCCTTTCCTCGGCTTAATAATTTAAAATTTTGGCTTCTTGTGCCTGCTTTGTTTTTATTATTGACGTCTTCATTGGTGGAGAGGGGTGTTGGTACCGGTTGGACAGTGTATCCCCCCTTATCAGGGAATGTTGCTCATTCTGGGGCTTCGGTGGATTTGGCTATTTTTTCTTTGCATCTTGCTGGTGCCTCATCAATTTTAGGCGCTGTTAATTTTATTTCTACTGTTGGGAATATGCGATCTCCAGGCTTAATCGCTGAACGAATTCCTTTATTCGTTTGGGCTGTTACTGTAACAGCCGTTCTATTGGTTGCTGCTTTACCGGTTTTAGCTGGTGCTATTACGATGTTACTTACAGATCGTAATCTAAATACTTNNNNNNNNNNNNNNNNNNNNNNNNNNNNNNNNNNNNNNNNNNNNNNNNNNNNNNNNNNNNNNNNNNNNNNNNNNNNNNNNNNNNNNNNNNNNNNNNNNNNNNNNNNNNNNNNNNNNNNNNNNNNNNNNNNNNNNNNNNNNNNNNNNNNNNNNNNCGAAAAGGCCCCAATAAGTTAGGAATCATTGGCATCCCTCAACCTTTGGCAGATGCCCTAAAACTCTTTGTGAAGGAATGAATTACCCCTATGTCTTCCAACTCACTCCCCTTTATCTTAACCCCAACAGCTATACTTATCTTAGCTTTAAGAATATGACAACTATTCCCCTCTTTTATAGTATCAACCCAACTCAAATTAGGTATACTCCTGTTTTTATGCATCTCTTCATTAGCCGTTTACACAACCCTTATAGCAGGCTGATCATCAAACTCTAAATATGCACTACTCGGTGCCATTCGAGCTATAGCCCAAACAATTTCTTATGAAGTAACTATAACCTTAATAATTATTTTTTACCTATTTTTAACTATACAGATAGATATCGTAAGAATTCGCATGATAAATATATCTATATGAGCAGTCGCCTTATTCCTTCCCTTAAGGGTTATGTGGTTAGCGGTTATTTTAGCAGAAACAAACCGAGCCCCATTCGATTTTGCAGAAGGAGAATCAGAATTAGTCTCAGGATTCAACGTTGAATATGGAAGAGCTGGGTTTGCCTTTTTATTTATAGCAGAGTACAGAAACATCCTAATAATAAGCCTTATGACTTCATGNNNNNNNNNNNNNNNNNNNNNNNNNNNNNNNNNNNNNNNNNNNNNNNNNNNNNNNNNNNNNNNNNNNNNNNNNNNNNNNNNNNNNNNNNNNNNNNNNNNNNNNNNNNNNNNNNNNNNNNNNNNNNNNNNNNNNNNNNNNNNNNNNNNNNNNNNNN
Lasmigona_costata_isolate_H2925 NNNNNNNNNNNNNNNNNNNNNNNNNNNNNNNNNNNNNNNNNNNNNNNNNNNNNNNNNNNNNNNNNNNNNNNNNNNNNNNNNNNNNNNNNNNNNACTAGGGGATGATCAGTTGTATAATGTTATTGTTACAGCTCATGCTTTTATAATAATTTTTTTTTTGGTAATACCTATAATAATTGGTGGGTTTGGTAATTGGCTTATTCCTTTGATGATTGGTGCTCCTGACATAGCCTTTCCTCGGCTTAATAATTTAAGATTTTGGCTTCTTGTGCCTGCTTTGTTTTTATTATTGACGTCTTCATTGGTGGAGAGGGGTGTTGGTACCGGTTGGACAGTGTATCCCCCCTTATCAGGGAATGTTGCTCATTCTGGGGCTTCGGTGGATTTGGCTATTTTTTCTTTGCATCTTGCTGGTGCCTCATCAATTTTAGGCGCTGTTAATTTTATTTCTACTGTTGGGAATATGCGATCTCCAGGCTTAATCGCTGAACGAATTCCTTTATTCGTTTGGGCTGTTACTGGAACAGCCGTTCTATTGGTTGCTGCTTTACCGGTTTTAGCTGGTGCTATTACGATGTTACTTACAGATCGTAATNNNNNNNNNNNNNNNNNNNNNNNNNNNNNNNNNNNNNNNNNNNNNNNNNNNNNNNNNNNNNNNNNNNNNNNNNNNNNNNNNNNNNNNNNNNNNNNNNNNNNNNNNNNNNNNNNNNNNNNNNNNNNNNNNNNNNNNNNNNNNNNNNNNNNNNNNNNNNNNNNNNNCGAAAAGGCCCCAATAAGTTAGGAATCATTGGCATCCCTCAACCTTTGGCAGATGCCCTAAAACTCTTTGTGAAGGAATGAATTACCCCTATGTCTTCCAACTCACTCCCCTTTATCTTAACCCCAACAGCTATACTTATCTANGCTTTAAGAATATGACAACTATTCCCCTCTTTTATAGTATCAACCCAACTCAAATTAGGTATACTCCTGTTTTTATGCATCTCTTCATTAGCCGTTTACACAACCCTTATAGCAGGCTGATCATCAAACTCTAAATATGCACTACTCGGTGCCATTCGAGCTATAGCCCAAACAATTTCTTATGAAGTAACTATAACCTTAATAATTATTTTTTACCTATTTTTAACTATACAGATAGATATCGTAAGAATTCGCATGATAAATATATCTATATGAGCAGTCGCCTTATTCCTTCCCTTAAGGGTTATGTGGTTAGCGGTTATTTTAGCAGAAACAAACCGAGGCCCATTCGATTTTGCAGAAGGAGAATCAGAATTAGTCTCAGGATTCAACGTTGAATATGGAAGAGCTGGGTTTGCCTTTTTATTTATAGCAGAGTACAGAAACATCCTAATAATAAGCCTTATGACTTCATGNNNNNNNNNNNNNNNNNNNNNNNNNNNNNNNNNNNNNNNNNNNNNNNNNNNNNNNNNNNNNNNNNNNNNNNNNNNNNNNNNNNNNNNNNNNNNNNNNNNNNNNNNNNNNNNNNNNNNNNNNNNNNNNNNNNNNNNNNNNNNNNNNNNNNNNNNNN
Lasmigona_costata_voucher_photo_Lcos1 NNNNNNNNNNNNNNNNNNNNNNNNNNNNNNNNNNNNNNNNNNNNNNNNNNNNNNNNNNNNNNNNNNNNNNNNNNNNNNNNNNNNNNNNNNNNNNNNNNNNNNNNNNNNNNNNNNNNNNNNNNNNNNNNNNNNNNNNNNNNNNNNNNNNNNNNNNNNNNNNNNNNNNNNNNNNNNNNNNNNNNNNNNNNNNNNNNNNNNNNNNNNNNNNNNNNNNNNNNNNNNNNNNNNNNNNNNNNNNNNNNNNNNNNNNNNNNNNNNNNNNNNNNNNNNNNNNNNNNNNNNNNNNNNNNNNNNNNNNNNNNNNNNNNNNNNNNNNNNNNNNNNNNNNNNNNNNNNNNNNNNNNNNNNNNNNNNNNNNNNNNNNNNNNNNNNNNNNNNNNNNNNNNNNNNNNNNNNNNNNNNNNNNNNNNNNNNNNNNNNNNNNNNNNNNNNNNNNNNNNNNNNNNNNNNNNNNNNNNNNNNNNNNNNNNNNNNNNNNNNNNNNNNNNNNNNNNNNNNNNNNNNNNNNNNNNNNNNNNNNNNNNNNNNNNNNNNNNNNNNNNNNNNNNNNNNNNNNNNNNNNNNNNNNNNNNNNNNNNNNNNNNNNNNNNNNNNNNNNNNNNNNNNNNNNNNNNNNNNNNNNNNNNNNNNNNNNNNNNNNNNNNNNNNNNNNNNNNNNNNNNNNNNNNNNNNNNNNCCTTTATTACATACCTATTAATTTTACTGGCTGTAGCATTTTTTACTTTATTAGAACGAAAAGCTCTTGGGTATTTCCAGATTCGAAAAGGTCCCAATAAGTTAGGAATCATTGGCATCCCTCAACCTTTAGCAGATGCCCTAAAACTCTTTGTGAAGGAATGAATTACCCCTATATCTTCCAACTCACTCCCCTTTATCTTAACCCCAACAGCTATACTTATCTTAGCTTTAAGAATATGACAACTATTCCCCTCTTTTATAGTATCAACCCAGCTCAGATTAGGCATACTCCTGTTTTTATGCATCTCTTCATTAGCCGTTTACACAACCCTTATAGCAGGTTGATCATCAAACTCTAAATATGCACTACTCGGTGCCATTCGAGCTATAGCCCAAACAATTTCTTACGAAGTAACTATAACCTTAATAATTATTTTTTACCTATTTTTAACCATACAGATAGATATCGTAAGAATTCGCATGATAAATATATCTATATGAGCAATCGCCTTATTCCTTCCCTTAAGGGTTATGTGATTAGCGGTTATTTTAGCAGAAACAAACCGAGCCCCATTCGATTTTGCAGAAGNNNNNNNNNNNNNNNNNNNNNNNNNNNNNNNNNNNNNNNNNNNNNNNNNNNNNNNNNNNNNNNNNNNNNNNNNNNNNNNNNNNNNNNNNNNNNNNNNNNNNNNNNNNNNNNNNNNNNNNNNNNNNNNNNNNNNNNNNNNNNNNNNNNNNNNNNNNNNNNNNNNNNNNNNNNNNNNNNNNNNNNNNNNNNNNNNNNNNNNNNNNNNNNNNNNNNNNNNNNNNNNNNNNNNNNNNNNNNNNNNNNNNNNNNNNNNNNNNNNNNNNNNNN
Lasmigona_costata_voucher_photo_Lcos2 NNNNNNNNNNNNNNNNNNNNNNNNNNNNNNNNNNNNNNNNNNNNNNNNNNNNNNNNNNNNNNNNNNNNNNNNNNNNNNNNNNNNNNNNNNNNNNNNNNNNNNNNNNNNNNNNNNNNNNNNNNNNNNNNNNNNNNNNNNNNNNNNNNNNNNNNNNNNNNNNNNNNNNNNNNNNNNNNNNNNNNNNNNNNNNNNNNNNNNNNNNNNNNNNNNNNNNNNNNNNNNNNNNNNNNNNNNNNNNNNNNNNNNNNNNNNNNNNNNNNNNNNNNNNNNNNNNNNNNNNNNNNNNNNNNNNNNNNNNNNNNNNNNNNNNNNNNNNNNNNNNNNNNNNNNNNNNNNNNNNNNNNNNNNNNNNNNNNNNNNNNNNNNNNNNNNNNNNNNNNNNNNNNNNNNNNNNNNNNNNNNNNNNNNNNNNNNNNNNNNNNNNNNNNNNNNNNNNNNNNNNNNNNNNNNNNNNNNNNNNNNNNNNNNNNNNNNNNNNNNNNNNNNNNNNNNNNNNNNNNNNNNNNNNNNNNNNNNNNNNNNNNNNNNNNNNNNNNNNNNNNNNNNNNNNNNNNNNNNNNNNNNNNNNNNNNNNNNNNNNNNNNNNNNNNNNNNNNNNNNNNNNNNNNNNNNNNNNNNNNNNNNNNNNNNNNNNNNNNNNNNNNNNNNNNNNNNNNNNNNNNNNNNNNNNNNNNNNCCTTTATTACATACCTATTAATTTTACTGGCTGTAGCATTTTTTACTTTATTAGAACGAAAAGCTCTTGGGTATTTCCAGATTCGAAAAGGTCCCAATAAGTTAGGAATCATTGGCATCCCTCAACCTTTAGCAGATGCCCTAAAACTCTTTGTGAAGGAATGAATTACCCCTATATCTTCCAACTCACTCCCCTTTATCTTAACCCCAACAGCTATACTTATCTTAGCTTTAAGAATATGACAACTATTCCCCTCTTTTATAGTATCAACCCAACTCAGATTAGGCATACTCCTGTTTTTATGCATCTCTTCATTAGCCGTTTACACAACCCTTATAGCAGGTTGATCATCAAACTCTAAATATGCACTACTCGGTGCCATTCGAGCTATAGCCCAAACAATTTCTTACGAAGTAACTATAACCTTAATAATTATTTTTTACCTATTTTTAACCATACAGATAGATATCGTAAGAATTCGCATGATAAATATATCTATATGAGCAATCGCCTTATTCCTTCCCTTAAGGGTTATGTGATTAGCGGTTATTTTAGCAGAAACAAACCGAGCCCCATTCGATTTTGCAGAAGNNNNNNNNNNNNNNNNNNNNNNNNNNNNNNNNNNNNNNNNNNNNNNNNNNNNNNNNNNNNNNNNNNNNNNNNNNNNNNNNNNNNNNNNNNNNNNNNNNNNNNNNNNNNNNNNNNNNNNNNNNNNNNNNNNNNNNNNNNNNNNNNNNNNNNNNNNNNNNNNNNNNNNNNNNNNNNNNNNNNNNNNNNNNNNNNNNNNNNNNNNNNNNNNNNNNNNNNNNNNNNNNNNNNNNNNNNNNNNNNNNNNNNNNNNNNNNNNNNNNNNNNNNN
Lasmigona_etowaensis_clone_1 NNNNNNNTATTTGTTATTTTCTTTGTGATCTGGTTTGATCGGGTTGGCTTTAAGGCTTTTGATTCGAGCTGAATTAGGTCAGCCAGGAAGATTATTAGGGGATGATCAGTTATATAATGTAATTGTGACGGCTCATGCCTTTGTAATAATTTTTTTTCTAGTAATACCTATAATGATCGGCGGATTTGGTAATTGGCTTATTCCATTAATAATTGGTGCTCCCGATATGGCTTTTCCTCGATTGAATAATTTGAGATTCTGGCTTCTTGTTCCAGCTTTGTTTCTGTTGTTGAGATCTTCTTTAGTAGAAAGAGGTGTAGGCACTGGTTGAACAGTGTACCCTCCTTTGTCTGGGAATGTGGCTCATTCTGGAGCTTCAGTGGATTTAGCTATTTTTTCTTTGCATCTTGCTGGTGCCTCATCAATTTTAGGGGCCATTAATTTTATTTCTACTGTTGGAAATATGCGATCTCCTGGCTTAGTTGCTGAGCGTATTCCTTTATTTGTTTGGGCCGTAAGTGTAACAGCTATTTTATTAGTTGCAGCTTTGCCAGTTTTAGCTGGTGCTATTACAATATTGTTGACTGATCGCAATTTAAATACTTCATTTTTTGATCCTACAGGGGGGGGTGACCCTATTTTANNNNNNNNNNNNNNNTACAACACCTAATTTCCACGATTATCACATACTTATTAATCTTACTGGGTGTAGCATTTTTTACTTTATTAGAACGAAAAGCTCTTGGATACTTTCAAATTCGAAAAGGCCCTAATAAACTAGGAGTTATTGGCATCCCTCAGCCATTAGCAGATGCCTTAAAGCTTTTTATCAAAGAGTGGATTACCCCCACATCCTCCAACTTCATCCCTTTTATTTTAACCCCAACAATTATACTTACCCTAGCTTTAAGAATATGACAATTATTCCCCTCTTTTATACTATCAACCCAATTGGTATTAGGAATACTTCTGTTCCTGTGTATTTCTTCATTAGCCGTTTATACCACACTCATGGCAGGCTGATCATCAAACTCTAAGTATGCTTTACTTGGGGCTATTCGGGCCATAGCTCAAACAATTTCCTATGAAGTAACTATAACTCTAATTATTATTTTTTACTTATTTTTAACAATACATATGGATATTGTGAGAGTTCGCATAACAAACATACCTATTTGAACAATCACACTATTTCTACCTTTGAGAGCTATATGGCTAGCAGTTATTCTTGCAGAAACAAATCGAGCCCCCTTCGATTTTGCAGAAGGAGAATCAGAGCTAGTATCAGGATTTAACATTGAATACGGAAGAGCCGGATTTGCCTTTTTATTTATAGCAGAATATAGAAACATCCTAGTAATAAGCCTTATAACTTCGTGTCTACTAACAAGCACATTAATAATGTCCACCCCAGTAGCTATTATTTTTCTATGGGCCCGAGCAACTCTACCACGCNNNNNNNNNNNNNNNNNNNNNNNNNNNNNNNNNNNNNNNNNNNNNNNNNNNNNNNNNNNNNNNNNNNNNNNNNNNNNNN
Lasmigona_etowaensis_clone_2 NNNNNNNTATTTGTTATTTTCTTTGTGATCTGGTTTGATCGGGTTGGCTTTAAGGCTTTTGATTCGAGCTGAATTAGGTCAGCCAGGAAGGTTATTAGGGGATGACCAGTTATATAATGTAATTGTGACGGCTCATGCCTTTGTAATAATTTTTTTTCTAGTAATACCTATAATGATTGGCGGATTTGGTAATTGGCTTATTCCATTAATAATTGGTGCTCCCGATATGGCTTTTCCTCGATTGAATAATTTGAGGTTCTGGCTTCTTGTTCCAGCTTTGTTTCTGTTGTTGAGATCTTCTTTAGTAGAAAGAGGTGTAGGCACTGGTTGAACAGTGTACCCTCCTTTGTCTGGGAATGTGGCTCATTCTGGAGCTTCAGTGGATTTAGCTATTTTCTCTCTGCATCTTGCTGGTGCCTCATCAATTTTAGGGGCCATTAATTTTATTTCTACTGTTGGAAATATGCGATCTCCTGGCTTAGTTGCTGAGCGTATTCCTTTATTTGTTTGGGCCGTAAGTGTAACAGCTATCTTATTAGTTGCAGCTTTGCCCGTTTTAGCTGGTGCTATTACAATATTATTGACTGATCGCAATTTAAATACTTCATTTTTTGATCCTACAGGGGGGGGTGACCCTATTTTATATATACATTTGNNNTACAACACCTAATTTCCACGATTATCACATACTTATTAATCTTACTGGGTGTAGCATTTTTTACTTTATTAGAACGAAAAGCTCTTGGATATTTTCAAATTCGAAAAGGCCCTAATAAACTAGGAATTATTGGCATCCCTCAGCCATTAGCAGATGCCTTAAAGCTTTTTATCAAAGAGTGGATTACCCCCACATCCTCCAACTTCATCCCTTTTATTTTAACCCCGACAATTATACTTACCCTAGCTTTAAGAATATGACAACTATTCCCCTCTTTTATACTATCAACTCAATTGGTATTAGGAATACTTCTGTTCCTGTGTATCTCTTCATTAGCCGTTTATACCACACTCATGGCAGGCTGATCATCAAACTCTAAGTATGCTTTACTTGGGGCTATTCGGGCCATAGCTCAAACAATTTCCTATGAAGTAACTATAACTCTAATTATTATTTTTTACTTATTTTTAACAATACATATGGATATTGTAAGAGTTCGCATAACAAACATACCTATTTGAACAATCACACTATTTCTACCCCTGAGAGCTATATGACTAGCAGTTATTCTTGCAGAAACAAATCGAGCCCCCTTCGATTTTGCAGAAGGAGAATCAGAGCTAGTGTCAGGATTTAACATTGAATACGGAAGAGCCGGATTTGCCTTTTTATTTATAGCAGAATATAGAAACATTCTAGTAATAAGCCTTATAACTTCGTGTCTACTAACAAGCACATTAATAATGTCCACCCCAGTAGCTATTATTTTTCTATGGGCCCGAGCAACTTTACCACGNNNNNNNNNNNNNNNNNNNNNNNNNNNNNNNNNNNNNNNNNNNNNNNNNNNNNNNNNNNNNNNNNNNNNNNNNNNNNNNN
Lasmigona_holstonia_voucher_UAUC3159 NNNNNNNNNNNNNNNNNNNNCTTTGTGATCTGGTTTGATCGGGTTGGCTTTAAGGCTTTTGATTCGAGCTGAATTAGGTCAGCCAGGAAGATTATTAGGGGATGATCAGTTATATAATGTAATTGTGACGGCTCATGCCTTTGTAATAATTTTTTTTCTAGTAATACCTATAATGATCGGCGGATTTGGTAATTGGCTTATTCCATTAATAATTGGTGCTCCTGATATGGCTTTTCCTCGATTGAATAATTTGAGATTCTGGCTTCTTGTTCCAGCTTTGTTTCTGTTGTTGAGATCTTCTTTAGTAGAAAGAGGTGTAGGCACTGGTTGAACAGTGTACCCTCCTTTGTCTGGGAATGTGGCTCATTCTGGAGCTTCAGTGGATTTAGCTATTTTTTCTTTGCATCTTGCTGGTGCCTCATCAATTTTAGGGGCCATTAATTTTATTTCTACTGTTGGAAATATGCGATCTCCTGGCTTAGTTGCTGAGCGTATTCCTTTATTTGTTTGGGCCGTAAGTGTAACAGCTATTTTATTAGTTGCAGCTTTGCCAGTTTTAGCTGGTGCTATTACAATATTGTTGACTGATCGCAATTTAAATACTTCATTTTTTGATCCTACNNNNNNNNNNNNNNNNNNNNNNNNNNNNNNNNNNNNNTACAACACCTAATTTCCACGATTATCACATACTTATTAATCTTACTGGGTGTAGCATTTTTTACTTTGTTAGAACGAAAAGCTCTTGGATACTTTCAAATTCGAAAAGGCCCTAATAAACTAGGAGTTATTGGCATCCCTCAGCCATTAGCAGATGCCTTAAAGCTTTTTATCAAAGAGTGGATTACCCCTACATCCTCCAACTTCATCCCTTTTATTTTAACCCCAACAATTATACTTACCCTAGCTTTAAGAATATGACAATTATTCCCCTCTTTTATACTATCAACCCAATTGGTATTAGGAATACTTCTGTTCCTGTGTATTTCTTCATTAGCCGTTTATACCACACTCATGGCAGGCTGATCATCAAACTCTAAGTATGCTTTACTTGGGGCTATTCGGGCCATAGCTCAAACAATTTCCTATGAAGTAACTATAACTCTAATTATTATTTTTTACTTATTTTTAACAATACATATGGATATTGTGAGAGTTCGCATAACAAACATACCTATTTGAACAATCACACTATTTCTACCTTTGAGAGCTATATGGCTAGCAGTTATTCTTGCAGAANCAAATCGAGCCCCCTTCGATTTTGCAGAAGGAGAATCAGAGCTAGTATCAGGATTTAACATTGAATACGGGAGAGCCGGATTTGCCTTTTTATTTATAGCAGAATATAGAAACATCCTAGTAATAAGCCTTATAACTTCGTGTCTACTAACAAGCACATTAATAATGTCCATCCCAGTAGCTATTATTTTCCTATGGGCCCGAGCCACTCTACCACGCTATNNNNNNNNNNNNNNNNNNNNNNNNNNNNNNNNNNNNNNNNNNNNNNNNNNNNNNNNNNNNNNNNNNNNNNNNNNNN
Lasmigona_subviridis_haplotype_1 NNNNNNNNNNNNNNNNNNNNNNNNNNNNNNNNNNNNAATTGGATTAGCTTTAAGGCTTTTGATTCGGGCTGAGTTAGGCCAACCAGGAAGGTTGTTAAGAGATGATCAGTTATATAATGTTATTGTTACGGCTCATGCTTTTATAATAATTTTCTTTTTGGTGATGCCTATAATAATTGGTGGATTTGGTAATTGGCTTATTCCCTTAATAATTGGCGCTCCTGATATGGCTTTTCCTCGATTAAATAATTTAAGGTTTTGGCTCCTTGTACCAGCTTTATTTTTACTATTAAGGTCTTCATTAGTGGAAAGAGGTGTAGGAACTGGGTGAACAGTGTATCCTCCTTTGTCAGGAAATGTTGCTCATTCTGGGGCTTCGGTGGATTTAGCTATTTTCTCTTTACATCTTGCTGGTGCTTCATCAATTTTAGGTGCTATTAACTTTATTTCTACTGTTGGGAATATGCGGTCTCCTGGTTTGGTTGCTGAGCGAATTCCTTTATTTGTTTGGGCTGTTACAGTGACAGCTGTAATATTGGTTGCTGCTTTGCCAGTTTTAGCTGGTGCTATTACAATGCTTCTTACTGATCGTAATTTAAATACTTCATTTTTTGACCCNNNNNNNNNNNNNNNNNNNNNNNNNNNNNNNNNNNNNNNNNNNNNNNNNNNNNNNNNNNNNNNNNNNNNNNNNNNNNNNNNNNNNNNNNNNNNNNNNNNNNNNNNNNNNNNNNNNNNNNNNNNNNNNNNNNNNNNNNNNNNNNNNNNNNNNNNNNNNNNNNNNNNNNNNNNNNNNNNNNNNNNNNNNNNNNNNNNNNNNNNNNNNNNNNNNNNNNNNNNNNNNNNNNNNNNNNNNNNNNNNNNNNNNNNNNNNNNNNNNNNNNNNNNNNNNNNNNNNNNNNNNNNNNNNNNNNNNNNNNNNNNNNNNNNNNNNNNNNNNNNNNNNNNNNNNNNNNNNNNNNNNNNNNNNNNNNNNNNNNNNNNNNNNNNNNNNNNNNNNNNNNNNNNNNNNNNNNNNNNNNNNNNNNNNNNNNNNNNNNNNNNNNNNNNNNNNNNNNNNNNNNNNNNNNNNNNNNNNNNNNNNNNNNNNNNNNNNNNNNNNNNNNNNNNNNNNNNNNNNNNNNNNNNNNNNNNNNNNNNNNNNNNNNNNNNNNNNNNNNNNNNNNNNNNNNNNNNNNNNNNNNNNNNNNNNNNNNNNNNNNNNNNNNNNNNNNNNNNNNNNNNNNNNNNNNNNNNNNNNNNNNNNNNNNNNNNNNNNNNNNNNNNNNNNNNNNNNNNNNNNNNNNNNNNNNNNNNNNNNNNNNNNNNNNNNNNNNNNNNNNNNNNNNNNNNNNNNNNNNNNNNNNNNNNNNNNNNNNNNNNNNNNNNNNNNNNNNNNNNNNNNNNNNNNNNNNNNNNNNNNNNNNNNNNNNNNNNNNNNNNNNNNNNNNNNNNNNNNNNNNNNNNNNNNNNNNNNNNNNNNNNNNNNNNNNNNNNNNNNNNNNNNNNNNNNNNNNNNNNNNNNNNNNNNNNNNNNNNNNNNNNNNNNNNNNNNNNN
Lasmigona_subviridis_isolate_H2958_HM856640 TACTTTGTATTTGTTATTTGCTTTGTGGTCGGGTTTAATTGGATTAGCTTTAAGGCTTTTGATTCGGGCTGAGTTAGGCCAACCAGGAAGGTTGTTAAGAGATGATCAGTTATATAATGTGATTGTTACGGCTCATGCTTTTATAATAATTTTCTTTTTGGTGATGCCTATAATAATTGGTGGATTTGGTAATTGGCTTATTCCCTTAATAATTGGCGCTCCTGATATGGCTTTTCCTCGATTAAATAATTTAAGGTTTTGGCTCCTTGTACCAGCTTTATTTTTACTATTAAGGTCTTCATTAGTGGAAAGAGGTGTAGGAACTGGGTGAACAGTGTATCCTCCTTTGTCAGGAAATGTTGCTCATTCTGGGGCTTCGGTGGATTTAGCTATTTTCTCTTTACATCTTGCTGGTGCTTCATCAATTTTAGGTGCTATTAACTTTATTTCTACTGTTGGGAATATGCGGTCTCCTGGTTTGGTTGCTGAGCGAATTCCTTTATTTGTTTGGGCTGTTACAGTGACAGCTGTAATATTGGTTGCTGCTTTGCCAGTTTTAGCTGGTGCTATTACAATGCTTCTTACTGATCGTAATTTAAATACTTCATTTTTTGACCCTACGGGAGGAGGTGATCCTATTTTATATATACATTTGTTTNNNNNNNNNNNNNNNNNNNNNNNNNNNNNNNNNNNNNNNNNNNNNNNNNNNNNNNNNNNNNNNNNNNNNNNNNNNNNNNNNNNNNNNNNNNNNNNNNNNNNNNNNNNNNNNNNNNNNNNNNNNNNNNNNNNNNNNNNNNNNNNNNNNNNNNNNNNNNNNNNNNNNNNNNNNNNNNNNNNNNNNNNNNNNNNNNNNNNNNNNNNNNNNNNNNNNNNNNNNNNNNNNNNNNNNNNNNNNNNNNNNNNNNNNNNNNNNNNNNNNNNNNNNNNNNNNNNNNNNNNNNNNNNNNNNNNNNNNNNNNNNNNNNNNNNNNNNNNNNNNNNNNNNNNNNNNNNNNNNNNNNNNNNNNNNNNNNNNNNNNNNNNNNNNNNNNNNNNNNNNNNNNNNNNNNNNNNNNNNNNNNNNNNNNNNNNNNNNNNNNNNNNNNNNNNNNNNNNNNNNNNNNNNNNNNNNNNNNNNNNNNNNNNNNNNNNNNNNNNNNNNNNNNNNNNNNNNNNNNNNNNNNNNNNNNNNNNNNNNNNNNNNNNNNNNNNNNNNNNNNNNNNNNNNNNNNNNNNNNNNNNNNNNNNNNNNNNNNNNNNNNNNNNNNNNNNNNNNNNNNNNNNNNNNNNNNNNNNNNNNNNNNNNNNNNNNNNNNNNNNNNNNNNNNNNNNNNNNNNNNNNNNNNNNNNNNNNNNNNNNNNNNNNNNNNNNNNNNNNNNNNNNNNNNNNNNNNNNNNNNNNNNNNNNNNNNNNNNNNNNNNNNNNNNNNNNNNNNNNNNNNNNNNNNNNNNNNNNNNNNNNNNNNNNNNNNNNNNNNNNNNNNNNNNNNNNNNNNNNNNNNNNNNNNNNNNNNNNNNNNNNNNNNNNNNNNNNNNNNNNNNNNNNNNNNNNNNN
Lasmigona_subviridis_isolate_H2961 NNNNNNNNNNNNNNNNNNNNNNNNNNNNNNNNNNNNNNNNNNNNNNNNNNNNNNNNNNNNNNNNNNNNNNNNNNNNNNNNNNNNNNNNNNNNNGTTAAGAGATGATCAGTTATATAATGTGATTGTTACGGCTCATGCTTTTATAATAATTTTCTTTTTGGTGATGCCTATAATAATTGGTGGATTTGGTAATTGGCTTATTCCCTTAATAATTGGCGCTCCTGATATGGCTTTTCCTCGATTAAATAATTTAAGGTTTTGGCTCCTTGTACCAGCTTTATTTTTACTATTAAGGTCTTCATTAGTGGAAAGAGGTGTAGGAACTGGGTGAACAGTGTATCCTCCTTTGTCAGGAAATGTTGCTCATTCTGGGGCTTCGGTGGATTTAGCTATTTTCTCTTTACATCTTGCTGGTGCTTCATCAATTTTAGGTGCTATTAACTTTATTTCTACTGTTGGGAATATGCGGTCTCCTGGTTTGGTTGCTGAGCGAATTCCTTTATTTGTTTGGGCTGTTACAGTGACAGCTGTAATATTGGTTGCTGCTTTGCCAGTTTTAGCTGGTGCTATTACAATGCTTCTTACTGATCGTAATTTAAATACTTNNNNNNNNNNNNNNNNNNNNNNNNNNNNNNNNNNNNNNNNNNNNNNNNNNNNNNNNNNNNNNNNNNNNNNNNNNNNNNNNNNNNNNNNNNNNNNNNNNNNNNNNNNNNNNNNNNNNNNNNNNNNNNNNNNNNNNNNNNNNNNNNNNNNNNNNNNCGGAAAGGCCCTAATAAATTAGGAATTATTGGTATCCCTCAACCCTTAGCAGATGCCCTAAAACTTTTTGTTAAAGAATGAGTTACTCCCTCGTCCTCTAACTTTCTCCCTTTTATTATAACCCCAACAATTATACTTATTTTGGCCTTAAGAATATGGCAACTATTCCCTTCTTTTATATCATCAACCCAACTAACATTAGGTATACTTTTATTCTTGTGTATTTCTTCACTAACTGTTTATACAACACTTATGGCAGGCTGATCATCAAACTCTAAATATGCTTTACTCGGAGCTATTCGAGCCATAGCTCAAACAATTTCTTATGAAGTAACTATAACTTTAATTATCATTTTTTACTTATTTTTAGCAATACAGATAGATATTGTAAGAATTCGCATAACAAACACATCTACCTGAGCAGTTATATTGGTTTTACCTTTAAGGGCTATATGGTTAGCAGTTATTCTTGCAGAAACAAATCGAGCCCCCTTCGATTTCGCAGAAGGGGAGTCAGAATTAGTCTCAGGATTTAATATTGAATATGGAAGAGCTGGATTCGCTTTTTTATTCATAGCAGAGTATAGAAACATCCTAATAATAAGCCTTATAACTTCGTGNNNNNNNNNNNNNNNNNNNNNNNNNNNNNNNNNNNNNNNNNNNNNNNNNNNNNNNNNNNNNNNNNNNNNNNNNNNNNNNNNNNNNNNNNNNNNNNNNNNNNNNNNNNNNNNNNNNNNNNNNNNNNNNNNNNNNNNNNNNNNNNNNNNNNNNNNNN
Lasmigona_subviridis_isolate_H2962 NNNNNNNNNNNNNNNNNNNNNNNNNNNNNNNNNNNNNNNNNNNNNNNNNNNNNNNNNNNNNNNNNNNNNNNNNNNNNNNNNNNNNNNNNNNNNGTTAAGAGATGATCAGTTATATAATGTGATTGTTACGGCTCATGCTTTTATAATAATTTTCTTTTTGGTGATGCCTATAATAATTGGTGGATTTGGTAATTGGCTTATTCCCTTAATAATTGGCGCTCCTGATATGGCTTTTCCTCGATTAAATAATTTAAGGTTTTGGCTCCTTGTACCAGCTTTATTTTTACTATTAAGGTCTTCATTAGTGGAAAGAGGTGTAGGAACTGGGTGAACAGTGTATCCTCCTTTGTCAGGAAATGTTGCTCATTCTGGGGCTTCGGTGGATTTAGCTATTTTCTCTTTACATCTTGCTGGTGCTTCATCAATTTTAGGTGCTATTAACTTTATTTCTACTGTTGGGAATATGCGGTCTCCTGGTTTGGTTGCTGAGCGAATTCCTTTATTTGTTTGGGCTGTTACAGTGACAGCTGTAATATTGGTTGCTGCTTTGCCAGTTTTAGCTGGTGCTATTACAATGCTTCTTACTGATCGTAATTTAAATACTTNNNNNNNNNNNNNNNNNNNNNNNNNNNNNNNNNNNNNNNNNNNNNNNNNNNNNNNNNNNNNNNNNNNNNNNNNNNNNNNNNNNNNNNNNNNNNNNNNNNNNNNNNNNNNNNNNNNNNNNNNNNNNNNNNNNNNNNNNNNNNNNNNNNNNNNNNNCGGAAAGGCCCTAATAAATTAGGAATTATTGGTATCCCTCAACCCTTAGCAGATGCCCTAAAACTTTTTGTTAAAGAATGAGTTACTCCCTCGTCCTCTAACTTTCTCCCTTTTATTATAACCCCAACAATTATACTTATTTTGGCCTTAAGAATATGGCAACTATTCCCTTCTTTTATATCATCAACCCAACTAACATTAGGTATACTTTTATTCTTGTGTATTTCTTCACTAACTGTTTATACAACACTTATGGCAGGCTGATCATCAAACTCTAAATATGCTTTACTCGGAGCTATTCGAGCCATAGCTCAAACAATTTCTTATGAAGTAACTATAACTTTAATTATCATTTTTTACTTATTTTTAGCAATACAGATAGATATTGTAAGAATTCGCATAACAAACACATCTACCTGAGCAGTTATATTGGTTTTACCTTTAAGGGCTATATGGTTAGCAGTTATTCTTGCAGAAACAAATCGAGCCCCCTTCGATTTCGCAGAAGGGGAGTCAGAATTAGTCTCAGGATTTAATATTGAATATGGAAGAGCTGGATTCGCTTTTTTATTCATAGCAGAGTATAGAAACATCCTAATAATAAGCCTTATAACTTCGTGNNNNNNNNNNNNNNNNNNNNNNNNNNNNNNNNNNNNNNNNNNNNNNNNNNNNNNNNNNNNNNNNNNNNNNNNNNNNNNNNNNNNNNNNNNNNNNNNNNNNNNNNNNNNNNNNNNNNNNNNNNNNNNNNNNNNNNNNNNNNNNNNNNNNNNNNNNN
Lasmigona_subviridis_isolate_H2964 NNNNNNNNNNNNNNNNNNNNNNNNNNNNNNNNNNNNNNNNNNNNNNNNNNNNNNNNNNNNNNNNNNNNNNNNNNNNNNNNNNNNNNNNNNNNNGTTAAGAGATGATCAGTTATATAATGTGATTGTTACGGCTCATGCTTTTATAATAATTTTCTTTTTGGTGATGCCTATAATAATTGGTGGATTTGGTAATTGGCTTATTCCCTTAATAATTGGCGCTCCTGATATGGCTTTTCCTCGATTAAATAATTTAAGGTTTTGGCTCCTTGTACCAGCTTTATTTTTACTATTAAGGTCTTCATTAGTGGAAAGAGGTGTAGGAACTGGGTGAACAGTGTATCCTCCTTTGTCAGGAAATGTTGCTCATTCTGGGGCTTCGGTGGATTTAGCTATTTTCTCTTTACATCTTGCTGGTGCTTCATCAATTTTAGGTGCTATTAACTTTATTTCTACTGTTGGGAATATGCGGTCTCCTGGTTTGGTTGCTGAGCGAATTCCTTTATTTGTTTGGGCTGTTACAGTGACAGCTGTAATATTGGTTGCTGCTTTGCCAGTTTTAGCTGGTGCTATTACAATGCTTCTTACTGATCGTAATTTAAATACTTNNNNNNNNNNNNNNNNNNNNNNNNNNNNNNNNNNNNNNNNNNNNNNNNNNNNNNNNNNNNNNNNNNNNNNNNNNNNNNNNNNNNNNNNNNNNNNNNNNNNNNNNNNNNNNNNNNNNNNNNNNNNNNNNNNNNNNNNNNNNNNNNNNNNNNNNNNCGGAAAGGCCCTAATAAATTAGGAATTATTGGTATCCCTCAACCCTTAGCAGATGCCCTAAAACTTTTTGTTAAAGAATGAGTTACTCCCTCGTCCTCTAACTTTCTCCCTTTTATTATAACCCCAACAATTATACTTATTTTGGCCTTAAGAATATGGCAACTATTCCCTTCTTTTATATCATCAACCCAACTAACATTAGGTATACTTTTATTCTTGTGTATTTCTTCACTAACTGTTTATACAACACTTATGGCAGGCTGATCATCAAACTCTAAATATGCTTTACTCGGAGCTATTCGAGCCATAGCTCAAACAATTTCTTATGAAGTAACTATAACTTTAATTATCATTTTTTACTTATTTTTAGCAATACAGATAGATATTGTAAGAATTCGCATAACAAACACATCTACCTGAGCAGTTATATTGGTTTTACCTTTAAGGGCTATATGGTTAGCAGTTATTCTTGCAGAAACAAATCGAGCCCCCTTCGATTTCGCAGAAGGGGAGTCAGAATTAGTCTCAGGATTTAATATTGAATATGGAAGAGCTGGATTCGCTTTTTTATTCATAGCAGAGTATAGAAACATCCTAATAATAAGCCTTATAACTTCGTGNNNNNNNNNNNNNNNNNNNNNNNNNNNNNNNNNNNNNNNNNNNNNNNNNNNNNNNNNNNNNNNNNNNNNNNNNNNNNNNNNNNNNNNNNNNNNNNNNNNNNNNNNNNNNNNNNNNNNNNNNNNNNNNNNNNNNNNNNNNNNNNNNNNNNNNNNNN
Lasmigona_etowaensis_LetoCoo003 NNNNNNNTATTTGTTATTTTCTTTGTGATCTGGTTTGATCGGGTTGGCTTTAAGGCTTTTGATTCGAGCTGAATTAGGTCAGCCAGGAAGATTATTAGGGGATGATCAGTTATATAATGTAATTGTGACGGCTCATGCCTTTGTAATAATTTTTTTTCTAGTAATACCTATAATGATCGGCGGATTTGGTAATTGGCTTATTCCATTAATAATTGGTGCTCCCGATATGGCTTTTCCTCGATTGAATAATTTGAGATTCTGGCTTCTTGTTCCAGCTTTGTTTCTGTTGTTGAGATCTTCTTTAGTAGAAAGAGGTGTAGGCACTGGTTGAACAGTGTACCCTCCTTTGTCTGGGAATGTGGCTCATTCTGGAGCTTCAGTGGATTTAGCTATTTTTTCTTTGCATCTTGCTGGTGCCTCATCAATTTTAGGGGCCATTAATTTTATTTCTACTGTTGGAAATATGCGATCTCCTGGCTTAGTTGCTGAGCGTATTCCTTTATTTGTTTGGGCCGTAAGTGTAACAGCTATTTTATTAGTTGCAGCTTTGCCAGTTTTAGCTGGTGCTATTACAATATTGTTGACTGATCGCAATTTAAATACTTCATTTTTTGATCCTACAGGGGGGGGTGACCCTATTTTANNNNNNNNNNNNNNNTACAACACCTAATTTCCACGATTATCACATACTTATTAATCTTACTGGGTGTAGCATTTTTTACTTTATTAGAACGAAAAGCTCTTGGATACTTTCAAATTCGAAAAGGCCCTAATAAACTAGGAGTTATTGGCATCCCTCAGCCATTAGCAGATGCCTTAAAGCTTTTTATCAAAGAGTGGATTACCCCCACATCCTCCAACTTCATCCCTTTTATTTTAACCCCAACAATTATACTTACCCTAGCTTTAAGAATATGACAATTATTCCCCTCTTTTATACTATCAACCCAATTGGTATTAGGAATACTTCTGTTCCTGTGTATTTCTTCATTAGCCGTTTATACCACACTCATGGCAGGCTGATCATCAAACTCTAAGTATGCTTTACTTGGGGCTATTCGGGCCATAGCTCAAACAATTTCCTATGAAGTAACTATAACTCTAATTATTATTTTTTACTTATTTTTAACAATACATATGGATATTGTGAGAGTTCGCATAACAAACATACCTATTTGAACAATCACACTATTTCTACCTTTGAGAGCTATATGGCTAGCAGTTATTCTTGCAGAAACAAATCGAGCCCCCTTCGATTTTGCAGAAGGAGAATCAGAGCTAGTATCAGGATTTAACATTGAATACGGAAGAGCCGGATTTGCCTTTTTATTTATAGCAGAATATAGAAACATCCTAGTAATAAGCCTTATAACTTCGTGTCTACTAACAAGCACATTAATAATGTCCACCCCAGTAGCTATTATTTTTCTATGGGCCCGAGCAACTCTACCACGCNNNNNNNNNNNNNNNNNNNNNNNNNNNNNNNNNNNNNNNNNNNNNNNNNNNNNNNNNNNNNNNNNNNNNNNNNNNNNNN
Lasmigona_etowaensis_LetoEto005 NNNNNNNTATTTGTTATTTTCTTTGTGATCTGGTTTGATCGGGTTGGCTTTAAGGCTTTTGATTCGAGCTGAATTAGGTCAGCCAGGAAGGTTATTAGGGGATGACCAGTTATATAATGTAATTGTGACGGCTCATGCCTTTGTAATAATTTTTTTTCTAGTAATACCTATAATGATTGGCGGATTTGGTAATTGGCTTATTCCATTAATAATTGGTGCTCCCGATATGGCTTTTCCTCGATTGAATAATTTGAGGTTCTGGCTTCTTGTTCCAGCTTTGTTTCTGTTGTTGAGATCTTCTTTAGTAGAAAGAGGTGTAGGCACTGGTTGAACAGTGTACCCTCCTTTGTCTGGGAATGTGGCTCATTCTGGAGCTTCAGTGGATTTAGCTATTTTCTCTCTGCATCTTGCTGGTGCCTCATCAATTTTAGGGGCCATTAATTTTATTTCTACTGTTGGAAATATGCGATCTCCTGGCTTAGTTGCTGAGCGTATTCCTTTATTTGTTTGGGCCGTAAGTGTAACAGCTATCTTATTAGTTGCAGCTTTGCCCGTTTTAGCTGGTGCTATTACAATATTATTGACTGATCGCAATTTAAATACTTCATTTTTTGATCCTACAGGGGGGGGTGACCCTATTTTATATATACATTTGNNNTACAACACCTAATTTCCACGATTATCACATACTTATTAATCTTACTGGGTGTAGCATTTTTTACTTTATTAGAACGAAAAGCTCTTGGATATTTTCAAATTCGAAAAGGCCCTAATAAACTAGGAATTATTGGCATCCCTCAGCCATTAGCAGATGCCTTAAAGCTTTTTATCAAAGAGTGGATTACCCCCACATCCTCCAACTTCATCCCTTTTATTTTAACCCCGACAATTATACTTACCCTAGCTTTAAGAATATGACAACTATTCCCCTCTTTTATACTATCAACTCAATTGGTATTAGGAATACTTCTGTTCCTGTGTATCTCTTCATTAGCCGTTTATACCACACTCATGGCAGGCTGATCATCAAACTCTAAGTATGCTTTACTTGGGGCTATTCGGGCCATAGCTCAAACAATTTCCTATGAAGTAACTATAACTCTAATTATTATTTTTTACTTATTTTTAACAATACATATGGATATTGTAAGAGTTCGCATAACAAACATACCTATTTGAACAATCACACTATTTCTACCCCTGAGAGCTATATGACTAGCAGTTATTCTTGCAGAAACAAATCGAGCCCCCTTCGATTTTGCAGAAGGAGAATCAGAGCTAGTGTCAGGATTTAACATTGAATACGGAAGAGCCGGATTTGCCTTTTTATTTATAGCAGAATATAGAAACATTCTAGTAATAAGCCTTATAACTTCGTGTCTACTAACAAGCACATTAATAATGTCCACCCCAGTAGCTATTATTTTTCTATGGGCCCGAGCAACTTTACCACGNNNNNNNNNNNNNNNNNNNNNNNNNNNNNNNNNNNNNNNNNNNNNNNNNNNNNNNNNNNNNNNNNNNNNNNNNNNNNNNN
Alasmidonta_varicosa_Maryland_1 NACTTTATATTTATTATTTGCTTTGTGGTCAGGCTTAATTGGGTTAGCCTTGAGGCTTTTGATTCGAGCTGAGTTAGGGCAACCAGGAAGGCTATTAGGTGATGATCAGTTGTACAATGTGATTGTCACAGCTCATGCTTTTATAATAATTTTTTTTCTAGTAATACCTATAATGATTGGGGGATTTGGTAATTGACTTATCCCTTTGATGATTGGTGCTCCTGACATGGCTTTCCCTCGATTAAATAATCTAAGGTTTTGACTTCTTGTGCCAGCTTTGTTTTTATTATTAAGGTCTTCATTGGTGGAAAGTGGTGTAGGTACTGGTTGAACAGTATATCCTCCTTTATCTGGTAATGTTGCTCATTCTGGGGCTTCTGTGGATTTAGCTATTTTTTCCTTACATCTTGCTGGTGCTTCATCAATTTTAGGTGCTATTAATTTTATTTCAACTGTTGGGAATATGCGTTCTCCTGGTTTGGTTGCTGAGCGAATTCCTTTATTTGTTTGGGCTGTTACAGTAACAGCTGTGTTATTGGTTGCTGCTTTACCAGTTTTAGCTGGTGCTATTACAATGTTGCTTACTGATCGTAATTTGAATACTTCATTTTTTGATCCTACAGGAGGGGGGGATCCTATTTTGTATATGCATTTGTTTCTCAACATCTAATCTCTACGATTATTACATATTTATTAATTTTATTGGGAGTAGCATTTTTTACTTTACTAGAACGAAAAGCTCTTGGTTATTTTCAAATTCGAAAAGGCCCTAATAAATTAGGAATTATTGGCATTCCTCAACCCCTAGCAGACGCCTTAAAACTCTTTATTAAAGAGTGAGTCACTCCTACATCTTCTAACTTTCTTCCTTTTATCATAACCCCGACAACTATACTTATCTTGGCTTTAAGAATATGACAATTATTTCCTTCTTTTTCACTATCGGCTCAGCTTACATTAGGAATGCTTCTATTCTTATGTATCTCTTCATTGGCTGTTTACACAACGCTTATAGCAGGCTGGTCATCAAACTCTAAATATGCCTTACTTGGGGCTATTCGAGCCATAGCTCAAACAATTTCTTATGAAGTAACCATAACCTTAATTATTATCTTTTATCTATTTTTGACAATACAAATAGATATTGTAAGAATTCGAATAACAAACATATCTGCTTGGGCAGTCATACTTTTCTTACCGCTAAGAGCCATATGATTAGCAGTCATCCTTGCAGAGACAAATCGAGCCCCCTTTGATTTTGCAGAAGGAGAATCAGAGTTAGTTTCAGGATTCAACATTGAATATGGAAGAGCTGGATTTGCCTTTCTATTTATAGCGGAGTACAGAAATATTTTAATAATAAGTCTTATAACCTCATGCTTATTAACAAGCACACTAATAATATCCATCCCAGTAGCTATTATCTTCTTATGGGCCCGAGCAACCTTACCACGTTATCGATATGACCTTCTAATAGCAATAGCCTGAAAATCATTCCTTCCTTTAAGGCTAGCTATTTTAATAGCCCTAAGAC
Alasmidonta_varicosa_Mulberry_1 TACTTTATATTTATTATTTGCTTTGTGGTCAGGCTTAATTGGGTTAGCCTTGAGGCTTTTGATTCGAGCTGAGTTAGGGCAACCAGGAAGGCTATTAGGCGATGATCAGTTGTACAATGTGATTGTCACAGCTCATGCTTTTATAATAATTTTTTTTCTAGTAATACCTATAATGATTGGGGGATTTGGTAATTGACTTATCCCTTTGATGATTGGTGCTCCTGACATGGCTTTCCCTCGATTAAATAATCTAAGGTTTTGACTTCTTGTGCCAGCTTTGTTTTTATTATTAAGGTCTTCATTGGTGGAAAGTGGTGTAGGTACTGGTTGGACAGTATATCCTCCTTTATCTGGTAATGTTGCTCATTCTGGGGCTTCTGTGGATTTAGCTATTTTTTCCTTACATCTTGCTGGTGCTTCATCAATTTTAGGTGCTATTAATTTTATTTCAACTGTTGGGAATATGCGTTCTCCTGGTTTGGTTGCTGAGCGAATTCCTTTATTTGTTTGGGCTGTTACAGTAACAGCTGTGTTATTGGTTGCTGCTTTACCAGTTTTAGCTGGTGCTATTACAATGTTGCTTACTGATCGTAATTTGAATACTTCATTTTTTGATCCTACAGGAGGGGGGGATCCTATTTTGTATATGCATTTGTTTCTCAACATCTAATCTCTACGATTATTACATATTTATTAATTTTATTGGGAGTAGCATTTTTTACTTTACTAGAACGAAAAGCTCTCGGTTATTTTCAAATTCGAAAAGGCCCTAATAAATTAGGAATTATTGGCATTCCTCAACCCCTAGCAGACGCCTTAAAACTCTTTATTAAAGAGTGAGTCACTCCTACATCTTCTAACTTTCTTCCTTTTATCATAACCCCGACAACTATACTTATCTTGGCTTTAAGAATATGACAATTATTTCCTTCTTTTTCACTATCGGCTCAGCTTACATTAGGAATGCTTCTATTCTTATGTATTTCTTCATTGGCTGTTTACACAACGCTTATAGCAGGCTGGTCATCAAACTCTAAATATGCCTTACTTGGAGCTATTCGAGCCATAGCTCAAACAATTTCTTATGAAGTAACCATAACCTTAATTATTATCTTTTATCTATTTTTGACAATGCAAATAGATATTGTAAGAATTCGAATAACAAACATATCTGCTTGAGCAGTCATACTTTTCTTACCGCTAAGAGCCATATGATTAGCAGTCATCCTTGCAGAGACAAATCGAGCCCCCTTTGATTTTGCAGAAGGAGAATCAGAGTTAGTTTCAGGATTCAACATTGAATATGGAAGAGCTGGATTTGCCTTTCTATTTATAGCGGAGTACAGAAATATTTTAATAATAAGTCTTATAACCTCATGCTTATTAACAAGCACACTAATAATATCCATCCCAGTAGCTATTATCTTCTTATGGGCCCGAGCAACCTTACCACGTTATCGATATGACCTTCTAATAGCAATAGCCTGAAAATCATTCCTTCCTTTAAGGCTAGCTATTTTAATAGCCCTAAGAN
Alasmidonta_varicosa_Mulberry_2 TACTTTATATTTATTATTTGCTTTGTGGTCAGGCTTAATTGGGTTAGCCTTGAGGCTTTTGATTCGAGCTGAGTTAGGGCAACCAGGAAGGCTATTAGGCGATGATCAGTTGTACAATGTGATTGTCACAGCTCATGCTTTTATAATAATTTTTTTTCTAGTAATACCTATAATGATTGGGGGATTTGGTAATTGACTTATCCCTTTGATGATTGGTGCTCCTGACATGGCTTTCCCTCGATTAAATAATCTAAGGTTTTGACTTCTTGTGCCAGCTTTGTTTTTATTATTAAGGTCTTCATTGGTGGAAAGTGGTGTAGGTACTGGTTGAACAGTATATCCTCCTTTATCTGGTAATGTTGCTCATTCTGGGGCTTCTGTGGATTTAGCTATTTTTTCCTTACATCTTGCTGGTGCTTCATCAATTTTAGGTGCTATTAATTTTATTTCAACTGTTGGGAATATGCGTTCTCCTGGTTTGGTTGCTGAGCGAATTCCTTTATTTGTTTGGGCTGTTACAGTAACAGCTGTGTTATTGGTTGCTGCTTTACCAGTTTTAGCTGGTGCTATTACAATGTTGCTTACTGATCGTAATTTGAATACTTCATTTTTTGATCCTACAGGAGGGGGGGATCCTATTTTGTATATGCATTTGTTTCTCAACATCTAATCTCTACGATTATTACATATTTATTAATTTTATTGGGAGTAGCATTTTTTACTTTACTAGAACGAAAAGCTCTTGGTTATTTTCAAATTCGAAAAGGCCCTAATAAATTAGGAATTATTGGCATTCCTCAACCCCTAGCAGACGCCTTAAAACTCTTTATTAAAGAGTGAGTCACTCCTACATCTTCTAACTTTCTTCCTTTTATCATAACCCCGACAACTATACTTATCTTGGCTTTAAGAATATGACAATTATTTCCTTCTTTTTCACTATCGGCTCAGCTTACATTAGGAATGCTTCTATTCTTATGTATTTCTTCATTGGCTGTTTACACAACGCTTATAGCAGGCTGGTCATCAAACTCTAAATATGCCTTACTTGGAGCTATTCGAGCCATAGCTCAAACAATTTCTTATGAAGTAACCATAACCTTAATTATTATCTTTTATCTATTTTTGACAATGCAAATAGATATTGTAAGAATTCGAATAACAAACATATCTGCTTGAGCAGTCATACTTTTCTTACCGCTAAGAGCCATATGATTAGCAGTCATCCTTGCAGAGACAAATCGAGCCCCCTTTGATTTTGCAGAAGGAGAATCAGAGTTAGTTTCAGGATTCAACATTGAATATGGAAGAGCTGGATTTGCCTTTCTATTTATAGCGGAGTACAGAAATATTTTAATAATAAGTCTTATAACCTCATGCTTATTAACAAGCACACTAATAATATCCATCCCAGTAGCTATTATCTTCTTATGGGCCCGAGCAACCTTACCACGTTATCGATATGACCTTCTAATAGCAATAGCCTGAAAATCATTCCTTCCTTTAAGGCTAGCTATTTTAATAGCCCTAAGAC
Alasmidonta_varicosa_Mulberry_3 TACTTTATATTTATTATTTGCTTTGTGGTCAGGCTTAATTGGGTTAGCCTTGAGGCTTTTGATTCGAGCTGAGTTAGGGCAACCAGGAAGGCTATTAGGCGATGATCAGTTGTACAATGTGATTGTCACAGCTCATGCTTTTATAATAATTTTTTTTCTAGTAATACCTATAATGATTGGGGGATTTGGTAATTGACTTATTCCTTTGATGATTGGTGCTCCTGACATGGCTTTCCCTCGATTAAATAATCTAAGGTTTTGACTTCTTGTGCCAGCTTTGTTTTTATTATTAAGGTCTTCATTGGTGGAAAGTGGTGTAGGTACTGGTTGAACAGTATATCCTCCTTTATCTGGTAATGTTGCTCATTCTGGGGCTTCTGTGGATTTAGCTATTTTTTCCTTACATCTTGCTGGTGCTTCATCAATTTTAGGTGCTATTAATTTTATTTCAACTGTTGGGAATATGCGTTCTCCTGGTTTGGTTGCTGAGCGAATTCCTTTATTTGTTTGGGCTGTTACAGTAACAGCTGTGTTATTGGTTGCTGCTTTACCAGTTTTAGCTGGTGCTATTACAATGTTGCTTACTGATCGTAATTTGAATACTTCATTTTTTGATCCTACAGGAGGGGGGGATCCCATTTTGTATATGCATTTGTTTCTCAACATCTAATCTCTACGATTATTACATATTTATTAATTTTATTGGGAGTAGCATTTTTTACTTTACTAGAACGAAAAGCTCTTGGTTATTTTCAAATTCGAAAAGGCCCTAATAAATTAGGAATTATTGGCATTCCTCAACCCCTAGCAGACGCCTTAAAACTCTTTATTAAAGAGTGAGTCACTCCTACATCTTCTAACTTTCTTCCTTTTATCATAACCCCGACAACTATACTTATTTTGGCTTTAAGAATATGACAATTATTTCCTTCTTTTTCACTATCGGCTCAGCTTACATTAGGAATGCTTCTATTCTTATGTATTTCTTCATTGGCTGTTTACACAACGCTTATAGCAGGCTGGTCATCAAACTCTAAATATGCCTTACTTGGAGCTATTCGAGCCATAGCTCAAACAATTTCTTATGAAGTAACCATAACCTTAATTATTATCTTTTATCTATTTTTGACAATGCAAATAGATATTGTAAGAATTCGAATAACAAACATATCTGCTTGGGCAGTCATACTTTTCTTACCGCTAAGAGCCATATGATTAGCAGTTATCCTTGCAGAGACAAATCGAGCCCCCTTTGATTTTGCAGAGGGAGAATCAGAGTTAGTTTCAGGATTCAACATTGAATATGGAAGAGCTGGATTTGCCTTTCTATTTATAGCGGAGTACAGAAATATTTTAATAATAAGTCTTATAACCTCATGCTTATTAACAAGCACACTAATAATATCCATCCCAGTAGCTATTATCTTCTTATGGGCCCGAGCAACCTTACCACGTTATCGATATGACCTTCTAATAGCAATAGCCTGAAAATCATTCCTTCCTTTAAGACTAGCTATTTTAATAGCCCTAAGAC
Alasmidonta_varicosa_Mulberry_4 TACTTTATATTTATTATTTGCTTTGTGGTCAGGCTTAATTGGGTTAGCCTTGAGGCTTTTGATTCGAGCTGAGTTAGGGCAACCAGGAAGGCTATTAGGCGATGATCAGTTGTACAATGTGATTGTCACAGCTCATGCTTTTATAATAATTTTTTTTCTAGTAATACCTATAATGATTGGGGGATTTGGTAATTGACTTATCCCTTTGATGATTGGTGCTCCTGACATGGCTTTCCCTCGATTAAATAATCTAAGGTTTTGACTTCTTGTGCCAGCTTTGTTTTTATTATTAAGGTCTTCATTAGTGGAAAGTGGTGTAGGTACTGGTTGGACAGTATATCCTCCTTTATCTGGTAATGTTGCTCATTCTGGGGCTTCTGTGGATTTAGCTATTTTTTCCTTACATCTTGCTGGTGCTTCATCAATTTTAGGTGCTATTAATTTTATTTCAACTGTTGGGAATATGCGTTCTCCTGGTTTGGTTGCTGAGCGAATTCCTTTATTTGTTTGGGCTGTTACAGTAACAGCTGTGTTATTGGTTGCTGCTTTACCAGTTTTAGCTGGTGCTATTACAATGTTGCTTACTGATCGTAATTTGAATACTTCATTTTTTGATCCTACAGGAGGGGGGGATCCTATTTTGTATATGCATTTGTTTCTCAACATCTAATCTCTACGATTATTACATATTTATTAATTTTATTGGGAGTAGCATTTTTTACTTTACTAGAACGAAAAGCTCTCGGTTATTTTCAAATTCGAAAAGGCCCTAATAAATTAGGAATTATTGGCATTCCTCAACCCCTAGCAGACGCCTTAAAACTCTTTATTAAAGAGTGAGTCACTCCTACATCTTCTAACTTTCTTCCTTTTATCATAACCCCGACAACTATACTTATCTTGGCTTTAAGAATATGACAATTATTTCCTTCTTTTTCACTATCGGCTCAGCTTACATTAGGAATGCTTCTATTCTTATGTATTTCTTCATTGGCTGTTTACACAACGCTTATAGCAGGCTGGTCATCAAACTCTAAATATGCCTTACTTGGAGCTATTCGAGCCATAGCTCAAACAATTTCTTATGAAGTAACCATAACCTTAATTATTATCTTTTATCTATTTTTGACAATGCAAATAGATATTGTAAGAATTCGAATAACAAACATATCTGCTTGAGCAGTCATACTTTTCTTACCGCTAAGAGCCATATGATTAGCAGTCATCCTTGCAGAGACAAATCGAGCCCCCTTTGACTTTGCAGAAGGAGAATCAGAGTTAGTTTCAGGATTCAACATTGAATATGGAAGAGCTGGATTTGCCTTTCTATTTATAGCGGAGTACAGAAATATTTTAATAATAAGTCTTATAACCTCATGCTTATTAACAAGCACACTAATAATATCCATCCCAGTAGCTATTATCTTCTTATGGGCCCGAGCAACCTTACCACGTTATCGATATGACCTTCTAATAGCAATAGCCTGAAAATCATTCCTTCCTTTAAGGCTAGCTATTTTAATAGCCCTAAGAC
Alasmidonta_varicosa_Mulberry_5 TACTTTATATTTATTATTTGCTTTGTGGTCAGGCTTAATTGGGTTAGCCTTGAGGCTTTTGATTCGAGCTGAGTTAGGGCAACCAGGAAGGCTATTAGGCGATGATCAGTTGTACAATGTGATTGTCACAGCTCATGCTTTTATAATAATTTTTTTTCTAGTAATACCTATAATGATTGGGGGATTTGGTAATTGACTTATTCCTTTGATGATTGGTGCTCCTGACATGGCTTTCCCTCGATTAAATAATCTAAGGTTTTGACTTCTTGTGCCAGCTTTGTTTTTATTATTAAGGTCTTCATTGGTGGAAAGTGGTGTAGGTACTGGTTGAACAGTATATCCTCCTTTATCTGGTAATGTTGCTCATTCTGGGGCTTCTGTGGATTTAGCTATTTTTTCCTTACATCTTGCTGGTGCTTCATCAATTTTAGGTGCTATTAATTTTATTTCAACTGTTGGGAATATGCGTTCTCCTGGTTTGGTTGCTGAGCGAATTCCTTTATTTGTTTGGGCTGTTACAGTAACAGCTGTGTTATTGGTTGCTGCTTTACCAGTTTTAGCTGGTGCTATTACAATGTTGCTTACTGATCGTAATTTGAATACTTCATTTTTTGATCCTACAGGAGGGGGGGATCCTATTTTGTATATGCATTTGTTTCTCAACATCTAATCTCTACGATTATTACATATTTATTAATTTTATTGGGAGTAGCATTTTTTACTTTACTAGAACGAAAAGCTCTTGGTTATTTTCAAATTCGAAAAGGCCCTAATAAATTAGGAATTATTGGCATTCCTCAACCCCTAGCAGACGCCTTAAAACTCTTTATTAAAGAGTGAGTCACTCCTACATCTTCTAACTTTCTTCCTTTTATCATAACCCCGACAACTATACTTATTTTGGCTTTAAGAATATGACAATTATTTCCTTCTTTTTCACTATCGGCTCAGCTTACATTAGGAATGCTTCTATTCTTATGTATTTCTTCATTGGCTGTTTACACAACGCTTATAGCAGGCTGGTCATCAAACTCTAAATATGCCTTACTTGGAGCTATTCGAGCCATAGCTCAAACAATTTCTTATGAAGTAACCATAACCTTAATTATTATCTTTTATCTATTTTTGACAATGCAAATAGATATTGTAAGAATTCGAATAACAAACATATCTGCTTGGGCAGTCATACTTTTCTTACCGCTAAGAGCCATATGATTAGCAGTCATCCTTGCAGAGACAAATCGAGCCCCCTTTGATTTTGCAGAAGGAGAATCAGAGTTAGTTTCAGGATTCAACATTGAATATGGAAGAGCTGGATTTGCCTTTCTATTTATAGCGGAGTACAGAAATATTTTAATAATAAGTCTTATAACCTCATGCTTATTAACAAGCACACTAATAATATCCATCCCAGTAGCTATTATCTTCTTATGGGCCCGAGCAACCTTACCACGTTATCGATATGACCTTCTAATAGCAATAGCCTGAAAATCATTCCTTCCTTTAAGACTAGCTATTTTAATAGCCCTAAGAC
Pyganodon_grandis_PgraCha042 NNNNNNNTATTTGTTATTGGCATTATGGTCTGGTCTTATCGGGTTGGCTTTAAGGCTTTTGATCCGAGCTGAGTTAGGCCAACCAGGAAGGTTACTCGGGGATGATCAGTTGTATAATGTAATTGTTACAGCTCATGCATTTATAATAATTTTTTTTCTAGTAATACCTATGATAATCGGGGGATTTGGTAATTGGCTTATTCCTTTAATAATTGGTGCTCCTGATATAGCTTTTCCTCGGCTGAATAATTTAAGGTTTTGACTTCTTGTCCCAGCTTTGTTTCTGTTGTTGAGATCTTCGTTGGTCGAAAGGGGTGTTGGTACTGGCTGGACAGTGTATCCTCCTTTGTCTGGGAATATTGCTCATTCTGGGGCTTCGGTAGATTTGGCTATTTTTTCTTTACACCTTGCTGGAGCTTCATCAATTTTGGGCGCTATTAATTTTATTTCCACTGCTGGGAATATACGTTCTCCTGGTTTGGTTGCTGAGCGAATTCCATTATTTGTTTGGGCTGTTACAGTGACAGCTGTATTACTAGTAGCTGCTTTACCAGTTTTGGCTGGTGCGATTACAATGTTGCTTACTGATCGTAATTTGAATACTTCATTTTTTGACCCTACAGGGGGNNNNNNNNNNNNNNNNNNNNNNNNNNNNNNNCCCAACATCTAATCTCTACTTTTATTACATACTTATTAATCTTACTAGGTGTAGCATTCTTCACCCTACTGGAACGTAAAGCTCTCGGGTACTTTCAAATTCGAAAAGGCCCTAACAAATTGGGTGTTATTGGTATTCCTCAACCCTTAGCAGATGCTCTAAAACTCTTCGTTAAAGAATGAATTACCCCCACATCTTCTAATTTTTCCCCTTTTACCCTAACCCCAACAATTATACTTATCTTAGCTTTAAGAATATGACAATTATTCCCTTCTTTTATACTATCAACACAGCTTACACTAGGCATACTTTTATTCTTATGCATCTCCTCATTAGCTGTTTACACAACACTTATAGCAGGCTGATCGTCAAACTCTAAGTATGCTTTACTTGGAGCTATTCGAGCTATAGCCCAAACAATCTCTTATGAAGTCACTATAACCTTAATTATTATCTTTTACCTTTTTTTAACAATACAAATAGATATTGTAAGAATCCGCGTAATAAACACATCTGTTTGAGCAATCATCCTATTTTTACCCTTAAGAATTATGTGATTAGCAGTTATTCTTGCAGAGACAAACCGAGCCCCTTTCGACTTTGCAGAAGGAGAGTCGGAATTAGTCTCAGGATTTAATATTGAATACGGAGGAGCTGGGTTCGCTTTTTTATTCATAGCAGAATACAGAAATATTTTAATAATAAGTCTTATTACCTCATCTCTGTTAACAAGTACACTAATAATATCTGTTCCAATTGCTATAATCTTTCTGTGAGCACGAGCAACATTACCACGCNNNNNNNNNNNNNNNNNNNNNNNNNNNNNNNNNNNNNNNNNNNNNNNNNNNNNNNNNNNNNNNNNNNNNNNNNNNNNNN
Pyganodon_grandis_PgraEsc043 NNNNNNNTATTTGTTACTGGCATTATGGTCTGGTCTTATTGGGTTGGCTTTGAGGCTTTTGATCCGGGCCGAGTTAGGCCAACCAGGGAGATTGCTCGGAGATGATCAGCTATATAACGTAATTGTTACGGCTCATGCGTTTATAATAATTTTTTTTCTGGTAATACCTATGATAATTGGAGGGTTTGGTAACTGACTTATTCCTTTAATAGTTGGTGCTCCTGATATGGCTTTTCCTCGGTTGAATAATCTTAGATTCTGGCTTCTTGTTCCAGCTTTGTTTTTGTTGTTGAGATCTTCGTTAGTTGAGAGAGGTGTTGGTACTGGTTGAACAGTGTATCCTCCTTTGTCTGGAAATATTGCTCATTCTGGGGCTTCGGTAGATTTGGCTATTTTTTCTTTACATCTTGCTGGTGCTTCATCAATTTTAGGTGCTATTAACTTCATTTCGACTGCTGGAAATATACGTTCTCCGGGTTTAGTTGCTGAGCGAATTCCGTTATTTGTTTGGGCTGTTACAGTAACAGCTGTGTTATTGGTAGCTGCTTTGCCAGTTTTGGCCGGTGCCATCACAATGTTGCTTACTGATCGTAATTTAAATACTTCATTTTTCGACCCTNNNNNNNNNNNNNNNNNNNNNNNNNNNNNNNNNNNNNNNCCCAACATCTAATCTCTACTTTTGTTACATATTTATTAATTTTACTAGGTGTAGCATTCTTTACCCTACTAGAACGTAAAGCCCTTGGATACTTCCAAATTCGAAAAGGCCCTAATAAACTAGGTGTTATTGGTATCCCTCAACCCCTAGCAGATGCCCTAAAACTCTTCGTTAAGGAATGAATTACTCCCACATCCTCTAACTTCTCCCCCTTTACCCTAACTCCGACAATTATACTTATCCTAGCTTTAAGAATATGGCAATTATTCCCTTCTTTTGCATTATCAACACAGCTTACACTAGGCATTCTTTTATTCCTATGCATCTCCTCATTAGCTGTTTATACAACACTTATAGCAGGCTGATCGTCAAACTCTAAGTACGCTTTACTTGGAGCTATTCGAGCTATAGCTCAAACAATTTCCTATGAAGTCACTATAACCTTAATTATTATTTTTTATCTTTTTTTAACAATGCAGATAGACATTGTAAGAATTCGCAGGATAAACACATCTGTTTGAGCAGCCACACTATTTCTACCCTTAAGAGTTATATGGCTAGCAGTTATTCTTGCAGAGACAAATCGAGCCCCCTTTGATTTTGCAGAAGGAGAATCAGAATTAGTCTCAGGATTTAATATTGAATACGGAGGAGCTGGATTTGCCTTTTTGTTTATAGCAGAATACAGAAACATTTTAATAATAAGGCTCATAACCTCATCCTTGTTAAGAAGTACACTAATAATATCTATCCCGATTGCCATAACCTTCCTTTGGGTACGAGCAACATTACCACGCNNNNNNNNNNNNNNNNNNNNNNNNNNNNNNNNNNNNNNNNNNNNNNNNNNNNNNNNNNNNNNNNNNNNNNNNNNNNNNN
Pseudanodonta_complanata_isolate_BIV0186_MN594535 TACTTTATATTTATTATTGGCTTTATGGTCTGGTTTAATTGGGTTGGCTTTAAGTCTTTTAATTCGGGCTGAGTTAGGCCAACCAGGAAGATTATTGGGGGATGATCAATTGTATAATGTGATCGTTACGGCTCATGCTTTCATGATAATTTTTTTTCTAGTAATGCCAATAATAATTGGTGGATTTGGTAATTGGCTTATTCCGTTAATAATTGGTGCTCCTGATATAGCTTTTCCTCGCTTGAATAATTTAAGGTTTTGGTTGCTTGTACCAGCTTTATTTTTGTTATTAAGGTCGTCATTAGTAGAGAGAGGTGTTGGCACTGGTTGAACAGTGTATCCCCCTTTATCTGGGAATGTTGCTCATTCTGGGGCTTCTGTGGATTTGGCTATTTTTTCTTTGCATCTTGCTGGTGCTTCGTCAATTTTAGGTGCTATTAATTTTATTTCTACTGTTGGAAATATGCGATCTCCAGGTTTAGTCGCTGAGCGAATTCCTTTGTTTGTTTGGGCTGTTACAGTCACAGCTGTGTTATTAGTTGCTGCTTTGCCGGTTTTAGCTGGTGCTATTACAATATTGCTTACTGATCGTAATTTAAATACTTCGTTTTTTGATCCTACAGGGGGAGGGGATCCTATTTTATATATACATTTGTTTCCCAACACCTAATTCCCACCCTTACCACATACTTATTAATTTTACTAGGTGTAGCATTCTTTACCCTGTTAGAACGAAAAGCCCTCGGGTATTTCCAAATTCGAAAGGGCCCTAATAAGCTAGGAATCATTGGAATTCCTCAACCACTAGCAGATGCCCTAAAGCTCTTTGTTAAAGAATGAATCACTCCCACAGCCTCCAACTACTTTCCCTTTATCCTAACCCCAACAATCATACTTATCTTGGCCCTAAGAATATGACAACTATTTCCCTCTTTTATATCATCCTCCCAACTTACATTAGGAATTCTCTTATTTTTATGTATCTCTTCACTAGCTGTCTATACAACACTCATAGCAGGTTGATCATCAAACTCTAAATATGCTCTACTCGGAGCTATCCGAGCCATGGCTCAAACAATCTCTTATGAAGTCACTATAACTTTAATCATTATTTTTTACCTTTTTTTAGTAATAAAAATAGACATTGTAAATATCCGTATTACAAACATATCTACTTGAGCAATTGCACTATTTCTACCATTAAGAGTCATATGACTAGCAGTTATTCTAGCAGAAACAAATCGAGCTCCCTTTGACTTTGCAGAAGGAGAATCAGAACTAGTCTCAGGATTCAACATCGAATATGGAGGAGCTGGATTTGCCTTTTTATTTATAGCAGAATACAGAAATATTCTTCTAATAAGCCTAATAACTTCGTGCCTTTTAACAAGAACGCTAATTATGTCCATCCCAGTTGCTATCATCTTTCTCTGAGCCCGAGCAACCTTACCCCGTTACCGCTATGATCTCCTAATGGCTATAGCCTGAAAATCATTTCTACCTCTAAGACTATCTGTCTTAATAGCCTTAACAC
Pseudodontoideus_connasaugaensis_clone_1 NNNNNNNTACTTGTTGTTGGCTTTGTGATCTGGTTTAATTGGATTAGCATTGAGACTTTTGATTCGGGCTGAGTTAGGTCAACCAGGAAGATTGCTGGGGGATGATCAGTTGTATAATGTTATTGTTACGGCTCATGCTTTTATAATAATTTTTTTTTTGGTAATACCTATAATAATTGGTGGTTTTGGCAATTGACTGATTCCTTTGATGATTGGTGCCCCTGATATAGCTTTTCCTCGATTAAATAATTTAAGATTTTGGCTTCTTGTGCCGGCCTTGTTTTTGTTATTAAGATCTTCATTGGTGGAAAGGGGTGTTGGTACGGGTTGAACAGTATATCCTCCTTTATCAGGGAGCGTTGCTCATTCTGGGGCTTCAGTGGATTTGGCTATTTTCTCTTTACATCTTGCTGGTGCTTCGTCGATTTTAGGTGCTGTTAATTTTATTTCTACTGTTGGTAATATGCGGTCTCCGGGTTTGGTTGCCGAGCGAATTCCTTTATTTGTTTGAGCTGTTACGGTAACAGCTATTTTATTGGTTGCTGCCTTGCCAGTTTTAGCCGGTGCTATTACTATGTTACTTACTGATCGTAATTTAAATACTTCATTTTTCGATCCTATTGGAGGGGGTGATCCTATTTTGTATATGCACTTGNNNTCCAACACTTAATTACCACTTTTATCACGTATTTATTAATTTTATTGGCTGTGGCATTTTTTACTTTGTTAGAACGAAAAGCTCTTGGATACTTTCAAATTCGAAAAGGCCCTAATAAGCTAGGAATTATTGGTATTCCTCAACCTTTAGCAGACGCTCTAAAACTTTTTGTAAAAGAATATACTACCCCTACATCTTCCAATTTACTCCCTTTTATCATAACCCCAACAATCATACTTATCTTAGCTTTAAGAATATGACAACTCTTCCCTTCTTTCATAGTATCAAACCATTTAACATTAGGTATACTCCTGTTTCTATGTATTTCTTCATTGACAGTTTATACAACTCTTATAGCAGGTTGGTCATCAAACTCTAAATACGCACTACTTGGAGCCATTCGAGCTATAGCTCAAACAATTTCTTATGAAGTAACTATAACCTTAATAATTATTTTTTACCTTTTTTTAACTATACAGATAGACATCGTAAGTATTCGCATGATAAACACACCAATCTGAACAATCACTTTATTCCTTCCTTTAAGGGTTATATGATTAACAGTCATTTTAGCAGAAACAAACCGAGCCCCATTCGACTTTGCAGAGGGAGAGTCAGAATTAGTCTCAGGATTTAATGTTGAGTACGGAAGCGCTGGATTTGCCTTTTTGTTTATAGCAGAATATAGAAATATTCTAATAATAAGCCTTATAACCTCATGCCTATTAACAAACACACTAATGATATCAATTCCAGTAGCAATTATATTTTTATGGGCCCGAGCAACCCTACCACGCNNNNNNNNNNNNNNNNNNNNNNNNNNNNNNNNNNNNNNNNNNNNNNNNNNNNNNNNNNNNNNNNNNNNNNNNNNNNNNN
Pseudodontoideus_connasaugaensis_clone_2 NNNNNNNTACTTGTTGTTGGCTTTGTGATCTGGTTTAATTGGATTAGCATTGAGACTTTTGATTCGGGCTGAGTTAGGTCAACCAGGAAGATTGCTGGGGGATGATCAGTTGTATAATGTTATTGTTACGGCTCATGCTTTTATAATAATTTTTTTTTTGGTAATACCTATAATAATTGGTGGTTTTGGCAATTGACTGATTCCTTTGATGATTGGTGCCCCTGATATAGCTTTTCCTCGATTAAATAATTTAAGATTTTGGCTTCTTGTGCCGGCCTTGTTTTTGTTATTAAGATCTTCATTGGTGGAAAGGGGTGTTGGTACGGGTTGAACAGTATATCCTCCTTTATCAGGGAGCGTTGCTCATTCTGGGGCTTCAGTGGATTTGGCTATTTTCTCTTTACATCTTGCTGGTGCTTCGTCGATTTTAGGTGCTGTTAATTTTATTTCTACTGTTGGTAATATGCGGTCTCCGGGTTTGGTTGCCGAGCGAATTCCTTTATTTGTTTGAGCTGTTACGGTAACAGCTATTTTATTGGTTGCTGCCTTGCCAGTTTTAGCCGGTGCTATTACTATGTTACTTACTGATCGTAATTTAAATACTTCATTTTTCGATCCTATTGGAGGGGGTGATCCTATTTTGTATATGCACTTGNNNTCCAACACTTAATTACCACTTTTATCACGTATTTATTAATTTTATTGGCTGTGGCATTTTTTACTTTGTTAGAACGAAAAGCTCTTGGATACTTTCAAATTCGAAAAGGCCCTAATAAGCTAGGAATTATTGGTATTCCTCAACCTTTAGCAGACGCTCTAAAACTTTTTGTAAAAGAATATACTACCCCTACATCTTCCAATTTACTCCCTTTTATCATAACCCCAACAATCATACTTATCTTAGCTTTAAGAATATGACAACTCTTCCCTTCTTTCATAATATCAAACCATTTAACATTAGGTATACTCCTGTTTCTATGTATTTCTTCATTGACAGTTTATACAACTCTTATAGCAGGTTGGTCATCAAACTCTAAATACGCACTACTTGGAGCCATTCGAGCTATAGCTCAAACAATTTCTTATGAAGTAACTATAACCTTAATAATTATTTTTTACCTTTTTTTAACTATACAGATAGACATCGTAAGTATTCGCATGATAAACACACCAATCTGAACAATCACTTTATTCCTTCCTTTAAGGGTTATATGATTAACAGTCATTTTAGCAGAAACAAACCGAGCCCCATTCGACTTTGCAGAGGGAGAGTCAGAATTAGTCTCAGGATTTAATGTTGAGTACGGAAGCGCTGGATTTGCCTTTTTGTTTATAGCAGAATATAGAAATATTCTAATAATAAGCCTTATAACCTCATGCCTATTAACAAACACACTAATGATATCAATTCCAGTAGCAATTATATTTTTATGGGCCCGAGCAACCCTACCACGCNNNNNNNNNNNNNNNNNNNNNNNNNNNNNNNNNNNNNNNNNNNNNNNNNNNNNNNNNNNNNNNNNNNNNNNNNNNNNNN
Pseudodontoideus_connasaugaensis_clone_3 NNNNNNNNNNNNNNNNNNNNNNNNNNNNNCTGGTTTAATTGGATTAGCATTGAGACTTTTGATTCGGGCTGAGTTAGGTCAACCAGGAAGATTGCTGGGGGATGATCAGTTGTATAATGTTATTGTTACGGCTCATGCTTTTATAATAATTTTTTTTTTGGTAATACCTATAATAATTGGTGGTTTTGGCAATTGACTGATTCCTTTGATGATTGGTGCCCCTGATATAGCTTTTCCTCGATTAAATAATTTAAGATTTTGGCTTCTTGTGCCGGCCTTGTTTTTGTTATTAAGATCTTCATTGGTGGAAAGGGGTGTTGGTACGGGTTGAACAGTATATCCTCCTTTATCAGGGAGCGTTGCTCATTCTGGGGCTTCAGTGGATTTGGCTATTTTCTCTTTACATCTTGCTGGTGCTTCGTCGATTTTAGGTGCTGTTAATTTTATTTCTACTGTTGGTAATATGCGGTCTCCGGGTTTGGTTGCCGAGCGAATTCCTTTATTTGTTTGAGCTGTTACGGTAACAGCTATTTTATTGGTTGCTGCCTTGCCAGTTTTAGCCGGTGCTATTACTATGTTACTTACTGATCGTAATTTAAATACTTCATTTTTCGATCCTATTGGAGGGGGTGATCCTATTTTGTATATGCACTTGNNNTCCAACACTTAATTACCACTTTTATCACGTATTTATTAATTTTATTGGCTGTGGCATTTTTTACTTTGTTAGAACGAAAAGCTCTTGGATACTTTCAAATTCGAAAAGGCCCTAATAAGCTAGGAATTATTGGTATTCCTCAACCTTTAGCAGACGCTCTAAAACTTTTTGTAAAAGAATATACTACCCCTACATCTTCCAATTTACTCCCTTTTATCATAACCCCAACAATCATACTTATCTTAGCTTTAAGAATATGACAACTCTTCCCTTCTTTCATAGTATCAAACCATTTAACATTAGGTATACTCCTGTTTCTATGTATTTCTTCATTGACAGTTTATACAACTCTTATAGCAGGTTGGTCATCAAACTCTAAATACGCACTACTTGGAGCCATTCGAGCTATAGCTCAAACAATTTCTTATGAAGTAACTATAACCTTAATAATTATTTTTTACCTTTTTTTAACTATACAGATAGACATCGTAAGTATTCGCATGATAAACACACCAATCTGAACAATCACTTTATTCCTTCCTTTAAGGGTTATATGATTAACAGTCATTTTAGCAGAAACAAACCGAGCCCCATTCGACTTTGCAGAGGGAGAGTCAGAATTAGTCTCAGGATTTAATGTTGAGTACGGAAGCGCTGGATTTGCCTTTTTGTTTATAGCAGAATATAGAAATATTCTAATAATAAGCCTTATAACCTCATGCCTATTAACAAACACACTAATGATATCAATTCCAGTAGCAATTATATTTTTATGGGCCCGAGCAACCCTACCACGCNNNNNNNNNNNNNNNNNNNNNNNNNNNNNNNNNNNNNNNNNNNNNNNNNNNNNNNNNNNNNNNNNNNNNNNNNNNNNNN
Pseudodontoideus_connasaugaensis_clone_4 NNNNNNNTACTTGTTGTTGGCTTTGTGATCTGGTTTAATTGGATTAGCATTGAGACTTTTGATTCGGGCTGAGTTAGGTCAACCAGGAAGATTGCTGGGGGATGATCAGTTGTATAATGTTATTGTTACGGCTCATGCTTTTATAATAATTTTTTTTTTGGTAATACCTATAATAATTGGTGGTTTTGGCAATTGACTGATTCCTTTGATGATTGGTGCCCCTGATATAGCTTTTCCTCGATTAAATAATTTAAGATTTTGGCTTCTTGTGCCGGCCTTGTTTTTGTTATTAAGATCTTCATTGGTGGAAAGGGGTGTTGGTACGGGTTGAACAGTATATCCTCCTTTATCAGGGAGCGTTGCTCATTCTGGGGCTTCAGTGGATTTGGCTATTTTCTCTTTACATCTTGCTGGTGCTTCGTCGATTTTAGGTGCTGTTAATTTTATTTCTACTGTTGGTAATATGCGGTCTCCGGGTTTGGTTGCCGAGCGAATTCCTTTATTTGTTTGAGCTGTTACGGTAACAGCTATTTTATTGGTTGCTGCCTTGCCAGTTTTAGCCGGTGCTATTACTATGTTACTTACTGATCGTAATTTAAATACTTCATTTTTCGATCCTATTGGAGGGGGTGATCCTATTTTGTATATGCACTTGNNNTCCAACACTTAATTACCACTTTTATCACGTATTTATTAATTTTATTGGCTGTGGCATTTTTTACTTTGTTAGAACGAAAAGCTCTTGGATACTTTCAAATTCGAAAAGGCCCTAATAAGCTAGGAATTATTGGTATTCCTCAACCTTTAGCAGACGCTCTAAAACTTTTTGTAAAAGAATATACTACCCCTACATCTTCCAATTTACTCCCTTTTATCATAACCCCAACAATCATACTTATCTTAGCTTTAAGAATATGACAACTCTTCCCTTCTTTCATAATATCAAACCATTTAACATTAGGTATACTCCTGTTTCTATGTATTTCTTCATTGACAGTTTATACAACTCTTATAGCAGGTTGGTCATCAAACTCTAAATACGCACTACTTGGAGCCATTCGAGCTATAGCTCAAACAATTTCTTATGAAGTAACTATAACCTTAATAATTATTTTTTACCTTTTTTTAACTATACAGATAGACATCGTAAGTATTCGCATGATAAACACACCAATCTGAACAATCACTTTATTCCTTCCTTTAAGGGTTATATGATTAACAGTCATTTTAGCAGAAACAAACCGAGCCCCATTCGACTTTGCAGAGGGAGAGTCAGAATTAGTCTCAGGATTTAATGTTGAGTACGGAAGCGCTGGATTTGCCTTTTTGTTTATAGCAGAATATAGAAATATTCTAATAATAAGCCTTATAACCTCATGCCTATTAACAAACACACTAATGATATCAATTCCAGTAGCAATTATATTTTTATGGGCCCGAGCAACCCTACCACGCNNNNNNNNNNNNNNNNNNNNNNNNNNNNNNNNNNNNNNNNNNNNNNNNNNNNNNNNNNNNNNNNNNNNNNNNNNNNNNN
Pseudodontoideus_subvexus_clone_1 NNNNNNNTACTTGTTGTTGGCTTTGTGGTCTGGTTTGATTGGGTTAGCATTGAGGCTTTTGATTCGAGCTGAGTTAGGTCAGCCAGGGAGATTATTGGGGGATGATCAGTTGTATAATGTTATTGTTACGGCTCATGCTTTTATAATAATTTTTTTTTTGGTAATACCTATAATAATTGGTGGTTTTGGTAATTGGCTTATTCCTTTGATAATTGGTGCTCCTGATATGGCTTTTCCTCGATTAAATAATTTGAGGTTTTGACTTCTTGTGCCGGCTTTGTTTTTATTGTTAAGGTCTTCACTGGTGGAGAGAGGTGTTGGTACAGGTTGGACAGTATATCCTCCCTTATCAGGGAGCGTTGCTCATTCTGGGGCTTCAGTGGATTTGGCTATTTTCTCTTTACATCTTGCTGGTGCTTCGTCAATTTTAGGTGCTGTTAATTTTATTTCTACTGTTGGTAATATGCGGTCTCCTGGTTTAGTTGCCGAGCGAATTCCTTTATTTGTTTGAGCTGTTACGGTAACAGCTGTTTTGTTGGTTGCTGCCTTACCAGTTTTAGCTGGTGCTATTACTATATTACTTACTGATCGTAATTTAAATACTTCGTTTTTTGATCCTATTGGGGGGGGTGATCCTATCTTGTATATGCACTTGNNNCCCAACATCTAATTACCACTTTTATCACGTATTTATTAATTTTATTGGCTGTAGCATTTTTTACTTTACTAGAACGAAAAGCTCTTGGGTACTTTCAAATTCGAAAAGGCCCCAATAAACTAGGAATTATTGGTATTCCTCAACCTTTAGCAGATGCCCTAAAACTTTTTGTGAAAGAATATACTACCCCTATATCTTCTAATTTACTTCCTTTTATCATAACCCCAACAATTATACTTATTTTAGCTTTAAGAATATGACAACTATTTCCTTCTTTCATAATATCAAATTATCTCACATTAGGCATACTCCTATTTCTATGTATCTCTTCATTAACAGTTTATACAACTCTTATAGCAGGTTGGTCATCAAACTCTAAATACGCACTACTCGGAGCCATTCGAGCCATGGCTCAAACAATTTCCTATGAAGTAACTATAACCTTAATAATTATTTTTTACCTTTTTTTAACTACACAGATAGACATCGTAAGTATTCGCATGATAAACGCATCAATCTGAGCAATCACTTTATTCCTTCCTTTAAGAGTTATATGATTAACAGTCATCTTAGCAGAAACAAACCGAGCCCCATTCGATTTTGCAGAAGGAGAATCAGAACTAGTATCAGGATTTAATGTTGAATATGGAAGCGCTGGGTTCGCCTTTTTGTTTATAGCAGAATATAGAAACATTTTAATGATAAGTCTTATAACCTCATGCTTATTAACAAACACACTAATAATATCAATTCCAGTAACAATTATATTTTTATGGGCCCGAGCAACCCTACCACGCNNNNNNNNNNNNNNNNNNNNNNNNNNNNNNNNNNNNNNNNNNNNNNNNNNNNNNNNNNNNNNNNNNNNNNNNNNNNNNN
Pseudodontoideus_subvexus_clone_2 NNNNNNNTACTTGTTGTTGGCTTTGTGGTCTGGTTTGATTGGGTTAGCATTGAGGCTTTTGATTCGAGCTGAGTTAGGTCAGCCAGGGAGATTATTGGGGGATGATCAGTTGTATAATGTTATTGTTACGGCTCATGCTTTTATAATAATTTTTTTTTTGGTAATACCTATAATAATTGGTGGTTTTGGTAATTGGCTTATTCCTTTGATAATTGGTGCTCCTGATATGGCTTTTCCTCGATTAAATAATTTGAGGTTTTGACTTCTTGTGCCGGCTTTGTTTTTATTGTTAAGGTCTTCACTGGTGGAGAGAGGTGTTGGTACAGGTTGGACAGTATATCCTCCCTTATCAGGGAGCGTTGCTCATTCTGGGGCTTCAGTGGATTTGGCTATTTTCTCTTTACATCTTGCTGGTGCTTCGTCAATTTTAGGTGCTGTTAATTTTATTTCTACTGTTGGTAATATGCGGTCTCCTGGTTTAGTTGCCGAGCGAATTCCTTTATTTGTTTGAGCTGTTACGGTAACAGCTGTTTTGTTGGTTGCTGCCTTACCAGTTTTAGCTGGTGCTATTACTATATTACTTACTGATCGTAATTTAAATACTTCGTTTTTTGATCCTATTGGGGGGGGTGATCCTATCTTGTATATGCACTTGNNNCCCAACATCTAATTACCACTTTTATCACGTATTTATTAATTTTATTGGCTGTAGCATTTTTTACTTTACTAGAACGAAAAGCTCTTGGGTACTTTCAAATTCGAAAAGGCCCCAATAAACTAGGAATTATTGGTATTCCTCAACCTTTAGCAGATGCCCTAAAACTTTTTGTGAAAGAATATACTACCCCTATATCTTCTAATTTACTTCCTTTTATCATAACCCCAACAATTATACTTATTTTAGCTTTAAGAATATGACAACTATTTCCTTCTTTCATAATATCAAATTATCTCACATTAGGCATACTCCTATTTCTATGTATCTCTTCATTAACAGTTTATACAACTCTTATAGCAGGTTGGTCATCAAACTCTAAATACGCACTACTCGGAGCCATTCGAGCCATGGCTCAAACAATTTCCTATGAAGTAACTATAACCTTAATAATTATTTTTTACCTTTTTTTAACTACACAGATAGACATCGTAAGTATTCGCATGATAAACGCATCAATCTGAGCAATCACTTTATTCCTTCCTTTAAGAGTTATATGATTAACAGTCATCTTAGCAGAAACAAACCGAGCCCCATTCGATTTTGCAGAAGGAGAATCAGAACTAGTATCAGGATTTAATGTTGAATATGGAAGCGCTGGGTTCGCCTTTTTGTTTATAGCAGAATATAGAAACATTTTAATGATAAGTCTTATAACCTCATGCTTATTAACAAACACACTAATAATATCAATTCCAGTAACAATTATATTTTTATGGGCCCGAGCAACCCTACCACGCNNNNNNNNNNNNNNNNNNNNNNNNNNNNNNNNNNNNNNNNNNNNNNNNNNNNNNNNNNNNNNNNNNNNNNNNNNNNNNN
Pseudodontoideus_subvexus_clone_3 NNNNNNNTACTTGTTGTTGGCTTTGTGGTCTGGTTTGATTGGGTTAGCATTGAGGCTTTTGATTCGAGCTGAGTTAGGTCAGCCAGGGAGATTATTGGGGGATGATCAGTTGTATAATGTTATTGTTACGGCTCATGCTTTTATAATAATTTTTTTTTTGGTAATACCTATAATAATTGGTGGTTTTGGTAATTGGCTTATTCCTTTGATAATTGGTGCTCCTGATATGGCTTTTCCTCGATTAAATAATTTGAGGTTTTGACTTCTTGTGCCGGCTTTGTTTTTATTGTTAAGGTCTTCACTGGTGGAGAGAGGTGTTGGTACAGGTTGGACAGTATATCCTCCCTTATCAGGGAGCGTTGCTCATTCTGGGGCTTCAGTGGATTTGGCTATTTTCTCTTTACATCTTGCTGGTGCTTCGTCAATTTTGGGTGCTGTTAATTTTATTTCTACTGTTGGTAATATGCGGTCTCCTGGTTTAGTTGCCGAGCGAATTCCTTTATTTGTTTGAGCTGTTACGGTAACAGCTGTTTTGTTGGTTGCTGCCTTACCAGTTTTAGCTGGTGCTATTACTATATTACTTACTGATCGTAATTTAAATACTTCGTTTTTTGATCCTATTGGGGGGGGTGATCCTATCTTGTATATGCACTTGNNNCCCAACATCTAATTACCACTTTTATCACGTATTTATTAATTTTATTGGCTGTAGCATTTTTTACTTTACTAGAACGAAAAGCTCTTGGGTACTTTCAAATTCGAAAAGGCCCCAATAAACTAGGAATTATTGGTATTCCTCAACCTTTAGCAGATGCCCTAAAACTTTTTGTGAAAGAATATACTACCCCTATATCTTCTAATTTACTTCCTTTTATCATAACCCCAACAATTATACTTATTTTAGCTTTAAGAATATGACAACTATTTCCTTCTTTCATAATATCAAATTATCTCACATTAGGCATACTCCTATTTCTATGTATCTCTTCATTAACAGTTTATACAACTCTTATAGCAGGTTGGTCATCAAACTCTAAATACGCACTACTCGGAGCCATTCGAGCCATGGCTCAAACAATTTCCTATGAAGTAACTATAACCTTAATAATTATTTTTTACCTTTTTTTAACTACACAGATAGACATCGTAAGTATTCGCATGATAAACGCATCAATCTGAGCAATCACTTTATTCCTTCCTTTAAGAGTTATATGATTAACAGTCATCTTAGCAGAAACAAACCGAGCCCCATTCGATTTTGCAGAAGGAGAATCAGAACTAGTATCAGGATTTAATGTTGAATATGGAAGCGCTGGGTTCGCCTTTTTGTTTATAGCAGAATATAGAAACATTTTAATGATAAGTCTTATAACCTCATGCTTATTAACAAACACACTAATAATATCAATTCCAGTAACAATTATATTTTTATGGGCCCGAGCAACCCTACCACGCNNNNNNNNNNNNNNNNNNNNNNNNNNNNNNNNNNNNNNNNNNNNNNNNNNNNNNNNNNNNNNNNNNNNNNNNNNNNNNN
Pseudodontoideus_subvexus_clone_4 NNNNNNNTACTTGTTGTTGGCTTTGTGGTCTGGTTTGATTGGGTTAGCATTGAGGCTTTTGATTCGAGCTGAGTTAGGTCAGCCAGGGAGATTATTGGGGGATGATCAGTTGTATAATGTTATTGTTACGGCTCATGCTTTTATAATAATTTTTTTTTTGGTAATACCTATAATAATTGGTGGTTTTGGTAATTGGCTTATTCCTTTGATAATTGGTGTTCCTGATATGGCTTTTCCTCGATTAAATAATTTGAGGTTTTGACTTCTTGTGCCGGCTTTGTTTTTATTGTTAAGGTCTTCACTGGTGGAGAGAGGTGTTGGTACAGGTTGGACAGTATATCCTCCCTTATCAGGGAGCGTTGCTCATTCTGGGGCTTCAGTGGATTTGGCTATTTTCTCTTTACATCTTGCTGGTGCTTCGTCAATTTTAGGTGCTGTTAATTTTATTTCTACTGTTGGTAATATGCGGTCTCCTGGTTTAGTTGCCGAGCGAATTCCTTTATTTGTTTGAGCTGTTACGGTAACAGCTGTTTTGTTGGTTGCTGCCTTACCAGTTTTAGCTGGTGCTATTACTATATTACTTACTGATCGTAATTTAAATACTTCGTTTTTTGATCCTATTGGGGGGGGTGATCCTATTTTGTATATGCACTTGNNNCCCAACATCTAATTACCACTTTTATCACGTATTTATTAATTTTATTGGCTGTAGCATTTTTTACTTTACTAGAACGAAAAGCTCTTGGGTACTTTCAAATTCGAAAAGGCCCCAATAAACTAGGAATTATTGGTATTCCTCAACCTTTAGCAGATGCCCTAAAACTTTTTGTGAAAGAATATACTACCCCTATATCTTCTAATTTACTTCCTTTTATCATAACCCCAACAATTATACTTATTTTAGCTTTAAGAATATGACAACTATTTCCTTCTTTCATAATATCAAATTATCTCACATTAGGCATACTCCTATTTCTATGTATCTCTTCATTAACAGTTTATACAACTCTTATAGCAGGTTGGTCATCAAACTCTAAATACGCACTACTCGGAGCCATTCGAGCCATGGCTCAAACAATTTCCTATGAAGTAACTATAACCTTAATAATTATTTTTTACCTTTTTTTAACTACACAGATAGACATCGTAAGTATTCGCATGATAAACGCATCAATCTGAGCAATCACTTTATTCCTTCCTTTAAGAGTTATATGATTAACAGTCATCTTAGCAGAAACAAACCGAGCCCCATTCGATTTTGCAGAAGGAGAATCAGAACTAGTATCAGGATTTAATGTTGAATATGGAAGCGCTGGGTTCGCCTTTTTGTTTATAGCAGAATATAGAAACATTTTAATGATAAGTCTTATAACCTCATGCTTATTAACAAACACACTAATAATATCAATTCCAGTAACAATTATATTTTTATGGGCCCGAGCAACCCTACCACGCNNNNNNNNNNNNNNNNNNNNNNNNNNNNNNNNNNNNNNNNNNNNNNNNNNNNNNNNNNNNNNNNNNNNNNNNNNNNNNN
Pseudodontoideus_subvexus_clone_5 NNNNNNNTACTTGTTGTTGGCTTTGTGGTCTGGTTTGATTGGGTTAGCATTGAGGCTTTTGATTCGAGCTGAGTTAGGTCAGCCAGGGAGATTATTGGGGGATGATCAGTTGTATAATGTTATTGTTACGGCTCATGCTTTTATAATAATTTTTTTTTTGGTAATACCTATAATAATTGGTGGTTTTGGTAATTGGCTTATTCCTTTGATAATTGGTGCTCCTGATATGGCTTTTCCTCGATTAAATAATTTGAGGTTTTGACTTCTTGTGCCGGCTTTGTTTTTATTGTTAAGGTCTTCACTGGTGGAGAGAGGTGTTGGTACAGGTTGGACAGTATATCCTCCCTTATCAGGGAGCGTTGCTCATTCTGGGGCTTCAGTGGATTTGGCTATTTTCTCTTTACATCTTGCTGGTGCTTCGTCAATTTTAGGTGCTGTTAATTTTATTTCTACTGTTGGTAATATGCGGTCTCCTGGTTTAGTTGCCGAGCGAATTCCTTTATTTGTTTGAGCTGTTACGGTAACAGCTGTTTTGTTGGTTGCTGCCTTACCAGTTTTAGCTGGTGCTATTACTATATTACTTACTGATCGTAATTTAAATACTTCGTTTTTTGATCCTATTGGGGGGGGTGATCCTATCTTGTATATGCACTTGNNNCCCAACATCTAATTACCACTTTTATCACGTATTTATTAATTTTATTGGCTGTAGCATTTTTTACTTTACTAGAACGAAAAGCTCTTGGGTACTTTCAAATTCGAAAAGGCCCCAATAAACTAGGAATTATTGGTATTCCTCAACCTTTAGCAGATGCCCTAAAACTTTTTGTGAAAGAATATACTACCCCTATATCTTCTAATTTACTTCCTTTTATCATAACCCCAACAATTATACTTATTTTAGCTTTAAGAATATGACAACTATTTCCTTCTTTCATAATATCAAATTATCTCACATTAGGCATACTCCTATTTCTATGTATCTCTTCATTAACAGTTTATACAACTCTTATAGCAGGTTGGTCATCAAACTCTAAATACGCACTACTCGGAGCCATTCGAGCCATGGCTCAAACAATTTCCTATGAAGTAACTATAACCTTAATAATTATTTTTTACCTTTTTTTAACTACACAGATAGACATCGTAAGTATTCGCATGATAAACGCATCAATCTGAGCAATCACTTTATTCCTTCCTTTAAGAGTTATATGATTAACAGTCATCTTAGCAGAAACAAACCGAGCCCCATTCGATTTTGCAGAAGGAGAATCAGAACTAGTATCAGGATTTAATGTTGAATATGGAAGCGCTGGGTTCGCCTTTTTGTTTATAGCAGAATATAGAAACATTTTAATGATAAGTCTTATAACCTCATGCTTATTAACAAACACACTAATAATATCAATTCCAGTAACAATTATATTTTTATGGGCCCGAGCAACCCTACCACGCNNNNNNNNNNNNNNNNNNNNNNNNNNNNNNNNNNNNNNNNNNNNNNNNNNNNNNNNNNNNNNNNNNNNNNNNNNNNNNN
Pseudodontoideus_subvexus_clone_6 NNNNNNNTACTTGTTGTTGGCTTTGTGGTCTGGTTTGATTGGGTTAGCATTGAGGCTTTTGATTCGAGCTGAGTTAGGTCAGCCAGGGAGATTATTGGGGGATGATCAGTTGTATAATGTTATTGTTACGGCTCATGCTTTTATAATAATTTTTTTTTTGGTAATACCTATAATAATTGGTGGTTTTGGTAATTGGCTTATTCCTTTGATAATTGGTGCTCCTGATATGGCTTTTCCTCGATTAAATAATTTGAGGTTTTGACTTCTTGTGCCGGCTTTGTTTTTATTGTTAAGGTCTTCACTGGTGGAGAGAGGTGTTGGTACAGGTTGGACAGTATATCCTCCCTTATCAGGGAGCGTTGCTCATTCTGGGGCTTCAGTGGATTTGGCTATTTTCTCTTTACATCTTGCTGGTGCTTCGTCAATTTTAGGTGCTGTTAATTTTATTTCTACTGTTGGTAATATGCGGTCTCCTGGTTTAGTTGCCGAGCGAATTCCTTTATTTGTTTGAGCTGTTACGGTAACAGCTGTTTTGTTGGTTGCTGCCTTACCAGTTTTAGCTGGTGCTATTACTATATTACTTACTGATCGTAATTTAAATACTTCGTTTTTTGATCCTATTGGGGGGGGTGATCCTATCTTGTATNNNNNNNNNNNNCCCAACATCTAATTACCACTTTTATCACGTATTTATTAATTTTATTGGCTGTAGCATTTTTTACTTTACTAGAACGAAAAGCTCTTGGGTACTTTCAAATTCGAAAAGGCCCCAATAAACTAGGAATTATTGGTATTCCTCAACCTTTAGCAGATGCCCTAAAACTTTTTGTGAAAGAATATACTACCCCTATATCTTCTAATTTACTTCCTTTTATCATAACCCCAACAATTATACTTATTTTAGCTTTAAGAATATGACAACTATTTCCTTCTTTCATAATATCAAATTATCTCACATTAGGCATACTCCTATTTCTATGTATCTCTTCATTAACAGTTTATACAACTCTTATAGCAGGTTGGTCATCAAACTCTAAATACGCACTACTCGGAGCCATTCGAGCCATGGCTCAAACAATTTCCTATGAAGTAACTATAACCTTAATAATTATTTTTTACCTTTTTTTAACTACACAGATAGACATCGTAAGTATTCGCATGATAAACGCATCAATCTGAGCAATCACTTTATTCCTTCCTTTAAGAGTTATATGATTAACAGTCATCTTAGCAGAAACAAACCGAGCCCCATTCGATTTTGCAGAAGGAGAATCAGAACTAGTATCAGGATTTAATGTTGAATATGGAAGCGCTGGGTTCGCCTTTTTGTTTATAGCAGAATATAGAAACATTTTAATGATAAGTCTTATAACCTCATGCTTATTAACAAACACACTAATAATATCAATTCCAGTAACAATTATATTTTTATGGGCCCGAGCAACCCTACCACGCNNNNNNNNNNNNNNNNNNNNNNNNNNNNNNNNNNNNNNNNNNNNNNNNNNNNNNNNNNNNNNNNNNNNNNNNNNNNNNN
Pseudodontoideus_subvexus_clone_7 NNNNNNNTACTTGTTGTTGGCTTTGTGGTCTGGTTTGATTGGGTTAGCATTGAGGCTTTTGATTCGAGCTGAGTTAGGTCAGCCAGGGAGATTATTGGGGGATGATCAGTTGTATAATGTTATTGTTACGGCTCATGCTTTTATAATAATTTTTTTTTTGGTAATACCTATAATAATTGGTGGTTTTGGTAATTGGCTTATTCCTTTGATAATTGGTGCTCCTGATATGGCTTTTCCTCGATTAAATAATTTGAGGTTTTGACTTCTTGTGCCGGCTTTGTTTTTATTGTTAAGGTCTTCACTGGTGGAGAGAGGTGTTGGTACAGGTTGGACAGTATATCCTCCCTTATCAGGGAGCGTTGCTCATTCTGGGGCTTCAGTGGATTTGGCTATTTTCTCTTTACATCTTGCTGGTGCTTCGTCAATTTTAGGTGCTGTTAATTTTATTTCTACTGTTGGTAATATGCGGTCTCCTGGTTTAGTTGCCGAGCGAATTCCTTTATTTGTTTGAGCTGTTACGGTAACAGCTGTTTTGTTGGTTGCTGCCTTACCAGTTTTAGCTGGTGCTATTACTATATTACTTACTGATCGTAATTTAAATACTTNNNNNNNNNNNNNNNNNNNNNNNNNNNNNNNNNNNNNNNNNNNNNNNNNNNNNCCCAACATCTAATTACCACTTTTATCACGTATTTATTAATTTTATTGGCTGTAGCATTTTTTACTTTACTAGAACGAAAAGCTCTTGGGTACTTTCAAATTCGAAAAGGCCCCAATAAACTAGGAATTATTGGTATTCCTCAACCTTTAGCAGATGCCCTAAAACTTTTTGTGAAAGAATATACTACCCCTATATCTTCTAATTTACTTCCTTTTATCATAACCCCAACAATTATACTTATTTTAGCTTTAAGAATATGACAACTATTTCCTTCTTTCATAATATCAAATTATCTCACATTAGGCATACTCCTATTTCTATGTATCTCTTCATTAACAGTTTATACAACTCTTATAGCAGGTTGGTCATCAAACTCTAAATACGCACTACTCGGAGCCATTCGAGCCATGGCTCAAACAATTTCCTATGAAGTAACTATAACCTTAATAATTATTTTTTACCTTTTTTTAACTACACAGATAGACATCGTAAGTATTCGCATGATAAACGCATCAATCTGAGCAATCACTTTATTCCTTCCTTTAAGAGTTATATGATTAACAGTCATCTTAGCAGAAACAAACCGAGCCCCATTCGATTTTGCAGAAGGAGAATCAGAACTAGTATCAGGATTTAATGTTGAATATGGAAGCGCTGGGTTCGCCTTTTTGTTTATAGCAGAATATAGAAACATTTTAATGATAAGTCTTATAACCTCATGCTTATTAACAAACACACTAATAATATCAATTCCAGTAACAATTATATTTTTATGGGCCCGAGCAACCCTACCACGCNNNNNNNNNNNNNNNNNNNNNNNNNNNNNNNNNNNNNNNNNNNNNNNNNNNNNNNNNNNNNNNNNNNNNNNNNNNNNNN
Pseudodontoideus_subvexus_clone_8 NNNNNNNTACTTGTTGTTGGCTTTGTGGTCTGGTTTGATTGGGTTAGCATTGAGGCTTTTGATTCGAGCTGAGTTAGGTCAGCCAGGGAGATTATTGGGGGATGATCAGTTGTATAATGTTATTGTTACGGCTCATGCTTTTATAATAATTTTTTTTTTGGTAATACCTATAATAATTGGTGGTTTTGGTAATTGGCTTATTCCTTTGATAATTGGTGCTCCTGATATGGCTTTTCCTCGATTAAATAATTTGAGGTTTTGACTTCTTGTGCCGGCTTTGTTTTTATTGTTAAGGTCTTCACTGGTGGAGAGAGGTGTTGGTACAGGTTGGACAGTATATCCTCCCTTATCAGGGAGCGTTGCTCATTCTGGGGCTTCAGTGGATTTGGCTATTTTCTCTTTACATCTTGCTGGTGCTTCGTCAATTTTAGGTGCTGTTAATTTTATTTCTACTGTTGGTAATATGCGGTCTCCTGGTTTAGTTGCCGAGCGAATTCCTTTATTTGTTTGAGCTGTTACGGTAACAGCTGTTTTGTTGGTTGCTGCCTTACCAGTTTTAGCTGGTGCTATTACTATATTACTTACTGATCGTAATTTAAATACTTCGTTTTTTGATCCTATTGGGGGGGGTGATCCTATCTTGTATNNNNNNNNNNNNCCCAACATCTAATTACCACTTTTATCACGTATTTATTAATTTTATTGGCTGTAGCATTTTTTACTTTACTAGAACGAAAAGCTCTTGGGTACTTTCAAATTCGAAAAGGCCCCAATAAACTAGGAATTATTGGTATTCCTCAACCTTTAGCAGATGCCCTAAAACTTTTTGTGAAAGAATATACTACCCCTATATCTTCTAATTTACTTCCTTTTATCATAACCCCAACAATTATACTTATTTTAGCTTTAAGAATATGACAACTATTTCCTTCTTTCATAATATCAAATTATCTCACATTAGGCATACTCCTATTTCTATGTATCTCTTCATTAACAGTTTATACAACTCTTATAGCAGGTTGGTCATCAAACTCTAAATACGCACTACTCGGAGCCATTCGAGCCATGGCTCAAACAATTTCCTATGAAGTAACTATAACCTTAATAATTATTTTTTACCTTTTTTTAACTACACAGATAGACATCGTAAGTATTCGCATGATAAACGCATCAATCTGAGCAATCACTTTATTCCTTCCTTTAAGAGTTATATGATTAACAGTCATCTTAGCAGAAACAAACCGAGCCCCATTCGATTTTGCAGAAGGAGAATCAGAACTAGTATCAGGATTTAATGTTGAATATGGAAGCGCTGGGTTCGCCTTTTTGTTTATAGCAGAATATAGAAACATTTTAATGATAAGTCTTATAACCTCATGCTTATTAACAAACACACTAATAATATCAATTCCAGTAACAATTATATTTTTATGGGCCCGAGCAACCCTACCACGCNNNNNNNNNNNNNNNNNNNNNNNNNNNNNNNNNNNNNNNNNNNNNNNNNNNNNNNNNNNNNNNNNNNNNNNNNNNNNNN
Pseudodontoideus_subvexus_clone_9 NNNNNNNTACTTGTTGTTGGCTTTGTGGTCTGGTTTGATTGGGTTAGCATTGAGGCTTTTGATTCGAGCTGAGTTAGGTCAGCCAGGGAGATTATTGGGGGATGATCAGTTGTATAATGTTATTGTTACGGCTCATGCTTTTATAATAATTTTTTTTTTGGTAATACCTATAATAATTGGTGGTTTTGGTAATTGGCTTATTCCTTTGATAATTGGTGCTCCTGATATGGCTTTTCCTCGATTAAATAATTTGAGGTTTTGACTTCTTGTGCCGGCTTTGTTTTTATTGTTAAGGTCTTCACTGGTGGAGAGAGGTGTTGGTACAGGTTGGACAGTATATCCTCCCTTATCAGGGAGCGTTGCTCATTCTGGGGCTTCAGTGGATTTGGCTATTTTCTCTTTACATCTTGCTGGTGCTTCGTCAATTTTAGGTGCTGTTAATTTTATTTCTACTGTTGGTAATATGCGGTCTCCTGGTTTAGTTGCCGAGCGAATTCCTTTATTTGTTTGAGCTGTTACGGTAACAGCTGTTTTGTTGGTTGCTGCCTTACCAGTTTTAGCTGGTGCTATTACTATATTACTTACTGATCGTAATTTAAATACTTCGTTTTTTGATCCTATTGGGGGGGGTGATCCTATCTTGTATNNNNNNNNNNNNCCCAACATCTAATTACCACTTTTATCACGTATTTATTAATTTTATTGGCTGTAGCATTTTTTACTTTACTAGAACGAAAAGCTCTTGGGTACTTTCAAATTCGAAAAGGCCCCAATAAACTAGGAATTATTGGTATTCCTCAACCTTTAGCAGATGCCCTAAAACTTTTTGTGAAAGAATATACTACCCCTATATCTTCTAATTTACTTCCTTTTATCATAACCCCAACAATTATACTTATTTTAGCTTTAAGAATATGACAACTATTTCCTTCTTTCATAATATCAAATTATCTCACATTAGGCATACTCCTATTTCTATGTATCTCTTCATTAACAGTTTATACAACTCTTATAGCAGGTTGGTCATCAAACTCTAAATACGCACTACTCGGAGCCATTCGAGCCATGGCTCAAACAATTTCCTATGAAGTAACTATAACCTTAATAATTATTTTTTACCTTTTTTTAACTACACAGATAGACATCGTAAGTATTCGCATGATAAACGCATCAATCTGAGCAATCACTTTATTCCTTCCTTTAAGAGTTATATGATTAACAGTCATCTTAGCAGAAACAAACCGAGCCCCATTCGATTTTGCAGAAGGAGAATCAGAACTAGTATCAGGATTTAATGTTGAATATGGAAGCGCTGGGTTCGCCTTTTTGTTTATAGCAGAATATAGAAACATTTTAATGATAAGTCTTATAACCTCATGCTTATTAACAAACACACTAATAATATCAATTCCAGTAACAATTATATTTTTATGGGCCCGAGCAACCCTACCACGCNNNNNNNNNNNNNNNNNNNNNNNNNNNNNNNNNNNNNNNNNNNNNNNNNNNNNNNNNNNNNNNNNNNNNNNNNNNNNNN
Pseudodontoideus_subvexus_clone_10 NNNNNNNTACTTGTTGTTGGCTTTGTGGTCTGGTTTGATTGGGTTAGCATTGAGGCTTTTGATTCGAGCTGAGTTAGGTCAGCCAGGGAGATTATTGGGGGATGATCAGTTGTATAATGTTATTGTTACGGCTCATGCTTTTATAATAATTTTTTTTTTGGTAATACCTATAATAATTGGTGGTTTTGGTAATTGGCTTATTCCTTTGATAATTGGTGCTCCTGATATGGCTTTTCCTCGATTAAATAATTTGAGGTTTTGACTTCTTGTGCCGGCTTTGTTTTTATTGTTAAGGTCTTCACTGGTGGAGAGAGGTGTTGGTACAGGTTGGACAGTATATCCTCCCTTATCAGGGAGCGTTGCTCATTCTGGGGCTTCAGTGGATTTGGCTATTTTCTCTTTACATCTTGCTGGTGCTTCGTCAATTTTAGGTGCTGTTAATTTTATTTCTACTGTTGGTAATATGCGGTCTCCTGGTTTAGTTGCCGAGCGAATTCCTTTATTTGTTTGAGCTGTTACGGTAACAGCTGTTTTGTTGGTTGCTGCCTTACCAGTTTTAGCTGGTGCTATTACTATATTACTTACTGATCGTAATTTAAATACTTCGTTTTTTGATCCTATTGGGGGGGGTGATCCTATCTTGAATATGCACTTGNNNCCCAACATCTAATTACCACTTTTATCACGTATTTATTAATTTTATTGGCTGTAGCATTTTTTACTTTACTAGAACGAAAAGCTCTTGGGTACTTTCAAATTCGAAAAGGCCCCAATAAACTAGGAATTATTGGTATTCCTCAACCTTTAGCAGATGCCCTAAAACTTTTTGTGAAAGAATATACTACCCCTATATCTTCTAATTTACTTCCTTTTATCATAACCCCAACAATTATACTTATTTTAGCTTTAAGAATATGACAACTATTTCCTTCTTTCATAATATCAAATTATCTCACATTAGGCATACTCCTATTTCTATGTATCTCTTCATTAACAGTTTATACAACTCTTATAGCAGGTTGGTCATCAAACTCTAAATACGCACTACTCGGAGCCATTCGAGCCATGGCTCAAACAATTTCCTATGAAGTAACTATAACCTTAATAATTATTTTTTACCTTTTTTTAACTACACAGATAGACATCGTAAGTATTCGCATGATAAACGCATCAATCTGAGCAATCACTTTATTCCTTCCTTTAAGAGTTATATGATTAACAGTCATCTTAGCAGAAACAAACCGAGCCCCATTCGATTTTGCAGAAGGAGAATCAGAACTAGTATCAGGATTTAATGTTGAATATGGAAGCGCTGGGTTCGCCTTTTTGTTTATAGCAGAATATAGAAACATTTTAATGATAAGTCTTATAACCTCATGCTTATTAACAAACACACTAATAATATCAATTCCAGTAACAATTATATTTTTATGGGCCCGAGCAACCCTACCACGCNNNNNNNNNNNNNNNNNNNNNNNNNNNNNNNNNNNNNNNNNNNNNNNNNNNNNNNNNNNNNNNNNNNNNNNNNNNNNNN
Pyganodon_grandis_clone_1 NNNNNNNTATTTGTTATTGGCATTATGGTCTGGTCTTATCGGGTTGGCTTTAAGGCTTTTGATCCGAGCTGAGTTAGGCCAACCAGGAAGGTTACTCGGGGATGATCAGTTGTATAATGTAATTGTTACAGCTCATGCATTTATAATAATTTTTTTTCTAGTAATACCTATGATAATCGGGGGATTTGGTAATTGGCTTATTCCTTTAATAATTGGTGCTCCTGATATAGCTTTTCCTCGGCTGAATAATTTAAGGTTTTGACTTCTTGTCCCAGCTTTGTTTCTGTTGTTGAGATCTTCGTTGGTCGAAAGGGGTGTTGGTACTGGCTGGACAGTGTATCCTCCTTTGTCTGGGAATATTGCTCATTCTGGGGCTTCGGTAGATTTGGCTATTTTTTCTTTACACCTTGCTGGAGCTTCATCAATTTTGGGCGCTATTAATTTTATTTCCACTGCTGGGAATATACGTTCTCCTGGTTTGGTTGCTGAGCGAATTCCATTATTTGTTTGGGCTGTTACAGTGACAGCTGTATTACTAGTAGCTGCTTTACCAGTTTTGGCTGGTGCGATTACAATGTTGCTTACTGATCGTAATTTGAATACTTCATTTTTTGACCCTACAGGGGGNNNNNNNNNNNNNNNNNNNNNNNNNNNNNNNCCCAACATCTAATCTCTACTTTTATTACATACTTATTAATCTTACTAGGTGTAGCATTCTTCACCCTACTGGAACGTAAAGCTCTCGGGTACTTTCAAATTCGAAAAGGCCCTAACAAATTGGGTGTTATTGGTATTCCTCAACCCTTAGCAGATGCTCTAAAACTCTTCGTTAAAGAATGAATTACCCCCACATCTTCTAATTTTTCCCCTTTTACCCTAACCCCAACAATTATACTTATCTTAGCTTTAAGAATATGACAATTATTCCCTTCTTTTATACTATCAACACAGCTTACACTAGGCATACTTTTATTCTTATGCATCTCCTCATTAGCTGTTTACACAACACTTATAGCAGGCTGATCGTCAAACTCTAAGTATGCTTTACTTGGAGCTATTCGAGCTATAGCCCAAACAATCTCTTATGAAGTCACTATAACCTTAATTATTATCTTTTACCTTTTTTTAACAATACAAATAGATATTGTAAGAATCCGCGTAATAAACACATCTGTTTGAGCAATCATCCTATTTTTACCCTTAAGAATTATGTGATTAGCAGTTATTCTTGCAGAGACAAACCGAGCCCCTTTCGACTTTGCAGAAGGAGAGTCGGAATTAGTCTCAGGATTTAATATTGAATACGGAGGAGCTGGGTTCGCTTTTTTATTCATAGCAGAATACAGAAATATTTTAATAATAAGTCTTATTACCTCATCTCTGTTAACAAGTACACTAATAATATCTGTTCCAATTGCTATAATCTTTCTGTGAGCACGAGCAACATTACCACGCNNNNNNNNNNNNNNNNNNNNNNNNNNNNNNNNNNNNNNNNNNNNNNNNNNNNNNNNNNNNNNNNNNNNNNNNNNNNNNN
Pyganodon_grandis_clone_2 NNNNNNNTATTTGTTACTGGCATTATGGTCTGGTCTTATTGGGTTGGCTTTGAGGCTTTTGATCCGGGCCGAGTTAGGCCAACCAGGGAGATTGCTCGGAGATGATCAGCTATATAACGTAATTGTTACGGCTCATGCGTTTATAATAATTTTTTTTCTGGTAATACCTATGATAATTGGAGGGTTTGGTAACTGACTTATTCCTTTAATAGTTGGTGCTCCTGATATGGCTTTTCCTCGGTTGAATAATCTTAGATTCTGGCTTCTTGTTCCAGCTTTGTTTTTGTTGTTGAGATCTTCGTTAGTTGAGAGAGGTGTTGGTACTGGTTGAACAGTGTATCCTCCTTTGTCTGGAAATATTGCTCATTCTGGGGCTTCGGTAGATTTGGCTATTTTTTCTTTACATCTTGCTGGTGCTTCATCAATTTTAGGTGCTATTAACTTCATTTCGACTGCTGGAAATATACGTTCTCCGGGTTTAGTTGCTGAGCGAATTCCGTTATTTGTTTGGGCTGTTACAGTAACAGCTGTGTTATTGGTAGCTGCTTTGCCAGTTTTGGCCGGTGCCATCACAATGTTGCTTACTGATCGTAATTTAAATACTTCATTTTTCGACCCTNNNNNNNNNNNNNNNNNNNNNNNNNNNNNNNNNNNNNNNCCCAACATCTAATCTCTACTTTTGTTACATATTTATTAATTTTACTAGGTGTAGCATTCTTTACCCTACTAGAACGTAAAGCCCTTGGATACTTCCAAATTCGAAAAGGCCCTAATAAACTAGGTGTTATTGGTATCCCTCAACCCCTAGCAGATGCCCTAAAACTCTTCGTTAAGGAATGAATTACTCCCACATCCTCTAACTTCTCCCCCTTTACCCTAACTCCGACAATTATACTTATCCTAGCTTTAAGAATATGGCAATTATTCCCTTCTTTTGCATTATCAACACAGCTTACACTAGGCATTCTTTTATTCCTATGCATCTCCTCATTAGCTGTTTATACAACACTTATAGCAGGCTGATCGTCAAACTCTAAGTACGCTTTACTTGGAGCTATTCGAGCTATAGCTCAAACAATTTCCTATGAAGTCACTATAACCTTAATTATTATTTTTTATCTTTTTTTAACAATGCAGATAGACATTGTAAGAATTCGCAGGATAAACACATCTGTTTGAGCAGCCACACTATTTCTACCCTTAAGAGTTATATGGCTAGCAGTTATTCTTGCAGAGACAAATCGAGCCCCCTTTGATTTTGCAGAAGGAGAATCAGAATTAGTCTCAGGATTTAATATTGAATACGGAGGAGCTGGATTTGCCTTTTTGTTTATAGCAGAATACAGAAACATTTTAATAATAAGGCTCATAACCTCATCCTTGTTAAGAAGTACACTAATAATATCTATCCCGATTGCCATAACCTTCCTTTGGGTACGAGCAACATTACCACGCNNNNNNNNNNNNNNNNNNNNNNNNNNNNNNNNNNNNNNNNNNNNNNNNNNNNNNNNNNNNNNNNNNNNNNNNNNNNNNN
Pyganodon_grandis_isolate_H1975 NNNNNNNNNNNNNNNNNNNNNNNNNNNNNNNNNNNNNNNNNNNNNNNNNNNNNNNNNNNNNNNNNNNNNNNNNNNNNNNNNNNNNNNNNNNNNACTCGGGGATGATCAGTTGTATAACGTAATTGTTACAGCTCATGCATTTATAATAATTTTTTTTCTAGTAATACCTATGATAATTGGAGGATTTGGTAATTGGCTTATTCCTTTAATAATTGGTGCTCCTGATATGGCTTTTCCTCGACTAAATAATCTAAGGTTTTGACTTCTTGTCCCAGCTTTGTTTTTGTTGTTGAGGTCTTCGTTGGTCGAAAGGGGTGTTGGTACTGGTTGGACAGTATATCCTCCTTTGTCTGGGAATATTGCTCATTCTGGGGCTTCGGTAGATTTGGCTATTTTTTCTTTACACCTTGCTGGAGCTTCGTCAATTTTGGGTGCTATTAACTTTATTTCTACTGCTGGGAATATACGTTCTCCTGGTCTGGTTGCTGAGCGAATTCCATTATTTGTTTGGGCTGTTACAGTGACAGCTGTGTTACTAGTAGCTGCTTTACCAGTTTTGGCTGGTGCGATTACAATGTTGCTTACTGATCGTAATTTGAATACTTNNNNNNNNNNNNNNNNNNNNNNNNNNNNNNNNNNNNNNNNNNNNNNNNNNNNNNNNNNNNNNNNNNNNNNNNNNNNNNNNNNNNNNNNNNNNNNNNNNNNNNNNNNNNNNNNNNNNNNNNNNNNNNNNNNNNNNNNNNNNNNNNNNNNNNNNNNCGAAAAGGTCACAACACGTGGGGGGTTAGTGGTATTGCTCATCCTTCAACACATGGGGTTAAAGTCTTCATGAAAGAATGAATTACCCCCACATCTTGTAATTTTTCCCCTTTTATCCTAACCCCAACAATTATACTTATCTTAGCTTTAAGAACATGACAATTATTCCCTTCTTTTATACTATCAACACAGCTTACACTAGGCGTACTTTTGTTCTTATGCATCTCCTCATTAGCTGTTTACACAACACTTATAGCAGGCTGATCGTCAAACTCTAAGTATGCTTTACTTGGAGCTATTCGAGCTATAGCTCAAACAATCTCTTATGAAGTCACTATAACCTTAATTATTATCTTTTACCTTTTTTTAACAACGCAAATAGATATTGTAAGAATCCGCGTAATAAACACATCTGTTTGAGCAATCATACTATTTTTACCCTTAAGAATTATATGATTAGCAGTTATTCTTGCAGAGACAAATCGAGCCCCTTTCGACTTTGCAGAAGGAGAGTCGGAATTAGTCTCAGGATTTAATATTGAATACGGGGGAGCTGGGTTCGCCTTTTTATTCATAGCAGAATACAGAAACATTCTAATAATAAGTCTTATTACCTCATCNNNNNNNNNNNNNNNNNNNNNNNNNNNNNNNNNNNNNNNNNNNNNNNNNNNNNNNNNNNNNNNNNNNNNNNNNNNNNNNNNNNNNNNNNNNNNNNNNNNNNNNNNNNNNNNNNNNNNNNNNNNNNNNNNNNNNNNNNNNNNNNNNNNNNNNNNNN
Pyganodon_grandis_isolate_H2046 NNNNNNNNNNNNNNNNNNNNNNNNNNNNNNNNNNNNNNNNNNNNNNNNNNNNNNNNNNNNNNNNNNNNNNNNNNNNNNNNNNNNNNNNNNNNNACTCGGAGATGATCAGTTGTATAACGTAATTGTTACGGCTCATGCATTTATAATAATTTTCTTTCTGGTAATACCTATGATAATTGGAGGGTTTGGCAACTGGCTTATTCCTTTGATAATTGGTGCTCCTGATATGGCTTTTCCTCGGTTGAATAATCTTAGATTCTGGCTTCTTGTTCCAGCTTTGTTTTTGTTGTTGAGATCTTCATTAGTTGAGAGAGGTGTTGGTACTGGTTGAACAGTATATCCTCCTTTGTCTGGAAATATCGCTCATTCTGGGGCTTCGGTAGATTTGGCTATTTTTTCTCTACATCTTGCTGGTGCTTCATCAATTTTAGGTGCTATTAACTTTATTTCGACTGCTGGAAATATGCGTTCTCCGGGTTTGGTTGCTGAACGAATTCCGTTATTTGTTTGGGCTGTTACAGTAACAGCTGTGCTATTGGTAGCTGCTTTGCCAGTTTTGGCCGGTGCTATCACAATGTTGCTTACTGACCGTAATTTAAATACTTNNNNNNNNNNNNNNNNNNNNNNNNNNNNNNNNNNNNNNNNNNNNNNNNNNNNNNNNNNNNNNNNNNNNNNNNNNNNNNNNNNNNNNNNNNNNNNNNNNNNNNNNNNNNNNNNNNNNNNNNNNNNNNNNNNNNNNNNNNNNNNNNNNNNNNNNNNCGAAAGGGCCCTAAAAAACGAGGTGTTAGTGGTATCGCTCAACCCCCAGCACATGGCGTAAAGGTCTTCGTGAAGGAATGAATTACGCCCACATCCGCTGACTTCTCTCCCTTTACCCTAACTCCGACGATTATGCTTATCCTAGCTTTAAGGATATGGCAATTATTCCCTTCTTTTATATTGTCAACACAACTTACACTAGGCATTCTTTTATTTTTATGCATCTCCTCATTAGCTGTTTATACAACACTTATAGCAGGCTGATCGTCAAACTCTAAGTACGCTCTACTTGGAACTATTCGAGCTATAGCTCAAACAATTTCCTATGAAGTCACTATAACTTTAATTATTATTTTTTATCTTTTTTTAACAATACAAATAGACATTGTAAGAATTCGCATGATAAATGCATCCGTTTGAGCAGCCACACTGTTTCTACCCTTAAGAGTTATATGGTTAGCAGTTATTCTCGCAGAGACAAATCGAGCCCCTTTTGACTTTGCAGAAGGAGAATCGGAATTAGTTTCAGGATTTAACATTGAATACGGAGGAGCTGGATTTGCCTTTTTGTTTATAGCAGAATACAGAAACATTTTAATAATAAGTCTCATAACCTCATCNNNNNNNNNNNNNNNNNNNNNNNNNNNNNNNNNNNNNNNNNNNNNNNNNNNNNNNNNNNNNNNNNNNNNNNNNNNNNNNNNNNNNNNNNNNNNNNNNNNNNNNNNNNNNNNNNNNNNNNNNNNNNNNNNNNNNNNNNNNNNNNNNNNNNNNNNNN
Pyganodon_grandis_isolate_H2048 NNNNNNNNNNNNNNNNNNNNNNNNNNNNNNNNNNNNNNNNNNNNNNNNNNNNNNNNNNNNNNNNNNNNNNNNNNNNNNNNNNNNNNNNNNNNNACTCGGAGATGATCAGTTGTATAACGTAATTGTTACGGCTCATGCATTTATAATAATTTTCTTTCTGGTAATACCTATGATAATTGGAGGGTTTGGCAACTGGCTTATTCCTTTGATAATTGGTGCTCCTGATATGGCTTTTCCTCGGTTGAATAATCTTAGATTCTGGCTTCTTGTTCCAGCTTTGTTTTTGTTGTTGAGATCTTCATTAGTTGAGAGAGGTGTTGGTACTGGTTGAACAGTATATCCTCCTTTGTCTGGAAATATCGCTCATTCTGGGGCTTCGGTAGATTTGGCTATTTTTTCTCTACATCTTGCTGGTGCTTCATCAATTTTAGGTGCTATTAACTTTATTTCGACTGCTGGAAATATGCGTTCTCCGGGTTTGGTTGCTGAACGAATTCCGTTATTTGTTTGGGCTGTTACAGTAACAGCTGTGCTATTGGTAGCTGCTTTGCCAGTTTTGGCCGGTGCTATCACAATGTTGCTTACTGACCGTAATTTAAATACTTNNNNNNNNNNNNNNNNNNNNNNNNNNNNNNNNNNNNNNNNNNNNNNNNNNNNNNNNNNNNNNNNNNNNNNNNNNNNNNNNNNNNNNNNNNNNNNNNNNNNNNNNNNNNNNNNNNNNNNNNNNNNNNNNNNNNNNNNNNNNNNNNNNNNNNNNNNCGAAAAGGCCCTAAAAAACGAGGTGTTAGTGGTATCCCTCAACCCCTAGCACATGCCTTAAAGCTCTTCGTTAAGGAATGAATTACGCCCACATCCTCTGACATCTCTCCCTTTACCCTAACTCCGACGATTATGCTTATCCTAGCTTTAAGGATATGGCAATTATTCCCTTCTTTTATATTGTCAACACAACTTACACTAGGCATTCTTTTATTTTTATGCATCTCCTCATTAGCTGTTTATACAACACTTATAGCAGGCTGATCGTCAAACTCTAAGTACGCTCTACTTGGAACTATTCGAGCTATAGCTCAAACAATTTCCTATGAAGTCACTATAACTTTAATTATTATTTTTTATCTTTTTTTAACAATACAAATAGACATTGTAAGAATTCGCATGATAAATGCATCCGTTTGAGCAGCCACACTGTTTCTACCCTTAAGAGTTATATGGTTAGCAGTTATTCTCGCAGAGACAAATCGAGCCCCTTTTGACTTTGCAGAAGGAGAATCGGAATTAGTTTCAGGATTTAACATTGAATACGGAGGAGCTGGATTTGCCTTTTTGTTTATAGCAGAATACAGAAACATTTTAATAATAAGTCTCATAACCTCATCNNNNNNNNNNNNNNNNNNNNNNNNNNNNNNNNNNNNNNNNNNNNNNNNNNNNNNNNNNNNNNNNNNNNNNNNNNNNNNNNNNNNNNNNNNNNNNNNNNNNNNNNNNNNNNNNNNNNNNNNNNNNNNNNNNNNNNNNNNNNNNNNNNNNNNNNNNN
Pyganodon_grandis_isolate_H2380 NNNNNNNNNNNNNNNNNNNNNNNNNNNNNNNNNNNNNNNNNNNNNNNNNNNNNNNNNNNNNNNNNNNNNNNNNNNNNNNNNNNNNNNNNNNNNACTCGGGGATGATCAGTTGTATAACGTAATTGTTACAGCTCATGCATTTATAATAATTTTTTTTCTAGTAATACCTATGATAATTGGAGGATTTGGTAATTGGCTTATTCCTTTAATAATTGGTGCTCCTGATATGGCTTTTCCTCGACTAAATAATCTAAGGTTTTGACTTCTTGTCCCAGCTTTGTTTTTGTTGTTGAGGTCTTCGTTGGTCGAAAGGGGTGTTGGTACTGGTTGGACAGTATATCCCCCTTTGTCTGGGAATATTGCTCATTCTGGGGCTTCGGTAGATTTGGCTATTTTTTCTTTACACCTTGCTGGGACCTCGTCAATTTTGGGTGCTATTAACTTTATTTCCACTGCTGGGAATAAACGTTCTCCTGGTTTGGTTGCTGANCGAATTCCGTTATTTGTTTGGGCTGTTACAGTGACANNNNNNNNNNNNNNNNNNNNNNNNNNNNNNNNNNNNNNNNNNNNNNNNNNNNNNNNNNNNNNNNNNNNNNNNNNNNNNNNNNNNNNNNNNNNNNNNNNNNNNNNNNNNNNNNNNNNNNNNNNNNNNNNNNNNNNNNNNNNNNNNNNNNNNNNNNNNNNNNNNNNNNNNNNNNNNNNNNNNNNNNNNNNNNNNNNNNNNNNNNNNNNNNNNNNNNNNNNNNNNNNNNNNNNNNNCGAAAAGGTACCAACAAACTGGGGGTTATTGGTATCCCTCAACCCTTAGCAGATGCTCTAAAACTCTTCGTTAAAGAATGAATTACCCCCACATCTTCTAATTTTTCCCCTTTTATCCTAACCCCAACAATTATACTTATCTTAGCTTTAAGAATATGACAATTATTCCCTTCTTTTATACTATCAACACAGCTCACACTAGGCATACTTTTGTTCTTATGCATCTCCTCATTAGCTGTTTACACAACACTTATAGCAGGTTGATCGTCAAACTCTAAGTATGCTTTACTTGGAGCTATTCGAGCTATAGCTCAAACAATCTCTTATGAAGTCACTATAACCTTAATTATTATCTTTTACCTTTTTTTAACAACGCAAATAGATATTGTAAGAATCCGCGTAATAAACACATCTGTTTGAGCAATCATACTATTTTTACCCTTAAGAATTATATGATTAGCAGTTATTCTTGCAGAGACAAATCGAGCCCCTTTCGACTTTGCAGAAGGAGAGTCGGAATTAGTCTCAGGATTTAATATTGAATACGGGGGAGCTGGGTTCGCCTTTTTATTCATAGCAGAATACAGAAACATTCTAATAATAAGTCTTATTACCTCATCNNNNNNNNNNNNNNNNNNNNNNNNNNNNNNNNNNNNNNNNNNNNNNNNNNNNNNNNNNNNNNNNNNNNNNNNNNNNNNNNNNNNNNNNNNNNNNNNNNNNNNNNNNNNNNNNNNNNNNNNNNNNNNNNNNNNNNNNNNNNNNNNNNNNNNNNNNN
Pyganodon_grandis_isolate_H2427 NNNNNNNNNNNNNNNNNNNNNNNNNNNNNNNNNNNNNNNNNNNNNNNNNNNNNNNNNNNNNNNNNNNNNNNNNNNNNNNNNNNNNNNNNNNNNACTCGGGGATGATCAGTTGTATAACGTAATTGTTACAGCTCATGCATTTATAATAATTTTTTTTCTAGTAATACCTATGATAATTGGAGGATTTGGTAATTGGCTTATTCCTTTGATAATTGGTGCTCCTGATATGGCTTTTCCTCGACTAAATAATCTAAGGTTTTGACTTCTTGTCCCAGCTTTGTTTTTGTTGTTGAGGTCTTCGTTGGTCGAAAGGGGTGTTGGTACTGGTTGGACAGTATATCCTCCTTTGTCTGGGAATATTGCTCATTCTGGGGCTTCGGTAGATTTGGCTATTTTTTCTTTACACCTTGCTGGAGCTTCGTCAATTTTGGGTGCTATTAACTTTATTTCCACTGCTGGGAATATACGTTCTCCTGGTTTGGTTGCTGAGCGAATTCCGTTATTTGTTTGGGCTGTTACAGTGACAGCTGTGTTACTAGTAGCTGCTTTACCAGTTTTGGCTGGTGCGATTACAATGTTGCTTACTGATCGTAATTTGAATACTTNNNNNNNNNNNNNNNNNNNNNNNNNNNNNNNNNNNNNNNNNNNNNNNNNNNNNNNNNNNNNNNNNNNNNNNNNNNNNNNNNNNNNNNNNNNNNNNNNNNNNNNNNNNNNNNNNNNNNNNNNNNNNNNNNNNNNNNNNNNNNNNNNNNNNNNNNNCGAAAAGCTCCCAACAAACTGGGGGTTATTGGTATCCCTCAACCCTTAGCAGATGCTCTAAAACTCTTCGTTAAAGAATGAATTACCCCCACATCTTCTAATTTTTCCCCTTTTATCCTAACCCCAACAATTATACTTATCTTAGCTTTAAGAATATGACAATTATTCCCTTCTTTTATACTATCAACACAGCTCACACTAGGCATACTTTTGTTCTTATGCATCTCCTCATTAGCTGTTTACACAACACTTATAGCAGGTTGATCGTCAAACTCTAAGTATGCTTTACTTGGAGCTATTCGAGCTATAGCTCAAACAATCTCTTATGAAGTCACTATAACCTTAATTATTATCTTTTACCTTTTTTTAACAACGCAAATAGATATTGTAAGAATCCGCGTAATAAACACATCTGTTTGAGCAATCATACTATTTTTACCCTTAAGAATTATATGATTAGCAGTTATTCTTGCAGAGACAAATCGAGCCCCTTTCGACTTTGCAGAAGGAGAGTCGGAATTAGTCTCAGGATTTAATATTGAATACGGGGGAGCTGGGTTCGCCTTTTTATTCATAGCAGAATACAGAAACATTCTAATAATAAGTCTTATTACCTCATCNNNNNNNNNNNNNNNNNNNNNNNNNNNNNNNNNNNNNNNNNNNNNNNNNNNNNNNNNNNNNNNNNNNNNNNNNNNNNNNNNNNNNNNNNNNNNNNNNNNNNNNNNNNNNNNNNNNNNNNNNNNNNNNNNNNNNNNNNNNNNNNNNNNNNNNNNNN
Pyganodon_grandis_isolate_H2660 NNNNNNNNNNNNNNNNNNNNNNNNNNNNNNNNNNNNNNNNNNNNNNNNNNNNNNNNNNNNNNNNNNNNNNNNNNNNNNNNNNNNNNNNNNNNNACTCGGGGATGATCAGTTGTATAACGTAATTGTTACAGCTCATGCATTTATAATAATTTTTTTTCTAGTAATACCTATGATAATTGGAGGATTTGGTAATTGGCTTATTCCTTTAATAATTGGTGCTCCTGATATGGCTTTTCCTCGACTAAATAATCTAAGGTTTTGACTTCTTGTCCCAGCTTTGTTTTTGTTGTTGAGGTCTTCGTTGGTCGAAAGGGGTGTTGGTACTGGTTGGACAGTATATCCTCCTTTGTCTGGGAATATTGCTCATTCTGGGGCTTCGGTAGATTTGGCTATTTTTTCTTTACACCTTGCTGGAGCTTCGTCAATTTTGGGTGCTATTAACTTTATTTCCACTGCTGGGAATATACGTTCTCCTGGTTTGGTTGCTGAGCGAATTCCGTTATTTGTTTGGGCTGTTACAGTGACAGCTGTGTTACTAGTAGCTGCTTTACCAGTTTTGGCTGGTGCGATTACAATGTTGCTTACTGATCGTAATTTGAATACTTNNNNNNNNNNNNNNNNNNNNNNNNNNNNNNNNNNNNNNNNNNNNNNNNNNNNNNNNNNNNNNNNNNNNNNNNNNNNNNNNNNNNNNNNNNNNNNNNNNNNNNNNNNNNNNNNNNNNNNNNNNNNNNNNNNNNNNNNNNNNNNNNNNNNNNNNNNCGAGAAGGTACCAACACGGGGGGGGTTAGTGGTATCCCTCATCCCTTAACAGATGGGGTAAAAGTCTTCATGAAAGAATGAATTACCCCCACATCTTCTAATTTTTCCCCTTTTATCCTAACCCCAACAATTATACTTATCTTAGCTTTAAGAATATGACAATTATTCCCTTCTTTTATACTATCAACACAGCTCACACTAGGCATACTTTTGTTCTTATGCATCTCCTCATTAGCTGTTTACACAACACTTATAGCAGGTTGATCGTCAAACTCTAAGTATGCTTTACTTGGAGCTATTCGAGCTATAGCTCAAACAATCTCTTATGAAGTCACTATAACCTTAATTATTATCTTTTACCTTTTTTTAACAACGCAAATAGATATTGTAAGAATCCGCGTAATAAACACATCTGTTTGAGCAATCATACTATTTTTACCCTTAAGAATTATATGATTAGCAGTTATTCTTGCAGAGACAAATCGAGCCCCTTTCGACTTTGCAGAAGGAGAGTCGGAATTAGTCTCAGGATTTAATATTGAATACGGGGGAGCTGGGTTCGCCTTTTTATTCATAGCAGAATACAGAAACATTCTAATAATAAGTCTTATTACCTCATCNNNNNNNNNNNNNNNNNNNNNNNNNNNNNNNNNNNNNNNNNNNNNNNNNNNNNNNNNNNNNNNNNNNNNNNNNNNNNNNNNNNNNNNNNNNNNNNNNNNNNNNNNNNNNNNNNNNNNNNNNNNNNNNNNNNNNNNNNNNNNNNNNNNNNNNNNNN
Pyganodon_grandis_isolate_H2663g NNNNNNNNNNNNNNNNNNNNNNNNNNNNNNNNNNNNNNNNNNNNNNNNNNNNNNNNNNNNNNNNNNNNNNNNNNNNNNNNNNNNNNNNNNNNNACTCGGGGATGATCAGTTGTATAACGTAATTGTTACAGCTCATGCATTTATAATAATTTTTTTTCTAGTAATACCTATGATAATTGGAGGATTTGGTAATTGGCTTATTCCTTTAATAATTGGTGCTCCTGATATGGCTTTTCCTCGACTAAATAATCTAAGGTTTTGACTTCTTGTCCCAGCTTTGTTTTTGTTGTTGAGGTCTTCGTTGGTCGAAAGGGGTGTTGGTACTGGTTGGACAGTATATCCTCCTTTGTCTGGGAATATTGCTCATTCTGGGGCTTCGGTAGATTTGGCTATTTTTTCTTTACACCTTGCTGGAGCTTCGTCAATTTTGGGTGCTATTAACTTTATTTCCACTGCTGGGAATATACGTTCTCCTGGTTTGGTTGCTGAGCGAATTCCGTTATTTGTTTGGGCTGTTACAGTGACAGCTGTGTTACTAGTAGCTGCTTTACCAGTTTTGGCTGGTGCGATTACAATGTTGCTTACTGATCGTAATTTGAATACTTNNNNNNNNNNNNNNNNNNNNNNNNNNNNNNNNNNNNNNNNNNNNNNNNNNNNNNNNNNNNNNNNNNNNNNNNNNNNNNNNNNNNNNNNNNNNNNNNNNNNNNNNNNNNNNNNNNNNNNNNNNNNNNNNNNNNNNNNNNNNNNNNNNNNNNNNNNCGAAAAGCTCCCAACAAACTGGGGCTTATAGGTATCCCTCAACCCTTAGCAGATGCTCTAAAACTCTTCGTTAAAGAATGAATTACCCCCACATCTTCTAATTTTTCCCCTTTTATCCTAACCCCAACAATTATACTTATCTTAGCTTTAAGAATATGACAATTATTCCCTTCTTTTATACTATCAACACAGCTCACACTAGGCATACTTTTGTTCTTATGCATCTCCTCATTAGCTGTTTACACAACACTTATAGCAGGTTGATCGTCAAACTCTAAGTATGCTTTACTTGGAGCTATTCGAGCTATAGCTCAAACAATCTCTTATGAAGTCACTATAACCTTAATTATTATCTTTTACCTTTTTTTAACAACGCAAATAGATATTGTAAGAATCCGCGTAATAAACACATCTGTTTGAGCAATCATACTATTTTTACCCTTAAGAATTATATGATTAGCAGTTATTCTTGCAGAGACAAATCGAGCCCCTTTCGACTTTGCAGAAGGAGAGTCGGAATTAGTCTCAGGATTTAATATTGAATACGGGGGAGCTGGGTTCGCCTTTTTATTCATAGCAGAATACAGAAACATTCTAATAATAAGTCTTATTACCTCATCNNNNNNNNNNNNNNNNNNNNNNNNNNNNNNNNNNNNNNNNNNNNNNNNNNNNNNNNNNNNNNNNNNNNNNNNNNNNNNNNNNNNNNNNNNNNNNNNNNNNNNNNNNNNNNNNNNNNNNNNNNNNNNNNNNNNNNNNNNNNNNNNNNNNNNNNNNN
Pyganodon_grandis_NC_013661 TACTTTATATTTGTTATTGGCATTATGGTCTGGTCTTATTGGGTTGGCCTTAAGGCTTTTAATCCGAGCTGAGTTAGGCCAACCAGGAAGGTTACTCGGGGATGATCAGTTGTATAACGTAATTGTTACAGCTCATGCATTTATAATAATTTTTTTTCTAGTAATACCTATGATAATTGGAGGATTTGGTAATTGGCTTATTCCTTTAATAATTGGTGCTCCTGATATGGCTTTTCCTCGACTAAATAATCTAAGGTTTTGACTTCTTGTCCCAGCTTTGTTTTTGTTGTTGAGGTCTTCGTTGGTCGAAAGGGGTGTTGGTACTGGTTGGACAGTATATCCTCCTTTGTCTGGGAATATTGCTCATTCTGGGGCTTCGGTAGATTTGGCTATTTTTTCTTTACACCTTGCTGGAGCTTCGTCAATTTTGGGTGCTATTAACTTTATTTCCACTGCTGGGAATATACGTTCTCCTGGTTTGGTTGCTGAGCGAATTCCGTTATTTGTTTGGGCTGTTACAGTGACAGCTGTGTTACTAGTAGCTGCTTTACCAGTTTTGGCTGGTGCGATTACAATGTTGCTTACTGATCGTAATTTGAATACTTCATTTTTTGACCCTACAGGGGGTGGTGATCCTATTTTGTATATGCATTTATTTCCCAACATCTAATCTCTACTTTTATTACATACTTATTAATCTTACTAGGTGTAGCATTCTTCACCCTACTAGAACGTAAAGCTCTCGGGTACTTTCAAATTCGAAAAGGTCCCAACAAACTGGGGGTTATTGGTATCCCTCAACCCTTAGCAGATGCTCTAAAACTCTTCGTTAAAGAATGAATTACCCCCACATCTTCTAATTTTTCCCCTTTTATCCTAACCCCAACAATTATACTTATCTTAGCTTTAAGAATATGACAATTATTCCCTTCTTTTATACTATCAACACAGCTCACACTAGGCATACTTTTGTTCTTATGCATCTCCTCATTAGCTGTTTACACAACACTTATAGCAGGTTGATCGTCAAACTCTAAGTATGCTTTACTTGGAGCTATTCGAGCTATAGCTCAAACAATCTCTTATGAAGTCACTATAACCTTAATTATTATCTTTTACCTTTTTTTAACAACGCAAATAGATATTGTAAGAATCCGCGTAATAAACACATCTGTTTGAGCAATCATACTATTTTTACCCTTAAGAATTATATGATTAGCAGTTATTCTTGCAGAGACAAATCGAGCCCCTTTCGACTTTGCAGAAGGAGAGTCGGAATTAGTCTCAGGATTTAATATTGAATACGGGGGAGCTGGGTTCGCCTTTTTATTCATAGCAGAATACAGAAACATTCTAATAATAAGTCTTATTACCTCATCTCTGTTAACAAGTACACTAATAATATCTGTTCCAATTGCTATAATCTTTCTATGAGCACGAGCAACATTACCACGCTACCGATATGACTTATTAATAGCTATAGCCTGGAAATCGTTCTTACCATTAAGCTTAGCTACTTTAGTAGCCTTAACAC
Pyganodon_grandis_voucher_MMTC_10 NNNNNNNNNNNNNNNNNNNNNNNNNNNNNNNGGTCTTATTGGGTTGGCCTTAAGGCTTTTAATCCGAGCTGAGTTAGGCCAACCAGGGAGGTTACTCGGGGATGATCAGTTGTATAACGTAATTGTTACAGCTCATGCATTTATAATAATTTTTTTTCTAGTAATACCTATGATAATTGGAGGATTTGGTAATTGGCTTATTCCTTTAATAATTGGTGCTCCTGATATGGCTTTTCCTCGACTAAATAATCTAAGGTTTTGACTTCTTGTCCCAGCTTTGTTTTTGTTGTTGAGGTCTTCGTTGGTCGAAAGGGGTGTTGGTACTGGTTGGACAGTATATCCTCCTTTGTCTGGGAATATTGCTCATTCTGGGGCTTCGGTAGATTTGGCTATTTTTTCTTTACACCTTGCTGGAGCTTCGTCAATTTTGGGTGCTATTAACTTTATTTCCACTGCTGGGAATATACGTTCTCCTGGTTTGGTTGCTGAGCGAATTCCATTATTTGTTTGGGCTGTTACAGTGACAGCTGTGTTACTAGTAGCTGCTTTACCAGTTTTGGCTGGTGCGATTACAATGTTGCTTACTGATCGTAATTTGAATACTTCATTTTTTGACNNNNNNNNNNNNNNNNNNNNNNNNNNNNNNNNNNNNNNNNNNNNNNNNNNNNNNNNNNNNNNNNNNNNNNNNNNNNNNNNNNNNNNNNNNNNNNNNNNNNNNNNNNNNNNNNNNNNNNNNNNNNNNNNNNNNNNNNNNNNNNNNNNNNNNNNNNNNNNNNNNNNNNNNNNNNNNNNNNNNNNNNNNNNNNNNNNNNNNNNNNNNNNNNNNNNNNNAAAGAATGAATTACCCCCACATCTTCTAATTTTTCCCCTTTTATCCTAACCCCAACAATTATACTTATCTTAGCTTTAAGAATATGACAATTATTCCCTTCTTTTACACTATCAACACAGCTCACACTAGGCATACTTTTGTTCTTATGCATCTCCTCATTAGCTGTTTACACAACACTTATAGCAGGCTGATCGTCAAACTCTAAGTATGCTTTACTTGGAGCTATTCGAGCTATAGCTCAAACAATCTCTTATGAAGTCACTATAACCTTAATTATTATCTTTTACCTTTTTTTAACAACGCAAATAGATATTGTAAGAATCCGCGTAATAAACACATCTGTTTGAGCAATCATACTATTTTTACCCTTAAGAATTATATGATTAGCAGTTATTCTTGCAGAGACAAATCGAGCCCCTTTCGACTTTGCAGAAGNNNNNNNNNNNNNNNNNNNNNNNNNNNNNNNNNNNNNNNNNNNNNNNNNNNNNNNNNNNNNNNNNNNNNNNNNNNNNNNNNNNNNNNNNNNNNNNNNNNNNNNNNNNNNNNNNNNNNNNNNNNNNNNNNNNNNNNNNNNNNNNNNNNNNNNNNNNNNNNNNNNNNNNNNNNNNNNNNNNNNNNNNNNNNNNNNNNNNNNNNNNNNNNNNNNNNNNNNNNNNNNNNNNNNNNNNNNNNNNNNNNNNNNNNNNNNNNNNNNNNNNNNNN
Pyganodon_grandis_voucher_MMTC_11 NNNNNNNNNNNNNNNNNNNNNNNNNNNNNNNGGTCTTATTGGGTTGGCCTTAAGGCTTTTAATCCGAGCTGAGTTAGGCCAACCAGGAAGGTTACTCGGGGATGATCAGTTGTATTACGTAATTGTTACAGCTCATGCATTTATAATAATTTTTTTTCTAGTAATACCTATGATAATTGGAGGATTTGGTAATTGGCTTATTCCTTTAATAATTGGTGCTCCTGATATGGCTTTTCCTCGACTAAATAATCTAAGGTTTTGACTTCTTGTCCCAGCTTTGTTTTTGTTGTTGAGGTCTTCGTTGGTCGAAAGGGGTGTTGGTACTGGTTGGACAGTATATCCTCCTTTGTCTGGGAATATTGCTCATTCTGGGGCTTCGGTAGATTTGGCTATTTTTTCTTTACACCTTGCTGGAGCTTCGTCAATTTTGGGTGCTATTAACTTTATTTCCACTGCTGGGAATATACGTTCTCCTGGTTTGGTTGCTGAGCGAATCCCGTTATTTGTTTGGGCTGTNACACTGACAGCTGTGTNACTAGTAGCTGCTTTACCAGTTTTGGCTGGTGCGATTACAATGTNGCTTACTGATCGTAATNNNNNNNNNNNNNNNNNNNNNNNNNNNNNNNNNNNNNNNNNNNNNNNNNNNNNNNNNNNNNNNNNNNNNNNNNNNNNNNNNCTTTTATTACATACTTATTAATCTTACTAGGTGTAGCATTCTTCACCCTACTAGAACGTAAAGCTCTCGGGTACTTTCAAATTCGAAAAGGTCCCAACAAACTGGGGGTTATTGGTATCCCTCAACCCTTAGCAGATGCTCTAAAACTCTTCGTTAAAGAATGAATTACCCCCACATCTTCTAATTTTTCCCCTTTTATCCTAACCCCAACAATTATACTTATCTTAGCTTTAAGAATATGACAATTATTCCCTTCTTTTATACTATCAACACAGCTCACACTAGGCATACTTTTGTTCTTATGCATCTCCTCATTAGCTGTTTACACAACACTTATAGCAGGTTGATCGTCAAACTCTAAGTATGCTTTACTTGGAGCTATTCGAGCTATAGCTCAAACAATCTCTTATGAAGTCACTATAACCTTAATTATTATCTTTTACCTTTTTTTAACAACGCAAATAGATATTGTAAGAATCCGCGTAATAAACACATCTGTTTGAGCAATCATACTATTTTTACCCTTAAGAATTATATGATTAGCAGTTATTCTTGCAGAGACAAATCGAGCCCCTTTCGACTTTGCAGAAGNNNNNNNNNNNNNNNNNNNNNNNNNNNNNNNNNNNNNNNNNNNNNNNNNNNNNNNNNNNNNNNNNNNNNNNNNNNNNNNNNNNNNNNNNNNNNNNNNNNNNNNNNNNNNNNNNNNNNNNNNNNNNNNNNNNNNNNNNNNNNNNNNNNNNNNNNNNNNNNNNNNNNNNNNNNNNNNNNNNNNNNNNNNNNNNNNNNNNNNNNNNNNNNNNNNNNNNNNNNNNNNNNNNNNNNNNNNNNNNNNNNNNNNNNNNNNNNNNNNNNNNNNNN
Pyganodon_lacustris_isolate_H2103 NNNNNNNNNNNNNNNNNNNNNNNNNNNNNNNNNNNNNNNNNNNNNNNNNNNNNNNNNNNNNNNNNNNNNNNNNNNNNNNNNNNNNNNNNNNNNACTTGGGGATGATCAGCTGTATAATGTAATTGTCACGGCTCATGCATTTATAATAATTTTTTTTCTAGTAATACCTATGATAATCGGGGGGTTTGGTAATTGGCTTATTCCTTTAATAGTTGGTGCCCCTGATATGGCTTTTCCTCGATTGAATAATCTTAGGTTTTGACTCCTTGTTCCAGCTTTGTTTTTGTTATTGAGATCTTCATTGGTCGAGAGAGGTGTTGGCACTGGTTGGACGGTATATCCTCCTTTGTCTGGGAACATTGCTCATTCTGGGGCTTCGGTAGATTTGGCCATTTTTTCTTTGCACCTTGCTGGTGCTTCATCAATTTTAGGGGCTATTAATTTTATTTCTACTGCTGGGAATATACGTTCCCCAGGTTTGGTTGCTGAGCGAATTCCATTATTTGTTTGGGCTGTTACAGTAACAGCTGTGTTGCTAGTTGCTGCTTTGCCAGTTTTGGCCGGTGCGATTACAATATTGCTTACTGACCGTAATTTAAATACCTNNNNNNNNNNNNNNNNNNNNNNNNNNNNNNNNNNNNNNNNNNNNNNNNNNNNNNNNNNNNNNNNNNNNNNNNNNNNNNNNNNNNNNNNNNNNNNNNNNNNNNNNNNNNNNNNNNNNNNNNNNNNNNNNNNNNNNNNNNNNNNNNNNNNNNNNNNCGAGAAGGCCCTAACAAACGAGGAGTCTGTGGTATCGCCCAACCCTTAGCAAATGGCCTAAAACTCTTCATTAAAGAGTGGATTACTCCCACATCTTCTAACTTTTCCCCCTTTATTTTAACTCCNACAATTATGCTTATCTTAGCTTTAAGAATATGGCAATTATTCCCTTCTTTAATACTATCAACACAACTTACACTAGGCATGCTTCTATTTTTATGCATCTCTTCATTAGCTGTTTATACAACACTTATAGCAGGCTGGTCATCAAACTCTAAATATGCTTTACTTGGAGCCATTCGAGCTATAGCTCAGACAATTTCCTATGAAGTTACTATAACCTTAATTATTATTTTTTATCTTTTTTTAACAATACAAATAGACATCGTAAGAATCCGTATGATAAATGCATCCGTTTGAGCAACCATGCTATTTTTACCTTTAATAGTTATATGGTTAGCAGTTATTCTTGCAGAGACAAATCGAGCCCCTTTCGACTTTGCAGAAGGGGAGTCGGAATTAGTCTCTGGGTTTAATATTGAATATGGGGGGACTGGGTTCGCCTTTTTATTTATAGCAGAGTACAGAAACATTTTAATTATAAGTCTTATAACCTCATCNNNNNNNNNNNNNNNNNNNNNNNNNNNNNNNNNNNNNNNNNNNNNNNNNNNNNNNNNNNNNNNNNNNNNNNNNNNNNNNNNNNNNNNNNNNNNNNNNNNNNNNNNNNNNNNNNNNNNNNNNNNNNNNNNNNNNNNNNNNNNNNNNNNNNNNNNNN
Alasmidonta_varicosa_Roar_1 TACTTTATATTTATTATTTGCTTTGTGGTCAGGCTTAATTGGGTTAGCCTTGAGGCTTTTGATTCGAGCTGAGTTAGGGCAACCAGGGAGGCTATTAGGCGATGATCAGTTGTACAATGTGATTGTCACAGCTCATGCTTTTATAATAATTTTTTTTCTAGTAATACCTATAATGATTGGGGGATTTGGTAATTGACTTATCCCTTTGATGATTGGTGCTCCTGACATGGCTTTCCCTCGATTAAATAATCTAAGGTTTTGACTTCTTGTGCCAGCTTTGTTTTTATTATTAAGGTCTTCATTGGTGGAAAGTGGTGTAGGTACTGGTTGAACAGTATACCCTCCTTTATCTGGTAATGTTGCTCATTCTGGGGCTTCTGTGGATTTAGCTATTTTTTCCTTACATCTTGCTGGTGCTTCATCAATTTTAGGTGCTATTAATTTTATTTCAACTGTTGGGAATATGCGTTCTCCTGGTTTGGTTGCTGAGCGAATTCCTTTATTTGTTTGGGCTGTTACAGTAACAGCTGTGTTATTGGTTGCTGCTTTACCAGTTTTAGCTGGTGCTATTACAATGTTGCTTACTGATCGTAATTTGAATACTTCATTTTTTGACCCTACAGGAGGGGGGGATCCTATTTTGTATATGCATTTGTTTCTCAACATCTAATCTCTACGATTATTACATATTTATTAATTTTATTGGGAGTAGCATTTTTTACTTTACTAGAACGAAAAGCTCTTGGTTATTTTCAAATTCGAAAAGGCCCTAATAAATTAGGAATTATTGGCATTCCTCAACCCCTAGCAGACGCCTTAAAACTCTTTATTAAAGAGTGAGTCACTCCCACATCTTCTAACTTTCTTCCTTTTATCATAACCCCGACAACTATACTTATCTTGGCTTTAAGAATATGACAACTATTTCCTTCTTTTTCACTATCGGCTCAGCTTACATTAGGAATGCTTCTATTCTTATGTATTTCTTCATTGGCTGTTTACACAACGCTTATAGCAGGCTGGTCATCAAACTCTAAATATGCCTTACTTGGAGCTATTCGAGCCATAGCTCAAACAATTTCTTATGAAGTAACCATAACCTTAATTATTATCTTTTATCTATTTTTGACAATACAAATAGATATTGTAAGAATTCGAATAACAAACATATCTGCTTGGACAGTCATACTTTTCTTACCGCTAAGAGCCATATGATTAGTAGTCATCCTTGCAGAGACAAATCGAGCCCCCTTTGATTTTGCAGAAGGAGAATCAGAGTTAGTTTCAGGATTCAACATTGAATATGGAAGAGCTGGATTTGCCTTTCTATTTATAGCGGAGTACAGAAATATTTTAATAATAAGTCTTATAACCTCATGCTTATTAACAAGCACACTAATAATATCCATCCCAGTAGCTATTATCTTCTTATGGGCCCGAGCAACCTTACCACGTTATCGATATGACCTTCTAATAGCAATAGCCTGAAAATCATTCCTTCCTTTAAGGCTAGCTATTTTAATAGCCCTAAGAC
Alasmidonta_varicosa_RR_1 TACTTTATATTTATTATTTGCTTTGTGGTCAGGCTTAATTGGGTTAGCCTTGAGGCTTTTAATTCGAGCTGAGTTAGGGCAACCAGGGAGACTATTAGGTGATGATCAGTTGTACAATGTGATTGTTACGGCCCATGCTTTTATAATAATTTTTTTTCTAGTAATACCTATAATGATTGGGGGATTTGGTAATTGACTTATCCCTTTGATGATTGGTGCTCCTGATATGGCTTTCCCTCGATTAAATAACCTAAGGTTTTGACTTCTTGTGCCAGCTTTGTTTTTGTTATTAAGGTCTTCATTGGTGGAAAGTGGTGTAGGTACTGGTTGAACAGTATATCCTCCTTTATCTGGTAATGTTGCTCATTCTGGAGCTTCTGTGGACTTAGCTATTTTTTCCTTACATCTTGCTGGTGCTTCATCAATTTTAGGTGCTATTAATTTTATTTCTACTGTTGGGAATATGCGTTCTCCTGGTTTGGTTGCTGAGCGAATTCCTTTATTTGTTTGGGCTGTTACAGTAACAGCTGTGTTATTGGTTGCTGCTTTGCCGGTTTTAGCTGGTGCTATTACAATGTTGCTTACTGATCGTAATTTGAATACTTCATTTTTTGATCCTACAGGAGGGGGGGACCCTATTTTGTATATGCATTTGTTTCTCAACATCTAATCTCTACGATTATTACATATTTATTAATTTTATTGGGAGTAGCATTCTTTACTTTACTAGAACGAAAAGCTCTTGGTTATTTTCAAATTCGAAAAGGCCCTAATAAACTAGGAATTATTGGCATTCCTCAACCCCTAGCAGACGCCTTAAAACTCTTTATTAAAGAGTGGGTCACTCCCACATCTTCTAACTTTCTCCCTTTTATCATAACCCCGACAACTATACTTATCTTGGCTTTAAGAATATGGCAATTATTTCCTTCTTTTTCACTGTCAGCTCAGCTTACATTAGGAATGCTTCTATTCTTATGTATTTCTTCGCTGGCTGTTTACACAACGCTTATAGCAGGCTGGTCATCAAACTCTAAATATGCTTTACTTGGAGCTATTCGAGCCATAGCTCAAACAATTTCTTATGAAGTAACCATAACCTTAATTATTATCTTTTATCTATTTTTAACAATACAAATAGATATTGTAAGAATTCGAATAACAAACATATCTGCTTGAGCAGTCATACTTTTCTTACCGCTAAGAGCCATATGATTAGCAGTTATCCTTGCAGAGACAAATCGAGCCCCCTTTGATTTTGCAGAAGGAGAATCAGAGTTAGTTTCAGGGTTCAACATTGAATATGGAAGAGCTGGGTTTGCCTTTCTATTTATAGCGGAGTACAGAAATATTTTAATAATAAGCCTTATAACCTCATGCTTATTAACAAGCACACTAATAATATCCATCCCAGTAGCTATTATCTTCTTATGAGCCCGAGCAACCTTACCACGTTATCGATATGACCTTCTAATAGCAATAGCCTGAAAATCATTCCTTCCTTTAAGGCTAACTATTTTAATAGCCCTAAGAC
Sinanodonta_tumens_B194_LC592406 TACTTTATATCTACTATTAGCGCTGTGGTCTGGTTTGGTTGGGTTGGCTTTAAGTCTTTTAATTCGAGCAGAGTTGGGTCAGCCGGGAAGGCTTTTAGGGGATGATCAGTTATATAATGTTATTGTTACAGCTCATGCTTTTATAATAATTTTCTTTTTGGTTATGCCTATGATGATTGGTGGGTTTGGGAATTGACTTATTCCTTTAATAATTGGGGCTCCTGATATAGCTTTTCCTCGATTAAATAATTTAAGGTTTTGATTACTTGTGCCAGCACTGTTTTTGCTTCTAAGGTCTTCTTTGGTTGAGAGGGGTGTTGGTACAGGGTGAACAGTATATCCTCCTTTATCAGGGAATGTTGCTCACTCTGGTGCTTCCGTTGATTTAGCTATTTTTTCTTTGCATCTTGCTGGTGCTTCGTCTATTTTAGGTGCTATTAATTTTATTTCTACTGTTGGAAATATACGATCTCCTGGTTTGGTTGCCGAGCGAATTCCTTTATTTGTATGAGCTGTCACAGTAACAGCTGTTTTGTTGGTTGCTGCTTTGCCTGTGTTAGCAGGGGCTATTACAATACTTCTTACGGATCGTAATTTAAATACTTCATTTTTTGATCCAACTGGGGGAGGTGATCCTATTTTGTATATACATTTATTTCCCAACATGTAATCTCCACTATTATTACATACCTGCTAATCCTATTAGGCGTGGCCTTCTTTACCCTACTAGAACGAAAAGCTTTAGGTTATTTTCAAATTCGAAAGGGTCCTAATAAGTTAGGAATTACTGGTATCCCTCAACCACTAGCAGATGCGTTAAAACTTTTTACCAAAGAGTGAGTTATCCCTGCCCACTCTAACTATCTTCCTTTTATTCTAATACCAACAACTATACTTATCTTAGCACTAAGCATATGACAACTATTCCCCTCATTTATACTTTCCTCTCAAATAACTCTAGGGGTACTCTTATTTCTTTGCATCTCTTCATTAACCGTCTATACAACACTCATGGCTGGTTGATCCTCAAACTCTAAATATGCCTTACTTGGGGCTATCCGAGCTATAGCCCAAACTATCTCCTACGAAGTTACCATAACCCTTATTATTATATTCTACCTATTTTTAACAAATGATATAGACATTGTGAGAGTTCGTATAACAAATAAATCTATCTGAACTATTATACTATTTTTACCTTTGGGATTTATGTGACTGGCTGTAATTCTTGCAGAAACAAACCGAGCCCCTTTTGATTTTGCAGAGGGGGAATCAGAACTTGTCTCAGGATTCAATATTGAGTATGGGGGAGCAGGATTTGCCTTCTTATTTATAGCCGAATACAGAAACATTTTGATAATAAGCCTAATTACCTCGTGCTTACTGACTAGCACCTTAGTTATATCCATCCCGGTACTTATTATCTTTTTATGAGCTCGAGCAACCTTACCACGTTATCGTTATGATCTTTTAATGGCCGTGGCTTGAAAATCATTTCTACCCTTTAGGCTTGCACTTCTAACCGCCTTGACAC
Sinanodonta_woodiana_isolate_SW032_MN594536 TACTTTATATTTATTATTAGCATTATGGTCAGGTTTGATTGGGTTAGCTTTAAGTCTTTTAATTCGAGCAGAGTTGGGTCAGCCAGGAAGGCTTTTAGGGGATGATCAGTTGTATAATGTTATTGTTACGGCTCATGCTTTTATAATAATTTTCTTCTTAGTTATACCTATAATGATTGGAGGGTTTGGGAATTGATTAATTCCTTTAATAATTGGGGCTCCTGATATGGCTTTTCCTCGATTGAATAATTTAAGGTTTTGGTTACTTGTGCCAGCGCTATTTTTATTATTAAGGTCTTCTTTGGTGGAAAGGGGCGTTGGTACAGGGTGAACAGTATACCCACCTTTGTCTGGGAATGTTGCTCATTCTGGCGCTTCTGTTGATTTAGCTATTTTTTCTTTGCACCTTGCCGGTGCTTCATCTATTTTAGGCGCTGTTAATTTTATTTCTACTGTGGGGAATATACGGTCTCCTGGTTTGGTTGCTGAGCGAATTCCTTTGTTTGTATGAGCTGTTACCGTAACAGCTATTTTATTAGTTGCTGCTTTGCCTGTTTTAGCAGGGGCTATTACAATGCTTCTTACGGATCGTAATTTAAATACTTCATTCTTTGACCCAACTGGGGGAGGAGACCCTATTTTGTATATGCATCTATTTTCCAACACCTAATCTCTACCATTATTACGTACCTACTAATCTTATTAGGTGTGGCCTTCTTTACCTTATTAGAACGAAAAGCTTTAGGTTATTTTCAAATTCGAAAGGGTCCTAATAAACTAGGGATTATAGGTATCCCCCAACCTTTAGCAGACGCATTAAAACTTTTTACCAAAGAGTGAGTTACTCCTAACTTCTCTAACTACTTTCCTTTTATTTTAACACCGACAATTATACTTATCTTAGCATTGAGGATATGGCAACTGTTTCCGTCTTTTATACTTACCTTTCAAATAACCCTAGGAATATTTTTATTTCTTTGCATCTCCTCATTAACCGTCTACACGACACTCATAGCTGGTTGAACCTCAAACTCCAAATATGCCCTACTCGGGGCGATCCGAGCTATAGCCCAAACCATCTCCTACGAAGTTACCATAACTCTTATTATTATATTCTACCTATTCCTAACAATAGAAATAGATATTGTAAGAGTCCGTATAACGAATAGGCCTATCTGAACCATCACACTATTTTTCCCTTTAAGAGTCATGTGATTAGCAGTAATTCTCGCAGAAACAAATCGAGCTCCGTTTGATTTTGCAGAGGGAGAATCAGAACTTGTCTCAGGATTCAACATTGAATACGGAGGAGCAGGATTTGCCTTCCTATTTATAGCAGAATATAGAAACATCTTAATAATAAGACTAATAACCTCATGTTTGTTAACTAGCACCTTAATTATATCCATCCCAGTAGCTATTATTTTTTTATGAGCTCGAGGGAGCTTACCACGTTATCGCTATGACCTTTTAATGGCCATGGCTTGAAAATCATTTCTACCTTTTAGACTTGCAACATTAATCGCCTTGACAC
Strophitus_cf._pascagoulaensis_CS-2017_clone_1 NNNNNNNTATTTACTATTGGCTTTGTGGTCTGGTTTGATTGGGTTAGCCTTAAGGCTTTTGATCCGAGCTGAGTTAGGCCAGCCAGGAAGATTATTGGGAGATGATCAGTTATACAATGTTATTGTCACGGCTCATGCTTTTATAATAATTTTTTTTTTAGTAATGCCTATGATAATTGGGGGGTTTGGAAATTGGCTTATTCCTTTGATAATTGGCGCTCCGGATATGGCTTTTCCCCGGTTAAACAATTTAAGATTTTGACTTCTTGTACCAGCATTATTTTTGTTGTTGAGATCGTCGTTGGTTGAGAGAGGTGTAGGCACTGGTTGAACAGTGTATCCTCCTCTGTCAGGAAATGTTGCTCATTCCGGGGCTTCGGTGGATTTAGCTATCTTTTCTTTGCATCTTGCTGGTGCTTCGTCAATTCTAGGTGCTGTTAATTTTATTTCTACTGTTGGAAACATACGATCTCCGGGTTTGGTTGCTGAGCGAATTCCCTTGTTTGTTTGGGCTGTTGTAGTTACAGCTGTATTATTGGTCGCTGCTCTTCCTGTTTTAGCTGGTGCTATCACAATATTACTTACTGACCGTAATTTAAATACTTCTTTCTTTGACCCTACAGGGGGGGGTGATCCAATTTTGTATATGCATTTGNNNCTCAACACCTAATCTCTATTACCATCACATATCTTCTAATTTTGTTAGGTGTAGCATTCTTTACTTTACTAGAACGAAAAGCTCTTGGATATTTTCAAATTCGAAAAGGCCCTAACAAGCTAGGAATTATAGGAATCCCCCAACCACTAGCAGATGCTTTAAAACTTTTTGTCAAAGAGTGAGTTACTCCTTCATACTCCAACTTTCTTCCTTTTATCTTAACCCCGACAATTATACTTATCCTGGCTTTAAGAATATGGCAATTATTCCCCTCTTTTATACTCTCAACTCAGCTAGTACTAGGTATATTTTTATTTTTATGTATTTCCTCGTTAGCTGTTTATACCACACTCATAGCGGGCTGGACATCAAATTCTAAATATGCCCTATTAGGGGCTACTCGAGCTATGGCTCAAACAATTTCCTATGAAGTAACTATAGCTTTAATTATTATTTTTTATCTGTTCTTAACTGCACAAATAGACATTGTAGCGATTCGCTTGACAAACACATCAACTTGAACAATTGCACTATTCCTTCCTTTGGGGGTAATATGGCTGGCAGTCATTTTTGCAGAAACAAATCGAGCTCCTTTTGATTTTGCAGAAGGTGAGTCAGAGCTAGTCTCAGGCTTTAATATCGAATATGGGAGAGCCGGGTTCGCTTTTTTATTCATGGCAGAATACAGAAATATCTTAATCATAAGTCTCATAACCTCCTGCTTATTAAGCAGCACACTAATAATGTCTATTCCAGTGGCTGTTGTCTTCTTATGAGCCCGAGCAAGACTACCACGNNNNNNNNNNNNNNNNNNNNNNNNNNNNNNNNNNNNNNNNNNNNNNNNNNNNNNNNNNNNNNNNNNNNNNNNNNNNNNNN
Strophitus_cf._pascagoulaensis_CS-2017_clone_2 NNNNNNNTATTTACTATTGGCTTTGTGGTCTGGCTTGATTGGGTTAGCCTTAAGGCTTTTGATCCGAGCTGAGTTAGGCCAGCCAGGAAGATTATTGGGAGATGATCAGTTGTATAATGTTATTGTCACGGCTCATGCTTTTATAATAATTTTTTTTTTAGTAATGCCTATGATAATTGGGGGGTTTGGAAATTGGCTTATTCCTTTGATAATTGGCGCTCCGGATATGGCTTTTCCCCGGTTAAATAATTTAAGATTTTGACTTCTTGTGCCAGCATTATTTTTATTGTTGAGATCGTCGTTGGTTGAGAGAGGTGTAGGCACTGGTTGAACAGTGTATCCTCCTTTATCAGGAAATGTTGCTCATTCCGGGGCTTCGGTGGATTTAGCTATCTTTTCTTTGCATCTTGCTGGTGCTTCGTCAATTCTAGGTGCTGTTAATTTTATTTCTACTGTTGGAAACATACGATCTCCGGGTTTGGTTGCTGAGCGAATTCCATTGTTTGTTTGGGCTGTTGTAGTTACAGCTGTATTATTGGTCGCTGCTCTTCCTGTTTTAGCTGGTGCTATCACAATACTACTTACTGACCGTAATTTAAATACTTCTTTCTTTGACCCTACAGGGGGGGGTGATCCAATTTTGTACATGCATTTGNNNNNNNNNNNNNNNNNNNNNNNNNNNNNNNNNNNNNNNNNNNNNNNNNNNNNGTAGCATTCTTTACTTTGCTAGAGCGAAAAGCTCTTGGGTATTTTCAAATTCGAAAAGGCCCTAACAAGCTAGGAATTATAGGAATCCCCCAACCACTAGCAGATGCTTTAAAACTTTTTGTCAAAGAGTGAGTTACTCCTTCATACTCCAACTTTCTTCCTTTTGTCTTAACCCCGACAATTATACTTATCCTGGCTTTAAGAATATGGCAATTATTCCCCTCTTTTATACTCTCAACTCAGCTCGTACTAGGTATACTTTTATTTTTATGTATTTCCTCGTTAGCTGTTTACACCACACTTATAGCAGGCTGGACATCAAATTCTAAATATGCCCTATTAGGGGCTACTCGAGCTATGGCTCAAACAATTTCCTATGAAGTAACTATAACTTTAATTATTATTTTTTATCTGTTCTTAACTACACAAATAGACATTGTAGCAGTTCGCTTAACAAACACATCAACTTGAACAATTGCACTATTCCTTCCTTTGGGGGTAATATGGCTGGCAGTCATTTTTGCAGAAACAAATCGAGCTCCTTTTGATTTTGCAGAAGGTGAGTCAGAGCTAGTCTCAGGCTTTAATATCGAATACGGGAGAGCCGGGTTCGCTTTTTTGTTCATGGCAGAATACAGAAATATTTTAATCATAAGTCTCATAACCTCCTGTTTGTTAAGCAGCACACTAATAATGTCTATTCCAGTGGCTGTTGTCTTCCTATGAGCCCGAGCAAGACTACCACGTNNNNNNNNNNNNNNNNNNNNNNNNNNNNNNNNNNNNNNNNNNNNNNNNNNNNNNNNNNNNNNNNNNNNNNNNNNNNNNN
Strophitus_cf._pascagoulaensis_CS-2017_clone_3 NNNNNNNNCTTTACTATTGGCTTTGTGGTCTGGCTTGATTGGGTTAGCCATAAGGCTTTTGATCCGAGCTGAGTTAGGCCAGCCAGGAAGATTATTGGGAGATGATCAGTTGTATAATGTTATTGTCACGGCTCATGCTTTTATAATAATTTTTTTTTTAGTAATGCCTATGATAATTGGGGGGTTTGGAAATTGGCTTATTCCTTTGATAATTGGCGCTCCGGATATGGCTTTTCCCCGGTTAAATAATTTAAGATTTTGACTTCCTGTGCCAGCATTATTTTTATTGATGAGATCGTCGTTGGTTGAGAGAGGTGTAGGCACTGGTTGAACAGTGTATCCTCCTTTATCAGGAAATGATGCTCATTCCGGGGCTTCGGTGGATTTAGCTATTTTTTCTTTGCATCTTGCTGGTGCTTCGTCAATTCTAGGTGCTGTTAATTTTATTTCTACTGTTGGAAACATACGATCTCCGGGTTTGGTTGCTGAGCGAATTCCATTGTTTGTTTGGGCTGTTGTAGTTACAGCTGTATTATTGGTCGCGGCTCGTCCGGTTTTAGCTGGAGCTATCACAATACTACTTACTGACCGTAATCTAAATACTTCTTTCTTTGACCCTACGGCGGGGGGAGATCCAATTTTGTACATGCATTTGNNNNNNNNNNCCTAATCTCTATTACCATCACATATCTTCTAATTTTGTTAGGTGTAGCATTCTTTACTTTGCTAGAGCGAAAAGCTCTTGGGTATTTTCAAATTCGAAAAGGCCCTAACAAGCTGGGAATTATAGGAATCCCCCAACCACTAGCAGATGCTTTAAAACTTTTTGTCAAAGAGTGAGTTACTCCTTCATACTCCAACTTTCTTCCTTTTGTCTTAACCCCGACAATTATACTTATCCTGGCTTTAAGAATATGGCAATTATTCCCCTCTTTTATACTCTCAACTCAGCTCGTACTAGGTATACTTTTATTTTTATGTATTTCCTCGTTAGCTGTTTACACCACACTTATAGCAGGCTGGACATCAAATTCTAAATATGCCCTATTAGGGGCTACTCGAGCTATGGCTCAAACAATTTCCTATGAAGTAACTATAACTTTAATCATTATTTTTTATCTGTTCTTAACTACACAAATAGACATTGTAGCAGTTCGCTTAACAAACACATCAACTTGAACAATTGCACTATTCCTTCCTTTGGGGGTAATATGACTGGCAGTCATTTTTGCAGAAACAAATCGAGCTCCTTTTGATTTTGCAGAAGGTGAGTCAGAGCTAGTCTCAGGCTTTAATATCGAATACGGGAGAGCCGGGTTCGCTTTTTTGTTCATGGCAGAATACAGAAATATTTTAATCATAAGTCTCATAACCTCCTGTTTGTTAAGCAGCACACTAATAATGTCTATTCCAGTGGCTGTTGTCTTCCTATGAGCCCGAGCAAGACTACCACGTNNNNNNNNNNNNNNNNNNNNNNNNNNNNNNNNNNNNNNNNNNNNNNNNNNNNNNNNNNNNNNNNNNNNNNNNNNNNNNN
Strophitus_cf._pascagoulaensis_CS-2017_clone_4 NNNNNNNNNNNNNNNNNNNNNNNNNNNNNNNNNNTTGATTGGGTTAGCCTTAAGGCTTTTGATTCGAGCTGAGTTAGGCCAGCCAGGAAGATTATTGGGAGATGATCAGTTGTATAATGTTATTGTCACGGCTCATGCTTTTATAATAATTTTTTTTTTAGTAATGCCTATGATAATTGGGGGGTTTGGAAATTGGCTTATTCCTTTGATAATTGGCGCTCCGGATATGGCTTTTCCCCGGTTAAATAATTTAAGATTTTGACTTCTTGTGCCAGCATTATTTTTATTGTTGAGATCGTCGTTGGTTGAGAGAGGTGTAGGCACTGGTTGAACAGTGTATCCTCCTTTATCAGGAAATGTTGCTCATTCCGGGGCTTCGGTGGATTTAGCTATCTTTTCTTTGCATCTTGCTGGTGCTTCGTCAATTCTAGGTGCTGTTAATTTTATTTCTACTGTTGGAAACATACGATCTCCGGGTTTGGTTGCTGAGCGAATTCCATTGTTTGTTTGGGCTGTTGTAGTTACAGCTGTATTATTGGTCGCTGCTCTTCCTGTTTTAGCTGGTGCTATCACAATACTACTTACTGACCGTAATTTAAATACTTCTTTCTTTGACCCTACAGGGGGGGGTGATCCAATTTTGTACNNNNNNNNNNNNCTCAACACCTAATCTCTATTACCATCACATATCTTCTAATTTTGTTAGGTGTAGCATTCTTTACTTTGCTAGAGCGAAAAGCTCTTGGGTATTTTCAAATTCGAAAAGGCCCTAACAAGCTAGGAATTATAGGAATCCCCCAACCACTAGCAGATGCTTTAAAACTTTTTGTCAAAGAGTGAGTTACTCCTTCATACTCCAACTTTCTTCCTTTTGTCTTAACCCCGACAATTATACTTATCCTGGCTTTAAGAATATGGCAATTATTCCCCTCTTTTATACTCTCAACTCAGCTCGTACTAGGTATACTTTTATTTTTATGTATTTCCTCGTTAGCTGTTTACACCACACTTATAGCAGGCTGGACATCAAATTCTAAATATGCCCTATTAGGGGCTACTCGAGCTATGGCTCAAACAATTTCCTATGAAGTAACTATAACTTTAATTATTATTTTTTATCTGTTCTTAACTACACAAATAGACATTGTAGCAGTTCGCTTAACAAACACATCAACTTGAACAATTGCACTATTCCTTCCTTTGGGGGTAATATGGCTGGCAGTCATTTTTGCAGAAACAAATCGAGCTCCTTTTGATTTTGCAGAAGGTGAGTCAGAGCTAGTCTCAGGCTTTAATATCGAATACGGGAGAGCCGGGTTCGCTTTTTTGTTCATGGCAGAATACAGAAATATTTTAATCATAAGTCTCATAACCTCCTGTTTGTTAAGCAGCACACTAATAATGTCTATTCCAGTGGCTGTTGTCTTCCTATGAGCCCGAGCAAGACTACCACGTNNNNNNNNNNNNNNNNNNNNNNNNNNNNNNNNNNNNNNNNNNNNNNNNNNNNNNNNNNNNNNNNNNNNNNNNNNNNNNN
Strophitus_pascagoulaensis_clone_1 NNNNNNNTACTTATTATTGGCTTTATGGTCTGGTTTGATTGGGTTAGCCTTAAGGCTTTTGATCCGGGCTGAGTTAGGCCAGCCAGGAAGGTTATTGGGAGATGACCAGTTGTATAATGTTATTGTCACGGCTCATGCTTTTATAATAATTTTTTTTTTAGTAATGCCTATGATAATTGGGGGATTTGGAAATTGGCTTATTCCTTTAATAATTGGCGCTCCGGATATAGCTTTTCCTCGGTTGAATAATTTGAGATTTTGACTTCTTGTGCCAGCATTGTTTTTGTTGTTGAGATCTTCGTTGGTTGAGAGAGGTGTAGGCACTGGTTGAACAGTATACCCTCCTTTGTCAGGAAATGTTGCTCATTCTGGGGCTTCGGTGGATTTAGCCATTTTTTCTTTGCATCTTGCTGGTGCTTCTTCAATTTTAGGCGCTGTTAATTTTATTTCTACTGTTGGGAATATACGATCTCCGGGTTTGGTTGCTGAACGAATTCCTTTATTTGTTTGGGCTGTTGTAGTTACAGCTATACTATTAGTTGCTGCTCTTCCGGTTTTAGCTGGTGCTATCACAATATTACTTACTGATCGTAATTTAAATACTTCTTTCTTTGACCCGACAGGGGGGGGTGATCCAATTTTGTATATGCATTTGNNNCTCAACATCTAATCTCTACTCTTATCACATATCTCTTAATTTTGTTAGGTGTAGCATTTTTTACTTTGCTAGAACGAAAAGCTCTTGGGTATTTTCAAATTCGAAAAGGCCCTAACAAGCTAGGAATTATAGGAATCCCCCAACCACTAGCAGACGCCTTAAAACTTTTTGTCAAAGAGTGGGTTACTCCTTCATACTCCAACTTTCTTCCTTTTGTCTTAACCCCGACAATTATACTTACCCTGGCTTTAAGGATATGACAATTATTCCCCTCTTTTATGCTCTCAACTCAACTTGTAATAGGTATACTTTTGTTTTTATGCATTTCCTCATTAGCTGTTTACACCACACTCATAGCGGGCTGGGCATCAAATTCTAAATATGCCCTATTGGGGGCTACTCGAGCCATGGCTCAAACAATTTCCTACGAAGTAACTATAACTTTAATCATTATTTTTTATTTATTTTTAACAATACAAATGGACATTGTAGCAGTTCGCTTAACAAACACATCGACTTGAACAATTGCACTATTCCTTCCTTTGGGGGTGATATGACTCACAGTCATTTTCGCAGAAACAAATCGAGCTCCTTTTGATTTTGCAGAGGGAGAGTCAGAACTAGTCTCAGGCTTTAACATCGAATACGGGAGAGCCGGATTCGCTTTTTTATTCATGGCAGAATATAGAAATATCATAGTCATAAGTCTCATAACCTCCTGCTTATTAAGCAGCACACTAGTAATATCTATTCCAGTGGCTATTGCCTTCCTATGAGCCCGAGCAAGACTACCACGCNNNNNNNNNNNNNNNNNNNNNNNNNNNNNNNNNNNNNNNNNNNNNNNNNNNNNNNNNNNNNNNNNNNNNNNNNNNNNNN
Strophitus_pascagoulaensis_clone_2 NNNNNNNTACTTATTATTGGCTTTATGGTCTGGTTTGATTGGGTTAGCCTTAAGGCTTTTGATCCGGGCTGAGTTAGGCCAGCCAGGAAGGTTATTGGGAGATGACCAGTTGTATAATGTTATTGTCACGGCTCATGCTTTTATAATAATTTTTTTTTTAGTAATGCCTATGATAATTGGGGGATTTGGAAATTGGCTTATTCCTTTAATAATTGGCGCTCCGGATATAGCTTTTCCTCGGTTGAATAATTTGAGATTTTGACTTCTTGTGCCAGCATTGTTTTTGTTGTTGAGATCTTCGTTGGTTGAGAGAGGTGTAGGCACTGGTTGAACAGTATACCCTCCTTTGTCAGGAAATGTTGCTCATTCTGGGGCTTCGGTGGATTTAGCCATTTTTTCTTTGCATCTTGCTGGTGCTTCTTCAATTTTAGGCGCTGTTAATTTTATTTCTACTGTTGGGAATATACGATCTCCGGGTTTGGTTGCTGAACGAATTCCTTTATTTGTTTGGGCTGTTGTAGTTACAGCTATACTATTAGTTGCTGCTCTTCCGGTTTTAGCTGGTGCTATCACAATATTACTTACTGATCGTAATTTAAATACTTCTTTCTTTGACCCGACAGGGGGGGGTGATCCAATTTTGTATATGCATTTGNNNCTCAACATCTAATCTCTACTCTTATCACATATCTCTTAATTTTGTTAGGCGTAGCATTTTTTACTTTGCTAGAACGAAAAGCTCTTGGGTATTTTCAAATTCGAAAAGGCCCTAACAAGCTAGGAATTATAGGAATCCCCCAACCACTAGCAGACGCCTTAAAACTTTTTGTCAAAGAGTGGGTTACTCCTTCATACTCCAACTTTCTTCCTTTTGTCTTAACCCCGACAATTATACTTACCCTGGCTTTAAGGATATGACAATTATTCCCCTCTTTTATGCTCTCAACTCAACTTGTAATAGGTATACTTTTGTTTTTATGCATTTCCTCATTAGCTGTTTACACCACACTCATAGCGGGCTGGGCATCAAATTCTAAATATGCCCTATTGGGGGCTACTCGAGCCATGGCTCAAACAATTTCCTACGAAGTAACTATAACTTTAATCATTATTTTTTATTTATTTTTAACAATACAAATGGACATTGTAGCAGTTCGCTTAACAAACACATCGACTTGAACAATTGCACTATTCCTTCCTTTGGGGGTGATATGACTCACAGTCATTTTCGCAGAAACAAATCGAGCTCCTTTTGATTTTGCAGAGGGAGAGTCAGAACTAGTCTCAGGCTTTAACATCGAATACGGGAGAGCCGGATTCGCTTTTTTATTCATGGCAGAATATAGAAATATCATAGTCATAAGTCTCATAACCTCCTGCTTATTAAGCAGCACACTAGTAATATCTATTCCAGTGGCTATTGCCTTCCTATGAGCCCGAGCAAGACTACCACGCNNNNNNNNNNNNNNNNNNNNNNNNNNNNNNNNNNNNNNNNNNNNNNNNNNNNNNNNNNNNNNNNNNNNNNNNNNNNNNN
Strophitus_pascagoulaensis_clone_3 NNNNNNNTACTTATTATTGGCTTTATGGTCTGGTTTGATTGGGTTAGCCTTAAGGCTTTTGATCCGGGCTGAGTTAGGCCAGCCAGGAAGGTTATTGGGAGATGACCAGTTGTATAATGTTATTGTCACGGCTCATGCTTTTATAATAATTTTTTTTTTAGTAATGCCTATGATAATTGGGGGATTTGGAAATTGGCTTATTCCTTTAATAATTGGCGCTCCGGATATAGCTTTTCCTCGGTTGAATAATTTGAGATTTTGACTTCTTGTGCCAGCATTGTTTTTGTTGTTGAGATCTTCGTTGGTTGAGAGAGGTGTAGGCACTGGTTGAACAGTATACCCTCCTTTGTCAGGAAATGTTGCTCATTCTGGGGCTTCGGTGGATTTAGCCATTTTTTCTTTGCATCTTGCTGGTGCTTCTTCAATTTTAGGCGCTGTTAATTTTATTTCTACTGTTGGGAATATACGATCTCCGGGTTTGGTTGCTGAACGAATTCCTTTATTTGTTTGGGCTGTTGTAGTTACAGCTATACTATTAGTTGCTGCTCTTCCGGTTTTAGCTGGTGCTATCACAATATTACTTACTGATCGTAATTTAAATACTTCTTTCTTTGACCCGACAGGGGGGGGTGATCCAATTTTGTATATGCATTTGNNNCTCAACATCTAATCTCTACTCTTATCACATATCTCTTAATTTTGTTAGGCGTAGCATTTTTTACTTTGCTAGAACGAAAAGCTCTTGGGTATTTTCAAATTCGAAAAGGCCCTAACAAGCTAGGAATTATAGGAATCCCCCAACCACTAGCAGACGCCTTAAAACTTTTTGTCAAAGAGTGGGTTACTCCTTCATACTCCAACTTTCTTCCTTTTGTCTTAACCCCGACAATTATACTTACCCTGGCTTTAAGGATATGACAATTATTCCCCTCTTTTATGCTCTCAACTCAACTTGTAATAGGTATACTTTTGTTTTTATGCATTTCCTCATTAGCTGTTTACACCACACTCATAGCGGGCTGGGCATCAAATTCTAAATATGCCCTATTGGGGGCTACTCGAGCCATGGCTCAAACAATTTCCTACGAAGTAACTATAACTTTAATCATTATTTTTTATTTATTTTTAACAATACAAATGGACATTGTAGCAGTTCGCTTAACAAACACATCGACTTGAACAATTGCACTATTCCTTCCTTTGGGGGTGATATGACTCACAGTCATTTTCGCAGAAACAAATCGAGCTCCTTTTGATTTTGCAGAGGGAGAGTCAGAACTAGTCTCAGGCTTTAACATCGAATACGGGAGAGCCGGATTCGCTTTTTTATTCATGGCAGAATATAGAAATATCATAGTCATAAGTCTCATAACCTCCTGCTTATTAAGCAGCACACTAGTAATATCTATTCCAGTGGCTATTGCCTTCCTATGAGCCCGAGCAAGACTACCACGCNNNNNNNNNNNNNNNNNNNNNNNNNNNNNNNNNNNNNNNNNNNNNNNNNNNNNNNNNNNNNNNNNNNNNNNNNNNNNNN
Strophitus_pascagoulaensis_clone_4 NNNNNNNTACTTATTATTGGCTTTATGGTCTGGTTTGATTGGGTTAGCCTTAAGGCTTTTGATCCGGGCTGAGTTAGGCCAGCCAGGAAGGTTATTGGGAGATGACCAGTTGTATAATGTTATTGTCACGGCTCATGCTTTTATAATAATTTTTTTTTTAGTAATGCCTATGATAATTGGGGGATTTGGAAATTGGCTTATTCCTTTAATAATTGGCGCTCCGGATATAGCTTTTCCTCGGTTGAATAATTTGAGATTTTGACTTCTTGTGCCAGCATTGTTTTTGTTGTTGAGATCTTCGTTGGTTGAGAGAGGTGTAGGCACTGGTTGAACAGTATACCCTCCTTTGTCAGGAAATGTTGCTCATTCTGGGGCTTCGGTGGATTTAGCCATTTTTTCTTTGCATCTTGCTGGTGCTTCTTCAATTTTAGGCGCTGTTAATTTTATTTCTACTGTTGGGAATATACGATCTCCGGGTTTGGTTGCTGAACGAATTCCTTTATTTGTTTGGGCTGTTGTAGTTACAGCTATACTATTAGTTGCTGCTCTTCCGGTTTTAGCTGGTGCTATCACAATATTACTTACTGATCGTAATTTAAATACTTCTTTCTTTGACCCGACAGGGGGGGGTGATCCAATTTTGTATATGCATTTGNNNCTCAACATCTAATCTCTACTCTTATCACATATCTCTTAATTTTGTTAGGCGTAGCATTTTTTACTTTGCTAGAACGAAAAGCTCTTGGGTATTTTCAAATTCGAAAAGGCCCTAACAAGCTAGGAATTATAGGAATCCCCCAACCACTAGCAGACGCCTTAAAACTTTTTGTCAAAGAGTGGGTTACTCCTTCATACTCCAACTTTCTTCCTTTTGTCTTAACCCCGACAATTATACTTACCCTGGCTTTAAGGATATGACAATTATTCCCCTCTTTTATGCTCTCAACTCAACTTGTAATAGGTATACTTTTGTTTTTATGCATTTCCTCATTAGCTGTTTACACCACACTCATAGCGGGCTGGGCATCAAATTCTAAATATGCCCTATTGGGGGCTACTCGAGCCATGGCTCAAACAATTTCCTACGAAGTAACTATAACTTTAATCATTATTTTTTATTTATTTTTAACAATACAAATGGACATTGTAGCAGTTCGCTTAACAAACACATCGACTTGAACAATTGCACTATTCCTTCCTTTGGGGGTGATATGACTCACAGTCATTTTCGCAGAAACAAATCGAGCTCCTTTTGATTTTGCAGAGGGAGAGTCAGAACTAGTCTCAGGCTTTAACATCGAATACGGGAGAGCCGGATTCGCTTTTTTATTCATGGCAGAATATAGAAATATCATAGTCATAAGTCTCATAACCTCCTGCTTATTAAGCAGCACACTAGTAATATCTATTCCAGTGGCTATTGCCTTCCTATGAGCCCGAGCAAGACTACCACGCNNNNNNNNNNNNNNNNNNNNNNNNNNNNNNNNNNNNNNNNNNNNNNNNNNNNNNNNNNNNNNNNNNNNNNNNNNNNNNN
Strophitus_pascagoulaensis_clone_5 NNNNNNNTACTTATTATTGGCTTTATGGTCTGGTTTGATTGGGTTAGCCTTAAGGCTTTTGATCCGGGCTGAGTTAGGCCAGCCAGGAAGGTTATTGGGAGATGACCAGTTGTATAATGTTATTGTCACGGCTCATGCTTTTATAATAATTTTTTTTTTAGTAATGCCTATGATAATTGGGGGATTTGGAAATTGGCTTATTCCTTTAATAATTGGCGCTCCGGATATAGCTTTTCCTCGGTTGAATAATTTGAGATTTTGACTTCTTGTGCCAGCATTGTTTTTGTTGTTGAGATCTTCGTTGGTTGAGAGAGGTGTAGGCACTGGTTGAACAGTATACCCTCCTTTGTCAGGAAATGTTGCTCATTCTGGGGCTTCGGTGGATTTAGCCATTTTTTCTTTGCATCTTGCTGGTGCTTCTTCAATTTTAGGCGCTGTTAATTTTATTTCTACTGTTGGGAATATACGATCTCCGGGTTTGGTTGCTGAACGAATTCCTTTATTTGTTTGGGCTGTTGTAGTTACAGCTATACTATTAGTTGCTGCTCTTCCGGTTTTAGCTGGTGCTATCACAATATTACTTACTGATCGTAATTTAAATACTTCTTTCTTTGACCCGACAGGGGGGGGTGATCCAATTTTGTATATGCATTTGNNNCTCAACATCTAATCTCTACTCTTATCACATATCTCTTAATTTTGTTAGGCGTAGCATTTTTTACTTTGCTAGAACGAAAAGCTCTTGGGTATTTTCAAATTCGAAAAGGCCCTAACAAGCTAGGAATTATAGGAATCCCCCAACCACTAGCAGACGCCTTAAAACTTTTTGTCAAAGAGTGGGTTACTCCTTCATACTCCAACTTTCTTCCTTTTGTCTTAACCCCGACAATTATACTTACCCTGGCTTTAAGGATATGACAATTATTCCCCTCTTTTATGCTCTCAACTCAACTTGTAATAGGTATACTTTTGTTTTTATGCATTTCCTCATTAGCTGTTTACACCACACTCATAGCGGGCTGGGCATCAAATTCTAAATATGCCCTATTGGGGGCTACTCGAGCCATGGCTCAAACAATTTCCTACGAAGTAACTATAACTTTAATCATTATTTTTTATTTATTTTTAACAATACAAATGGACATTGTAGCAGTTCGCTTAACAAACACATCGACTTGAACAATTGCACTATTCCTTCCTTTGGGGGTGATATGACTCACAGTCATTTTCGCAGAAACAAATCGAGCTCCTTTTGATTTTGCAGAGGGAGAGTCAGAACTAGTCTCAGGCTTTAACATCGAATACGGGAGAGCCGGATTCGCTTTTTTATTCATGGCAGAATATAGAAATATCATAGTCATAAGTCTCATAACCTCCTGCTTATTAAGCAGCACACTAGTAATATCTATTCCAGTGGCTATTGCCTTCCTATGAGCCCGAGCAAGACTACCACGCNNNNNNNNNNNNNNNNNNNNNNNNNNNNNNNNNNNNNNNNNNNNNNNNNNNNNNNNNNNNNNNNNNNNNNNNNNNNNNN
Strophitus_pascagoulaensis_clone_6 NNNNNNNTACTTATTATTGGCTTTATGGTCTGGTTTGATTGGGTTAGCCTTAAGGCTTTTGATCCGGGCTGAGTTAGGCCAGCCAGGAAGGTTATTGGGAGATGACCAGTTGTATAATGTTATTGTCACGGCTCATGCTTTTATAATAATTTTTTTTTTAGTAATGCCTATGATAATTGGGGGATTTGGAAATTGGCTTATTCCTTTAATAATTGGCGCTCCGGATATAGCTTTTCCTCGGTTGAATAATTTGAGATTTTGACTTCTTGTACCAGCATTGTTTTTGTTGTTGAGATCTTCGTTGGTTGAGAGAGGTGTAGGCACTGGTTGAACAGTATACCCTCCTTTGTCAGGAAATGTTGCTCATTCTGGGGCTTCGGTGGATTTAGCCATTTTTTCTTTGCATCTTGCTGGTGCTTCTTCAATTTTAGGCGCTGTTAATTTTATTTCTACTGTTGGGAATATACGATCTCCGGGTTTGGTTGCTGAACGAATTCCTTTATTTGTTTGGGCTGTTGTAGTTACAGCTATACTATTAGTTGCTGCTCTTCCGGTTTTAGCTGGTGCTATCACAATATTACTTACTGATCGTAATTTAAATACTTCTTTCTTTGACCCGACAGGGGGGGGTGATCCAATTTTGTATATGCATTTGNNNCTCAACATCTAATCTCTACTCTTATCACATATCTCTTAATTTTGTTAGGCGTAGCATTTTTTACTTTGCTAGAACGAAAAGCTCTTGGGTATTTTCAAATTCGAAAAGGCCCTAACAAGCTAGGAATTATAGGAATCCCCCAACCACTAGCAGACGCCTTAAAACTTTTTGTCAAAGAGTGGGTTACTCCTTCATACTCCAACTTTCTTCCTTTTGTCTTAACCCCGACAATTATACTTACCCTGGCTTTAAGGATATGACAATTATTCCCCTCTTTTATGCTCTCAACTCAACTTGTAATAGGTATACTTTTGTTTTTATGCATTTCCTCATTAGCTGTTTACACCACACTCATAGCGGGCTGGGCATCAAATTCTAAATATGCCCTATTGGGGGCTACTCGAGCCATGGCTCAAACAATTTCCTACGAAGTAACTATAACTTTAATCATTATTTTTTATTTATTTTTAACAATACAAATGGACATTGTAGCAGTTCGCTTAACAAACACATCGACTTGAACAATTGCACTATTCCTTCCTTTGGGGGTGATATGACTCACAGTCATTTTCGCAGAAACAAATCGAGCTCCTTTTGATTTTGCAGAGGGAGAGTCAGAACTAGTCTCAGGCTTTAACATCGAATACGGGAGAGCCGGATTCGCTTTTTTATTCATGGCAGAATATAGAAATATCATAGTCATAAGTCTCATAACCTCCTGCTTATTAAGCAGCACACTAGTAATATCTATTCCAGTGGCTATTGCCTTCCTATGAGCCCGAGCAAGACTACCACGCNNNNNNNNNNNNNNNNNNNNNNNNNNNNNNNNNNNNNNNNNNNNNNNNNNNNNNNNNNNNNNNNNNNNNNNNNNNNNNN
Strophitus_pascagoulaensis_clone_7 NNNNNNNTACTTATTATTGGCTTTATGGTCTGGTTTGATTGGGTTAGCCTTAAGGCTTTTGATCCGGGCTGAGTTAGGCCAGCCAGGAAGGTTATTGGGAGATGACCAGTTGTATAATGTTATTGTCACGGCTCATGCTTTTATAATAATTTTTTTTTTAGTAATGCCTATGATAATTGGGGGATTTGGAAATTGGCTTATTCCTTTAATAATTGGCGCTCCGGATATAGCTTTTCCTCGGTTGAATAATTTGAGATTTTGACTTCTTGTGCCAGCATTGTTTTTGTTGTTGAGATCTTCGTTGGTTGAGAGAGGTGTAGGCACTGGTTGAACAGTATACCCTCCTTTGTCAGGAAATGTTGCTCATTCTGGGGCTTCGGTGGATTTAGCCATTTTTTCTTTGCATCTTGCTGGTGCTTCTTCAATTTTAGGCGCTGTTAATTTTATTTCTACTGTTGGGAATATACGATCTCCGGGTTTGGTTGCTGAACGAATTCCTTTATTTGTTTGGGCTGTTGTAGTTACAGCTATACTATTAGTTGCTGCTCTTCCGGTTTTAGCTGGTGCTATCACAATATTACTTACTGATCGTAATTTAAATACTTCTTTCTTTGACCCGACAGGGGGGGGTGATCCAATTTTGTATATGCATTTGNNNCTCAACATCTAATCTCTACTCTTATCACATATCTCTTAATTTTGTTAGGCGTAGCATTTTTTACTTTGCTAGAACGAAAAGCTCTTGGGTATTTTCAAATTCGAAAAGGCCCTAACAAGCTAGGAATTATAGGAATCCCCCAACCACTAGCAGACGCCTTAAAACTTTTTGTCAAAGAGTGGGTTACTCCTTCATACTCCAACTTTCTTCCTTTTGTCTTAACCCCGACAATTATACTTACCCTGGCTTTAAGGATATGACAATTATTCCCCTCTTTTATGCTCTCAACTCAACTTGTAATAGGTATACTTTTGTTTTTATGCATTTCCTCATTAGCTGTTTACACCACACTCATAGCGGGCTGGGCATCAAATTCTAAATATGCCCTATTGGGGGCTACTCGAGCCATGGCTCAAACAATTTCCTACGAAGTAACTATAACTTTAATCATTATTTTTTATTTATTTTTAACAATACAAATGGACATTGTAGCAGTTCGCTTAACAAACACATCGACTTGAACAATTGCACTATTCCTTCCTTTGGGGGTGATATGACTCACAGTCATTTTCGCAGAAACAAATCGAACTCCTTTTGATTTTGCAGAGGGAGAGTCAGAACTAGTCTCAGGCTTTAACATCGAATACGGGAGAGCCGGATTCGCTTTTTTATTCATGGCAGAATATAGAAATATCATAGTCATAAGTCTCATAACCTCCTGCTTATTAAGCAGCACACTAGTAATATCTATTCCAGTGGCTATTGCCTTCCTATGAGCCCGAGCAAGACTACCACGCNNNNNNNNNNNNNNNNNNNNNNNNNNNNNNNNNNNNNNNNNNNNNNNNNNNNNNNNNNNNNNNNNNNNNNNNNNNNNNN
Strophitus_pascagoulaensis_clone_8 NNNNNNNTACTTATTATTGGCTTTATGGTCTGGTTTGATTGGGTTAGCCTTAAGGCTTTTGATCCGGGCTGAGTTAGGCCAGCCAGGAAGGTTATTGGGAGATGACCAGTTGTATAATGTTATTGTCACGGCTCATGCTTTTATAATAATTTTTTTTTTAGTAATGCCTATGATAATTGGGGGATTTGGAAATTGGCTTATTCCTTTAATAATTGGCGCTCCGGATATAGCTTTTCCTCGGTTGAATAATTTGAGATTTTGACTTCTTGTGCCAGCATTGTTTTTGTTGTTGAGATCTTCGTTGGTTGAGAGAGGTGTAGGCACTGGTTGAACAGTATACCCTCCTTTGTCAGGAAATGTTGCTCATTCTGGGGCTTCGGTGGATTTAGCCATTTTTTCTTTGCATCTTGCTGGTGCTTCTTCAATTTTAGGCGCTGTTAATTTTATTTCTACTGTTGGGAATATACGATCTCCGGGTTTGGTTGCTGAACGAATTCCTTTATTTGTTTGGGCTGTTGTAGTTACAGCTATACTATTAGTTGCTGCTCTTCCGGTTTTAGCTGGTGCTATCACAATATTACTTACTGATCGTAATTTAAATACTTCTTTCTTTGACCCGACAGGGGGGGGTGATCCAATTTTGTATATGCATTTGNNNCTCAACATCTAATCTCTACTCTTATCACATATCTCTTAATTTTGTTAGGCGTAGCATTTTTTACTTTGCTAGAACGAAAAGCTCTTGGGTATTTTCAAATTCGAAAAGGCCCTAACAAGCTAGGAATTATAGGAATCCCCCAACCACTAGCAGACGCCTTAAAACTTTTTGTCAAAGAGTGGGTTACTCCTTCATACTCCAACTTTCTTCCTTTTGTCTTAACCCCGACAATTATACTTACCCTGGCTTTAAGGATATGACAATTATTCCCCTCTTTTATGCTCTCAACTCAACTCGTAATAGGTATACTTTTGTTTTTATGCATTTCCTCATTAGCTGTTTACACCACACTCATAGCGGGCTGGGCATCAAATTCTAAATATGCCCTATTGGGGGCTACTCGAGCCATGGCTCAAACAATTTCCTACGAAGTAACTATAACTTTAATCATTATTTTTTATTTATTTTTAACAATACAAATGGACATTGTAGCAGTTCGCTTAACAAACACATCGACTTGAACAATTGCACTATTCCTTCCTTTGGGGGTGATATGACTCACAGTCATTTTCGCAGAAACAAATCGAGCTCCTTTTGATTTTGCAGAGGGAGAGTCAGAACTAGTCTCAGGCTTTAACATCGAATACGGGAGAGCCGGATTCGCTTTTTTATTCATGGCAGAATATAGAAATATCATAGTCATAAGTCTCATAACCTCCTGCTTATTAAGCAGCACACTAGTAATATCTATTCCAGTGGCTATTGCCTTCCTATGAGCCCGAGCAAGACTACCACGCNNNNNNNNNNNNNNNNNNNNNNNNNNNNNNNNNNNNNNNNNNNNNNNNNNNNNNNNNNNNNNNNNNNNNNNNNNNNNNN
Strophitus_pascagoulaensis_clone_9 NNNNNNNTACTTATTATTGGCTTTATGGTCTGGTTTGATTGGGTTAGCCTTAAGGCTTTTGATCCGGGCTGAGTTAGGCCAGCCAGGAAGGTTATTGGGAGATGACCAGTTGTATAATGTTATTGTCACGGCTCATGCTTTTATAATAATTTTTTTTTTAGTAATGCCTATGATAATTGGGGGATTTGGAAATTGGCTTATTCCTTTAATAATTGGCGCTCCGGATATAGCTTTTCCTCGGTTGAATAATTTGAGATTTTGACTTCTTGTGCCAGCATTGTTTTTGTTGTTGAGATCTTCGTTGGTTGAGAGAGGTGTAGGCACTGGTTGAACAGTATACCCTCCTTTGTCAGGAAATGTTGCTCATTCTGGGGCTTCGGTGGATTTAGCCATTTTTTCTTTGCATCTTGCTGGTGCTTCTTCAATTTTAGGCGCTGTTAATTTTATTTCTACTGTTGGGAATATACGATCTCCGGGTTTGGTTGCTGAACGAATTCCTTTATTTGTTTGGGCTGTTGTAGTTACAGCTATACTATTAGTTGCTGCTCTTCCGGTTTTAGCTGGTGCTATCACAATATTACTTACTGATCGTAATTTAAATACTTCTTTCTTTGACCCGACAGGGGGGGGTGATCCAATTTTGTATATGCATTTGNNNCTCAACATCTAATCTCTACTCTTATCACATATCTCTTAATTTTGTTAGGCGTAGCATTTTTTACTTTGCTAGAACGAAAAGCTCTTGGGTATTTTCAAATTCGAAAAGGCCCTAACAAGCTAGGAATTATAGGAATCCCCCAACCACTAGCAGACGCCTTAAAACTTTTTGTCAAAGAGTGGGTTACTCCTTCATACTCCAACTTTCTTCCTTTTGTCTTAACCCCGACAATTATACTTACCCTGGCTTTAAGGATATGACAATTATTCCCCTCTTTTATGCTCTCAACTCAACTTGTAATAGGTATACTTTTGTTTTTATGCATTTCCTCATTAGCTGTTTACACCACACTCATAGCGGGCTGGGCATCAAATTCTAAATATGCCCTATTGGGGGCTACTCGAGCCATGGCTCAAACAATTTCCTACGAAGTAACTATAACTTTAATCATTATTTTTTATTTATTTTTAACAATACAAATGGACATTGTAGCAGTTCGCTTAACAAACACATCGACTTGAACAATTGCACTATTCCTTCCTTTGGGGGTGATATGACTCACAGTCATTTTCGCAGAAACAAATCGAGCTCCTTTTGATTTTGCAGAGGGAGAGTCAGAACTAGTCTCAGGCTTTAACATCGAATACGGGAGAGCCGGATTCGCTTTTTTATTCATGGCAGAATATAGAAATATCATAGTCATAAGTCTCATAACCTCCTGCTTATTAAGCAGCACACTAGTAATATCTATTCCAGTGGCTATTGCCTTCCTATGAGCCCGAGCAAGACTACCACGCNNNNNNNNNNNNNNNNNNNNNNNNNNNNNNNNNNNNNNNNNNNNNNNNNNNNNNNNNNNNNNNNNNNNNNNNNNNNNNN
Strophitus_pascagoulaensis_clone_10 NNNNNNNTACTTATTATTGGCTTTATGGTCTGGTTTGATTGGGTTAGCCTTAAGGCTTTTGATCCGGGCTGAGTTAGGCCAGCCAGGAAGGTTATTGGGAGATGACCAGTTGTATAATGTTATTGTCACGGCTCATGCTTTTATAATAATTTTTTTTTTAGTAATGCCTATGATAATTGGGGGATTTGGAAATTGGCTTATTCCTTTAATAATTGGCGCTCCGGATATAGCTTTTCCTCGGTTGAATAATTTGAGATTTTGACTTCTTGTGCCAGCATTGTTTTTGTTGTTGAGATCTTCGTTGGTTGAGAGAGGTGTAGGCACTGGTTGAACAGTATACCCTCCTTTGTCAGGAAATGTTGCTCATTCTGGGGCTTCGGTGGATTTAGCCATTTTTTCTTTGCATCTTGCTGGTGCTTCTTCAATTTTAGGCGCTGTTAATTTTATTTCTACTGTTGGGAATATACGATCTCCGGGTTTGGTTGCTGAACGAATTCCTTTATTTGTTTGGGCTGTTGTAGTTACAGCTATACTATTAGTTGCTGCTCTTCCGGTTTTAGCTGGTGCTATCACAATATTACTTACTGATCGTAATTTAAATACTTCTTTCTTTGACCCGACAGGGGGGGGTGATCCAATTTTGTATATGCATTTGNNNCTCAACATCTAATCTCTACTCTTATCACATATCTCTTAATTTTGTTAGGCGTAGCATTTTTTACTTTGCTAGAACGAAAAGCTCTTGGGTATTTTCAAATTCGAAAAGGCCCTAACAAGCTAGGAATTATAGGAATCCCCCAACCACTAGCAGACGCCTTAAAACTTTTTGTCAAAGAGTGGGTTACTCCTTCATACTCCAACTTTCTTCCTTTTGTCTTAACCCCGACAATTATACTTACCCTGGCTTTAAGGATATGACAATTATTCCCCTCTTTTATGCTCTCAACTCAACTTGTAATAGGTATACTTTTGTTTTTATGCATTTCCTCATTAGCTGTTTACACCACACTCATAGCGGGCTGGGCATCAAATTCTAAATATGCCCTATTGGGGGCTACTCGAGCCATGGCTCAAACAATTTCCTACGAAGTAACTATAACTTTAATCATTATTTTTTATTTATTTTTAACAATACAAATGGACATTGTAGCAGTTCGCTTAACAAACACATCGACTTGAACAATTGCACTATTCCTTCCTTTGGGGGTGATATGACTCACAGTCATTTTCGCAGAAACAAATCGAGCTCCTTTTGATTTTGCAGAGGGAGAGTCAGAACTAGTCTCAGGCTTTAACATCGAATACGGGAGAGCCGGATTCGCTTTTTTATTCATGGCAGAATATAGAAATATCATAGTCATAAGTCTCATAACCTCCTGCTTATTAAGCAGCACACTAGTAATATCTATTCCAGTGGCTATTGCCTTCCTATGAGCCCGAGCAAGACTACCACGCNNNNNNNNNNNNNNNNNNNNNNNNNNNNNNNNNNNNNNNNNNNNNNNNNNNNNNNNNNNNNNNNNNNNNNNNNNNNNNN
Strophitus_radiatus_clone_1 NNNNNNNTATTTATTATTGGCTTTGTGGTCTGGTTTGATTGGGTTAGCCTTAAGGCTTTTGATCCGAGCTGAGTTAGGCCAGCCAGGAAGGTTGTTGGGAGATGACCAGTTATACAATGTTATTGTCACGGCTCATGCTTTTATAATAATTTTTTTTTTAGTAATGCCTATGATAATTGGTGGGTTTGGAAATTGGCTTATTCCTTTAATAATTGGTGCTCCGGATATGGCTTTTCCTCGGTTAAATAATTTGAGATTTTGACTTCTTGTACCAGCATTATTTTTGTTGTTGAGATCTTCGTTAGTTGAGAGGGGTGTAGGCACTGGTTGAACAGTGTACCCTCCTTTGTCAGGAAATGTTGCTCATTCTGGGGCTTCGGTGGATTTAGCTATTTTTTCTTTGCATCTTGCTGGTGCTTCTTCAATTTTAGGTGCTGTTAATTTTATTTCTACTGTTGGAAATATACGATCTCCGGGTTTGGTTGCTGAACGAATTCCCTTATTTGTTTGGGCTGTTGTAGTTACAGCTGTGTTGTTAGTTGCTGCTCTTCCAGTTTTAGCTGGTGCTATCACAATATTACTTACTGACCGTAATTTAAGTACTTCTTTTTTTGACCCTACAGGGGGGGGTGATCCAATTTTGTATATGCATTTGNNNCTCAATACCTAATCTCTACTCTTATCACATATTTCTTAATTTTGTTAGGTGTAGCATTTTTTACTTTACTAGAACGAAAAGCTCTTGGGTATTTTCAAATTCGAAAAGGCCCCAATAAGCTAGGAATTATAGGAATCCCCCAACCACTAGCAGACGCCTTAAAACTTTTTGTTAAAGAGTGGGCTACTCCTTCATACTCAAACTTTCTTCCTTTTGTCTTAACTCCTACAATTATACTTATCCTGGCTTTAAGAATATGACAATTATTCCCCTCTTTTATACTTTCAACTCAACTCGTACTAGGTATACTTTTATTTCTATGTATTTCCTCATTAGCTGTTTACACCACACTCATAGCGGGCTGGGCATCAAATTCTAAATATGCCCTATTGGGGGCTACTCGAGCTATGGCTCAAACAATTTCCTATGAAGTAACTATAACTTTAATTATTATGTTTTATCTACTCTTAACAATACAAATAGACATTGTAGCAGTTCGCTTAACAAACACATCGACTTGAACAATTACACTATTCCTTCCTTTGGGAGTAATATGACTGGCAGTCATTTTTGCAGAAACAAATCGAGCTCCTTTTGATTTTGCAGAGGGGGAGTCAGAGCTAGTCTCAGGCTTTAACATCGAATACGGAAGAGCCGGATTCGCTTTTTTGTTTATGGCAGAATACAGAAATATTTTAGTCATAAGCCTCATAACCTCCTGCTTGTTAAGCAGCACACTAATAACGTCTATTCCAGTGGCTATTGCCTTCCTATGAGCCCGAGCAAGACTACCACGCNNNNNNNNNNNNNNNNNNNNNNNNNNNNNNNNNNNNNNNNNNNNNNNNNNNNNNNNNNNNNNNNNNNNNNNNNNNNNNN
Strophitus_radiatus_clone_2 NNNNNNNNNNNNNNNNNNGGCTTTGTGGTCTGGTTTGATTGGGTTAGCCTTAAGGCTTTTGATCCGAGCTGAGTTAGGCCAGCCAGGAAGGTTGTTGGGAGATGACCAGTTATACAATGTTATTGTCACGGCTCATGCTTTTATAATAATTTTTTTTTTAGTAATGCCTATGATAATTGGTGGGTTTGGAAATTGGCTTATTCCTTTAATAATTGGTGCTCCGGATATGGCTTTTCCTCGGTTAAATAATTTGAGATTTTGACTTCTTGTACCAGCATTATTTTTGTTGTTGAGATCTTCGTTAGTTGAGAGGGGTGTAGGCACTGGTTGAACAGTGTACCCTCCTTTGTCAGGAAATGTTGCTCATTCTGGGGCTTCGGTGGATTTAGCTATTTTTTCTTTGCATCTTGCTGGTGCTTCTTCAATTTTAGGTGCTGTTAATTTTATTTCTACTGTTGGAAATATACGATCTCCGGGTTTGGTTGCTGAACGAATTCCCTTATTTGTTTGGGCTGTTGTAGTTACAGCTGTGTTGTTAGTTGCTGCTCTTCCAGTTTTAGCTGGTGCTATCACAATATTACTTACTGACCGTAATTTAAGTACTTCTTTTTTTGACCCTACAGGGGGGGGTGATCCAATTTTGTATNNNNNNNNNNNNCTCAATACCTAATCTCTACTCTTATCACATATTTCTTAATTTTGTTAGGTGTAGCATTTTTTACTTTACTAGAACGAAAAGCTCTTGGGTATTTTCAAATTCGAAAAGGCCCCAATAAGCTAGGAATTATAGGAATCCCCCAACCACTAGCAGACGCCTTAAAACTTTTTGTTAAAGAGTGGGCTACTCCTTCATACTCAAACTTTCTTCCTTTTGTCTTAACTCCTACAATTATACTTATCCTGGCTTTAAGAATATGACAATTATTCCCCTCTTTTATACTTTCAACTCAACTCGTACTAGGTATACTTTTATTTCTATGTATTTCCTCATTAGCTGTTTACACCACACTCATAGCGGGCTGGGCATCAAATTCTAAATATGCCCTATTGGGGGCTACTCGAGCTATGGCTCAAACAATTTCCTATGAAGTAACTATAACTTTAATTATTATGTTTTATCTACTCTTAACAATACAAATAGACATTGTAGCAGTTCGCTTAACAAACACATCGACTTGAACAATTACACTATTCCTTCCTTTGGGAATAATATGACTGGCAGTCATTTTTGCAGAAACAAATCGAGCTCCTTTTGATTTTGCAGAGGGGGAGTCAGAGCTAGTCTCAGGCTTTAACATCGAATACGGAAGAGCCGGATTCGCTTTTTTGTTTATGGCAGAATACAGAAATATTTTAGTCATAAGCCTCATAACCTCCTGCTTGTTAAGCAGCACACTAATAACGTCTATTCCAGTGGCTATTGCCTTCCTATGAGCCCGAGCAAGACTACCACGCNNNNNNNNNNNNNNNNNNNNNNNNNNNNNNNNNNNNNNNNNNNNNNNNNNNNNNNNNNNNNNNNNNNNNNNNNNNNNNN
Strophitus_radiatus_clone_3 NNNNNNNTACTTATTATTGGCTTTGTGGTCTGGTTTGATCGGGTTAGCCTTAAGGCTTTTGATCCGAGCTGAGTTAGGCCAGCCAGGAAGGTTGTTAGGAGATGACCAGTTATATAATGTTATTGTCACGGCTCATGCTTTTATAATAATTTTTTTTTTAGTAATACCCATGATAATTGGGGGGTTTGGAAATTGGCTTATTCCTTTAATAATTGGTGCTCCGGATATGGCTTTTCCTCGGTTAAATAATTTGAGATTTTGACTTCTTGTACCAGCATTGTTTTTGTTGTTGAGATCTTCGTTAGTCGAGAGGGGTGTAGGCACTGGTTGAACAGTGTACCCTCCTTTGTCAGGAAATGTTGCTCATTCTGGGGCTTCGGTGGATTTAGCTATTTTTTCTTTGCATCTTGCTGGTGCTTCTTCAATTCTAGGTGCTGTTAATTTTATTTCTACTGTTGGAAATATACGATCTCCGGGTTTGGTTGCTGAGCGAATTCCTTTATTTGTTTGGGCTGTTGTAGTTACAGCTGTGTTGTTAGTTGCTGCTCTTCCAGTTTTAGCTGGTGCTATCACAATATTACTTACTGACCGTAATTTAAGTACTTCTTTCTTTGACCCTACAGGGGGGGGTGATCCAATTTTGTATATACATTTGNNNCTCAATACCTAATCTCTACTCTTATCACATATTTCTTAATTTTGTTAGGTGTAGCATTTTTTACTTTACTAGAACGAAAAGCTCTTGGGTATTTTCAAATTCGAAAAGGCCCCAATAAGCTAGGAATTATAGGAATCCCCCAACCACTAGCAGACGCCTTAAAACTTTTTGTTAAAGAGTGGGCTACTCCTTCATACTCCAACTTTCTTCCTTTTGTCTTAACCCCTACAATTATACTTATCCTGGCTTTAAGAATATGACAATTATTCCCCTCTTTTATGCTCTCAACTCAACTTGTACTAGGTATACTTTTATTTCTATGTATTTCCTCATTAGCTGTTTACACCACACTCATAGCGGGCTGGGCATCAAATTCTAAATATGCCCTACTGGGGGCTACTCGAGCTATGGCTCAAACAATTTCCTATGAAGTAACTATAACCTTAATTATTATTTTTTATCTACTCTTAACAATACAAATAGACATTGTAGCAGTTCGCTTAACAAACACATCGACTTGAACAATTACACTATTCCTTCCTTTGGGAGTAATATGGCTGGCAGTCATTTTTGCAGAAACAAATCGAGCTCCTTTTGATTTTGCAGAGGGAGAGTCAGAGCTAGTCTCAGGCTTTAACATCGAATACGGAAGAGCAGGGTTCGCTTTTTTATTCATGGCAGAATACAGAAATATTTTAATCATAAGTCTCATAACCTCCTGCTTGTTAAGCAGCACACTAATAGCGTCTATTCCAGTGGCTATTGCCTTCCTATGAGCCCGAGCAAGACTACCACGCNNNNNNNNNNNNNNNNNNNNNNNNNNNNNNNNNNNNNNNNNNNNNNNNNNNNNNNNNNNNNNNNNNNNNNNNNNNNNNN
Strophitus_radiatus_clone_4 NNNNNNNTACTTATTATTGGCTTTGTGGTCTGGTTTGATCGGGTTAGCCTTAAGGCTTTTGATCCGAGCTGAGTTAGGCCAGCCAGGAAGGTTGTTAGGAGATGACCAGTTATATAATGTTATTGTCACGGCTCATGCTTTTATAATAATTTTTTTTTTAGTAATACCCATGATAATTGGGGGGTTTGGAAATTGGCTTATTCCTTTAATAATTGGTGCTCCGGATATGGCTTTTCCTCGGTTAAATAATTTGAGATTTTGACTTCTTGTACCAGCATTGTTTTTGTTGTTGAGATCTTCGTTAGTCGAGAGGGGTGTAGGCACTGGTTGAACAGTGTACCCTCCTTTGTCAGGAAATGTTGCTCATTCTGGGGCTTCGGTGGATTTAGCTATTTTTTCTTTGCATCTTGCTGGTGCTTCTTCAATTCTAGGTGCTGTTAATTTTATTTCTACTGTTGGAAATATACGATCTCCGGGTTTGGTTGCTGAGCGAATTCCTTTATTTGTTTGGGCTGTTGTAGTTACAGCTGTGTTGTTAGTTGCTGCTCTTCCAGTTTTAGCTGGTGCTATCACAATATTACTTACTGACCGTAATTTAAGTACTTCTTTCTTTGACCCTACAGGGGGGGGTGATCCAATTTTGTATATACATTTGNNNCTCAATACCTAATCTCTACTCTTATCACATATTTCTTAATTTTGTTAGGTGTAGCATTTTTTACTTTACTAGAACGAAAAGCTCTTGGGTATTTTCAAATTCGAAAAGGCCCCAATAAGCTAGGAATTATAGGAATCCCCCAACCACTAGCAGACGCCTTAAAACTTTTTGTTAAAGAGTGGGCTACTCCTTCATACTCCAACTTTCTTCCTTTTGTCTTAACCCCTACAATTATACTTATCCTGGCTTTAAGAATATGACAATTATTCCCCTCTTTTATGCTCTCAACTCAACTTGTACTAGGTATACTTTTATTTCTATGTATTTCCTCATTAGCTGTTTACACCACACTCATAGCGGGCTGGGCATCAAATTCTAAATATGCCCTACTGGGGGCTACTCGAGCTATGGCTCAAACAATTTCCTATGAAGTAACTATAACCTTAATTATTATTTTTTATCTACTCTTAACAATACAAATAGACATTGTAGCAGTTCGCTTAACAAACACATCGACTTGAACAATTACACTATTCCTTCCTTTGGGAGTAATATGGCTGGCAGTCATTTTTGCAGAAACAAATCGAGCTCCTTTTGATTTTGCAGAGGGAGAGTCAGAGCTAGTCTCAGGCTTTAACATCGAATACGGAAGAGCAGGGTTCGCTTTTTTATTCATGGCAGAATACAGAAATATTTTAATCATAAGTCTCATAACCTCCTGCTTGTTAAGCAGCACACTAATAGCGTCTATTCCAGTGGCTATTGCCTTCCTATGAGCCCGAGCAAGACTACCACGCNNNNNNNNNNNNNNNNNNNNNNNNNNNNNNNNNNNNNNNNNNNNNNNNNNNNNNNNNNNNNNNNNNNNNNNNNNNNNNN
Strophitus_radiatus_clone_5 NNNNNNNTACTTATTATTAGCTTTGTGGTCTGGTCTGATCGGGTTAGCCTTAAGGCTTTTGATCCGAGCTGAGTTAGGCCAGCCAGGAAGATTGTTGGGAGATGACCAGTTATATAATGTTATTGTCACGGCTCATGCTTTTATAATAATTTTTTTTTTAGTAATGCCCATGATAATTGGGGGGTTTGGAAATTGGCTTATTCCTTTAATAATTGGTGCTCCGGATATGGCTTTTCCTCGGTTAAATAATTTGAGATTTTGACTTCTTGTGCCAGCATTGTTTTTGTTGTTGAGATCTTCGTTAGTCGAGAGGGGTGTAGGCACTGGTTGAACAGTGTACCCTCCTTTGTCAGGAAATGTTGCTCATTCTGGGGCTTCGGTGGATTTAGCTATTTTTTCTTTGCATCTTGCTGGTGCTTCTTCAATTCTAGGTGCTGTTAATTTTATTTCTACTGTTGGAAATATACGATCTCCGGGTTTGGTTGCTGAGCGAATTCCTTTATTTGTTTGGGCTGTTGTAGTTACAGCTGTGTTGTTAGTTGCTGCTCTTCCAGTTTTAGCTGGTGCTATCACAATATTACTTACTGACCGTAATTTAAGTACTTCTTTCTTTGACCCTACAGGGGGGGGTGATCCAATTTTGTATNNNNNNNNNNNNCTCAATACCTAATCTCTACTCTTATCACATATTTCTTAATTTTGTTAGGTGTAGCATTTTTTACTTTACTAGAACGAAAAGCTCTTGGGTATTTTCAAATTCGAAAAGGCCCCAATAAGCTAGGAATTATAGGAATCCCCCAACCACTAGCAGACGCCTTAAAACTTTTTGTTAAAGAGTGGGCTACTCCTTCATACTCCAACTTTCTTCCTTTTGTCTTAACCCCTACAATTATACTTATCCTGGCTTTAAGAATATGACAATTATTCCCCTCTTTTATGCTCTCAACTCAACTCGTACTAGGTATACTTTTATTTCTATGTATTTCCTCATTAGCTGTTTACACCACACTCATAGCGGGCTGGGCATCAAATTCTAAATATGCCCTATTGGGGGCTACTCGAGCTATGGCTCAAACAATTTCCTATGAAGTAACTATAACTTTAATTATTATTTTTTATCTACTCTTAACAATACAAATAGACATTGTAGCAGTTCGCTTAACAAACACATCGACTTGAACAATTACACTATTCCTTCCTTTGGGAGTAATATGGCTGGCAGTCATTTTTGCAGAAACAAATCGAGCTCCTTTTGATTTTGCAGAGGGAGAGTCAGAGCTAGTCTCAGGCTTTAACATCGAATACGGAAGAGCAGGGTTCGCTTTTTTATTCATGGCAGAATACAGAAATATTTTAATCATAAGTCTCATAACCTCCTGCTTGTTAAGCAGCACACTAATAGCGTCTATTCCAGTGGCTATTGCCTTCCTATGAGCCCGAGCAAGACTACCACGCNNNNNNNNNNNNNNNNNNNNNNNNNNNNNNNNNNNNNNNNNNNNNNNNNNNNNNNNNNNNNNNNNNNNNNNNNNNNNNN
Strophitus_radiatus_clone_6 NNNNNNNTACTTATTATTAGCTTTGTGGTCTGGTCTGATCGGGTTAGCCTTAAGGCTTTTGATCCGAGCTGAGTTAGGCCAGCCAGGAAGATTGTTGGGAGATGACCAGTTATATAATGTTATTGTCACGGCTCATGCTTTTATAATAATTTTTTTTTTAGTAATGCCCATGATAATTGGGGGGTTTGGAAATTGGCTTATTCCTTTAATAATTGGTGCTCCGGATATGGCTTTTCCTCGGTTAAATAATTTGAGATTTTGACTTCTTGTGCCAGCATTGTTTTTGTTGTTGAGATCTTCGTTAGTCGAGAGGGGTGTAGGCACTGGTTGAACAGTGTACCCTCCTTTGTCAGGAAATGTTGCTCATTCTGGGGCTTCGGTGGATTTAGCTATTTTTTCTTTGCATCTTGCTGGTGCTTCTTCAATTCTAGGTGCTGTTAATTTTATTTCTACTGTTGGAAATATACGATCTCCGGGTTTGGTTGCTGAGCGAATTCCTTTATTTGTTTGGGCTGTTGTAGTTACAGCTGTGTTGTTAGTTGCTGCTCTTCCAGTTTTAGCTGGTGCTATCACAATATTACTTACTGACCGTAATTTAAGTACTTCTTTCTTTGACCCTACAGGGGGGGGTGATCCAATTTTGTATATGCATTTGNNNCTCAATACCTAATCTCTACTCTTATCACATATTTCTTAATTTTGTTAGGTGTAGCATTTTTTACTTTACTAGAACGAAAAGCTCTTGGGTATTTTCAAATTCGAAAAGGCCCCAATAAGCTAGGAATTATAGGAATCCCCCAACCACTAGCAGACGCCTTAAAACTTTTTGTTAAAGAGTGGGCTACTCCTTCATACTCCAACTTTCTTCCTTTTGTCTTAACCCCTACAATTATACTTATCCTGGCTTTAAGAATATGACAATTATTCCCCTCTTTTATGCTCTCAACTCAACTCGTACTAGGTATACTTTTATTTCTATGTATTTCCTCATTAGCTGTTTACACCACACTCATAGCGGGCTGGGCATCAAATTCTAAATATGCCCTATTGGGGGCTACTCGAGCTATGGCTCAAACAATTTCCTATGAAGTAACTATAACTTTAATTATTATTTTTTATCTACTCTTAACAATACAAATAGACATTGTAGCAGTTCGCTTAACAAACACATCGACTTGAACAATTACACTATTCCTTCCTTTGGGAGTAATATGGCTGGCAGTCATTTTTGCAGAAACAAATCGAGCTCCTTTTGATTTTGCAGAGGGAGAGTCAGAGCTAGTCTCAGGCTTTAACATCGAATACGGAAGAGCAGGGTTCGCTTTTTTATTCATGGCAGAATACAGAAATATTTTAATCATAAGTCTCATAACCTCCTGCTTGTTAAGCAGCACACTAATAGCGTCTATTCCAGTGGCTATTGCCTTCCTATGAGCCCGAGCAAGACTACCACGCNNNNNNNNNNNNNNNNNNNNNNNNNNNNNNNNNNNNNNNNNNNNNNNNNNNNNNNNNNNNNNNNNNNNNNNNNNNNNNN
Strophitus_radiatus_clone_7 NNNNNNNTACTTATTATTAGCTTTGTGGTCTGGTCTGATCGGGTTAGCCTTAAGGCTTTTGATCCGAGCTGAGTTAGGCCAGCCAGGAAGATTGTTGGGAGATGACCAGTTATATAATGTTATTGTCACGGCTCATGCTTTTATAATAATTTTTTTTTTAGTAATGCCCATGATAATTGGGGGGTTTGGAAATTGGCTTATTCCTTTAATAATTGGTGCTCCGGATATGGCTTTTCCTCGGTTAAATAATTTGAGATTTTGACTTCTTGTGCCAGCATTGTTTTTGTTGTTGAGATCTTCGTTAGTCGAGAGGGGTGTAGGCACTGGTTGAACAGTGTACCCTCCTTTGTCAGGAAATGTTGCTCATTCTGGGGCTTCGGTGGATTTAGCTATTTTTTCTTTGCATCTTGCTGGTGCTTCTTCAATTCTAGGTGCTGTTAATTTTATTTCTACTGTTGGAAATATACGATCTCCGGGTTTGGTTGCTGAGCGAATTCCTTTATTTGTTTGGGCTGTTGTAGTTACAGCTGTGTTGTTAGTTGCTGCTCTTCCAGTTTTAGCTGGTGCTATCACAATATTACTTACTGACCGTAATTTAAGTACTTCTTTCTTTGACCCTACAGGGGGGGGTGATCCAATTTTGTATATGCATTTGNNNCTCAATACCTAATCTCTACTCTTATCACATATTTCTTAATTTTGTTAGGTGTAGCATTTTTTACTTTACTAGAACGAAAAGCTCTTGGGTATTTTCAAATTCGAAAAGGCCCCAATAAGCTAGGAATTATAGGAATCCCCCAACCACTAGCAGACGCCTTAAAACTTTTTGTTAAAGAGTGGGCTACTCCTTCATACTCCAACTTTCTTCCTTTTGTCTTAACCCCTACAATTATACTTATCCTGGCTTTAAGAATATGACAATTATTCCCCTCTTTTATGCTCTCAACTCAACTCGTACTAGGTATACTTTTATTTCTATGTATTTCCTCATTAGCTGTTTACACCACACTCATAGCGGGCTGGGCATCAAATTCTAAATATGCCCTATTGGGGGCTACTCGAGCTATGGCTCAAACAATTTCCTATGAAGTAACTATAACTTTAATTATTATTTTTTATCTACTCTTAACAATACAAATAGACATTGTAGCAGTTCGCTTAACAAACACATCGACTTGAACAATTACACTATTCCTTCCTTTGGGAGTAATATGGCTGGCAGTCATTTTTGCAGAAACAAATCGAGCTCCTTTTGATTTTGCAGAGGGAGAGTCAGAGCTAGTCTCAGGCTTTAACATCGAATACGGAAGAGCAGGGTTCGCTTTTTTATTCATGGCAGAATACAGAAATATTTTAATCATAAGTCTCATAACCTCCTGCTTGTTAAGCAGCACACTAATAGCGTCTATTCCAGTGGCTATTGCCTTCCTATGAGCCCGAGCAAGACTACCACGCNNNNNNNNNNNNNNNNNNNNNNNNNNNNNNNNNNNNNNNNNNNNNNNNNNNNNNNNNNNNNNNNNNNNNNNNNNNNNNN
Strophitus_radiatus_clone_8 NNNNNNNTACTTATTATTAGCTTTGTGGTCTGGTCTGATCGGGTTAGCCTTAAGGCTTTTGATCCGAGCTGAGTTAGGCCAGCCAGGAAGATTGTTGGGAGATGACCAGTTATATAATGTTATTGTCACGGCTCATGCTTTTATAATAATTTTTTTTTTAGTAATGCCCATGATAATTGGGGGGTTTGGAAATTGGCTTATTCCTTTAATAATTGGTGCTCCGGATATGGCTTTTCCTCGGTTAAATAATTTGAGATTTTGACTTCTTGTGCCAGCATTGTTTTTGTTGTTGAGATCTTCGTTAGTCGAGAGGGGTGTAGGCACTGGTTGAACAGTGTACCCTCCTTTGTCAGGAAATGTTGCTCATTCTGGGGCTTCGGTGGATTTAGCTATTTTTTCTTTGCATCTTGCTGGTGCTTCTTCAATTCTAGGTGCTGTTAATTTTATTTCTACTGTTGGAAATATACGATCTCCGGGTTTGGTTGCTGAGCGAATTCCTTTATTTGTTTGGGCTGTTGTAGTTACAGCTGTGTTGTTAGTTGCTGCTCTTCCAGTTTTAGCTGGTGCTATCACAATATTACTTACTGACCGTAATTTAAGTACTTCTTTCTTTGACCCTACAGGGGGGGGTGATCCAATTTTGTATATGCATTTGNNNCTCAATACCTAATCTCTACTCTTATCACATATTTCTTAATTTTGTTAGGTGTAGCATTTTTTACTTTACTAGAACGAAAAGCTCTTGGGTATTTTCAAATTCGAAAAGGCCCCAATAAGCTAGGAATTATAGGAATCCCCCAACCACTAGCAGACGCCTTAAAACTTTTTGTTAAAGAGTGGGCTACTCCTTCATACTCCAACTTTCTTCCTTTTGTCTTAACCCCTACAATTATACTTATCCTGGCTCTAAGAATATGACAATTATTCCCCTCTTTTATGCTCTCAACTCAACTCGTACTAGGTATACTTTTATTTCTATGTATTTCCTCATTAGCTGTTTACACCACACTCATAGCGGGCTGGGCATCAAATTCTAAATATGCCCTATTGGGGGCTACTCGAGCTATGGCTCAAACAATTTCCTATGAAGTAACTATAACTTTAATTATTATTTTTTATCTACTCTTAACAATACAAATAGACATTGTAGCAGTTCGCTTAACAAACACATCGACTTGAACAATTACACTATTCCTTCCTTTGGGAGTAATATGGCTGGCAGTCATTTTTGCAGAAACAAATCGAGCTCCTTTTGATTTTGCAGAGGGAGAGTCAGAGCTAGTCTCAGGCTTTAACATCGAATACGGAAGAGCAGGGTTCGCTTTTTTATTCATGGCAGAATACAGAAATATTTTAATCATAAGTCTCATAACCTCCTGCTTGTTAAGCAGCACACTAATAGCGTCTATTCCAGTGGCTATTGCCTTCCTATGAGCCCGAGCAAGACTACCACGCNNNNNNNNNNNNNNNNNNNNNNNNNNNNNNNNNNNNNNNNNNNNNNNNNNNNNNNNNNNNNNNNNNNNNNNNNNNNNNN
Strophitus_radiatus_clone_9 NNNNNNNTACTTATTATTAGCTTTGTGGTCTGGTCTGATCGGGTTAGCCTTAAGGCTTTTGATCCGAGCTGAGTTAGGCCAGCCAGGAAGATTGTTGGGAGATGACCAGTTATATAATGTTATTGTCACGGCTCATGCTTTTATAATAATTTTTTTTTTAGTAATGCCCATGATAATTGGGGGGTTTGGAAATTGGCTTATTCCTTTAATAATTGGTGCTCCGGATATGGCTTTTCCTCGGTTAAATAATTTGAGATTTTGACTTCTTGTGCCAGCATTGTTTTTGTTGTTGAGATCTTCGTTAGTCGAGAGGGGTGTAGGCACTGGTTGAACAGTGTACCCTCCTTTGTCAGGAAATGTTGCTCATTCTGGGGCTTCGGTGGATTTAGCTATTTTTTCTTTGCATCTTGCTGGTGCTTCTTCAATTCTAGGTGCTGTTAATTTTATTTCTACTGTTGGAAATATACGATCTCCGGGTTTGGTTGCTGAGCGAATTCCTTTATTTGTTTGGGCTGTTGTAGTTACAGCTGTGTTGTTAGTTGCTGCTCTTCCAGTTTTAGCTGGTGCTATCACAATATTACTTACTGACCGTAATTTAAGTACTTCTTTCTTTGACCCTACAGGGGGGGGTGATCCAATTTTGTATATGCATTTGNNNCTCAATACCTAATCTCTACTCTTATCACATATTTCTTAATTTTGTTAGGTGTAGCATTTTTTACTTTACTAGAACGAAAAGCTCTTGGATATTTTCAAATTCGAAAAGGCCCCAATAAGCTAGGAATTATAGGAATCCCCCAACCACTAGCAGACGCCTTAAAACTTTTTGTTAAAGAGTGGGCTACTCCTTCATACTCCAACTTTCTTCCTTTTGTCTTAACCCCTACAATTATACTTATCCTGGCTTTAAGAATATGACAATTATTCCCCTCTTTTATGCTCTCAACTCAACTCGTACTAGGTATACTTTTATTTCTATGTATTTCCTCATTAGCTGTTTACACCACACTCATAGCGGGCTGGGCATCAAATTCTAAATATGCCCTATTGGGGGCTACTCGAGCTATGGCTCAAACAATTTCCTATGAAGTAACTATAACTTTAATTATTATTTTTTATCTACTCTTAACAATACAAATAGACATTGTAGCAGTTCGCTTAACAAACACATCGACTTGAACAATTACACTATTCCTTCCTTTGGGAGTAATATGGCTGGCAGTCATTTTTGCAGAAACAAATCGAGCTCCTTTTGATTTTGCAGAGGGAGAGTCAGAGCTAGTCTCAGGCTTTAACATCGAATACGGAAGAGCAGGGTTCGCTTTTTTATTCATGGCAGAATACAGAAATATTTTAATCATAAGTCTCATAACCTCCTGCTTGTTAAGCAGCACACTAATAGCGTCTATTCCAGTGGCTATTGCCTTCCTATGAGCCCGAGCAAGACTACCACGCNNNNNNNNNNNNNNNNNNNNNNNNNNNNNNNNNNNNNNNNNNNNNNNNNNNNNNNNNNNNNNNNNNNNNNNNNNNNNNN
Strophitus_radiatus_clone_10 NNNNNNNTACTTATTATTGGCTTTGTGGTCTGGTTTGATCGGGTTAGCCTTAAGGCTTTTGATCCGAGCTGAGTTAGGCCAGCCAGGAAGGTTGTTAGGAGATGACCAGTTATATAATGTTATTGTCACGGCTCATGCTTTTATAATAATTTTTTTTTTAGTAATGCCCATGATAATTGGGGGGTTTGGAAATTGGCTTATTCCTTTAATAATTGGTGCTCCGGATATGGCTTTTCCTCGGTTAAATAATTTGAGATTTTGACTTCTTGTACCAGCATTGTTTTTGTTGTTGAGATCTTCGTTAGTCGAGAGGGGTGTAGGCACTGGTTGAACAGTGTACCCTCCTTTGTCAGGAAATGTTGCTCATTCTGGGGCTTCGGTGGATTTAGCTATTTTTTCTTTGCATCTTGCTGGTGCTTCTTCAATTTTAGGTGCTGTTAATTTTATTTCTACTGTTGGAAATATACGATCTCCGGGTTTGGTTGCTGAGCGAATTCCTTTATTTGTTTGGGCTGTTGTAGTTACAGCTGTGTTGTTAGTTGCTGCTCTTCCAGTTTTAGCTGGTGCTATCACAATATTACTTACTGACCGTAATTTAAGTACTTCTTTCTTTGACCCTACAGGGGGGGGTGATCCAATTTTGTATATGCATTTGNNNCTCAATACCTAATCTCTACTCTTATCACATATTTCTTAATTTTGTTAGGTGTAGCATTTTTTACTTTACTAGAACGAAAAGCTCTTGGGTATTTTCAAATTCGAAAAGGCCCCAATAAGCTAGGAATTATAGGAATCCCCCAACCACTAGCAGACGCCTTAAAACTTTTTGTTAAAGAGTGGGCTACTCCTTCATACTCCAACTTTCTTCCTTTTGTCTTAACCCCTACAATTATACTTATCCTGGCTTTAAGAATATGACAATTATTCCCCTCTTTTATGCTCTCAACTCAACTCGTACTAGGTATACTTTTATTTCTATGTATTTCCTCATTAGCTGTTTACACCACACTCATAGCGGGCTGGGCATCAAATTCTAAATATGCCCTATTGGGGGCTACTCGAGCTATGGCTCAAACAATTTCCTATGAAGTAACTATAACTTTAATTATTATTTTTTATCTACTCTTAACAATACAAATAGACATTGTAGCAGTTCGCTTAACAAACACATCGACTTGAACAATTACACTATTCCTTCCTTTGGGAGTAATATGGCTGGCAGTCATTTTTGCAGAAACAAATCGAGCTCCTTTTGATTTTGCAGAGGGAGAGTCAGAGCTAGTCTCAGGCTTTAACATCGAATACGGAAGAGCAGGGTTCGCTTTTTTATTCATGGCAGAATACAGAAATATCTTAATCATAAGTCTCATAACCTCCTGCTTGTTAAGCAGCACACTAATAGCGTCTATTCCAGTGGCTATTGCCTTCCTATGAGCCCGAGCAAGACTACCACGCNNNNNNNNNNNNNNNNNNNNNNNNNNNNNNNNNNNNNNNNNNNNNNNNNNNNNNNNNNNNNNNNNNNNNNNNNNNNNNN
Strophitus_radiatus_clone_11 NNNNNNNTACTTATTATTGGCTTTGTGGTTTGGTTTGATCGGGTTAGCCTTAAGGCTTTTGATCCGAGCTGAGTTAGGCCAGCCAGGAAGGTTGTTAGGAGATGACCAGTTATATAATGTTATTGTCACGGCTCATGCTTTTATAATAATTTTTTTTTTAGTAATGCCCATGATAATTGGGGGGTTTGGAAATTGGCTTATTCCTTTAATAATTGGTGCTCCGGATATGGCTTTTCCTCGGTTAAATAATTTGAGATTTTGACTTCTTGTACCAGCATTGTTTTTGTTGTTGAGATCTTCGTTAGTCGAGAGGGGTGTAGGCACTGGTTGAACAGTGTACCCTCCTTTGTCAGGAAATGTTGCTCATTCTGGGGCTTCGGTGGATTTAGCTATTTTTTCTTTGCATCTTGCTGGTGCTTCTTCAATTCTAGGTGCTGTTAATTTTATTTCTACTGTTGGAAATATACGATCTCCGGGTTTGGTTGCTGAGCGAATTCCTTTATTTGTTTGGGCTGTTGTAGTTACAGCTGTGTTGTTAGTTGCTGCTCTTCCAGTTTTAGCTGGTGCTATCACAATATTACTTACTGACCGTAATTTAAGTACTTCTTTCTTTGACCCTACAGGGGGGGGTGATCCAATTTTGTATNNNNNNNNNNNNCTCAATACCTAATCTCTACTCTTATCACATATTTCTTAATTTTGTTAGGTGTAGCATTTTTTACTTTACTAGAACGAAAAGCTCTTGGGTATTTTCAAATTCGAAAAGGCCCCAATAAGCTAGGAATTATAGGAATCCCCCAACCACTAGCAGACGCCTTAAAACTTTTTGTTAAAGAGTGGGCTACTCCTTCATACTCCAACTTTCTTCCTTTTGTCTTAACCCCTACAATTATACTTATCCTGGCTTTAAGAATATGACAATTATTCCCCTCTTTTATACTCTCAACTCAACTTGTACTAGGTATACTTTTATTTCTATGTATTTCCTCATTAGCTGTTTACACCACACTCATAGCGGGCTGGGCATCAAATTCTAAATATGCCCTATTGGGGGCTACTCGAGCTATGGCTCAAACAATTTCCTATGAAGTAACTATAACTTTAATTATTATTTTTTATCTATTCTTAACAATACAAATAGACATTGTAGCAGTTCGCTTAACAAACACATCGACTTGAACAATTACACTATTCCTTCCTTTGGGAGTAATATGGCTGGCAGTCATTTTTGCAGAAACAAATCGAGCTCCTTTTGATTTTGCAGAGGGAGAGTCAGAGCTAGTCTCAGGCTTTAACATCGAATACGGAAGAGCAGGGTTCGCTTTTTTATTCATGGCAGAATACAGAAATATTTTAATCATAAGTCTCATAACCTCCTGCTTGTTAAGCAGCACACTAATAGCGTCTATTCCAGTGGCTATTGCCTTCCTATGAGCCCGAGCAAGACTACCACGCNNNNNNNNNNNNNNNNNNNNNNNNNNNNNNNNNNNNNNNNNNNNNNNNNNNNNNNNNNNNNNNNNNNNNNNNNNNNNNN
Strophitus_radiatus_clone_12 NNNNNNNTACTTATTATTGGCTTTGTGGTCTGGTTTGATCGGGTTAGCCTTAAGGCTTTTGATCCGAGCTGAGTTAGGCCAGCCAGGAAGGTTGTTAGGAGATGACCAGTTATATAATGTTATTGTCACGGCTCATGCTTTTATAATAATTTTTTTTTTAGTAATGCCCATGATAATTGGGGGGTTTGGAAATTGGCTTATTCCTTTAATAATTGGTGCTCCGGATATGGCTTTTCCTCGGTTAAATAATTTGAGATTTTGACTTCTTGTACCAGCATTGTTTTTGTTGTTGAGATCTTCGTTAGTCGAGAGGGGTGTAGGCACTGGTTGAACAGTGTACCCTCCTTTGTCAGGAAATGTTGCTCATTCTGGGGCTTCGGTGGATTTAGCTATTTTTTCTTTGCATCTTGCTGGTGCTTCTTCAATTCTAGGTGCTGTTAATTTTATTTCTACTGTTGGAAATATACGATCTCCGGGTTTGGTTGCTGAGCGAATTCCTTTATTTGTTTGGGCTGTTGTAGTTACAGCTGTGTTGTTAGTTGCTGCTCTTCCAGTTTTAGCTGGTGCTATCACAATATTACTTACTGACCGTAATTTAAATACTTCTTTCTTTGACCCTACAGGGGGGGGTGATCCAATTTTGTATATACATTTGNNNCTCAATACCTAATCTCTACTCTTATCACATATTTCTTAATTTTGTTAGGTGTAGCATTTTTTACTTTACTAGAACGAAAAGCTCTTGGGTATTTTCAAATTCGAAAAGGCCCCAATAAGCTAGGAATTATAGGAATCCCCCAACCACTAGCAGACGCCTTAAAACTTTTTGTTAAAGAGTGGGCTACTCCTTCATACTCCAACTTTCTTCCTTTTGTCTTAACCCCTACAATCATACTTATCCTGGCTTTAAGAATATGACAATTATTCCCCTCTTTTATGCTCTCAACTCAACTTGTACTAGGTATACTTTTATTTCTATGTATTTCCTCATTAGCTGTTTACACCACACTCATAGCGGGCTGGGCATCAAATTCTAAATATGCCCTACTGGGGGCTACTCGAGCTATGGCTCAAACAATTTCCTATGAAGTAACTATAACTTTAATTATTATTTTTTATCTACTCTTAACAATACAAATAGACATTGTAGCAGTTCGCTTAACAAACACATCGACTTGAACAATTACACTATTCCTTCCTTTGGGAGTAATATGGCTGGCAGTCATTTTTGCAGAAACAAATCGAGCTCCTTTTGATTTTGCAGAGGGAGAGTCAGAGCTAGTCTCAGGCTTTAACATCGAATACGGAAGAGCAGGGTTCGCTTTTTTATTCATGGCAGAATACAGAAATATTTTAATCATAAGTCTCATAACCTCCTGCTTGTTAAGCAGCACACTAATAGCGTCTATTCCAGTGGCTATTGCCTTCCTATGAGCCCGAGCAAGACTACCACGCNNNNNNNNNNNNNNNNNNNNNNNNNNNNNNNNNNNNNNNNNNNNNNNNNNNNNNNNNNNNNNNNNNNNNNNNNNNNNNN
Strophitus_radiatus_clone_13 NNNNNNNTACTTATTATTGGCTTTGTGGTCTGGTTTGATCGGGTTAGCCTTAAGGCTTTTGATCCGAGCTGAGTTAGGCCAGCCAGGAAGGTTGTTAGGAGATGACCAGTTATATAATGTTATTGTCACGGCTCATGCTTTTATAATAATTTTTTTTTTAGTAATGCCCATGATAATTGGGGGGTTTGGAAATTGGCTTATTCCTTTAATAATTGGTGCTCCGGATATGGCTTTTCCTCGGTTAAATAATTTGAGATTTTGACTTCTTGTACCAGCATTGTTTTTGTTGTTGAGATCTTCGTTAGTCGAGAGGGGTGTAGGCACTGGTTGAACAGTGTACCCTCCTTTGTCAGGAAATGTTGCTCATTCTGGGGCTTCGGTGGATTTAGCTATTTTTTCTTTGCATCTTGCTGGTGCTTCTTCAATTCTAGGTGCTGTTAATTTTATTTCTACTGTTGGAAATATACGATCTCCGGGTTTGGTTGCTGAGCGAATTCCTTTATTTGTTTGGGCTGTTGTAGTTACAGCTGTGTTGTTAGTTGCTGCTCTTCCAGTTTTAGCTGGTGCTATCACAATATTACTTACTGACCGTAATTTAAGTACTTCTTTCTTTGACCCTACAGGGGGGGGTGATCCAATTTTGTATATGCATTTGNNNCTCAATACCTAATCTCTACTCTTATCACATATTTCTTAATTTTGTTAGGTGTAGCATTTTTTACTTTACTAGAACGAAAAGCTCTTGGGTATTTTCAAATTCGAAAAGGCCCCAATAAGCTAGGAATTATAGGAATCCCCCAACCACTAGCAGACGCCTTAAAACTTTTTGTTAAAGAGTGGGCTACTCCTTCATACTCCAACTTTCTTCCTTTTGTCTTAACCCCTACAATTATACTTATCCTGGCTTTAAGAATATGACAATTATTCCCCTCTTTTATACTCTCAACTCAACTTGTACTAGGTATACTTTTATTTCTATGTATTTCCTCATTAGCTGTTTACACCACACTCATAGCGGGCTGGGCATCAAATTCTAAATATGCCCTATTGGGGGCTACTCGAGCTATGGCTCAAACAATTTCCTATGAAGTAACTATAACTTTAATTATTATTTTTTATCTACTCTTAACAATAAAAATAGACATTGTAGCAGTTCGCTTAACAAACACATCGACTTGAACAATTACACTATTCCTTCCTTTGGGAGTAATATGGCTGGCAGTCATTTTTGCAGAAACAAATCGAGCTCCTTTTGATTTTGCAGAGGGAGAGTCAGAGCTAGTCTCAGGCTTTAACATCGAATACGGAAGAGCAGGGTTCGCTTTTTTATTCATGGCAGAATACAGAAATATTTTAATCATAAGTCTCATAACCTCCTGCTTGTTAAGCAGCACACTAATAGCGTCTATTCCAGTGGCTATTGCCTTCCTATGAGCCCGAGCAAGACTACCACGCNNNNNNNNNNNNNNNNNNNNNNNNNNNNNNNNNNNNNNNNNNNNNNNNNNNNNNNNNNNNNNNNNNNNNNNNNNNNNNN
Strophitus_radiatus_clone_14 NNNNNNNTACTTATTATTGGCTTTGTGGTCTGGTTTGATCGGGTTAGCCTTAAGGCTTTTGATCCGAGCTGAGTTAGGCCAGCCAGGAAGGTTGTTAGGAGATGACCAGTTATATAATGTTATTGTCACGGCTCATGCTTTTATAATAATTTTTTTTTTAGTAATGCCCATGATAATTGGGGGGTTTGGAAATTGGCTTATTCCTTTAATAATTGGTGCTCCGGATATGGCTTTTCCTCGGTTAAATAATTTGAGATTTTGACTTCTTGTACCAGCATTGTTTTTGTTGTTGAGATCTTCGTTAGTCGAGAGGGGTGTAGGCACTGGTTGAACAGTGTACCCTCCTTTGTCAGGAAATGTTGCTCATTCTGGGGCTTCGGTGGATTTAGCTATTTTTTCTTTGCATCTTGCTGGTGCTTCTTCAATTCTAGGTGCTGTTAATTTTATTTCTACTGTTGGAAATATACGATCTCCGGGTTTGGTTGCTGAGCGAATTCCTTTATTTGTTTGGGCTGTTGTAGTTACAGCTGTGTTGTTAGTTGCTGCTCTTCCAGTTTTAGCTGGTGCTATCACAATATTACTTACTGACCGTAATTTAAATACTTCTTTCTTTGACCCTACAGGGGGGGGTGATCCAATTTTGTATATACATTTGNNNCTCAATACCTAATCTCTACTCTTATCACATATTTCTTAATTTTGTTAGGTGTAGCATTTTTTACTTTACTAGAACGAAAAGCTCTTGGGTATTTTCAAATTCGAAAAGGCCCCAATAAGCTAGGAATTATAGGAATCCCCCAACCACTAGCAGACGCCTTAAAACTTTTTGTTAAAGAGTGGGCTACTCCTTCATACTCCAACTTTCTTCCTTTTGTCTTAACCCCTACAATCATACTTATCCTGGCTTTAAGAATATGACAATTATTCCCCTCTTTTATGCTCTCAACTCAACTTGTACTAGGTATACTTTTATTTCTATGTATTTCCTCATTAGCTGTTTACACCACACTCATAGCGGGCTGGGCATCAAATTCTAAATATGCCCTACTGGGGGCTACTCGAGCTATGGCTCAAACAATTTCCTATGAAGTAACTATAACTTTAATTATTATTTTTTATCTACTCTTAACAATACAAATAGACATTGTAGCAGTTCGCTTAACAAACACATCGACTTGAACAATTACACTATTCCTTCCTTTGGGAGTAATATGGCTGGCAGTCATTTTTGCAGAAACAAATCGAGCTCCTTTTGATTTTGCAGAGGGAGAGTCAGAGCTAGTCTCAGGCTTTAACATCGAATACGGAAGAGCAGGGTTCGCTTTTTTATTCATGGCAGAATACAGAAATATTTTAATCATAAGTCTCATAACCTCCTGCTTGTTAAGCAGCACACTAATAGCGTCTATTCCAGTGGCTATTGCCTTCCTATGAGCCCGAGCAAGACTACCACGCNNNNNNNNNNNNNNNNNNNNNNNNNNNNNNNNNNNNNNNNNNNNNNNNNNNNNNNNNNNNNNNNNNNNNNNNNNNNNNN
Strophitus_radiatus_clone_15 NNNNNNNTACTTATTATTGGCTTTGTGGTCTGGTTTGATCGGGTTAGCCTTAAGGCTTTTGATCCGAGCTGAGTTAGGCCAGCCAGGAAGGTTGTTAGGAGATGACCAGTTATATAATGTTATTGTCACGGCTCATGCTTTTATAATAATTTTTTTTTTAGTAATGCCCATGATAATTGGGGGGTTTGGAAATTGGCTTATTCCTTTAATAATTGGTGCTCCGGATATGGCTTTTCCTCGGTTAAATAATTTGAGATTTTGACTTCTTGTACCAGCATTGTTTTTGTTGTTGAGATCTTCGTTAGTCGAGAGGGGTGTAGGCACTGGTTGAACAGTGTACCCTCCTTTGTCAGGAAATGTTGCTCATTCTGGGGCTTCGGTGGATTTAGCTATTTTTTCTTTGCATCTTGCTGGTGCTTCTTCAATTCTAGGTGCTGTTAATTTTATTTCTACTGTTGGAAATATACGATCTCCGGGTTTGGTTGCTGAGCGAATTCCTTTATTTGTTTGGGCTGTTGTAGTTACAGCTGTGTTGTTAGTTGCTGCTCTTCCAGTTTTAGCTGGTGCTATCACAATATTACTTACTGACCGTAATTTAAGTACTTCTTTCTTTGACCCTACAGGGGGGGGTGATCCAATTTTGTATATGCATTTGNNNCTCAATACCTAATCTCTACTCTTATCACATATTTCTTAATTTTGTTAGGTGTAGCATTTTTTACTTTACTAGAACGAAAAGCTCTTGGGTATTTTCAAATTCGAAAAGGCCCCAATAAGCTAGGAATTATAGGAATCCCCCAACCACTAGCAGACGCCTTAAAACTTTTTGTTAAAGAGTGGGCTACTCCTTCATACTCCAACTTTCTTCCTTTTGTCTTAACCCCTACAATTATACTTATCCTGGCTTTAAGAATATGACAATTATTCCCCTCTTTTATACTCTCAACTCAACTTGTACTAGGTATACTTTTATTTCTATGTATTTCCTCATTAGCTGTTTACACCACACTCATAGCGGGCTGGGCATCAAATTCTAAATATGCCCTATTGGGGGCTACTCGAGCTATGGCTCAAACAATTTCCTATGAAGTAACTATAACTTTAATTATTATTTTTTATCTACTCTTAACAATAAAAATAGACATTGTAGCAGTTCGCTTAACAAACACATCGACTTGAACAATTACACTATTCCTTCCTTTGGGAGTAATATGGCTGGCAGTCATTTTTGCAGAAACAAATCGAGCTCCTTTTGATTTTGCAGAGGGAGAGTCAGAGCTAGTCTCAGGCTTTAACATCGAATACGGAAGAGCAGGGTTCGCTTTTTTATTCATGGCAGAATACAGAAATATTTTAATCATAAGTCTCATAACCTCCTGCTTGTTAAGCAGCACACTAATAGCGTCTATTCCAGTGGCTATTGCCTTCCTATGAGCCCGAGCAAGACTACCACGCNNNNNNNNNNNNNNNNNNNNNNNNNNNNNNNNNNNNNNNNNNNNNNNNNNNNNNNNNNNNNNNNNNNNNNNNNNNNNNN
Strophitus_radiatus_clone_16 NNNNNNNTACTTATTATTGGCTTTGTGGTCTGGTTTGATCGGGTTAGCTTTAAGGCTTTTGATTCGAGCTGAGTTAGGCCAGCCAGGAAGGTTGTTAGGAGATGACCAGTTATATAATGTTATTGTCACGGCTCATGCTTTTATAATAATTTTTTTTTTAGTAATGCCTATGATAATTGGGGGGTTTGGAAATTGGCTTATTCCTTTAATAATTGGTGCTCCGGATATGGCTTTTCCTCGGTTAAATAATTTGAGATTTTGACTTCTTGTACCAGCATTGTTTTTGTTGTTGAGGTCTTCATTACTTGAGAGAGGTGTAGGCACTGGTTGAACAGTGTACCCTCCTTTGTCAGGAAATGTTGCTCATTCTGGGGCTTCGGTAGATTTAGCTATTTTTTCTTTGCATCTTGCTGGTGCTTCTTCAATTCTAGGTGCNGTTAATTTTATTTCTACTGTTGGAAACATACGATCTCCGGGTTTGGTTGCTGANCGAATTCCCTTATTTGTTTGGGCTGTTGTAGTTACAGCTGTGTTGTTAGTTGCTGCTCTTCCNGTTTTAGCTGGNGCTATCACAATATTACTTACTGACCGTAATTTAAATACTTCTTTCTTTGACCCTACAGGGGGGGGTGATCCAATTTTGTATATGCATTTGNNNCTCAATACCTAATCTCTACTCTTATCACATATTTCTTAATTTTGTTAGGTGTAGCATTTTTTACTTTACTAGAACGAAAAGCTCTTGGGTATTTTCAAATTCGAAAAGGCCCCAATAAGCTAGGAATTATAGGAATCCCCCAACCACTAGCAGACGCCTTAAAACTTTTTGTTAAAGAGTGGGCTACTCCTTCATACTCCAACTTTCTTCCTTTTGTCTTAACCCCTACAATCATACTTATCCTGGCTTTAAGAATATGACAATTATTCCCCTCTTTTATGCTCTCAACTCAACTTGTACTAGGTATACTTTTATTTTTATGTATTTCCTCATTAGCTGTTTACACCACACTCATAGCGGGCTGGGCATCAAATTCTAAATATGCCCTACTGGGGGCTACTCGAGCTATGGCTCAAACAATTTCCTATGAAGTAACTATAACTTTAATTATTATTTTTTATCTACTCTTAACAATACAAATAGACATTGTAGCAGTTCGCTTAACAAACACATCGACTTGAACAATTACACTATTCCTTCCTTTGGGAGTAATATGGCTGGCAGTCATTTTTGCAGAAACAAATCGAGCTCCTTTTGATTTTGCAGAGGGAGAGTCAGAGCTAGTCTCAGGCTTTAACATCGAATACGGAAGAGCAGGGTTCGCTTTTTTATTCATGGCAGAATACAGAAATATTTTAATCATAAGTCTCATAACCTCCTGCTTGTTAAGCAGCACACTAATAGCGTCTATTCCAGTGGCTATTGCCTTCCTATGAGCCCGAGCAAGACTACCACGCNNNNNNNNNNNNNNNNNNNNNNNNNNNNNNNNNNNNNNNNNNNNNNNNNNNNNNNNNNNNNNNNNNNNNNNNNNNNNNN
Strophitus_radiatus_clone_17 NNNNNNNTACTTATTATTGGCTTTGTGGTCTGGTTTGATCGGGTTAGCTTTAAGGCTTTTGATTCGAGCTGAGTTAGGCCAGCCAGGAAGGTTGTTGGGAGATGACCAGTTATATAATGTTATTGTCACGGCTCATGCTTTTATAATAATTTTTTTTTTAGTAATGCCTATGATAATTGGGGGGTTTGGAAATTGGCTTATTCCTTTAATAATTGGTGCTCCGGATATGGCTTTTCCTCGGTTAAATAATTTGAGATTTTGACTTCTTGTACCAGCATTGTTTTTGTTGTTGAGGTCTTCATTAGTTGAGAGAGGTGTAGGCACTGGTTGAACAGTGTACCCTCCTTTGTCAGGAAATGTTGCTCATTCTGGGGCTTCGGTAGATTTAGCTATTTTTTCTTTGCATCTTGCTGGTGCTTCTTCAATTCTAGGTGCTGTTAATTTTATTTCTACTGTTGGAAACATACGATCTCCGGGTTTGGTTGCTGAGCGAATTCCCTTATTTGTTTGGGCTGTTGTAGTTACAGCTGTGTTGTTAGTTGCTGCTCTTCCAGTTTTAGCTGGTGCTATCACAATATTACTTACTGACCGTAATTTAAATACTTCTTTCTTTGACCCTACAGGGGGGGGTGATCCAATTTTGTATATGCATTTGNNNCTCAATACCTAATCTCTACTCTTATCACATATTTCTTAATTTTGTTAGGTGTAGCATTTTTTACTTTACTAGAACGAAAAGCTCTTGGATATTTTCAAATTCGAAAAGGCCCCAATAAGCTAGGAATTATAGGAATCCCCCAACCACTAGCAGACGCCTTAAAACTTTTTGTTAAAGAGTGAGCCACTCCTTCATACTCAAACTTTCTTCCTTTTGTCTTAACTCCTACAATTATACTTATCCTGGCTTTAAGAATATGACAATTATTCCCCTCTTTTATGCTCTCAACTCAACTCGTACTAGGTATACTTTTATTTCTATGTATTTCCTCATTAACTGTTTACACCACACTCATAGCGGGCTGGGCATCAAATTCTAAATATGCCCTATTGGGGGCTACTCGAGCTATGGCTCAAACAATTTCCTATGAAGTGACTATAACTTTAATTATTATTTTTTATCTACTCTTAACAATACAAATAGACATTGTAGCAGTCCGCTTGACAAACACATCGACTTGAACAATTACACTATTCCTTCCTTTGGGGGTAATATGACTGGCAGTCATTTTTGCAGAAACAAACCGAGCTCCTTTTGATTTTGCAGAGGGAGAGTCAGAGTTAGTCTCAGGCTTTAACATCGAATACGGAAGAGCCGGATTCGCTTTTTTGTTCATGGCAGAATACAGAAATATTTTAATCATAAGTCTCATAACCTCCTGCTTGTTAAGCAGCACACTAATAACGTCTATTCCAGTGGCTATTGCCTTCCTATGAGCCCGAGCAAGACTACCACGNNNNNNNNNNNNNNNNNNNNNNNNNNNNNNNNNNNNNNNNNNNNNNNNNNNNNNNNNNNNNNNNNNNNNNNNNNNNNNNN
Strophitus_radiatus_clone_18 NNNNNNNTACTTATTATTGGCTTTGTGGTCTGGTTTGATCGGGTTAGCTTTAAGGCTTTTGATTCGAGCTGAGTTAGGCCAGCCAGGAAGGTTGTTGGGAGATGACCAGTTATATAATGTTATTGTCACGGCTCATGCTTTTATAATAATTTTTTTTTTAGTAATGCCTATGATAATTGGGGGGTTTGGAAATTGGCTTATTCCTTTAATAATTGGTGCTCCGGATATGGCTTTTCCTCGGTTAAATAATTTGAGATTTTGACTTCTTGTACCAGCATTGTTTTTGTTGTTGAGGTCTTCATTAGTTGAGAGAGGTGTAGGCACTGGTTGAACAGTGTACCCTCCTTTGTCAGGAAATGTTGCTCATTCTGGGGCTTCGGTAGATTTAGCTATTTTTTCTTTGCATCTTGCTGGTGCTTCTTCAATTCTAGGTGCTGTTAATTTTATTTCTACTGTTGGAAACATACGATCTCCGGGTTTGGTTGCTGAGCGAATTCCCTTATTTGTTTGGGCTGTTGTAGTTACAGCTGTGTTGTTAGTTGCTGCTCTTCCAGTTTTAGCTGGTGCTATCACAATATTACTTACTGACCGTAATTTAAATACTTCTTTCTTTGACCCTACAGGGGGGGGTGATCCAATTTTGTATATGCATTTGNNNCTCAATACCTAATTTCTACTCTTATCACATATTTCTTAATTTTGTTAGGTGTAGCATTTTTTACTTTACTAGAACGAAAAGCTCTTGGATATTTTCAAATTCGAAAAGGCCCCAATAAGCTAGGAATTATAGGAATCCCCCAACCACTAGCAGACGCCTTAAAACTTTTTGTTAAAGAGTGAGCCACTCCTTCATACTCAAACTTTCTTCCTTTTGTCTTAACTCCTACAATTATACTTATCCTGGCTTTAAGAATATGACAATTATTCCCCTCTTTTATGCTCTCGACTCAACTCGTACTAGGTATACTTTTATTTCTATGTATTTCCTCATTAACTGTTTACACCACACTCATAGCGGGCTGGGCATCAAATTCTAAATATGCCCTATTGGGGGCTACTCGAGCTATGGCTCAAACAATTTCCTATGAAGTGACTATAACTTTAATTATTATTTTTTATCTACTCTTAACAATACAAATAGACATTGTAGCAGTTCGCTTGACAAACACATCGACTTGAACAATTACACTATTCCTTCCTTTGGGGGTAATATGACTGGCAGTCATTTTTGCAGAAACAAACCGAGCTCCTTTTGATTTTGCAGAGGGAGAGTCAGAGTTAGTCTCAGGCTTTAACATCGAATACGGAAGAGCCGGATTCGCTTTTTTGTTCATGGCAGAATACAGAAATATTTTAGTCATAAGTCTCATAACCTCCTGCTTGTTAAGCAGCACACTAATAACGTCTATTCCAGTGGCTATTGCCTTCCTATGAGCCCGAGCAANNNNNNNNNNNNNNNNNNNNNNNNNNNNNNNNNNNNNNNNNNNNNNNNNNNNNNNNNNNNNNNNNNNNNNNNNNNNNNNNNNNNNNNNNN
Strophitus_radiatus_clone_19 NNNNNNNTACTTATTATTGGCTTTGTGGTCTGGTTTGATCGGGTTAGCTTTAAGGCTTTTGATTCGAGCTGAGTTAGGCCAGCCAGGAAGGTTGTTGGGAGATGACCAGTTATATAATGTTATTGTCACGGCTCATGCTTTTATAATAATTTTTTTTTTAGTAATGCCTATGATAATTGGGGGGTTTGGAAATTGGCTTATTCCTTTAATAATTGGTGCTCCGGATATGGCTTTTCCTCGGTTAAATAATTTGAGATTTTGACTTCTTGTACCAGCATTGTTTTTGTTGTTGAGGTCTTCATTAGTTGAGAGAGGTGTAGGCACTGGTTGAACAGTGTACCCTCCTTTGTCAGGAAATGTTGCTCATTCTGGGGCTTCGGTAGATTTAGCTATTTTTTCTTTGCATCTTGCTGGTGCTTCTTCAATTCTAGGTGCTGTTAATTTTATTTCTACTGTTGGAAACATACGATCTCCGGGTTTGGTTGCTGAGCGAATTCCCTTATTTGTTTGGGCTGTTGTAGTTACAGCTGTGTTGTTAGTTGCTGCTCTTCCAGTTTTAGCTGGTGCTATCACAATATTACTTACTGACCGTAATTTAAATACTTCTTTCTTTGACCCTACAGGGGGGGGTGATCCAATTTTGTATATGCATTTGNNNCTCAATACCTAATTTCTACTCTTATCACATATTTCTTAATTTTGTTAGGTGTAGCATTTTTTACTTTACTAGAACGAAAAGCTCTTGGATATTTTCAAATTCGAAAAGGCCCCAATAAGCTAGGAATTATAGGAATCCCCCAACCACTAGCAGACGCCTTAAAACTTTTTGTTAAAGAGTGAGCCACTCCTTCATACTCAAACTTTCTTCCTTTTGTCTTAACTCCTACAATTATACTTATCCTGGCTTTAAGAATATGACAATTATTCCCCTCTTTTATGCTCTCGACTCAACTCGTACTAGGTATACTTTTATTTCTATGTATTTCCTCATTAACTGTTTACACCACACTCATAGCGGGCTGGGCATCAAATTCTAAATATGCCCTATTGGGGGCTACTCGAGCTATGGCTCAAACAATTTCCTATGAAGTGACTATAACTTTAATTATTATTTTTTATCTACTCTTAACAATACAAATAGACATTGTAGCAGTTCGCTTGACAAACACATCGACTTGAACAATTACACTATTCCTTCCTTTGGGGGTAATATGACTGGCAGTCATTTTTGCAGAAACAAACCGAGCTCCTTTTGATTTTGCAGAGGGAGAGTCAGAGTTAGTCTCAGGCTTTAACATCGAATACGGAAGAGCCGGATTCGCTTTTTTGTTCATGGCAGAATACAGAAATATTTTAGTCATAAGTCTCATAACCTCCTGCTTGTTAAGCAGCACACTAATAACGTCTATTCCAGTGGCTATTGCCTTCCTATGAGCCCGAGCAANNNNNNNNNNNNNNNNNNNNNNNNNNNNNNNNNNNNNNNNNNNNNNNNNNNNNNNNNNNNNNNNNNNNNNNNNNNNNNNNNNNNNNNNNN
Strophitus_radiatus_clone_20 NNNNNNNTACTTATTATTGGCTTTGTGGTCTGGTTTGATTGGGTTAGCTTTAAGGCTTTTGATTCGAGCTGAGTTAGGCCAGCCAGGAAGGTTGTTGGGAGATGACCAGTTATATAATGTTATTGTCACGGCTCATGCTTTTATAATAATCTTTTTTTTAGTAATGCCTATGATAATTGGGGGGTTTGGAAATTGGCTTATTCCTTTAATAATTGGTGCTCCGGATATGGCTTTTCCTCGGTTAAATAATTTGAGATTTTGACTTCTTGTACCAGCATTATTTTTGTTGTTGAGATCTTCATTAGTTGAGAGAGGTGTAGGCACTGGTTGAACAGTGTACCCTCCTTTGTCAGGAAATGTTGCTCATTCTGGGGCTTCGGTAGATTTAGCTATTTTTTCTTTGCATCTTGCTGGTGCTTCTTCAATTCTAGGTGCTGTTAATTTTATTTCTACTGTTGGAAACATACGATCTCCGGGTTTGGTTGCTGAGCGAATTCCCTTATTTGTTTGGGCTGTTGTAGTTACAGCTGTGTTGTTAGTTGCTGCTCTTCCAGTTTTAGCTGGTGCTATCACAATATTACTTACTGACCGTAATTTAAATACTTCTTTCTTTGACCCTACAGGTGGGGGTGATCCAATTTTGTATATGCATTTGNNNCTCAATACCTAATCTCTACTCTTATCACATATTTCTTAATTTTGTTAGGTGTAGCATTTTTTACTTTACTAGAACGAAAAGCTCTTGGATATTTTCAAATTCGAAAAGGCCCCAATAAGCTAGGAATTATAGGAATCCCCCAACCACTAGCAGACGCCTTAAAACTCTTTGTTAAAGAGTGAGCCACTCCCTCATACTCAAACTTTCTTCCTTTTGTCTTAACTCCTACAATTATACTTATCCTGGCTTTAAGAATATGACAATTATTCCCCTCTTTTATGCTCTCAACTCAACTCGTACTAGGTATACTTTTATTTCTATGTATTTCCTCATTAACTGTTTACACCACACTCATAGCGGGCTGGGCATCAAATTCTAAATATGCCCTATTGGGGGCTACTCGAGCTATGGCTCAAACAATTTCCTATGAAGTGACTATAACTTTAATTATTATTTTTTATCTACTATTAACAATACAAATAGACATTGTAGCAGTTCGCTTGACAAACACATCGACTTGAACAATTACACTATTCCTTCCTTTGGGGGTAATATGACTGGCAGTCATTTTTGCAGAAACAAACCGAGCTCCTTTTGATTTTGCAGAGGGAGAGTCAGAGTTAGTCTCAGGCTTTAACATCGAATACGGAAGAGCCGGATTCGCTTTTTTGTTCATGGCAGAATACAGAAATATTTTAGTCATAAGTCTCATAACCTCCTGCTTATTAAGCAGCACACTAATAACGTCTATTCCAGTGGCTATTGCCTTCCTATGAGCTCGAGCAAGACTACCACGCNNNNNNNNNNNNNNNNNNNNNNNNNNNNNNNNNNNNNNNNNNNNNNNNNNNNNNNNNNNNNNNNNNNNNNNNNNNNNNN
Strophitus_radiatus_clone_21 NNNNNNNTACTTATTATTGGCTTTGTGGTCTGGTTTGATTGGGTTAGCTTTAAGGCTTTTGATTCGAGCTGAGTTAGGCCAGCCAGGAAGGTTGTTGGGAGATGACCAGTTATATAATGTTATTGTCACGGCTCATGCTTTTATAATAATCTTTTTTTTAGTAATGCCTATGATAATTGGGGGGTTTGGAAATTGGCTTATTCCTTTAATAATTGGTGCTCCGGATATGGCTTTTCCTCGGTTAAATAATTTGAGATTTTGACTTCTTGTACCAGCATTATTTTTGTTGTTGAGATCTTCATTAGTTGAGAGAGGTGTAGGCACTGGTTGAACAGTGTACCCTCCTTTGTCAGGAAATGTTGCTCATTCTGGGGCTTCGGTAGATTTAGCTATTTTTTCTTTGCATCTTGCTGGTGCTTCTTCAATTCTAGGTGCTGTTAATTTTATTTCTACTGTTGGAAACATACGATCTCCGGGTTTGGTTGCTGAGCGAATTCCCTTATTTGTTTGGGCTGTTGTAGTTACAGCTGTGTTGTTAGTTGCTGCTCTTCCAGTTTTAGCTGGTGCTATCACAATATTACTTACTGACCGTAATTTAAATACTTCTTTCTTTGACCCTACAGGTGGGGGTGATCCAATTTTGTATATGCATTTGNNNNNNNNTACCTAATCTCTACTCTTATCACATATTTCTTAATTTTGTTAGGTGTAGCATTTTTTACTTTACTAGAACGAAAAGCTCTTGGATATTTTCAAATTCGAAAAGGCCCCAATAAGCTAGGAATTATAGGAATCCCCCAACCACTAGCAGACGCCTTAAAACTCTTTGTTAAAGAGTGAGCCACTCCCTCATACTCAAACTTTCTTCCTTTTGTCTTAACTCCTACAATTATACTTATCCTGGCTTTAAGAATATGACAATTATTCCCCTCTTTTATGCTCTCAACTCAACTCGTACTAGGTATACTTTTATTTCTATGTATTTCCTCATTAACTGTTTACACCACACTCATAGCGGGCTGGGCATCAAATTCTAAATATGCCCTATTGGGGGCTACTCGAGCTATGGCTCAAACAATTTCCTATGAAGTGACTATAACTTTAATTATTATTTTTTATCTACTATTAACAATACAAATAGACATTGTAGCAGTTCGCTTGACAAACACATCGACTTGAACAATTACACTATTCCTTCCTTTGGGGGTAATATGACTGGCAGTCATTTTTGCAGAAACAAACCGAGCTCCTTTTGATTTTGCAGAGGGAGAGTCAGAGTTAGTCTCAGGCTTTAACATCGAATACGGAAGAGCCGGATTCGCTTTTTTGTTCATGGCAGAATACAGAAATATTTTAGTCATAAGTCTCATAACCTCCTGCTTATTAAGCAGCACACTAATAACGTCTATTCCAGTGGCTATTGCCTTCCTATGAGCTCGAGCAAGACTACCACGCNNNNNNNNNNNNNNNNNNNNNNNNNNNNNNNNNNNNNNNNNNNNNNNNNNNNNNNNNNNNNNNNNNNNNNNNNNNNNNN
Strophitus_radiatus_clone_22 NNNNNNNTACTTATTATTGGCTTTGTGGTCTGGTTTGATTGGGTTAGCTTTAAGGCTTTTGATTCGAGCTGAGTTAGGCCAGCCAGGAAGGTTGTTGGGAGATGACCAGTTATATAATGTTATTGTCACGGCTCATGCTTTTATAATAATCTTTTTTTTAGTAATGCCTATGATAATTGGGGGGTTTGGAAATTGGCTTATTCCTTTAATAATTGGTGCTCCGGATATGGCTTTTCCTCGGTTAAATAATTTGAGATTTTGACTTCTTGTACCAGCATTATTTTTGTTGTTGAGATCTTCATTAGTTGAGAGAGGTGTAGGCACTGGTTGAACAGTGTACCCTCCTTTGTCAGGAAATGTTGCTCATTCTGGGGCTTCGGTAGATTTAGCTATTTTTTCTTTGCATCTTGCTGGTGCTTCTTCAATTCTAGGTGCTGTTAATTTTATTTCTACTGTTGGAAACATACGATCTCCGGGTTTGGTTGCTGAGCGAATTCCCTTATTTGTTTGGGCTGTTGTAGTTACAGCTGTGTTGTTAGTTGCTGCTCTTCCAGTTTTAGCTGGTGCTATCACAATATTACTTACTGACCGTAATTTAAATACTTCTTTCTTTGACCCTACAGGTGGGGGTGATCCAATTTTGTATATGCATTTGNNNCTCAATACCTAATCTCTACTCTTATCGCATATTTCTTAATTTTGTTAGGTGTAGCATTTTTTACTTTACTAGAACGAAAAGCTCTTGGATATTTTCAAATTCGAAAAGGCCCCAATAAGCTAGGAATTATAGGAATCCCCCAACCACTAGCAGACGCCTTAAAACTCTTTGTTAAAGAGTGAGCCACTCCCTCATACTCAAACTTTCTTCCTTTTGTCTTAACTCCTACAATTATACTTATCCTGGCTTTAAGAATATGACAATTATTCCCCTCTTTTATGCTCTCAACTCAACTCGTACTAGGTATACTTTTATTTCTATGTATTTCCTCATTAACTGTTTACACCACACTCATAGCGGGCTGGGCATCAAATTCTAAATATGCCCTATTGGGGGCTACTCGAGCTATGGCTCAAACAATTTCCTATGAAGTGACTATAACTTTAATTATTATTTTTTATCTACTATTAACAATACAAATAGACATTGTAGCAGTTCGCTTGACAAACACATCGACTTGAACAATTACACTATTCCTTCCTTTGGGGGTAATATGACTGGCAGTCATTTTTGCAGAAACAAACCGAGCTCCTTTTGATTTTGCAGAGGGAGAGTCAGAGTTAGTCTCAGGCTTTAACATCGAATACGGAAGAGCCGGATTCGCTTTTTTGTTCATGGCAGAATACAGAAATATTTTAGTCATAAGTCTCATAACCTCCTGCTTATTAAGCAGCACACTAATAACGTCTATTCCAGTGGCTATTGCCTTCCTATGAGCTCGAGCAAGACTACCACGCNNNNNNNNNNNNNNNNNNNNNNNNNNNNNNNNNNNNNNNNNNNNNNNNNNNNNNNNNNNNNNNNNNNNNNNNNNNNNNN
Strophitus_radiatus_clone_23 NNNNNNNTACTTATTATTGGCTTTGTGGTCTGGTTTGATTGGGTTAGCTTTAAGGCTTTTGATTCGAGCTGAGTTAGGCCAGCCAGGAAGGTTGTTGGGAGATGACCAGTTATATAATGTTATTGTCACGGCTCATGCTTTTATAATAATCTTTTTTTTAGTAATGCCTATGATAATTGGGGGGTTTGGAAATTGGCTTATTCCTTTAATAATTGGTGCTCCGGATATGGCTTTTCCTCGGTTAAATAATTTGAGATTTTGACTTCTTGTACCAGCATTATTTTTGTTGTTGAGATCTTCATTAGTTGAGAGAGGTGTAGGCACTGGTTGAACAGTGTACCCTCCTTTGTCAGGAAATGTTGCTCATTCTGGGGCTTCGGTAGATTTAGCTATTTTTTCTTTGCATCTTGCTGGTGCTTCTTCAATTCTAGGTGCTGTTAATTTTATTTCTACTGTTGGAAACATACGATCTCCGGGTTTGGTTGCTGAGCGAATTCCCTTATTTGTTTGGGCTGTTGTAGTTACAGCTGTGTTGTTAGTTGCTGCTCTTCCAGTTTTAGCTGGTGCTATCACAATATTACTTACTGACCGTAATTTAAATACTTCTTTCTTTGACCCTACAGGTGGGGGTGATCCAATTTTGTATATGCATTTGNNNCTCAATACCTAATCTCTACTCTTATCACATATTTCTTAATTTTGTTAGGTGTAGCATTTTTTACTTTACTAGAACGAAAAGCTCTTGGATATTTTCAAATTCGAAAAGGCCCCAATAAGCTAGGAATTATAGGAATCCCCCAACCACTAGCAGACGCCTTAAAACTCTTTGTTAAAGAGTGAGCCACTCCCTCATACTCAAACTTTCTTCCTTTTGTCTTAACTCCTACAATTATACTTATCCTGGCTTTAAGAATATGACAATTATTCCCCTCTTTTATGCTCTCAACTCAACTTGTACTAGGTATACTTTTATTTCTATGTATTTCCTCATTAACTGTTTACACCACACTCATAGCGGGCTGGGCATCAAATTCTAAATATGCCCTATTGGGGGCTACTCGAGCTATGGCTCAAACAATTTCCTATGAAGTGACTATAACTTTAATTATTATTTTTTATCTACTATTAACAATACAAATAGACATTGTAGCAGTTCGCTTGACAAACACATCGACTTGAACAATTACACTATTCCTTCCTTTGGGGGTAATATGACTGGCAGTCATTTTTGCAGAAACAAACCGAGCTCCTTTTGATTTTGCAGAGGGAGAGTCAGAGTTAGTCTCAGGCTTTAACATCGAATACGGAAGAGCCGGATTCGCTTTTTTGTTCATGGCAGAATACAGAAATATTTTAGTCATAAGTCTCATAACCTCCTGCTTATTAAGCAGCACACTAATAACGTCTATTCCAGTGGCTATTGCCTTCCTATGAGCTCGAGCAAGACTACCACGCNNNNNNNNNNNNNNNNNNNNNNNNNNNNNNNNNNNNNNNNNNNNNNNNNNNNNNNNNNNNNNNNNNNNNNNNNNNNNNN
Strophitus_radiatus_clone_24 NNNNNNNTACTTATTATTGGCTTTGTGGTCTGGTTTGATCGGGTTAGCTTTAAGGCTTTTGATTCGAGCTGAGTTAGGCCAGCCAGGAAGGTTGTTGGGAGATGACCAGTTATATAATGTTATTGTCACGGCTCATGCTTTTATAATAATCTTTTTTTTAGTAATGCCTATGATAATTGGGGGGTTTGGAAATTGGCTTATTCCTTTAATAATTGGTGCTCCGGATATGGCTTTTCCTCGGTTAAATAATTTGAGATTTTGACTTCTTGTACCAGCATTATTTTTGTTGTTGAGATCTTCATTAGTTGAGAGAGGTGTAGGCACTGGTTGAACAGTGTACCCTCCTTTGTCAGGAAATGTTGCTCATTCTGGGGCTTCGGTAGATTTAGCTATTTTTTCTTTGCATCTTGCTGGTGCTTCTTCAATTCTAGGTGCTGTTAATTTTATTTCTACTGTTGGAAACATACGATCTCCGGGTTTGGTTGCTGAGCGAATTCCCTTATTTGTTTGGGCTGTTGTAGTTACAGCTGTGTTGTTAGTTGCTGCTCTTCCAGTTTTAGCTGGTGCTATCACAATATTACTTACTGACCGTAATTTAAATACTTCTTTTTTTGACCCTACAGGGGGGGGTGATCCAATTTTGTATATGCATTTGNNNCTCAATACCTAATCTCTACTCTTATCACATATTTCTTAATTTTGTTAGGTGTAGCATTTTTTACTTTACTAGAACGAAAAGCTCTTGGATATTTTCAAATTCGAAAAGGCCCCAATAAGCTAGGAATTATAGGAATCCCCCAACCACTAGCAGACGCCTTAAAACTTTTTGTTAAAGAGTGAGCCACTCCTTCATACTCAAACTTTCTTCCTTTTGTCTTAACTCCTACAATTATACTTATCCTGGCTTTAAGAATATGACAATTATTCCCCTCTTTTATGCTCTCAACTCAACTCGTATTAGGTATACTTTTATTTCTATGTATTTCCTCATTAACTGTTTACACCACACTCATAGCGGGCTGGGCATCAAATTCTAAATATGCCCTATTGGGGGCTACTCGAGCTATGGCTCAAACAATTTCCTATGAAGTCACTATAACTTTAATTATTATTTTTTATCTACTATTAACAATACAAATAGACATTGTAGCAGTTCGCTTGACAAACACATCGACTTGAACAATTACACTATTCCTTCCTTTGGGGGTAATATGACTGGCAGTCATTTTTGCAGAAACAAACCGAGCTCCTTTTGATTTTGCAGAGGGAGAGTCAGAGTTAGTCTCAGGCTTTAACATCGAATACGGAAGAGCCGGATTCGCTTTTTTGTTCATGGCAGAATACAGAAATATTTTAGTCATAAGTCTCATAACCTCCTGCTTATTAAGCAGCACACTAATAACGTCTATTCCAGTGGCTATTGCCTTCCTATGAGCCCGAGCAAGACTACCACGNNNNNNNNNNNNNNNNNNNNNNNNNNNNNNNNNNNNNNNNNNNNNNNNNNNNNNNNNNNNNNNNNNNNNNNNNNNNNNNN
Strophitus_radiatus_clone_25 NNNNNNNNNNTTATTGTTGGCTTTGTGGTCTGGTTTGATCGGGTTAGCTTTAAGGCTTTTGATTCGAGCTGAGTTAGGCCAGCCAGGAAGGTTGTTGGGAGATGACCAGTTATACAATGTTATTGTCACGGCTCATGCTTTTATAATAATTTTTTTTTTAGTAATGCCTATGATAATTGGGGGGTTTGGAAATTGGCTTATTCCTTTAATAATTGGTGCTCCGGATATGGCTTTTCCTCGGTTAAATAATTTGAGATTTTGACTTCTTGTACCAGCATTATTTTTGTTGTTAAGATCTTCACTAGTTGAGAGGGGTGTAGGCACTGGTTGAACAGTGTACCCTCCTTTGTCAGGAAATGTTGCTCATTCTGGGGCTTCGGTAGATTTAGCTATTTTTTCTTTGCATCTTGCTGGTGCTTCTTCAATTCTAGGTGCTGTTAATTTTATTTCTACTGTTGGAAACATACGATCTCCGGGTTTGGTTGCTGAGCGAATTCCCTTATTTGTTTGGGCTGTTGTAGTTACAGCTGTGTTGTTAGTTGCTGCTCTTCCAGTTTTAGCTGGTGCTATCACAATATTACTTACTGACCGTAATTTAAATACTTCTTTCTTTGACCCTACAGGGGGGGGTGATCCAATTTTGTATNNNNNNNNNNNNCTCAATACCTAATCTCTACTCTTATCACATATTTCTTAATTTTGCTAGGTGTAGCATTTTTTACTTTACTAGAACGAAAAGCTCTTGGATATTTTCAAATTCGAAAAGGCCCCAATAAGCTAGGAATTATAGGAATCCCCCAACCACTAGCAGACGCCTTAAAACTTTTTGTTAAAGAGTGAGCCACTCCTTCATACTCAAACTTTCTTCCTTTTGTCTTAACTCCTACAATTATACTTATCCTGGCTTTAAGAATATGACAATTATTCCCCTCTTTTATACTCTCAACTCAACTCGTACTAGGTATACTTTTATTTCTATGTATTTCCTCGTTAACTGTTTACACCACACTCATAGCGGGCTGGGCATCAAATTCTAAATATGCCCTATTGGGGGCTACTCGAGCTATGGCTCAAACAATTTCCTATGAAGTAACTATAACTTTAATTATTATTTTTTATCTACTATTAACAATGCAAATAGACATTGTAGCAGTTCGCTTGACAAACACATCGACTTGAACAATTACACTATTTCTTCCTTTGGGAGTAATATGACTGGCAGTCATTTTTGCAGAAACAAACCGAGCTCCTTTTGATTTTGCAGAGGGAGAGTCAGAGTTAGTCTCAGGCTTTAACATCGAATACGGAAGAGCTGGATTCGCTTTTTTGTTCATGGCAGAATACAGAAATATTTTAGTAATAAGTCTCATAACCTCCTGCTTATTAAGCAGCACACTAATAACGTCTATTCCAGTGGCTATTGCCTTCCTATGAGCCCGAGCAAGACTACCACGCNNNNNNNNNNNNNNNNNNNNNNNNNNNNNNNNNNNNNNNNNNNNNNNNNNNNNNNNNNNNNNNNNNNNNNNNNNNNNNN
Strophitus_radiatus_clone_26 NNNNNNNTACTTATTGTTGGCTTTGTGGTCTGGTTTGATCGGGTTAGCTTTAAGGCTTTTGATTCGAGCTGAGTTAGGCCAGCCAGGAAGGTTGTTGGGAGATGACCAGTTATACAATGTTATTGTCACGGCTCATGCTTTTATAATAATTTTTTTTTTAGTAATGCCTATGATAATTGGGGGGTTTGGAAATTGGCTTATTCCTTTAATAATTGGTGCTCCGGATATGGCTTTTCCTCGGTTAAATAATTTGAGATTTTGACTTCTTGTACCAGCATTATTTTTGTTGTTAAGATCTTCACTAGTTGAGAGGGGTGTAGGCACTGGTTGAACAGTGTACCCTCCTTTGTCAGGAAATGTTGCTCATTCTGGGGCTTCGGTAGATTTAGCTATTTTTTCTTTGCATCTTGCTGGTGCTTCTTCAATTCTAGGTGCTGTTAATTTTATTTCTACTGTTGGAAACATACGATCTCCGGGTTTGGTTGCTGAGCGAATTCCCTTATTTGTTTGGGCTGTTGTAGTTACAGCTGTGTTGTTAGTTGCTGCTCTTCCAGTTTTAGCTGGTGCTATCACAATATTACTTACTGACCGTAATTTAAATACTTCTTTCTTTGACCCTACAGGGGGGGGTGATCCAATTTTGTATNNNNNNNNNNNNCTCAATACCTAATCTCTACTCTTATCACATATTTCTTAATTTTGCTAGGTGTAGCATTTTTTACTTTACTAGAACGAAAAGCTCTTGGATATTTTCAAATTCGAAAAGGCCCCAATAAGCTAGGAATTATAGGAATCCCCCAACCACTAGCAGACGCCTTAAAACTTTTTGTTAAAGAGTGAGCCACTCCTTCATACTCAAACTTTCTTCCTTTTGTCTTAACTCCTACAATTATACTTATCCTGGCTTTAAGAATATGACAATTATTCCCCTCTTTTATACTCTCAACTCAACTCGTACTAGGTATACTTTTATTTCTATGTATTTCCTCGTTAACTGTTTACACCACACTCATAGCGGGCTGGGCATCAAATTCTAAATATGCCCTATTGGGGGCTACTCGAGCTATGGCTCAAACAATTTCCTATGAAGTAACTATAACTTTAATTATTATTTTTTATCTACTATTAACAATGCAAATAGACATTGTAGCAGTTCGCTTGACAAACACATCGACTTGAACAATTACACTATTTCTTCCTTTGGGAGTAATATGACTGGCAGTCATTTTTGCAGAAACAAACCGAGCTCCTTTTGATTTTGCAGAGGGAGAGTCAGAGTTAGTCTCAGGCTTTAACATCGAATACGGAAGAGCTGGATTCGCTTTTTTGTTCATGGCAGAATACAGAAATATTTTAGTAATAAGTCTCATAACCTCCTGCTTATTAAGCAGCACACTAATAACGTCTATTCCAGTGGCTATTGCCTTCCTATGAGCCCGAGCAAGACTACCACGCNNNNNNNNNNNNNNNNNNNNNNNNNNNNNNNNNNNNNNNNNNNNNNNNNNNNNNNNNNNNNNNNNNNNNNNNNNNNNNN
Strophitus_radiatus_clone_27 NNNNNNNNNNTTATTGTTGGCTTTGTGGTCTGGTTTGATCGGGTTAGCTTTAAGGCTTTTGATTCGAGCTGAGTTAGGCCAGCCAGGAAGGTTGTTGGGAGATGACCAGTTATACAATGTTATTGTCACGGCTCATGCTTTTATAATAATTTTTTTTTTAGTAATGCCTATGATAATTGGGGGGTTTGGAAATTGGCTTATTCCTTTAATAATTGGTGCTCCGGATATGGCTTTTCCTCGGTTAAATAATTTGAGATTTTGACTTCTTGTACCAGCATTATTTTTGTTGTTAAGATCTTCACTAGTTGAGAGGGGTGTAGGCACTGGTTGAACAGTGTACCCTCCTTTGTCAGGAAATGTTGCTCATTCTGGGGCTTCGGTAGATTTAGCTATTTTTTCTTTGCATCTTGCTGGTGCTTCTTCAATTCTAGGTGCTGTTAATTTTATTTCTACTGTTGGAAACATACGATCTCCGGGTTTGGTTGCTGAGCGAATTCCCTTATTTGTTTGGGCTGTTGTAGTTACAGCTGTGTTGTTAGTTGCTGCTCTTCCAGTTTTAGCTGGTGCTATCACAATATTACTTACTGACCGTAATTTAAATACTTCTTTCTTTGACCCTACAGGGGGGGGTGATCCAATTTTGTATNNNNNNNNNNNNCTCAATACCTAATCTCTACTCTTATCACATATTTCTTAATTTTGCTAGGTGTAGCATTTTTTACTTTACTAGAACGAAAAGCTCTTGGATATTTTCAAATTCGAAAAGGCCCCAATAAGCTAGGAATTATAGGAATCCCCCAACCACTAGCAGACGCCTTAAAACTTTTTGTTAAAGAGTGAGCCACTCCTTCATACTCAAACTTTCTTCCTTTTGTCTTAACTCCTACAATTATACTTATCCTGGCTTTAAGAATATGACAATTATTCCCCTCTTTTATACTCTCAACTCAACTCGTACTAGGTATACTTTTATTTCTATGTATTTCCTCGTTAACTGTTTACACCACACTCATAGCGGGCTGGGCATCAAATTCTAAATATGCCCTATTGGGGGCTACTCGAGCTATGGCTCAAACAATTTCCTATGAAGTAACTATAACTTTAATTATTATTTTTTATCTACTATTAACAATGCAAATAGACATTGTAGCAGTTCGCTTGACAAACACATCGACTTGAACAATTACACTATTTCTTCCTTTGGGAGTAATATGACTGGCAGTCATTTTTGCAGAAACAAACCGAGCTCCTTTTGATTTTGCAGAGGGAGAGTCAGAGTTAGTCTCAGGCTTTAACATCGAATACGGAAGAGCTGGATTCGCTTTTTTGTTCATGGCAGAATACAGAAATATTTTAGTAATAAGTCTCATAACCTCCTGCTTATTAAGCAGCACACTAATAACGTCTATTCCAGTGGCTATTGCCTTCCTATGAGCCCGAGCAAGACTACCACGCNNNNNNNNNNNNNNNNNNNNNNNNNNNNNNNNNNNNNNNNNNNNNNNNNNNNNNNNNNNNNNNNNNNNNNNNNNNNNNN
Strophitus_radiatus_clone_28 NNNNNNNTACTTATTATTGGCTTTGTGGTCTGGTTTGATCGGGTTAGCCTTAAGGCTTTTGATCCGAGCTGAGTTAGGCCAGCCAGGAAGGTTGTTAGGAGATGACCAGTTATATAATGTTATTGTCACGGCTCATGCTTTTATAATAATTTTTTTTTTAGTAATGCCCATGATAATTGGGGGGTTTGGAAATTGGCTTATTCCTTTAATAATTGGTGCTCCGGATATGGCTTTTCCTCGGTTAAATAATTTGAGATTTTGACTTCTTGTACCAGCATTGTTTTTGTTGTTGAGATCTTCGTTAGTCGAGAGGGGTGTAGGCACTGGTTGAACAGTGTACCCTCCTTTGTCAGGAAATGTTGCTCATTCTGGGGCTTCGGTGGATTTAGCTATTTTTTCTTTGCATCTTGCTGGTGCTTCTTCAATTCTAGGTGCTGTTAATTTTATTTCTACTGTTGGAAATATACGATCTCCGGGTTTGGTTGCTGAGCGAATTCCTTTATTTGTTTGGGCTGTTGTAGTTACAGCTGTGTTGTTAGTTGCTGCTCTTCCAGTTTTAGCTGGTGCTATCACAATATTACTTACTGACCGTAATTTAAATACTTCTTTCTTTGACCCTACAGGGGGGGGTGATCCAATTTTGTATATACATTTGNNNCTCAATACCTAATCTCTACTCTTATCACATATTTCTTAATTTTGTTAGGTGTAGCATTTTTTACTTTACTAGAACGAAAAGCTCTTGGGTATTTTCAAATTCGAAAAGGCCCCAATAAGCTAGGAATTATAGGAATCCCCCAACCACTAGCAGACGCCTTAAAACTTTTTGTTAAAGAGTGGGCTACTCCTTCATACTCCAACTTTCTTCCTTTTGTCTTAACCCCTACAATCATACTTATCCTGGCTTTAAGAATATGACAATTATTCCCCTCTTTTATGCTCTCAACTCAACTTGTACTAGGTATACTTTTATTTCTATGTATTTCCTCATTAGCTGTTTACACCACACTCATAGCGGGCTGGGCATCAAATTCTAAATATGCCCTACTGGGGGCTACTCGAGCTATGGCTCAAACAATTTCCTATGAAGTAACTATAACTTTAATTATTATTTTTTATCTACTCTTAACAATACAAATAGACATTGTAGCAGTTCGCTTAACAAACACATCGACTTGAACAATTACACTATTCCTTCCTTTGGGAGTAATATGGCTGGCAGTCATTTTTGCAGAAACAAATCGAGCTCCTTTTGATTTTGCAGAGGGAGAGTCAGAGCTAGTCTCAGGCTTTAACATCGAATACGGAAGAGCAGGGTTCGCTTTTTTATTCATGGCAGAATACAGAAATATTTTAATCATAAGTCTCATAACCTCCTGCTTGTTAAGCAGCACACTAATAGCGTCTATTCCAGTGGCTATTGCCTTCCTATGAGCCCGAGCAAGACTACCACGCNNNNNNNNNNNNNNNNNNNNNNNNNNNNNNNNNNNNNNNNNNNNNNNNNNNNNNNNNNNNNNNNNNNNNNNNNNNNNNN
Strophitus_radiatus_clone_29 NNNNNNNTACTTATTATTGGCTTTGTGGTCTGGTTTGATCGGGTTAGCCTTAAGGCTTTTGATCCGAGCTGAGTTAGGCCAGCCAGGAAGGTTGTTAGGAGATGACCAGTTATATAATGTTATTGTCACGGCTCATGCTTTTATAATAATTTTTTTTTTAGTAATGCCCATGATAATTGGGGGGTTTGGAAATTGGCTTATTCCTTTAATAATTGGTGCTCCGGATATGGCTTTTCCTCGGTTAAATAATTTGAGATTTTGACTTCTTGTACCAGCATTGTTTTTGTTGTTGAGATCTTCGTTAGTCGAGAGGGGTGTAGGCACTGGTTGAACAGTGTACCCTCCTTTGTCAGGAAATGTTGCTCATTCTGGGGCTTCGGTGGATTTAGCTATTTTTTCTTTGCATCTTGCTGGTGCTTCTTCAATTCTAGGTGCTGTTAATTTTATTTCTACTGTTGGAAATATACGATCTCCGGGTTTGGTTGCTGAGCGAATTCCTTTATTTGTTTGGGCTGTTGTAGTTACAGCTGTGTTGTTAGTTGCTGCTCTTCCAGTTTTAGCTGGTGCTATCACAATATTACTTACTGACCGTAATTTAAGTACTTCTTTCTTTGACCCTACAGGGGGGGGTGATCCAATTTTGTATATGCATTTGNNNCTCAATACCTAATCTCTACTCTTATCACATATTTCTTAATTTTGTTAGGTGTAGCATTTTTTACTTTACTAGAACGAAAAGCTCTTGGGTATTTTCAAATTCGAAAAGGCCCCAATAAGCTAGGAATTATAGGAATCCCCCAACCACTAGCAGACGCCTTAAAACTTTTTGTTAAAGAGTGGGCTACTCCTTCATACTCCAACTTTCTTCCTTTTGTCTTAACCCCTACAATTATACTTATCCTGGCTTTAAGAATATGACAATTATTCCCCTCTTTTATACTCTCAACTCAACTTGTACTAGGTATACTTTTATTTCTATGTATTTCCTCATTAGCTGTTTACACCACACTCATAGCGGGCTGGGCATCAAATTCTAAATATGCCCTATTGGGGGCTACTCGAGCTATGGCTCAAACAATTTCCTATGAAGTAACTATAACTTTAATTATTATTTTTTATCTACTCTTAACAATAAAAATAGACATTGTAGCAGTTCGCTTAACAAACACATCGACTTGAACAATTACACTATTCCTTCCTTTGGGAGTAATATGGCTGGCAGTCATTTTTGCAGAAACAAATCGAGCTCCTTTTGATTTTGCAGAGGGAGAGTCAGAGCTAGTCTCAGGCTTTAACATCGAATACGGAAGAGCAGGGTTCGCTTTTTTATTCATGGCAGAATACAGAAATATTTTAATCATAAGTCTCATAACCTCCTGCTTGTTAAGCAGCACACTAATAGCGTCTATTCCAGTGGCTATTGCCTTCCTATGAGCCCGAGCAAGACTACCACGCNNNNNNNNNNNNNNNNNNNNNNNNNNNNNNNNNNNNNNNNNNNNNNNNNNNNNNNNNNNNNNNNNNNNNNNNNNNNNNN
Strophitus_radiatus_clone_30 NNNNNNNTACTTATTATTGGCTTTGTGGTCTGGTTTGATCGGGTTAGCCTTAAGGCTTTTGATCCGAGCTGAGTTAGGCCAGCCAGGAAGGTTGTTAGGAGATGACCAGTTATATAATGTTATTGTCACGGCTCATGCTTTTATAATAATTTTTTTTTTAGTAATGCCCATGATAATTGGGGGGTTTGGAAATTGGCTTATTCCTTTAATAATTGGTGCTCCGGATATGGCTTTTCCTCGGTTAAATAATTTGAGATTTTGACTTCTTGTACCAGCATTGTTTTTGTTGTTGAGATCTTCGTTAGTCGAGAGGGGTGTAGGCACTGGTTGAACAGTGTACCCTCCTTTGTCAGGAAATGTTGCTCATTCTGGGGCTTCGGTGGATTTAGCTATTTTTTCTTTGCATCTTGCTGGTGCTTCTTCAATTCTAGGTGCTGTTAATTTTATTTCTACTGTTGGAAATATACGATCTCCGGGTTTGGTTGCTGAGCGAATTCCTTTATTTGTTTGGGCTGTTGTAGTTACAGCTGTGTTGTTAGTTGCTGCTCTTCCAGTTTTAGCTGGTGCTATCACAATATTACTTACTGACCGTAATTTAAGTACTTCTTTCTTTGACCCTACAGGGGGGGGTGATCCAATTTTGTATATGCATTTGNNNCTCAATACCTAATCTCTACTCTTATCACATATTTCTTAATTTTGTTAGGTGTAGCATTTTTTACTTTACTAGAACGAAAAGCTCTTGGGTATTTTCAAATTCGAAAAGGCCCCAATAAGCTAGGAATTATAGGAATCCCCCAACCACTAGCAGACGCCTTAAAACTTTTTGTTAAAGAGTGGGCTACTCCTTCATACTCCAACTTTCTTCCTTTTGTCTTAACCCCTACAATTATACTTATCCTGGCTTTAAGAATATGACAATTATTCCCCTCTTTTATACTCTCAACTCAACTTGTACTAGGTATACTTTTATTTCTATGTATTTCCTCATTAGCTGTTTACACCACACTCATAGCGGGCTGGGCATCAAATTCTAAATATGCCCTATTGGGGGCTACTCGAGCTATGGCTCAAACAATTTCCTATGAAGTAACTATAACTTTAATTATTATTTTTTATCTACTCTTAACAATAAAAATAGACATTGTAGCAGTTCGCTTAACAAACACATCGACTTGAACAATTACACTATTCCTTCCTTTGGGAGTAATATGGCTGGCAGTCATTTTTGCAGAAACAAATCGAGCTCCTTTTGATTTTGCAGAGGGAGAGTCAGAGCTAGTCTCAGGCTTTAACATCGAATACGGAAGAGCAGGGTTCGCTTTTTTATTCATGGCAGAATACAGAAATATTTTAATCATAAGTCTCATAACCTCCTGCTTGTTAAGCAGCACACTAATAGCGTCTATTCCAGTGGCTATTGCCTTCCTATGAGCCCGAGCAAGACTACCACGCNNNNNNNNNNNNNNNNNNNNNNNNNNNNNNNNNNNNNNNNNNNNNNNNNNNNNNNNNNNNNNNNNNNNNNNNNNNNNNN
Strophitus_radiatus_clone_31 NNNNNNNTACTTATTATTGGCTTTGTGGTCTGGTTTGATCGGGTTAGCCTTAAGGCTTTTGATCCGAGCTGAGTTAGGCCAGCCAGGAAGGTTGTTAGGAGATGACCAGTTATATAATGTTATTGTCACGGCTCATGCTTTTATAATAATTTTTTTTTTAGTAATGCCCATGATAATTGGGGGGTTTGGAAATTGGCTTATTCCTTTAATAATTGGTGCTCCGGATATGGCTTTTCCTCGGTTAAATAATTTGAGATTTTGACTTCTTGTACCAGCATTGTTTTTGTTGTTGAGATCTTCGTTAGTCGAGAGGGGTGTAGGCACTGGTTGAACAGTGTACCCTCCTTTGTCAGGAAATGTTGCTCATTCTGGGGCTTCGGTGGATTTAGCTATTTTTTCTTTGCATCTTGCTGGTGCTTCTTCAATTCTAGGTGCTGTTAATTTTATTTCTACTGTTGGAAATATACGATCTCCGGGTTTGGTTGCTGAGCGAATTCCTTTATTTGTTTGGGCTGTTGTAGTTACAGCTGTGTTGTTAGTTGCTGCTCTTCCAGTTTTAGCTGGTGCTATCACAATATTACTTACTGACCGTAATTTAAGTACTTCTTTCTTTGACCCTACAGGGGGGGGTGATCCAATTTTGTATATGCATTTGNNNNNNNNNNNNNNNNCTCTACTCTTATCACATATTTCTTAATTTTGTTAGGTGTAGCATTTTTTACTTTACTAGAACGAAAAGCTCTTGGGTATTTTCAAATTCGAAAAGGCCCCAATAAGCTAGGAATTATAGGAATCCCCCAACCACTAGCAGACGCCTTAAAACTTTTTGTTAAAGAGTGGGCTACTCCTTCATACTCCAACTTTCTTCCTTTTGTCTTAACCCCTACAATTATACTTATCCTGGCTTTAAGAATATGACAATTATTCCCCTCTTTTATACTCTCAACTCAACTTGTACTAGGTATACTTTTATTTCTATGTATTTCCTCATTAGCTGTTTACACCACACTCATAGCGGGCTGGGCATCAAATTCTAAATATGCCCTATTGGGGGCTACTCGAGCTATGGCTCAAACAATTTCCTATGAAGTAACTATAACTTTAATTATTATTTTTTATCTACTCTTAACAATAAAAATAGACATTGTAGCAGTTCGCTTAACAAACACATCGACTTGAACAATTACACTATTCCTTCCTTTGGGAGTAATATGGCTGGCAGTCATTTTTGCAGAAACAAATCGAGCTCCTTTTGATTTTGCAGAGGGAGAGTCAGAGCTAGTCTCAGGCTTTAACATCGAATACGGAAGAGCAGGGTTCGCTTTTTTATTCATGGCAGAATACAGAAATATTTTAATCATAAGTCTCATAACCTCCTGCTTGTTAAGCAGCACACTAATAGCGTCTATTCCAGTGGCTATTGCCTTCCTATGAGCCCGAGCAAGACTACCACGCNNNNNNNNNNNNNNNNNNNNNNNNNNNNNNNNNNNNNNNNNNNNNNNNNNNNNNNNNNNNNNNNNNNNNNNNNNNNNNN
Strophitus_radiatus_clone_32 NNNNNNNTACTTATTATTAGCTTTGTGGTCTGGTTTGATCGGGTTAGCCTTAAGGCTTTTGATCCGAGCTGAGTTAGGCCAGCCAGGAAGATTGTTGGGAGATGACCAGTTATATAATGTTATTGTCACGGCTCATGCTTTTATAATAATTTTTTTTTTAGTAATGCCCATGATAATTGGGGGGTTTGGAAATTGGCTTATTCCTTTGATAATTGGTGCTCCGGATATGGCTTTTCCTCGGTTAAATAATTTGAGATTTTGACTTCTTGTGCCAGCATTGTTTTTGTTGTTGAGATCTTCGTTAGTCGAGAGGGGTGTAGGCACTGGTTGAACAGTGTACCCTCCTTTGTCAGGAAATGTTGCTCATTCTGGGGCTTCGGTGGATTTAGCTATTTTTTCTTTGCATCTTGCTGGTGCTTCTTCAATTCTAGGTGCTGTTAATTTTATTTCTACTGTTGGAAATATACGATCTCCGGGTTTGGTTGCTGAGCGAATTCCTTTATTTGTTTGGGCTGTTGTAGTTACAGCTGTGTTGTTAGTTGCTGCTCTTCCAGTTTTAGCTGGTGCTATCACAATATTACTTACTGACCGTAATTTAAGTACTTCTTTCTTTGACCCTACAGGGGGGGGTGATCCAATTTTGTATATGCATTTGNNNCTCAATACCTAATCTCTACTCTTATCACATATTTCTTAATTTTGTTAGGTGTAGCATTTTTTACTTTACTAGAACGAAAAGCTCTTGGGTATTTTCAAATTCGAAAAGGCCCCAATAAGCTAGGAATTATAGGAATCCCCCAACCACTAGCAGACGCCTTAAAACTTTTTGTTAAAGAGTGGGCTACTCCTTCATACTCCAACTTTCTTCCTTTTGTCTTAACCCCTACAATTATACTTATCCTGGCTTTAAGAATATGACAATTATTCCCCTCTTTTATGCTCTCAACTCAACTCGTACTAGGTATACTTTTATTTCTATGTATTTCCTCATTAGCTGTTTACACCACACTCATAGCGGGCTGGGCATCAAATTCTAAATATGCCCTATTGGGGGCTACTCGAGCTATAGCTCAAACAATTTCCTATGAAGTAACTATAACTTTAATTATTATTTTTTATCTACTCTTAACAATACAAATAGACATTGTAGCAGTTCGCTTAACAAACACATCGACTTGAACAATTACACTATTCCTTCCTTTGGGAGTAATATGGCTGGCAGTCATTTTTGCAGAAACAAATCGAGCTCCTTTTGATTTTGCAGAGGGAGAGTCAGAGCTAGTCTCAGGCTTTAACATCGAATACGGAAGAGCAGGGTTCGCTTTTTTATTCATGGCAGAATACAGAAATATTTTAATCATAAGTCTCATAACCTCCTGCTTGCTAAGCAGCACACTAATAGCGTCTATTCCAGTGGCTATTGCCTTCCTATGAGCCCGAGCAAGACTACCACGCNNNNNNNNNNNNNNNNNNNNNNNNNNNNNNNNNNNNNNNNNNNNNNNNNNNNNNNNNNNNNNNNNNNNNNNNNNNNNNN
Strophitus_radiatus_clone_33 NNNNNNNTACTTATTATTAGCTTTGTGGTCTGGTCTGATCGGGTTAGCCTTAAGGCTTTTGATCCGAGCTGAGTTAGGCCAGCCAGGAAGATTGTTGGGAGATGACCAGTTGTATAATGTTATTGTCACGGCTCATGCTTTTATAATAATTTTTTTTTTAGTAATGCCCATGATAATTGGGGGGTTTGGAAATTGGCTTATTCCTTTAATAATTGGTGCTCCGGATATGGCTTTTCCTCGGTTAAATAATTTGAGATTTTGACTTCTTGTGCCAGCATTGTTTTTGTTGTTGAGATCTTCGTTAGTCGAGAGGGGTGTAGGCACTGGTTGAACAGTGTACCCTCCTTTGTCAGGAAATGTTGCTCATTCTGGGGCTTCGGTGGATTTAGCTATTTTTTCTTTGCATCTTGCTGGTGCTTCTTCAATTCTAGGTGCTGTTAATTTTATTTCTACTGTTGGAAATATACGATCTCCGGGTTTGGTTGCTGAGCGAATTCCTTTATTTGTTTGGGCTGTTGTAGTTACAGCTGTGTTGTTAGTTGCTGCTCTTCCAGTTTTAGCTGGTGCTATCACAATATTACTTACTGACCGTAATTTAAGTACTTCTTTCTTTGACCCTACAGGGGGGGGTGATCCAATTTTGTATNNNNNNNNNNNNCTCAATACCTAATCTCTACTCTTATCACATATTTCTTAATTTTGTTAGGTGTAGCATTTTTTACTTTACTAGAACGAAAAGCTCTTGGGTATTTTCAAATTCGAAAAGGCCCCAATAAGCTAGGAATTATAGGAATCCCCCAACCACTAGCAGACGCCTTAAAACTTTTTGTTAAAGAGTGGGCTACTCCTTCATACTCCAACTTTCTTCCTTTTGTCTTAACCCCTACAATTATACTTATCCTGGCTTTAAGAATATGACAATTATTCCCCTCTTTTATGCTCTCAACTCAACTCGTACTAGGTATACTTTTATTTCTATGTATTTCCTCATTAGCTGTTTACACCACACTCATAGCGGGCTGGGCATCAAATTCTAAATATGCCCTATTGGGGGCTACTCGAGCTATGGCTCAAACAATTTCCTATGAAGTAACTATAACTTTAATTATTATTTTTTATCTACTCTTAACAATACAAATAGACATTGTAGCAGTTCGCTTAACAAACACATCGACTTGAACAATTACACTATTCCTTCCTTTGGGAGTAATATGGCTGGCAGTCATTTTTGCAGAAACAAATCGAGCTCCTTTTGATTTTGCAGAGGGAGAGTCAGAGCTAGTCTCAGGCTTTAACATCGAATACGGAAGAGCAGGGTTCGCTTTTTTATTCATGGCAGAATACAGAAATATTTTAATCATAAGTCTCATAACCTCCTGCTTGTTAAGCAGCACACTAATAGCGTCTATTCCAGTGGCTATTGCCTTCCTATGAGCCCGAGCAAGACTACCACGCNNNNNNNNNNNNNNNNNNNNNNNNNNNNNNNNNNNNNNNNNNNNNNNNNNNNNNNNNNNNNNNNNNNNNNNNNNNNNNN
Strophitus_radiatus_clone_34 NNNNNNNTACTTATTATTAGCTTTGTGGTCTGGTCTGATCGGGTTAGCCTTAAGGCTTTTGATCCGAGCTGAGTTAGGCCAGCCAGGAAGATTGTTGGGAGATGACCAGTTATATAATGTTATTGTCACGGCTCATGCTTTTATAATAATTTTTTTTTTAGTAATGCCCATGATAATTGGGGGGTTTGGAAATTGGCTTATTCCTTTAATAATTGGTGCTCCGGATATGGCTTTTCCTCGGTTAAATAATTTGAGATTTTGACTTCTTGTGCCAGCATTGTTTTTGTTGTTGAGATCTTCGTTAGTCGAGAGGGGTGTAGGCACTGGTTGAACAGTGTACCCTCCTTTGTCAGGAAATGTTGCTCATTCTGGGGCTTCGGTGGATTTAGCTATTTTTTCTTTGCATCTTGCTGGTGCTTCTTCAATTCTAGGTGCTGTTAATTTTATTTCTACTGTTGGAAATATACGATCTCCGGGTTTGGTTGCTGAGCGAATTCCTTTATTTGTTTGGGCTGTTGTAGTTACAGCTGTGTTGTTAGTTGCTGCTCTTCCAGTTTTAGCTGGTGCTATCACAATATTACTTACTGACCGTAATTTAAGTACTTCTTTCTTTGACCCTACAGGGGGGGGTGATCCAATTTTGTATATGCATTTGNNNCTCAATACCTAATCTCTACTCTTATCACATATTTCTTAATTTTGTTAGGTGTAGCATTTTTTACTTTACTAGAACGAAAAGCTCTTGGATATTTTCAAATTCGAAAAGGCCCCAATAAGCTAGGAATTATAGGAATCCCCCAACCACTAGCAGACGCCTTAAAACTTTTTGTTAAAGAGTGGGCTACTCCTTCATACTCCAACTTTCTTCCTTTTGTCTTAACCCCTACAATTATACTTATCCTGGCTTTAAGAATATGACAATTATTCCCCTCTTTTATGCTCTCAACTCAACTCGTACTAGGTATACTTTTATTTCTATGTATTTCCTCATTAGCTGTTTACACCACACTCATAGCGGGCTGGGCATCAAATTCTAAATATGCCCTATTGGGGGCTACTCGAGCTATGGCTCAAACAATTTCCTATGAAGTAACTATAACTTTAATTATTATTTTTTATCTACTCTTAACAATACAAATAGACATTGTAGCAGTTCGCTTAACAAACACATCGACTTGAACAATTACACTATTCCTTCCTTTGGGAGTAATATGGCTGGCAGTCATTTTTGCAGAAACAAATCGAGCTCCTTTTGATTTTGCAGAGGGAGAGTCAGAGCTAGTCTCAGGCTTTAACATCGAATACGGAAGAGCAGGGTTCGCTTTTTTATTCATGGCAGAATACAGAAATATTTTAATCATAAGTCTCATAACCTCCTGCTTGTTAAGCAGCACACTAATAGCGTCTATTCCAGTGGCTATTGCCTTCCTATGAGCCCGAGCAAGACTACCACGCNNNNNNNNNNNNNNNNNNNNNNNNNNNNNNNNNNNNNNNNNNNNNNNNNNNNNNNNNNNNNNNNNNNNNNNNNNNNNNN
Strophitus_radiatus_clone_35 NNNNNNNTACTTATTATTAGCTTTGTGGTCTGGTCTGATCGGGTTAGCCTTAAGGCTTTTGATCCGAGCTGAGTTAGGCCAGCCAGGAAGATTGTTGGGAGATGACCAGTTATATAATGTTATTGTCACGGCTCATGCTTTTATAATAATTTTTTTTTTAGTAATGCCCATGATAATTGGGGGGTTTGGAAATTGGCTTATTCCTTTAATAATTGGTGCTCCGGATATGGCTTTTCCTCGGTTAAATAATTTGAGATTTTGACTTCTTGTGCCAGCATTGTTTTTGTTGTTGAGATCTTCGTTAGTCGAGAGGGGTGTAGGCACTGGTTGAACAGTGTACCCTCCTTTGTCAGGAAATGTTGCTCATTCTGGGGCTTCGGTGGATTTAGCTATTTTTTCTTTGCATCTTGCTGGTGCTTCTTCAATTCTAGGTGCTGTTAATTTTATTTCTACTGTTGGAAATATACGATCTCCGGGTTTGGTTGCTGAGCGAATTCCTTTATTTGTTTGGGCTGTTGTAGTTACAGCTGTGTTGTTAGTTGCTGCTCTTCCAGTTTTAGCTGGTGCTATCACAATATTACTTACTGACCGTAATTTAAGTACTTCTTTCTTTGATCCTACAGGGGGGGGTGATCCAATTTTGTATATGCATTTGNNNCTCAATACCTAATCTCTACTCTTATCACATATTTCTTAATTTTGTTAGGTGTAGCATTTTTTACTTTACTAGAACGAAAAGCTCTTGGATATTTTCAAATTCGAAAAGGCCCCAATAAGCTAGGAATTATAGGAATCCCCCAACCACTAGCAGACGCCTTAAAACTTTTTGTTAAAGAGTGGGCTACTCCTTCATACTCCAACTTTCTTCCTTTTGTCTTAACCCCTACAATTATACTTATCCTGGCTTTAAGAATATGACAATTATTCCCCTCTTTTATGCTCTCAACTCAACTCGTACTAGGTATACTTTTATTTCTATGTATTTCCTCATTAGCTGTTTACACCACACTCATAGCGGGCTGGGCATCAAATTCTAAATATGCCCTATTGGGGGCTACTCGAGCTATGGCTCAAACAATTTCCTATGAAGTAACTATAACTTTAATTATTATTTTTTATCTACTCTTAACAATACAAATAGACATTGTAGCAGTTCGCTTAACAAACACATCGACTTGAACAATTACACTATTCCTTCCTTTGGGAGTAATATGGCTGGCAGTCATTTTTGCAGAAACAAATCGAGCTCCTTTTGATTTTGCAGAGGGAGAGTCAGAGCTAGTCTCAGGCTTTAACATCGAATACGGAAGAGCAGGGTTCGCTTTTTTATTCATGGCAGAATACAGAAATATTTTAATCATAAGTCTCATAACCTCCTGCTTGTTAAGCAGCACACTAATAGCGTCTATTCCAGTGGCTATTGCCTTCCTATGAGCCCGAGCAAGACTACCACGCNNNNNNNNNNNNNNNNNNNNNNNNNNNNNNNNNNNNNNNNNNNNNNNNNNNNNNNNNNNNNNNNNNNNNNNNNNNNNNN
Strophitus_radiatus_clone_36 NNNNNNNTACTTATTATTAGCTTTGTGGTCTGGTCTGATCGGGTTAGCCTTAAGGCTTTTGATCCGAGCTGAGTTAGGCCAGCCAGGAAGATTGTTGGGAGATGACCAGTTATATAATGTTATTGTCACGGCTCATGCTTTTATAATAATTTTTTTTTTAGTAATGCCCATGATAATTGGGGGGTTTGGAAATTGGCTTATTCCTTTAATAATTGGTGCTCCGGATATGGCTTTTCCTCGGTTAAATAATTTGAGATTTTGACTTCTTGTGCCAGCATTGTTTTTGTTGTTGAGATCTTCGTTAGTCGAGAGGGGTGTAGGCACTGGTTGAACAGTGTACCCTCCTTTGTCAGGAAATGTTGCTCATTCTGGGGCTTCGGTGGATTTAGCTATTTTTTCTTTGCATCTTGCTGGTGCTTCTTCAATTCTAGGTGCTGTTAATTTTATTTCTACTGTTGGAAATATACGATCTCCGGGTTTGGTTGCTGAGCGAATTCCTTTATTTGTTTGGGCTGTTGTAGTTACAGCTGTGTTGTTAGTTGCTGCTCTTCCAGTTTTAGCTGGTGCTATCACAATATTACTTACTGACCGTAATTTAAGTACTTCTTTCTTTGATCCTACAGGGGGGGGTGATCCAATTTTGTATATGCATTTGNNNCTCAATACCTAATCTCTACTCTTATCACATATTTCTTAATTTTGTTAGGTGTAGCATTTTTTACTTTACTAGAACGAAAAGCTCTTGGATATTTTCAAATTCGAAAAGGCCCCAATAAGCTAGGAATTATAGGAATCCCCCAACCACTAGCAGACGCCTTAAAACTTTTTGTTAAAGAGTGGGCTACTCCTTCATACTCCAACTTTCTTCCTTTTGTCTTAACCCCTACAATTATACTTATCCTGGCTTTAAGAATATGACAATTATTCCCCTCTTTTATGCTCTCAACTCAACTCGTACTAGGTATACTTTTATTTCTATGTATTTCCTCATTAGCTGTTTACACCACACTCATAGCGGGCTGGGCATCAAATTCTAAATATGCCCTATTGGGGGCTACTCGAGCTATGGCTCAAACAATTTCCTATGAAGTAACTATAACTTTAATTATTATTTTTTATCTACTCTTAACAATACAAATAGACATTGTAGCAGTTCGCTTAACAAACACATCGACTTGAACAATTACACTATTCCTTCCTTTGGGAGTAATATGGCTGGCAGTCATTTTTGCAGAAACAAATCGAGCTCCTTTTGATTTTGCAGAGGGAGAGTCAGAGCTAGTCTCAGGCTTTAACATCGAATACGGAAGAGCAGGGTTCGCTTTTTTATTCATGGCAGAATACAGAAATATTTTAATCATAAGTCTCATAACCTCCTGCTTGTTAAGCAGCACACTAATAGCGTCTATTCCAGTGGCTATTGCCTTCCTATGAGCCCGAGCAAGACTACCACGCNNNNNNNNNNNNNNNNNNNNNNNNNNNNNNNNNNNNNNNNNNNNNNNNNNNNNNNNNNNNNNNNNNNNNNNNNNNNNNN
Strophitus_radiatus_clone_37 NNNNNNNTACTTATTATTAGCTTTGTGGTCTGGTCTGATCGGGTTAGCCTTAAGGCTTTTGATCCGAGCTGAGTTAGGTCAGCCAGGAAGATTGTTGGGAGATGACCAGTTATATAATGTTATTGTCACGGCTCATGCTTTTATAATAATTTTTTTTTTAGTAATGCCCATGATAATTGGGGGGTTTGGAAATTGGCTTATTCCTTTAATAATTGGTGCTCCGGATATGGCTTTTCCTCGGTTAAATAATTTGAGATTTTGACTTCTTGTGCCAGCATTGTTTTTGTTGTTGAGATCTTCGTTAGTCGAGAGGGGTGTAGGCACTGGTTGAACAGTGTACCCTCCTTTGTCAGGAAATGTTGCTCATTCTGGGGCTTCGGTGGATTTAGCTATTTTTTCTTTGCATCTTGCTGGTGCTTCTTCAATTCTAGGTGCTGTTAATTTTATTTCTACTGTTGGAAATATACGATCTCCGGGTTTGGTTGCTGAGCGAATTCCTTTATTTGTTTGGGCTGTTGTAGTTACAGCTGTGTTGTTAGTTGCTGCTCTTCCAGTTTTAGCTGGTGCTATCACAATATTACTTACTGACCGTAATTTAAGTACTTCTTTCTTTGACCCTACAGGGGGGGGTGATCCAATTTTGTATATGCATTTGNNNCTCAATACCTAATCTCTACTCTTATCACATATTTCTTAATTTTGTTAGGTGTAGCATTTTTTACTTTACTAGAACGAAAAGCTCTTGGGTATTTTCAAATTCGAAAAGGCCCCAATAAGCTAGGAATTATAGGAATCCCCCAACCACTAGCAGACGCCTTAAAACTTTTTGTTAAAGAGTGGGCTACTCCTTCATACTCCAACTTTCTTCCTTTTGTCTTAACCCCTACAATTATACTTATCCTGGCTTTAAGAATATGACAATTATTCCCCTCTTTTATGCTCTCAACTCAACTCGTACTAGGTATACTTTTATTTCTATGTATTTCCTCATTAGCTGTTTACACCACACTCATAGCGGGCTGGGCATCAAATTCTAAATATGCCCTATTGGGGGCTACTCGAGCTATGGCTCAAACAATTTCCTATGAAGTAACTATAACTTTAATTATTATTTTTTATCTACTCTTAACAATACAAATAGACATTGTAGCAGTTCGCTTAACAAACACATCGACTTGAACAATTACACTATTCCTTCCTTTGGGAGTAATATGGCTGGCAGTCATTTTTGCAGAAACAAATCGAGCTCCTTTTGATTTTGCAGAGGGAGAGTCAGAGCTAGTCTCAGGCTTTAACATCGAATACGGAAGAGCAGGGTTCGCTTTTTTATTCATGGCAGAATACAGAAATATTTTAATCATAAGTCTCATAACCTCCTGCTTGTTAAGCAGCACACTAATAGCGTCTATTCCAGTGGCTATTGCCTTCCTATGAGCCCGAGCAAGACTACCACGCNNNNNNNNNNNNNNNNNNNNNNNNNNNNNNNNNNNNNNNNNNNNNNNNNNNNNNNNNNNNNNNNNNNNNNNNNNNNNNN
Strophitus_radiatus_clone_38 NNNNNNNTACTTATTATTAGCTTTGTGGTCTGGTCTGATCGGGTTAGCCTTAAGGCTTTTGATCCGAGCTGAGTTAGGCCAGCCAGGAAGATTGTTGGGAGATGACCAGTTATATAATGTTATTGTCACGGCTCATGCTTTTATAATAATTTTTTTTTTAGTAATGCCCATGATAATTGGGGGGTTTGGAAATTGGCTTATTCCTTTAATAATTGGTGCTCCGGATATGGCTTTTCCTCGGTTAAATAATTTGAGATTTTGACTTCTTGTGCCAGCATTGTTTTTGTTGTTGAGATCTTCGTTAGTCGAGAGGGGTGTAGGCACTGGTTGAACAGTGTACCCTCCTTTGTCAGGAAATGTTGCTCATTCTGGGGCTTCGGTGGATTTAGCTATTTTTTCTTTGCATCTTGCTGGTGCTTCTTCAATTCTAGGTGCTGTTAATTTTATTTCTACTGTTGGAAATATACGATCTCCGGGTTTGGTTGCTGAGCGAATTCCTTTATTTGTTTGGGCTGTTGTAGTTACAGCTGTGTTGTTAGTTGCTGCTCTTCCAGTTTTAGCTGGTGCTATCACAATATTACTTACTGACCGTAATTTAAGTACTTCTTTCTTTGATCCTACAGGGGGGGGTGATCCAATTTTGTATATGCATTTGNNNCTCAATACCTAATCTCTACTCTTATCACATATTTCTTAATTTTGTTAGGTGTAGCATTTTTTACTTTACTAGAACGAAAAGCTCTTGGATATTTTCAAATTCGAAAAGGCCCCAATAAGCTAGGAATTATAGGAATCCCCCAACCACTAGCAGACGCCTTAAAACTTTTTGTTAAAGAGTGGGCTACTCCTTCATACTCCAACTTTCTTCCTTTTGTCTTAACCCCTACAATTATACTTATCCTGGCTTTAAGAATATGACAATTATTCCCCTCTTTTATGCTCTCAACTCAACTCGTACTAGGTATACTTTTATTTCTATGTATTTCCTCATTAGCTGTTTACACCACACTCATAGCGGGCTGGGCATCAAATTCTAAATATGCCCTATTGGGGGCTACTCGAGCTATGGCTCAAACAATTTCCTATGAAGTAACTATAACTTTAATTATTATTTTTTATCTACTCTTAACAATACAAATAGACATTGTAGCAGTTCGCTTAACAAACACATCGACTTGAACAATTACACTATTCCTTCCTTTGGGAGTAATATGGCTGGCAGTCATTTTTGCAGAAACAAATCGAGCTCCTTTTGATTTTGCAGAGGGAGAGTCAGAGCTAGTCTCAGGCTTTAACATCGAATACGGAAGAGCAGGGTTCGCTTTTTTATTCATGGCAGAATACAGAAATATTTTAATCATAAGTCTCATAACCTCCTGCTTGTTAAGCAGCACACTAATAGCGTCTATTCCAGTGGCTATTGCCTTCCTATGAGCCCGAGCAAGACTACCACGCNNNNNNNNNNNNNNNNNNNNNNNNNNNNNNNNNNNNNNNNNNNNNNNNNNNNNNNNNNNNNNNNNNNNNNNNNNNNNNN
Strophitus_radiatus_clone_39 NNNNNNNTACTTATTATTAGCTTTGTGGTCTGGTCTGATCGGGTTAGCCTTAAGGCTTTTGATCCGAGCTGAGTTAGGCCAGCCAGGAAGATTGTTGGGAGATGACCAGTTATATAATGTTATTGTCACGGCTCATGCTTTTATAATAATTTTTTTTTTAGTAATGCCCATGATAATTGGGGGGTTTGGAAATTGGCTTATTCCTTTAATAATTGGTGCTCCGGATATGGCTTTTCCTCGGTTAAATAATTTGAGATTTTGACTTCTTGTGCCAGCATTGTTTTTGTTGTTGAGATCTTCGTTAGTCGAGAGGGGTGTAGGCACTGGTTGAACAGTGTACCCTCCTTTGTCAGGAAATGTTGCTCATTCTGGGGCTTCGGTGGATTTAGCTATTTTTTCTTTGCATCTTGCTGGTGCTTCTTCAATTCTAGGTGCTGTTAATTTTATTTCTACTGTTGGAAATATACGATCTCCGGGTTTGGTTGCTGAGCGAATTCCTTTATTTGTTTGGGCTGTTGTAGTTACAGCTGTGTTGTTAGTTGCTGCTCTTCCAGTTTTAGCTGGTGCTATCACAATATTACTTACTGACCGTAATTTAAGTACTTCTTTCTTTGACCCTACAGGGGGGGGTGATCCAATTTTGTATATGCATTTGNNNCTCAATACCTAATCTCTACTCTTATCACATATTTCTTAATTTTGTTAGGTGTAGCATTTTTTACTTTACTAGAACGAAAAGCTCTTGGGTATTTTCAAATTCGAAAAGGCCCCAATAAGCTAGGAATTATAGGAATCCCCCAACCACTAGCAGACGCCTTAAAACTTTTTGTTAAAGAGTGGGCTACTCCTTCATACTCCAACTTTCTTCCTTTTGTCTTAACCCCTACAATTATACTTATCCTGGCTTTAAGAATATGACAATTATTCCCCTCTTTTATGCTCTCAACTCAACTCGTACTAGGTATACTTTTATTTCTATGTATTTCCTCATTAGCTGTTTACACCACACTCATAGCGGGCTGGGCATCAAATTCTAAATATGCCCTATTGGGGGCTACTCGAGCTATGGCTCAAACAATTTCCTATGAAGTAACTATAACTTTAATTATTATTTTTTATCTACTCTTAACAATACAAATAGACATTGTAGCAGTTCGCTTAACAAACACATCGACTTGAACAATTACACTATTCCTTCCTTTGGGAGTAATATGGCTGGCAGTCATTTTTGCAGAAACAAATCGAGCTCCTTTTGATTTTGCAGAGGGAGAGTCAGAGCTAGTCTCAGGCTTTAACATCGAATACGGAAGAGCAGGGTTCGCTTTTTTATTCATGGCAGAATACAGAAATATTTTAATCATAAGTCTCATAACCTCCTGCTTGTTAAGCAGCACACTAATAGCGTCTATTCCAGTGGCTATTGCCTTCCTATGAGCCCGAGCAAGACTACCACGCNNNNNNNNNNNNNNNNNNNNNNNNNNNNNNNNNNNNNNNNNNNNNNNNNNNNNNNNNNNNNNNNNNNNNNNNNNNNNNN
Strophitus_radiatus_clone_40 NNNNNNNTACTTGTTATTAGCTTTGTGGTCTGGTCTGATCGGGTTAGCCTTAAGGCTTTTGATCCGAGCTGAGTTAGGCCAGCCAGGAAGATTGTTGGGAGATGACCAGTTATATAATGTTATTGTCACGGCTCATGCTTTTATAATAATTTTTTTTTTAGTAATGCCCATGATAATTGGGGGGTTTGGAAATTGGCTTATTCCTTTAATAATTGGTGCTCCGGATATGGCTTTTCCTCGGTTAAATAATTTGAGATTTTGACTTCTTGTGCCAGCATTGTTTTTGTTGTTGAGATCTTCGTTAGTCGAGAGGGGTGTAGGCACTGGTTGAACAGTGTACCCTCCTTTGTCAGGAAATGTTGCTCATTCTGGGGCTTCGGTGGATTTAGCTATTTTTTCTTTGCATCTTGCTGGTGCTTCTTCAATTCTAGGTGCTGTTAATTTTATTTCTACTGTTGGAAATATACGATCTCCGGGTTTGGTTGCTGAGCGAATTCCTTTATTTGTTTGGGCTGTTGTAGTTACAGCTGTGTTGTTAGTTGCTGCTCTTCCAGTTTTAGCTGGTGCTATCACAATATTACTTACTGACCGTAATTTAAGTACTTCTTTCTTTGACCCTACAGGGGGGGGTGATCCAATTTTGTATATGCATTTGNNNCTCAATACCTAATCTCTACTCTTATCACATATTTCTTAATTTTGTTAGGTGTAGCATTTTTTACTTTACTAGAACGAAAAGCTCTTGGGTATTTTCAAATTCGAAAAGGCCCCAATAAGCTAGGAATTATAGGAATCCCCCAACCACTAGCAGACGCCTTAAAACTTTTTGTTAAAGAGTGGGCTACTCCTTCATACTCCAACTTTCTTCCTTTTGTCTTAACCCCTACAATTATACTTATCCTGGCTTTAAGAATATGACAATTATTCCCCTCTTTTATGCTCTCAACTCAACTCGTACTAGGTATACTTTTATTTCTATGTATTTCCTCATTAGCTGTTTACACCACACTCATAGCGGGCTGGGCATCAAATTCTAAATATGCCCTATTGGGGGCTACTCGAGCTATGGCTCAAACAATTTCCTATGAAGTAACTATAACTTTAATTATTATTTTTTATCTACTCTTAACAATACAAATAGACATTGTAGCAGTTCGCTTAACAAACACATCGACTTGAACAATTACACTATTCCTTCCTTTGGGAGTAATATGGCTGGCAGTCATTTTTGCAGAAACAAATCGAGCTCCTTTTGATTTTGCAGAGGGAGAGTCAGAGCTAGTCTCAGGCTTTAACATCGAATACGGAAGAGCAGGGTTCGCTTTTTTATTCATGGCAGAATACAGAAATATTTTAATCATAAGTCTCATAACCTCCTGCTTGTTAAGCAGCACACTAATAGCGTCTATTCCAGTGGCTATTGCCTTCCTATGAGCCCGAGCAAGACTACCACGCNNNNNNNNNNNNNNNNNNNNNNNNNNNNNNNNNNNNNNNNNNNNNNNNNNNNNNNNNNNNNNNNNNNNNNNNNNNNNNN
Strophitus_radiatus_clone_41 NNNNNNNTATTTATTATTGGCTTTGTGGTCTGGTTTGATTGGGTTAGCCTTAAGGCTTTTGATCCGAGCTGAGTTAGGCCAGCCAGGAAGGTTGTTGGGAGATGACCAGTTATACAATGTTATTGTCACGGCTCATGCTTTTATAATAATTTTTTTTTTAGTAATGCCTATGATAATTGGTGGGTTTGGAAATTGGCTTATTCCTTTAATAATTGGTGCTCCGGATATGGCTTTTCCTCGGTTAAATAATTTGAGATTTTGACTTCTTGTACCAGCATTATTTTTGTTGTTGAGATCTTCGTTAGTTGAGAGGGGTGTAGGCACTGGTTGAACAGTGTACCCTCCTTTGTCAGGAAATGTTGCTCATTCTGGGGCTTCGGTGGATTTAGCTATTTTTTCTTTGCATCTTGCTGGTGCTTCTTCAATTTTAGGTGCTGTTAATTTTATTTCTACTGTTGGAAATATACGATCTCCGGGTTTGGTTGCTGAACGAATTCCCTTATTTGTTTGGGCTGTTGTAGTTACAGCTGTGTTGTTAGTTGCTGCTCTTCCAGTTTTAGCTGGTGCTATCACAATATTACTTACTGACCGTAATTTAAGTACTTCTTTTTTTGACCCTACAGGGGGGGGTGATCCAATTTTGTATATGCATTTGNNNCTCAATACCTAATCTCTACTCTTATCACATATTTCTTAATTTTGTTAGGTGTAGCATTTTTTACTTTACTAGAACGAAAAGCTCTTGGGTATTTTCAAATTCGAAAAGGCCCCAATAAGCTAGGAATTATAGGAATCCCCCAACCACTAGCAGACGCCTTAAAACTTTTTGTTAAAGAGTGGGCTACTCCTTCATACTCAAACTTTCTTCCTTTTGTCTTAACTCCTACAATTATACTTATCCTGGCTTTAAGAATATGACAATTATTCCCCTCTTTTATACTTTCAACTCAACTCGTACTAGGTATACTTTTATTTCTATGTATTTCCTCATTAGCTGTTTACACCACACTCATAGCGGGCTGGGCATCAAATTCTAAATATGCCCTATTGGGGGCTACTCGAGCTATGGCTCAAACAATTTCCTATGAAGTAACTATAACCTTAATTATTATGTTTTATCTACTCTTAACAATACAAATAGACATTGTAGCAGTTCGCTTAACAAACACATCGACTTGAACAATTACACTATTCCTTCCTTTGGGAGTAATATGACTGGCAGTCATTTTTGCAGAAACAAATCGAGCTCCTTTTGATTTTGCAGAGGGGGAGTCAGAGCTAGTCTCAGGCTTTAACATCGAATACGGAAGAGCCGGATTCGCTTTTTTGTTTATGGCAGAATACAGAAATATTTTAGTCATAAGCCTCATAACCTCCTGCTTGTTAAGCAGCACACTAATAACGTCTATTCCAGTGGCTATTGCCTTCCTATGAGCCCGAGCAAGACTACCACGCNNNNNNNNNNNNNNNNNNNNNNNNNNNNNNNNNNNNNNNNNNNNNNNNNNNNNNNNNNNNNNNNNNNNNNNNNNNNNNN
Strophitus_radiatus_clone_42 NNNNNNNTACTTATTATTGGCTTTGTGGTCTGGTTTGATTGGGTTAGCTTTAAGGCTTTTGATTCGAGCTGAGTTAGGCCAGCCAGGAAGGTTGTTGGGAGATGACCAGTTATATAATGTTATTGTCACGGCTCATGCTTTTATAATAATCTTTTTTTTAGTAATGCCTATGATAATTGGGGGGTTTGGAAATTGGCTTATTCCTTTAATAATTGGTGCTCCGGATATGGCTTTTCCTCGGTTAAATAATTTGAGATTTTGACTTCTTGTACCAGCATTATTTTTGTTGTTGAGATCTTCATTAGTTGAGAGAGGTGTAGGCACTGGTTGAACAGTGTACCCTCCTTTGTCAGGAAATGTTGCTCATTCTGGGGCTTCGGTAGATTTAGCTATTTTTTCTTTGCATCTTGCTGGTGCTTCTTCAATTCTAGGTGCTGTTAATTTTATTTCTACTGTTGGAAACATACGATCTCCGGGTTTGGTTGCTGAGCGAATTCCCTTATTTGTTTGGGCTGTTGTAGTTACAGCTGTGTTGTTAGTTGCTGCTCTTCCAGTTTTAGCTGGTGCTATCACAATATTACTTACTGACCGTAATTTAAATACTTCTTTCTTTGACCCTACAGGGGGGGGTGANNNNNNNNNNNNNNNNNNNNNNNNNCTCAATACCTAATCTCTACTCTTATCACATATTTCTTAATTTTGTTAGGTGTAGCATTTTTTACTTTACTAGAACGAAAAGCTCTTGGATATTTTCAAATTCGAAAAGGCCCCAATAAGCTAGGAATTATAGGAATCCCCCAACCACTAGCAGACGCCTTAAAACTTTTTGTTAAAGAGTGAGCCACTCCCTCATACTCAAACTTTCTTCCTTTTGTCTTAACTCCTACAATTATACTTATCCTGGCTTTAAGAATATGACAATTATTCCCCTCTTTTATGCTCTCAACTCAACTCGTACTAGGTATACTTTTATTTCTATGTATTTCCTCATTAACTGTTTACACCACACTCATAGCGGGCTGGGCATCAAATTCTAAATATGCCCTATTGGGGGCTACTCGAGCTATGGCTCAAACAATTTCCTATGAAGTGACTATAACTTTAATTATTATTTTTTATCTACTATTAACAATACAAATAGACATTGTAGCAGTTCGCTTGACAAACACATCGACTTGAACAATTACACTATTCCTTCCTTTGGGGGTAATATGACTGGCAGTCATTTTTGCAGAAACAAACCGAGCTCCTTTTGATTTTGCAGAGGGAGAGTCAGAGTTAGTCTCAGGCTTTAACATCGAATACGGAAGAGCCGGATTCGCTTTTTTGTTCATGGCAGAATACAGAAATATTTTAGTCATAAGTCTCATAACCTCCTGCTTATTAAGCAGCACACTAATAACGTCTATTCCAGTGGCTATTGCCTTCCTATGAGCTCGAGCAANNNNNNNNNNNNNNNNNNNNNNNNNNNNNNNNNNNNNNNNNNNNNNNNNNNNNNNNNNNNNNNNNNNNNNNNNNNNNNNNNNNNNNNNNN
Strophitus_subvexus_voucher_UAUC2715 NNNNNNNNNNNNNNNNNNNNNNTTGTGGTCTGGTTTGATTGGGTTAGCGTTGAGGCTTTTGATTCGAGCTGAGTTAGGTCAGCCAGGGAGATTATTGGGGGATGATCAGTTGTATAATGTTATTGTTACGGCTCATGCTTTTATAATAATTTTTTTTTTGGTAATACCTATAATAATTGGTGGTTTTGGTAATTGGCTTATTCCTTTGATAATTGGTGCTCCTGATATGGCTTTTCCTCGATTAAATAATTTGAGGTTTTGACTTCTTGTGCCGGCTTTGTTTTTATTGTTAAGGTCTTCACTGGTGGAGAGAGGTGTTGGTACAGGTTGGACAGTATATCCTCCCTTATCAGGGAGCGTTGCTCATTCTGGGGCTTCAGTGGATTTGGCTATTTTCTCTTTACATCTTGCTGGTGCTTCGTCAATTTTAGGTGCTGTTAATTTTATTTCTACTGTTGGTAATATGCGGTCTCCTGGTTTAGTTGCCGAGCGAATTCCTTTATTTGTTTGAGCTGTTACGGTAACAGCTGTTTTGTTGGTTGCTGCCTTACCAGTTTTAGCTGGTGCTATTACTATATTACTTACTGATCGTAATTTAAATACTTCGTTTTTTGATCCTATNNNNNNNNNNNNNNNNNNNNNNNNNNNNNNNNNNNNNTCCMACATCTAATTACCACTTTTATCACGTATTTATTAATTTTATTGGCTGTAGCATTTTTTACTTTACTTAAACGAAAAGCTCTTGGGCACTTTCAAATTCGAAARGGCCCCAATAAACTAGGAATTATTGGATTTCCTCAACCTTTAGCAGCTGCCCTAAAACTTTTTGTGAAAGAATATACTACCCCTATATCTTCTAATTTACTTCCTTTTATCATAACCCCAACAATTATACTTATTTTAGCTTTAAGAATATGACAACTATTTCCTTCTTTCATAATATCAAATTATCTCACATTAGGCATACTCCTATTTCTATGTATCTCTTCATTAACAGTTTATACAACTCTTATAGCAGGTTGGTCATCAAACTCTAAATACGCACTACTCGGAGCCATTCGAGCCATGGCTCAAACAATTTCCTATGAAGTAACTATAACCTTAATAATTATTTTTTACCTTTTTTTAACTACACAGATAGACATCGTAAGTATTCGCATGATAAACGCATCAATCTGAGCAATCACTTTATTCCTTCCTTTAAGAGTTATATGATTAACAGTCATCTTAGCAGAAACAAACCGAGCCCCATTCGATTTTGCGGAAGGAGAATCAGAACTAGTCTCMGGATTTAATGTTGAATATGGAAGCGCTGGGTTCGCCTTTTTGTTTATAGCAGAATATAGAAACATTTTAATGATAAGGCYTATAACMWSGTKCKYAKTAATSGGCANNNNNNNNNNNNNNNNNNNNNNNNNNNNNNNNNNNNNNNNNNNNNNNNNNNNNNNNNNNNNNNNNNNNNNNNNNNNNNNNNNNNNNNNNNNNNNNNNNNNNNNNNNNNNNNNNNNNNNNNNNNNNNNNNNNNNNNNNNNNN
Strophitus_undulatus_clone_1 NNNNNNNTACTTATTATTGGCTTTGTGGTCTGGTTTGATTGGGTTAGCTTTGAGGCTTTTGATCCGGGCTGAGCTAGGTCAGCCAGGAAGGTTATTGGGGGATGATCAATTATATAATGTGATTGTTACGGCTCATGCTTTTATAATAATTTTTTTTTTGGTTATGCCTATGATAATTGGTGGATTTGGTAATTGGCTTATTCCTTTAATAATTGGCGCTCCGGATATGGCTTTTCCTCGGTTAAACAATTTAAGATTTTGGCTTCTTGTACCAGCATTGTTTTTGTTATTAAGATCTTCGTTGGTTGAGAGGGGTGTGGGTACTGGTTGAACAGTATATCCTCCTTTGTCAGGAAATATCGCTCATTCTGGGGCTTCGGTGGATTTAGCTATTTTTTCTTTGCATCTTGCTGGTGCTTCATCAGTTTTGGGTGCTATTAATTTTATTTCTACTGTTGGAAATATGCGGTCTCCAGGCTTGGTTGCTGAGCGAATTCCTTTGTTTGTTTGGGCTGTTGCAGTTACAGCTGTGTTATTGGTTGCTGCTCTTCCGGTTTTGGCTGGTGCTATTACAATACTACTTACTGATCGTAATTTAAACACTTCTTTTTTTGACCCTACAGGAGGGGGTGATCCCATTTTGTATNNNNNNNNNNNNCTCAACACCTAATCTCTACTCTTATCACATATCTCCTAATTTTATTAGGTGTGGCATTTTTTACTCTCCTAGAGCGAAAAGCCCTAGGATATTTTCAAATTCGAAAAGGCCCTAATAAGCTAGGAATTATAGGTATCCCCCAACCGCTAGCAGACGCCTTAAAACTTTTTGTTAAAGAATGAGTTACTCCCACACCCTCTAATTTTCTCCCTTTTATCCTAACCCCTACAGCCATACTTATTCTGGCCTTAAGAATATGGCAACTATTCCCCTCTCTTATACTCTCAACTCAACTTGCACTAGGAATGCTTTTATTCTTATGCATTTCCTCACTAGCTGTCTACACAACACTCATAGCGGGTTGGGCATCAAACTCTAAATATGCCCTACTAGGGGCCACTCGAGCTATGGCTCAAACAATTTCTTATGAAGTGACCATAACTTTAATTATTATTTTTTACCTATTCCTAACAATACAAATAGACATTGTAACAGTTCGCTTAATAAATACGTCTACTTGAGCAATTACACTATTCCTACCTTTGAGAGTGATATGGCTAGCAGTCATTTTCGCAGAAACAAACCGAGCCCCATTTGACTTCGCAGAAGGAGAATCAGAATTAGTCTCAGGATTTAATATCGAATACGGAAGAGCCGGGTTTGCTTTTTTATTTATAGCAGAATACAGAAACATTTTAATGATAAGCCTCATAACCGCCTGTTTACTAACCAGGAGGTTAATAATATCTATCCCAGTCGCTATTATCTTCTTATGAGCTCGAGCAANNNNNNNNNNNNNNNNNNNNNNNNNNNNNNNNNNNNNNNNNNNNNNNNNNNNNNNNNNNNNNNNNNNNNNNNNNNNNNNNNNNNNNNNNN
Strophitus_undulatus_clone_2 NNNNNNNTACTTATTATTGGCTTTGTGGTCTGGTTTGATTGGGTTAGCTTTGAGGCTTTTGATCCGGGCTGAGCTAGGTCAGCCAGGAAGGTTATTGGGGGATGATCAATTATATAATGTGATTGTTACGGCTCATGCTTTTATAATAATTTTTTTTTTGGTTATGCCTATGATAATTGGTGGATTTGGTAATTGGCTTATTCCTTTAATAATTGGCGCTCCGGATATGGCTTTTCCTCGGTTAAACAATTTAAGATTTTGGCTTCTTGTACCAGCATTGTTTTTGTTATTAAGATCTTCGTTGGTTGAGAGGGGTGTGGGTACTGGTTGAACAGTATATCCTCCTTTGTCAGGAAATATCGCTCATTCTGGGGCTTCGGTGGATTTAGCTATTTTTTCTTTGCATCTTGCTGGTGCTTCATCAGTTTTGGGTGCTATTAATTTTATTTCTACTGTTGGAAATATGCGGTCTCCAGGCTTGGTTGCTGAGCGAATTCCTTTGTTTGTTTGGGCTGTTGCAGTTACAGCTGTGTTATTGGTTGCTGCTCTTCCGGTTTTGGCTGGTGCTATTACAATACTACTTACTGATCGTAATTTAAACACTTCTTTTTTTGACCCTACAGGAGGGGGTGATCCCATTTTGTATATGCATTTGNNNCTCAACACCTAATCTCTACTCTTATCACATATCTCCTAATTTTATTAGGTGTGGCATTTTTTACTCTCCTAGAGCGAAAAGCCCTAGGATATTTTCAAATTCGAAAAGGCCCTAATAAGCTAGGAATTATAGGTATCCCCCAACCGCTAGCAGACGCCTTAAAACTTTTTGTTAAAGAATGAGTTACTCCCACACCCTCTAATTTTCTCCCTTTTATCCTAACCCCTACAGCCATACTTATTCTGGCCTTAAGAATATGGCAACTATTCCCCTCTCTTATACTCTCAACTCAACTTGCACTAGGAATGCTTTTATTCTTATGCATTTCCTCACTAGCTGTCTACACAACACTCATAGCGGGTTGGGCATCAAACTCTAAATATGCCCTACTAGGGGCCACTCGAGCTATGGCTCAAACAATTTCTTATGAAGTGACCATAACTTTAATTATTATTTTTTACCTATTCCTAACAATACAAATAGACATTGTAACAGTTCGCTTAATAAATACGTCTACTTGAGCAATTACACTATTCCTACCTTTGAGAGTGATATGGCTAGCAGTCATTTTCGCAGAAACAAACCGAGCCCCATTTGACTTCGCAGAAGGAGAATCAGAATTAGTCTCAGGATTTAATATCGAATACGGAAGAGCCGGGTTTGCTTTTTTATTTATAGCAGAATACAGAAACATTTTAATGATAAGCCTCATAACCGCCTGTTTACTAACCAGGAGGTTAATAATATCTATCCCAGTCGCTATTATCTTCTTATGAGCTCGAGCAAGGTTACCACGCNNNNNNNNNNNNNNNNNNNNNNNNNNNNNNNNNNNNNNNNNNNNNNNNNNNNNNNNNNNNNNNNNNNNNNNNNNNNNNN
Strophitus_undulatus_clone_3 NNNNNNNTACTTATTATTGGCTTTGTGGTCTGGTTTGATTGGGTTAGCTTTGAGGCTTTTGATCCGGGCTGAGCTAGGTCAGCCAGGAAGGTTATTGGGGGATGATCAATTATATAATGTGATTGTTACGGCTCATGCTTTTATAATAATTTTTTTTTTGGTTATGCCTATGATAATTGGTGGATTTGGTAATTGGCTTATTCCTTTAATAATTGGCGCTCCGGATATGGCTTTTCCTCGGTTAAACAATTTAAGATTTTGGCTTCTTGTACCAGCATTGTTTTTGTTATTAAGATCTTCGTTGGTTGAGAGGGGTGTGGGTACTGGTTGAACAGTATATCCTCCTTTGTCAGGAAATATCGCTCATTCTGGGGCTTCGGTGGATTTAGCTATTTTTTCTTTGCATCTTGCTGGTGCTTCATCAGTTTTGGGTGCTATTAATTTTATTTCTACTGTTGGAAATATGCGGTCTCCAGGCTTGGTTGCTGAGCGAATTCCTTTGTTTGTTTGGGCTGTTGCAGTTACAGCTGTGTTATTGGTTGCTGCTCTTCCGGTTTTGGCTGGTGCTATTACAATACTACTTACTGATCGTAATTTAAACACTTCTTTTTTTGACCCTACAGGAGGGGGTGATCCCATTTTGTATATGCATTTGNNNCTCAACACCTAATCTCTACTCTTATCACATATCTCCTAATTTTATTAGGTGTGGCATTTTTTACTCTCCTAGAGCGAAAAGCCCTAGGATATTTTCAAATTCGAAAAGGCCCTAATAAGCTAGGAATTATAGGTATCCCCCAACCGCTAGCAGACGCCTTAAAACTTTTTGTTAAAGAATGAGTTACTCCCACACCCTCTAATTTTCTCCCTTTTATCCTAACCCCTACAGCCATACTTATTCTGGCCTTAAGAATATGGCAACTATTCCCCTCTCTTATACTCTCAACTCAACTTGCACTAGGAATGCTTTTATTCTTATGCATTTCCTCACTAGCTGTCTACACAACACTCATAGCGGGTTGGGCATCAAACTCTAAATATGCCCTACTAGGGGCCACTCGAGCTATGGCTCAAACAATTTCTTATGAAGTGACCATAACTTTAATTATTATTTTTTACCTATTCCTAACAATACAAATAGACATTGTAACAGTTCGCTTAATAAATACGTCTACTTGAGCAATTACACTATTCCTACCTTTGAGAGTGATATGGCTAGCAGTCATTTTCGCAGAAACAAACCGAGCCCCATTTGACTTCGCAGAAGGAGAATCAGAATTAGTCTCAGGATTTAATATCGAATACGGAAGAGCCGGGTTTGCTTTTTTATTTATAGCAGAATACAGAAACATTTTAATGATAAGCCTCATAACCGCCTGTTTACTAACCAGGAGGTTAATAATATCTATCCCAGTCGCTATTATCTTCTTATGAGCTCGAGCAAGGTTACCACGCNNNNNNNNNNNNNNNNNNNNNNNNNNNNNNNNNNNNNNNNNNNNNNNNNNNNNNNNNNNNNNNNNNNNNNNNNNNNNNN
Strophitus_undulatus_clone_4 NNNNNNNTACTTATTATTGGCTTTGTGGTCTGGTTTGATTGGGTTAGCTTTGAGGCTTTTGATCCGGGCTGAGCTAGGTCAGCCAGGAAGGTTATTGGGGGATGATCAATTATATAATGTGATTGTTACGGCTCATGCTTTTATAATAATTTTTTTTTTGGTTATGCCTATGATAATTGGTGGATTTGGTAATTGGCTTATTCCTTTAATAATTGGCGCTCCGGATATGGCTTTTCCTCGGTTAAACAATTTAAGATTTTGGCTTCTTGTACCAGCATTGTTTTTGTTATTAAGATCTTCGTTGGTTGAGAGGGGTGTGGGTACTGGTTGAACAGTATATCCTCCTTTGTCAGGAAATATCGCTCATTCTGGGGCTTCGGTGGATTTAGCTATTTTTTCTTTGCATCTTGCTGGTGCTTCATCAGTTTTGGGTGCTATTAATTTTATTTCTACTGTTGGAAATATGCGGTCTCCAGGCTTGGTTGCTGAGCGAATTCCTTTGTTTGTTTGGGCTGTTGCAGTTACAGCTGTGTTATTGGTTGCTGCTCTTCCGGTTTTGGCTGGTGCTATTACAATACTACTTACTGATCGTAATTTAAACACTTCTTTTTTTGACCCTACAGGAGGGGGTGATCCCATTTTGTATATGCATTTGNNNCTCAACACCTAATCTCTACTCTTATCACATATCTCCTAATTTTATTAGGTGTGGCATTTTTTACTCTCCTAGAGCGAAAAGCCCTAGGATATTTTCAAATTCGAAAAGGCCCTAATAAGCTAGGAATTATAGGTATCCCCCAACCGCTAGCAGACGCCTTAAAACTTTTTGTTAAAGAATGAGTTACTCCCACACCCTCTAATTTTCTCCCTTTTATCCTAACCCCTACAGCCATACTTATTCTGGCCTTAAGAATATGGCAACTATTCCCCTCTCTTATACTCTCAACTCAACTTGCACTAGGAATGCTTTTATTCTTATGCATTTCCTCACTAGCTGTCTACACAACACTCATAGCGGGTTGGGCATCAAACTCTAAATATGCCCTACTAGGGGCCACTCGAGCTATGGCTCAAACAATTTCTTATGAAGTGACCATAACTTTAATTATTATTTTTTACCTATTCCTAACAATACAAATAGACATTGTAACAGTTCGCTTAATAAATACGTCTACTTGAGCAATTACACTATTCCTACCTTTGAGAGTGATATGGCTAGCAGTCATTTTCGCAGAAACAAACCGAGCCCCATTTGACTTCGCAGAAGGAGAATCAGAATTAGTCTCAGGATTTAATATCGAATACGGAAGAGCCGGGTTTGCTTTTTTATTTATAGCAGAATACAGAAACATTTTAATGATAAGCCTCATAACCGCCTGTTTACTAACCAGGAGGTTAATAATATCTATCCCAGTCGCTATTATCTTCTTATGAGCTCGAGCAAGGTTACCACGCNNNNNNNNNNNNNNNNNNNNNNNNNNNNNNNNNNNNNNNNNNNNNNNNNNNNNNNNNNNNNNNNNNNNNNNNNNNNNNN
[truncated: 148,844 more chars]
