# Supplementary material for: ﻿A new endemic freshwater mussel (Bivalvia, Unionidae) genus and species, Ligodontaobscura, from the Yadkin-Pee Dee River drainage in North Carolina, USA
Source: Zookeys. 2025 Aug 7;1248:245–65. doi: 10.3897/zookeys.1248.152952 (PMC12355189; doi:10.3897/zookeys.1248.152952)
Supplement: Supplementary material 1 — Ligodontaobscura supplemetary genetic datasets [file zookeys-1248-245_article-152952__-s001.zip › LIOB-Supplementary_6-6-2025_ZOOKEYS-152952/Supplementary/Datasets/Microdonta_ND1.phy]

 409 876
Lasmigona_decorata_CAC15 ----------------------------------------------------------------------------------------------TCAAATTCGGAAAGGCCCTAATAAATTAGGAATTATTGGTATTCCTCAACCCTTAGCAGATGCCCTAAAACTTTTTACTAAAGAATGAGTCACTCCCTCGTCCTCTAACTTTCTTCCCTTTATTATAACCCCAACAATCATACTTATCTTGGCCTTAAGAATATGACAACTATTTCCCTCTTTTATATCATCAACCCAACTAACATTAGGTATACTTTTGTTCTTATGCATTTCTTCATTAACTGTTTATACAACACTTATGGCAGGCTGATCATCAAACTCTAAATATGCTTTACTCGGAGCTATTCGAGCCATAGCTCAAACAATTTCTTATGAAGTAACTATAACTTTAATTATCATTTTTTACCTATTTTTAGCAATACAGATAGATATTGTAAGAATTCGCATGACAAACATGTCTGCCTGAGCAGTTATATTATTTTTACCTTTAAGGGCTATATGGTTAGCAGTCATTCTTGCAGAAACAAATCGAGCCCCCTTCGATTTCGCAGAAGGAGAGTCAGAATTAGTCTCAGGATTTAATATCGAATATGGAAGAGCTGGATTCGCTTTTTTATTTATAGCAGAGTACAGAAACATTTTAATAATAAGCCTTATAACTTCGTGCCTACTAACAAGTACACTAATTATATCCATCTCAGTAGCTATTATCTTCCTTTGAGCTCGAGCAACTTTACCACGTTACCGATACGACCTTCTAATAGCGATAGCCTGAAAGTCATTCTTACCTTTAAGGTTAACTATTTTAATAGCTTTAAGGC
Lasmigona_decorata_CAC17 -------------------------------------------------------------TACTCTATTAGAACGAAAAGCTCTTGGGTATTTTCAAATTCGGAAAGGCCCTAATAAATTAGGAATTATTGGTATTCCTCAACCCTTAGCAGATGCCCTAAAACTTTTTATTAAAGAATGAGTCACTCCCTCGTCCTCTAACTTTCTTCCCTTTATTATAACCCCAACAATCATACTTATCTTGGCCTTAAGAATATGACAACTATTTCCTTCTTTTATATCATCAACCCAACTAACATTAGGTATACTTTTGTTCTTATGCATTTCTTCATTAACTGTCTATACAACACTTATGGCAGGCTGATCATCAAACTCTAAATATGCTTTACTCGGAGCTATTCGAGCCATAGCTCAAACAATTTCTTATGAAGTAACTATAACTTTAATTATCATTTTTTACCTATTTTTAGCAATACAGATAGATATTGTAAGAATTCGCATGACAAACATGTCTGCCTGAGCAGTTATATTATTTTTACCTTTAAGGGCTATATGGWTAGCAGTCATTCTTGCAGAAACAAATCGAGCCCCCTTCGATTTCGCAGAAGGAGAGTCAGAATTAGTCTCAGGATTTAATATCGAATATGGAAGAGCTGGATTCGCTTTTTTATTTATAGCAGAGTACAGAAACATTTTAATAATAAGCCTTATAACTTCGTGCCTACTAACAAGTACACTAATTATATCCATCCCAGTAGCTATTATCTTCCTTTGAGCTCGAGCAACTTTACCACGTT------------------------------------------------------------------------------
Utterbackia_peggyae_isolate_5CSL7-87 NNNNNNNNNNNNNNNNNNNNNNNNNNNNNNNNNNNNNNNNNNNNNNNNNNNNNNNNNNNNNNNNNNNNNNNNNNNNNNNNNNNNNNNNNNNNNNNNNNNNNCGGAAGGGACCCAACAAGCTGGGAGTTATTGGCATCCCTCAAGCATTGGCAGACGCCCTAAAACTTTTTGTGAAAGAATGAGTTACCCCAACATCCTCTAATCTCTCCCCATTTATACTAACCCCAACAGTTATACTTATCTTAGCTTTAAGAATATGACAACTATTTCCATCTTTTATACTATCAACACAACTCACTCTAGGCATACTTCTGTTTCTGTGTATTTCCTCATTAGCTGTCTATACAACACTTATAGCAGGATGGGCATCAAACTCTAAGTATGCTTTACTAGGGGCTATTCGAGCTATGGCTCAAACAATTTCCTATGAGGTAACTATAACTCTAATTATTATTTTCTACCTTTTTTTAACAACACAAATAGACATTGTAAGAATTCGTGTAATAAATATATCTTCTTGATCAATTATACTATTTTTACCCCTAAGAATTATATGACTAACAGTAATTCTTGCAGAAACAAACCGAGCCCCTTTTGATTTCGCAGAGAGAGAATCAGAGCTAGTCTCAAGATTCAATATTGAATATGGAGGACCCGGATTTGCCTTCCTATTCATAGCAGAGTACAGAAACATTCTTATAATAAGCCTCATGACCTCATGNNNNNNNNNNNNNNNNNNNNNNNNNNNNNNNNNNNNNNNNNNNNNNNNNNNNNNNNNNNNNNNNNNNNNNNNNNNNNNNNNNNNNNNNNNNNNNNNNNNNNNNNNNNNNNNNNNNNNNNNNNNNNNNNNNNNNNNNNNNNNNNNNNNNNNNNNNN
Utterbackia_peggyae_isolate_6YRC7-87 NNNNNNNNNNNNNNNNNNNNNNNNNNNNNNNNNNNNNNNNNNNNNNNNNNNNNNNNNNNNNNNNNNNNNNNNNNNNNNNNNNNNNNNNNNNNNNNNNNNNNCGGAAGGGACCCAACAAGCTGGGAGTTATTGGCATCCCTCAAGCATTGGCAGACGCCCTAAAACTTTTTGTGAAAGAATGAGTTACCCCAACATCCTCTAATCTCTCCCCATTTATACTAACCCCAACAGTTATACTTATCTTAGCTTTAAGAATATGACAACTATTTCCATCTTTTATACTGTCAACACAACTCACTCTAGGCATACTTCTGTTTCTGTGTATTTCCTCATTAGCTGTCTATACAACACTTATAGCAGGATGGGCATCAAACTCTAAGTATGCTTTACTAGGGGCTATTCGAGCTATGGCTCAAACAATTTCCTATGAGGTAACTATAACTCTAATTATTATTTTCTACCTTTTTTTAACAACACAAATAGACATTGTAAGAATTCGTGTAATAAATATATCTTCTTGATCAATTATACTATTTTTACCCCTAAGAATTATATGACTAACAGTAATTCTTGCAGAAACAAACCGAGCCCCTTTTGATTTCGCAGAAGGAGAATCAGAGCTAGTCTCAGGATTCAATATTGAATATGGAGGACCCGGATTTGCCTTCCTATTCATAGCAGAATACAGAAACATTCTTATAATAAGCCTCATGACCTCATGNNNNNNNNNNNNNNNNNNNNNNNNNNNNNNNNNNNNNNNNNNNNNNNNNNNNNNNNNNNNNNNNNNNNNNNNNNNNNNNNNNNNNNNNNNNNNNNNNNNNNNNNNNNNNNNNNNNNNNNNNNNNNNNNNNNNNNNNNNNNNNNNNNNNNNNNNNN
Utterbackia_peggyae_isolate_4HCC7-87 NNNNNNNNNNNNNNNNNNNNNNNNNNNNNNNNNNNNNNNNNNNNNNNNNNNNNNNNNNNNNNNNNNNNNNNNNNNNNNNNNNNNNNNNNNNNNNNNNNNNNCGAAAGGGACCCAATAAGCTGGGAGTTATTGGCATCCCTCAAGCATTGGCAGACGCCCTAAAGCTTTTTGTGAAAGAATGAGTTACCCCAACATCTTCTAATCTCTCCCCATTTATACTAACCCCAACAGTTATGCTTATCTTAGCTTTAAGAATATGACAACTATTTCCATCTTTTATGCTGTCAACACAACTCACTCTAGGTATACTTCTGTTTCTATGTATTTCCTCATTAACTGTCTATACAACACTTATAGCAGGATGGGCATCAAACTCTAAGTATGCTTTACTAGGGGCTATTCGAGCTATGGCTCAAACAATTTCCTATGAGGTAACTATAACTCTAATTATTATTTTCTACCTTTTTTTAACAACACAAATAGACATTGTAAGAATTCGTGTAATAAATACATCTTCTTGATCAATTATACTATTTTTACCCCTAAGAATTATATGACTAACAGTAATTCTTGCAGAAACAAACCGAGCCCCTTTTGATTTCGCAGAAGGAGAATCAGAGCTAGTCTCAGGATTCAATATCGAATATGGAGGACCCGGATTTGCCTTCCTATTCATAGCAGAATACAGAAACATTCTTATAATAAGCCTCATAACCTCATGNNNNNNNNNNNNNNNNNNNNNNNNNNNNNNNNNNNNNNNNNNNNNNNNNNNNNNNNNNNNNNNNNNNNNNNNNNNNNNNNNNNNNNNNNNNNNNNNNNNNNNNNNNNNNNNNNNNNNNNNNNNNNNNNNNNNNNNNNNNNNNNNNNNNNNNNNNN
Utterbackia_peggyae_isolate_5HCC7-87 NNNNNNNNNNNNNNNNNNNNNNNNNNNNNNNNNNNNNNNNNNNNNNNNNNNNNNNNNNNNNNNNNNNNNNNNNNNNNNNNNNNNNNNNNNNNNNNNNNNNNCGAAAGGGACCCAATAAGCTGGGAGTTATTGGCATCCCTCAAGCATTGGCAGACGCCCTAAAGCTTTTTGTGAAAGAATGAGTTACCCCAACATCTTCTAATCTCTCCCCATTTATACTAACCCCAACAGTTATGCTTATCTTAGCTTTAAGAATATGACAACTATTTCCATCTTTTATGCTGTCAACACAACTCACTCTAGGTATACTTCTGTTTCTATGTATTTCCTCATTAACTGTCTATACAACACTTATAGCAGGATGGGCATCAAACTCTAAGTATGCTTTACTAGGGGCTATTCGAGCTATGGCTCAAACAATTTCCTATGAGGTAACTATAACTCTAATTATTATTTTCTACCTTTTTTTAACAACACAAATAGACATTGTAAGAATTCGTGTAATAAATACATCTTCTTGATCAATTATACTATTTTTACCCCTAAGAATTATATGACTAACAGTAATTCTTGCAGAAACAAACCGAGCCCCTTTTGATTTCGCAGAAGGAGAATCAGAGCTAGTCTCAGGATTCAATATCGAATATGGAGGACCCGGATTTGCCTTCCTATTCATAGCAGAATACAGAAACATTCTTATAATAAGCCTCATAACCTCATGNNNNNNNNNNNNNNNNNNNNNNNNNNNNNNNNNNNNNNNNNNNNNNNNNNNNNNNNNNNNNNNNNNNNNNNNNNNNNNNNNNNNNNNNNNNNNNNNNNNNNNNNNNNNNNNNNNNNNNNNNNNNNNNNNNNNNNNNNNNNNNNNNNNNNNNNNNN
Utterbackia_peggyae_isolate_6HCC7-87 NNNNNNNNNNNNNNNNNNNNNNNNNNNNNNNNNNNNNNNNNNNNNNNNNNNNNNNNNNNNNNNNNNNNNNNNNNNNNNNNNNNNNNNNNNNNNNNNNNNNNCGAAAGGGACCCAATAAGCTGGGAGTTATTGGCATCCCTCAAGCATTGGCAGACGCCCTAAAGCTTTTTGTGAAAGAATGAGTTACCCCAACATCTTCTAATCTCTCCCCATTTATACTAACCCCAACAGTTATGCTTATCTTAGCTTTAAGAATATGACAACTATTTCCATCTTTTATGCTGTCAACACAACTCACTCTAGGTATACTTCTGTTTCTATGTATTTCCTCATTAACTGTCTATACAACACTTATAGCAGGATGGGCATCAAACTCTAAGTATGCTTTACTAGGGGCTATTCGAGCTATGGCTCAAACAATTTCCTATGAGGTAACTATAACTCTAATTATTATTTTCTACCTTTTTTTAACAACACAAATAGACATTGTAAGAATTCGTGTAATAAATACATCTTCTTGATCAATTATACTATTTTTACCCCTAAGAATTATATGACTAACAGTAATTCTTGCAGAAACAAACCGAGCCCCTTTTGATTTCGCAGAAGGAGAATCAGAGCTAGTCTCAGGATTCAATATCGAATATGGAGGACCCGGATTTGCCTTCCTATTCATAGCAGAATACAGAAACATTCTTATAATAAGCCTCATAACCTCATGNNNNNNNNNNNNNNNNNNNNNNNNNNNNNNNNNNNNNNNNNNNNNNNNNNNNNNNNNNNNNNNNNNNNNNNNNNNNNNNNNNNNNNNNNNNNNNNNNNNNNNNNNNNNNNNNNNNNNNNNNNNNNNNNNNNNNNNNNNNNNNNNNNNNNNNNNNN
Utterbackia_peggyae_isolate_11LTC2-88 NNNNNNNNNNNNNNNNNNNNNNNNNNNNNNNNNNNNNNNNNNNNNNNNNNNNNNNNNNNNNNNNNNNNNNNNNNNNNNNNNNNNNNNNNNNNNNNNNNNNNCGAAAGGGGCCCAATAAGCTGGGGGTTATTGGCATCCCTCAAGCATTGGCAGACGCCCTAAAACTTTTTGTAAAAGAATGAGTTACCCCAACATCCTCTAATCTCTCCCCATTCATACTAACCCCAACAGTTATGCTTATCTTAGCTTTAAGAATGTGACAACTATTTCCATCTTTTATACTGTCAACACAACTCACTCTAGGCATACTTCTGTTTCTATGCATTTCCTCATTAGCTGTCTATACAACACTTATAGCAGGATGAGCATCAAACTCTAAGTATGCTTTACTAGGGGCTATTCGAGCTATAGCTCAAACAATTTCCTATGAGGTAACTATAACTCTAATCATTATTTTCTACCTTTTTTTAACAATACAAATAGATATTGTAAGAATTCGTATAATAAATACATCTTCTTGAGCAATTATACTATTTTTACCCCTAAGAATTATATGACTAAAAGTAATTCTTGCAGAAACAAACCGAGCCCCTTTTGACTTCGCAGAAGGAGAATCAGAGCTAGTCTCAGGGTTCAATATTGAATATGGGAGGACCGGATTTGCCTTCCTATTCATAGCAGAATACAGAAGCATTCTTATAATAAGCCTCATNNNNNNNNNNNNNNNNNNNNNNNNNNNNNNNNNNNNNNNNNNNNNNNNNNNNNNNNNNNNNNNNNNNNNNNNNNNNNNNNNNNNNNNNNNNNNNNNNNNNNNNNNNNNNNNNNNNNNNNNNNNNNNNNNNNNNNNNNNNNNNNNNNNNNNNNNNNNNNNNNNNN
Utterbackia_peggyae_isolate_1ACH10-88 NNNNNNNNNNNNNNNNNNNNNNNNNNNNNNNNNNNNNNNNNNNNNNNNNNNNNNNNNNNNNNNNNNNNNNNNNNNNNNNNNNNNNNNNNNNNNNNNNNNNNCGAAAGGGGCCCAATAAGCTGGGGGTTATTGGCATCCCTCAAGCATTGGCAGACGCCCTAAAACTTTTTGTAAAAGAATGAGTTACCCCAACATCCTCTAATCTCTCCCCATTCATACTAACCCCAACAGTTATGCTTATCTTAGCTTTAAGAATGTGACAACTATTTCCATCTTTTATACTGTCAACACAACTCACTCTAGGCATACTTCTGTTTCTATGCATTTCCTCATTAGCTGTCTATACAACACTTATAGCAGGATGAGCATCAAACTCTAAGTATGCTTTACTAGGGGCTATTCGAGCTATAGCTCAAACAATTTCCTATGAGGTAACTATAACTGGGATCATTATTTTCTACCTTTTTTTAACAATACAAATAGATATTGTAAGAATTCGTATAATAAATACATCTTCTTGAGCAATTATACTATTTTTACCCCTAAGAATTATATGACTAACAGTAATTCTTGCAGAAACAAACCGAGCCCCTTTTGACTTCGCAGAAGGAGAATCAGAGCTAGTCTCAGGGTGCAATATTGAATATGGAGGACCCGGGTTTGCCTTCCTATTCATAGCAGAATACAGAGACATTCTTATAATAAGCCTCATAACCTCATGNNNNNNNNNNNNNNNNNNNNNNNNNNNNNNNNNNNNNNNNNNNNNNNNNNNNNNNNNNNNNNNNNNNNNNNNNNNNNNNNNNNNNNNNNNNNNNNNNNNNNNNNNNNNNNNNNNNNNNNNNNNNNNNNNNNNNNNNNNNNNNNNNNNNNNNNNNN
Utterbackia_peggyae_isolate_3ACH10-88 NNNNNNNNNNNNNNNNNNNNNNNNNNNNNNNNNNNNNNNNNNNNNNNNNNNNNNNNNNNNNNNNNNNNNNNNNNNNNNNNNNNNNNNNNNNNNNNNNNNNNCGAAAGGGGCCCAATAAGCTGGGGGTTATTGGCATCCCTCAAGCATTGGCAGACGCCCTAAAACTTTTTGTAAAAGAATGAGTTACCCCAACATCCTCTAATCTCTCCCCATTCATACTAACCCCAACAGTTATGCTTATCTTAGCTTTAAGAATGTGACAACTATTTCCATCTTTTATACTGTCAACACAACTCACTCTAGGCATACTTCTGTTTCTATGCATTTCCTCATTAGCTGTCTATACAACACTTATAGCAGGATGAGCATCAAACTCTAAGTATGCTTTACTAGGGGCTATTCGAGCTATAGCTCAAACAATTTCCTATGAGGTAACTATAACTCTAATCATTATTTTCTACCTTTTTTTAACAATACAAATAGATATTGTAAGAATTCGTATAATAAATACATCTTCTTGAGCAATTATACTATTTTTACCCCTAAGAATTATATGACTAACAGTAATTCTTGCAGAAACAAACCGAGCCCCTTTTGACTTCGCAGAAGGAGAATCAGAGCTAGTCTCAGGGTTCAATATTGAATATGGAGGACCCGGATTTGCCTTCCTATTCATAGCAGAATACAGAAACATTCTTATAATAAGCCTCATAACCTCATGNNNNNNNNNNNNNNNNNNNNNNNNNNNNNNNNNNNNNNNNNNNNNNNNNNNNNNNNNNNNNNNNNNNNNNNNNNNNNNNNNNNNNNNNNNNNNNNNNNNNNNNNNNNNNNNNNNNNNNNNNNNNNNNNNNNNNNNNNNNNNNNNNNNNNNNNNNN
Utterbackia_peggyae_isolate_2SHF10-88 NNNNNNNNNNNNNNNNNNNNNNNNNNNNNNNNNNNNNNNNNNNNNNNNNNNNNNNNNNNNNNNNNNNNNNNNNNNNNNNNNNNNNNNNNNNNNNNNNNNNNCGAAAGGGGCCCAATAAGCTGGGGGTTATTGGCATCCCTCAAGCATTGGCAGACGCCCTAAAACTTTTTGTGAAAGAATGAGTTACCCCAACATCCTCTAATCTCTCCCCATTCATACTAACCCCAACAGTTATGCTTATCTTAGCTTTAAGGATGTGACAACTATTTCCATCTTTTATACTGTCAACACAACTCACTCTAGGCATACTTCTGTTTCTATGCATTTCCTCATTAGCTGTCTATACAACACTTATAGCAGGATGAGCATCAAACTCTAAGTATGCTTTACTAGGGGCTATTCGAGCTATAGCTCAAACAATTTCCTATGAGGTAACTATAACTCTAATCATTATTTTCTACCTTTTTTTAGCAATACAAATAGACATTGTAAGAATTCGTATAATAAACACATCTTCTTGAGCAATTATACTATTTTTACCCCTAAGAATTATATGACTAACAGTAATTCTTGCAGAAACAAACCGAGCCCCTTTTGACTTCGCAGAAGGAGAATCAGAGCTAGTCTCAGGGTTCAATATTGAATATGGAGGACCCGGGTTTGCCTTCCTATTCATAGCAGAATACAGAAACATTCTTATAATAAGCCTCATAACCTCATGNNNNNNNNNNNNNNNNNNNNNNNNNNNNNNNNNNNNNNNNNNNNNNNNNNNNNNNNNNNNNNNNNNNNNNNNNNNNNNNNNNNNNNNNNNNNNNNNNNNNNNNNNNNNNNNNNNNNNNNNNNNNNNNNNNNNNNNNNNNNNNNNNNNNNNNNNNN
Utterbackia_peggyae_isolate_3SHF10-88 NNNNNNNNNNNNNNNNNNNNNNNNNNNNNNNNNNNNNNNNNNNNNNNNNNNNNNNNNNNNNNNNNNNNNNNNNNNNNNNNNNNNNNNNNNNNNNNNNNNNNCGAAAGGGGCCCAATAAGCTGGGGGTTATTGGCATCCCTCAAGCATTGGCAGACGCCCTAAAACTTTTTGTGAAAGAATGAGTTACCCCAACATCCTCTAATCTCTCCCCATTCATACTAACCCCAACAGTTATGCTTATCTTAGCTTTAAGGATGTGACAACTATTTCCATCTTTTATACTGTCAACACAACTCACTCTAGGCATACTTCTGTTTCTATGCATTTCCTCATTAGCTGTCTATACAACACTTATAGCAGGATGAGCATCAAACTCTAAGTATGCTTTACTAGGGGCTATTCGAGCTATAGCTCAAACAATTTCCTATGAGGTAACTATAACTCTAATCATTATTTTCTACCTTTTTTTAGCAATACAAATAGACATTGTAAGAATTCGTATAATAAACACATCTTCTTGAGCAATTATACTATTTTTACCCCTAAGAATTATATGACTAACAGTAATTCTTGCAGAAACAAACCGAGCCCCTTTTGACTTCGCAGAAGGAGAATCAGAGCTAGTCTCAGGGTTCAATATTGAATATGGAGGACCCGGGTTTGCCTTCCTATTCATAGCAGAATACAGAAACATTCTTATAATAAGCCTCATAACCTCATGNNNNNNNNNNNNNNNNNNNNNNNNNNNNNNNNNNNNNNNNNNNNNNNNNNNNNNNNNNNNNNNNNNNNNNNNNNNNNNNNNNNNNNNNNNNNNNNNNNNNNNNNNNNNNNNNNNNNNNNNNNNNNNNNNNNNNNNNNNNNNNNNNNNNNNNNNNN
Utterbackia_peggyae_isolate_4SHF10-88 NNNNNNNNNNNNNNNNNNNNNNNNNNNNNNNNNNNNNNNNNNNNNNNNNNNNNNNNNNNNNNNNNNNNNNNNNNNNNNNNNNNNNNNNNNNNNNNNNNNNNCGAAAGGGGCCCAATAAGCTGGGGGTTATTGGCATCCCTCAAGCATTGGCAGACGCCCTAAAACTTTTTGTGAAAGAATGAGTTACCCCAACATCCTCTAATCTCTCCCCATTCATACTAACCCCAACAGTTATGCTTATCTTAGCTTTAAGGATGTGACAACTATTTCCATCTTTTATACTGTCAACACAACTCACTCTAGGCATACTTCTGTTTCTATGCATTTCCTCATTAGCTGTCTATACAACACTTATAGCAGGATGAGCATCAAACTCTAAGTATGCTTTACTAGGGGCTATTCGAGCTATAGCTCAAACAATTTCCTATGAGGTAACTATAACTCTAATCATTATTTTCTACCTTTTTTTAGCAATACAAATAGACATTGTAAGAATTCGTATAATAAACACATCTTCTTGAGCAATTATACTATTTTTACCCCTAAGAATTATATGACTAACAGTAATTCTTGCAGAAACAAACCGAGCCCCTTTTGACTTCGCAGAAGGAGAATCAGAGCTAGTCTCAGGGTTCAATATTGAATATGGAGGACCCGGGTTTGCCTTCCTATTCATAGCAGAATACAGAAACATTCTTATAATAAGCCTCATAACCTCATGNNNNNNNNNNNNNNNNNNNNNNNNNNNNNNNNNNNNNNNNNNNNNNNNNNNNNNNNNNNNNNNNNNNNNNNNNNNNNNNNNNNNNNNNNNNNNNNNNNNNNNNNNNNNNNNNNNNNNNNNNNNNNNNNNNNNNNNNNNNNNNNNNNNNNNNNNNN
Utterbackia_peninsularis_isolate_15HRH6-88 NNNNNNNNNNNNNNNNNNNNNNNNNNNNNNNNNNNNNNNNNNNNNNNNNNNNNNNNNNNNNNNNNNNNNNNNNNNNNNNNNNNNNNNNNNNNNNNNNNNNNCGAAAGGGGCCCAATAAACTCGGGATTATTGGAATCCCTCAGCCACTAGCTGATGCCTTAAAGCTTTTTATTAAAGAATGGGTTACCCCAACATCTTCTAATCTCTCCCCGTTCATTCTAACCCCAACAGTTATACTCATCCTAGCTTTAGGAATATGACAACTGTTTCCATCCCATATACTGTCAACACAGCTTACACTAGGAATACTTTTATTTTTATGTATTTCTTCCTTAGCTGTCTATACAACACTTATAACAGGCTGATCATCAAACTCTAAATATGCTTTGCTAGGAGCCATTCGAGCTATAGCCCAAACAATTTCTTATGAGGTAACCATAACCTTAATTATTATTTTTTACTTATTTTTAAGAATACAAATAGACATCGTAAGAATTCGAATAGTGAGTACATCTTCTTGAACAATCATACTATTCTTACCACTAAGGGTTAGATGATTAACAGTCATTCTCGCAGAAACAAATCGAGCCCCCTTTGACTTCGCAGGAGGGGAATCAGAATTAGTCTCAGGATTTAATATTGAATATGGAGGGGCCGGATTTGCGTTTCTCTTCATAGCAGAATACAGAAATATCCTCATAATAAGACTCATAACTTCATGNNNNNNNNNNNNNNNNNNNNNNNNNNNNNNNNNNNNNNNNNNNNNNNNNNNNNNNNNNNNNNNNNNNNNNNNNNNNNNNNNNNNNNNNNNNNNNNNNNNNNNNNNNNNNNNNNNNNNNNNNNNNNNNNNNNNNNNNNNNNNNNNNNNNNNNNNNN
Utterbackia_peninsularis_isolate_11SR10-88 NNNNNNNNNNNNNNNNNNNNNNNNNNNNNNNNNNNNNNNNNNNNNNNNNNNNNNNNNNNNNNNNNNNNNNNNNNNNNNNNNNNNNNNNNNNNNNNNNNNNNCGAAAGGGGCCTAATAAACTCGGGGTTATTGGAATCCCTCAGCCACTAGCTGATGCCTTAAAGCTTTTTATTAAAGAATGGGTTACCCCAACATCTTCTAATCTCTCCCCGTTCATCCTAACCCCAACAGTTATACTCATCTTAGCTTTAGGAATATGACAACTGTTTCCATCCCATATACTGTCAACACAGCTTACACTAGGAATGCTTTTATTCTTATGTATTTCCTCCTTAGCTGTCTATACAACACTTATAACAGGCTGATCATCAAACTCTAAATATGCTTTGCTAGGAGCCATTCGAGCTATAGCCCAAACAATTTCTTATGAGGTAACCATAACCTTAATTATTATTTTTTACCTTTTTTTAAGAATACAAATAGACATCGTAAGAATTCGAATAGTGAGTACATCTTCTTGGGCAATCATACTATTCTTACCACTAAGGATTATATGATTAACAGTCATTCTCGCAGAAACAAATCGAGCCCCCTTTGACTTTGCAGAAGGGGAATCAGAATTAGTCTCAGGATTTAATATTGAATATGGAGGGCCCGGATTTGCATTTCTCTTCATAGCAGAATACAGAAATATCCTCATAATAAGACTCATAACTTCATGNNNNNNNNNNNNNNNNNNNNNNNNNNNNNNNNNNNNNNNNNNNNNNNNNNNNNNNNNNNNNNNNNNNNNNNNNNNNNNNNNNNNNNNNNNNNNNNNNNNNNNNNNNNNNNNNNNNNNNNNNNNNNNNNNNNNNNNNNNNNNNNNNNNNNNNNNNN
Utterbackia_imbecillis_isolate_10SRn5-85 NNNNNNNNNNNNNNNNNNNNNNNNNNNNNNNNNNNNNNNNNNNNNNNNNNNNNNNNNNNNNNNNNNNNNNNNNNNNNNNNNNNNNNNNNNNNNNNNNNNNNCGAAAGGGGCCCAATAAACTCGGGATTATTGGAATCCCTCAGCCACTAGCTGATGCCTTAAAGCTTTTTATTAAAGAATGGATTACCCCAACATCTTCTAATCTCTCCCCGTTCATTCTAACCCCAACAGTTATACTCATCCTAGCTTTAGGAATATGACAACTGTTTCCATCCCATATACTGTCAACACAGCTTACACTAGGAATGCTTTTATTCTTATGTATTTCTTCCTTAGCTGTTTATACAACACTTATAACAGGCTGATCATCAAACTCTAAATATGCTTTGCTAGGAGCCATTCGAGCTATAGCCCAAACAATTTCTTATGAGGTAACCATAACCTTAATTATTATTTTTTACCTATTTTTAAGAATACAAATAGATATCGTAAGGATTCGAATAGTGAGTACATCTTCTTGGGCAATCATACTATTCTTACCCCTAAGGGTTATATGATTAACAGTCATTCTCGCAGAAACAAATCGAGCCCCCTTTGACTTCGCAGAAGGGGAATCAGAATTAGTCTCAGGATTTAATATTGAATATGGAGGGCCCGGATTTGCGTTTCTCTTCATAGCAGAATACAGAAATATCCTCATAATAAGACTCATAACTTCATGNNNNNNNNNNNNNNNNNNNNNNNNNNNNNNNNNNNNNNNNNNNNNNNNNNNNNNNNNNNNNNNNNNNNNNNNNNNNNNNNNNNNNNNNNNNNNNNNNNNNNNNNNNNNNNNNNNNNNNNNNNNNNNNNNNNNNNNNNNNNNNNNNNNNNNNNNNN
Utterbackia_imbecillis_isolate_7SRn5-85 NNNNNNNNNNNNNNNNNNNNNNNNNNNNNNNNNNNNNNNNNNNNNNNNNNNNNNNNNNNNNNNNNNNNNNNNNNNNNNNNNNNNNNNNNNNNNNNNNNNNNCGAAAGGGGCCCAATAAACTCGGGATTATTGGAATCCCTCAGCCACTAGCTGATGCCTTAAAGCTTTTTATTAAAGAATGGATTACCCCAACATCTTCTAATCTCTCCCCGTTCATTCTAACCCCAACAGTTATACTCATCCTAGCTTTAGGAATATGACAACTGTTTCCATCCCATATACTGTCAACACAGCTTACACTAGGAATGCTTTTATTCTTATGTATTTCTTCCTTAGCTGTTTATACAACACTTATAACAGGCTGATCATCAAACTCTAAATATGCTTTGCTAGGAGCCATTCGAGCTATAGCCCAAACAATTTCTTATGAGGTAACCATAACCTTAATTATTATTTTTTACCTATTTTTAAGAATACAAATAGATATCGTAAGGATTCGAATAGTGAGTACATCTTCTTGGGCAATCATACTATTCTTACCCCTAAGGGTTATATGATTAACAGTCATTCTCGCAGAAACAAATCGAGCCCCCTTTGACTTCGCAGAAGGGGAATCAGAATTAGTCTCAGGATTTAATATTGAATATGGAGGGCCCGGATTTGCGTTTCTCTTCATAGCAGAATACAGAAATATCCTCATAATAAGACTCATAACTTCATGNNNNNNNNNNNNNNNNNNNNNNNNNNNNNNNNNNNNNNNNNNNNNNNNNNNNNNNNNNNNNNNNNNNNNNNNNNNNNNNNNNNNNNNNNNNNNNNNNNNNNNNNNNNNNNNNNNNNNNNNNNNNNNNNNNNNNNNNNNNNNNNNNNNNNNNNNNN
Utterbackia_imbecillis_isolate_8SRn5-85 NNNNNNNNNNNNNNNNNNNNNNNNNNNNNNNNNNNNNNNNNNNNNNNNNNNNNNNNNNNNNNNNNNNNNNNNNNNNNNNNNNNNNNNNNNNNNNNNNNNNNCGAAAGGGGCCCAATAAACTCGGGATTATTGGAATCCCTCAGCCACTAGCTGATGCCTTAAAGCTTTTTATTAAAGAATGGATTACCCCAACATCTTCTAATCTCTCCCCGTTCATTCTAACCCCAACAGTTATACTCATCCTAGCTTTAGGAATATGACAACTGTTTCCATCCCATATACTGTCAACACAGCTTACACTAGGAATGCTTTTATTCTTATGTATTTCTTCCTTAGCTGTTTATACAACACTTATAACAGGCTGATCATCAAACTCTAAATATGCTTTGCTAGGAGCCATTCGAGCTATAGCCCAAACAATTTCTTATGAGGTAACCATAACCTTAATTATTATTTTTTACCTATTTTTAAGAATACAAATAGATATCGTAAGGATTCGAATAGTGAGTACATCTTCTTGGGCAATCATACTATTCTTACCCCTAAGGGTTATATGATTAACAGTCATTCTCGCAGAAACAAATCGAGCCCCCTTTGACTTCGCAGAAGGGGAATCAGAATTAGTCTCAGGATTTAATATTGAATATGGAGGGCCCGGATTTGCGTTTCTCTTCATAGCAGAATACAGAAATATCCTCATAATAAGACTCATAACTTCATGNNNNNNNNNNNNNNNNNNNNNNNNNNNNNNNNNNNNNNNNNNNNNNNNNNNNNNNNNNNNNNNNNNNNNNNNNNNNNNNNNNNNNNNNNNNNNNNNNNNNNNNNNNNNNNNNNNNNNNNNNNNNNNNNNNNNNNNNNNNNNNNNNNNNNNNNNNN
Utterbackia_imbecillis_isolate_2SRn5-85 NNNNNNNNNNNNNNNNNNNNNNNNNNNNNNNNNNNNNNNNNNNNNNNNNNNNNNNNNNNNNNNNNNNNNNNNNNNNNNNNNNNNNNNNNNNNNNNNNNNNNCGAAAGGGGCCCAATAAACTCGGGATTATTGGAATCCCTCAGCCACTAGCTGATGCCTTAAAGCTTTTTATTAAAGAATGGATTACCCCAACATCTTCTAATCTCTCCCCGTTCATTCTAACCCCAACAGTTATACTCATCCTAGCTTTAGGAATATGACAACTGTTTCCATCCCATATACTGTCAACACAGCTTACACTAGGAATGCTTTTATTCTTATGTATTTCTTCCTTAGCTGTTTATACAACACTTATAACAGGCTGATCATCAAACTCTAAATATGCTTTGCTAGGAGCCATTCGAGCTATAGCCCAAACAATTTCTTATGAGGTAACCATAACCTTAATTATTATTTTTTACCTATTTTTAAGAATACAAATAGATATCGTAAGGATTCGAATAGTGAGTACATCTTCTTGGGCAATCATACTATTCTTACCCCTAAGGGTTATATGATTAACAGTCATTCTCGCAGAAACAAATCGAGCCCCCTTTGACTTCGCAGAAGGGGAATCAGAATTAGTCTCAGGATTTAATATTGAATATGGAGGGCCCGGATTTGCGTTTCTCTTCATAGCAGAATACAGAAATATCCTCATAATAAGACTCATAACTTCATGNNNNNNNNNNNNNNNNNNNNNNNNNNNNNNNNNNNNNNNNNNNNNNNNNNNNNNNNNNNNNNNNNNNNNNNNNNNNNNNNNNNNNNNNNNNNNNNNNNNNNNNNNNNNNNNNNNNNNNNNNNNNNNNNNNNNNNNNNNNNNNNNNNNNNNNNNNN
Utterbackia_peninsularis_isolate_10SR10-88 NNNNNNNNNNNNNNNNNNNNNNNNNNNNNNNNNNNNNNNNNNNNNNNNNNNNNNNNNNNNNNNNNNNNNNNNNNNNNNNNNNNNNNNNNNNNNNNNNNNNNCGAAAGGGGCCCAATAAACTCGGGATTATTGGAATCCCTCAGCCACTAGCTGATGCCTTAAAGCTTTTTATTAAAGAATGGATTACCCCAACATCTTCTAATCTCTCCCCGTTCATTCTAACCCCAACAGTTATACTCATCCTAGCTTTAGGAATATGACAACTGTTTCCATCCCATATACTGTCAACACAGCTTACACTAGGAATGCTTTTATTCTTATGTATTTCTTCCTTAGCTGTTTATACAACACTTATAACAGGCTGATCATCAAACTCTAAATATGCTTTGCTAGGAGCCATTCGAGCTATAGCCCAAACAATTTCTTATGAGGTAACCATAACCTTAATTATTATTTTTTACCTATTTTTAAGAATACAAATAGATATCGTAAGGATTCGAATAGTGAGTACATCTTCTTGGGCAATCATACTATTCTTACCCCTAAGGGTTATATGATTAACAGTCATTCTCGCAGAAACAAATCGAGCCCCCTTTGACTTCGCAGAAGGGGAATCAGAATTAGTCTCAGGATTTAATATTGAATATGGAGGGCCCGGATTTGCGTTTCTCTTCATAGCAGAATACAGAAATATCCTCATAATAAGACTCATAACTTCATGNNNNNNNNNNNNNNNNNNNNNNNNNNNNNNNNNNNNNNNNNNNNNNNNNNNNNNNNNNNNNNNNNNNNNNNNNNNNNNNNNNNNNNNNNNNNNNNNNNNNNNNNNNNNNNNNNNNNNNNNNNNNNNNNNNNNNNNNNNNNNNNNNNNNNNNNNNN
Utterbackia_peninsularis_isolate_9SR10-88 NNNNNNNNNNNNNNNNNNNNNNNNNNNNNNNNNNNNNNNNNNNNNNNNNNNNNNNNNNNNNNNNNNNNNNNNNNNNNNNNNNNNNNNNNNNNNNNNNNNNNCGAAAGGGGCCCAATAAACTCGGGATTATTGGAATCCCTCAGCCACTAGCTGATGCCTTAAAGCTTTTTATTAAAGAATGGATTACCCCAACATCTTCTAATCTCTCCCCGTTCATTCTAACCCCAACAGTTATACTCATCCTAGCTTTAGGAATATGACAACTGTTTCCATCCCATATACTGTCAACACAGCTTACACTAGGAATGCTTTTATTCTTATGTATTTCTTCCTTAGCTGTTTATACAACACTTATAACAGGCTGATCATCAAACTCTAAATATGCTTTGCTAGGAGCCATTCGAGCTATAGCCCAAACAATTTCTTATGAGGTAACCATAACCTTAATTATTATTTTTTACCTATTTTTAAGAATACAAATAGATATCGTAAGGATTCGAATAGTGAGTACATCTTCTTGGGCAATCATACTATTCTTACCCCTAAGGGTTATATGATTAACAGTCATTCTCGCAGAAACAAATCGAGCCCCCTTTGACTTCGCAGAAGGGGAATCAGAATTAGTCTCAGGATTTAATATTGAATATGGAGGGCCCGGATTTGCGTTTCTCTTCATAGCAGAATACAGAAATATCCTCATAATAAGACTCATAACTTCATGNNNNNNNNNNNNNNNNNNNNNNNNNNNNNNNNNNNNNNNNNNNNNNNNNNNNNNNNNNNNNNNNNNNNNNNNNNNNNNNNNNNNNNNNNNNNNNNNNNNNNNNNNNNNNNNNNNNNNNNNNNNNNNNNNNNNNNNNNNNNNNNNNNNNNNNNNNN
Utterbackia_peninsularis_isolate_12SR10-88 NNNNNNNNNNNNNNNNNNNNNNNNNNNNNNNNNNNNNNNNNNNNNNNNNNNNNNNNNNNNNNNNNNNNNNNNNNNNNNNNNNNNNNNNNNNNNNNNNNNNNCGAAAGGGGCCCAATAAACTCGGGATTATTGGAATCCCTCAGCCACTAGCTGATGCCTTAAAGCTTTTTATTAAAGAATGGATTACCCCAACATCTTCTAATCTCTCCCCGTTCATTCTAACCCCAACAGTTATACTCATCCTAGCTTTAGGAATATGACAACTGTTTCCATCCCATATACTGTCAACACAGCTTACACTAGGAATGCTTTTATTCTTATGTATTTCTTCCTTAGCTGTTTATACAACACTTATAACAGGCTGATCATCAAACTCTAAATATGCTTTGCTAGGAGCCATTCGAGCTATAGCCCAAACAATTTCTTATGAGGTAACCATAACCTTAATTATTATTTTTTACCTATTTTTAAGAATACAAATAGATATCGTAAGGATTCGAATAGTGAGTACATCTTCTTGGGCAATCATACTATTCTTACCCCTAAGGGTTATATGATTAACAGTCATTCTCGCAGAAACAAATCGAGCCCCCTTTGACTTCGCAGAAGGGGAATCAGAATTAGTCTCAGGATTTAATATTGAATATGGAGGGCCCGGATTTGCGTTTCTCTTCATAGCAGAATACAGAAATATCCTCATAATAAGACTCATAACTTCATGNNNNNNNNNNNNNNNNNNNNNNNNNNNNNNNNNNNNNNNNNNNNNNNNNNNNNNNNNNNNNNNNNNNNNNNNNNNNNNNNNNNNNNNNNNNNNNNNNNNNNNNNNNNNNNNNNNNNNNNNNNNNNNNNNNNNNNNNNNNNNNNNNNNNNNNNNNN
Utterbackia_imbecillis NNNNNNNNNNNNNNNNNNNNNNNNNNNNNNNNNNNNNNNNNNNNNNNNNNNNNNNNNNNNNNNNNNNNNNNNNNNNNNNNNNNNNNNNNNNNNNNNNNNNNCGAAAGGGGCCCAATAAACTCGGGATTATTGGAATCCCTCAGCCACTAGCTGATGCCTTAAAGCTTTTTATTAAAGAATGGATTACCCCAACATCTTCTAATCTCTCCCCGTTCATTCTAACCCCAACAGTTATACTCATCCTAGCTTTAGGAATATGACAACTGTTTCCATCCCATATACTGTCAACACAGCTTACACTAGGAATGCTTTTATTCTTATGTATTTCTTCCTTAGCTGTTTATACAACACTTATAACAGGCTGATCATCAAACTCTAAATATGCTTTGCTAGGAGCCATTCGAGCTATAGCCCAAACAATTTCTTATGAGGTAACCATAACCTTAATTATTATTTTTTACCTATTTTTAAGAATACAAATAGATATCGTAAGGATTCGAATAGTGAGTACATCTTCTTGGGCAATCATACTATTCTTACCCCTAAGGGTTATATGATTAACAGTCATTCTCGCAGAAACAAATCGAGCCCCCTTTGACTTCGCAGAAGGGGAATCAGAATTAGTCTCAGGATTTAATATTGAATATGGAGGGCCCGGATTTGCGTTTCTCTTCATAGCAGAATACAGAAATATCCTCATAATAAGACTCATAACTTCATGNNNNNNNNNNNNNNNNNNNNNNNNNNNNNNNNNNNNNNNNNNNNNNNNNNNNNNNNNNNNNNNNNNNNNNNNNNNNNNNNNNNNNNNNNNNNNNNNNNNNNNNNNNNNNNNNNNNNNNNNNNNNNNNNNNNNNNNNNNNNNNNNNNNNNNNNNNN
Utterbackia_peninsularis_isolate_7GCPn2-88 NNNNNNNNNNNNNNNNNNNNNNNNNNNNNNNNNNNNNNNNNNNNNNNNNNNNNNNNNNNNNNNNNNNNNNNNNNNNNNNNNNNNNNNNNNNNNNNNNNNNNCGAAAGGGGCCCAATAAACTAGGGATTATTGGAATCCCTCAGCCACTAGCTGATGCCTTAAAGCTTTTTATTAAAGAATGGGTTACCCCAACATCTTCTAATCTCTCCCCGTTCATTCTAACCCCAACAGTTATACTCATCCTAGCTTTAGGAATATGACAACTGTTTCCATCCCATATACTGTCAACACAGCTTACACTAGGAATACTTTTATTTTTATGTATTTCTTCCTTAGCTGTCTATACAACACTTATAACAGGCTGATCATCAAACTCTAAATATGCTTTGCTAGGAGCCATTCGAGCTATAGCCCAAACAATTTCTTATGAGGTAACCATAACCTTAATTATTATTTTTTACTTATTTTTAAGAATACAAATAGACATCGTAAGAATTCGAATAGTGAGTACATCTTCTTGAACAATCATACTATTCTTACCACTAAGGGTTATATGATTAACAGTCATTCTCGCAGAAACAAATCGAGCCCCCTTTGACTTCGCAGAAGGAGAATCAGAATTAGTCTCAGGATTTAATATTGAATATGGAGGGCCCGGATTTGCGTTTCTCTTCATAGCAGAATACAGAAATATCCTCATAATAAGACTCATAACTTCATGNNNNNNNNNNNNNNNNNNNNNNNNNNNNNNNNNNNNNNNNNNNNNNNNNNNNNNNNNNNNNNNNNNNNNNNNNNNNNNNNNNNNNNNNNNNNNNNNNNNNNNNNNNNNNNNNNNNNNNNNNNNNNNNNNNNNNNNNNNNNNNNNNNNNNNNNNNN
Utterbackia_peninsularis_isolate_10GCP2-88 NNNNNNNNNNNNNNNNNNNNNNNNNNNNNNNNNNNNNNNNNNNNNNNNNNNNNNNNNNNNNNNNNNNNNNNNNNNNNNNNNNNNNNNNNNNNNNNNNNNNNCGAAAGGGGCCCAATAAACTCGGGATTATTGGAATCCCTCAGCCACTAGCTGATGCCTTAAAGCTTTTTATTAAAGAATGGGTTACCCCAACATCTTCTAATCTCTCCCCGTTCATTCTAACCCCAACAGTTATACTCATCCTAGCTTTAGGAATATGACAACTGTTTCCATCCCATATACTGTCAACACAGCTTACACTAGGAATGCTTTTATTTTTATGTATTTCTTCCTTAGCTGTCTATACAACACTTATAACAGGCTGATCATCAAACTCTAAATATGCTTTGCTAGGAGCCATTCGAGCTATAGCCCAAACAATTTCTTATGAGGTAACCATAACCTTAATTATTATTTTTTACTTATTTTTAAGAATACAAATAGACATCGTAAGAATTCGAATAGTGAGTACATCTTCTTGAACAATCATACTATTCTTACCACTAAGGGTTGTATGATTAACAGTCATTCTCGCAGAAACAAATCGAGCCCCCTTTGACTTCGCAGAAGGGGAGTCAGAATTAGTCTCACGATTTAATATTGAATATGGAGGGCCCGGATTTGCGTTTCTCTTCATAGCAGAATACAGAAATATCCTCATAATAAGACTCATAACTTCATGNNNNNNNNNNNNNNNNNNNNNNNNNNNNNNNNNNNNNNNNNNNNNNNNNNNNNNNNNNNNNNNNNNNNNNNNNNNNNNNNNNNNNNNNNNNNNNNNNNNNNNNNNNNNNNNNNNNNNNNNNNNNNNNNNNNNNNNNNNNNNNNNNNNNNNNNNNN
Utterbackia_peninsularis_isolate_3GCPn2-88 NNNNNNNNNNNNNNNNNNNNNNNNNNNNNNNNNNNNNNNNNNNNNNNNNNNNNNNNNNNNNNNNNNNNNNNNNNNNNNNNNNNNNNNNNNNNNNNNNNNNNCGAAAGGGGCCCAATAAACTAGGGATTATTGGAATCCCTCAGCCACTAGCTGATGCCTTAAAGCTTTTTATTAAAGAATGGGTTACCCCAACATCTTCTAATCTCTCCCCGTTCATTCTAACCCCAACAGTTATACTCATCCTAGCTTTAGGAATATGACAACTGTTTCCATCCCATATACTGTCAACACAGCTTACACTAGGAATACTTTTATTTTTATGTATTTCTTCCTTAGCTGTCTATACAACACTTATAACAGGCTGATCATCAAACTCTAAATATGCTTTGCTAGGAGCCATTCGAGCTATAGCCCAAACAATTTCTTATGAGGTAACCATAACCTTAATTATTATTTTTTACTTATTTTTAAGAATACAAATAGACATCGTAAGAATTCGAATAGTGAGTACATCTTCTTGAACAATCATACTATTCTTACCACTAAGGGTTGTATGATTAACAGTCATTCTCGCAGAAACAAATCGAGCCCCCTTTGACTTCGCAGAAGGGGAATCAGAATTAGTCTCAGGATTTAATATTGAATATGGAGGGCCCGGATTTGCGTTTCTCTTCATAGCAGAATACAGAAATATCCTCATAATAAGACTCATAACTTCATGNNNNNNNNNNNNNNNNNNNNNNNNNNNNNNNNNNNNNNNNNNNNNNNNNNNNNNNNNNNNNNNNNNNNNNNNNNNNNNNNNNNNNNNNNNNNNNNNNNNNNNNNNNNNNNNNNNNNNNNNNNNNNNNNNNNNNNNNNNNNNNNNNNNNNNNNNNN
Utterbackia_peninsularis_isolate_8GCP2-88 NNNNNNNNNNNNNNNNNNNNNNNNNNNNNNNNNNNNNNNNNNNNNNNNNNNNNNNNNNNNNNNNNNNNNNNNNNNNNNNNNNNNNNNNNNNNNNNNNNNNNCGAAAGGGGCCCAATAAACTCGGGATTATTGGAATCCCTCAGCCACTAGCTGATGCCTTAAAGCTTTTTATTAAAGAATGGGTTACCCCAACATCTTCTAATCTCTCCCCGTTCATTCTAACCCCAACAGTTATACTCATCCTAGCTTTAGGAATATGACAACTGTTTCCATCCCATATACTGTCAACACAGCTTACACTAGGAATACTTTTATTTTTATGTATTTCTTCCTTAGCTGTCTATACAACACTTATAACAGGCTGATCATCAAACTCTAAATATGCTTTGCTAGGAGCCATTCGAGCTATAGCCCAAACAATTTCTTATGAGGTAACCATAACCTTAATTATTATTTTTTACTTATTTTTAAGAATACAAATAGACATCGTAAGAATTCGAATAGTGAGTACATCTTCTTGAACAATCATACTATTCTTACCACTAAGGGTTATATGATTAACAGTCATTCTCGCAGAAACAAATCGAGCCCCCTTTGACTTCGCAGAAGGGGAATCAGAATTAGTCTCAGGATTTAATATTGAATATGGAGGGCCCGGATTTGCGTTTCTCTTCATAGCAGAATACAGAAATATCCTCATAATAAGACTCATAACTTCATGNNNNNNNNNNNNNNNNNNNNNNNNNNNNNNNNNNNNNNNNNNNNNNNNNNNNNNNNNNNNNNNNNNNNNNNNNNNNNNNNNNNNNNNNNNNNNNNNNNNNNNNNNNNNNNNNNNNNNNNNNNNNNNNNNNNNNNNNNNNNNNNNNNNNNNNNNNN
Utterbackia_peninsularis_isolate_2GCP2-88 NNNNNNNNNNNNNNNNNNNNNNNNNNNNNNNNNNNNNNNNNNNNNNNNNNNNNNNNNNNNNNNNNNNNNNNNNNNNNNNNNNNNNNNNNNNNNNNNNNNNNCGAAAGGGGCCCAATAAACTCGGGATTATTGGAATCCCTCAGCCACTAGCTGATGCCTTAAAGCTTTTTATTAAAGAATGGGTTACCCCAACATCTTCTAATCTCTCCCCGTTCATTCTAACCCCAACAGTTATACTCATCCTAGCTTTAGGAATATGACAACTGTTTCCATCCCATATACTGTCAACACAGCTTACACTAGGAATACTTTTATTTTTATGTATTTCTTCCTTAGCTGTCTATACAACACTTATAACAGGCTGATCATCAAACTCTAAATATGCTTTGCTAGGAGCCATTCGAGCTATAGCCCAAACAATTTCTTATGAGGTAACCATAACCTTAATTATTATTTTTTACTTATTTTTAAGAATACAAATAGACATCGTAAGAATTCGAATAGTGAGTACATCTTCTTGAACAATCATACTATTCTTACCACTAAGGGTTATATGATTAACAGTCATTCTCGCAGAAACAAATCGAGCCCCCTTTGACTTCGCAGAAGGGGAATCAGAATTAGTCTCAGGATTTAATATTGAATATGGAGGGCCCGGATTTGCGTTTCTCTTCATAGCAGAATACAGAAATATCCTCATAATAAGACTCATAACTTCATGNNNNNNNNNNNNNNNNNNNNNNNNNNNNNNNNNNNNNNNNNNNNNNNNNNNNNNNNNNNNNNNNNNNNNNNNNNNNNNNNNNNNNNNNNNNNNNNNNNNNNNNNNNNNNNNNNNNNNNNNNNNNNNNNNNNNNNNNNNNNNNNNNNNNNNNNNNN
Utterbackia_peninsularis_isolate_1GCPn2-88 NNNNNNNNNNNNNNNNNNNNNNNNNNNNNNNNNNNNNNNNNNNNNNNNNNNNNNNNNNNNNNNNNNNNNNNNNNNNNNNNNNNNNNNNNNNNNNNNNNNNNCGAAAGGGGCCCAATAAACTCGGGATTATTGGAATCCCTCAGCCACTAGCTGATGCCTTAAAGCTTTTTATTAAAGAATGGGTTACCCCAACATCTTCTAATCTCTCCCCGTTCATTCTAACCCCAACAGTTATACTCATCCTAGCTTTAGGAATATGACAACTGTTTCCATCCCATATACTGTCAACACAGCTTACACTAGGAATACTTTTATTTTTATGTATTTCTTCCTTAGCTGTCTATACAACACTTATAACAGGCTGATCATCAAACTCTAAATATGCTTTGCTAGGAGCCATTCGAGCTATAGCCCAAACAATTTCTTATGAGGTAACCATAACCTTAATTATTATTTTTTACTTATTTTTAAGAATACAAATAGACATCGTAAGAATTCGAATAGTGAGTACATCTTCTTGAACAATCATACTATTCTTACCACTAAGGGTTATATGATTAACAGTCATTCTCGCAGAAACAAATCGAGCCCCCTTTGACTTCGCAGAAGGGGAATCAGAATTAGTCTCAGGATTTAATATTGAATATGGAGGGCCCGGATTTGCGTTTCTCTTCATAGCAGAATACAGAAATATCCTCATAATAAGACTCATAACTTCATGNNNNNNNNNNNNNNNNNNNNNNNNNNNNNNNNNNNNNNNNNNNNNNNNNNNNNNNNNNNNNNNNNNNNNNNNNNNNNNNNNNNNNNNNNNNNNNNNNNNNNNNNNNNNNNNNNNNNNNNNNNNNNNNNNNNNNNNNNNNNNNNNNNNNNNNNNNN
Utterbackia_peninsularis_isolate_5GCPn2-88 NNNNNNNNNNNNNNNNNNNNNNNNNNNNNNNNNNNNNNNNNNNNNNNNNNNNNNNNNNNNNNNNNNNNNNNNNNNNNNNNNNNNNNNNNNNNNNNNNNNNNCGAAAGGGGCCCAATAAACTCGGGATTATTGGAATCCCTCAGCCACTAGCTGATGCCTTAAAGCTTTTTATTAAAGAATGGGTTACCCCAACATCTTCTAATCTCTCCCCGTTCATTCTAACCCCAACAGTTATACTCATCCTAGCTTTAGGAATATGACAACTGTTTCCATCCCATATACTGTCAACACAGCTTACACTAGGAATACTTTTATTTTTATGTATTTCTTCCTTAGCTGTCTATACAACACTTATAACAGGCTGATCATCAAACTCTAAATATGCTTTGCTAGGAGCCATTCGAGCTATAGCCCAAACAATTTCTTATGAGGTAACCATAACCTTAATTATTATTTTTTACTTATTTTTAAGAATACAAATAGACATCGTAAGAATTCGAATAGTGAGTACATCTTCTTGAACAATCATACTATTCTTACCACTAAGGGTTATATGATTAACAGTCATTCTCGCAGAAACAAATCGAGCCCCCTTTGACTTCGCAGAAGGGGAATCAGAATTAGTCTCAGGATTTAATATTGAATATGGAGGGCCCGGATTTGCGTTTCTCTTCATAGCAGAATACAGAAATATCCTCATAATAAGACTCATAACTTCATGNNNNNNNNNNNNNNNNNNNNNNNNNNNNNNNNNNNNNNNNNNNNNNNNNNNNNNNNNNNNNNNNNNNNNNNNNNNNNNNNNNNNNNNNNNNNNNNNNNNNNNNNNNNNNNNNNNNNNNNNNNNNNNNNNNNNNNNNNNNNNNNNNNNNNNNNNNN
Utterbackia_peninsularis_isolate_6GCPn2-88 NNNNNNNNNNNNNNNNNNNNNNNNNNNNNNNNNNNNNNNNNNNNNNNNNNNNNNNNNNNNNNNNNNNNNNNNNNNNNNNNNNNNNNNNNNNNNNNNNNNNNCGAAAGGGGCCCAATAAACTCGGGATTATTGGAATCCCTCAGCCACTAGCTGATGCCTTAAAGCTTTTTATTAAAGAATGGGTTACCCCAACATCTTCTAATCTCTCCCCGTTCATTCTAACCCCAACAGTTATACTCATCCTAGCTTTAGGAATATGACAACTGTTTCCATCCCATATACTGTCAACACAGCTTACACTAGGAATACTTTTATTTTTATGTATTTCTTCCTTAGCTGTCTATACAACACTTATAACAGGCTGATCATCAAACTCTAAATATGCTTTGCTAGGAGCCATTCGAGCTATAGCCCAAACAATTTCTTATGAGGTAACCATAACCTTAATTATTATTTTTTACTTATTTTTAAGAATACAAATAGACATCGTAAGAATTCGAATAGTGAGTACATCTTCTTGAACAATCATACTATTCTTACCACTAAGGGTTATATGATTAACAGTCATTCTCGCAGAAACAAATCGAGCCCCCTTTGACTTCGCAGAAGGGGAATCAGAATTAGTCTCAGGATTTAATATTGAATATGGAGGGCCCGGATTTGCGTTTCTCTTCATAGCAGAATACAGAAATATCCTCATAATAAGACTCATAACTTCATGNNNNNNNNNNNNNNNNNNNNNNNNNNNNNNNNNNNNNNNNNNNNNNNNNNNNNNNNNNNNNNNNNNNNNNNNNNNNNNNNNNNNNNNNNNNNNNNNNNNNNNNNNNNNNNNNNNNNNNNNNNNNNNNNNNNNNNNNNNNNNNNNNNNNNNNNNNN
Utterbackia_peninsularis_isolate_9GCPn2-88 NNNNNNNNNNNNNNNNNNNNNNNNNNNNNNNNNNNNNNNNNNNNNNNNNNNNNNNNNNNNNNNNNNNNNNNNNNNNNNNNNNNNNNNNNNNNNNNNNNNNNCGAAAGGGGCCCAATAAACTAGGGATTATTGGAATCCCTCAGCCACTAGCTGATGCCTTAAAGCTTTTTATTAAAGAATGGGTTACCCCAACATCTTCTAATCTCTCCCCGTTCATTCTAACCCCAACAGTTATACTCATCCTAGCTTTAGGAATATGACAACTGTTTCCATCCCATATACTGTCAACACAGCTTACACTAGGAATACTTTTATTTTTATGTATTTCTTCCTTAGCTGTCTATACAACACTTATAACAGGCTGATCATCAAACTCTAAATATGCTTTGCTAGGAGCCATTCGAGCTATAGCCCAAACAATTTCTTATGAGGTAACCATAACCTTAATTATTATTTTTTACTTATTTTTAAGAATACAAATAGACATCGTAAGAATTCGAATAGTGAGTACATCTTCTTGAACAATCATACTATTCTTACCACTAAGGGTTATATGATTAACAGTCATTCTCGCAGAAACAAATCGAGCCCCCTTTGACTTCGCAGAAGGGGAATCAGAATTAGTCTCAGGATTTAATATTGAATATGGAGGGCCCGGATTTGCGTTTCTCTTCATAGCAGAATACAGAAATATCCTCATAATAAGACTCATAACTTCATGNNNNNNNNNNNNNNNNNNNNNNNNNNNNNNNNNNNNNNNNNNNNNNNNNNNNNNNNNNNNNNNNNNNNNNNNNNNNNNNNNNNNNNNNNNNNNNNNNNNNNNNNNNNNNNNNNNNNNNNNNNNNNNNNNNNNNNNNNNNNNNNNNNNNNNNNNNN
Strophitus_undulatus_isolate_H2928 NNNNNNNNNNNNNNNNNNNNNNNNNNNNNNNNNNNNNNNNNNNNNNNNNNNNNNNNNNNNNNNNNNNNNNNNNNNNNNNNNNNNNNNNNNNNNNNNNNNNNCGAAAAGGCCCTAATAAGCTAGGAATTATAGGTATCCCTCAACCGCTAGCAGACGCCTTAAAACTTTTTGTTAAAGAATGAGTTACTCCCACATACTCTAATTTTCTTCCTTTTATCCTAACCCCTACAGTCATACTTATTCTGGCTTTAAGAATATGGCAACTATTCCCATCTCTTATACTCTCAACTCAACTTGCACTAGGAATGCTTTTATTCTTATGCATTTCCTCACTAGCTGTCTACACGACACTCATAGCGGGTTGGGCATCAAACTCTAAATATGCCCTACTAGGGGCCACTCGAGCTATGGCTCAAACAATTTCCTATGAGGTGACTATAACGTTAATTATTATTTTTTACCTATTTCTAACAATACAAATAGACATTGTAACAGTTCGCTTAATAAATACGTCTACTTGAGCAATTACACTATTCCTACCTTTGAGGGTGATATGGCTAGCAGTCATTTTCGCAGAAACAAACCGAGCCCCGTTTGACTTCGCAGAAGGAGAATCAGAACTAGTCTCATGATTTAATATCGAATACGGAAGAGCCGGATTTGCTTTTTTATTTATAGCAGAATACAGAAACATTTTAATGATAAGCCTCATAACCTCCTGNNNNNNNNNNNNNNNNNNNNNNNNNNNNNNNNNNNNNNNNNNNNNNNNNNNNNNNNNNNNNNNNNNNNNNNNNNNNNNNNNNNNNNNNNNNNNNNNNNNNNNNNNNNNNNNNNNNNNNNNNNNNNNNNNNNNNNNNNNNNNNNNNNNNNNNNNNN
Strophitus_undulatus_isolate_H2932 NNNNNNNNNNNNNNNNNNNNNNNNNNNNNNNNNNNNNNNNNNNNNNNNNNNNNNNNNNNNNNNNNNNNNNNNNNNNNNNNNNNNNNNNNNNNNNNNNNNNNCGAAAAGGCCCTAATAAGCTAGGAATTATAGGTATCCCTCAACCGCTAGCAGACGCCTTAAAACTTTTTGTTAAAGAATGAGTTACTCCCACATACTCTAATTTTCTTCCTTTTATCCTAACCCCTACAGTCATACTTATTCTGGCTTTAAGAATATGGCAACTATTCCCATCTCTTATACTCTCAACTCAACTTGCACTAGGAATGCTTTTATTCTTATGCATTTCCTCACTAGCTGTCTACACGACACTCATAGCGGGTTGGGCATCAAACTCTAAATATGCCCTACTAGGGGCCACTCGAGCTATGGCTCAAACAATTTCCTATGAGGTGACTATAACGTTAATTATTATTTTTTACCTATTTCTAACAATACAAATAGACATTGTAACAGTTCGCTTAATAAATACGTCTACTTGAGCAATTACACTATTCCTACCTTTGAGGGTGATATGGCTAGCAGTCATTTTCGCAGAAACAAACCGAGCCCCGTTTGACTTCGCAGAAGGAGAATCAGAACTAGTCTCAGGATTTAATATCGAATACGGAAGAGCCGGATTTGCTTTTTTATTTATAGCAGAATACAGAAACATTTTAATGATAAGCCTCATAACCTCCTGNNNNNNNNNNNNNNNNNNNNNNNNNNNNNNNNNNNNNNNNNNNNNNNNNNNNNNNNNNNNNNNNNNNNNNNNNNNNNNNNNNNNNNNNNNNNNNNNNNNNNNNNNNNNNNNNNNNNNNNNNNNNNNNNNNNNNNNNNNNNNNNNNNNNNNNNNNN
Strophitus_undulatus_isolate_H2935 NNNNNNNNNNNNNNNNNNNNNNNNNNNNNNNNNNNNNNNNNNNNNNNNNNNNNNNNNNNNNNNNNNNNNNNNNNNNNNNNNNNNNNNNNNNNNNNNNNNNNCGAAAAGGCCCTAATAAGCTAGGAATTATAGGTATCCCTCAACCGCTAGCAGACGCCTTAAAACTTTTTGTTAAAGAATGAGTTACTCCCACATACTCTAATTTTCTTCCTTTTATCCTAACCCCTACAGTCATACTTATTCTGGCTTTAAGAATATGGCAACTATTCCCATCTCTTATACTCTCAACTCAACTTGCACTAGGAATGCTTTTATTCTTATGCATTTCCTCACTAGCTGTCTACACGACACTCATAGCGGGTTGGGCATCAAACTCTAAATATGCCCTACTAGGGGCCACTCGAGCTATGGCTCAAACAATTTCCTATGAGGTGACTATAACTTTAATTATTATTTTTTACCTATTTCTAACAATACAAATAGACATTGTAACAGTTCGCTTAATAAATACGTCTACTTGAGCAATTACACTATTCCTACCTTTGAGGGTGATATGGCTAGCAGTCATTTTCGCAGAAACAAACCGAGCCCCGTTTGACTTCGCAGAAGGAGAATCAGAACTAGTCTCAGGATTTAATATCGAATACGGAAGAGCCGGATTTGCTTTTTTATTTATAGCAGAATACAGAAACATTTTAATGATAAGCCTCAAAACCTCCTGNNNNNNNNNNNNNNNNNNNNNNNNNNNNNNNNNNNNNNNNNNNNNNNNNNNNNNNNNNNNNNNNNNNNNNNNNNNNNNNNNNNNNNNNNNNNNNNNNNNNNNNNNNNNNNNNNNNNNNNNNNNNNNNNNNNNNNNNNNNNNNNNNNNNNNNNNNN
Strophitus_undulatus_isolate_H2931 NNNNNNNNNNNNNNNNNNNNNNNNNNNNNNNNNNNNNNNNNNNNNNNNNNNNNNNNNNNNNNNNNNNNNNNNNNNNNNNNNNNNNNNNNNNNNNNNNNNNNCGAAAAGGCCCTAATAAGCTAGGAATTATAGGTATCCCTCAACCGCTAGCAGACGCCTTAAAACTTTTTGTTAAAGAATGAGTTACTCCCACATACTCTAATTTTCTTCCTTTTATCCTAACCCCTACAGTCATACTTATTCTGGCTTTAAGAATATGGCAACTATTCCCATCTCTTATACTCTCAACTCAACTTGCACTAGGAATGCTTTTATTCTTATGCATTTCCTCACTAGCTGTCTACACGACACTCATAGCGGGTTGGGCATCAAACTCTAAATATGCCCTACTAGGGGCCACTCGAGCTATGGCTCAAACAATTTCCTATGAGGTGACTATAACTTTAATTATTATTTTTTACCTATTTCTAACAATACAAATAGACATTGTAACAGTTCGCTTAATAAATACGTCTACTTGAGCAATTACACTATTCCTACCTTTGAGGGTGATATGGCTAGCAGTCATTTTCGCAGAAACAAACCGAGCCCCGTTTGACTTCGCAGAAGGAGAATCAGAACTAGTCTCAGGATTTAATATCGAATACGGAAGAGCCGGATTTGCTTTTTTATTTATAGCAGAATACAGAAACATTTTAATGATAAGCCTCATAACCTCCTGNNNNNNNNNNNNNNNNNNNNNNNNNNNNNNNNNNNNNNNNNNNNNNNNNNNNNNNNNNNNNNNNNNNNNNNNNNNNNNNNNNNNNNNNNNNNNNNNNNNNNNNNNNNNNNNNNNNNNNNNNNNNNNNNNNNNNNNNNNNNNNNNNNNNNNNNNNN
Strophitus_undulatus_isolate_H2934 NNNNNNNNNNNNNNNNNNNNNNNNNNNNNNNNNNNNNNNNNNNNNNNNNNNNNNNNNNNNNNNNNNNNNNNNNNNNNNNNNNNNNNNNNNNNNNNNNNNNNCGAAAAGGCCCTAATAAGCTAGGAATTATAGGTATCCCTCAACCGCTAGCAGACGCCTTAAAACTTTTTGTTAAAGAATGAGTTACTCCCACATACTCTAATTTTCTTCCTTTTATCCTAACCCCTACAGTCATACTTATTCTGGCTTTAAGAATATGGCAACTATTCCCATCTCTTATACTCTCAACTCAACTTGCACTAGGAATGCTTTTATTCTTATGCATTTCCTCACTAGCTGTCTACACGACACTCATAGCGGGTTGGGCATCAAACTCTAAATATGCCCTACTAGGGGCCACTCGAGCTATGGCTCAAACAATTTCCTATGAGGTGACTATAACTTTAATTATTATTTTTTACCTATTTCTAACAATACAAATAGACATTGTAACAGTTCGCTTAATAAATACGTCTACTTGAGCAATTACACTATTCCTACCTTTGAGGGTGATATGGCTAGCAGTCATTTTCGCAGAAACAAACCGAGCCCCGTTTGACTTCGCAGAAGGAGAATCAGAACTAGTCTCAGGATTTAATATCGAATACGGAAGAGCCGGATTTGCTTTTTTATTTATAGCAGAATACAGAAACATTTTAATGATAAGCCTCATAACCTCCTGNNNNNNNNNNNNNNNNNNNNNNNNNNNNNNNNNNNNNNNNNNNNNNNNNNNNNNNNNNNNNNNNNNNNNNNNNNNNNNNNNNNNNNNNNNNNNNNNNNNNNNNNNNNNNNNNNNNNNNNNNNNNNNNNNNNNNNNNNNNNNNNNNNNNNNNNNNN
Strophitus_undulatus_isolate_H2936 NNNNNNNNNNNNNNNNNNNNNNNNNNNNNNNNNNNNNNNNNNNNNNNNNNNNNNNNNNNNNNNNNNNNNNNNNNNNNNNNNNNNNNNNNNNNNNNNNNNNNCGAAAAGGCCCTAATAAGCTAGGAATTATAGGTATCCCTCAACCGCTAGCAGACGCCTTAAAACTTTTTGTTAAAGAATGAGTTACTCCCACATACTCTAATTTTCTTCCTTTTATCCTAACCCCTACAGTCATACTTATTCTGGCTTTAAGAATATGGCAACTATTCCCATCTCTTATACTCTCAACTCAACTTGCACTAGGAATGCTTTTATTCTTATGCATTTCCTCACTAGCTGTCTACACGACACTCATAGCGGGTTGGGCATCAAACTCTAAATATGCCCTACTAGGGGCCACTCGAGCTATGGCTCAAACAATTTCCTATGAGGTGACTATAACTTTAATTATTATTTTTTACCTATTTCTAACAATACAAATAGACATTGTAACAGTTCGCTTAATAAATACGTCTACTTGAGCAATTACACTATTCCTACCTTTGAGGGTGATATGGCTAGCAGTCATTTTCGCAGAAACAAACCGAGCCCCGTTTGACTTCGCAGAAGGAGAATCAGAACTAGTCTCAGGATTTAATATCGAATACGGAAGAGCCGGATTTGCTTTTTTATTTATAGCAGAATACAGAAACATTTTAATGATAAGCCTCATAACCTCCTGNNNNNNNNNNNNNNNNNNNNNNNNNNNNNNNNNNNNNNNNNNNNNNNNNNNNNNNNNNNNNNNNNNNNNNNNNNNNNNNNNNNNNNNNNNNNNNNNNNNNNNNNNNNNNNNNNNNNNNNNNNNNNNNNNNNNNNNNNNNNNNNNNNNNNNNNNNN
Strophitus_undulatus_isolate_H2930 NNNNNNNNNNNNNNNNNNNNNNNNNNNNNNNNNNNNNNNNNNNNNNNNNNNNNNNNNNNNNNNNNNNNNNNNNNNNNNNNNNNNNNNNNNNNNNNNNNNNNCGAAAAGGCCCTAATAAGCTAGGAATTATAGGTATCCCTCAACCGCTAGCAGACGCCTTAAAACTTTTTGTTAAAGAATGAGTTACTCCCACATACTCTAATTTTCTTCCTTTTATCCTAACCCCTACAGTCATACTTATTCTGGCTTTAAGAATATGGCAACTATTCCCATCTCTTATACTCTCAACTCAACTTGCACTAGGAATGCTTTTATTCTTATGCATTTCCTCACTAGCTGTCTACACGACACTCATAGCGGGTTGGGCATCAAACTCTAAATATGCCCTACTAGGGGCCACTCGAGCTATGGCTCAAACAATTTCCTATGAGGTGACTATAACTTTAATTATTATTTTTTACCTATTTCTAACAATACAAATAGACATTGTAACAGTTCGCTTAATAAATACGTCTACTTGAGCAATTACACTATTCCTACCTTTGAGGGTGATATGGCTAGCAGTCATTTTCGCAGAAACAAACCGAGCCCCGTTTGACTTCGCAGAAGGAGAATCAGAACTAGTCTCAGGATTTAATATCGAATACGGAAGAGCGGGATTTGCTTTTTTATTTATAGCAGAATACAGAAACATTTTAATGATAAGCCTCATAACCTCCTGNNNNNNNNNNNNNNNNNNNNNNNNNNNNNNNNNNNNNNNNNNNNNNNNNNNNNNNNNNNNNNNNNNNNNNNNNNNNNNNNNNNNNNNNNNNNNNNNNNNNNNNNNNNNNNNNNNNNNNNNNNNNNNNNNNNNNNNNNNNNNNNNNNNNNNNNNNN
Strophitus_undulatus_isolate_H2937 NNNNNNNNNNNNNNNNNNNNNNNNNNNNNNNNNNNNNNNNNNNNNNNNNNNNNNNNNNNNNNNNNNNNNNNNNNNNNNNNNNNNNNNNNNNNNNNNNNNNNCGAAAAGGCCCTAATAAGCTAGGAATTATAGGTATCCCTCAACCGCTAGCAGACGCCTTAAAACTTTTTGTTAAAGAATGAGTTACTCCCACATACTCTAATTTTCTTCCTTTTATCCTAACCCCTACAGTCATACTTATTCTGGCTTTAAGAATATGGCAACTATTCCCATCTCTTATACTCTCAACTCAACTTGCACTAGGAATGCTTTTATTCTTATGCATTTCCTCACTAGCTGTCTACACGACACTCATAGCGGGTTGGGCATCAAACTCTAAATATGCCCTACTAGGGGCCACTCGAGCTATGGCTCAAACAATTTCCTATGAGGTGACTATAACTTTAATTATTATTTTTTACCTATTTCTAACAATACAAATAGACATTGTAACAGTTCGCTTAATAAATACGTCTACTTGAGCAATTACACTATTCCTACCTTTGAGGGTGATATGGCTAGCAGTCATTTTCGCAGAAACAAACCGAGCCCCGTTTGACTTCGCAGAAGGAGAATCAGAACTAGTCTCAGGATTTAATATCGAATACGGAAGAGCGGATTTGCTTTTTTTATTTATAGCAGAATACAGAAACATTTTAATGATAAGCCTCATAACCTCCTGNNNNNNNNNNNNNNNNNNNNNNNNNNNNNNNNNNNNNNNNNNNNNNNNNNNNNNNNNNNNNNNNNNNNNNNNNNNNNNNNNNNNNNNNNNNNNNNNNNNNNNNNNNNNNNNNNNNNNNNNNNNNNNNNNNNNNNNNNNNNNNNNNNNNNNNNNNN
Pyganodon_grandis_isolate_H2046 NNNNNNNNNNNNNNNNNNNNNNNNNNNNNNNNNNNNNNNNNNNNNNNNNNNNNNNNNNNNNNNNNNNNNNNNNNNNNNNNNNNNNNNNNNNNNNNNNNNNNCGAAAGGGCCCTAAAAAACGAGGTGTTAGTGGTATCGCTCAACCCCCAGCACATGGCGTAAAGGTCTTCGTGAAGGAATGAATTACGCCCACATCCGCTGACTTCTCTCCCTTTACCCTAACTCCGACGATTATGCTTATCCTAGCTTTAAGGATATGGCAATTATTCCCTTCTTTTATATTGTCAACACAACTTACACTAGGCATTCTTTTATTTTTATGCATCTCCTCATTAGCTGTTTATACAACACTTATAGCAGGCTGATCGTCAAACTCTAAGTACGCTCTACTTGGAACTATTCGAGCTATAGCTCAAACAATTTCCTATGAAGTCACTATAACTTTAATTATTATTTTTTATCTTTTTTTAACAATACAAATAGACATTGTAAGAATTCGCATGATAAATGCATCCGTTTGAGCAGCCACACTGTTTCTACCCTTAAGAGTTATATGGTTAGCAGTTATTCTCGCAGAGACAAATCGAGCCCCTTTTGACTTTGCAGAAGGAGAATCGGAATTAGTTTCAGGATTTAACATTGAATACGGAGGAGCTGGATTTGCCTTTTTGTTTATAGCAGAATACAGAAACATTTTAATAATAAGTCTCATAACCTCATCNNNNNNNNNNNNNNNNNNNNNNNNNNNNNNNNNNNNNNNNNNNNNNNNNNNNNNNNNNNNNNNNNNNNNNNNNNNNNNNNNNNNNNNNNNNNNNNNNNNNNNNNNNNNNNNNNNNNNNNNNNNNNNNNNNNNNNNNNNNNNNNNNNNNNNNNNNN
Pyganodon_lacustris_isolate_H2103 NNNNNNNNNNNNNNNNNNNNNNNNNNNNNNNNNNNNNNNNNNNNNNNNNNNNNNNNNNNNNNNNNNNNNNNNNNNNNNNNNNNNNNNNNNNNNNNNNNNNNCGAGAAGGCCCTAACAAACGAGGAGTCTGTGGTATCGCCCAACCCTTAGCAAATGGCCTAAAACTCTTCATTAAAGAGTGGATTACTCCCACATCTTCTAACTTTTCCCCCTTTATTTTAACTCCNACAATTATGCTTATCTTAGCTTTAAGAATATGGCAATTATTCCCTTCTTTAATACTATCAACACAACTTACACTAGGCATGCTTCTATTTTTATGCATCTCTTCATTAGCTGTTTATACAACACTTATAGCAGGCTGGTCATCAAACTCTAAATATGCTTTACTTGGAGCCATTCGAGCTATAGCTCAGACAATTTCCTATGAAGTTACTATAACCTTAATTATTATTTTTTATCTTTTTTTAACAATACAAATAGACATCGTAAGAATCCGTATGATAAATGCATCCGTTTGAGCAACCATGCTATTTTTACCTTTAATAGTTATATGGTTAGCAGTTATTCTTGCAGAGACAAATCGAGCCCCTTTCGACTTTGCAGAAGGGGAGTCGGAATTAGTCTCTGGGTTTAATATTGAATATGGGGGGACTGGGTTCGCCTTTTTATTTATAGCAGAGTACAGAAACATTTTAATTATAAGTCTTATAACCTCATCNNNNNNNNNNNNNNNNNNNNNNNNNNNNNNNNNNNNNNNNNNNNNNNNNNNNNNNNNNNNNNNNNNNNNNNNNNNNNNNNNNNNNNNNNNNNNNNNNNNNNNNNNNNNNNNNNNNNNNNNNNNNNNNNNNNNNNNNNNNNNNNNNNNNNNNNNNN
Pyganodon_grandis_isolate_H2048 NNNNNNNNNNNNNNNNNNNNNNNNNNNNNNNNNNNNNNNNNNNNNNNNNNNNNNNNNNNNNNNNNNNNNNNNNNNNNNNNNNNNNNNNNNNNNNNNNNNNNCGAAAAGGCCCTAAAAAACGAGGTGTTAGTGGTATCCCTCAACCCCTAGCACATGCCTTAAAGCTCTTCGTTAAGGAATGAATTACGCCCACATCCTCTGACATCTCTCCCTTTACCCTAACTCCGACGATTATGCTTATCCTAGCTTTAAGGATATGGCAATTATTCCCTTCTTTTATATTGTCAACACAACTTACACTAGGCATTCTTTTATTTTTATGCATCTCCTCATTAGCTGTTTATACAACACTTATAGCAGGCTGATCGTCAAACTCTAAGTACGCTCTACTTGGAACTATTCGAGCTATAGCTCAAACAATTTCCTATGAAGTCACTATAACTTTAATTATTATTTTTTATCTTTTTTTAACAATACAAATAGACATTGTAAGAATTCGCATGATAAATGCATCCGTTTGAGCAGCCACACTGTTTCTACCCTTAAGAGTTATATGGTTAGCAGTTATTCTCGCAGAGACAAATCGAGCCCCTTTTGACTTTGCAGAAGGAGAATCGGAATTAGTTTCAGGATTTAACATTGAATACGGAGGAGCTGGATTTGCCTTTTTGTTTATAGCAGAATACAGAAACATTTTAATAATAAGTCTCATAACCTCATCNNNNNNNNNNNNNNNNNNNNNNNNNNNNNNNNNNNNNNNNNNNNNNNNNNNNNNNNNNNNNNNNNNNNNNNNNNNNNNNNNNNNNNNNNNNNNNNNNNNNNNNNNNNNNNNNNNNNNNNNNNNNNNNNNNNNNNNNNNNNNNNNNNNNNNNNNNN
Pyganodon_grandis_isolate_H1975 NNNNNNNNNNNNNNNNNNNNNNNNNNNNNNNNNNNNNNNNNNNNNNNNNNNNNNNNNNNNNNNNNNNNNNNNNNNNNNNNNNNNNNNNNNNNNNNNNNNNNCGAAAAGGTCACAACACGTGGGGGGTTAGTGGTATTGCTCATCCTTCAACACATGGGGTTAAAGTCTTCATGAAAGAATGAATTACCCCCACATCTTGTAATTTTTCCCCTTTTATCCTAACCCCAACAATTATACTTATCTTAGCTTTAAGAACATGACAATTATTCCCTTCTTTTATACTATCAACACAGCTTACACTAGGCGTACTTTTGTTCTTATGCATCTCCTCATTAGCTGTTTACACAACACTTATAGCAGGCTGATCGTCAAACTCTAAGTATGCTTTACTTGGAGCTATTCGAGCTATAGCTCAAACAATCTCTTATGAAGTCACTATAACCTTAATTATTATCTTTTACCTTTTTTTAACAACGCAAATAGATATTGTAAGAATCCGCGTAATAAACACATCTGTTTGAGCAATCATACTATTTTTACCCTTAAGAATTATATGATTAGCAGTTATTCTTGCAGAGACAAATCGAGCCCCTTTCGACTTTGCAGAAGGAGAGTCGGAATTAGTCTCAGGATTTAATATTGAATACGGGGGAGCTGGGTTCGCCTTTTTATTCATAGCAGAATACAGAAACATTCTAATAATAAGTCTTATTACCTCATCNNNNNNNNNNNNNNNNNNNNNNNNNNNNNNNNNNNNNNNNNNNNNNNNNNNNNNNNNNNNNNNNNNNNNNNNNNNNNNNNNNNNNNNNNNNNNNNNNNNNNNNNNNNNNNNNNNNNNNNNNNNNNNNNNNNNNNNNNNNNNNNNNNNNNNNNNNN
Pyganodon_grandis_isolate_H2660 NNNNNNNNNNNNNNNNNNNNNNNNNNNNNNNNNNNNNNNNNNNNNNNNNNNNNNNNNNNNNNNNNNNNNNNNNNNNNNNNNNNNNNNNNNNNNNNNNNNNNCGAGAAGGTACCAACACGGGGGGGGTTAGTGGTATCCCTCATCCCTTAACAGATGGGGTAAAAGTCTTCATGAAAGAATGAATTACCCCCACATCTTCTAATTTTTCCCCTTTTATCCTAACCCCAACAATTATACTTATCTTAGCTTTAAGAATATGACAATTATTCCCTTCTTTTATACTATCAACACAGCTCACACTAGGCATACTTTTGTTCTTATGCATCTCCTCATTAGCTGTTTACACAACACTTATAGCAGGTTGATCGTCAAACTCTAAGTATGCTTTACTTGGAGCTATTCGAGCTATAGCTCAAACAATCTCTTATGAAGTCACTATAACCTTAATTATTATCTTTTACCTTTTTTTAACAACGCAAATAGATATTGTAAGAATCCGCGTAATAAACACATCTGTTTGAGCAATCATACTATTTTTACCCTTAAGAATTATATGATTAGCAGTTATTCTTGCAGAGACAAATCGAGCCCCTTTCGACTTTGCAGAAGGAGAGTCGGAATTAGTCTCAGGATTTAATATTGAATACGGGGGAGCTGGGTTCGCCTTTTTATTCATAGCAGAATACAGAAACATTCTAATAATAAGTCTTATTACCTCATCNNNNNNNNNNNNNNNNNNNNNNNNNNNNNNNNNNNNNNNNNNNNNNNNNNNNNNNNNNNNNNNNNNNNNNNNNNNNNNNNNNNNNNNNNNNNNNNNNNNNNNNNNNNNNNNNNNNNNNNNNNNNNNNNNNNNNNNNNNNNNNNNNNNNNNNNNNN
Pyganodon_grandis_isolate_H2380 NNNNNNNNNNNNNNNNNNNNNNNNNNNNNNNNNNNNNNNNNNNNNNNNNNNNNNNNNNNNNNNNNNNNNNNNNNNNNNNNNNNNNNNNNNNNNNNNNNNNNCGAAAAGGTACCAACAAACTGGGGGTTATTGGTATCCCTCAACCCTTAGCAGATGCTCTAAAACTCTTCGTTAAAGAATGAATTACCCCCACATCTTCTAATTTTTCCCCTTTTATCCTAACCCCAACAATTATACTTATCTTAGCTTTAAGAATATGACAATTATTCCCTTCTTTTATACTATCAACACAGCTCACACTAGGCATACTTTTGTTCTTATGCATCTCCTCATTAGCTGTTTACACAACACTTATAGCAGGTTGATCGTCAAACTCTAAGTATGCTTTACTTGGAGCTATTCGAGCTATAGCTCAAACAATCTCTTATGAAGTCACTATAACCTTAATTATTATCTTTTACCTTTTTTTAACAACGCAAATAGATATTGTAAGAATCCGCGTAATAAACACATCTGTTTGAGCAATCATACTATTTTTACCCTTAAGAATTATATGATTAGCAGTTATTCTTGCAGAGACAAATCGAGCCCCTTTCGACTTTGCAGAAGGAGAGTCGGAATTAGTCTCAGGATTTAATATTGAATACGGGGGAGCTGGGTTCGCCTTTTTATTCATAGCAGAATACAGAAACATTCTAATAATAAGTCTTATTACCTCATCNNNNNNNNNNNNNNNNNNNNNNNNNNNNNNNNNNNNNNNNNNNNNNNNNNNNNNNNNNNNNNNNNNNNNNNNNNNNNNNNNNNNNNNNNNNNNNNNNNNNNNNNNNNNNNNNNNNNNNNNNNNNNNNNNNNNNNNNNNNNNNNNNNNNNNNNNNN
Pyganodon_grandis_isolate_H2663g NNNNNNNNNNNNNNNNNNNNNNNNNNNNNNNNNNNNNNNNNNNNNNNNNNNNNNNNNNNNNNNNNNNNNNNNNNNNNNNNNNNNNNNNNNNNNNNNNNNNNCGAAAAGCTCCCAACAAACTGGGGCTTATAGGTATCCCTCAACCCTTAGCAGATGCTCTAAAACTCTTCGTTAAAGAATGAATTACCCCCACATCTTCTAATTTTTCCCCTTTTATCCTAACCCCAACAATTATACTTATCTTAGCTTTAAGAATATGACAATTATTCCCTTCTTTTATACTATCAACACAGCTCACACTAGGCATACTTTTGTTCTTATGCATCTCCTCATTAGCTGTTTACACAACACTTATAGCAGGTTGATCGTCAAACTCTAAGTATGCTTTACTTGGAGCTATTCGAGCTATAGCTCAAACAATCTCTTATGAAGTCACTATAACCTTAATTATTATCTTTTACCTTTTTTTAACAACGCAAATAGATATTGTAAGAATCCGCGTAATAAACACATCTGTTTGAGCAATCATACTATTTTTACCCTTAAGAATTATATGATTAGCAGTTATTCTTGCAGAGACAAATCGAGCCCCTTTCGACTTTGCAGAAGGAGAGTCGGAATTAGTCTCAGGATTTAATATTGAATACGGGGGAGCTGGGTTCGCCTTTTTATTCATAGCAGAATACAGAAACATTCTAATAATAAGTCTTATTACCTCATCNNNNNNNNNNNNNNNNNNNNNNNNNNNNNNNNNNNNNNNNNNNNNNNNNNNNNNNNNNNNNNNNNNNNNNNNNNNNNNNNNNNNNNNNNNNNNNNNNNNNNNNNNNNNNNNNNNNNNNNNNNNNNNNNNNNNNNNNNNNNNNNNNNNNNNNNNNN
Pyganodon_grandis_isolate_H2693g NNNNNNNNNNNNNNNNNNNNNNNNNNNNNNNNNNNNNNNNNNNNNNNNNNNNNNNNNNNNNNNNNNNNNNNNNNNNNNNNNNNNNNNNNNNNNNNNNNNNNCGGAAAAGTCCCAACAAACTGGGGGTTATTGGTATCCCTCAACCCTTAGCAGATGCTCTAAAACTCTTCGTTAAAGAATGAATTACCCCCACATCTTCTAATTTTTCCCCTTTTATCCTAACCCCAACAATTATACTTATCTTAGCTTTAAGAATATGACAATTATTCCCTTCTTTTATACTATCAACACAGCTCACACTAGGCATACTTTTGTTCTTATGCATCTCCTCATTAGCTGTTTACACAACACTTATAGCAGGTTGATCGTCAAACTCTAAGTATGCTTTACTTGGAGCTATTCGAGCTATAGCTCAAACAATCTCTTATGAAGTCACTATAACCTTAATTATTATCTTTTACCTTTTTTTAACAACGCAAATAGATATTGTAAGAATCCGCGTAATAAACACATCTGTTTGAGCAATCATACTATTTTTACCCTTAAGAATTATATGATTAGCAGTTATTCTTGCAGAGACAAATCGAGCCCCTTTCGACTTTGCAGAAGGAGAGTCGGAATTAGTCTCAGGATTTAACATTGAATACGGGGGAGCTGGGTTCGCCTTTTTATTCATAGCAGAATACAGAAACATTCTAATAATAAGTCTTATTACCTCATCNNNNNNNNNNNNNNNNNNNNNNNNNNNNNNNNNNNNNNNNNNNNNNNNNNNNNNNNNNNNNNNNNNNNNNNNNNNNNNNNNNNNNNNNNNNNNNNNNNNNNNNNNNNNNNNNNNNNNNNNNNNNNNNNNNNNNNNNNNNNNNNNNNNNNNNNNNN
Pyganodon_grandis_isolate_H2427 NNNNNNNNNNNNNNNNNNNNNNNNNNNNNNNNNNNNNNNNNNNNNNNNNNNNNNNNNNNNNNNNNNNNNNNNNNNNNNNNNNNNNNNNNNNNNNNNNNNNNCGAAAAGCTCCCAACAAACTGGGGGTTATTGGTATCCCTCAACCCTTAGCAGATGCTCTAAAACTCTTCGTTAAAGAATGAATTACCCCCACATCTTCTAATTTTTCCCCTTTTATCCTAACCCCAACAATTATACTTATCTTAGCTTTAAGAATATGACAATTATTCCCTTCTTTTATACTATCAACACAGCTCACACTAGGCATACTTTTGTTCTTATGCATCTCCTCATTAGCTGTTTACACAACACTTATAGCAGGTTGATCGTCAAACTCTAAGTATGCTTTACTTGGAGCTATTCGAGCTATAGCTCAAACAATCTCTTATGAAGTCACTATAACCTTAATTATTATCTTTTACCTTTTTTTAACAACGCAAATAGATATTGTAAGAATCCGCGTAATAAACACATCTGTTTGAGCAATCATACTATTTTTACCCTTAAGAATTATATGATTAGCAGTTATTCTTGCAGAGACAAATCGAGCCCCTTTCGACTTTGCAGAAGGAGAGTCGGAATTAGTCTCAGGATTTAATATTGAATACGGGGGAGCTGGGTTCGCCTTTTTATTCATAGCAGAATACAGAAACATTCTAATAATAAGTCTTATTACCTCATCNNNNNNNNNNNNNNNNNNNNNNNNNNNNNNNNNNNNNNNNNNNNNNNNNNNNNNNNNNNNNNNNNNNNNNNNNNNNNNNNNNNNNNNNNNNNNNNNNNNNNNNNNNNNNNNNNNNNNNNNNNNNNNNNNNNNNNNNNNNNNNNNNNNNNNNNNNN
Strophitus_subvexus_voucher_UAUC2715 TCCMACATCTAATTACCACTTTTATCACGTATTTATTAATTTTATTGGCTGTAGCATTTTTTACTTTACTTAAACGAAAAGCTCTTGGGCACTTTCAAATTCGAAARGGCCCCAATAAACTAGGAATTATTGGATTTCCTCAACCTTTAGCAGCTGCCCTAAAACTTTTTGTGAAAGAATATACTACCCCTATATCTTCTAATTTACTTCCTTTTATCATAACCCCAACAATTATACTTATTTTAGCTTTAAGAATATGACAACTATTTCCTTCTTTCATAATATCAAATTATCTCACATTAGGCATACTCCTATTTCTATGTATCTCTTCATTAACAGTTTATACAACTCTTATAGCAGGTTGGTCATCAAACTCTAAATACGCACTACTCGGAGCCATTCGAGCCATGGCTCAAACAATTTCCTATGAAGTAACTATAACCTTAATAATTATTTTTTACCTTTTTTTAACTACACAGATAGACATCGTAAGTATTCGCATGATAAACGCATCAATCTGAGCAATCACTTTATTCCTTCCTTTAAGAGTTATATGATTAACAGTCATCTTAGCAGAAACAAACCGAGCCCCATTCGATTTTGCGGAAGGAGAATCAGAACTAGTCTCMGGATTTAATGTTGAATATGGAAGCGCTGGGTTCGCCTTTTTGTTTATAGCAGAATATAGAAACATTTTAATGATAAGGCYTATAACMWSGTKCKYAKTAATSGGCANNNNNNNNNNNNNNNNNNNNNNNNNNNNNNNNNNNNNNNNNNNNNNNNNNNNNNNNNNNNNNNNNNNNNNNNNNNNNNNNNNNNNNNNNNNNNNNNNNNNNNNNNNNNNNNNNNNNNNNNNNNNNNNNNNNNNNNNNNNNN
Utterbackiana_heardi_AheaApa006 NNNNNNNNNNNNNNNNNNNNNNNNNNNNNNNNNNNNNNNNNNNNNTGAGTGGGGCATTTTTTACTTTATTAGAACGAAAGGCTCTTGGGTTTTTTCAAATCCGGAAAGGCCCTAATAAACTAGGAATTATAGGTATTCCTCAGCCTTTAGCAGATGCCTTAAAACTTTTTGTTAAAGAATGGGTCACCCCTATGTCTTCCAATTTTCTTCCATTTATCTTAACCCCAACCATTATACTCATTTTGGCTTTAAGAATATGACAACTATTCCCCTCTTTCATATTATCAGCTCAAATTACACTTGGAATACTCCTCTTCCTATGTATTTCCTCATTAGCTGTATACACAACACTCATAGCAGGCTGGTCATCAAACTCCAAGTACGCGCTACTTGGGGCAATTCGATCCATGGCTCAAACAATTTCCTATGAAGTAACTATAACCTTAATTATTATTTTTTATCTATTTCTGACAATACAAATAGATATTGTAAGAATCCGTACAACAAACATGTGTATTTGGGCAGCCGCCCTATTTTTTCCATTAATAGTTATGTGGTTAGCAGTTATTTTTGCAGAAACAAACCGAGCCCCTTTTGATTTTGCGGAAGGAGAATCAGAGCTAGTCTCAGGATTTAATATTGAGTATGGAGGAGCAGGATTTGCCTTTCTGTTTATAGCAGAATACAGAAGTAATTTAAATATAAGCCTTATAACATCCTGCCTGTTAACAAGTACGTTANNNNNNNNNNNNNNNNNNNNNNNNNNNNNNNNNNNNNNNNNNNNNNNNNNNNNNNNNNNNNNNNNNNNNNNNNNNNNNNNNNNNNNNNNNNNNNNNNNNNNNNNNNNNNNNNNNNNNNNNNNNNNNNNNNNNNNNN
Anodonta_heardi_clone_1 NNNNNNNNNNNNNNNNNNNNNNNNNNNNNNNNNNNNNNNNNNNNNTGAGTGGGGCATTTTTTACTTTATTAGAACGAAAGGCTCTTGGGTTTTTTCAAATCCGGAAAGGCCCTAATAAACTAGGAATTATAGGTATTCCTCAGCCTTTAGCAGATGCCTTAAAACTTTTTGTTAAAGAATGGGTCACCCCTATGTCTTCCAATTTTCTTCCATTTATCTTAACCCCAACCATTATACTCATTTTGGCTTTAAGAATATGACAACTATTCCCCTCTTTCATATTATCAGCTCAAATTACACTTGGAATACTCCTCTTCCTATGTATTTCCTCATTAGCTGTATACACAACACTCATAGCAGGCTGGTCATCAAACTCCAAGTACGCGCTACTTGGGGCAATTCGATCCATGGCTCAAACAATTTCCTATGAAGTAACTATAACCTTAATTATTATTTTTTATCTATTTCTGACAATACAAATAGATATTGTAAGAATCCGTACAACAAACATGTGTATTTGGGCAGCCGCCCTATTTTTTCCATTAATAGTTATGTGGTTAGCAGTTATTTTTGCAGAAACAAACCGAGCCCCTTTTGATTTTGCGGAAGGAGAATCAGAGCTAGTCTCAGGATTTAATATTGAGTATGGAGGAGCAGGATTTGCCTTTCTGTTTATAGCAGAATACAGAAGTAATTTAAATATAAGCCTTATAACATCCTGCCTGTTAACAAGTACGTTANNNNNNNNNNNNNNNNNNNNNNNNNNNNNNNNNNNNNNNNNNNNNNNNNNNNNNNNNNNNNNNNNNNNNNNNNNNNNNNNNNNNNNNNNNNNNNNNNNNNNNNNNNNNNNNNNNNNNNNNNNNNNNNNNNNNNNNN
Lasmigona_complanata_isolate_H2979 NNNNNNNNNNNNNNNNNNNNNNNNNNNNNNNNNNNNNNNNNNNNNNNNNNNNNNNNNNNNNNNNNNNNNNNNNNNNNNNNNNNNNNNNNNNNNNNNNNNNNCGAAAAGGTCCTAATAATCTAGGGATTATTGGCATTCCTCAACCTTTAGCAGATGCCCTAAAACTCTTTGTGAAGGAATGAATCACCCCTACATCTTCCAACTTACTTCCTTTTATTTTAACCCCAACAATTATACTTATCCTAGCTCTGAGAATATGGCAACTATTCCCATCTTTTATAATATCAACTCAACTCACACTAGGCATACTCCTGTTCTTATGTATTTCTTCATTAGCTGTTTATACAACCCTTATAGCGGGCTGATCATCAAACTCTAAATATGCACTACTCGGGGCCATTCGGGCCATGGCTCAAACAATTTCTTATGAAGTAACTATAACTTTAATAATTATTTTTTACCTGTTTCTAACCATACAAATAGATATCGTAAGAATTCGCATGATAAATACGTCTATCTGAGCAATCACCCTATTCCTTCCTTTAGGGGTTATATGGTTGGCAGTTATTCTAGCAGAAACAAACCGAGCCCCATTTGATTTCGCAGAAGGAGAATCAGAATTAGTCTCAGGATTTAACATTGAATATGGAAGAGCTGGATTTGCCTTTTTATTTATAGCAGAATACAGAAATATCCTAATAATAAGCCTTATAACTTCATGNNNNNNNNNNNNNNNNNNNNNNNNNNNNNNNNNNNNNNNNNNNNNNNNNNNNNNNNNNNNNNNNNNNNNNNNNNNNNNNNNNNNNNNNNNNNNNNNNNNNNNNNNNNNNNNNNNNNNNNNNNNNNNNNNNNNNNNNNNNNNNNNNNNNNNNNNNN
Lasmigona_complanata_isolate_H2981 NNNNNNNNNNNNNNNNNNNNNNNNNNNNNNNNNNNNNNNNNNNNNNNNNNNNNNNNNNNNNNNNNNNNNNNNNNNNNNNNNNNNNNNNNNNNNNNNNNNNNCGAAAAGGTCCTAATAAGCTAGGGATTATTGGCATTCCTCAACCTTTAGCAGATGCCCTAAAACTCTTTGTGAAGGAATGAATCACCCCTACATCTTCCAACTTACTTCCTTTTATTTTAACCCCAACAATTATACTTATCCTAGCTCTGAGAATATGGCAACTATTCCCATCTTTTATAATATCAACTCAACTCACACTAGGCATACTCCTGTTCTTATGTATTTCTTCATTAGCTGTTTATACAACCCTTATAGCGGGCTGATCATCAAACTCTAAATATGCACTACTCGGGGCCATTCGGGCCATGGCTCAAACAATTTCTTATGAAGTAACTATAACTTTAATAATTATTTTTTACCTGTTTCTAACCATACAAATAGATATCGTAAGAATTCGCATGATAAATACGTCTATCTGAGCAATCACCCTATTCCTTCCTTTAGGGGTTATATGGTTGGCAGTTATTCTAGCAGAAACAAACCGAGCCCCATTTGATTTCGCAGAAGGAGAATCAGAATTAGTCTCAGGATTTAACATTGAATATGGAAGAGCTGGATTTGCCTTTTTATTTATAGCAGAATACAGAAATATCCTAATAATAAGCCTTATAACTTCATGNNNNNNNNNNNNNNNNNNNNNNNNNNNNNNNNNNNNNNNNNNNNNNNNNNNNNNNNNNNNNNNNNNNNNNNNNNNNNNNNNNNNNNNNNNNNNNNNNNNNNNNNNNNNNNNNNNNNNNNNNNNNNNNNNNNNNNNNNNNNNNNNNNNNNNNNNNN
Alasmidonta_undulata_isolate_H2940 NNNNNNNNNNNNNNNNNNNNNNNNNNNNNNNNNNNNNNNNNNNNNNNNNNNNNNNNNNNNNNNNNNNNNNNNNNNNNNNNNNNNNNNNNNNNNNNNNNNNNCGAAAAGGCCCTAATAAACTAGGAATTATTGGTATTCCTCAACCCTTAGCAGACGCCTTAAAACTTTTTATTAAAGAATGAATTACTCCCACATCTTCTAACTTTCTCCCATTTATCATAACCCCGACAATTATGCTTATTTTAGCCTTAAGAATATGACAATTGTTCCCCTCTTTAATACTATCAACCCAACTTACACTAGGGATGCTTTTGTTTTTATGCATTTCCTCATTAGCTGTTTATACAACACTTATAGCAGGCTGGTCATCAAACTCTAAATATGCTTTACTTGGGGCCATTCGAGCCATAGCTCAAACAATCTCTTATGAAGTAACCATAACCTTAATTATTATCTTTTATTTATTTTTAACAATACAAATAGACATTGTAAGAATTCGAATGACAAATATATCTGCTTGAGCACTCACACTTTTTCTACCATTGAGAGCTATATGGTTAGCAGTTATTCTTGCAGAAACAAACCGAGCCCCCTTTGATTTTGCAGAAGGAGAATCAGAATTAGTTTCAGGGTTCAACATCGAGTATGGAAGAGCTGGATTTGCCTTTTTATTTATAGCGGAATACAGAAATATTTTAATAATAAGCCTTATAACCTCATGNNNNNNNNNNNNNNNNNNNNNNNNNNNNNNNNNNNNNNNNNNNNNNNNNNNNNNNNNNNNNNNNNNNNNNNNNNNNNNNNNNNNNNNNNNNNNNNNNNNNNNNNNNNNNNNNNNNNNNNNNNNNNNNNNNNNNNNNNNNNNNNNNNNNNNNNNNN
Alasmidonta_undulata_isolate_H2938 NNNNNNNNNNNNNNNNNNNNNNNNNNNNNNNNNNNNNNNNNNNNNNNNNNNNNNNNNNNNNNNNNNNNNNNNNNNNNNNNNNNNNNNNNNNNNNNNNNNNNCGAAAAGGCCCTAATAAACTAGGAATTATTGGTATTCCTCAACCCTTAGCAGACGCCTTAAAACTTTTTATTAAAGAAAGAATTACTCCCACATCTTCTAACTTTCTCCCATTTATCATAACCCCGACAATTATACTTATTTTAGCCTTAAGAATATGACAATTGTTCCCCTCTTTAATACTATCAACCCAACTTACACTAGGGATGCTTTTGTTTTTATGCATTTCCTCATTAGCTGTTTATACAACACTTATAGCAGGCTGGTCATCAAACTCTAAATATGCTTTACTTGGGGCCATTCGAGCCATAGCTCAAACAATCTCTTATGAAGTAACCATAACCTTAATTATTATCTTTTATTTATTTTTAACAATACAAATAGACATTGTAAGAATTCGAATGACAAATATATCTGCTTGAGCACTCACACTTTTTCTACCATTGAGAGCTATATGGTTAGCAGTTATTCTTGCAGAAACAAACCGAGCCCCCTTTGATTTTGCAGAAGGAGAATCAGAATTAGTTTCAGGGTTCAACATCGAGTATGGAAGAGCTGGATTTGCCTTTTTATTTATAGCGGAATACAGAAATATTTTAATAATAAGCCTTATAACCTCATGNNNNNNNNNNNNNNNNNNNNNNNNNNNNNNNNNNNNNNNNNNNNNNNNNNNNNNNNNNNNNNNNNNNNNNNNNNNNNNNNNNNNNNNNNNNNNNNNNNNNNNNNNNNNNNNNNNNNNNNNNNNNNNNNNNNNNNNNNNNNNNNNNNNNNNNNNNN
Alasmidonta_undulata_isolate_H2939 NNNNNNNNNNNNNNNNNNNNNNNNNNNNNNNNNNNNNNNNNNNNNNNNNNNNNNNNNNNNNNNNNNNNNNNNNNNNNNNNNNNNNNNNNNNNNNNNNNNNNCGAAAAGGCCCTAATAAACTAGGAATTATTGGTATTCCTCAACCCTTAGCAGACGCCTTAAAACTTTTTATTAAAGAATGAATTACTCCCACATCTTCTAACTTTCTCCCATTTATCATAACCCCGACAATTATACTTATTTTAGCCTTAAGAATATGACAATTGTTCCCCTCTTTAATACTATCAACCCAACTTACACTAGGGATGCTTTTGTTTTTATGCATTTCCTCATTAGCTGTTTATACAACACTTATAGCAGGCTGGTCATCAAACTCTAAATATGCTTTACTTGGGGCCATTCGAGCCATAGCTCAAACAATCTCTTATGAAGTAACCATAACCTTAATTATTATCTTTTATTTATTTTTAACAATACAAATAGACATTGTAAGAATTCGAATGACAAATATATCTGCTTGAGCACTCACACTTTTTCTACCATTGAGAGCTATATGGTTAGCAGTTATTCTTGCAGAAACAAACCGAGCCCCCTTTGATTTTGCAGAAGGAGAATCAGAATTAGTTTCAGGGTTCAACATCGAGTATGGAAGAGCTGGATTTGCCTTTTTATTTATAGCGGAATACAGAAATATTTTAATAATAAGCCTTATAACCTCATGNNNNNNNNNNNNNNNNNNNNNNNNNNNNNNNNNNNNNNNNNNNNNNNNNNNNNNNNNNNNNNNNNNNNNNNNNNNNNNNNNNNNNNNNNNNNNNNNNNNNNNNNNNNNNNNNNNNNNNNNNNNNNNNNNNNNNNNNNNNNNNNNNNNNNNNNNNN
Lasmigona_complanata_isolate_H2982 NNNNNNNNNNNNNNNNNNNNNNNNNNNNNNNNNNNNNNNNNNNNNNNNNNNNNNNNNNNNNNNNNNNNNNNNNNNNNNNNNNNNNNNNNNNNNNNNNNNNNCGAAAAGGTCCTAATAAGCTAGGGATTATTGGCATTCCTCAACCTTTAGCAGATGCCCTAAAACTCTTTGTGAAGGAATGAATTACCCCTACATCTTCCAACTTACTTCCTTTTATTTTAACCCCAACAATTATACTTATCCTAGCTCTGAGAATATGGCAACTATTCCCATCTTTTATGATATCAACTCAACTCACACTAGGCATACTCCTGTTCTTATGTATTTCTTCATTAGCTGTTTATACAACCCTTATAGCGGGCTGATCATCAAACTCTAAATATGCACTACTCGGGGCCATTCGGGCCATGGCTCAAACAATTTCTTATGAAGTAACTATAACTTTAATAATTATTTTTTACCTGTTTCTAACCATACAAATAGATATCGTAAGAATTCGCATGATAAATACGTCTATCTGAGCAATCACCCTATTCCTTCCTTTAGGGGTTATATGGTTGGCAGTTATTCTAGCAGAAACAAACCGAGCCCCATTTGATTTCGCAGAAGGAGAATCAGAATTAGTCTCAGGATTTAACATTGAATATGGAAGAGCTGGATTTGCCTTTTTATTTATAGCAGAATACAGAAATATCCTAATAATAAGCCTTATAACTTCATGNNNNNNNNNNNNNNNNNNNNNNNNNNNNNNNNNNNNNNNNNNNNNNNNNNNNNNNNNNNNNNNNNNNNNNNNNNNNNNNNNNNNNNNNNNNNNNNNNNNNNNNNNNNNNNNNNNNNNNNNNNNNNNNNNNNNNNNNNNNNNNNNNNNNNNNNNNN
Lasmigona_complanata_isolate_H2983 NNNNNNNNNNNNNNNNNNNNNNNNNNNNNNNNNNNNNNNNNNNNNNNNNNNNNNNNNNNNNNNNNNNNNNNNNNNNNNNNNNNNNNNNNNNNNNNNNNNNNCGAAAAGGTCCTAATAAGCTAGGGATTATTGGCATTCCTCAACCTTTAGCAGATGCCCTAAAACTCTTTGTGAAGGAATGAATTACCCCTACATCTTCCAACTTACTTCCTTTTATTTTAACCCCAACAATTATACTTATCCTAGCTCTGAGAATATGGCAACTATTCCCATCTTTTATGATATCAACTCAACTCACACTAGGCATACTCCTGTTCTTATGTATTTCTTCATTAGCTGTTTATACAACCCTTATAGCGGGCTGATCATCAAACTCTAAATATGCACTACTCGGGGCCATTCGGGCCATGGCTCAAACAATTTCTTATGAAGTAACTATAACTTTAATAATTATTTTTTACCTGTTTCTAACCATACAAATAGATATCGTAAGAATTCGCATGATAAATACGTCTATCTGAGCAATCACCCTATTCCTTCCTTTAGGGGTTATATGGTTGGCAGTTATTCTAGCAGAAACAAACCGAGCCCCATTTGATTTCGCAGAAGGAGAATCAGAATTAGTCTCAGGATTTAACATTGAATATGGAAGAGCTGGATTTGCCTTTTTATTTATAGCAGAATACAGAAATATCCTAATAATAAGCCTTATAACTTCATGNNNNNNNNNNNNNNNNNNNNNNNNNNNNNNNNNNNNNNNNNNNNNNNNNNNNNNNNNNNNNNNNNNNNNNNNNNNNNNNNNNNNNNNNNNNNNNNNNNNNNNNNNNNNNNNNNNNNNNNNNNNNNNNNNNNNNNNNNNNNNNNNNNNNNNNNNNN
Lasmigona_complanata_isolate_H2984 NNNNNNNNNNNNNNNNNNNNNNNNNNNNNNNNNNNNNNNNNNNNNNNNNNNNNNNNNNNNNNNNNNNNNNNNNNNNNNNNNNNNNNNNNNNNNNNNNNNNNCGAAAAGGTCCTAATAAGCTAGGGATTATTGGCATTCCTCAACCTTTAGCAGATGCCCTAAAACTCTTTGTGAAGGAATGAATTACCCCTACATCTTCCAACTTACTTCCTTTTATTTTAACCCCAACAATTATACTTATCCTAGCTCTGAGAATATGGCAACTATTCCCATCTTTTATGATATCAACTCAACTCACACTAGGCATACTCCTGTTCTTATGTATTTCTTCATTAGCTGTTTATACAACCCTTATAGCGGGCTGATCATCAAACTCTAAATATGCACTACTCGGGGCCATTCGGGCCATGGCTCAAACAATTTCTTATGAAGTAACTATAACTTTAATAATTATTTTTTACCTGTTTCTAACCATACAAATAGATATCGTAAGAATTCGCATGATAAATACGTCTATCTGAGCAATCACCCTATTCCTTCCTTTAGGGGTTATATGGTTGGCAGTTATTCTAGCAGAAACAAACCGAGCCCCATTTGATTTCGCAGAAGGAGAATCAGAATTAGTCTCAGGATTTAACATTGAATATGGAAGAGCTGGATTTGCCTTTTTATTTATAGCAGAATACAGAAATATCCTAATAATAAGCCTTATAACTTCATGNNNNNNNNNNNNNNNNNNNNNNNNNNNNNNNNNNNNNNNNNNNNNNNNNNNNNNNNNNNNNNNNNNNNNNNNNNNNNNNNNNNNNNNNNNNNNNNNNNNNNNNNNNNNNNNNNNNNNNNNNNNNNNNNNNNNNNNNNNNNNNNNNNNNNNNNNNN
Lasmigona_complanata_isolate_H2988 NNNNNNNNNNNNNNNNNNNNNNNNNNNNNNNNNNNNNNNNNNNNNNNNNNNNNNNNNNNNNNNNNNNNNNNNNNNNNNNNNNNNNNNNNNNNNNNNNNNNNCGAAAAGGTCCTAATAAGCTAGGGATTATTGGCATTCCTCAACCTTTAGCAGATGCCCTAAAACTCTTTGTGAAGGAATGAATTACCCCTACATCTTCCAACTTACTTCCTTTTATTTTAACCCCAACAATTATACTTATCCTAGCTCTGAGAATATGGCAACTATTCCCATCTTTTATGATATCAACTCAACTCACACTAGGCATACTCCTGTTCTTATGTATTTCTTCATTAGCTGTTTATACAACCCTTATAGCGGGCTGATCATCAAACTCTAAATATGCACTACTCGGGGCCATTCGGGCCATGGCTCAAACAATTTCTTATGAAGTAACTATAACTTTAATAATTATTTTTTACCTGTTTCTAACCATACAAATAGATATCGTAAGAATTCGCATGATAAATACGTCTATCTGAGCAATCACCCTATTCCTTCCTTTAGGGGTTATATGGTTGGCAGTTATTCTAGCAGAAACAAACCGAGCCCCATTTGATTTCGCAGAAGGAGAATCAGAATTAGTCTCAGGATTTAACATTGAATATGGAAGAGCTGGATTTGCCTTTTTATTTATAGCAGAATACAGAAATATCCTAATAATAAGCCTTATAACTTCATGNNNNNNNNNNNNNNNNNNNNNNNNNNNNNNNNNNNNNNNNNNNNNNNNNNNNNNNNNNNNNNNNNNNNNNNNNNNNNNNNNNNNNNNNNNNNNNNNNNNNNNNNNNNNNNNNNNNNNNNNNNNNNNNNNNNNNNNNNNNNNNNNNNNNNNNNNNN
Lasmigona_complanata_isolate_H2980 NNNNNNNNNNNNNNNNNNNNNNNNNNNNNNNNNNNNNNNNNNNNNNNNNNNNNNNNNNNNNNNNNNNNNNNNNNNNNNNNNNNNNNNNNNNNNNNNNNNNNCGAAAAGGTCCTAAAAATCTAGGGATTATTGGCATTCCTCAACCTTTAGCAGATGCCCTAAAACTCTTTGTGAAGGAATGAATTACCCCTACATCTTCCAACTTACTTCCTTTTATTTTAACCCCAACAATTATACTTATCCTAGCTCTGAGAATATGGCAACTATTCCCATCTTTTATGATATCAACTCAACTCACACTAGGCATACTCCTGTTCTTATGTATTTCTTCATTAGCTGTTTATACAACCCTTATAGCGGGCTGATCATCAAACTCTAAATATGCACTACTCGGGGCCATTCGGGCCATGGCTCAAACAATTTCTTATGAAGTAACTATAACTTTAATAATTATTTTTTACCTGTTTCTAACCATACAAATAGATATCGTAAGAATTCGCATGATAAATACGTCTATCTGAGCAATCACCCTATTCCTTCCTTTAGGGGTTATATGGTTGGCAGTTATTCTAGCAGAAACAAACCGAGCCCCATTTGATTTCGCAGAAGGAGAATCAGAATTAGTCTCAGGATTTAACATTGAATATGGAAGAGCTGGATTTGCCTTTTTATTTATAGCAGAATACAGAAATATCCTAATAATAAGCCTTATAACTTCATGNNNNNNNNNNNNNNNNNNNNNNNNNNNNNNNNNNNNNNNNNNNNNNNNNNNNNNNNNNNNNNNNNNNNNNNNNNNNNNNNNNNNNNNNNNNNNNNNNNNNNNNNNNNNNNNNNNNNNNNNNNNNNNNNNNNNNNNNNNNNNNNNNNNNNNNNNNN
Lasmigona_costata_isolate_H2925 NNNNNNNNNNNNNNNNNNNNNNNNNNNNNNNNNNNNNNNNNNNNNNNNNNNNNNNNNNNNNNNNNNNNNNNNNNNNNNNNNNNNNNNNNNNNNNNNNNNNNCGAAAAGGCCCCAATAAGTTAGGAATCATTGGCATCCCTCAACCTTTGGCAGATGCCCTAAAACTCTTTGTGAAGGAATGAATTACCCCTATGTCTTCCAACTCACTCCCCTTTATCTTAACCCCAACAGCTATACTTATCTANGCTTTAAGAATATGACAACTATTCCCCTCTTTTATAGTATCAACCCAACTCAAATTAGGTATACTCCTGTTTTTATGCATCTCTTCATTAGCCGTTTACACAACCCTTATAGCAGGCTGATCATCAAACTCTAAATATGCACTACTCGGTGCCATTCGAGCTATAGCCCAAACAATTTCTTATGAAGTAACTATAACCTTAATAATTATTTTTTACCTATTTTTAACTATACAGATAGATATCGTAAGAATTCGCATGATAAATATATCTATATGAGCAGTCGCCTTATTCCTTCCCTTAAGGGTTATGTGGTTAGCGGTTATTTTAGCAGAAACAAACCGAGGCCCATTCGATTTTGCAGAAGGAGAATCAGAATTAGTCTCAGGATTCAACGTTGAATATGGAAGAGCTGGGTTTGCCTTTTTATTTATAGCAGAGTACAGAAACATCCTAATAATAAGCCTTATGACTTCATGNNNNNNNNNNNNNNNNNNNNNNNNNNNNNNNNNNNNNNNNNNNNNNNNNNNNNNNNNNNNNNNNNNNNNNNNNNNNNNNNNNNNNNNNNNNNNNNNNNNNNNNNNNNNNNNNNNNNNNNNNNNNNNNNNNNNNNNNNNNNNNNNNNNNNNNNNNN
Lasmigona_costata_isolate_H2922 NNNNNNNNNNNNNNNNNNNNNNNNNNNNNNNNNNNNNNNNNNNNNNNNNNNNNNNNNNNNNNNNNNNNNNNNNNNNNNNNNNNNNNNNNNNNNNNNNNNNNCGAAAAGGCCCCAATAAGTTAGGAATCATTGGCATCCCTCAACCTTTGGCAGATGCCCTAAAACTCTTTGTGAAGGAATGAATTACCCCTATGTCTTCCAACTCACTCCCCTTTATCTTAACCCCAACAGCTATACTTATCTTAGCTTTAAGAATATGACAACTATTCCCCTCTTTTATAGTATCAACCCAACTCAAATTAGGTATACTCCTGTTTTTATGCATCTCTTCATTAGCCGTTTACACAACCCTTATAGCAGGCTGATCATCAAACTCTAAATATGCACTACTCGGTGCCATTCGAGCTATAGCCCAAACAATTTCTTATGAAGTAACTATAACCTTAATAATTATTTTTTACCTATTTTTAACTATACAGATAGATATTGTAAGAATTCGCATGATAAATATATCTATATGAGCAGTCGCCTTATTCCTTCCCTTAAGGGTTATGTGGTTAGCGGTTATTTTAGCAGAAACAAACCGAGCCCCATTCGATTTTGCAGAAGGAGAATCAGAATTAGTCTCAGGATTCAACGTTGAATATGGAAGAGCTGGGTTTGCCTTTTTATTTATAGCAGAGTACAGAAACATCCTAATAATAAGCCTTATGACTTCATGNNNNNNNNNNNNNNNNNNNNNNNNNNNNNNNNNNNNNNNNNNNNNNNNNNNNNNNNNNNNNNNNNNNNNNNNNNNNNNNNNNNNNNNNNNNNNNNNNNNNNNNNNNNNNNNNNNNNNNNNNNNNNNNNNNNNNNNNNNNNNNNNNNNNNNNNNNN
Lasmigona_costata_isolate_H2923 NNNNNNNNNNNNNNNNNNNNNNNNNNNNNNNNNNNNNNNNNNNNNNNNNNNNNNNNNNNNNNNNNNNNNNNNNNNNNNNNNNNNNNNNNNNNNNNNNNNNNCGAAAAGGCCCCAATAAGTTAGGAATCATTGGCATCCCTCAACCTTTGGCAGATGCCCTAAAACTCTTTGTGAAGGAATGAATTACCCCTATGTCTTCCAACTCACTCCCCTTTATCTTAACCCCAACAGCTATACTTATCTTAGCTTTAAGAATATGACAACTATTCCCCTCTTTTATAGTATCAACCCAACTCAAATTAGGTATACTCCTGTTTTTATGCATCTCTTCATTAGCCGTTTACACAACCCTTATAGCAGGCTGATCATCAAACTCTAAATATGCACTACTCGGTGCCATTCGAGCTATAGCCCAAACAATTTCTTATGAAGTAACTATAACCTTAATAATTATTTTTTACCTATTTTTAACTATACAGATAGATATTGTAAGAATTCGCATGATAAATATATCTATATGAGCAGTCGCCTTATTCCTTCCCTTAAGGGTTATGTGGTTAGCGGTTATTTTAGCAGAAACAAACCGAGCCCCATTCGATTTTGCAGAAGGAGAATCAGAATTAGTCTCAGGATTCAACGTTGAATATGGAAGAGCTGGGTTTGCCTTTTTATTTATAGCAGAGTACAGAAACATCCTAATAATAAGCCTTATGACTTCATGNNNNNNNNNNNNNNNNNNNNNNNNNNNNNNNNNNNNNNNNNNNNNNNNNNNNNNNNNNNNNNNNNNNNNNNNNNNNNNNNNNNNNNNNNNNNNNNNNNNNNNNNNNNNNNNNNNNNNNNNNNNNNNNNNNNNNNNNNNNNNNNNNNNNNNNNNNN
Lasmigona_costata_isolate_H2924 NNNNNNNNNNNNNNNNNNNNNNNNNNNNNNNNNNNNNNNNNNNNNNNNNNNNNNNNNNNNNNNNNNNNNNNNNNNNNNNNNNNNNNNNNNNNNNNNNNNNNCGAAAAGGCCCCAATAAGTTAGGAATCATTGGCATCCCTCAACCTTTGGCAGATGCCCTAAAACTCTTTGTGAAGGAATGAATTACCCCTATGTCTTCCAACTCACTCCCCTTTATCTTAACCCCAACAGCTATACTTATCTTAGCTTTAAGAATATGACAACTATTCCCCTCTTTTATAGTATCAACCCAACTCAAATTAGGTATACTCCTGTTTTTATGCATCTCTTCATTAGCCGTTTACACAACCCTTATAGCAGGCTGATCATCAAACTCTAAATATGCACTACTCGGTGCCATTCGAGCTATAGCCCAAACAATTTCTTATGAAGTAACTATAACCTTAATAATTATTTTTTACCTATTTTTAACTATACAGATAGATATCGTAAGAATTCGCATGATAAATATATCTATATGAGCAGTCGCCTTATTCCTTCCCTTAAGGGTTATGTGGTTAGCGGTTATTTTAGCAGAAACAAACCGAGCCCCATTCGATTTTGCAGAAGGAGAATCAGAATTAGTCTCAGGATTCAACGTTGAATATGGAAGAGCTGGGTTTGCCTTTTTATTTATAGCAGAGTACAGAAACATCCTAATAATAAGCCTTATGACTTCATGNNNNNNNNNNNNNNNNNNNNNNNNNNNNNNNNNNNNNNNNNNNNNNNNNNNNNNNNNNNNNNNNNNNNNNNNNNNNNNNNNNNNNNNNNNNNNNNNNNNNNNNNNNNNNNNNNNNNNNNNNNNNNNNNNNNNNNNNNNNNNNNNNNNNNNNNNNN
Utterbackia_imbecillis_isolate_19DRLn8-86 NNNNNNNNNNNNNNNNNNNNNNNNNNNNNNNNNNNNNNNNNNNNNNNNNNNNNNNNNNNNNNNNNNNNNNNNNNNNNNNNNNNNNNNNNNNNNNNNNNNNNCGAAAAGGGCCCAATAAACTAAGAATTATTGGAATCCCTCAACCATTAGCAGATGCCCTAAAACTTTTTATTAAAGAATGAGTTACCCCAACATCTTCCAATCTTTCTCCATTCATCTTAACTCCAAGTGTCATGCTTATCTTAGCCCTTAGAATATGACAACTGTTTCCATCTTATATGTTATCAACACAACTTACACTAGGAATACTTTTATTCTTATGCATTTCCTCATTAGCTGTTTATACAACACTCATAGCGGGTTGGTCATCAAACTCTAAATATGCTTTATTAGGAGCTATTCGAGCTATAGCCCAAACAATTTCTTATGAGGTAACTATAACCCTAATTATTATTTTTTACCTCTTTCTAACCATACAAATAGATATTGTAAGAATTCGAGAAATAAATACATCTTCCTGGGCAATTACACTATTTTTACCATTAAGGGCTATATGACTAAGAGTTATCCTTGCAGAAACAAACCGAGCCCCTTTTGACTTTGCAGAAGGAGAATCAGAATTGGTTTCAGGATTTAATATTGAGTATGGAGGACCCGGATTTGCCTTTCTATTCATAGCAGAATACAGAAATATCCTTATAATAAGCCTTATAACCTCATGNNNNNNNNNNNNNNNNNNNNNNNNNNNNNNNNNNNNNNNNNNNNNNNNNNNNNNNNNNNNNNNNNNNNNNNNNNNNNNNNNNNNNNNNNNNNNNNNNNNNNNNNNNNNNNNNNNNNNNNNNNNNNNNNNNNNNNNNNNNNNNNNNNNNNNNNNNN
Utterbackia_imbecillis_isolate_17DRLn8-86 NNNNNNNNNNNNNNNNNNNNNNNNNNNNNNNNNNNNNNNNNNNNNNNNNNNNNNNNNNNNNNNNNNNNNNNNNNNNNNNNNNNNNNNNNNNNNNNNNNNNNCGAAAAGGGCCCAATAAACTAAGAATTATTGGAATCCCTCAACCATTAGCAGATGCCCTAAAACTTTTTATTAAAGAATGAGTTACCCCAACATCTTCCAATCTTTCTCCATTCATCTTAACTCCAAGTGTCATGCTTATCTTAGCCCTTAGAATATGACAACTGTTTCCATCTTATATGTTATCAACACAACTTACACTAGGAATACTTTTATTCTTATGCATTTCCTCATTAGCTGTTTATACAACACTCATAGCGGGTTGGTCATCAAACTCTAAATATGCTTTATTAGGAGCTATTCGAGCTATAGCCCAAACAATTTCTTATGAGGTAACTATAACCCTAATTATTATTTTTTACCTCTTTCTAACCATACAAATAGATATTGTAAGAATTCGAGAAATAAATACATCTTCCTGGGCAATTACACTATTTTTACCATTAAGGGCTATATGACTAAGAGTTATCCTTGCAGAAACAAACCGAGCCCCTTTTGACTTTGCAGAAGGAGAATCAGAATTGGTTTCAGGATTTAATATTGAGTATGGAGGACCCGGATTTGCCTTTCTATTCATAGCAGAATACAGAAATATCCTTATAATAAGCCTTATAACCTCATGNNNNNNNNNNNNNNNNNNNNNNNNNNNNNNNNNNNNNNNNNNNNNNNNNNNNNNNNNNNNNNNNNNNNNNNNNNNNNNNNNNNNNNNNNNNNNNNNNNNNNNNNNNNNNNNNNNNNNNNNNNNNNNNNNNNNNNNNNNNNNNNNNNNNNNNNNNN
Utterbackia_imbecillis_isolate_18DRLn8-86 NNNNNNNNNNNNNNNNNNNNNNNNNNNNNNNNNNNNNNNNNNNNNNNNNNNNNNNNNNNNNNNNNNNNNNNNNNNNNNNNNNNNNNNNNNNNNNNNNNNNNCGAAAAGGGCCCAATAAACTAAGAATTATTGGAATCCCTCAACCATTAGCAGATGCCCTAAAACTTTTTATTAAAGAATGAGTTACCCCAACATCTTCCAATCTTTCTCCATTCATCTTAACTCCAAGTGTCATGCTTATCTTAGCCCTTAGAATATGACAACTGTTTCCATCTTATATGTTATCAACACAACTTACACTAGGAATACTTTTATTCTTATGCATTTCCTCATTAGCTGTTTATACAACACTCATAGCGGGTTGGTCATCAAACTCTAAATATGCTTTATTAGGAGCTATTCGAGCTATAGCCCAAACAATTTCTTATGAGGTAACTATAACCCTAATTATTATTTTTTACCTCTTTCTAACCATACAAATAGATATTGTAAGAATTCGAGAAATAAATACATCTTCCTGGGCAATTACACTATTTTTACCATTAAGGGCTATATGACTAAGAGTTATCCTTGCAGAAACAAACCGAGCCCCTTTTGACTTTGCAGAAGGAGAATCAGAATTGGTTTCAGGATTTAATATTGAGTATGGAGGACCCGGATTTGCCTTTCTATTCATAGCAGAATACAGAAATATCCTTATAATAAGCCTTATAACCTCATGNNNNNNNNNNNNNNNNNNNNNNNNNNNNNNNNNNNNNNNNNNNNNNNNNNNNNNNNNNNNNNNNNNNNNNNNNNNNNNNNNNNNNNNNNNNNNNNNNNNNNNNNNNNNNNNNNNNNNNNNNNNNNNNNNNNNNNNNNNNNNNNNNNNNNNNNNNN
Utterbackia_imbecillis_isolate_1PRWn9-86 NNNNNNNNNNNNNNNNNNNNNNNNNNNNNNNNNNNNNNNNNNNNNNNNNNNNNNNNNNNNNNNNNNNNNNNNNNNNNNNNNNNNNNNNNNNNNNNNNNNNNCGAAAAGGGCCCAATAAACTAAGAATTATTGGAATCCCTCAACCATTAGCAGATGCCCTAAAACTTTTTATTAAAGAATGAGTTACCCCAACATCTTCCAATCTTTCTCCATTCATCTTAACTCCAAGTGTCATGCTTATCTTAGCCCTTAGAATATGACAACTGTTTCCATCTTATATGTTATCAACACAACTTACACTAGGAATACTTTTATTCTTATGCATTTCCTCATTAGCTGTTTATACAACACTCATAGCGGGTTGGTCATCAAACTCTAAATATGCTTTATTAGGAGCTATTCGAGCTATAGCCCAAACAATTTCTTATGAGGTAACTATAACCCTAATTATTATTTTTTACCTCTTTCTAACCATACAAATAGATATTGTAAGAATTCGAGAAATAAATACATCTTCCTGGGCAATTACACTATTTTTACCATTAAGGGCTATATGACTAAGAGTTATCCTTGCAGAAACAAACCGAGCCCCTTTTGACTTTGCAGAAGGAGAATCAGAATTGGTTTCAGGATTTAATATTGAGTATGGAGGACCCGGATTTGCCTTTCTATTCATAGCAGAATACAGAAATATCCTTATAATAAGCCTTATAACCTCATGNNNNNNNNNNNNNNNNNNNNNNNNNNNNNNNNNNNNNNNNNNNNNNNNNNNNNNNNNNNNNNNNNNNNNNNNNNNNNNNNNNNNNNNNNNNNNNNNNNNNNNNNNNNNNNNNNNNNNNNNNNNNNNNNNNNNNNNNNNNNNNNNNNNNNNNNNNN
Utterbackia_imbecillis_isolate_3PCn8-87 NNNNNNNNNNNNNNNNNNNNNNNNNNNNNNNNNNNNNNNNNNNNNNNNNNNNNNNNNNNNNNNNNNNNNNNNNNNNNNNNNNNNNNNNNNNNNNNNNNNNNCGAAAAGGGCCCAATAAACTAAGAATTATTGGAATCCCTCAACCATTAGCAGATGCCCTAAAACTTTTTATTAAAGAATGAGTTACCCCAACATCTTCCAATCTTTCTCCATTCATCTTAACTCCAAGTGTCATGCTTATCTTAGCCCTTAGAATATGACAACTGTTTCCATCTTATATGTTATCAACACAACTTACACTAGGAATACTTTTATTCTTATGCATTTCCTCATTAGCTGTTTATACAACACTCATAGCGGGTTGGTCATCAAACTCTAAATATGCTTTATTAGGAGCTATTCGAGCTATAGCCCAAACAATTTCTTATGAGGTAACTATAACCCTAATTATTATTTTTTATCTATTTCTAACTATACAAATAGATATTGTAAGAATTCGAGAAATAAATACATCTTCCTGGGCAATTACACTATTTTTACCATTAAGGGCTATATGGCTAAGAGTTATCCTTGCAGAAACAAACCGAGCCCCTTTTGACTTTGCAGAAGGAGAATCAGAATTGGTTTCAGGATTTAATATTGAGTATGGAGGACCCGGATTTGCCTTTCTATTCATAGCAGAATACAGAAATATCCTTATAATAAGCCTTATAACCTCATGNNNNNNNNNNNNNNNNNNNNNNNNNNNNNNNNNNNNNNNNNNNNNNNNNNNNNNNNNNNNNNNNNNNNNNNNNNNNNNNNNNNNNNNNNNNNNNNNNNNNNNNNNNNNNNNNNNNNNNNNNNNNNNNNNNNNNNNNNNNNNNNNNNNNNNNNNNN
Utterbackia_imbecillis_isolate_4PCn8-87 NNNNNNNNNNNNNNNNNNNNNNNNNNNNNNNNNNNNNNNNNNNNNNNNNNNNNNNNNNNNNNNNNNNNNNNNNNNNNNNNNNNNNNNNNNNNNNNNNNNNNCGAAAAGGGCCCAATAAACTAAGAATTATTGGAATCCCTCAACCATTAGCAGATGCCCTAAAACTTTTTATTAAAGAATGAGTTACCCCAACATCTTCCAATCTTTCTCCATTCATCTTAACTCCAAGTGTCATGCTTATCTTAGCCCTTAGAATATGACAACTGTTTCCATCTTATATGTTATCAACACAACTTACACTAGGAATACTTTTATTCTTATGCATTTCCTCATTAGCTGTTTATACAACACTCATAGCGGGTTGGTCATCAAACTCTAAATATGCTTTATTAGGAGCTATTCGAGCTATAGCCCAAACAATTTCTTATGAGGTAACTATAACCCTAATTATTATTTTTTATCTATTTCTAACTATACAAATAGATATTGTAAGAATTCGAGAAATAAATACATCTTCCTGGGCAATTACACTATTTTTACCATTAAGGGCTATATGGCTAAGAGTTATCCTTGCAGAAACAAACCGAGCCCCTTTTGACTTTGCAGAAGGAGAATCAGAATTGGTTTCAGGATTTAATATTGAGTATGGAGGACCCGGATTTGCCTTTCTATTCATAGCAGAATACAGAAATATCCTTATAATAAGCCTTATAACCTCATGNNNNNNNNNNNNNNNNNNNNNNNNNNNNNNNNNNNNNNNNNNNNNNNNNNNNNNNNNNNNNNNNNNNNNNNNNNNNNNNNNNNNNNNNNNNNNNNNNNNNNNNNNNNNNNNNNNNNNNNNNNNNNNNNNNNNNNNNNNNNNNNNNNNNNNNNNNN
Utterbackia_imbecillis_isolate_3MC8-86 NNNNNNNNNNNNNNNNNNNNNNNNNNNNNNNNNNNNNNNNNNNNNNNNNNNNNNNNNNNNNNNNNNNNNNNNNNNNNNNNNNNNNNNNNNNNNNNNNNNNNCGAAAAGGGCCCAATAAACTAAGAATTATTGGAATCCCTCAACCATTAGCAGATGCCCTAAAACTTTTTATTAAAGAATGAGTTACCCCAACATCTTCCAATCTTTCTCCATTCATCTTAACTCCAAGTGTCATGCTTATCTTAGCCCTTAGAATATGACAACTGTTTCCATCTTATATGTTATCAACACAACTTACACTAGGAATACTTTTATTCTTATGCATTTCCTCATTAGCTGTTTATACAACACTCATAGCGGGTTGGTCATCAAACTCTAAATATGCTTTATTAGGAGCTATTCGAGCTATAGCCCAAACAATTTCTTATGAGGTAACTATAACCCTAATTATTATTTTTTACCTATTTCTAACCATACAAATAGATATTGTAAGAATTCGAGAAATAAATACATCTTCCTGGGCAATTACACTATTTTTACCATTAAGGGCTATATGGCTAAGAGTTATCCTTGCAGAAACAAACCGAGCCCCTTTTGACTTTGCAGAAAGAGAATCAGAATTGGTTTCAGGATTTAATATTGAGTATGGAGGACCCGGATTTGCCTTTCTATTCATAGCAGAATACAGAAATATCCTTATAATAAGCCTTATAACCTCATGNNNNNNNNNNNNNNNNNNNNNNNNNNNNNNNNNNNNNNNNNNNNNNNNNNNNNNNNNNNNNNNNNNNNNNNNNNNNNNNNNNNNNNNNNNNNNNNNNNNNNNNNNNNNNNNNNNNNNNNNNNNNNNNNNNNNNNNNNNNNNNNNNNNNNNNNNNN
Utterbackia_imbecillis_isolate_4MC8-86 NNNNNNNNNNNNNNNNNNNNNNNNNNNNNNNNNNNNNNNNNNNNNNNNNNNNNNNNNNNNNNNNNNNNNNNNNNNNNNNNNNNNNNNNNNNNNNNNNNNNNCGAAAAGGGCCCAATAAACTAAGAATTATTGGAATCCCTCAACCATTAGCAGATGCCCTAAAACTTTTTATTAAAGAATGAGTTACCCCAACATCTTCCAATCTTTCTCCATTCATCTTAACTCCAAGTGTCATGCTTATCTTAGCCCTTAGAATATGACAACTGTTTCCATCTTATATGTTATCAACACAACTTACACTAGGAATACTTTTATTCTTATGCATTTCCTCATTAGCTGTTTATACAACACTCATAGCGGGTTGGTCATCAAACTCTAAATATGCTTTATTAGGAGCTATTCGAGCTATAGCCCAAACAATTTCTTATGAGGTAACTATAACCCTAATTATTATTTTTTACCTATTTCTAACCATACAAATAGATATTGTAAGAATTCGAGAAATAAATACATCTTCCTGGGCAATTACACTATTTTTACCATTAAGGGCTATATGGCTAAGAGTTATCCTTGCAGAAACAAACCGAGCCCCTTTTGACTTTGCAGAAGGAGAATCAGAATTGGTTTCAGGATTTAATATTGAGTATGGAGGACCCGGATTTGCCTTTCTATTCATAGCAGAATACAGAAATATCCTTATAATAAGCCTTATAACCTCATGNNNNNNNNNNNNNNNNNNNNNNNNNNNNNNNNNNNNNNNNNNNNNNNNNNNNNNNNNNNNNNNNNNNNNNNNNNNNNNNNNNNNNNNNNNNNNNNNNNNNNNNNNNNNNNNNNNNNNNNNNNNNNNNNNNNNNNNNNNNNNNNNNNNNNNNNNNN
Utterbackia_imbecillis_isolate_1SR5-85 NNNNNNNNNNNNNNNNNNNNNNNNNNNNNNNNNNNNNNNNNNNNNNNNNNNNNNNNNNNNNNNNNNNNNNNNNNNNNNNNNNNNNNNNNNNNNNNNNNNNNCGAAAAGGGCCCAATAAACTAAGAATTATTGGAATCCCTCAACCATTAGCAGATGCCCTAAAACTTTTTATTAAAGAATGAGTTACCCCAACATCTTCCAATCTTTCTCCATTCATCTTAACTCCAAGTGTCATGCTTATCTTAGCCCTCAGAATATGACAACTGTTTCCATCTTATATGTTATCAACACAACTTACACTAGGAATACTTTTATTCTTATGCATTTCCTCATTAGCTGTTTATACAACACTCATAGCGGGTTGGTCATCAAACTCTAAATATGCTTTATTAGGAGCTATTCGAGCTATAGCCCAAACAATTTCTTATGAGGTAACTATAACCCTAATTATTATTTTTTACCTCTTTCTAACCATACAAATAGATATTGTAAGAATTCGAGAAATAAATACATCTTCCTGGGCAATTACACTATTTTTACCATTAAGGGCTATATGACTAAGAGTTATCCTTGCAGAAACAAACCGAGCCCCTTTTGACTTTGCAGAAGGAGAATCAGAATTGGTTTCAGGATTTAATATTGAGTATGGAGGACCCGGATTTGCCTTTCTATTCATAGCAGAATACAGAAATATCCTTATAATAAGCCTTATAACCTCATGNNNNNNNNNNNNNNNNNNNNNNNNNNNNNNNNNNNNNNNNNNNNNNNNNNNNNNNNNNNNNNNNNNNNNNNNNNNNNNNNNNNNNNNNNNNNNNNNNNNNNNNNNNNNNNNNNNNNNNNNNNNNNNNNNNNNNNNNNNNNNNNNNNNNNNNNNNN
Utterbackia_imbecillis_isolate_5FPC6-87 NNNNNNNNNNNNNNNNNNNNNNNNNNNNNNNNNNNNNNNNNNNNNNNNNNNNNNNNNNNNNNNNNNNNNNNNNNNNNNNNNNNNNNNNNNNNNNNNNNNNNCGAAAAGGGCCCAATAAACTAAGAATTATTGGAATCCCTCAACCATTAGCAGATGCCCTAAAACTTTTTATTAAAGAATGAGTTACCCCAACATCTTCCAATCTTTCTCCATTCATCTTAACTCCAAGTGTCATGCTTATCTTAGCCCTTAGAATATGACAACTGTTTCCATCTTATATGTTATCAACACAACTTACACTAGGAATACTTTTATTCTTATGCATTTCCTCATTAGCTGTTTATACAACACTCATAGCGGGTTGGTCATCAAACTCTAAATATGCTTTATTAGGAGCTATTCGAGCTATAGCCCAAACAATTTCTTATGAGGTAACTATAACCCTAATTATTATTTTTTACCTCTTTCTAACCATACAAATAGATATTGTAAGAATTCGAGAAATAAATACATCTTCCTGGGCAATTACACTATTTTTACCATTAAGGGCTATATGACTAAGAGTTATCCTTGCAGAAACAAACCGAGCCCCTTTTGACTTTGCAGAAAGAGAATCAGAATTGGTTTCAGGATTTAATATTGAGTATGGAGGACCCGGATTTGCCTTTCTATTCATAGCAGAATACAGAAATATCCTTATAATAAGCCTTATAACCTCATGNNNNNNNNNNNNNNNNNNNNNNNNNNNNNNNNNNNNNNNNNNNNNNNNNNNNNNNNNNNNNNNNNNNNNNNNNNNNNNNNNNNNNNNNNNNNNNNNNNNNNNNNNNNNNNNNNNNNNNNNNNNNNNNNNNNNNNNNNNNNNNNNNNNNNNNNNNN
Utterbackia_imbecillis_isolate_16DRLn8-86 NNNNNNNNNNNNNNNNNNNNNNNNNNNNNNNNNNNNNNNNNNNNNNNNNNNNNNNNNNNNNNNNNNNNNNNNNNNNNNNNNNNNNNNNNNNNNNNNNNNNNCGAAAAGGGCCCAATAAACTAAGAATTATTGGAATCCCTCAACCATTAGCAGATGCCCTAAAACTTTTTATTAAAGAATGAGTTACCCCAACATCTTCCAATCTTTCTCCATTCATCTTAACTCCAAGTGTCATGCTTATCTTAGCCCTTAGAATATGACAACTGTTTCCATCTTATATGTTATCAACACAACTTACACTAGGAATACTTTTATTCTTATGCATTTCCTCATTAGCTGTTTATACAACACTCATAGCGGGTTGGTCATCAAACTCTAAATATGCTTTATTAGGAGCTATTCGAGCTATAGCCCAAACAATTTCTTATGAGGTAACTATAACCCTAATTATTATTTTTTACCTCTTTCTAACCATACAAATAGATATTGTAAGAATTCGAGAAATAAATACATCTTCCTGGGCAATTACACTATTTTTACCATTAAGGGCTATATGACTAAGAGTTATCCTTGCAGAAACAAACCGAGCCCCTTTTGACTTTGCAGAAAGAGAATCAGAATTGGTTTCAGGATTTAATATTGAGTATGGAGGACCCGGATTTGCCTTTCTATTCATAGCAGAATACAGAAATATCCTTATAATAAGCCTTATAACCTCATGNNNNNNNNNNNNNNNNNNNNNNNNNNNNNNNNNNNNNNNNNNNNNNNNNNNNNNNNNNNNNNNNNNNNNNNNNNNNNNNNNNNNNNNNNNNNNNNNNNNNNNNNNNNNNNNNNNNNNNNNNNNNNNNNNNNNNNNNNNNNNNNNNNNNNNNNNNN
Utterbackia_imbecillis_isolate_5MC8-86 NNNNNNNNNNNNNNNNNNNNNNNNNNNNNNNNNNNNNNNNNNNNNNNNNNNNNNNNNNNNNNNNNNNNNNNNNNNNNNNNNNNNNNNNNNNNNNNNNNNNNCGAAAAGGGCCCAATAAACTAAGAATTATTGGAATCCCTCAACCATTAGCAGATGCCCTAAAACTTTTTATTAAAGAATGAGTTACCCCAACATCTTCCAATCTTTCTCCATTCATCTTAACTCCAAGTGTCATGCTTATCTTAGCCCTTAGAATATGACAACTGTTTCCATCTTATATGTTATCAACACAACTTACACTAGGAATACTTTTATTCTTATGCATTTCCTCATTAGCTGTTTATACAACACTCATAGCGGGTTGGTCATCAAACTCTAAATATGCTTTATTAGGAGCTATTCGAGCTATAGCCCAAACAATTTCTTATGAGGTAACTATAACCCTAATTATTATTTTTTACCTATTTCTAACCATACAAATAGATATTGTAAGAATTCGAGAAATAAATACATCTTCCTGGGCAGTTACACTATTTTTACCATTAAGGGCTATATGGCTAAGAGTTATCCTTGCAGAAACAAACCGAGCCCCTTTTGACTTTGCAGAAGGAGAATCAGAATTGGTTTCAGGATTTAATATTGAGTATGGAGGACCCGGATTTGCCTTTCTATTCATAGCAGAATACAGAAATATCCTTATAATAAGCCTTATAACCTCATGNNNNNNNNNNNNNNNNNNNNNNNNNNNNNNNNNNNNNNNNNNNNNNNNNNNNNNNNNNNNNNNNNNNNNNNNNNNNNNNNNNNNNNNNNNNNNNNNNNNNNNNNNNNNNNNNNNNNNNNNNNNNNNNNNNNNNNNNNNNNNNNNNNNNNNNNNNN
Lasmigona_compressa_isolate_H2391 NNNNNNNNNNNNNNNNNNNNNNNNNNNNNNNNNNNNNNNNNNNNNNNNNNNNNNNNNNNNNNNNNNNNNNNNNNNNNNNNNNNNNNNNNNNNNNNNNNNNNCGGAAAGGCCCCAATAAATTAGGAATTATTGGTATTCCTCAACCCTTAGCAGATGCCCTAAAACTTTTTGTTAAAGAATGAATTACTCCCTCGTCCTCTAACTTTCTCCCTTTTATTATAACCCCAACAATCATACTTATCTTGGCCTTAAGAATATGACAACTATTCCCTTCTTTTATATCATCAACCCACCTAACATTAGGTATACTTTTGTTCTTATGTATTTCCTCATTAACCGTTTATACAACACTTATGGCAGGCTGATCATCAAACTCTAAATATGCTTTACTAGGAGCTATTCGAGCTATAGCTCAAACAATTTCTTATGAAGTAACTATAACTTTAATTATCATTTTTTACCTATTTATAGCAATACAAATAGATATTGTAAGAATTCGCATAACAAATATATCTGCCTGAGCAGTTATATTATTTTTACCTTTAAGAGCTATATGGTTAGCAGTTATTCTTGCAGAAACAAATCGAGCCCCCTTCGATTTCGCAGAAGGAGAGTCAGAATTAGTTTCATGATTTAATATTGAATATGGAAGAGCTGGATTCGCCTTTTTATTCATAGCAGAGTACAGAAACATTCTAATAATAAGCCTTATAACTTCATGNNNNNNNNNNNNNNNNNNNNNNNNNNNNNNNNNNNNNNNNNNNNNNNNNNNNNNNNNNNNNNNNNNNNNNNNNNNNNNNNNNNNNNNNNNNNNNNNNNNNNNNNNNNNNNNNNNNNNNNNNNNNNNNNNNNNNNNNNNNNNNNNNNNNNNNNNNN
Lasmigona_compressa_isolate_H2974 NNNNNNNNNNNNNNNNNNNNNNNNNNNNNNNNNNNNNNNNNNNNNNNNNNNNNNNNNNNNNNNNNNNNNNNNNNNNNNNNNNNNNNNNNNNNNNNNNNNNNCGGAAAGGCCCCAATAAATTAGGAATTATTGGTATTCCTCAACCCTTAGCAGATGCCCTAAAACTTTTTGTTAAAGAATGAATTACTCCCTCGTCCTCTAACTTTCTCCCTTTTATTATAACCCCAACAATCATACTTATCTTGGCCTTAAGAATATGACAACTATTCCCTTCTTTTATATCATCAACCCACCTAACATTAGGTATACTTTTGTTCTTATGTATTTCCTCATTAACCGTTTATACAACACTTATGGCAGGCTGATCATCAAACTCTAAATATGCTTTACTAGGAGCTATTCGAGCTATAGCTCAAACAATTTCTTATGAAGTAACTATAACTTTAATTATCATTTTTTACCTATTTATAGCAATACAAATAGATATTGTAAGAATTCGCATAACAAATATATCTGCCTGAGCAGTTATATTATTTTTACCTTTAAGAGCTATATGGTTAGCAGTTATTCTTGCAGAAACAAATCGAGCCCCCTTCGATTTCGCAGAAGGAGAGTCAGAATTAGTTTCATGATTTAATATTGAATATGGAAGAGCTGGATTCGCCTTTTTATTCATAGCAGAGTACAGAAACATTCTAATAATAAGCCTTATAACTTCATGNNNNNNNNNNNNNNNNNNNNNNNNNNNNNNNNNNNNNNNNNNNNNNNNNNNNNNNNNNNNNNNNNNNNNNNNNNNNNNNNNNNNNNNNNNNNNNNNNNNNNNNNNNNNNNNNNNNNNNNNNNNNNNNNNNNNNNNNNNNNNNNNNNNNNNNNNNN
Lasmigona_compressa_isolate_H2969 NNNNNNNNNNNNNNNNNNNNNNNNNNNNNNNNNNNNNNNNNNNNNNNNNNNNNNNNNNNNNNNNNNNNNNNNNNNNNNNNNNNNNNNNNNNNNNNNNNNNNCGGAAAGGCCCCAATAAATTAGGAATTATTGGTATTCCTCAACCCTTAGCAGATGCCCTAAAACTTTTTGTTAAAGAATGAATTACTCCCTCGTCCTCTAACTTTCTCCCTTTTATTATAACCCCAACAATCATACTTATCTTGGCCTTAAGAATATGACAACTATTCCCTTCTTTTATATCATCAACCCACCTAACATTAGGTATACTTTTGTTCTTATGTATTTCCTCATTAACCGTTTATACAACACTTATGGCAGGCTGATCATCAAACTCTAAATATGCTTTACTAGGAGCTATTCGAGCTATAGCTCAAACAATTTCTTATGAAGTAACTATAACTTTAATTATCATTTTTTACCTATTTATAGCAATACAAATAGATATTGTAAGAATTCGCATAACAAATATATCTGCCTGAGCAGTTATATTATTTTTACCTTTAAGAGCTATATGGTTAGCAGTTATTCTTGCAGAAACAAATCGAGCCCCCTTCGATTTCGCAGAAGGAGAGTCAGAATTAGTTTCAGGATTTAATATTGAATATGGAAGAGCTGGATTCGCCTTTTTATTCATAGCAGAGTACAGAAACATTCTAATAATAAGCCTTATAACTTCATGNNNNNNNNNNNNNNNNNNNNNNNNNNNNNNNNNNNNNNNNNNNNNNNNNNNNNNNNNNNNNNNNNNNNNNNNNNNNNNNNNNNNNNNNNNNNNNNNNNNNNNNNNNNNNNNNNNNNNNNNNNNNNNNNNNNNNNNNNNNNNNNNNNNNNNNNNNN
Lasmigona_compressa_isolate_H2972 NNNNNNNNNNNNNNNNNNNNNNNNNNNNNNNNNNNNNNNNNNNNNNNNNNNNNNNNNNNNNNNNNNNNNNNNNNNNNNNNNNNNNNNNNNNNNNNNNNNNNCGGAAAGGCCCCAATAAATTAGGAATTATTGGTATTCCTCAACCCTTAGCAGATGCCCTAAAACTTTTTGTTAAAGAATGAATTACTCCCTCGTCCTCTAACTTTCTCCCTTTTATTATAACCCCAACAATCATACTTATCTTGGCCTTAAGAATATGACAACTATTCCCTTCTTTTATATCATCAACCCACCTAACATTAGGTATACTTTTGTTCTTATGTATTTCCTCATTAACCGTTTATACAACACTTATGGCAGGCTGATCATCAAACTCTAAATATGCTTTACTAGGAGCTATTCGAGCTATAGCTCAAACAATTTCTTATGAAGTAACTATAACTTTAATTATCATTTTTTACCTATTTATAGCAATACAAATAGATATTGTAAGAATTCGCATAACAAATATATCTGCCTGAGCAGTTATATTATTTTTACCTTTAAGAGCTATATGGTTAGCAGTTATTCTTGCAGAAACAAATCGAGCCCCCTTCGATTTCGCAGAAGGAGAGTCAGAATTAGTTTCAGGATTTAATATTGAATATGGAAGAGCTGGATTCGCCTTTTTATTCATAGCAGAGTACAGAAACATTCTAATAATAAGCCTTATAACTTCATGNNNNNNNNNNNNNNNNNNNNNNNNNNNNNNNNNNNNNNNNNNNNNNNNNNNNNNNNNNNNNNNNNNNNNNNNNNNNNNNNNNNNNNNNNNNNNNNNNNNNNNNNNNNNNNNNNNNNNNNNNNNNNNNNNNNNNNNNNNNNNNNNNNNNNNNNNNN
Lasmigona_compressa_isolate_H2975 NNNNNNNNNNNNNNNNNNNNNNNNNNNNNNNNNNNNNNNNNNNNNNNNNNNNNNNNNNNNNNNNNNNNNNNNNNNNNNNNNNNNNNNNNNNNNNNNNNNNNCGGAAAGGCCCCAATAAATTAGGAATTATTGGTATTCCTCAACCCTTAGCAGATGCCCTAAAACTTTTTGTTAAAGAATGAATTACTCCCTCGTCCTCTAACTTTCTCCCTTTTATTATAACCCCAACAATCATACTTATCTTGGCCTTAAGAATATGACAACTATTCCCTTCTTTTATATCATCAACCCACCTAACATTAGGTATACTTTTGTTCTTATGTATTTCCTCATTAACCGTTTATACAACACTTATGGCAGGCTGATCATCAAACTCTAAATATGCTTTACTAGGAGCTATTCGAGCTATAGCTCAAACAATTTCTTATGAAGTAACTATAACTTTAATTATCATTTTTTACCTATTTATAGCAATACAAATAGATATTGTAAGAATTCGCATAACAAATATATCTGCCTGAGCAGTTATATTATTTTTACCTTTAAGAGCTATATGGTTAGCAGTTATTCTTGCAGAAACAAATCGAGCCCCCTTCGATTTCGCAGAAGGAGAGTCAGAATTAGTTTCAGGATTTAATATTGAATATGGAAGAGCTGGATTCGCCTTTTTATTCATAGCAGAGTACAGAAACATTCTAATAATAAGCCTTATAACTTCATGNNNNNNNNNNNNNNNNNNNNNNNNNNNNNNNNNNNNNNNNNNNNNNNNNNNNNNNNNNNNNNNNNNNNNNNNNNNNNNNNNNNNNNNNNNNNNNNNNNNNNNNNNNNNNNNNNNNNNNNNNNNNNNNNNNNNNNNNNNNNNNNNNNNNNNNNNNN
Lasmigona_compressa_isolate_H2976 NNNNNNNNNNNNNNNNNNNNNNNNNNNNNNNNNNNNNNNNNNNNNNNNNNNNNNNNNNNNNNNNNNNNNNNNNNNNNNNNNNNNNNNNNNNNNNNNNNNNNCGGAAAGGCCCCAATAAATTAGGAATTATTGGTATTCCTCAACCCTTAGCAGATGCCCTAAAACTTTTTGTTAAAGAATGAATTACTCCCTCGTCCTCTAACTTTCTCCCTTTTATTATAACCCCAACAATCATACTTATCTTGGCCTTAAGAATATGACAACTATTCCCTTCTTTTATATCATCAACCCACCTAACATTAGGTATACTTTTGTTCTTATGTATTTCCTCATTAACCGTTTATACAACACTTATGGCAGGCTGATCATCAAACTCTAAATATGCTTTACTAGGAGCTATTCGAGCTATAGCTCAAACAATTTCTTATGAAGTAACTATAACTTTAATTATCATTTTTTACCTATTTATAGCAATACAAATAGATATTGTAAGAATTCGCATAACAAATATATCTGCCTGAGCAGTTATATTATTTTTACCTTTAAGAGCTATATGGTTAGCAGTTATTCTTGCAGAAACAAATCGAGCCCCCTTCGATTTCGCAGAAGGAGAGTCAGAATTAGTTTCAGGATTTAATATTGAATATGGAAGAGCTGGATTCGCCTTTTTATTCATAGCAGAGTACAGAAACATTCTAATAATAAGCCTTATAACTTCATGNNNNNNNNNNNNNNNNNNNNNNNNNNNNNNNNNNNNNNNNNNNNNNNNNNNNNNNNNNNNNNNNNNNNNNNNNNNNNNNNNNNNNNNNNNNNNNNNNNNNNNNNNNNNNNNNNNNNNNNNNNNNNNNNNNNNNNNNNNNNNNNNNNNNNNNNNNN
Lasmigona_compressa_isolate_H3093 NNNNNNNNNNNNNNNNNNNNNNNNNNNNNNNNNNNNNNNNNNNNNNNNNNNNNNNNNNNNNNNNNNNNNNNNNNNNNNNNNNNNNNNNNNNNNNNNNNNNNCGGAAAGGCCCCAATAAATTAGGAATTATTGGTATTCCTCAACCCTTAGCAGATGCCCTAAAACTTTTTGTTAAAGAATGAATTACTCCCTCGTCCTCTAACTTTCTCCCTTTTATTATAACCCCAACAATCATACTTATCTTGGCCTTAAGAATATGACAACTATTCCCTTCTTTTATATCATCAACCCACCTAACATTAGGTATACTTTTGTTCTTATGTATTTCCTCATTAACCGTTTATACAACACTTATGGCAGGCTGATCATCAAACTCTAAATATGCTTTACTAGGAGCTATTCGAGCTATAGCTCAAACAATTTCTTATGAAGTAACTATAACTTTAATTATCATTTTTTACCTATTTATAGCAATACAAATAGATATTGTAAGAATTCGCATAACAAATATATCTGCCTGAGCAGTTATATTATTTTTACCTTTAAGAGCTATATGGTTAGCAGTTATTCTTGCAGAAACAAATCGAGCCCCCTTCGATTTCGCAGAAGGAGAGTCAGAATTAGTTTCAGGATTTAATATTGAATATGGAAGAGCTGGATTCGCCTTTTTATTCATAGCAGAGTACAGAAACATTCTAATAATAAGCCTTATAACTTCATGNNNNNNNNNNNNNNNNNNNNNNNNNNNNNNNNNNNNNNNNNNNNNNNNNNNNNNNNNNNNNNNNNNNNNNNNNNNNNNNNNNNNNNNNNNNNNNNNNNNNNNNNNNNNNNNNNNNNNNNNNNNNNNNNNNNNNNNNNNNNNNNNNNNNNNNNNNN
Alasmidonta_marginata_isolate_H2921 NNNNNNNNNNNNNNNNNNNNNNNNNNNNNNNNNNNNNNNNNNNNNNNNNNNNNNNNNNNNNNNNNNNNNNNNNNNNNNNNNNNNNNNNNNNNNNNNNNNNNCGAAAAGGCCCTAATAAACTAGGAATTATTGGCATTCCTCAACCCTTAGCAGATGCCCTAAAACTTTTTATTAAAGAATGAGTCACCCCAACATCTTCTAACTTGCTCCCCTTTATTATAACCCCAACAATTATACTTATTTTGGCCCTAAGAATATGACAATTGTTCCCTTCTTTTATGTTATCAACCCAACTCACACTAGGAATGCTTCTATTCTTATGCATTTCTTCATTAGCTGTTTACACAACACTTATAGCAGGCTGGTCATCAAACTCTAAATATGCCCTTCTGGGGGCAATTCGAGCCATAGCTCAAACAATTTCTTATGAAGTAACTATAACTTTAATTATTATCTTTTATCTATTTTTAACAATACAAATAGATATTGTGAGAATTCGAATAATAAGTATATCTGCTTGAGCAATCACACTTTTCTTACCATTAAGAGCCATATGATTAGCAGTTATTCTTGCAGAGACAAATCGAGCCCCCTTTGATTTTGCAGAAGGAGAATCAGAATTAGTTTCAGGATTCAACATCGAATACGGAAGAGCCGGATTTGCCTTTTTATTTATAGCGGAATACAGAAATATTTTAATAATAAGCCTTATAACCTCATGNNNNNNNNNNNNNNNNNNNNNNNNNNNNNNNNNNNNNNNNNNNNNNNNNNNNNNNNNNNNNNNNNNNNNNNNNNNNNNNNNNNNNNNNNNNNNNNNNNNNNNNNNNNNNNNNNNNNNNNNNNNNNNNNNNNNNNNNNNNNNNNNNNNNNNNNNNN
Lasmigona_subviridis_isolate_H2961 NNNNNNNNNNNNNNNNNNNNNNNNNNNNNNNNNNNNNNNNNNNNNNNNNNNNNNNNNNNNNNNNNNNNNNNNNNNNNNNNNNNNNNNNNNNNNNNNNNNNNCGGAAAGGCCCTAATAAATTAGGAATTATTGGTATCCCTCAACCCTTAGCAGATGCCCTAAAACTTTTTGTTAAAGAATGAGTTACTCCCTCGTCCTCTAACTTTCTCCCTTTTATTATAACCCCAACAATTATACTTATTTTGGCCTTAAGAATATGGCAACTATTCCCTTCTTTTATATCATCAACCCAACTAACATTAGGTATACTTTTATTCTTGTGTATTTCTTCACTAACTGTTTATACAACACTTATGGCAGGCTGATCATCAAACTCTAAATATGCTTTACTCGGAGCTATTCGAGCCATAGCTCAAACAATTTCTTATGAAGTAACTATAACTTTAATTATCATTTTTTACTTATTTTTAGCAATACAGATAGATATTGTAAGAATTCGCATAACAAACACATCTACCTGAGCAGTTATATTGGTTTTACCTTTAAGGGCTATATGGTTAGCAGTTATTCTTGCAGAAACAAATCGAGCCCCCTTCGATTTCGCAGAAGGGGAGTCAGAATTAGTCTCAGGATTTAATATTGAATATGGAAGAGCTGGATTCGCTTTTTTATTCATAGCAGAGTATAGAAACATCCTAATAATAAGCCTTATAACTTCGTGNNNNNNNNNNNNNNNNNNNNNNNNNNNNNNNNNNNNNNNNNNNNNNNNNNNNNNNNNNNNNNNNNNNNNNNNNNNNNNNNNNNNNNNNNNNNNNNNNNNNNNNNNNNNNNNNNNNNNNNNNNNNNNNNNNNNNNNNNNNNNNNNNNNNNNNNNNN
Lasmigona_subviridis_isolate_H2962 NNNNNNNNNNNNNNNNNNNNNNNNNNNNNNNNNNNNNNNNNNNNNNNNNNNNNNNNNNNNNNNNNNNNNNNNNNNNNNNNNNNNNNNNNNNNNNNNNNNNNCGGAAAGGCCCTAATAAATTAGGAATTATTGGTATCCCTCAACCCTTAGCAGATGCCCTAAAACTTTTTGTTAAAGAATGAGTTACTCCCTCGTCCTCTAACTTTCTCCCTTTTATTATAACCCCAACAATTATACTTATTTTGGCCTTAAGAATATGGCAACTATTCCCTTCTTTTATATCATCAACCCAACTAACATTAGGTATACTTTTATTCTTGTGTATTTCTTCACTAACTGTTTATACAACACTTATGGCAGGCTGATCATCAAACTCTAAATATGCTTTACTCGGAGCTATTCGAGCCATAGCTCAAACAATTTCTTATGAAGTAACTATAACTTTAATTATCATTTTTTACTTATTTTTAGCAATACAGATAGATATTGTAAGAATTCGCATAACAAACACATCTACCTGAGCAGTTATATTGGTTTTACCTTTAAGGGCTATATGGTTAGCAGTTATTCTTGCAGAAACAAATCGAGCCCCCTTCGATTTCGCAGAAGGGGAGTCAGAATTAGTCTCAGGATTTAATATTGAATATGGAAGAGCTGGATTCGCTTTTTTATTCATAGCAGAGTATAGAAACATCCTAATAATAAGCCTTATAACTTCGTGNNNNNNNNNNNNNNNNNNNNNNNNNNNNNNNNNNNNNNNNNNNNNNNNNNNNNNNNNNNNNNNNNNNNNNNNNNNNNNNNNNNNNNNNNNNNNNNNNNNNNNNNNNNNNNNNNNNNNNNNNNNNNNNNNNNNNNNNNNNNNNNNNNNNNNNNNNN
Lasmigona_subviridis_isolate_H2964 NNNNNNNNNNNNNNNNNNNNNNNNNNNNNNNNNNNNNNNNNNNNNNNNNNNNNNNNNNNNNNNNNNNNNNNNNNNNNNNNNNNNNNNNNNNNNNNNNNNNNCGGAAAGGCCCTAATAAATTAGGAATTATTGGTATCCCTCAACCCTTAGCAGATGCCCTAAAACTTTTTGTTAAAGAATGAGTTACTCCCTCGTCCTCTAACTTTCTCCCTTTTATTATAACCCCAACAATTATACTTATTTTGGCCTTAAGAATATGGCAACTATTCCCTTCTTTTATATCATCAACCCAACTAACATTAGGTATACTTTTATTCTTGTGTATTTCTTCACTAACTGTTTATACAACACTTATGGCAGGCTGATCATCAAACTCTAAATATGCTTTACTCGGAGCTATTCGAGCCATAGCTCAAACAATTTCTTATGAAGTAACTATAACTTTAATTATCATTTTTTACTTATTTTTAGCAATACAGATAGATATTGTAAGAATTCGCATAACAAACACATCTACCTGAGCAGTTATATTGGTTTTACCTTTAAGGGCTATATGGTTAGCAGTTATTCTTGCAGAAACAAATCGAGCCCCCTTCGATTTCGCAGAAGGGGAGTCAGAATTAGTCTCAGGATTTAATATTGAATATGGAAGAGCTGGATTCGCTTTTTTATTCATAGCAGAGTATAGAAACATCCTAATAATAAGCCTTATAACTTCGTGNNNNNNNNNNNNNNNNNNNNNNNNNNNNNNNNNNNNNNNNNNNNNNNNNNNNNNNNNNNNNNNNNNNNNNNNNNNNNNNNNNNNNNNNNNNNNNNNNNNNNNNNNNNNNNNNNNNNNNNNNNNNNNNNNNNNNNNNNNNNNNNNNNNNNNNNNNN
Alasmidonta_varicosa_Deep_2 CTCAACATCTAATCTCTACGATTATTACATATTTATTAATTTTATTGGGAGTAGCATTCTTTACTTTACTAGAACGAAAAGCTCTTGGTTATTTTCAAATTCGAAAAGGCCCTAATAAACTAGGAATTATTGGCATTCCTCAACCCCTAGCAGACGCCTTAAAACTCTTTATTAAAGAGTGGGTCACTCCCACATCTTCTAACTTTCTCCCTTTTATCATAACCCCGACAACTATACTTATCTTGGCTTTAAGAATATGGCAATTATTTCCTTCTTTTTCACTGTCAGCTCAGCTTACATTAGGAATGCTTCTATTCTTATGTATTTCTTCGCTGGCTGTTTACACAACGCTTATAGCAGGCTGGTCATCAAACTCTAAATATGCTTTACTTGGAGCTATTCGAGCCATAGCTCAAACAATTTCTTATGAAGTAACCATAACTTTAATTATTATCTTTTATCTATTTTTAACAATACAAATAGATATTGTAAAAATTCGAATAACAAACATATCTGCTTGAGCAGTCATACTTTTCTTACCGCTAAGAGCCATATGATTAGCAGTTATCCTTGCAGAGACAAATCGAGNNNNNNNNNNNNNNNNNNNNNNNNNNNNNNNNNNNNNNNNNNNNNNNNNNNNNNNNNNNNNNNNNNNNNNNNNNNNNNNNNNNNNNNNNNNNNNNNNNNNNNNNNNNNNNNNNNNNNNNNNNNNNNNNNNNNNNNNNNNNNNNNNNNNNNNNNNNNNNNNNNNNNNNNNNNNNNNNNNNNNNNNNNNNNNNNNNNNNNNNNNNNNNNNNNNNNNNNNNNNNNNNNNNNNNNNNNNNNNNNNNNNNNNNNNNNNNNNNNNNNNNNNNNNNNNNNNNNNNNNNNNNNNNN
Pyganodon_grandis_voucher_MMTC_10 NNNNNNNNNNNNNNNNNNNNNNNNNNNNNNNNNNNNNNNNNNNNNNNNNNNNNNNNNNNNNNNNNNNNNNNNNNNNNNNNNNNNNNNNNNNNNNNNNNNNNNNNNNNNNNNNNNNNNNNNNNNNNNNNNNNNNNNNNNNNNNNNNNNNNNNNNNNNNNNNNNNNNNNNNNNNNAAAGAATGAATTACCCCCACATCTTCTAATTTTTCCCCTTTTATCCTAACCCCAACAATTATACTTATCTTAGCTTTAAGAATATGACAATTATTCCCTTCTTTTACACTATCAACACAGCTCACACTAGGCATACTTTTGTTCTTATGCATCTCCTCATTAGCTGTTTACACAACACTTATAGCAGGCTGATCGTCAAACTCTAAGTATGCTTTACTTGGAGCTATTCGAGCTATAGCTCAAACAATCTCTTATGAAGTCACTATAACCTTAATTATTATCTTTTACCTTTTTTTAACAACGCAAATAGATATTGTAAGAATCCGCGTAATAAACACATCTGTTTGAGCAATCATACTATTTTTACCCTTAAGAATTATATGATTAGCAGTTATTCTTGCAGAGACAAATCGAGCCCCTTTCGACTTTGCAGAAGNNNNNNNNNNNNNNNNNNNNNNNNNNNNNNNNNNNNNNNNNNNNNNNNNNNNNNNNNNNNNNNNNNNNNNNNNNNNNNNNNNNNNNNNNNNNNNNNNNNNNNNNNNNNNNNNNNNNNNNNNNNNNNNNNNNNNNNNNNNNNNNNNNNNNNNNNNNNNNNNNNNNNNNNNNNNNNNNNNNNNNNNNNNNNNNNNNNNNNNNNNNNNNNNNNNNNNNNNNNNNNNNNNNNNNNNNNNNNNNNNNNNNNNNNNNNNNNNNNNNNNNNNNN
Anodonta_arcaeformis_isolate_47ANA1 CCCAACACCTAATTTCTACTATTACCACATATCTATTAATTTTGTTAGGTGTAGCTTTCTTTACCTTACTAGAACGTAAAGCTTTGGGGTATTTTCAAATTCGAAAAGGCCCCAATAAATTGGGGATTATCGGAATCCCACAACCCTTAGCTGATGCCTTAAAGCTCTTTGTAAAAGAATGAATTACCCCAACATCCTCTAATTATTTCCCCTTTATTATGACTCCAACCATTATGCTTATTCTAGCACTAAGGATATGACAACTATTTCCTTCTATGAATCTTTCGTCTCAACTTACGCTGGGAATATTTTTATTTTTATGTATTTCCTCATTATCTGTATATACAACTCTCATAGCAGGCTGATCTTCTAACTCCAAATATGCCCTACTTGGGGCTATTCGGGCTATAGCCCAAACCATCTCTTATGAGGTAACCATGACTCTAATTATTATTTTTTATTTACTCCTAGCTGCACAAATAGATATTCTAAGAATTCGCTTAATAAGTAGATATATTTGAACAATCCTGTTGTTTTTACCTATAGGAATTATATGACTAGCTGTGATTTTAGCAGAAACAAATCGAGCTCCTTTCGACTTTGCAGANNNNNNNNNNNNNNNNNNNNNNNNNNNNNNNNNNNNNNNNNNNNNNNNNNNNNNNNNNNNNNNNNNNNNNNNNNNNNNNNNNNNNNNNNNNNNNNNNNNNNNNNNNNNNNNNNNNNNNNNNNNNNNNNNNNNNNNNNNNNNNNNNNNNNNNNNNNNNNNNNNNNNNNNNNNNNNNNNNNNNNNNNNNNNNNNNNNNNNNNNNNNNNNNNNNNNNNNNNNNNNNNNNNNNNNNNNNNNNNNNNNNNNNNNNNNNNNNNNNNNNNNNNNNN
Anodonta_arcaeformis_isolate_49ANA2 CCCAACACCTAATTTCTACTATTACCACATATCTATTAATTTTGTTAGGTGTAGCTTTCTTTACCTTACTAGAACGTAAAGCTTTGGGGTATTTTCAAATTCGAAAAGGCCCCAATAAATTGGGGATTATCGGAATCCCACAACCCTTAGCTGATGCCTTAAAGCTCTTTGTAAAAGAATGAATTACCCCAACATCCTCTAATTATTTCCCCTTTATTATGACTCCAACCATTATGCTTATTCTAGCACTAAGGATATGACAACTATTTCCTTCTATGAATCTTTCGTCTCAACTTACGCTGGGAATATTTTTATTTTTATGTATTTCCTCATTATCTGTATATACAACTCTCATAGCAGGCTGATCTTCTAACTCCAAATATGCCCTACTTGGGGCTATTCGGGCTATAGCCCAAACCATCTCTTATGAGGTAACCATGACTCTAATTATTATTTTTTATTTACTCCTAGCTGCACAAATAGATATTCTAAGAATTCGCTTAATAAGTAGATATATTTGAACAATCCTGTTGTTTTTACCTATAGGAATTATATGACTAGCTGTGATTTTAGCAGAAACAAATCGAGCTCCTTTCGACTTTGCAGANNNNNNNNNNNNNNNNNNNNNNNNNNNNNNNNNNNNNNNNNNNNNNNNNNNNNNNNNNNNNNNNNNNNNNNNNNNNNNNNNNNNNNNNNNNNNNNNNNNNNNNNNNNNNNNNNNNNNNNNNNNNNNNNNNNNNNNNNNNNNNNNNNNNNNNNNNNNNNNNNNNNNNNNNNNNNNNNNNNNNNNNNNNNNNNNNNNNNNNNNNNNNNNNNNNNNNNNNNNNNNNNNNNNNNNNNNNNNNNNNNNNNNNNNNNNNNNNNNNNNNNNNNNNN
Anodonta_arcaeformis_isolate_175ANA3 CCCAACACCTAATTTCTACTATTACCACATATCTATTAATTTTGTTAGGTGTAGCTTTCTTTACCTTACTAGAACGTAAAGCTTTGGGGTATTTTCAAATTCGAAAAGGCCCCAATAAATTAGGGATTATCGGAATCCCACAACCCTTAGCTGATGCCTTAAAGCTCTTTGTAAAAGAATGAATTACCCCAACATCCTCTAATTATTTCCCCTTTATTATGACTCCAACCATTATGCTTATTCTAGCACTAAGGATATGACAACTATTTCCTTCTATGAATCTTTCGTCTCAACTTACGCTGGGAATATTTTTATTTTTATGTATTTCCTCATTATCTGTATATACAACTCTCATAGCAGGCTGATCTTCTAACTCCAAATATGCCCTACTTGGGGCTATTCGGGCTATAGCCCAAACCATCTCTTATGAGGTAACCATGACTCTAATTATTATTTTTTATTTACTCCTAGCTGCACAAATAGATATTCTAAGAATTCGCTTAATAAGTAGATATATTTGAACAATCCTGTTATTTTTACCTATAGGGATTATATGACTAGCTGTGATTTTAGCAGAAACAAATCGAGCTCCTTTCGACTTTGCAGANNNNNNNNNNNNNNNNNNNNNNNNNNNNNNNNNNNNNNNNNNNNNNNNNNNNNNNNNNNNNNNNNNNNNNNNNNNNNNNNNNNNNNNNNNNNNNNNNNNNNNNNNNNNNNNNNNNNNNNNNNNNNNNNNNNNNNNNNNNNNNNNNNNNNNNNNNNNNNNNNNNNNNNNNNNNNNNNNNNNNNNNNNNNNNNNNNNNNNNNNNNNNNNNNNNNNNNNNNNNNNNNNNNNNNNNNNNNNNNNNNNNNNNNNNNNNNNNNNNNNNNNNNNNN
Pyganodon_grandis_voucher_MMTC_11 NNNNNNNNNNNNNNNNNNCTTTTATTACATACTTATTAATCTTACTAGGTGTAGCATTCTTCACCCTACTAGAACGTAAAGCTCTCGGGTACTTTCAAATTCGAAAAGGTCCCAACAAACTGGGGGTTATTGGTATCCCTCAACCCTTAGCAGATGCTCTAAAACTCTTCGTTAAAGAATGAATTACCCCCACATCTTCTAATTTTTCCCCTTTTATCCTAACCCCAACAATTATACTTATCTTAGCTTTAAGAATATGACAATTATTCCCTTCTTTTATACTATCAACACAGCTCACACTAGGCATACTTTTGTTCTTATGCATCTCCTCATTAGCTGTTTACACAACACTTATAGCAGGTTGATCGTCAAACTCTAAGTATGCTTTACTTGGAGCTATTCGAGCTATAGCTCAAACAATCTCTTATGAAGTCACTATAACCTTAATTATTATCTTTTACCTTTTTTTAACAACGCAAATAGATATTGTAAGAATCCGCGTAATAAACACATCTGTTTGAGCAATCATACTATTTTTACCCTTAAGAATTATATGATTAGCAGTTATTCTTGCAGAGACAAATCGAGCCCCTTTCGACTTTGCAGAAGNNNNNNNNNNNNNNNNNNNNNNNNNNNNNNNNNNNNNNNNNNNNNNNNNNNNNNNNNNNNNNNNNNNNNNNNNNNNNNNNNNNNNNNNNNNNNNNNNNNNNNNNNNNNNNNNNNNNNNNNNNNNNNNNNNNNNNNNNNNNNNNNNNNNNNNNNNNNNNNNNNNNNNNNNNNNNNNNNNNNNNNNNNNNNNNNNNNNNNNNNNNNNNNNNNNNNNNNNNNNNNNNNNNNNNNNNNNNNNNNNNNNNNNNNNNNNNNNNNNNNNNNNNN
Pyganodon_grandis NNNNNNNNNNNNNNNNNNCTTTTATTACATACTTATTAATCTTACTAGGTGTAGCATTCTTCACCCTACTAGAACGTAAAGCTCTCGGGTACTTTCAAATTCGAAAAGGTCCCAACAAACTGGGGGTTATTGGTATCCCTCAACCCTTAGCAGATGCTCTAAAACTCTTCGTTAAAGAATGAATTACCCCCACATCTTCTAATTTTTCCCCTTTTATCCTAACCCCAACAATTATACTTATCTTAGCTTTAAGAATATGACAATTATTCCCTTCTTTTATACTATCAACACAGCTCACACTAGGCATACTTTTGTTCTTATGCATCTCCTCATTAGCTGTTTACACAACACTTATAGCAGGTTGATCGTCAAACTCTAAGTATGCTTTACTTGGAGCTATTCGAGCTATAGCTCAAACAATCTCTTATGAAGTCACTATAACCTTAATTATTATCTTTTACCTTTTTTTAACAACGCAAATAGATATTGTAAGAATCCGCGTAATAAACACATCTGTTTGAGCAATCATACTATTTTTACCCTTAAGAATTATATGATTAGCAGTTATTCTTGCAGAGACAAATCGAGCCCCTTTCGACTTTGCAGAAGNNNNNNNNNNNNNNNNNNNNNNNNNNNNNNNNNNNNNNNNNNNNNNNNNNNNNNNNNNNNNNNNNNNNNNNNNNNNNNNNNNNNNNNNNNNNNNNNNNNNNNNNNNNNNNNNNNNNNNNNNNNNNNNNNNNNNNNNNNNNNNNNNNNNNNNNNNNNNNNNNNNNNNNNNNNNNNNNNNNNNNNNNNNNNNNNNNNNNNNNNNNNNNNNNNNNNNNNNNNNNNNNNNNNNNNNNNNNNNNNNNNNNNNNNNNNNNNNNNNNNNNNNNN
Pyganodon_grandis_isolate_BM17211 NNNNNNNNNNNNNNNNNNNNNNNNNNNNNNNNNNNNNNNNNNNNNNNNNNNNNNNNNNNNNNNNNNTACTAGAACGTAAAGCTCTCGGATACTTCCAAATTCGAAAAGGTCGCAACAAACTGGGGGTTATTGGTATTCCTCAACCCTTAGCAGATGCTCTAAAACTCTTCGTTAAAGAATGAATTACCCCCACATCTTCTAATTTTTCCCCTTTTATCCTAACCCCAACAATTATACTTATCTTAGCTTTAAGAACATGACAATTATTCCCTTCTTTTATACTATCAACACAGCTTACACTAGGCGTACTTTTGTTCTTATGCATCTCCTCATTAGCTGTTTACACAACACTTATAGCAGGCTGATCGTCAAACTCTAAGTATGCTTTACTTGGAGCTATTCGAGCTATAGCTCAAACAATCTCTTATGAAGTCACTATAACCTTAATTATTATCTTTTACCTTTTTTTAACAACGCAAATAGATATTGTAAGAATCCGCGTAATAAACACATCTGTTTGAGCAATCATACTATTTTTACCCTTAAGAATTATATGATTAGCAGTTATTCTTGCAGAGACAAATCGAGCCCCTTTCGACTTTGCAGAAGNNNNNNNNNNNNNNNNNNNNNNNNNNNNNNNNNNNNNNNNNNNNNNNNNNNNNNNNNNNNNNNNNNNNNNNNNNNNNNNNNNNNNNNNNNNNNNNNNNNNNNNNNNNNNNNNNNNNNNNNNNNNNNNNNNNNNNNNNNNNNNNNNNNNNNNNNNNNNNNNNNNNNNNNNNNNNNNNNNNNNNNNNNNNNNNNNNNNNNNNNNNNNNNNNNNNNNNNNNNNNNNNNNNNNNNNNNNNNNNNNNNNNNNNNNNNNNNNNNNNNNNNNNN
Strophitus_undulatus_voucher_MMTC_1 NNNNNNNNNNNNNNNNNNCTCTTATCACATATCTCCTAATTTTATTAGGTGTAGCATTTTTTACTCTCCTAGAGCGAAAAGCCCTAGGGTATTTTCAAATTCGAAAAGGCCCTAATAAGCTAGGAATTATAGGTATCCCTCAACCGCTAGCAGACGCCTTAAAACTTTTTGTTAAAGAATGGGTTACTCCCACATACTCTAATTTTCTTCCTTTTATCCTAACCCCTACAGTCATACTTATTCTGGCTTTAAGAATATGGCAACTATTCCCATCTCTTATACTCTCAACTCAACTTGCACTAGGAATGCTTTTATTCTTATGCATTTCCTCACTAGCCGTCTACACGACACTCATAGCGGGCTGGGCATCAAACTCTAAATATGCCCTACTAGGGGCCACTCGAGCTATGGCTCAAACAATTTCCTATGAGGTGACTATAACTTTCATTATTATTTTTTACCTATTCCTAACGATACAAATAGACATTGTAACAGTTCGCTTAATAAATACGTCTACTTGAGCAATTACACTATTCCTACCTTTGAGGGTGATATGGCTAGCAGTCATTTTCGCAGAAACAAACCGAGCCCCGTTTGACTTCGCAGAAGNNNNNNNNNNNNNNNNNNNNNNNNNNNNNNNNNNNNNNNNNNNNNNNNNNNNNNNNNNNNNNNNNNNNNNNNNNNNNNNNNNNNNNNNNNNNNNNNNNNNNNNNNNNNNNNNNNNNNNNNNNNNNNNNNNNNNNNNNNNNNNNNNNNNNNNNNNNNNNNNNNNNNNNNNNNNNNNNNNNNNNNNNNNNNNNNNNNNNNNNNNNNNNNNNNNNNNNNNNNNNNNNNNNNNNNNNNNNNNNNNNNNNNNNNNNNNNNNNNNNNNNNNNN
Strophitus_undulatus_voucher_MMTC_7 NNNNNNNNNNNNNNNNNNCTCTTATCACATATCTCCTAATTTTATTAGGTGTGGCATTTTTTACTCTCCTAGAGCGAAAAGCCCTAGGGTATTTTCAAATTCGAAAAGGCCCTAATAAGCTAGGAATTATAGGTATCCCTCAACCGCTAGCAGACGCCTTAAAACTTTTTGTTAAAGAATGGGTTACTCCCACATACTCTAATTTTCTTCCTTTTATCCTAACCCCTACAGTCATACTTATTCTGGCTTTAAGAATATGGCAACTATTCCCATCTCTTATACTCTCAACTCAACTTGCACTAGGAATGCTTTTATTCTTATGCATTTCCTCACTAGCCGTCTACACGACACTCATAGCGGGCTGGGCATCAAACTCTAAATATGCCCTACTAGGGGCCACTCGAGCTATGGCTCAAACAATTTCCTATGAGGTGACTATAACTTTAATTATTATTTTTTACCTATTCCTAACGATACAAATAGACATTGTAACAGTTCGCTTAATAAATACGTCTACTTGAGCAATTACACTATTCCTACCTTTGAGGGTGATATGGCTAGCAGTCATTTTCGCAGAAACAAACCGAGCCCCGTTTGACTTCGCAGAAGNNNNNNNNNNNNNNNNNNNNNNNNNNNNNNNNNNNNNNNNNNNNNNNNNNNNNNNNNNNNNNNNNNNNNNNNNNNNNNNNNNNNNNNNNNNNNNNNNNNNNNNNNNNNNNNNNNNNNNNNNNNNNNNNNNNNNNNNNNNNNNNNNNNNNNNNNNNNNNNNNNNNNNNNNNNNNNNNNNNNNNNNNNNNNNNNNNNNNNNNNNNNNNNNNNNNNNNNNNNNNNNNNNNNNNNNNNNNNNNNNNNNNNNNNNNNNNNNNNNNNNNNNNN
Strophitus_undulatus_voucher_MMTC_8 NNNNNNNNNNNNNNNNNNCTCTTATCACATATCTCCTAATTTTATTAGGTGTGGCATTTTTTACTCTCCTAGAGCGAAAAGCCCTAGGGTATTTTCAAATTCGAAAAGGCCCTAATAAGCTAGGAATTATAGGTATCCCTCAACCGCTAGCAGACGCCTTAAAACTTTTTGTTAAAGAATGGGTTACTCCCACATACTCTAATTTTCTTCCTTTTATCCTAACCCCTACAGTCATACTTATTCTGGCTTTAAGAATATGGCAACTATTCCCATCTCTTATACTCTCAACTCAACTTGCACTAGGAATGCTTTTATTCTTATGCATTTCCTCACTAGCCGTCTACACGACACTCATAGCGGGCTGGGCATCAAACTCCAAATATGCCCTACTAGGGGCCACTCGAGCTATGGCTCAAACAATTTCCTATGAGGTGACTATAACTTTAATTATTATTTTTTACCTATTCCTAACGATACAAATAGACATTGTAACAGTTCGCTTAATAAATACGTCTACTTGAGCAATTACACTATTCCTACCTTTGAGGGTGATATGGCTAGCAGTCATTTTCGCAGAAACAAACCGAGCCCCGTTTGACTTCGCAGAAGNNNNNNNNNNNNNNNNNNNNNNNNNNNNNNNNNNNNNNNNNNNNNNNNNNNNNNNNNNNNNNNNNNNNNNNNNNNNNNNNNNNNNNNNNNNNNNNNNNNNNNNNNNNNNNNNNNNNNNNNNNNNNNNNNNNNNNNNNNNNNNNNNNNNNNNNNNNNNNNNNNNNNNNNNNNNNNNNNNNNNNNNNNNNNNNNNNNNNNNNNNNNNNNNNNNNNNNNNNNNNNNNNNNNNNNNNNNNNNNNNNNNNNNNNNNNNNNNNNNNNNNNNNN
Anodontoides_ferussacianus_voucher_MMTC_143 NNNNNNNNNNNNNNNNNNCTTTTGTCACGTACCTCCTAATTTTACTAGGCGTGGCATTTTTTACTTTATTAGAACGAAAAGCTCTTGGATATTTTCAAATTCGGAAAGGCCCTAATAAACTGGGAATTATAGGGATTCCTCAACCCCTGGCAGATGCCTTAAAACTTTTTGTTAAAGAATGAGTTACTCCATCATATTCTAACTTTCTTCCTTTCATCTTAACCCCAACAATTATACTTGTCCTAGCTTTAAGGATATGACAACTATTCCCCTCTTATATACTATCAACCCAATTAACACTAGGCATACTTCTATTTCTATGTATTTCTTCATTAGCTGTCTACACAACACTCATGGCAGGCTGATCATCCAACTCTAAATATGCCTTACTGGGAGCTACTCGAGCCATAGCTCAAACTATTTCTTATGAAGTAACCATAACTTTAATCATTATTTTTTACCTATTCTTAGCAATACAGATGGACATTGTAAGAATTCGTTTAACAAGCATATCTACTTGAGCAATTATGCTATTTATACCTTTAAGAGTCATATGGCTAGCGGTTATTTTTGCAGAGACAAACCGAGCCCCATTTGATTTTGCGGAAGNNNNNNNNNNNNNNNNNNNNNNNNNNNNNNNNNNNNNNNNNNNNNNNNNNNNNNNNNNNNNNNNNNNNNNNNNNNNNNNNNNNNNNNNNNNNNNNNNNNNNNNNNNNNNNNNNNNNNNNNNNNNNNNNNNNNNNNNNNNNNNNNNNNNNNNNNNNNNNNNNNNNNNNNNNNNNNNNNNNNNNNNNNNNNNNNNNNNNNNNNNNNNNNNNNNNNNNNNNNNNNNNNNNNNNNNNNNNNNNNNNNNNNNNNNNNNNNNNNNNNNNNNNN
Anodontoides_ferussacianus_voucher_MMTC_141 NNNNNNNNNNNNNNNNNNCTTTTGTCACGTACCTCCTAATTTTACTAGGCGTGGCATTTTTTACTTTATTAGAACGAAAAGCTCTTGGATATTTTCAAATTCGGAAAGGCCCTAATAAACTGGGAATTATAGGGATTCCTCAACCCCTGGCAGATGCCTTAAAACTTTTTGTTAAAGAATGAGTTACTCCATCATATTCTAACTTTCTTCCTTTCATCTTAACCCCAACAATTATACTTGTCCTAGCTTTAAGGATATGACAACTATTCCCCTCTTATATACTATCAACCCAATTAACACTAGGCATACTTCTATTTCTATGTATTTCTTCATTAGCTGTCTACACAACACTCATGGCAGGCTGATCATCCAACTCTAAATATGCCTTACTGGGAGCTACTCGAGCCATAGCCCAAACTATTTCTTATGAAGTAACCATAACTTTAATCATTATTTTTTACCTATTCTTAGCAATACAGATGGACATTGTAAGAATTCGTTTAACAAGCATATCTACTTGAGCAATTATGCTATTTATACCTTTAAGAGTCATATGGCTAGCGGTTATTTTTGCAGAGACAAACCGAGCCCCATTTGATTTTGCGGAGGNNNNNNNNNNNNNNNNNNNNNNNNNNNNNNNNNNNNNNNNNNNNNNNNNNNNNNNNNNNNNNNNNNNNNNNNNNNNNNNNNNNNNNNNNNNNNNNNNNNNNNNNNNNNNNNNNNNNNNNNNNNNNNNNNNNNNNNNNNNNNNNNNNNNNNNNNNNNNNNNNNNNNNNNNNNNNNNNNNNNNNNNNNNNNNNNNNNNNNNNNNNNNNNNNNNNNNNNNNNNNNNNNNNNNNNNNNNNNNNNNNNNNNNNNNNNNNNNNNNNNNNNNNN
Anodontoides_ferussacianus_voucher_MMTC_142 NNNNNNNNNNNNNNNNNNCTTTTGTCACGTACCTCCTAATTTTACTAGGCGTGGCATTTTTTACTTTATTAGAACGAAAAGCTCTTGGATATTTTCAAATTCGGAAAGGCCCTAATAAACTGGGAATTATAGGGATTCCTCAACCCCTGGCAGATGCCTTAAAACTTTTTGTTAAAGAATGAGTTACTCCATCATATTCTAACTTTCTTCCTTTCATCTTAACCCCAACAATTATACTTGTCCTAGCTTTAAGGATATGACAACTATTCCCCTCTTATATACTATCAACCCAATTAACACTAGGCATACTTCTATTTCTATGTATTTCTTCATTAGCTGTCTACACAACACTCATGGCAGGCTGATCATCCAACTCTAAATATGCCTTACTGGGAGCTACTCGAGCCATAGCTCAAACTATTTCTTATGAAGTAACCATAACTTTAATCATTATTTTTTACCTATTCTTAGCAATACAGATGGACATTGTAAGAATTCGTTTAACAAGCATATCTACTTGAGCAATTATGCTATTTATACCTTTAAGAGTCATATGGCTAGCGGTTATTTTTGCAGAGACAAACCGAGCCCCATTTGATTTTGCGGAGGNNNNNNNNNNNNNNNNNNNNNNNNNNNNNNNNNNNNNNNNNNNNNNNNNNNNNNNNNNNNNNNNNNNNNNNNNNNNNNNNNNNNNNNNNNNNNNNNNNNNNNNNNNNNNNNNNNNNNNNNNNNNNNNNNNNNNNNNNNNNNNNNNNNNNNNNNNNNNNNNNNNNNNNNNNNNNNNNNNNNNNNNNNNNNNNNNNNNNNNNNNNNNNNNNNNNNNNNNNNNNNNNNNNNNNNNNNNNNNNNNNNNNNNNNNNNNNNNNNNNNNNNNNN
Anodontoides_ferussacianus_voucher_MMTC_144 NNNNNNNNNNNNNNNNNNCTTTTGTCACGTACCTCCTAATTTTACTAGGCGTGGCATTTTTTACTTTATTAGAACGAAAAGCTCTTGGATATTTTCAAATTCGGAAAGGCCCTAATAAACTGGGAATTATAGGGATTCCTCAACCCCTGGCAGATGCCTTAAAACTTTTTGTTAAAGAATGAGTTACTCCATCATATTCTAACTTTCTTCCTTTCATCTTAACCCCAACAATTATACTTGTCCTAGCTTTAAGGATATGACAACTATTCCCCTCTTATATACTATCAACCCAATTAACACTAGGCATACTTCTATTTCTATGTATTTCTTCATTAGCTGTCTACACAACACTCATGGCAGGCTGATCATCCAACTCTAAATATGCCTTACTGGGAGCTACTCGAGCCATAGCTCAAACTATTTCTTATGAAGTAACCATAACTTTAATCATTATTTTTTACCTATTCTTAGCAATACAGATGGACATTGTAAGAATTCGTTTAACAAGCATATCTACTTGAGCAATTATGCTATTTATACCTTTAAGAGTCATATGGCTAGCGGTTATTTTTGCAGAGACAAACCGAGCCCCATTTGATTTTGCGGAGGNNNNNNNNNNNNNNNNNNNNNNNNNNNNNNNNNNNNNNNNNNNNNNNNNNNNNNNNNNNNNNNNNNNNNNNNNNNNNNNNNNNNNNNNNNNNNNNNNNNNNNNNNNNNNNNNNNNNNNNNNNNNNNNNNNNNNNNNNNNNNNNNNNNNNNNNNNNNNNNNNNNNNNNNNNNNNNNNNNNNNNNNNNNNNNNNNNNNNNNNNNNNNNNNNNNNNNNNNNNNNNNNNNNNNNNNNNNNNNNNNNNNNNNNNNNNNNNNNNNNNNNNNNN
Lasmigona_compressa_isolate_BM17670 NNNNNNNNNNNNNNNNNNCGTTTATAACATACTTATTAATTTTGTTAGGTGTAGCATTTTTTACTCTATTAGAACGAAAAGCTCTTGGGTACTTTCAAATTCGGAAAGGCCCCAATAAATTAGGAATTATTGGTATTCCTCAACCCTTAGCAGATGCCCTAAAACTTTTTGTTAAAGAATGAATTACTCCCTCGTCCTCTAACTTTCTCCCTTTTATTATAACCCCAACAATCATACTTATCTTGGCCTTAAGAATATGACAACTATTCCCTTCTTTTATATCATCAACCCACCTAACATTAGGTATACTTTTGTTCTTATGTATTTCCTCATTAACCGTTTATACAACACTTATGGCAGGCTGATCATCAAACTCTAAATATGCTTTACTAGGAGCTATTCGAGCTATAGCTCAAACAATTTCTTATGAAGTAACTATAACTTTAATTATCATTTTTTACCTATTTATAGCAATACAAATAGATATTGTAAGAATTCGCATAACAAATATATCTGCCTGAGCAGTTATATTATTTTTACCTTTAAGAGCTATATGGTTAGCAGTTATTCTTGCAGAAACAAATCGAGCCCCCTTCGATTTCGCAGAAGNNNNNNNNNNNNNNNNNNNNNNNNNNNNNNNNNNNNNNNNNNNNNNNNNNNNNNNNNNNNNNNNNNNNNNNNNNNNNNNNNNNNNNNNNNNNNNNNNNNNNNNNNNNNNNNNNNNNNNNNNNNNNNNNNNNNNNNNNNNNNNNNNNNNNNNNNNNNNNNNNNNNNNNNNNNNNNNNNNNNNNNNNNNNNNNNNNNNNNNNNNNNNNNNNNNNNNNNNNNNNNNNNNNNNNNNNNNNNNNNNNNNNNNNNNNNNNNNNNNNNNNNNNN
Lasmigona_compressa_isolate_BM13835 NNNNNNNNNNNNNNNNNNCGTTTATAACATACTTATTAATTTTGTTAGGTGTAGCATTTTTTACTCTATTAGAACGAAAAGCTCTTGGGTACTTTCAAATTCGGAAAGGCCCCAATAAATTAGGAATTATTGGTATTCCTCAACCCTTAGCAGATGCCCTAAAACTTTTTGTTAAAGAATGAATTACTCCCTCGTCCTCTAACTTTCTCCCTTTTATTATAACCCCAACAATCATACTTATCTTGGCCTTAAGAATATGACAACTATTCCCTTCTTTTATATCATCAACCCACCTAACATTAGGTATACTTTTGTTCTTATGTATTTCCTCATTAACCGTTTATACAACACTTATGGCAGGCTGATCATCAAACTCTAAATATGCTTTACTAGGAGCTATTCGAGCTATAGCTCAAACAATTTCTTATGAAGTAACTATAACTTTAATTATCATTTTTTACCTATTTATAGCAATACAAATAGATATTGTAAGAATTCGCATAACAAATATATCTGCCTGAGCAGTTATATTATTTTTACCTTTAAGAGCTATATGGTTAGCAGTTATTCTTGCAGAAACAAATCGAGCCCCCTTCGATTTCGCAGAAGNNNNNNNNNNNNNNNNNNNNNNNNNNNNNNNNNNNNNNNNNNNNNNNNNNNNNNNNNNNNNNNNNNNNNNNNNNNNNNNNNNNNNNNNNNNNNNNNNNNNNNNNNNNNNNNNNNNNNNNNNNNNNNNNNNNNNNNNNNNNNNNNNNNNNNNNNNNNNNNNNNNNNNNNNNNNNNNNNNNNNNNNNNNNNNNNNNNNNNNNNNNNNNNNNNNNNNNNNNNNNNNNNNNNNNNNNNNNNNNNNNNNNNNNNNNNNNNNNNNNNNNNNNN
Lasmigona_compressa_isolate_BM18036 NNNNNNNNNNNNNNNNNNCGTTTATAACATACTTATTAATTTTGTTAGGTGTAGCATTTTTTACTCTATTAGAACGAAAAGCTCTTGGGTACTTTCAAATTCGGAAAGGCCCCAATAAATTAGGAATTATTGGTATTCCTCAACCCTTAGCAGATGCCCTAAAACTTTTTGTTAAAGAATGAATTACTCCCTCGTCCTCTAACTTCCTCCCTTTTATTATAACCCCAACAATCATACTTATCTTGGCCTTAAGAATATGACAACTATTCCCTTCTTTTATATCATCAACCCACCTAACATTAGGTATACTTTTGTTCTTATGTATTTCCTCATTAACCGTTTATACAACACTTATGGCAGGCTGATCATCAAACTCTAAATATGCTTTACTAGGAGCTATTCGAGCTATAGCTCAAACAATTTCTTATGAAGTAACTATAACTTTAATTATCATTTTTTACCTATTTATAGCAATACAAATAGATATTGTAAGAATTCGCATAACAAATATATCTGCCTGAGCAGTTATATTATTTTTACCTTTAAGAGCTATATGGTTAGCAGTTATTCTTGCAGAAACAAATCGAGCCCCCTTCGATTTCGCAGAAGNNNNNNNNNNNNNNNNNNNNNNNNNNNNNNNNNNNNNNNNNNNNNNNNNNNNNNNNNNNNNNNNNNNNNNNNNNNNNNNNNNNNNNNNNNNNNNNNNNNNNNNNNNNNNNNNNNNNNNNNNNNNNNNNNNNNNNNNNNNNNNNNNNNNNNNNNNNNNNNNNNNNNNNNNNNNNNNNNNNNNNNNNNNNNNNNNNNNNNNNNNNNNNNNNNNNNNNNNNNNNNNNNNNNNNNNNNNNNNNNNNNNNNNNNNNNNNNNNNNNNNNNNNN
Utterbackia_imbecillis_voucher_MMTC_155 NNNNNNNNNNNNNNNNNNCTCTCACTACATACTTATTAATCTTACTGGGTGTAGCATTCTTCACCCTACTAGAACGCAAAACTCTTGGATATTTTCAAATTCGAAAAGGGCCCAATAAACTAAGAATTATTGGAATCCCTCAACCATTAGCAGATGCCCTAAAACTTTTTATTAAAGAATGAGTTACCCCAACATCTTCCAATCTTTCTCCATTCATCTTAACTCCAAGTGTCATGCTTATCTTAGCCCTTAGAATATGACAACTGTTTCCATCTTATATGTTATCAACACAACTTACACTAGGAATACTTTTATTCTTATGCATTTCCTCATTAGCTGTTTATACAACACTCATAGCGGGTTGGTCATCAAACTCTAAATATGCTTTATTAGGAGCTATTCGAGCTATAGCCCAAACAATTTCTTATGAGGTAACTATAACCCTAATTATTATTTTTTACCTATTTCTAACCATACAAATAGATATTGTAAGAATTCGAGAAATAAATACATCTTCCTGGGCAATTACACTATTTTTACCATTAAGGGCTATATGGCTAAGAGTTATCCTTGCAGAAACAAACCGAGCCCCTTTTGACTTTGCAGAAGNNNNNNNNNNNNNNNNNNNNNNNNNNNNNNNNNNNNNNNNNNNNNNNNNNNNNNNNNNNNNNNNNNNNNNNNNNNNNNNNNNNNNNNNNNNNNNNNNNNNNNNNNNNNNNNNNNNNNNNNNNNNNNNNNNNNNNNNNNNNNNNNNNNNNNNNNNNNNNNNNNNNNNNNNNNNNNNNNNNNNNNNNNNNNNNNNNNNNNNNNNNNNNNNNNNNNNNNNNNNNNNNNNNNNNNNNNNNNNNNNNNNNNNNNNNNNNNNNNNNNNNNNNN
Utterbackia_imbecillis_voucher_MMTC_156 NNNNNNNNNNNNNNNNNNCTCTCACTACATACTTATTAATCTTACTGGGTGTAGCATTCTTCACCCTACTAGAACGCAAAACTCTTGGATATTTTCAAATTCGAAAAGGGCCCAATAAACTAAGAATTATTGGAATCCCTCAACCATTAGCAGATGCCCTAAAACTTTTTATTAAAGAATGAGTTACCCCAACATCTTCCAATCTTTCTCCATTCATCTTAACTCCAAGTGTCATGCTTATCTTAGCCCTTAGAATATGACAACTGTTTCCATCTTATATGTTATCAACACAACTTACACTAGGAATACTTTTATTCTTATGCATTTCCTCATTAGCTGTTTATACAACACTCATAGCGGGTTGGTCATCATACTCTAAATATGCTTTATTAGGAGCTATTCGAGCTATAGCCCAAACAATTTCTTATGAGGTAACTATAACCCTAATTATTATTTTTTACCTATTTCTAACCATACAAATAGATATTGTAAGAATTCGAGAAATAAATACATCTTCCTGGGCAATTACACTATTTTTACCATTAAGGGCTATATGGCTAAGAGTTATCCTTGCAGAAACAAACCGAGCCCCTTTTGACTTTGCAGAAGNNNNNNNNNNNNNNNNNNNNNNNNNNNNNNNNNNNNNNNNNNNNNNNNNNNNNNNNNNNNNNNNNNNNNNNNNNNNNNNNNNNNNNNNNNNNNNNNNNNNNNNNNNNNNNNNNNNNNNNNNNNNNNNNNNNNNNNNNNNNNNNNNNNNNNNNNNNNNNNNNNNNNNNNNNNNNNNNNNNNNNNNNNNNNNNNNNNNNNNNNNNNNNNNNNNNNNNNNNNNNNNNNNNNNNNNNNNNNNNNNNNNNNNNNNNNNNNNNNNNNNNNNNN
Alasmidonta_marginata_voucher_photo_Amar1 NNNNNNNNNNNNNNNNNNCAATTATTACATATTTGTTAATCTTATTAGGAGTGGCATTTTTTACTTTACTGGAACGAAAAGCTCTTGGGTATTTTCAAATTCGAAAAGGTCCTAATAAACTAGGAATTATTGGCATTCCTCAACCCTTAGCAGATGCCCTAAAACTTTTTATCAAAGAATGAGTCACCCCCACATCTTCTAACTTGCTCCCCTTTATCATAACCCCAACAATTATACTTATTTTGGCTCTAAGAATATGACAATTGTTCCCCTCCTTTATGTTATCAACCCAACTCACACTAGGAATGCTTCTATTCTTATGCATTTCTTCATTAGCTGTTTACACAACACTTATAGCAGGCTGGTCATCAAACTCTAAATATGCTCTTCTTGGAGCAATTCGAGCCATAGCTCAAACAATTTCTTATGAAGTGACTATAACTTTAATTATTATCTTTTATCTATTTTTAACAATACAAATAGATATTGTAAGAATTCGAATAATAAATATATCTGCTTGAGCAGTCACACTTTTCTTACCATTAAGAGCCATATGATTAGCAGTTATTCTTGCAGAGACAAATCGAGCCCCCTTTGATTTTGCAGAAGNNNNNNNNNNNNNNNNNNNNNNNNNNNNNNNNNNNNNNNNNNNNNNNNNNNNNNNNNNNNNNNNNNNNNNNNNNNNNNNNNNNNNNNNNNNNNNNNNNNNNNNNNNNNNNNNNNNNNNNNNNNNNNNNNNNNNNNNNNNNNNNNNNNNNNNNNNNNNNNNNNNNNNNNNNNNNNNNNNNNNNNNNNNNNNNNNNNNNNNNNNNNNNNNNNNNNNNNNNNNNNNNNNNNNNNNNNNNNNNNNNNNNNNNNNNNNNNNNNNNNNNNNNN
Alasmidonta_marginata_voucher_photo_Amar2 NNNNNNNNNNNNNNNNNNCAATTATTACATATTTGTTAATCTTATTAGGAGTGGCATTTTTTACTTTACTGGAACGAAAAGCTCTTGGGTATTTTCAAATTCGAAAAGGTCCTAATAAACTAGGAATTATTGGCATTCCTCAACCCTTAGCAGATGCCCTAAAACTTTTTATCAAAGAATGAGTCACCCCCACATCTTCTAACTTGCTCCCCTTTATCATAACCCCAACAATTATACTTATTTTGGCTCTAAGAATATGACAATTGTTCCCCTCCTTTATGTTATCAACCCAACTCACACTAGGAATGCTTCTATTCTTATGCATTTCTTCATTAGCTGTTTACACAACACTTATAGCAGGCTGGTCATCAAACTCTAAATATGCTCTCCTTGGAGCAATTCGAGCCATAGCTCAAACAATTTCTTATGAAGTGACTATAACTTTAATTATTATCTTTTATCTATTTTTAACAATACGAATAGATATTGTAAGAATTCGAATAATAAATATATCTGCTTGAGCAGTCACACTTTTCTTACCATTAAGAGCCATATGATTAGCAGTTATTCTTGCAGAGACAAATCGAGCCCCCTTTGATTTTGCAGAAGNNNNNNNNNNNNNNNNNNNNNNNNNNNNNNNNNNNNNNNNNNNNNNNNNNNNNNNNNNNNNNNNNNNNNNNNNNNNNNNNNNNNNNNNNNNNNNNNNNNNNNNNNNNNNNNNNNNNNNNNNNNNNNNNNNNNNNNNNNNNNNNNNNNNNNNNNNNNNNNNNNNNNNNNNNNNNNNNNNNNNNNNNNNNNNNNNNNNNNNNNNNNNNNNNNNNNNNNNNNNNNNNNNNNNNNNNNNNNNNNNNNNNNNNNNNNNNNNNNNNNNNNNNN
Lasmigona_costata NNNNNNNNNNNNNNNNNNCCTTTATTACATACCTATTAATTTTACTGGCTGTAGCATTTTTTACTTTATTAGAACGAAAAGCTCTTGGGTATTTCCAGATTCGAAAAGGCCCCAATAAGTTAGGAATCATTGGCATCCCTCAACCTTTGGCAGATGCCCTAAAACTCTTTGTGAAGGAATGAATTACCCCTATGTCTTCCAACTCACTCCCCTTTATCTTAACCCCAACAGCTATACTTATCTTAGCTTTAAGAATATGACAACTATTCCCCTCTTTTATAGTATCAACCCAACTCAAATTAGGTATACTCCTGTTTTTATGCATCTCTTCATTAGCTGTTTACACAACCCTTATAGCAGGCTGATCATCAAACTCTAAATATGCACTACTCGGTGCCATTCGAGCTATAGCCCAAACAATTTCTTATGAAGTAACTATAACCTTAATAATTATTTTTTACCTATTTTTAACTATACAGATAGATATTGTAAGAATTCGCATGATAAATATATCTATATGAGCAGTCGCCTTATTCCTTCCCTTAAGGGTTATGTGGTTAGCGGTTATTTTAGCAGAAACAAACCGAGCCCCATTCGATTTTGCAGAAGNNNNNNNNNNNNNNNNNNNNNNNNNNNNNNNNNNNNNNNNNNNNNNNNNNNNNNNNNNNNNNNNNNNNNNNNNNNNNNNNNNNNNNNNNNNNNNNNNNNNNNNNNNNNNNNNNNNNNNNNNNNNNNNNNNNNNNNNNNNNNNNNNNNNNNNNNNNNNNNNNNNNNNNNNNNNNNNNNNNNNNNNNNNNNNNNNNNNNNNNNNNNNNNNNNNNNNNNNNNNNNNNNNNNNNNNNNNNNNNNNNNNNNNNNNNNNNNNNNNNNNNNNNN
Lasmigona_costata_isolate_BM17261 NNNNNNNNNNNNNNNNNNNNNNNATTACATACCTATTAATTTTACTGGCTGTAGCATTTTTTACTTTATTAGAACGAAAAGCTCTTGGGTATTTCCAGATTCGAAAAGGTCCCAATAAGTTAGGAATCATTGGCATCCCTCAACCTTTAGCAGATGCCCTAAAACTCTTTGTGAAGGAATGAATTACCCCTATATCTTCCAACTCACTCCCCTTTATCTTAACCCCAACAGCTATACTTATCTTAGCTTTAAGAATATGACAACTATTCCCCTCTTTTATAGTATCAACCCAACTCAGATTAGGCATACTCCTGTTTTTATGCATCTCTTCATTAGCCGTTTACACAACCCTTATAGCAGGTTGATCATCAAACTCTAAATATGCACTACTCGGTGCCATTCGAGCTATAGCCCAAACAATTTCTTACGAAGTAACTATAACCTTAATAATTATTTTTTACCTATTTTTAACCATACAGATAGATATCGTAAGAATTCGCATGATAAATATATCTATATGAGCAATCGCCTTATTCCTTCCCTTAAGGGTTATGTGATTAGCGGTTATTTTAGCAGAAACAAACCGAGCCCCATTCGATTTTGCAGAAGNNNNNNNNNNNNNNNNNNNNNNNNNNNNNNNNNNNNNNNNNNNNNNNNNNNNNNNNNNNNNNNNNNNNNNNNNNNNNNNNNNNNNNNNNNNNNNNNNNNNNNNNNNNNNNNNNNNNNNNNNNNNNNNNNNNNNNNNNNNNNNNNNNNNNNNNNNNNNNNNNNNNNNNNNNNNNNNNNNNNNNNNNNNNNNNNNNNNNNNNNNNNNNNNNNNNNNNNNNNNNNNNNNNNNNNNNNNNNNNNNNNNNNNNNNNNNNNNNNNNNNNNNNN
Lasmigona_costata_voucher_photo_Lcos1 NNNNNNNNNNNNNNNNNNCCTTTATTACATACCTATTAATTTTACTGGCTGTAGCATTTTTTACTTTATTAGAACGAAAAGCTCTTGGGTATTTCCAGATTCGAAAAGGTCCCAATAAGTTAGGAATCATTGGCATCCCTCAACCTTTAGCAGATGCCCTAAAACTCTTTGTGAAGGAATGAATTACCCCTATATCTTCCAACTCACTCCCCTTTATCTTAACCCCAACAGCTATACTTATCTTAGCTTTAAGAATATGACAACTATTCCCCTCTTTTATAGTATCAACCCAGCTCAGATTAGGCATACTCCTGTTTTTATGCATCTCTTCATTAGCCGTTTACACAACCCTTATAGCAGGTTGATCATCAAACTCTAAATATGCACTACTCGGTGCCATTCGAGCTATAGCCCAAACAATTTCTTACGAAGTAACTATAACCTTAATAATTATTTTTTACCTATTTTTAACCATACAGATAGATATCGTAAGAATTCGCATGATAAATATATCTATATGAGCAATCGCCTTATTCCTTCCCTTAAGGGTTATGTGATTAGCGGTTATTTTAGCAGAAACAAACCGAGCCCCATTCGATTTTGCAGAAGNNNNNNNNNNNNNNNNNNNNNNNNNNNNNNNNNNNNNNNNNNNNNNNNNNNNNNNNNNNNNNNNNNNNNNNNNNNNNNNNNNNNNNNNNNNNNNNNNNNNNNNNNNNNNNNNNNNNNNNNNNNNNNNNNNNNNNNNNNNNNNNNNNNNNNNNNNNNNNNNNNNNNNNNNNNNNNNNNNNNNNNNNNNNNNNNNNNNNNNNNNNNNNNNNNNNNNNNNNNNNNNNNNNNNNNNNNNNNNNNNNNNNNNNNNNNNNNNNNNNNNNNNNN
Lasmigona_costata_voucher_photo_Lcos2 NNNNNNNNNNNNNNNNNNCCTTTATTACATACCTATTAATTTTACTGGCTGTAGCATTTTTTACTTTATTAGAACGAAAAGCTCTTGGGTATTTCCAGATTCGAAAAGGTCCCAATAAGTTAGGAATCATTGGCATCCCTCAACCTTTAGCAGATGCCCTAAAACTCTTTGTGAAGGAATGAATTACCCCTATATCTTCCAACTCACTCCCCTTTATCTTAACCCCAACAGCTATACTTATCTTAGCTTTAAGAATATGACAACTATTCCCCTCTTTTATAGTATCAACCCAACTCAGATTAGGCATACTCCTGTTTTTATGCATCTCTTCATTAGCCGTTTACACAACCCTTATAGCAGGTTGATCATCAAACTCTAAATATGCACTACTCGGTGCCATTCGAGCTATAGCCCAAACAATTTCTTACGAAGTAACTATAACCTTAATAATTATTTTTTACCTATTTTTAACCATACAGATAGATATCGTAAGAATTCGCATGATAAATATATCTATATGAGCAATCGCCTTATTCCTTCCCTTAAGGGTTATGTGATTAGCGGTTATTTTAGCAGAAACAAACCGAGCCCCATTCGATTTTGCAGAAGNNNNNNNNNNNNNNNNNNNNNNNNNNNNNNNNNNNNNNNNNNNNNNNNNNNNNNNNNNNNNNNNNNNNNNNNNNNNNNNNNNNNNNNNNNNNNNNNNNNNNNNNNNNNNNNNNNNNNNNNNNNNNNNNNNNNNNNNNNNNNNNNNNNNNNNNNNNNNNNNNNNNNNNNNNNNNNNNNNNNNNNNNNNNNNNNNNNNNNNNNNNNNNNNNNNNNNNNNNNNNNNNNNNNNNNNNNNNNNNNNNNNNNNNNNNNNNNNNNNNNNNNNNN
Arcidens_confragosus_isolate_BM14791 NNNNNNNNNNNNNNNNNNNNNNTATTACATACTTATTAATCTTATTGGCTGTAGCATTTTTTACTCTATTAGAACGAAAAGCTCTTGGATATTTCCAAATTCGAAAAGGCCCTAATAAGCTAGGAATTATAGGCATTCCTCAACCTTTAGCAGATGCCTTAAAACTCTTTGTGAAAGAATGAATTACCCCTACATCTTCCAACTTACTTCCTTTTATCTTAACCCCAACAGTTATACTTATCTTAGCTCTAAGAATATGACAATTGTTTCCATCTTTTATAGTATCAACTCAACTCACATTAGGCATATTCCTGTTTTTATGTATTTCTTCATTAGCCGTTTATACAACCCTTATAGCAGGCTGGTCATCAAACTCTAAATATGCACTACTCGGTGCCATTCGAGCCATGGCCCAAACAATTTCTTATGAAGTAACTATAACCTTAATAATTATTTTTTACCTGTTTTTAACCACACAAATAGATATTGTAAGAATTCGCATAATAAATACATCTATATGAACAATCACTCTATTCCCTCCTTTAAGAGTTATATGGTTAGCAGTTATTCTAGCAGAGACAAACCGAGCCCCATTCGATTTCGCAGAAGNNNNNNNNNNNNNNNNNNNNNNNNNNNNNNNNNNNNNNNNNNNNNNNNNNNNNNNNNNNNNNNNNNNNNNNNNNNNNNNNNNNNNNNNNNNNNNNNNNNNNNNNNNNNNNNNNNNNNNNNNNNNNNNNNNNNNNNNNNNNNNNNNNNNNNNNNNNNNNNNNNNNNNNNNNNNNNNNNNNNNNNNNNNNNNNNNNNNNNNNNNNNNNNNNNNNNNNNNNNNNNNNNNNNNNNNNNNNNNNNNNNNNNNNNNNNNNNNNNNNNNNNNNN
Lasmigona_complanata_voucher_photo_Lcom1 NNNNNNNNNNNNNNNNNNCTTTTATTACGTATCTATTAATCTTATTGGCTGTAGCATTTTTTACCCTATTAGAGCGAAAAGCTCTTGGGTATTTTCAAATTCGAAAAGGTCCTAATAAGCTAGGGATTATTGGCATTCCTCAACCTTTAGCAGATGCCCTAAAACTCTTTGTGAAGGAATGAATCACCCCTACATCTTCCAACTTACTTCCTTTTATTTTAACCCCAACAATTATACTTATCCTAGCTCTGAGAATATGGCAACTATTCCCATCTTTTATAATATCAACTCAACTCACACTAGGCATACTCCTGTTCTTATGTATTTCTTCATTAGCTGTTTATACAACCCTTATAGCGGGCTGATCATCAAACTCTAAATATGCACTACTCGGGGCCATTCGGGCCATGGCTCAAACAATTTCTTATGAAGTAACTATAACTTTAATAATTATTTTTTACCTGTTTCTAACCATACAAATAGATATCGTAAGAATTCGCATGATAAATACGTCTATCTGAGCAATCACCCTATTCCTTCCTTTAGGGGTTATATGGTTGGCAGTTATTCTAGCAGAAACAAACCGAGCCCCATTTGATTTCGCAGAAGNNNNNNNNNNNNNNNNNNNNNNNNNNNNNNNNNNNNNNNNNNNNNNNNNNNNNNNNNNNNNNNNNNNNNNNNNNNNNNNNNNNNNNNNNNNNNNNNNNNNNNNNNNNNNNNNNNNNNNNNNNNNNNNNNNNNNNNNNNNNNNNNNNNNNNNNNNNNNNNNNNNNNNNNNNNNNNNNNNNNNNNNNNNNNNNNNNNNNNNNNNNNNNNNNNNNNNNNNNNNNNNNNNNNNNNNNNNNNNNNNNNNNNNNNNNNNNNNNNNNNNNNNNN
Lasmigona_complanata_voucher_photo_Lcom2 NNNNNNNNNNNNNNNNNNCTTTTATTACGTATCTATTAATCTTATTGGCTGTAGCATTTTTTACCCTATTAGAGCGAAAAGCTCTTGGGTATTTTCAAATTCGAAAAGGTCCTAATAAGCTAGGGATTATTGGCATTCCTCAACCTTTAGCAGATGCCCTAAAACTCTTTGTGAAGGAATGAATCACCCCTACATCTTCCAACTTACTTCCTTTTATTTTAACCCCAACAATTATACTTATCCTAGCTCTGAGAATATGGCAACTATTCCCATCTTTTATAATATCAACTCAACTCACACTAGGCATACTCCTGTTCTTATGTATTTCTTCATTAGCTGTTTATACAACCCTTATAGCGGGCTGATCATCAAACTCTAAATATGCACTACTCGGGGCCATTCGGGCCATGGCTCAAACAATTTCTTATGAAGTAACTATAACTTTAATAATTATTTTTTACCTGTTTCTAACCATACAAATAGATATCGTAAGAATTCGCATGATAAATACGTCTATCTGAGCAATCACCCTATTCCTTCCTTTAGGGGTTATATGGTTGGCAGTTATTCTAGCAGAAACAAACCGAGCCCCATTTGATTTCGCAGAAGNNNNNNNNNNNNNNNNNNNNNNNNNNNNNNNNNNNNNNNNNNNNNNNNNNNNNNNNNNNNNNNNNNNNNNNNNNNNNNNNNNNNNNNNNNNNNNNNNNNNNNNNNNNNNNNNNNNNNNNNNNNNNNNNNNNNNNNNNNNNNNNNNNNNNNNNNNNNNNNNNNNNNNNNNNNNNNNNNNNNNNNNNNNNNNNNNNNNNNNNNNNNNNNNNNNNNNNNNNNNNNNNNNNNNNNNNNNNNNNNNNNNNNNNNNNNNNNNNNNNNNNNNNN
Arcidens_confragosus_isolate_BM14763 NNNNNNNNNNNNNNNNNNCCTTTATTACATACTTATTAATCTTATTGGCTGTAGCATTTTTTACTCTATTAGAACGAAAAGCTCTTGGATATTTCCAAATTCGAAAAGGCCCTAATAAGCTAGGAATTATAGGCATTCCTCAACCTTTAGCAGATGCCTTAAAACTCTTTGTGAAAGAATGAATTACCCCTACATCTTCCAACTTACTTCCTTTTATCTTAACCCCAACAGTTATACTTATCTTAGCTCTAAGAATATGACAATTGTTTCCATCTTTTATAGTATCAACTCAACTCACATTAGGCATATTCCTGTTTTTATGTATTTCTTCATTAGCCGTTTATACAACCCTTATAGCAGGCTGGTCATCAAACTCTAAATATGCACTACTCGGTGCCATTCGAGCCATGGCCCAAACAATTTCTTATGAAGTAACTATAACCTTAATAATTATTTTTTACCTGTTTTTAACCACACAAATAGATATTGTAAGAATTCGCATAATAAATACATCTATATGAACAATCACTCTATTCCCTCCTTTAAGAGTTATATGGTTAGCAGTTATTCTAGCAGAAACAAACCGAGCCCCATTCGATTTCGCAGAAGNNNNNNNNNNNNNNNNNNNNNNNNNNNNNNNNNNNNNNNNNNNNNNNNNNNNNNNNNNNNNNNNNNNNNNNNNNNNNNNNNNNNNNNNNNNNNNNNNNNNNNNNNNNNNNNNNNNNNNNNNNNNNNNNNNNNNNNNNNNNNNNNNNNNNNNNNNNNNNNNNNNNNNNNNNNNNNNNNNNNNNNNNNNNNNNNNNNNNNNNNNNNNNNNNNNNNNNNNNNNNNNNNNNNNNNNNNNNNNNNNNNNNNNNNNNNNNNNNNNNNNNNNNN
Arcidens_confragosus NNNNNNNNNNNNNNNNNNCCTTTATTACATACTTATTAATCTTATTGGCTGTAGCATTTTTTACTCTATTAGAACGAAAAGCTCTTGGATATTTCCAAATTCGAAAAGGCCCTAATAAGCTAGGAATTATAGGCATTCCTCAACCTTTAGCAGATGCCTTAAAACTCTTTGTGAAAGAATGAATTACCCCTACATCTTCCAACTTACTTCCTTTTATCTTAACCCCAACAGTTATACTTATCTTAGCTCTAAGAATATGACAATTGTTTCCATCTTTTATAGTATCAACTCAACTCACATTAGGCATATTCCTGTTTTTATGTATTTCTTCATTAGCCGTTTATACAACCCTTATAGCAGGCTGGTCATCAAACTCTAAATATGCACTACTCGGTGCCATTCGAGCCATGGCCCAAACAATTTCTTATGAAGTAACTATAACCTTAATAATTATTTTTTACCTGTTTTTAACCACACAAATAGATATTGTAAGAATTCGCATAATAAATACATCTATATGAACAATCACTCTATTCCCTCCTTTAAGAGTTATATGGTTAGCAGTTATTCTAGCAGAAACAAACCGAGCCCCATTCGATTTCGCAGAAGNNNNNNNNNNNNNNNNNNNNNNNNNNNNNNNNNNNNNNNNNNNNNNNNNNNNNNNNNNNNNNNNNNNNNNNNNNNNNNNNNNNNNNNNNNNNNNNNNNNNNNNNNNNNNNNNNNNNNNNNNNNNNNNNNNNNNNNNNNNNNNNNNNNNNNNNNNNNNNNNNNNNNNNNNNNNNNNNNNNNNNNNNNNNNNNNNNNNNNNNNNNNNNNNNNNNNNNNNNNNNNNNNNNNNNNNNNNNNNNNNNNNNNNNNNNNNNNNNNNNNNNNNNN
Anodonta_woodiana_pacifica_isolate_3 TCCAACACCTAATCTCCACCATTATTACGTACCTGCTAATCTTATTAGGTGTGGCCTTCTTTACCTTATTAGAACGAAAAGCTTTAGGTTATTTTCAAATTCGAAAGGGCCCTAATAAACTAGGAATTATAGGTATCCCCCAACCTTTAGCAGACGCGTTAAAACTTTTTACCAAAGAATGAGTTACTCCTACCTCCTCTAACTACTTTCCTTTTATTTTAACACCGACAATTATACTTATCTTAGCATTGAGGATATGGCAACTATTTCCATCTCTTATACTTTCCTTTCAAATAACGCTAGGAATATTTTTATTTATCTGCATCTCCTCATTAACCGTCTACACCACACTTATAGCTGGTTGAACCTCAAACTCCAAATATGCCCTACTTGGGGCGATCCGAGCTATGGCCCAAACTATTTCCTACGAAGTCACCATAACTCTTATTATTATATTCTACCTATTCCTAACAATAGAAATAGACATTGTAAGAGTTCGTATAACAAATACATCTATCTGAACCATCATACTATTTTTCCCTTTAAGAATCATGTGATTAGCNNNNNNNNNNNNNNNNNNNNNNNNNNNNNNNNNNNNNNNNNNNNNNNNNNNNNNNNNNNNNNNNNNNNNNNNNNNNNNNNNNNNNNNNNNNNNNNNNNNNNNNNNNNNNNNNNNNNNNNNNNNNNNNN---NNNNNNNNNNNNNNNNNNNNNNNNNNNNNNNNNNNNNNNNNNNNNNNNNNNNNNNNNNNNNNNNNNNNNNNNNNNNNNNNNNNNNNNNNNNNNNNNNNNNNNNNNNNNNNNNNNNNNNNNNNNNNNNNNNNNNNNNNNNNNNNNNNNNNNNNNNNNNNNNNNNNNNNNNNNNNNNNNNNNNNN
Anodonta_woodiana_elliptica_isolate_6 TCCAACACCTAATCTCCACCATTATTACGTACCTGCTAATCTTATTAGGTGTGGCCTTCTTTACCTTATTAGAACGAAAAGCTTTAGGTTATTTTCAAATTCGAAAGGGCCCTAATAAACTAGGAATTATAGGTATCCCCCAACCTTTAGCAGACGCGTTAAAACTTTTTACCAAAGAATGAGTTACTCCTACCTCCTCTAACTACTTTCCTTTTATTTTAACACCGACAATTATACTTATCTTAGCATTGAGGATATGGCAACTATTTCCATCTCTTATACTTTCCTTTCAAATAACGCTAGGAATATTTTTATTTATCTGCATCTCCTCATTAACCGTCTACACCACACTTATAGCTGGTTGAACCTCAAACTCCAAATATGCCCTACTTGGGGCGATCCGAGCTATGGCCCAAACTATTTCCTACGAAGTCACCATAACTCTTATTATTATATTCTACCTATTCCTAACAATAGAAATAGACATTGTAAGAGTTCGTATAACAAATACATCTATCTGAACCATCATACTATTTTTCCCTTTAAGAATCATGTGATTAGCNNNNNNNNNNNNNNNNNNNNNNNNNNNNNNNNNNNNNNNNNNNNNNNNNNNNNNNNNNNNNNNNNNNNNNNNNNNNNNNNNNNNNNNNNNNNNNNNNNNNNNNNNNNNNNNNNNNNNNNNNNNNNNNN---NNNNNNNNNNNNNNNNNNNNNNNNNNNNNNNNNNNNNNNNNNNNNNNNNNNNNNNNNNNNNNNNNNNNNNNNNNNNNNNNNNNNNNNNNNNNNNNNNNNNNNNNNNNNNNNNNNNNNNNNNNNNNNNNNNNNNNNNNNNNNNNNNNNNNNNNNNNNNNNNNNNNNNNNNNNNNNNNNNNNNNN
Anodonta_woodiana_elliptica_isolate_7 TCCAACACCTAATCTCCACCATTATTACGTACCTGCTAATCTTATTAGGTGTGGCCTTCTTTACCTTATTAGAACGAAAAGCTTTAGGTTATTTTCAAATTCGAAAGGGCCCTAATAAACTAGGAATTATAGGTATCCCCCAACCTTTAGCAGACGCGTTAAAACTTTTTACCAAAGAATGAGTTACTCCTACCTCCTCTAACTACTTTCCTTTTATTTTAACACCGACAATTATACTTATCTTAGCATTGAGGATATGGCAACTATTTCCATCTCTTATACTTTCCTTTCAAATAACGCTAGGAATATTTTTATTTATCTGCATCTCCTCATTAACCGTCTACACCACACTTATAGCTGGTTGAACCTCAAACTCCAAATATGCCCTACTTGGGGCGATCCGAGCTATGGCCCAAACTATTTCCTACGAAGTCACCATAACTCTTATTATTATATTCTACCTATTCCTAACAATAGAAATAGACATTGTAAGAGTTCGTATAACAAATACATCTATCTGAACCATCATACTATTTTTCCCTTTAAGAATCATGTGATTAGCNNNNNNNNNNNNNNNNNNNNNNNNNNNNNNNNNNNNNNNNNNNNNNNNNNNNNNNNNNNNNNNNNNNNNNNNNNNNNNNNNNNNNNNNNNNNNNNNNNNNNNNNNNNNNNNNNNNNNNNNNNNNNNNN---NNNNNNNNNNNNNNNNNNNNNNNNNNNNNNNNNNNNNNNNNNNNNNNNNNNNNNNNNNNNNNNNNNNNNNNNNNNNNNNNNNNNNNNNNNNNNNNNNNNNNNNNNNNNNNNNNNNNNNNNNNNNNNNNNNNNNNNNNNNNNNNNNNNNNNNNNNNNNNNNNNNNNNNNNNNNNNNNNNNNNNN
Anodonta_woodiana_pacifica_isolate_44 TCCAACACCTAATCTCCACCATTATTACGTACCTGCTAATCTTATTAGGTGTGGCCTTCTTTACCTTATTAGAACGAAAAGCTTTAGGTTATTTTCAAATTCGAAAGGGCCCTAATAAACTAGGAATTATAGGTATCCCCCAACCTTTAGCAGACGCGTTAAAACTTTTTACCAAAGAATGAGTTACTCCTACCTCCTCTAACTACTTTCCTTTTATTTTAACACCGACAATTATACTTATCTTAGCATTGAGGATATGGCAACTATTTCCATCTCTTATACTTTCCTTTCAAATAACGCTAGGAATATTTTTATTTATCTGCATCTCCTCATTAACCGTCTACACCACACTTATAGCTGGTTGAACCTCAAACTCCAAATATGCCCTACTTGGGGCGATCCGAGCTATAGCCCAAACTATTTCCTACGAAGTCACCATAACCCTTATTATTATATTCTATCTATTCCTAACAATGGAAATAGACATTGTAAGAGTTCGTATAACAAATACATCTATCTGAACCATCCTACTATTTTTCCCTTTAAGAATCATGTGATTAGCNNNNNNNNNNNNNNNNNNNNNNNNNNNNNNNNNNNNNNNNNNNNNNNNNNNNNNNNNNNNNNNNNNNNNNNNNNNNNNNNNNNNNNNNNNNNNNNNNNNNNNNNNNNNNNNNNNNNNNNNNNNNNNNN---NNNNNNNNNNNNNNNNNNNNNNNNNNNNNNNNNNNNNNNNNNNNNNNNNNNNNNNNNNNNNNNNNNNNNNNNNNNNNNNNNNNNNNNNNNNNNNNNNNNNNNNNNNNNNNNNNNNNNNNNNNNNNNNNNNNNNNNNNNNNNNNNNNNNNNNNNNNNNNNNNNNNNNNNNNNNNNNNNNNNNNN
Anodonta_woodiana_woodiana_isolate_12 TCCAACACCTAATCTCCACCATTATTACGTACCTGCTAATCTTATTAGGTGTGGCCTTCTTTACCTTATTAGAACGAAAAGCTTTAGGTTATTTTCAAATTCGAAAGGGCCCTAATAAACTAGGAATTATAGGTATCCCCCAACCTTTAGCAGACGCGTTAAAACTTTTTACCAAAGAATGAGTTACTCCTACCTCCTCTAACTACTTTCCTTTTATTTTAACACCGACAATTATACTTATCTTAGCATTGAGGATATGGCAACTATTTCCATCTCTTATACTTTCCTTTCAAATAACGCTAGGAATATTTTTATTTATCTGCATCTCCTCATTAACCGTCTACACCACACTTATAGCTGGTTGAACCTCAAACTCCAAATATGCCCTACTTGGGGCGATCCGAGCTATAGCCCAAACTATTTCCTACGAAGTCACCATAACTCTTATTATTATGTTCTACCTATTCCTAACAATGGAAATAGACATTGTAAGAGTTCGTATAACAAATACATCTATCTGAACCATCCTACTATTTTTCCCTTTAAGAATCATGTGATTAGCNNNNNNNNNNNNNNNNNNNNNNNNNNNNNNNNNNNNNNNNNNNNNNNNNNNNNNNNNNNNNNNNNNNNNNNNNNNNNNNNNNNNNNNNNNNNNNNNNNNNNNNNNNNNNNNNNNNNNNNNNNNNNNNN---NNNNNNNNNNNNNNNNNNNNNNNNNNNNNNNNNNNNNNNNNNNNNNNNNNNNNNNNNNNNNNNNNNNNNNNNNNNNNNNNNNNNNNNNNNNNNNNNNNNNNNNNNNNNNNNNNNNNNNNNNNNNNNNNNNNNNNNNNNNNNNNNNNNNNNNNNNNNNNNNNNNNNNNNNNNNNNNNNNNNNNN
Anodonta_woodiana_pacifica_isolate_1 TCCAACACCTAATCTCCACCATTATTACGTACCTGCTAATCTTATTAGGTGTGGCCTTCTTTACCTTATTAGAACGAAAAGCTTTAGGTTATTTTCAAATTCGAAAGGGCCCTAATAAACTAGGAATTATAGGTATCCCCCAACCTTTAGCAGACGCGTTAAAACTTTTTACCAAAGAATGAGTTACTCCTACCTCCTCTAACTACTTTCCTTTTATTTTAACACCGACAATTATACTTATCTTAGCATTGAGGATATGGCAACTATTTCCATCTCTTATACTTTCCTTTCAAATAACGCTAGGAATATTTTTATTTATCTGCATCTCCTCATTAACCGTCTACACCACACTTATAGCTGGTTGAACCTCAAACTCCAAATATGCCCTACTTGGGGCGATCCGAGCTATAGCCCAAACTATTTCCTACGAAGTCACCATAACTCTTATTATTATATTCTATCTATTCCTAACAATGGAAATAGACATTGTAAGAGTTCGTATAACAAATACATCTATCTGAACCATCCTACTATTTTTCCCTTTAAGAATCATGTGATTAGCNNNNNNNNNNNNNNNNNNNNNNNNNNNNNNNNNNNNNNNNNNNNNNNNNNNNNNNNNNNNNNNNNNNNNNNNNNNNNNNNNNNNNNNNNNNNNNNNNNNNNNNNNNNNNNNNNNNNNNNNNNNNNNNN---NNNNNNNNNNNNNNNNNNNNNNNNNNNNNNNNNNNNNNNNNNNNNNNNNNNNNNNNNNNNNNNNNNNNNNNNNNNNNNNNNNNNNNNNNNNNNNNNNNNNNNNNNNNNNNNNNNNNNNNNNNNNNNNNNNNNNNNNNNNNNNNNNNNNNNNNNNNNNNNNNNNNNNNNNNNNNNNNNNNNNNN
Anodonta_woodiana_elliptica_isolate_9 TCCAACACCTAATCTCCACCATTATTACGTACCTGCTAATCTTATTAGGTGTGGCCTTCTTTACCTTATTAGAACGAAAAGCTTTAGGTTATTTTCAAATTCGAAAGGGCCCTAATAAACTAGGAATTATAGGTATCCCCCAACCTTTAGCAGACGCGTTAAAACTTTTTACCAAAGAATGAGTTACTCCTACCTCCTCTAACTACTTTCCTTTTATTTTAACACCGACAATTATACTTATCTTAGCATTGAGGATATGGCAACTATTTCCATCTCTTATACTTTCCTTTCAAATAACGCTAGGAATATTTTTATTTATCTGCATCTCCTCATTAACCGTCTACACCACACTTATAGCTGGTTGAACCTCAAACTCCAAATATGCCCTACTTGGGGCGATCCGAGCTATAGCCCAAACTATTTCCTACGAAGTCACCATAACTCTTATTATTATATTCTATCTATTCCTAACAATGGAAATAGACATTGTAAGAGTTCGTATAACAAATACATCTATCTGAACCATCCTACTATTTTTCCCTTTAAGAATCATGTGATTAGCNNNNNNNNNNNNNNNNNNNNNNNNNNNNNNNNNNNNNNNNNNNNNNNNNNNNNNNNNNNNNNNNNNNNNNNNNNNNNNNNNNNNNNNNNNNNNNNNNNNNNNNNNNNNNNNNNNNNNNNNNNNNNNNN---NNNNNNNNNNNNNNNNNNNNNNNNNNNNNNNNNNNNNNNNNNNNNNNNNNNNNNNNNNNNNNNNNNNNNNNNNNNNNNNNNNNNNNNNNNNNNNNNNNNNNNNNNNNNNNNNNNNNNNNNNNNNNNNNNNNNNNNNNNNNNNNNNNNNNNNNNNNNNNNNNNNNNNNNNNNNNNNNNNNNNNN
Anodonta_woodiana_elliptica_isolate_10 TCCAACACCTAATCTCCACCATTATTACGTACCTGCTAATCTTATTAGGTGTGGCCTTCTTTACCTTATTAGAACGAAAAGCTTTAGGTTATTTTCAAATTCGAAAGGGCCCTAATAAACTAGGAATTATAGGTATCCCCCAACCTTTAGCAGACGCGTTAAAACTTTTTACCAAAGAATGAGTTACTCCTACCTCCTCTAACTACTTTCCTTTTATTTTAACACCGACAATTATACTTATCTTAGCATTGAGGATATGGCAACTATTTCCATCTCTTATACTTTCCTTTCAAATAACGCTAGGAATATTTTTATTTATCTGCATCTCCTCATTAACCGTCTACACCACACTTATAGCTGGTTGAACCTCAAACTCCAAATATGCCCTACTTGGGGCGATCCGAGCTATAGCCCAAACTATTTCCTACGAAGTCACCATAACTCTTATTATTATATTCTATCTATTCCTAACAATGGAAATAGACATTGTAAGAGTTCGTATAACAAATACATCTATCTGAACCATCCTACTATTTTTCCCTTTAAGAATCATGTGATTAGCNNNNNNNNNNNNNNNNNNNNNNNNNNNNNNNNNNNNNNNNNNNNNNNNNNNNNNNNNNNNNNNNNNNNNNNNNNNNNNNNNNNNNNNNNNNNNNNNNNNNNNNNNNNNNNNNNNNNNNNNNNNNNNNN---NNNNNNNNNNNNNNNNNNNNNNNNNNNNNNNNNNNNNNNNNNNNNNNNNNNNNNNNNNNNNNNNNNNNNNNNNNNNNNNNNNNNNNNNNNNNNNNNNNNNNNNNNNNNNNNNNNNNNNNNNNNNNNNNNNNNNNNNNNNNNNNNNNNNNNNNNNNNNNNNNNNNNNNNNNNNNNNNNNNNNNN
Anodonta_woodiana_elliptica_isolate_8 TCCAACACCTAATCTCCACCATTATTACGTACCTGCTAATCTTATTAGGTGTGGCCTTCTTTACCTTATTAGAACGAAAAGCTTTAGGTTATTTTCAAATTCGAAAGGGCCCTAATAAACTAGGAATTATAGGTATCCCCCAACCTTTAGCAGACGCGTTAAAACTTTTTACCAAAGAATGAGTTACTCCTACCTCCTCTAACTACTTTCCTTTTATTTTAACACCGACAATTATACTTATCTTAGCATTGAGGATATGGCAACTATTTCCATCTCTTATACTTTCCTTTCAAATAACGCTAGGAATATTTTTATTTATCTGCATCTCCTCATTAACCGTCTACACCACACTTATAGCTGGTTGAACCTCAAACTCCAAATATGCCCTACTTGGGGCGATCCGAGCTATAGCCCAAACTATTTCCTACGAAGTCACCATAACTCTTATTATTATGTTCTATCTATTCCTAACAATGGAAATAGACATTGTAAGAGTTCGTATAACAAATACATCTATCTGAACCATCCTACTATTTTTCCCTTTAAGAATCATGTGATTAGCNNNNNNNNNNNNNNNNNNNNNNNNNNNNNNNNNNNNNNNNNNNNNNNNNNNNNNNNNNNNNNNNNNNNNNNNNNNNNNNNNNNNNNNNNNNNNNNNNNNNNNNNNNNNNNNNNNNNNNNNNNNNNNNN---NNNNNNNNNNNNNNNNNNNNNNNNNNNNNNNNNNNNNNNNNNNNNNNNNNNNNNNNNNNNNNNNNNNNNNNNNNNNNNNNNNNNNNNNNNNNNNNNNNNNNNNNNNNNNNNNNNNNNNNNNNNNNNNNNNNNNNNNNNNNNNNNNNNNNNNNNNNNNNNNNNNNNNNNNNNNNNNNNNNNNNN
Anodonta_woodiana_pacifica_isolate_56 TCCAACACCTAATCTCCACCATTATTACGTACCTGCTAATCTTATTAGGTGTGGCCTTCTTTACCTTATTAGAACGAAAAGCTTTAGGTTATTTTCAAATTCGAAAGGGCCCTAATAAACTAGGAATTATAGGTATCCCCCAACCTTTAGCAGACGCGTTAAAACTTTTTACCAAAGAATGAGTTACTCCTACCTCCTCTAACTACTTTCCTTTTATTTTAACACCGACAATTATACTTATCTTAGCATTGAGGATATGGCAACTATTTCCATCTCTTATACTTTCCTTTCAAATAACGCTAGGAATATTTTTATTTATCTGCATCTCCTCATTAACCGTCTACACCACACTTATAGCTGGTTGAACCTCAAACTCCAAATATGCCCTACTTGGGGCGATCCGAGCTATAGCCCAAACTATTTCCTACGAAGTCACCATAACTCTTATTATTATGTTCTATCTATTCCTAACAATGGAAATAGACATTGTAAGAGTTCGTATAACAAATACATCTATCTGAACCATCCTACTATTTTTCCCTTTAAGAATCATGTGATTAGCNNNNNNNNNNNNNNNNNNNNNNNNNNNNNNNNNNNNNNNNNNNNNNNNNNNNNNNNNNNNNNNNNNNNNNNNNNNNNNNNNNNNNNNNNNNNNNNNNNNNNNNNNNNNNNNNNNNNNNNNNNNNNNNN---NNNNNNNNNNNNNNNNNNNNNNNNNNNNNNNNNNNNNNNNNNNNNNNNNNNNNNNNNNNNNNNNNNNNNNNNNNNNNNNNNNNNNNNNNNNNNNNNNNNNNNNNNNNNNNNNNNNNNNNNNNNNNNNNNNNNNNNNNNNNNNNNNNNNNNNNNNNNNNNNNNNNNNNNNNNNNNNNNNNNNNN
Anodonta_woodiana_pacifica_isolate_66 TCCAACACCTAATCTCCACCATTATTACGTACCTGCTAATCTTATTAGGTGTGGCCTTCTTTACCTTATTAGAACGAAAAGCTTTAGGTTATTTTCAAATTCGAAAGGGCCCTAATAAACTAGGAATTATAGGTATCCCCCAACCTTTAGCAGACGCGTTAAAACTTTTTACCAAAGAATGAGTTACTCCTACCTCCTCTAACTACTTTCCTTTTATTTTAACACCGACAATTATACTTATCTTAGCATTGAGGATATGGCAACTATTTCCATCTCTTATACTTTCCTTTCAAATAACGCTAGGAATATTTTTATTTATCTGCATCTCCTCATTAACCGTCTACACCACACTTATAGCTGGTTGAACCTCAAACTCCAAATATGCCCTACTTGGGGCGATCCGAGCTATAGCCCAAACTATTTCCTACGAAGTCACCATAACTCTTATTATTATGTTCTATCTATTCCTAACAATGGAAATAGACATTGTAAGAGTTCGTATAACAAATACATCTATCTGAACCATCCTACTATTTTTCCCTTTAAGAATCATGTGATTAGCNNNNNNNNNNNNNNNNNNNNNNNNNNNNNNNNNNNNNNNNNNNNNNNNNNNNNNNNNNNNNNNNNNNNNNNNNNNNNNNNNNNNNNNNNNNNNNNNNNNNNNNNNNNNNNNNNNNNNNNNNNNNNNNN---NNNNNNNNNNNNNNNNNNNNNNNNNNNNNNNNNNNNNNNNNNNNNNNNNNNNNNNNNNNNNNNNNNNNNNNNNNNNNNNNNNNNNNNNNNNNNNNNNNNNNNNNNNNNNNNNNNNNNNNNNNNNNNNNNNNNNNNNNNNNNNNNNNNNNNNNNNNNNNNNNNNNNNNNNNNNNNNNNNNNNNN
Sinanodonta_woodiana NNNNNNNNNNNNNNNNNNNNATTATTACGTACCTACTAATCTTATTAGGTGTGGCCTTCTTTACCTTATTAGAACGAAAAGCTTTAGGTTATTTTCAAATTCGAAAGGGTCCTAATAAACTAGGGATTATAGGTATCCCCCAACCTTTAGCAGACGCATTAAAACTTTTTACCAAAGAGTGAGTTACTCCTAACTTCTCTAACTACTTTCCTTTTATTTTAACACCGACAATTATACTTATCTTAGCATTGAGGATATGGCAACTGTTTCCGTCTTTTATACTTACCTTTCAAATAACCCTAGGAATATTTTTATTTCTTTGCATTTCCTCATTAACCGTCTACACGACACTCATAGCTGGTTGAACCTCAAACTCCAAATATGCCCTACTCGGGGCGATCCGAGCTATAGCCCAAACCATCTCCTACGAAGTTACCATAACTCTTATTATTATATTCTACCTATTCCTAACAATAGAAATAGATATTGTAAGAGTCCGTATAACAAATAGGCCTATCTGAACCNNNNNNNNNNNNNNNNNNNNNNNNNNNNNNNNNNNNNNNNNNNNNNNNNNNNNNNNNNNNNNNNNNNNNNNNNNNNNNNNNNNNNNNNNNNNNNNNNNNNNNNNNNNNNNNNNNNNNNNNNNNNNNNNNNNNNNNNNNNNNNNNNNNNNNNNNNNNNNNNNNNNNN---NNNNNNNNNNNNNNNNNNNNNNNNNNNNNNNNNNNNNNNNNNNNNNNNNNNNNNNNNNNNNNNNNNNNNNNNNNNNNNNNNNNNNNNNNNNNNNNNNNNNNNNNNNNNNNNNNNNNNNNNNNNNNNNNNNNNNNNNNNNNNNNNNNNNNNNNNNNNNNNNNNNNNNNNNNNNNNNNNNNNNNN
Sinanodonta_woodiana_voucher_NCUBM20180251 NNNNNNNNNNNNNNNNNNNNNNNNNNNNNTACCTACTAATCTTATTAGGTGTGGCCTTCTTTACCTTATTAGAACGAAAAGCTTTAGGTTATTTTCAAATTCGAAAGGGCCCTAATAAGCTAGGGATTATAGGTATCCCCCAACCTTTAGCAGACGCATTAAAACTTTTTACCAAAGAGTGAGTTACTCCTAACTTCTCTAACTACTTTCCTTTTATTTTAACACCGACAATTATACTTATCTTAGCATTGAGGATATGGCAACTGTTTCCGTCTTTTATACTTACCTTTCAAATAACCCTAGGAATATTTTTATTTCTTTGCATCTCCTCATTAACCGTCTACACGACACTCATAGCTGGTTGAACCTCAAACTCCAAATATGCCCTACTCGGGGCGATCCGAGCTATAGCCCAAACCATCTCCTACGAAGTTACCATAACTCTTATTATTATATTCTACCTATTCCTAACAATAGAAATAGATATTGTAAGAGTCCGTATAACGAATAGGCCTATCNNNNNNNNNNNNNNNNNNNNNNNNNNNNNNNNNNNNNNNNNNNNNNNNNNNNNNNNNNNNNNNNNNNNNNNNNNNNNNNNNNNNNNNNNNNNNNNNNNNNNNNNNNNNNNNNNNNNNNNNNNNNNNNNNNNNNNNNNNNNNNNNNNNNNNNNNNNNNNNNNNNNNNNNNNNN---NNNNNNNNNNNNNNNNNNNNNNNNNNNNNNNNNNNNNNNNNNNNNNNNNNNNNNNNNNNNNNNNNNNNNNNNNNNNNNNNNNNNNNNNNNNNNNNNNNNNNNNNNNNNNNNNNNNNNNNNNNNNNNNNNNNNNNNNNNNNNNNNNNNNNNNNNNNNNNNNNNNNNNNNNNNNNNNNNNNNNNN
Sinanodonta_woodiana_voucher_NCUBM20180250 NNNNNNNNNNNNNNNNNNNNNNNNNNNNNTACCTACTAATCTTATTAGGTGTGGCCTTCTTTACCTTATTAGAACGAAAAGCTTTAGGTTATTTTCAAATTCGAAAGGGTCCTAATAAACTAGGGATTATAGGTATCCCCCAACCTTTAGCAGACGCATTAAAACTTTTTACCAAAGAGTGAGTTACTCCTAACTTCTCTAACTACTTTCCTTTTATTTTAACACCGACAATTATACTTATCTTAGCATTGAGGATATGGCAACTGTTTCCGTCTTTTATACTTACCTTTCAAATAACCCTAGGAATATTTTTATTTCTTTGCATTTCCTCATTAACCGTCTACACGACACTCATAGCTGGTTGAACCTCAAACTCCAAATATGCCCTACTCGGGGCGATCCGAGCTATAGCCCAAACCATCTCCTACGAAGTTACCATAACTCTTATTATTATATTCTACCTATTCCTAACAATAGAAATAGATATTGTAAGAGTCCGTATAACAAATAGGCCTATCNNNNNNNNNNNNNNNNNNNNNNNNNNNNNNNNNNNNNNNNNNNNNNNNNNNNNNNNNNNNNNNNNNNNNNNNNNNNNNNNNNNNNNNNNNNNNNNNNNNNNNNNNNNNNNNNNNNNNNNNNNNNNNNNNNNNNNNNNNNNNNNNNNNNNNNNNNNNNNNNNNNNNNNNNNNN---NNNNNNNNNNNNNNNNNNNNNNNNNNNNNNNNNNNNNNNNNNNNNNNNNNNNNNNNNNNNNNNNNNNNNNNNNNNNNNNNNNNNNNNNNNNNNNNNNNNNNNNNNNNNNNNNNNNNNNNNNNNNNNNNNNNNNNNNNNNNNNNNNNNNNNNNNNNNNNNNNNNNNNNNNNNNNNNNNNNNNNN
Sinanodonta_woodiana_voucher_NCUBM20180252 NNNNNNNNNNNNNNNNNNNNNNNNNNNNNTACCTACTAATCTTATTAGGTGTGGCCTTCTTTACCTTATTAGAACGAAAAGCTTTAGGTTATTTTCAAATTCGAAAGGGTCCTAATAAACTAGGGATTATAGGTATCCCCCAACCTTTAGCAGACGCATTAAAACTTTTTACCAAAGAGTGAGTTACTCCTAACTTCTCTAACTACTTTCCTTTTATTTTAACACCGACAATTATACTTATCTTAGCATTGAGGATATGGCAACTGTTTCCGTCTTTTATACTTACCTTTCAAATAACCCTAGGAATATTTTTATTTCTTTGCATCTCCTCATTAACCGTCTACACGACACTCATAGCTGGTTGAACCTCAAACTCCAAATATGCCCTACTCGGGGCGATCCGAGCTATAGCCCAAACCATCTCCTACGAAGTTACCATAACTCTTATTATTATATTCTACCTATTCCTAACAATAGAAATAGATATTGTAAGAGTCCGTATAACGAATAGGCCTATCNNNNNNNNNNNNNNNNNNNNNNNNNNNNNNNNNNNNNNNNNNNNNNNNNNNNNNNNNNNNNNNNNNNNNNNNNNNNNNNNNNNNNNNNNNNNNNNNNNNNNNNNNNNNNNNNNNNNNNNNNNNNNNNNNNNNNNNNNNNNNNNNNNNNNNNNNNNNNNNNNNNNNNNNNNNN---NNNNNNNNNNNNNNNNNNNNNNNNNNNNNNNNNNNNNNNNNNNNNNNNNNNNNNNNNNNNNNNNNNNNNNNNNNNNNNNNNNNNNNNNNNNNNNNNNNNNNNNNNNNNNNNNNNNNNNNNNNNNNNNNNNNNNNNNNNNNNNNNNNNNNNNNNNNNNNNNNNNNNNNNNNNNNNNNNNNNNNN
Pseudodontoideus_subvexus_clone_1 CCCAACATCTAATTACCACTTTTATCACGTATTTATTAATTTTATTGGCTGTAGCATTTTTTACTTTACTAGAACGAAAAGCTCTTGGGTACTTTCAAATTCGAAAAGGCCCCAATAAACTAGGAATTATTGGTATTCCTCAACCTTTAGCAGATGCCCTAAAACTTTTTGTGAAAGAATATACTACCCCTATATCTTCTAATTTACTTCCTTTTATCATAACCCCAACAATTATACTTATTTTAGCTTTAAGAATATGACAACTATTTCCTTCTTTCATAATATCAAATTATCTCACATTAGGCATACTCCTATTTCTATGTATCTCTTCATTAACAGTTTATACAACTCTTATAGCAGGTTGGTCATCAAACTCTAAATACGCACTACTCGGAGCCATTCGAGCCATGGCTCAAACAATTTCCTATGAAGTAACTATAACCTTAATAATTATTTTTTACCTTTTTTTAACTACACAGATAGACATCGTAAGTATTCGCATGATAAACGCATCAATCTGAGCAATCACTTTATTCCTTCCTTTAAGAGTTATATGATTAACAGTCATCTTAGCAGAAACAAACCGAGCCCCATTCGATTTTGCAGAAGGAGAATCAGAACTAGTATCAGGATTTAATGTTGAATATGGAAGCGCTGGGTTCGCCTTTTTGTTTATAGCAGAATATAGAAACATTTTAATGATAAGTCTTATAACCTCATGCTTATTAACAAACACACTAATAATATCAATTCCAGTAACAATTATATTTTTATGGGCCCGAGCAACCCTACCACGCNNNNNNNNNNNNNNNNNNNNNNNNNNNNNNNNNNNNNNNNNNNNNNNNNNNNNNNNNNNNNNNNNNNNNNNNNNNNNNN
Pseudodontoideus_subvexus_clone_5 CCCAACATCTAATTACCACTTTTATCACGTATTTATTAATTTTATTGGCTGTAGCATTTTTTACTTTACTAGAACGAAAAGCTCTTGGGTACTTTCAAATTCGAAAAGGCCCCAATAAACTAGGAATTATTGGTATTCCTCAACCTTTAGCAGATGCCCTAAAACTTTTTGTGAAAGAATATACTACCCCTATATCTTCTAATTTACTTCCTTTTATCATAACCCCAACAATTATACTTATTTTAGCTTTAAGAATATGACAACTATTTCCTTCTTTCATAATATCAAATTATCTCACATTAGGCATACTCCTATTTCTATGTATCTCTTCATTAACAGTTTATACAACTCTTATAGCAGGTTGGTCATCAAACTCTAAATACGCACTACTCGGAGCCATTCGAGCCATGGCTCAAACAATTTCCTATGAAGTAACTATAACCTTAATAATTATTTTTTACCTTTTTTTAACTACACAGATAGACATCGTAAGTATTCGCATGATAAACGCATCAATCTGAGCAATCACTTTATTCCTTCCTTTAAGAGTTATATGATTAACAGTCATCTTAGCAGAAACAAACCGAGCCCCATTCGATTTTGCAGAAGGAGAATCAGAACTAGTATCAGGATTTAATGTTGAATATGGAAGCGCTGGGTTCGCCTTTTTGTTTATAGCAGAATATAGAAACATTTTAATGATAAGTCTTATAACCTCATGCTTATTAACAAACACACTAATAATATCAATTCCAGTAACAATTATATTTTTATGGGCCCGAGCAACCCTACCACGCNNNNNNNNNNNNNNNNNNNNNNNNNNNNNNNNNNNNNNNNNNNNNNNNNNNNNNNNNNNNNNNNNNNNNNNNNNNNNNN
Pseudodontoideus_subvexus_clone_6 CCCAACATCTAATTACCACTTTTATCACGTATTTATTAATTTTATTGGCTGTAGCATTTTTTACTTTACTAGAACGAAAAGCTCTTGGGTACTTTCAAATTCGAAAAGGCCCCAATAAACTAGGAATTATTGGTATTCCTCAACCTTTAGCAGATGCCCTAAAACTTTTTGTGAAAGAATATACTACCCCTATATCTTCTAATTTACTTCCTTTTATCATAACCCCAACAATTATACTTATTTTAGCTTTAAGAATATGACAACTATTTCCTTCTTTCATAATATCAAATTATCTCACATTAGGCATACTCCTATTTCTATGTATCTCTTCATTAACAGTTTATACAACTCTTATAGCAGGTTGGTCATCAAACTCTAAATACGCACTACTCGGAGCCATTCGAGCCATGGCTCAAACAATTTCCTATGAAGTAACTATAACCTTAATAATTATTTTTTACCTTTTTTTAACTACACAGATAGACATCGTAAGTATTCGCATGATAAACGCATCAATCTGAGCAATCACTTTATTCCTTCCTTTAAGAGTTATATGATTAACAGTCATCTTAGCAGAAACAAACCGAGCCCCATTCGATTTTGCAGAAGGAGAATCAGAACTAGTATCAGGATTTAATGTTGAATATGGAAGCGCTGGGTTCGCCTTTTTGTTTATAGCAGAATATAGAAACATTTTAATGATAAGTCTTATAACCTCATGCTTATTAACAAACACACTAATAATATCAATTCCAGTAACAATTATATTTTTATGGGCCCGAGCAACCCTACCACGCNNNNNNNNNNNNNNNNNNNNNNNNNNNNNNNNNNNNNNNNNNNNNNNNNNNNNNNNNNNNNNNNNNNNNNNNNNNNNNN
Pseudodontoideus_subvexus_clone_7 CCCAACATCTAATTACCACTTTTATCACGTATTTATTAATTTTATTGGCTGTAGCATTTTTTACTTTACTAGAACGAAAAGCTCTTGGGTACTTTCAAATTCGAAAAGGCCCCAATAAACTAGGAATTATTGGTATTCCTCAACCTTTAGCAGATGCCCTAAAACTTTTTGTGAAAGAATATACTACCCCTATATCTTCTAATTTACTTCCTTTTATCATAACCCCAACAATTATACTTATTTTAGCTTTAAGAATATGACAACTATTTCCTTCTTTCATAATATCAAATTATCTCACATTAGGCATACTCCTATTTCTATGTATCTCTTCATTAACAGTTTATACAACTCTTATAGCAGGTTGGTCATCAAACTCTAAATACGCACTACTCGGAGCCATTCGAGCCATGGCTCAAACAATTTCCTATGAAGTAACTATAACCTTAATAATTATTTTTTACCTTTTTTTAACTACACAGATAGACATCGTAAGTATTCGCATGATAAACGCATCAATCTGAGCAATCACTTTATTCCTTCCTTTAAGAGTTATATGATTAACAGTCATCTTAGCAGAAACAAACCGAGCCCCATTCGATTTTGCAGAAGGAGAATCAGAACTAGTATCAGGATTTAATGTTGAATATGGAAGCGCTGGGTTCGCCTTTTTGTTTATAGCAGAATATAGAAACATTTTAATGATAAGTCTTATAACCTCATGCTTATTAACAAACACACTAATAATATCAATTCCAGTAACAATTATATTTTTATGGGCCCGAGCAACCCTACCACGCNNNNNNNNNNNNNNNNNNNNNNNNNNNNNNNNNNNNNNNNNNNNNNNNNNNNNNNNNNNNNNNNNNNNNNNNNNNNNNN
Pseudodontoideus_subvexus_clone_8 CCCAACATCTAATTACCACTTTTATCACGTATTTATTAATTTTATTGGCTGTAGCATTTTTTACTTTACTAGAACGAAAAGCTCTTGGGTACTTTCAAATTCGAAAAGGCCCCAATAAACTAGGAATTATTGGTATTCCTCAACCTTTAGCAGATGCCCTAAAACTTTTTGTGAAAGAATATACTACCCCTATATCTTCTAATTTACTTCCTTTTATCATAACCCCAACAATTATACTTATTTTAGCTTTAAGAATATGACAACTATTTCCTTCTTTCATAATATCAAATTATCTCACATTAGGCATACTCCTATTTCTATGTATCTCTTCATTAACAGTTTATACAACTCTTATAGCAGGTTGGTCATCAAACTCTAAATACGCACTACTCGGAGCCATTCGAGCCATGGCTCAAACAATTTCCTATGAAGTAACTATAACCTTAATAATTATTTTTTACCTTTTTTTAACTACACAGATAGACATCGTAAGTATTCGCATGATAAACGCATCAATCTGAGCAATCACTTTATTCCTTCCTTTAAGAGTTATATGATTAACAGTCATCTTAGCAGAAACAAACCGAGCCCCATTCGATTTTGCAGAAGGAGAATCAGAACTAGTATCAGGATTTAATGTTGAATATGGAAGCGCTGGGTTCGCCTTTTTGTTTATAGCAGAATATAGAAACATTTTAATGATAAGTCTTATAACCTCATGCTTATTAACAAACACACTAATAATATCAATTCCAGTAACAATTATATTTTTATGGGCCCGAGCAACCCTACCACGCNNNNNNNNNNNNNNNNNNNNNNNNNNNNNNNNNNNNNNNNNNNNNNNNNNNNNNNNNNNNNNNNNNNNNNNNNNNNNNN
Pseudodontoideus_subvexus_clone_9 CCCAACATCTAATTACCACTTTTATCACGTATTTATTAATTTTATTGGCTGTAGCATTTTTTACTTTACTAGAACGAAAAGCTCTTGGGTACTTTCAAATTCGAAAAGGCCCCAATAAACTAGGAATTATTGGTATTCCTCAACCTTTAGCAGATGCCCTAAAACTTTTTGTGAAAGAATATACTACCCCTATATCTTCTAATTTACTTCCTTTTATCATAACCCCAACAATTATACTTATTTTAGCTTTAAGAATATGACAACTATTTCCTTCTTTCATAATATCAAATTATCTCACATTAGGCATACTCCTATTTCTATGTATCTCTTCATTAACAGTTTATACAACTCTTATAGCAGGTTGGTCATCAAACTCTAAATACGCACTACTCGGAGCCATTCGAGCCATGGCTCAAACAATTTCCTATGAAGTAACTATAACCTTAATAATTATTTTTTACCTTTTTTTAACTACACAGATAGACATCGTAAGTATTCGCATGATAAACGCATCAATCTGAGCAATCACTTTATTCCTTCCTTTAAGAGTTATATGATTAACAGTCATCTTAGCAGAAACAAACCGAGCCCCATTCGATTTTGCAGAAGGAGAATCAGAACTAGTATCAGGATTTAATGTTGAATATGGAAGCGCTGGGTTCGCCTTTTTGTTTATAGCAGAATATAGAAACATTTTAATGATAAGTCTTATAACCTCATGCTTATTAACAAACACACTAATAATATCAATTCCAGTAACAATTATATTTTTATGGGCCCGAGCAACCCTACCACGCNNNNNNNNNNNNNNNNNNNNNNNNNNNNNNNNNNNNNNNNNNNNNNNNNNNNNNNNNNNNNNNNNNNNNNNNNNNNNNN
Pseudodontoideus_subvexus_clone_2 CCCAACATCTAATTACCACTTTTATCACGTATTTATTAATTTTATTGGCTGTAGCATTTTTTACTTTACTAGAACGAAAAGCTCTTGGGTACTTTCAAATTCGAAAAGGCCCCAATAAACTAGGAATTATTGGTATTCCTCAACCTTTAGCAGATGCCCTAAAACTTTTTGTGAAAGAATATACTACCCCTATATCTTCTAATTTACTTCCTTTTATCATAACCCCAACAATTATACTTATTTTAGCTTTAAGAATATGACAACTATTTCCTTCTTTCATAATATCAAATTATCTCACATTAGGCATACTCCTATTTCTATGTATCTCTTCATTAACAGTTTATACAACTCTTATAGCAGGTTGGTCATCAAACTCTAAATACGCACTACTCGGAGCCATTCGAGCCATGGCTCAAACAATTTCCTATGAAGTAACTATAACCTTAATAATTATTTTTTACCTTTTTTTAACTACACAGATAGACATCGTAAGTATTCGCATGATAAACGCATCAATCTGAGCAATCACTTTATTCCTTCCTTTAAGAGTTATATGATTAACAGTCATCTTAGCAGAAACAAACCGAGCCCCATTCGATTTTGCAGAAGGAGAATCAGAACTAGTATCAGGATTTAATGTTGAATATGGAAGCGCTGGGTTCGCCTTTTTGTTTATAGCAGAATATAGAAACATTTTAATGATAAGTCTTATAACCTCATGCTTATTAACAAACACACTAATAATATCAATTCCAGTAACAATTATATTTTTATGGGCCCGAGCAACCCTACCACGCNNNNNNNNNNNNNNNNNNNNNNNNNNNNNNNNNNNNNNNNNNNNNNNNNNNNNNNNNNNNNNNNNNNNNNNNNNNNNNN
Pseudodontoideus_subvexus_clone_3 CCCAACATCTAATTACCACTTTTATCACGTATTTATTAATTTTATTGGCTGTAGCATTTTTTACTTTACTAGAACGAAAAGCTCTTGGGTACTTTCAAATTCGAAAAGGCCCCAATAAACTAGGAATTATTGGTATTCCTCAACCTTTAGCAGATGCCCTAAAACTTTTTGTGAAAGAATATACTACCCCTATATCTTCTAATTTACTTCCTTTTATCATAACCCCAACAATTATACTTATTTTAGCTTTAAGAATATGACAACTATTTCCTTCTTTCATAATATCAAATTATCTCACATTAGGCATACTCCTATTTCTATGTATCTCTTCATTAACAGTTTATACAACTCTTATAGCAGGTTGGTCATCAAACTCTAAATACGCACTACTCGGAGCCATTCGAGCCATGGCTCAAACAATTTCCTATGAAGTAACTATAACCTTAATAATTATTTTTTACCTTTTTTTAACTACACAGATAGACATCGTAAGTATTCGCATGATAAACGCATCAATCTGAGCAATCACTTTATTCCTTCCTTTAAGAGTTATATGATTAACAGTCATCTTAGCAGAAACAAACCGAGCCCCATTCGATTTTGCAGAAGGAGAATCAGAACTAGTATCAGGATTTAATGTTGAATATGGAAGCGCTGGGTTCGCCTTTTTGTTTATAGCAGAATATAGAAACATTTTAATGATAAGTCTTATAACCTCATGCTTATTAACAAACACACTAATAATATCAATTCCAGTAACAATTATATTTTTATGGGCCCGAGCAACCCTACCACGCNNNNNNNNNNNNNNNNNNNNNNNNNNNNNNNNNNNNNNNNNNNNNNNNNNNNNNNNNNNNNNNNNNNNNNNNNNNNNNN
Pseudodontoideus_subvexus_clone_4 CCCAACATCTAATTACCACTTTTATCACGTATTTATTAATTTTATTGGCTGTAGCATTTTTTACTTTACTAGAACGAAAAGCTCTTGGGTACTTTCAAATTCGAAAAGGCCCCAATAAACTAGGAATTATTGGTATTCCTCAACCTTTAGCAGATGCCCTAAAACTTTTTGTGAAAGAATATACTACCCCTATATCTTCTAATTTACTTCCTTTTATCATAACCCCAACAATTATACTTATTTTAGCTTTAAGAATATGACAACTATTTCCTTCTTTCATAATATCAAATTATCTCACATTAGGCATACTCCTATTTCTATGTATCTCTTCATTAACAGTTTATACAACTCTTATAGCAGGTTGGTCATCAAACTCTAAATACGCACTACTCGGAGCCATTCGAGCCATGGCTCAAACAATTTCCTATGAAGTAACTATAACCTTAATAATTATTTTTTACCTTTTTTTAACTACACAGATAGACATCGTAAGTATTCGCATGATAAACGCATCAATCTGAGCAATCACTTTATTCCTTCCTTTAAGAGTTATATGATTAACAGTCATCTTAGCAGAAACAAACCGAGCCCCATTCGATTTTGCAGAAGGAGAATCAGAACTAGTATCAGGATTTAATGTTGAATATGGAAGCGCTGGGTTCGCCTTTTTGTTTATAGCAGAATATAGAAACATTTTAATGATAAGTCTTATAACCTCATGCTTATTAACAAACACACTAATAATATCAATTCCAGTAACAATTATATTTTTATGGGCCCGAGCAACCCTACCACGCNNNNNNNNNNNNNNNNNNNNNNNNNNNNNNNNNNNNNNNNNNNNNNNNNNNNNNNNNNNNNNNNNNNNNNNNNNNNNNN
Pseudodontoideus_subvexus_clone_10 CCCAACATCTAATTACCACTTTTATCACGTATTTATTAATTTTATTGGCTGTAGCATTTTTTACTTTACTAGAACGAAAAGCTCTTGGGTACTTTCAAATTCGAAAAGGCCCCAATAAACTAGGAATTATTGGTATTCCTCAACCTTTAGCAGATGCCCTAAAACTTTTTGTGAAAGAATATACTACCCCTATATCTTCTAATTTACTTCCTTTTATCATAACCCCAACAATTATACTTATTTTAGCTTTAAGAATATGACAACTATTTCCTTCTTTCATAATATCAAATTATCTCACATTAGGCATACTCCTATTTCTATGTATCTCTTCATTAACAGTTTATACAACTCTTATAGCAGGTTGGTCATCAAACTCTAAATACGCACTACTCGGAGCCATTCGAGCCATGGCTCAAACAATTTCCTATGAAGTAACTATAACCTTAATAATTATTTTTTACCTTTTTTTAACTACACAGATAGACATCGTAAGTATTCGCATGATAAACGCATCAATCTGAGCAATCACTTTATTCCTTCCTTTAAGAGTTATATGATTAACAGTCATCTTAGCAGAAACAAACCGAGCCCCATTCGATTTTGCAGAAGGAGAATCAGAACTAGTATCAGGATTTAATGTTGAATATGGAAGCGCTGGGTTCGCCTTTTTGTTTATAGCAGAATATAGAAACATTTTAATGATAAGTCTTATAACCTCATGCTTATTAACAAACACACTAATAATATCAATTCCAGTAACAATTATATTTTTATGGGCCCGAGCAACCCTACCACGCNNNNNNNNNNNNNNNNNNNNNNNNNNNNNNNNNNNNNNNNNNNNNNNNNNNNNNNNNNNNNNNNNNNNNNNNNNNNNNN
Pseudodontoideus_connasaugaensis_clone_1 TCCAACACTTAATTACCACTTTTATCACGTATTTATTAATTTTATTGGCTGTGGCATTTTTTACTTTGTTAGAACGAAAAGCTCTTGGATACTTTCAAATTCGAAAAGGCCCTAATAAGCTAGGAATTATTGGTATTCCTCAACCTTTAGCAGACGCTCTAAAACTTTTTGTAAAAGAATATACTACCCCTACATCTTCCAATTTACTCCCTTTTATCATAACCCCAACAATCATACTTATCTTAGCTTTAAGAATATGACAACTCTTCCCTTCTTTCATAGTATCAAACCATTTAACATTAGGTATACTCCTGTTTCTATGTATTTCTTCATTGACAGTTTATACAACTCTTATAGCAGGTTGGTCATCAAACTCTAAATACGCACTACTTGGAGCCATTCGAGCTATAGCTCAAACAATTTCTTATGAAGTAACTATAACCTTAATAATTATTTTTTACCTTTTTTTAACTATACAGATAGACATCGTAAGTATTCGCATGATAAACACACCAATCTGAACAATCACTTTATTCCTTCCTTTAAGGGTTATATGATTAACAGTCATTTTAGCAGAAACAAACCGAGCCCCATTCGACTTTGCAGAGGGAGAGTCAGAATTAGTCTCAGGATTTAATGTTGAGTACGGAAGCGCTGGATTTGCCTTTTTGTTTATAGCAGAATATAGAAATATTCTAATAATAAGCCTTATAACCTCATGCCTATTAACAAACACACTAATGATATCAATTCCAGTAGCAATTATATTTTTATGGGCCCGAGCAACCCTACCACGCNNNNNNNNNNNNNNNNNNNNNNNNNNNNNNNNNNNNNNNNNNNNNNNNNNNNNNNNNNNNNNNNNNNNNNNNNNNNNNN
Pseudodontoideus_connasaugaensis_clone_3 TCCAACACTTAATTACCACTTTTATCACGTATTTATTAATTTTATTGGCTGTGGCATTTTTTACTTTGTTAGAACGAAAAGCTCTTGGATACTTTCAAATTCGAAAAGGCCCTAATAAGCTAGGAATTATTGGTATTCCTCAACCTTTAGCAGACGCTCTAAAACTTTTTGTAAAAGAATATACTACCCCTACATCTTCCAATTTACTCCCTTTTATCATAACCCCAACAATCATACTTATCTTAGCTTTAAGAATATGACAACTCTTCCCTTCTTTCATAGTATCAAACCATTTAACATTAGGTATACTCCTGTTTCTATGTATTTCTTCATTGACAGTTTATACAACTCTTATAGCAGGTTGGTCATCAAACTCTAAATACGCACTACTTGGAGCCATTCGAGCTATAGCTCAAACAATTTCTTATGAAGTAACTATAACCTTAATAATTATTTTTTACCTTTTTTTAACTATACAGATAGACATCGTAAGTATTCGCATGATAAACACACCAATCTGAACAATCACTTTATTCCTTCCTTTAAGGGTTATATGATTAACAGTCATTTTAGCAGAAACAAACCGAGCCCCATTCGACTTTGCAGAGGGAGAGTCAGAATTAGTCTCAGGATTTAATGTTGAGTACGGAAGCGCTGGATTTGCCTTTTTGTTTATAGCAGAATATAGAAATATTCTAATAATAAGCCTTATAACCTCATGCCTATTAACAAACACACTAATGATATCAATTCCAGTAGCAATTATATTTTTATGGGCCCGAGCAACCCTACCACGCNNNNNNNNNNNNNNNNNNNNNNNNNNNNNNNNNNNNNNNNNNNNNNNNNNNNNNNNNNNNNNNNNNNNNNNNNNNNNNN
Pseudodontoideus_connasaugaensis_clone_2 TCCAACACTTAATTACCACTTTTATCACGTATTTATTAATTTTATTGGCTGTGGCATTTTTTACTTTGTTAGAACGAAAAGCTCTTGGATACTTTCAAATTCGAAAAGGCCCTAATAAGCTAGGAATTATTGGTATTCCTCAACCTTTAGCAGACGCTCTAAAACTTTTTGTAAAAGAATATACTACCCCTACATCTTCCAATTTACTCCCTTTTATCATAACCCCAACAATCATACTTATCTTAGCTTTAAGAATATGACAACTCTTCCCTTCTTTCATAATATCAAACCATTTAACATTAGGTATACTCCTGTTTCTATGTATTTCTTCATTGACAGTTTATACAACTCTTATAGCAGGTTGGTCATCAAACTCTAAATACGCACTACTTGGAGCCATTCGAGCTATAGCTCAAACAATTTCTTATGAAGTAACTATAACCTTAATAATTATTTTTTACCTTTTTTTAACTATACAGATAGACATCGTAAGTATTCGCATGATAAACACACCAATCTGAACAATCACTTTATTCCTTCCTTTAAGGGTTATATGATTAACAGTCATTTTAGCAGAAACAAACCGAGCCCCATTCGACTTTGCAGAGGGAGAGTCAGAATTAGTCTCAGGATTTAATGTTGAGTACGGAAGCGCTGGATTTGCCTTTTTGTTTATAGCAGAATATAGAAATATTCTAATAATAAGCCTTATAACCTCATGCCTATTAACAAACACACTAATGATATCAATTCCAGTAGCAATTATATTTTTATGGGCCCGAGCAACCCTACCACGCNNNNNNNNNNNNNNNNNNNNNNNNNNNNNNNNNNNNNNNNNNNNNNNNNNNNNNNNNNNNNNNNNNNNNNNNNNNNNNN
Pseudodontoideus_connasaugaensis_clone_4 TCCAACACTTAATTACCACTTTTATCACGTATTTATTAATTTTATTGGCTGTGGCATTTTTTACTTTGTTAGAACGAAAAGCTCTTGGATACTTTCAAATTCGAAAAGGCCCTAATAAGCTAGGAATTATTGGTATTCCTCAACCTTTAGCAGACGCTCTAAAACTTTTTGTAAAAGAATATACTACCCCTACATCTTCCAATTTACTCCCTTTTATCATAACCCCAACAATCATACTTATCTTAGCTTTAAGAATATGACAACTCTTCCCTTCTTTCATAATATCAAACCATTTAACATTAGGTATACTCCTGTTTCTATGTATTTCTTCATTGACAGTTTATACAACTCTTATAGCAGGTTGGTCATCAAACTCTAAATACGCACTACTTGGAGCCATTCGAGCTATAGCTCAAACAATTTCTTATGAAGTAACTATAACCTTAATAATTATTTTTTACCTTTTTTTAACTATACAGATAGACATCGTAAGTATTCGCATGATAAACACACCAATCTGAACAATCACTTTATTCCTTCCTTTAAGGGTTATATGATTAACAGTCATTTTAGCAGAAACAAACCGAGCCCCATTCGACTTTGCAGAGGGAGAGTCAGAATTAGTCTCAGGATTTAATGTTGAGTACGGAAGCGCTGGATTTGCCTTTTTGTTTATAGCAGAATATAGAAATATTCTAATAATAAGCCTTATAACCTCATGCCTATTAACAAACACACTAATGATATCAATTCCAGTAGCAATTATATTTTTATGGGCCCGAGCAACCCTACCACGCNNNNNNNNNNNNNNNNNNNNNNNNNNNNNNNNNNNNNNNNNNNNNNNNNNNNNNNNNNNNNNNNNNNNNNNNNNNNNNN
Utterbackia_peggyae_clone_1 CCCAACATCTAATCTCTACTTTTATTACATACTTACTAATTTTGTTAGGTGTGGCATTCTTTACCCTGTTAGAACGCAAAGCTCTTGGGTATTTTCAAATCCGAAAGGGGCCCAATAAGCTGGGGGTTATTGGCATCCCTCAAGCATTGGCAGACGCCCTAAAACTTTTTGTAAAAGAATGAGTTACCCCAACATCCTCTAATCTCTCCCCATTCATACTAACCCCAACAGTTATGCTTATCTTAGCTTTAAGAATGTGACAACTATTTCCATCTTTTATACTGTCAACACAACTCACTCTAGGCATACTTCTGTTTCTATGCATTTCCTCATTAGCTGTCTATACAACACTTATAGCAGGATGAGCATCAAACTCTAAGTATGCTTTACTAGGGGCTATTCGAGCTATAGCTCAAACAATTTCCTATGAGGTAACTATAACTCTAATCATTATTTTCTACCTTTTTTTAACAATACAAATAGATATTGTAAGAATTCGTATAATAAATACATCTTCTTGAGCAATTATACTATTTTTACCCCTAAGAATTATATGACTAACAGTAATTCTTGCAGAAACAAACCGAGCCCCTTTTGACTTCGCAGAAGGAGAATCAGAGCTAGTCTCAGGGTTCAATATTGAATATGGAGGACCCGGGTTTGCCTTCCTATTCATAGCAGAATACAGAAACATTCTTATAATAAGCCTCATAACCTCATGCTTGCTAACAAGCACACTATTAATAGCTATTCCAGTAACCATTATTTTCCTGTGGGCCCGAGGAACATTACCACGNNNNNNNNNNNNNNNNNNNNNNNNNNNNNNNNNNNNNNNNNNNNNNNNNNNNNNNNNNNNNNNNNNNNNNNNNNNNNNNN
Utterbackia_peggyae_clone_2 CCCAACATCTAATCTCTACTTTTATTACATACTTACTAATTTTGTTAGGTGTGGCATTCTTTACCCTGTTAGAACGCAAAGCTCTTGGGTATTTTCAAATCCGAAAGGGGCCCAATAAGCTGGGGGTTATTGGCATCCCTCAAGCATTGGCAGACGCCCTAAAACTTTTTGTAAAAGAATGAGTTACCCCAACATCCTCTAATCTCTCCCCATTCATACTAACCCCAACAGTTATGCTTATCTTAGCTTTAAGAATGTGACAACTATTTCCATCTTTTATACTGTCAACACAACTCACTCTAGGCATACTTCTGTTTCTATGCATTTCCTCATTAGCTGTCTATACAACACTTATAGCAGGATGAGCATCAAACTCTAAGTATGCTTTACTAGGGGCTATTCGAGCTATAGCTCAAACAATTTCCTATGAGGTAACTATAACTCTAATCATTATTTTCTACCTTTTTTTAACAATACAAATAGATATTGTAAGAATTCGTATAATAAATACATCTTCTTGAGCAATTATACTATTTTTACCCCTAAGAATTATATGACTAACAGTAATTCTTGCAGAAACAAACCGAGCCCCTTTTGACTTCGCAGAAGGAGAATCAGAGCTAGTCTCAGGGTTCAATATTGAATATGGAGGACCCGGGTTTGCCTTCCTATTCATAGCAGAATACAGAAACATTCTTATAATAAGCCTCATAACCTCATGCTTGCTAACAAGCACACTATTAATAGCTATTCCAGTAACCATTATTTTCCTGTGGGCCCGAGGAACATTACCACGNNNNNNNNNNNNNNNNNNNNNNNNNNNNNNNNNNNNNNNNNNNNNNNNNNNNNNNNNNNNNNNNNNNNNNNNNNNNNNNN
Anodonta_oregonensis_voucher_UAUC3169 CTCAACATCTAATCTCTACTATCATCACATACTTACTAATTTTATTAGGTGTAGCATTTTTTACCCTATTAGAACGAAAAGCTCTTGGATATTTTCAAATTCGAAAGGGCCCTAATAAGCTAGGAATTATTGGAATTCCCCAACCCCTAGCAGATGCCCTAAAACTCTTTGTTAAAGAGTGAATTACTCCTACATCTTCCAACTACTTCCCCTTCATTCTAACCCCAACAATTATGCTTATCCTAGCCCTAAGAATATGACAATTATTCCCTTCTTTTGCACTATCCTCTCAACTTACACTAGGAATTCTTTTGTTTCTATGCATTTCTTCACTAGCTGTTTATACAACACTTATAGCAGGTTGATCATCGAACTCTAAATATGCTTTGCTAGGAGCTATCCGAGCTATGGCTCAAACGATCTCTTATGAAGTTACTATAACCCTAATTATTATCTTTTACCTATTCTTAACAATAAAAATAGACATTGTAAGAATTCGTATAACAAATATATCTGCTTGAATAATTATACTATTCCTACCTTTAAGGGTTATATGACTAGCAGTCATCCTCGCAGAGACAAACCGAGCTCCCTTTGACTTTGCAGAAGGAGAATCAGAACTAGTCTCAGGGTTTAATATCGAATATGGAGGGGCTGGATTTGCCTTCTTATTTATAGCAGAATACAGAAACATCCTATTAATAAGCCTAATGACTTCATGCCTATTAACAAGAACACTAATTATATCCATCCCAGTTGCTATCATTTTCCTNNNNNNNNNNNNNNNNNNNNNNNNNNNNNNNNNNNNNNNNNNNNNNNNNNNNNNNNNNNNNNNNNNNNNNNNNNNNNNNNNNNNNNNNNNNNNNNNNNNNNNNN
Lasmigona_etowaensis_LetoEto005 TACAACACCTAATTTCCACGATTATCACATACTTATTAATCTTACTGGGTGTAGCATTTTTTACTTTATTAGAACGAAAAGCTCTTGGATATTTTCAAATTCGAAAAGGCCCTAATAAACTAGGAATTATTGGCATCCCTCAGCCATTAGCAGATGCCTTAAAGCTTTTTATCAAAGAGTGGATTACCCCCACATCCTCCAACTTCATCCCTTTTATTTTAACCCCGACAATTATACTTACCCTAGCTTTAAGAATATGACAACTATTCCCCTCTTTTATACTATCAACTCAATTGGTATTAGGAATACTTCTGTTCCTGTGTATCTCTTCATTAGCCGTTTATACCACACTCATGGCAGGCTGATCATCAAACTCTAAGTATGCTTTACTTGGGGCTATTCGGGCCATAGCTCAAACAATTTCCTATGAAGTAACTATAACTCTAATTATTATTTTTTACTTATTTTTAACAATACATATGGATATTGTAAGAGTTCGCATAACAAACATACCTATTTGAACAATCACACTATTTCTACCCCTGAGAGCTATATGACTAGCAGTTATTCTTGCAGAAACAAATCGAGCCCCCTTCGATTTTGCAGAAGGAGAATCAGAGCTAGTGTCAGGATTTAACATTGAATACGGAAGAGCCGGATTTGCCTTTTTATTTATAGCAGAATATAGAAACATTCTAGTAATAAGCCTTATAACTTCGTGTCTACTAACAAGCACATTAATAATGTCCACCCCAGTAGCTATTATTTTTCTATGGGCCCGAGCAACTTTACCACGNNNNNNNNNNNNNNNNNNNNNNNNNNNNNNNNNNNNNNNNNNNNNNNNNNNNNNNNNNNNNNNNNNNNNNNNNNNNNNNN
Lasmigona_etowaensis_clone_2 TACAACACCTAATTTCCACGATTATCACATACTTATTAATCTTACTGGGTGTAGCATTTTTTACTTTATTAGAACGAAAAGCTCTTGGATATTTTCAAATTCGAAAAGGCCCTAATAAACTAGGAATTATTGGCATCCCTCAGCCATTAGCAGATGCCTTAAAGCTTTTTATCAAAGAGTGGATTACCCCCACATCCTCCAACTTCATCCCTTTTATTTTAACCCCGACAATTATACTTACCCTAGCTTTAAGAATATGACAACTATTCCCCTCTTTTATACTATCAACTCAATTGGTATTAGGAATACTTCTGTTCCTGTGTATCTCTTCATTAGCCGTTTATACCACACTCATGGCAGGCTGATCATCAAACTCTAAGTATGCTTTACTTGGGGCTATTCGGGCCATAGCTCAAACAATTTCCTATGAAGTAACTATAACTCTAATTATTATTTTTTACTTATTTTTAACAATACATATGGATATTGTAAGAGTTCGCATAACAAACATACCTATTTGAACAATCACACTATTTCTACCCCTGAGAGCTATATGACTAGCAGTTATTCTTGCAGAAACAAATCGAGCCCCCTTCGATTTTGCAGAAGGAGAATCAGAGCTAGTGTCAGGATTTAACATTGAATACGGAAGAGCCGGATTTGCCTTTTTATTTATAGCAGAATATAGAAACATTCTAGTAATAAGCCTTATAACTTCGTGTCTACTAACAAGCACATTAATAATGTCCACCCCAGTAGCTATTATTTTTCTATGGGCCCGAGCAACTTTACCACGNNNNNNNNNNNNNNNNNNNNNNNNNNNNNNNNNNNNNNNNNNNNNNNNNNNNNNNNNNNNNNNNNNNNNNNNNNNNNNNN
Lasmigona_etowaensis_LetoCoo003 TACAACACCTAATTTCCACGATTATCACATACTTATTAATCTTACTGGGTGTAGCATTTTTTACTTTATTAGAACGAAAAGCTCTTGGATACTTTCAAATTCGAAAAGGCCCTAATAAACTAGGAGTTATTGGCATCCCTCAGCCATTAGCAGATGCCTTAAAGCTTTTTATCAAAGAGTGGATTACCCCCACATCCTCCAACTTCATCCCTTTTATTTTAACCCCAACAATTATACTTACCCTAGCTTTAAGAATATGACAATTATTCCCCTCTTTTATACTATCAACCCAATTGGTATTAGGAATACTTCTGTTCCTGTGTATTTCTTCATTAGCCGTTTATACCACACTCATGGCAGGCTGATCATCAAACTCTAAGTATGCTTTACTTGGGGCTATTCGGGCCATAGCTCAAACAATTTCCTATGAAGTAACTATAACTCTAATTATTATTTTTTACTTATTTTTAACAATACATATGGATATTGTGAGAGTTCGCATAACAAACATACCTATTTGAACAATCACACTATTTCTACCTTTGAGAGCTATATGGCTAGCAGTTATTCTTGCAGAAACAAATCGAGCCCCCTTCGATTTTGCAGAAGGAGAATCAGAGCTAGTATCAGGATTTAACATTGAATACGGAAGAGCCGGATTTGCCTTTTTATTTATAGCAGAATATAGAAACATCCTAGTAATAAGCCTTATAACTTCGTGTCTACTAACAAGCACATTAATAATGTCCACCCCAGTAGCTATTATTTTTCTATGGGCCCGAGCAACTCTACCACGCNNNNNNNNNNNNNNNNNNNNNNNNNNNNNNNNNNNNNNNNNNNNNNNNNNNNNNNNNNNNNNNNNNNNNNNNNNNNNNN
Lasmigona_etowaensis_clone_1 TACAACACCTAATTTCCACGATTATCACATACTTATTAATCTTACTGGGTGTAGCATTTTTTACTTTATTAGAACGAAAAGCTCTTGGATACTTTCAAATTCGAAAAGGCCCTAATAAACTAGGAGTTATTGGCATCCCTCAGCCATTAGCAGATGCCTTAAAGCTTTTTATCAAAGAGTGGATTACCCCCACATCCTCCAACTTCATCCCTTTTATTTTAACCCCAACAATTATACTTACCCTAGCTTTAAGAATATGACAATTATTCCCCTCTTTTATACTATCAACCCAATTGGTATTAGGAATACTTCTGTTCCTGTGTATTTCTTCATTAGCCGTTTATACCACACTCATGGCAGGCTGATCATCAAACTCTAAGTATGCTTTACTTGGGGCTATTCGGGCCATAGCTCAAACAATTTCCTATGAAGTAACTATAACTCTAATTATTATTTTTTACTTATTTTTAACAATACATATGGATATTGTGAGAGTTCGCATAACAAACATACCTATTTGAACAATCACACTATTTCTACCTTTGAGAGCTATATGGCTAGCAGTTATTCTTGCAGAAACAAATCGAGCCCCCTTCGATTTTGCAGAAGGAGAATCAGAGCTAGTATCAGGATTTAACATTGAATACGGAAGAGCCGGATTTGCCTTTTTATTTATAGCAGAATATAGAAACATCCTAGTAATAAGCCTTATAACTTCGTGTCTACTAACAAGCACATTAATAATGTCCACCCCAGTAGCTATTATTTTTCTATGGGCCCGAGCAACTCTACCACGCNNNNNNNNNNNNNNNNNNNNNNNNNNNNNNNNNNNNNNNNNNNNNNNNNNNNNNNNNNNNNNNNNNNNNNNNNNNNNNN
Lasmigona_holstonia_voucher_UAUC3159 TACAACACCTAATTTCCACGATTATCACATACTTATTAATCTTACTGGGTGTAGCATTTTTTACTTTGTTAGAACGAAAAGCTCTTGGATACTTTCAAATTCGAAAAGGCCCTAATAAACTAGGAGTTATTGGCATCCCTCAGCCATTAGCAGATGCCTTAAAGCTTTTTATCAAAGAGTGGATTACCCCTACATCCTCCAACTTCATCCCTTTTATTTTAACCCCAACAATTATACTTACCCTAGCTTTAAGAATATGACAATTATTCCCCTCTTTTATACTATCAACCCAATTGGTATTAGGAATACTTCTGTTCCTGTGTATTTCTTCATTAGCCGTTTATACCACACTCATGGCAGGCTGATCATCAAACTCTAAGTATGCTTTACTTGGGGCTATTCGGGCCATAGCTCAAACAATTTCCTATGAAGTAACTATAACTCTAATTATTATTTTTTACTTATTTTTAACAATACATATGGATATTGTGAGAGTTCGCATAACAAACATACCTATTTGAACAATCACACTATTTCTACCTTTGAGAGCTATATGGCTAGCAGTTATTCTTGCAGAANCAAATCGAGCCCCCTTCGATTTTGCAGAAGGAGAATCAGAGCTAGTATCAGGATTTAACATTGAATACGGGAGAGCCGGATTTGCCTTTTTATTTATAGCAGAATATAGAAACATCCTAGTAATAAGCCTTATAACTTCGTGTCTACTAACAAGCACATTAATAATGTCCATCCCAGTAGCTATTATTTTCCTATGGGCCCGAGCCACTCTACCACGCTATNNNNNNNNNNNNNNNNNNNNNNNNNNNNNNNNNNNNNNNNNNNNNNNNNNNNNNNNNNNNNNNNNNNNNNNNNNNN
Pyganodon_grandis_PgraCha042 CCCAACATCTAATCTCTACTTTTATTACATACTTATTAATCTTACTAGGTGTAGCATTCTTCACCCTACTGGAACGTAAAGCTCTCGGGTACTTTCAAATTCGAAAAGGCCCTAACAAATTGGGTGTTATTGGTATTCCTCAACCCTTAGCAGATGCTCTAAAACTCTTCGTTAAAGAATGAATTACCCCCACATCTTCTAATTTTTCCCCTTTTACCCTAACCCCAACAATTATACTTATCTTAGCTTTAAGAATATGACAATTATTCCCTTCTTTTATACTATCAACACAGCTTACACTAGGCATACTTTTATTCTTATGCATCTCCTCATTAGCTGTTTACACAACACTTATAGCAGGCTGATCGTCAAACTCTAAGTATGCTTTACTTGGAGCTATTCGAGCTATAGCCCAAACAATCTCTTATGAAGTCACTATAACCTTAATTATTATCTTTTACCTTTTTTTAACAATACAAATAGATATTGTAAGAATCCGCGTAATAAACACATCTGTTTGAGCAATCATCCTATTTTTACCCTTAAGAATTATGTGATTAGCAGTTATTCTTGCAGAGACAAACCGAGCCCCTTTCGACTTTGCAGAAGGAGAGTCGGAATTAGTCTCAGGATTTAATATTGAATACGGAGGAGCTGGGTTCGCTTTTTTATTCATAGCAGAATACAGAAATATTTTAATAATAAGTCTTATTACCTCATCTCTGTTAACAAGTACACTAATAATATCTGTTCCAATTGCTATAATCTTTCTGTGAGCACGAGCAACATTACCACGCNNNNNNNNNNNNNNNNNNNNNNNNNNNNNNNNNNNNNNNNNNNNNNNNNNNNNNNNNNNNNNNNNNNNNNNNNNNNNNN
Pyganodon_grandis_clone_1 CCCAACATCTAATCTCTACTTTTATTACATACTTATTAATCTTACTAGGTGTAGCATTCTTCACCCTACTGGAACGTAAAGCTCTCGGGTACTTTCAAATTCGAAAAGGCCCTAACAAATTGGGTGTTATTGGTATTCCTCAACCCTTAGCAGATGCTCTAAAACTCTTCGTTAAAGAATGAATTACCCCCACATCTTCTAATTTTTCCCCTTTTACCCTAACCCCAACAATTATACTTATCTTAGCTTTAAGAATATGACAATTATTCCCTTCTTTTATACTATCAACACAGCTTACACTAGGCATACTTTTATTCTTATGCATCTCCTCATTAGCTGTTTACACAACACTTATAGCAGGCTGATCGTCAAACTCTAAGTATGCTTTACTTGGAGCTATTCGAGCTATAGCCCAAACAATCTCTTATGAAGTCACTATAACCTTAATTATTATCTTTTACCTTTTTTTAACAATACAAATAGATATTGTAAGAATCCGCGTAATAAACACATCTGTTTGAGCAATCATCCTATTTTTACCCTTAAGAATTATGTGATTAGCAGTTATTCTTGCAGAGACAAACCGAGCCCCTTTCGACTTTGCAGAAGGAGAGTCGGAATTAGTCTCAGGATTTAATATTGAATACGGAGGAGCTGGGTTCGCTTTTTTATTCATAGCAGAATACAGAAATATTTTAATAATAAGTCTTATTACCTCATCTCTGTTAACAAGTACACTAATAATATCTGTTCCAATTGCTATAATCTTTCTGTGAGCACGAGCAACATTACCACGCNNNNNNNNNNNNNNNNNNNNNNNNNNNNNNNNNNNNNNNNNNNNNNNNNNNNNNNNNNNNNNNNNNNNNNNNNNNNNNN
Pyganodon_grandis_PgraEsc043 CCCAACATCTAATCTCTACTTTTGTTACATATTTATTAATTTTACTAGGTGTAGCATTCTTTACCCTACTAGAACGTAAAGCCCTTGGATACTTCCAAATTCGAAAAGGCCCTAATAAACTAGGTGTTATTGGTATCCCTCAACCCCTAGCAGATGCCCTAAAACTCTTCGTTAAGGAATGAATTACTCCCACATCCTCTAACTTCTCCCCCTTTACCCTAACTCCGACAATTATACTTATCCTAGCTTTAAGAATATGGCAATTATTCCCTTCTTTTGCATTATCAACACAGCTTACACTAGGCATTCTTTTATTCCTATGCATCTCCTCATTAGCTGTTTATACAACACTTATAGCAGGCTGATCGTCAAACTCTAAGTACGCTTTACTTGGAGCTATTCGAGCTATAGCTCAAACAATTTCCTATGAAGTCACTATAACCTTAATTATTATTTTTTATCTTTTTTTAACAATGCAGATAGACATTGTAAGAATTCGCAGGATAAACACATCTGTTTGAGCAGCCACACTATTTCTACCCTTAAGAGTTATATGGCTAGCAGTTATTCTTGCAGAGACAAATCGAGCCCCCTTTGATTTTGCAGAAGGAGAATCAGAATTAGTCTCAGGATTTAATATTGAATACGGAGGAGCTGGATTTGCCTTTTTGTTTATAGCAGAATACAGAAACATTTTAATAATAAGGCTCATAACCTCATCCTTGTTAAGAAGTACACTAATAATATCTATCCCGATTGCCATAACCTTCCTTTGGGTACGAGCAACATTACCACGCNNNNNNNNNNNNNNNNNNNNNNNNNNNNNNNNNNNNNNNNNNNNNNNNNNNNNNNNNNNNNNNNNNNNNNNNNNNNNNN
Pyganodon_grandis_clone_2 CCCAACATCTAATCTCTACTTTTGTTACATATTTATTAATTTTACTAGGTGTAGCATTCTTTACCCTACTAGAACGTAAAGCCCTTGGATACTTCCAAATTCGAAAAGGCCCTAATAAACTAGGTGTTATTGGTATCCCTCAACCCCTAGCAGATGCCCTAAAACTCTTCGTTAAGGAATGAATTACTCCCACATCCTCTAACTTCTCCCCCTTTACCCTAACTCCGACAATTATACTTATCCTAGCTTTAAGAATATGGCAATTATTCCCTTCTTTTGCATTATCAACACAGCTTACACTAGGCATTCTTTTATTCCTATGCATCTCCTCATTAGCTGTTTATACAACACTTATAGCAGGCTGATCGTCAAACTCTAAGTACGCTTTACTTGGAGCTATTCGAGCTATAGCTCAAACAATTTCCTATGAAGTCACTATAACCTTAATTATTATTTTTTATCTTTTTTTAACAATGCAGATAGACATTGTAAGAATTCGCAGGATAAACACATCTGTTTGAGCAGCCACACTATTTCTACCCTTAAGAGTTATATGGCTAGCAGTTATTCTTGCAGAGACAAATCGAGCCCCCTTTGATTTTGCAGAAGGAGAATCAGAATTAGTCTCAGGATTTAATATTGAATACGGAGGAGCTGGATTTGCCTTTTTGTTTATAGCAGAATACAGAAACATTTTAATAATAAGGCTCATAACCTCATCCTTGTTAAGAAGTACACTAATAATATCTATCCCGATTGCCATAACCTTCCTTTGGGTACGAGCAACATTACCACGCNNNNNNNNNNNNNNNNNNNNNNNNNNNNNNNNNNNNNNNNNNNNNNNNNNNNNNNNNNNNNNNNNNNNNNNNNNNNNNN
Alasmidonta_triangulata_AtriFli001 CTCAACATCTAATCTCTACTATTATCACATATTTATTAATTTTATTAGGGGTGGCATTTTTTACTTTACTAGAACGAAAAGCTCTTGGATATTTTCAAATTCGAAAAGGCCCTAATAAATTAGGAATTATTGGTATTCCTCAACCCTTAGCAGACGCCTTAAAACTTTTTATTAAAGAATGAGTTACCCCTACATCTTCTAACTTTCTCCCATTTATTATAACCCCGACAATTATACTTATTTTAGCCTTAAGAATATGACAATTGTTCCCCTCTTTAATATTATCAACCCAACTTACACTAGGGATGCTTTTGTTTTTATGCATTTCCTCATTAGCTGTTTATACAACACTTATAGCAGGCTGGTCATCAAACTCTAAATATGCTTTACTTGGAGCGATTCGAGCCATAGCTCAAACAATCTCTTACGAAGTTACTATAACCTTAATTATTATCTTTTATTTATTTTTAACAATAAAAATAGACATTGTAAGAATTCGAATGACAAATATATCTGCTTGAGCACTCACACTTTTTCTACCATTAAGAGCTATATGATTAGCAGTTATTCTTGCAGAGACAAACCGAGCCCCCTTTGATTTTGCAGAAGGAGAATCAGAACTAGTTTCAGGGTTCAACATCGAATATGGAAGAGCTGGATTTGCCTTTTTATTTATAGCAGAATACAGAAATATTTTAATAATAAGACTTATAACCTCATGCCTATTAACAAGTACATTAATAATATCCATCCCAGTAGCTATTATCTTCTTGTGAGCCCGAGCAACCTTACCACGTTACCGANNNNNNNNNNNNNNNNNNNNNNNNNNNNNNNNNNNNNNNNNNNNNNNNNNNNNNNNNNNNNNNNNNNNNNNNN
Alasmidonta_triangulata_AtriFli002 CTCAACATCTAATCTCTACTATTATCACATATTTATTAATTTTATTAGGGGTGGCATTTTTTACTTTACTAGAACGAAAAGCTCTTGGATATTTTCAAATTCGAAAAGGCCCTAATAAATTAGGAATTATTGGTATTCCTCAACCCTTAGCAGACGCCTTAAAACTTTTTATTAAAGAATGAGTTACCCCTACATCTTCTAACTTTCTCCCATTTATTATAACCCCGACAATTATACTTATTTTAGCCTTAAGAATATGACAATTGTTCCCCTCTTTAATATTATCAACCCAACTTACACTAGGGATGCTTTTGTTTTTATGCATTTCCTCATTAGCTGTTTATACAACACTTATAGCAGGCTGGTCATCAAACTCTAAATATGCTTTACTTGGAGCGATTCGAGCCATAGCTCAAACAATCTCTTACGAAGTTACTATAACCTTAATTATTATCTTTTATTTATTTTTAACAATAAAAATAGACATTGTAAGAATTCGAATGACAAATATATCTGCTTGAGCACTCACACTTTTTCTACCATTAAGAGCTATATGATTAGCAGTTATTCTTGCAGAGACAAACCGAGCCCCCTTTGATTTTGCAGAAGGAGAATCAGAACTAGTTTCAGGGTTCAACATCGAATATGGAAGAGCTGGATTTGCCTTTTTATTTATAGCAGAATACAGAAATATTTTAATAATAAGACTTATAACCTCATGCCTATTAACAAGTACATTAATAATATCCATCCCAGTAGCTATTATCTTCTTGTGAGCCCGAGCAACCTTACCACGTTACCGANNNNNNNNNNNNNNNNNNNNNNNNNNNNNNNNNNNNNNNNNNNNNNNNNNNNNNNNNNNNNNNNNNNNNNNNN
Alasmidonta_triangulata_AtriFli003 CTCAACATCTAATCTCTACTATTATCACATATTTATTAATTTTATTAGGGGTGGCATTTTTTACTTTACTAGAACGAAAAGCTCTTGGATATTTTCAAATTCGAAAAGGCCCTAATAAATTAGGAATTATTGGTATTCCTCAACCCTTAGCAGACGCCTTAAAACTTTTTATTAAAGAATGAGTTACCCCTACATCTTCTAACTTTCTCCCATTTATTATAACCCCGACAATTATACTTATTTTAGCCTTAAGAATATGACAATTGTTCCCCTCTTTAATATTATCAACCCAACTTACACTAGGGATGCTTTTGTTTTTATGCATTTCCTCATTAGCTGTTTATACAACACTTATAGCAGGCTGGTCATCAAACTCTAAATATGCTTTACTTGGAGCGATTCGAGCCATAGCTCAAACAATCTCTTACGAAGTTACTATAACCTTAATTATTATCTTTTATTTATTTTTAACAATAAAAATAGACATTGTAAGAATTCGAATGACAAATATATCTGCTTGAGCACTCACACTTTTTCTACCATTAAGAGCTATATGATTAGCAGTTATTCTTGCAGAGACAAACCGAGCCCCCTTTGATTTTGCAGAAGGAGAATCAGAACTAGTTTCAGGGTTCAACATCGAATATGGAAGAGCTGGATTTGCCTTTTTATTTATAGCAGAATACAGAAATATTTTAATAATAAGACTTATAACCTCATGCCTATTAACAAGTACATTAATAATATCCATCCCAGTAGCTATTATCTTCTTGTGAGCCCGAGCAACCTTACCACGTTACCGANNNNNNNNNNNNNNNNNNNNNNNNNNNNNNNNNNNNNNNNNNNNNNNNNNNNNNNNNNNNNNNNNNNNNNNNN
Alasmidonta_triangulata CTCAACATCTAATCTCTACTATTATCACATATTTATTAATTTTATTAGGGGTGGCATTTTTTACTTTACTAGAACGAAAAGCTCTTGGATATTTTCAAATTCGAAAAGGCCCTAATAAATTAGGAATTATTGGTATTCCTCAACCCTTAGCAGACGCCTTAAAACTTTTTATTAAAGAATGAGTTACCCCTACATCTTCTAACTTTCTCCCATTTATTATAACCCCGACAATTATACTTATTTTAGCCTTAAGAATATGACAATTGTTCCCCTCTTTAATATTATCAACCCAACTTACACTAGGGATGCTTTTGTTTTTATGCATTTCCTCATTAGCTGTTTATACAACACTTATAGCAGGCTGGTCATCAAACTCTAAATATGCTTTACTTGGAGCGATTCGAGCCATAGCTCAAACAATCTCTTACGAAGTTACTATAACCTTAATTATTATCTTTTATTTATTTTTAACAATAAAAATAGACATTGTAAGAATTCGAATGACAAATATATCTGCTTGAGCACTCACACTTTTTCTACCATTAAGAGCTATATGATTAGCAGTTATTCTTGCAGAGACAAACCGAGCCCCCTTTGATTTTGCAGAAGGAGAATCAGAACTAGTTTCAGGGTTCAACATCGAATATGGAAGAGCTGGATTTGCCTTTTTATTTATAGCAGAATACAGAAATATTTTAATAATAAGACTTATAACCTCATGCCTATTAACAAGTACATTAATAATATCCATCCCAGTAGCTATTATCTTCTTGTGAGCCCGAGCAACCTTACCACGTNNNNNNNNNNNNNNNNNNNNNNNNNNNNNNNNNNNNNNNNNNNNNNNNNNNNNNNNNNNNNNNNNNNNNNNNNNNNNNN
Anodonta_suborbiculata CTCANCATCTTATCCCCACTTTTATCACATATTTATTAATTTTGTTGGGTGTAGCATTTTTTACTTTATTAGAACGAAAAGCTCTTGGTTATTTTCAAATTCGGAAAGGCCCCAATAAGTTAGGGATTATAGGTATTCCTCAACCTTTAGCAGATGCCTTAAAACTTTTTGTTAAAGAATGAGTCACCCCTATGCCTTCCAATTTTTTTCCATTTGTTTTAACCCCAATCACTATACTTATTTTAGCTTTAAGAATATGACAACTATTTCCCTCTTTCATGCTGTCAACTCAACTTACACTTGGAATACTCCTCTTCTTGTGTATTTCTTCATTAGCTGTATACACAACACTTATAGCAGGCTGGTCATCAAACTCAAAATATGCGCTACTTGGGGCTATTCGAGCCATAGCTCAAACAATTTCCTATGAGGTAACTATAACCTTAATCATTATTTTTTACTTGTTTCTAACAATACAAATAGACATTGTAAGAATCCGCACAACAAATATATGCATTTGGGCAGTCACCCTATTTTTCCCGTTAACAATTATATGATTAGCAGTTATTCTTGCAGAGACAAACCGAGCCCCTTTTGATTTTGCAGAAGGAGAATCAGAACTAGTTTCAGGATTTAATATTGAGTATGGAAGAGCAGGATTTGCCTTTCTATTTATAGCAGAATACAGAAACATTTTAGTAATAAGACTTATAACCTCCTGCCTATTAACAGGTACGCTGATAATATCTATCCCAGTAACCATTACCTTTCTATGGGCTCGAGCAACCTTACCACGCNNNNNNNNNNNNNNNNNNNNNNNNNNNNNNNNNNNNNNNNNNNNNNNNNNNNNNNNNNNNNNNNNNNNNNNNNNNNNNN
Anodonta_hartfieldorum CTCAACATCTTATCCCCACTTTTATCACATATTTATTAATTTTGTTGGGTGTAGCATTTTTTACTTTATTAGAACGAAAGGCTCTTGGTTATTTTCAAATTCGGAAAGGCCCTAATAAATTAGGAATTACAGGTATTCCTCAACCTTTAGCAGATGCCTTAAAACTTTTTGTTAAAGAATGAGTCACTCCTATGCCTTCCAATTTTTTTCCATTTGTTTTAACCCCAATCACTATACTTATTTTAGCTTTAAGAATATGACAACTATTTCCCTCTTTCATGCTGTCAACTCAACTTACACTTGGAATACTCCTCTTCTTGTGTATTTCTTCCTTAGCTGTATATACAACACTTATAGCAGGCTGGTCATCAAACTCCAAGTACGCGCTACTTGGGGCTATTCGAGCTATAGCTCAAACAATTTCCTACGAGGTAACTATAACCCTAATTATTATTTTTTACTTGTTTCTAACAATACAAATAGACATTGTAAGAATCCGCACAACAAACCTATGCATTTGGGCAGTTACCCTATTTTTCCCGTTAATAATTATATGATTAGCAGTTATTCTTGCAGAGACAAACCGAGCCCCTTTTGATTTTGCAGAAGGAGAATCAGAACTAGTTTCAGGATTTAATATTGAGTATGGAAGGGCAGGATTTGCCTTTCTATTTATAGCAGAATATAGAAACATTTTAGTCATAAGACTTATAACCTCCTGCCTATTAACAGGTACGCTGATAGTATCTATCCCAGTAACTATTATCTTTCTATGGGCTCGAGCAACCTTACCACGCNNNNNNNNNNNNNNNNNNNNNNNNNNNNNNNNNNNNNNNNNNNNNNNNNNNNNNNNNNNNNNNNNNNNNNNNNNNNNNN
Utterbackiana_heardi_AheaApa012 CTCAACACCTTATTTCCACTCTTATTACGTATTTATTAATTTTGTTGAGTGTGGCATTTTTTACTTTATTAGAACGAAAGGCTCTTGGGTTTTTTCAAATCCGGAAAGGCCCTAATAAACTAGGAATTATAGGTATTCCTCAGCCTTTAGCAGATGCCTTAAAACTTTTTGTTAAAGAATGGGTCACCCCTATGTCTTCCAATTTTCTTCCATTTATCTTAACCCCAACCATTATACTCATTTTGGCTTTAAGAATATGACAACTATTCCCCTCTTTCATATTATCAGCTCAAATTACACTTGGAATACTCCTCTTCCTATGTATTTCCTCATTAGCTGTATACACAACACTCCTAGCAGGCTGGTCATCAAACTCCAAGTACGCGCTACTTGGGGCAATTCGATCCATGGCTCAAACAATTTCCTATGAAGTAACTATAACCTTAATTATTATTTTTTACCTATTTCTGACAATACAAATAGATATTGTAAGAATCCGTACAACAAACATGTGTATTTGGGCAGCCGCCCTATTTTTTCCATTAATAGTTATGTGGTTAGCAGTTATTTTTGCAGAAACAAACCGAGCCCCTTTTGATTTTGCGGAAGGAGAATCAGAGCTAGTCTCAGGATTTAATATTGAGTATGGAGGAGCAGGATTTGCCTTTCTGTTTATAGCAGAATACAGAAGTATTTTAATAATAAGCCTTATAACATCCTGCCTGTTAACAAGTACGTTAATAATATCAATCCCAGTAGCCATTACCTTTTTATGAGCCCGAGCAACCTTACCACGCNNNNNNNNNNNNNNNNNNNNNNNNNNNNNNNNNNNNNNNNNNNNNNNNNNNNNNNNNNNNNNNNNNNNNNNNNNNNNNN
Anodonta_heardi_clone_2 CTCAACACCTTATTTCCACTCTTATTACGTATTTATTAATTTTGTTGAGTGTGGCATTTTTTACTTTATTAGAACGAAAGGCTCTTGGGTTTTTTCAAATCCGGAAAGGCCCTAATAAACTAGGAATTATAGGTATTCCTCAGCCTTTAGCAGATGCCTTAAAACTTTTTGTTAAAGAATGGGTCACCCCTATGTCTTCCAATTTTCTTCCATTTATCTTAACCCCAACCATTATACTCATTTTGGCTTTAAGAATATGACAACTATTCCCCTCTTTCATATTATCAGCTCAAATTACACTTGGAATACTCCTCTTCCTATGTATTTCCTCATTAGCTGTATACACAACACTCCTAGCAGGCTGGTCATCAAACTCCAAGTACGCGCTACTTGGGGCAATTCGATCCATGGCTCAAACAATTTCCTATGAAGTAACTATAACCTTAATTATTATTTTTTACCTATTTCTGACAATACAAATAGATATTGTAAGAATCCGTACAACAAACATGTGTATTTGGGCAGCCGCCCTATTTTTTCCATTAATAGTTATGTGGTTAGCAGTTATTTTTGCAGAAACAAACCGAGCCCCTTTTGATTTTGCGGAAGGAGAATCAGAGCTAGTCTCAGGATTTAATATTGAGTATGGAGGAGCAGGATTTGCCTTTCTGTTTATAGCAGAATACAGAAGTATTTTAATAATAAGCCTTATAACATCCTGCCTGTTAACAAGTACGTTAATAATATCAATCCCAGTAGCCATTACCTTTTTATGAGCCCGAGCAACCTTACCACGCNNNNNNNNNNNNNNNNNNNNNNNNNNNNNNNNNNNNNNNNNNNNNNNNNNNNNNNNNNNNNNNNNNNNNNNNNNNNNNN
Anodonta_couperiana CTCAACATCTTATCTCCACTTTTATTACATATTTACTAATTTTGTTGGGTGTGGCATTTTTTACTTTGTTAGAACGAAAAGCTCTTGGTTATTTTCAAATCCGAAAAGGCCCTAATAAACTAGGGATTATGGGTATTCCTCAACCTCTAGCAGATGCCTTAAAACTTTTTGTTAAAGAATGAGTCACCCCTATGCCTTCAAATTTTCTTCCATTTGTCTTAACCCCAACAATTATGCTTATTTTAGCTCTAAGAATATGGCAACTATTCCCCTCTTTCATGCTATTAACTCAACTTACACTTGGGATACTCCTCTTCTTGTGTATTTCCTCATTAGCTGTATACACAACACTTATAGCAGGCTGGTCATCCAACTCCAAGTACGCGCTACTTGGAGCTATTCGAGCCATAGCTCAAACAATTTCCTATGAAGTAACCATAACCTTAATTATTATTTTTTACTTATTTCTAACAATAAAAATAGACATTGTAAGAATCCGTACAACAAATATATGTATTTGGACAGTCGCCCTGTTTTTCCCACTAATGGTTATGTGATTAGCAGTTATTCTTGCAGAAACAAACCGAGCCCCTTTTGATTTTGCAGAAGGAGAATCAGAACTAGTCTCAGGGTTTAATATTGAGTATGGAAGAGCAGGATTTGCCTTTCTGTTTATAGCAGAATACAGAAATATTTTAATAATAAGCCTTATAACGTCCTGCCTGTTAACAGGTACGCTAATAATATCAATCCCAGTAGCCATTACCTTTTTATGAGCCCGAGCAACCTTGCCACGCNNNNNNNNNNNNNNNNNNNNNNNNNNNNNNNNNNNNNNNNNNNNNNNNNNNNNNNNNNNNNNNNNNNNNNNNNNNNNNN
Anodontoides_ferussacianus_complex_sp_denigrata_CS-2017_clone_6 NNNNNNNNNNNNNNNNNNCTCTTATCACATACNTACTAATTTTGCTAGGCGTAGCGTTTTTCACCTTGTTAGAACGGAAAGCTCTTGGGTATTTCCAAATTCGAAAAGGCCCTAACAAACTTGGAATTATAGGGATTCCCCAACCTTTAGCAGATGCCTTGAAACTTTTTGTTAAAGAGTGGATTACTCCAACATATTCTAATTTCCTTCCTTTCATCCTAACCCCAACGATTATACTTATTTTAGCTTTAAGAATATGACAACTATTCCCCTCTTTTATATTATCAACCCAGCTAACACTAGGTATACTTCTATTTTTGTGTATTTCTTCATTAGCCGTTTACACAACGCTCATAGCAGGSTGGTCATCGAACTCTAAATACGCTCTACTGGGAGCTACCCGGGCCATGGCCCAAACCATTTCCTATGAGGTAACTATGACTTTGATTATTATTTTTTACCTCTTTTTAGCAAGACAAATAGACATTGTAAGAATTCGCTTGACAAACCTATCTACTTGGACAGTCGCACTATTCCTGCCTTTAGGAGTTATGTGGCTGGCGGTTATCTTCGCAGAGACAAATCGAGCTCCATTTGACTTTGCAGAAGGGGAGTCGGAGCTAGTCTCTGGGTTTAATATTGAATACGGAAGAGCTGGATTTGCTTTTTTATTCATAGCAGAGTATAGAAATATTCTAATGATAAGCCTCATGACCTCATGCTTACTAACAAGCACACTAATTATATCTATTCCAGTGGCTATTATTTTTTTGTGGGCCCGAGCAACATTACCACGNNNNNNNNNNNNNNNNNNNNNNNNNNNNNNNNNNNNNNNNNNNNNNNNNNNNNNNNNNNNNNNNNNNNNNNNNNNNNNNN
Anodontoides_ferussacianus_complex_sp_denigrata_CS-2017_clone_1 CTCAACATCTTCTTTCTACTCTTATCACATACCTACTAATTTTGCTAGGCGTAGCGTTTTTCACCTTGTTAGAACGGAAAGCTCTTGGGTATTTCCAAATTCGAAAAGGCCCTAACAAACTTGGAATTATAGGGATTCCCCAACCCCTAGCAGATGCCTTGAAACTTTTTGTTAAAGAGTGGATTACTCCAACATATTCTAATTTCCTTCCTTTCATCCTAACCCCAACGATTATACTTATTTTAGCTTTAAGAATATGACAACTATTCCCCTCTTTTATATTATCAACCCAGCTAACACTAGGTATACTTTTATTCTTGTGTATTTCTTCATTAGCCGTTTACACAACGCTCATAGCAGGCTGGTCATCAAACTCTAAATACGCTCTACTGGGAGCTACCCGGGCCATGGCCCAAACCATTTCCTATGAGGTAACTATGACTTTGATTATTATTTTTTACCTCTTTTTAGCAAGACAAATAGACATTGTAAGAATTCGCTTGACAAACCTATCTACTTGGACAGTCGCACTATTCCTGCCTTTAGGAGTTATGTGGCTGGCGGTTATCTTCGCAGAGACAAATCGAGCTCCATTTGACTTTGCAGAAGGGGAGTCGGAGCTAGTCTCTGGGTTTAATATTGAATACGGAAGAGCTGGATTTGCTTTTTTATTCATAGCAGAGTATAGAAATATTCTAATGATAAGCCTCATGACCTCATGCTTACTAACAAGCACACTAATTATATCTATTCCAGTGGCTATTATTTTTTTGTGGGCCCGAGCAACATTACCACGNNNNNNNNNNNNNNNNNNNNNNNNNNNNNNNNNNNNNNNNNNNNNNNNNNNNNNNNNNNNNNNNNNNNNNNNNNNNNNNN
Anodontoides_ferussacianus_complex_sp_denigrata_CS-2017_clone_4 CTCAACATCTTCTTTCTACTCTTATCACATACCTACTAATTTTGCTAGGCGTAGCGTTTTTCACCTTGTTAGAACGGAAAGCTCTTGGGTATTTCCAAATTCGAAAAGGCCCTAACAAACTTGGAATTATAGGGATTCCCCAACCCCTAGCAGATGCCTTGAAACTTTTTGTTAAAGAGTGGATTACTCCAACATACTCTAATTTCCTTCCTTTCATCCTAACCCCAACGATTATACTTATTTTAGCTTTAAGAATATGACAACTATTCCCCTCTTTTATATTATCAACCCAGCTAACACTAGGTATACTTCTATTCTTGTGTATTTCTTCATTAGCCGTTTACACAACGCTCATAGCAGGCTGGTCATCAAACTCTAAATACGCTCTACTGGGAGCTACCCGGGCCATGGCCCAAACCATTTCCTATGAGGTAACTATGACTTTGATTATTATTTTCTACCTCTTTTTAGCAAGACAAATAGACATTGTAAGAATTCGCTTGACAAACCTATCTACTTGGACAGTCGCACTATTCCTGCCTTTAGGAGTTATGTGGCTGGCGGTTATCTTCGCAGAGACAAATCGAGCTCCATTTGACTTTGCAGAAGGGGAGTCGGAGCTAGTCTCTGGGTTTAATATTGAGTACGGAAGAGCTGGATTTGCTTTTTTATTCATAGCAGAGTATAGAAATATTCTAATGATAAGCCTCATGACCTCATGCTTACTAACAAGCACACTAATTATATCTATTCCAGTGGCTATTATTTTTTTGTGGGCCCGAGCAACATTACCACGNNNNNNNNNNNNNNNNNNNNNNNNNNNNNNNNNNNNNNNNNNNNNNNNNNNNNNNNNNNNNNNNNNNNNNNNNNNNNNNN
Anodontoides_ferussacianus_complex_sp_denigrata_CS-2017_clone_2 CTCAACATCTTCTTTCTACTCTTATCACATACCTACTAATTTTGCTAGGCGTAGCGTTTTTCACCTTGTTAGAACGGAAAGCTCTTGGGTATTTCCAAATTCGAAAAGGCCCTAACAAACTTGGAATTATAGGGATTCCCCAACCTTTAGCAGATGCCTTGAAACTTTTTGTTAAAGAGTGGATTACTCCAACATATTCTAATTTCCTTCCTTTCATCCTAACCCCAACGATTATACTTATTTTAGCTTTAAGAATATGACAACTATTCCCCTCTTTTATATTATCAACCCAGCTAACACTAGGTATACTTCTATTTTTGTGTATTTCTTCATTAGCCGTTTACACAACGCTCATAGCAGGCTGGTCATCGAACTCTAAATACGCTCTACTGGGAGCTACCCGGGCCATGGCCCAAACCATTTCCTATGAGGTAACTATGACTTTGATTATTATTTTTTACCTCTTTTTAGCAAGACAAATAGACATTGTAAGAATTCGCTTGACAAACCTATCTACTTGGACAGTCGCACTATTCCTGCCTTTAGGAGTTATGTGGCTGGCGGTTATCTTCGCAGAGACAAATCGAGCTCCATTTGACTTTGCAGAAGGGGAGTCGGAGCTAGTCTCTGGGTTTAATATTGAATACGGAAGAGCTGGATTTGCTTTTTTATTCATAGCAGAGTATAGAAATATTCTAATGATAAGCCTCATGACCTCATGCTTACTAACAAGCACACTAATTATATCTATTCCAGTGGCTATTATTTTTTTGTGGGCCCGAGCAACATTACCACGNNNNNNNNNNNNNNNNNNNNNNNNNNNNNNNNNNNNNNNNNNNNNNNNNNNNNNNNNNNNNNNNNNNNNNNNNNNNNNNN
Anodontoides_ferussacianus_complex_sp_denigrata_CS-2017_clone_3 CTCAACATCTTCTTTCTACTCTTATCACATACCTACTAATTTTGCTAGGCGTAGCGTTTTTCACCTTGTTAGAACGGAAAGCTCTTGGGTATTTCCAAATTCGAAAAGGCCCTAACAAACTTGGAATTATAGGGATTCCCCAACCTTTAGCAGATGCCTTGAAACTTTTTGTTAAAGAGTGGATTACTCCAACATATTCTAATTTCCTTCCTTTCATCCTAACCCCAACGATTATACTTATTTTAGCTTTAAGAATATGACAACTATTCCCCTCTTTTATATTATCAACCCAGCTAACACTAGGTATACTTCTATTTTTGTGTATTTCTTCATTAGCCGTTTACACAACGCTCATAGCAGGCTGGTCATCGAACTCTAAATACGCTCTACTGGGAGCTACCCGGGCCATGGCCCAAACCATTTCCTATGAGGTAACTATGACTTTGATTATTATTTTTTACCTCTTTTTAGCAAGACAAATAGACATTGTAAGAATTCGCTTGACAAACCTATCTACTTGGACAGTCGCACTATTCCTGCCTTTAGGAGTTATGTGGCTGGCGGTTATCTTCGCAGAGACAAATCGAGCTCCATTTGACTTTGCAGAAGGGGAGTCGGAGCTAGTCTCTGGGTTTAATATTGAATACGGAAGAGCTGGATTTGCTTTTTTATTCATAGCAGAGTATAGAAATATTCTAATGATAAGCCTCATGACCTCATGCTTACTAACAAGCACACTAATTATATCTATTCCAGTGGCTATTATTTTTTTGTGGGCCCGAGCAACATTACCACGCNNNNNNNNNNNNNNNNNNNNNNNNNNNNNNNNNNNNNNNNNNNNNNNNNNNNNNNNNNNNNNNNNNNNNNNNNNNNNNN
Anodontoides_ferussacianus_complex_sp_denigrata_CS-2017_clone_5 CTCAACATCTTCTTTCTACTCTTATCACATACCTACTAATTTTGCTAGGCGTAGCGTTTTTCACCTTGTTAGAACGGAAAGCTCTTGGGTATTTCCAAATTCGAAAAGGCCCTAACAAACTTGGAATTATAGGGATTCCCCAACCTTTAGCAGATGCCTTGAAACTTTTTGTTAAAGAGTGGATTACTCCAACATATTCTAATTTCCTTCCTTTCATCCTAACCCCAACGATTATACTTATTTTAGCTTTAAGAATATGACAACTATTCCCCTCTTTTATATTATCAACCCAGCTAACACTAGGTATACTTCTATTTTTGTGTATTTCTTCATTAGCCGTTTACACAACGCTCATAGCAGGCTGGTCATCGAACTCTAAATACGCTCTACTGGGAGCTACCCGGGCCATGGCCCAAACCATTTCCTATGAGGTAACTATGACTTTGATTATTATTTTTTACCTCTTTTTAGCAAGACAAATAGACATTGTAAGAATTCGCTTGACAAACCTATCTACTTGGACAGTCGCACTATTCCTGCCTTTAGGAGTTATGTGGCTGGCGGTTATCTTCGCAGAGACAAATCGAGCTCCATTTGACTTTGCAGAAGGGGAGTCGGAGCTAGTCTCTGGGTTTAATATTGAATACGGAAGAGCTGGATTTGCTTTTTTATTCATAGCAGAGTATAGAAATATTCTAATGATAAGCCTCATGACCTCATGCTTACTAACAAGCACACTAATTATATCTATTCCAGTGGCTATTATTTTTTTGTGGGCCCGAGCAACATTACCACGCNNNNNNNNNNNNNNNNNNNNNNNNNNNNNNNNNNNNNNNNNNNNNNNNNNNNNNNNNNNNNNNNNNNNNNNNNNNNNNN
Anodontoides_ferussacianus_clone_1 TTCAGCACCTAATCTCTACTTTTGTCACGTACCTCCTAATTTTACTAGGCGTGGCATTTTTTACTTTATTAGAACGAAAAGCTCTTGGATATTTTCAAATTCGGAAAGGCCCTAATAAACTGGGAATTATAGGGATTCCTCAACCCCTGGCAGATGCCTTAAAACTTTTTGTTAAAGAATGAGTTACTCCATCATATTCTAACTTTCTTCCTTTCATCTTAACCCCAACAATTATACTTGTCCTAGCTTTAAGGATATGACAACTATTCCCCTCTTATATACTATCAACCCAATTAACACTAGGCATACTTCTATTTCTATGTATTTCTTCATTAGCTGTCTACACAACACTCATGGCAGGCTGATCATCCAACTCTAAATATGCCTTACTGGGAGCTACTCGAGCCATAGCTCAAACTATTTCTTATGAAGTAACCATAACTTTAATCATTATTTTTTACCTATTCTTAGCAATACAGATGGACATTGTAAGAATTCGTTTAACAAGCATATCTACTTGAGCAATTATGCTATTTATACCTTTAAGAGTCATATGGCTAGCGGTTATTTTTGCAGAGACAAACCGAGCCCCATTTGATTTTGCGGAGGGAGAATCAGAGCTAGTCTCAGGATTTAACATCGAATACGGAAGAGCTGGATTTGCCTTCTTATTCATAGCTGAATACAGCAATATTCTAATAATAAGCCTTATAACCTCGTGCTTATTAACAGGCACTTTAATAATATCTATTCCAGTAGCCGTTATCTTCCTATGAGCCCGAGGAANNNNNNNNNNNNNNNNNNNNNNNNNNNNNNNNNNNNNNNNNNNNNNNNNNNNNNNNNNNNNNNNNNNNNNNNNNNNNNNNNNNNNNNNNN
Anodontoides_ferussacianus_clone_2 TTCAGCACCTAATCTCTACTTTTGTCACGTACCTCCTAATTTTACTAGGCGTGGCATTTTTTACTTTATTAGAACGAAAAGCTCTTGGATATTTTCAAATTCGGAAAGGCCCTAATAAACTGGGAATTATAGGGATTCCTCAACCCCTGGCAGATGCCTTAAAACTTTTTGTTAAAGAATGAGTTACTCCATCATATTCTAACTTTCTTCCTTTCATCTTAACCCCAACAATTATACTTGTCCTAGCTTTAAGGATATGACAACTATTCCCCTCTTATATACTATCAACCCAATTAACACTAGGCATACTTCTATTTCTATGTATTTCTTCATTAGCTGTCTACACAACACTCATGGCAGGCTGATCATCCAACTCTAAATATGCCTTACTGGGAGCTACTCGAGCCATAGCTCAAACTATTTCTTATGAAGTAACCATAACTTTAATCATTATTTTTTACCTATTCTTAGCAATACAGATGGACATTGTAAGAATTCGTTTAACAAGCATATCTACTTGAGCAATTATGCTATTTATACCTTTAAGAGTCATATGGCTAGCGGTTATTTTTGCAGAGACAAACCGAGCCCCATTTGATTTTGCGGAGGGAGAATCAGAGCTAGTCTCAGGATTTAACATCGAATACGGAAGAGCTGGATTTGCCTTCTTATTCATAGCTGAATACAGCAATATTCTAATAATAAGCCTTATAACCTCGTGCTTATTAACAGGCACTTTAATAATATCTATTCCAGTAGCCGTTATCTTCCTATGAGCCCGAGGAANNNNNNNNNNNNNNNNNNNNNNNNNNNNNNNNNNNNNNNNNNNNNNNNNNNNNNNNNNNNNNNNNNNNNNNNNNNNNNNNNNNNNNNNNN
Anodontoides_ferussacianus_clone_3 TTCAGCACCTAATCTCTACTTTTGTCACGTACCTCCTAATTTTACTAGGCGTGGCATTTTTTACTTTATTAGAACGAAAAGCTCTTGGATATTTTCAAATTCGGAAAGGCCCTAATAAACTGGGAATTATAGGGATTCCTCAACCCCTGGCAGATGCCTTAAAACTTTTTGTTAAAGAATGAGTTACTCCATCATATTCTAACTTTCTTCCTTTCATCTTAACCCCAACAATTATACTTGTCCTAGCTTTAAGGATATGACAACTATTCCCCTCTTATATACTATCAACCCAATTAACACTAGGCATACTTCTATTTCTATGTATTTCTTCATTAGCTGTCTACACAACACTCATGGCAGGCTGATCATCCAACTCTAAATATGCCTTACTGGGAGCTACTCGAGCCATAGCTCAAACTATTTCTTATGAAGTAACCATAACTTTAATCATTATTTTTTACCTATTCTTAGCAATACAGATGGACATTGTAAGAATTCGTTTAACAAGCATATCTACTTGAGCAATTATGCTATTTATACCTTTAAGAGTCATATGGCTAGCGGTTATTTTTGCAGAGACAAACCGAGCCCCATTTGATTTTGCGGAGGGAGAATCAGAGCTAGTCTCAGGATTTAACATCGAATACGGAAGAGCTGGATTTGCCTTCTTATTCATAGCTGAATACAGCAATATTCTAATAATAAGCCTTATAACCTCGTGCTTATTAACAGGCACTTTAATAATATCTATTCCAGTAGCCGTTATCTTCCTATGAGCCCGAGGAANNNNNNNNNNNNNNNNNNNNNNNNNNNNNNNNNNNNNNNNNNNNNNNNNNNNNNNNNNNNNNNNNNNNNNNNNNNNNNNNNNNNNNNNNN
Strophitus_undulatus_clone_1 CTCAACACCTAATCTCTACTCTTATCACATATCTCCTAATTTTATTAGGTGTGGCATTTTTTACTCTCCTAGAGCGAAAAGCCCTAGGATATTTTCAAATTCGAAAAGGCCCTAATAAGCTAGGAATTATAGGTATCCCCCAACCGCTAGCAGACGCCTTAAAACTTTTTGTTAAAGAATGAGTTACTCCCACACCCTCTAATTTTCTCCCTTTTATCCTAACCCCTACAGCCATACTTATTCTGGCCTTAAGAATATGGCAACTATTCCCCTCTCTTATACTCTCAACTCAACTTGCACTAGGAATGCTTTTATTCTTATGCATTTCCTCACTAGCTGTCTACACAACACTCATAGCGGGTTGGGCATCAAACTCTAAATATGCCCTACTAGGGGCCACTCGAGCTATGGCTCAAACAATTTCTTATGAAGTGACCATAACTTTAATTATTATTTTTTACCTATTCCTAACAATACAAATAGACATTGTAACAGTTCGCTTAATAAATACGTCTACTTGAGCAATTACACTATTCCTACCTTTGAGAGTGATATGGCTAGCAGTCATTTTCGCAGAAACAAACCGAGCCCCATTTGACTTCGCAGAAGGAGAATCAGAATTAGTCTCAGGATTTAATATCGAATACGGAAGAGCCGGGTTTGCTTTTTTATTTATAGCAGAATACAGAAACATTTTAATGATAAGCCTCATAACCGCCTGTTTACTAACCAGGAGGTTAATAATATCTATCCCAGTCGCTATTATCTTCTTATGAGCTCGAGCAANNNNNNNNNNNNNNNNNNNNNNNNNNNNNNNNNNNNNNNNNNNNNNNNNNNNNNNNNNNNNNNNNNNNNNNNNNNNNNNNNNNNNNNNNN
Strophitus_undulatus_clone_2 CTCAACACCTAATCTCTACTCTTATCACATATCTCCTAATTTTATTAGGTGTGGCATTTTTTACTCTCCTAGAGCGAAAAGCCCTAGGATATTTTCAAATTCGAAAAGGCCCTAATAAGCTAGGAATTATAGGTATCCCCCAACCGCTAGCAGACGCCTTAAAACTTTTTGTTAAAGAATGAGTTACTCCCACACCCTCTAATTTTCTCCCTTTTATCCTAACCCCTACAGCCATACTTATTCTGGCCTTAAGAATATGGCAACTATTCCCCTCTCTTATACTCTCAACTCAACTTGCACTAGGAATGCTTTTATTCTTATGCATTTCCTCACTAGCTGTCTACACAACACTCATAGCGGGTTGGGCATCAAACTCTAAATATGCCCTACTAGGGGCCACTCGAGCTATGGCTCAAACAATTTCTTATGAAGTGACCATAACTTTAATTATTATTTTTTACCTATTCCTAACAATACAAATAGACATTGTAACAGTTCGCTTAATAAATACGTCTACTTGAGCAATTACACTATTCCTACCTTTGAGAGTGATATGGCTAGCAGTCATTTTCGCAGAAACAAACCGAGCCCCATTTGACTTCGCAGAAGGAGAATCAGAATTAGTCTCAGGATTTAATATCGAATACGGAAGAGCCGGGTTTGCTTTTTTATTTATAGCAGAATACAGAAACATTTTAATGATAAGCCTCATAACCGCCTGTTTACTAACCAGGAGGTTAATAATATCTATCCCAGTCGCTATTATCTTCTTATGAGCTCGAGCAAGGTTACCACGCNNNNNNNNNNNNNNNNNNNNNNNNNNNNNNNNNNNNNNNNNNNNNNNNNNNNNNNNNNNNNNNNNNNNNNNNNNNNNNN
Strophitus_undulatus_clone_3 CTCAACACCTAATCTCTACTCTTATCACATATCTCCTAATTTTATTAGGTGTGGCATTTTTTACTCTCCTAGAGCGAAAAGCCCTAGGATATTTTCAAATTCGAAAAGGCCCTAATAAGCTAGGAATTATAGGTATCCCCCAACCGCTAGCAGACGCCTTAAAACTTTTTGTTAAAGAATGAGTTACTCCCACACCCTCTAATTTTCTCCCTTTTATCCTAACCCCTACAGCCATACTTATTCTGGCCTTAAGAATATGGCAACTATTCCCCTCTCTTATACTCTCAACTCAACTTGCACTAGGAATGCTTTTATTCTTATGCATTTCCTCACTAGCTGTCTACACAACACTCATAGCGGGTTGGGCATCAAACTCTAAATATGCCCTACTAGGGGCCACTCGAGCTATGGCTCAAACAATTTCTTATGAAGTGACCATAACTTTAATTATTATTTTTTACCTATTCCTAACAATACAAATAGACATTGTAACAGTTCGCTTAATAAATACGTCTACTTGAGCAATTACACTATTCCTACCTTTGAGAGTGATATGGCTAGCAGTCATTTTCGCAGAAACAAACCGAGCCCCATTTGACTTCGCAGAAGGAGAATCAGAATTAGTCTCAGGATTTAATATCGAATACGGAAGAGCCGGGTTTGCTTTTTTATTTATAGCAGAATACAGAAACATTTTAATGATAAGCCTCATAACCGCCTGTTTACTAACCAGGAGGTTAATAATATCTATCCCAGTCGCTATTATCTTCTTATGAGCTCGAGCAAGGTTACCACGCNNNNNNNNNNNNNNNNNNNNNNNNNNNNNNNNNNNNNNNNNNNNNNNNNNNNNNNNNNNNNNNNNNNNNNNNNNNNNNN
Strophitus_undulatus_clone_4 CTCAACACCTAATCTCTACTCTTATCACATATCTCCTAATTTTATTAGGTGTGGCATTTTTTACTCTCCTAGAGCGAAAAGCCCTAGGATATTTTCAAATTCGAAAAGGCCCTAATAAGCTAGGAATTATAGGTATCCCCCAACCGCTAGCAGACGCCTTAAAACTTTTTGTTAAAGAATGAGTTACTCCCACACCCTCTAATTTTCTCCCTTTTATCCTAACCCCTACAGCCATACTTATTCTGGCCTTAAGAATATGGCAACTATTCCCCTCTCTTATACTCTCAACTCAACTTGCACTAGGAATGCTTTTATTCTTATGCATTTCCTCACTAGCTGTCTACACAACACTCATAGCGGGTTGGGCATCAAACTCTAAATATGCCCTACTAGGGGCCACTCGAGCTATGGCTCAAACAATTTCTTATGAAGTGACCATAACTTTAATTATTATTTTTTACCTATTCCTAACAATACAAATAGACATTGTAACAGTTCGCTTAATAAATACGTCTACTTGAGCAATTACACTATTCCTACCTTTGAGAGTGATATGGCTAGCAGTCATTTTCGCAGAAACAAACCGAGCCCCATTTGACTTCGCAGAAGGAGAATCAGAATTAGTCTCAGGATTTAATATCGAATACGGAAGAGCCGGGTTTGCTTTTTTATTTATAGCAGAATACAGAAACATTTTAATGATAAGCCTCATAACCGCCTGTTTACTAACCAGGAGGTTAATAATATCTATCCCAGTCGCTATTATCTTCTTATGAGCTCGAGCAAGGTTACCACGCNNNNNNNNNNNNNNNNNNNNNNNNNNNNNNNNNNNNNNNNNNNNNNNNNNNNNNNNNNNNNNNNNNNNNNNNNNNNNNN
Strophitus_undulatus_clone_5 CTCAACACCTAATCTCTACTCTTATCACATATCTCCTAATTTTATTAGGTGTGGCATTTTTTACTCTCCTAGAGCGAAAAGCCCTAGGATATTTTCAAATTCGAAAAGGCCCTAATAAGCTAGGAATTATAGGTATCCCCCAACCGCTAGCAGACGCCTTAAAACTTTTTGTTAAAGAATGAGTTACTCCCACACCCTCTAATTTTCTCCCTTTTATCCTAACCCCTACAGCCATACTTATTCTGGCCTTAAGAATATGGCAACTATTCCCCTCTCTTATACTCTCAACTCAACTTGCACTAGGAATGCTTTTATTCTTATGCATTTCCTCACTAGCTGTCTACACAACACTCATAGCGGGTTGGGCATCAAACTCTAAATATGCCCTACTAGGGGCCACTCGAGCTATGGCTCAAACAATTTCTTATGAAGTGACCATAACTTTAATTATTATTTTTTACCTATTCCTAACAATACAAATAGACATTGTAACAGTTCGCTTAATAAATACGTCTACTTGAGCAATTACACTATTCCTACCTTTGAGAGTGATATGGCTAGCAGTCATTTTCGCAGAAACAAACCGAGCCCCATTTGACTTCGCAGAAGGAGAATCAGAATTAGTCTCAGGATTTAATATCGAATACGGAAGAGCCGGGTTTGCTTTTTTATTTATAGCAGAATACAGAAACATTTTAATGATAAGCCTCATAACCGCCTGTTTACTAACCAGGAGGTTAATAATATCTATCCCAGTCGCTATTATCTTCTTATGAGCTCGAGCAAGGTTACCACGCNNNNNNNNNNNNNNNNNNNNNNNNNNNNNNNNNNNNNNNNNNNNNNNNNNNNNNNNNNNNNNNNNNNNNNNNNNNNNNN
Strophitus_undulatus_clone_7 CTCAACACCTAATCTCTACTCTTATCACATATCTCCTAATTTTATTAGGTGTGGCATTTTTTACTCTCCTAGAGCGAAAAGCCCTAGGGTATTTTCAAATTCGAAAAGGCCCTAATAAACTAGGAATTATAGGTATCCCCCAACCGCTAGCAGACGCCTTAAAACTTTTTGTTAAAGAATGAGTTACTCCCACATACTCTAATTTTCTTCCTTTTATCCTAACCCCTACAACCATACTTATTCTGGCTTTAAGAATATGGCAACTATTCCCCTCTCTTATACTCTCAACTCAACTTGCACTAGGAATGCTATTATTCTTATGCATTTCCTCACTAGCTGTCTACACGACACTCATAGCGGGTTGGGCATCAAACTCTAAATATGCCCTACTAGGGGCCACTCGAGCTATAGCTCAAACAATTTCCTATGAGGTGACTATAACTTTAATTATTATTTTTTACCTATTCCTAACAATACAAATAGACATTGTAGCAGTTCGCTTAATAAATACGTCTACTTGAGCAATTACACTATTCCTACCTTTGAGGGTGATATGGCTAGCAGTCATTTTCGCAGAAACAAACCGAGCCCCATTTGACTTCGCAGAAGGAGAATCAGAATTAGTCTCAGGATTTAATATCGAATACGGAAGAGCCGGATTTGCTTTTTTATTTATAGCAGAATACAGAAACATTTTAATGATAAGCCTCATAACCTCCTGTTTGCTAACCAGGAGGTTAATAGTATCTATCCCAGTCGCTATTATCTTCTTATGAGCTCGAGCAANNNNNNNNNNNNNNNNNNNNNNNNNNNNNNNNNNNNNNNNNNNNNNNNNNNNNNNNNNNNNNNNNNNNNNNNNNNNNNNNNNNNNNNNNN
Strophitus_undulatus_clone_6 CTCAACACCTAATCTCTACTCTTATCACATATCTCCTAATTTTATTAGGTGTGGCATTTTTTACTCTCCTAGAGCGAAAAGCCCTAGGGTATTTTCAAATTCGAAAAGGCCCTAATAAGCTAGGAATTATAGGTATCCCCCAACCGCTAGCAGACGCCTTAAAACTTTTTGTTAAAGAATGAGTTACTCCCACATACTCTAATTTTCTTCCTTTTATCCTAACCCCTACAGCCATACTTATTCTGGCTTTAAGAATATGGCAACTATTCCCCTCTCTTATACTCTCAACTCAACTTGCACTAGGAATGCTCTTATTCTTATGCATTTCCTCACTAGCTGTCTACACGACACTCATAGCGGGTTGGGCATCAAACTCTAAATATGCCCTACTAGGAGCCACTCGAGCTATAGCTCAAACAATTTCCTATGAGGTGACTATAACTTTAATTATTATTTTTTACCTATTCCTAACAATACAAATAGACATTGTAGCAGTTCGCTTAATAAATACATCTACTTGAGCAATTACACTATTCCTACCTTTGAGGGTGATATGGCTAGCAGTCATTTTCGCAGAAACAAACCGAGCCCCATTTGACTTCGCAGAAGGAGAATCAGAATTAGTCTCAGGATTTAATATCGAATACGGAAGAGCCGGATTTGCTTTTTTATTTATAGCAGAATACAGAAACATTTTAATGATAAGCCTCATAACCTCCTGTTTGCTAACCAGGAGGTTAATAGTATCTATCCCAGTCGCTATTATCTTCTTATGAGCTCGAGCAAGGTTACCACGCNNNNNNNNNNNNNNNNNNNNNNNNNNNNNNNNNNNNNNNNNNNNNNNNNNNNNNNNNNNNNNNNNNNNNNNNNNNNNNN
Strophitus_undulatus_clone_8 NTCAACACCTAATCTCTACTTTTATCACATATCTCCTAATTTTATTGGGTGTGGCATTTTTTACTCTCCTAGAGCGAAAAGCCCTAGGGTATTTTCAAATTCGAAAAGGCCCTAATAAGCTAGGAATTATAGGTATCCCTCAACCGCTAGCAGACGCCTTAAAACTTTTTGTTAAAGAATGAGTTACTCCCACATACTCTAATTTTCTTCCTTTTATCCTAACCCCTACAGTCATACTTATTCTGGCTTTAAGAATATGGCAACTATTCCCATCTCTTATACTCTCAACTCAACTTGCACTAGGAATGCTTTTATTCTTATGCATTTCCTCACTAGCTGTCTACACGACACTTATAGCGGGTTGGGCATCAAACTCTAAATATGCCCTACTAGGGGCCACTCGAGCTATGGCTCAAACAATTTCCTATGAGGTGACTATAACTTTAATTATTATTTTTTACCTATTCCTAACAATACAAATAGACATTGTAACAGTTCGCTTAATAAATACGTCTACTTGAGCAATTACACTATTCCTACCTTTGAGGGTGATATGGCTAGCAGTCATTCTCGCAGAAACAAACCGAGCCCCGTTTGACTTCGCAGAAGGAGAATCAGAATTAGTCTCAGGATTTAATATCGAATACGGAAGAGCCGGATTTGCTTTTTTGTTTATAGCAGAATATAGAAACATTTTAATGATAAGCCTCATAACCTCCTGTTTGCTAACCAGGAGGTTAATAGTATCTATCCCAGTCGCTATTATCTTCTTATGAGCTCGAGCAAGGCTACCACGCNNNNNNNNNNNNNNNNNNNNNNNNNNNNNNNNNNNNNNNNNNNNNNNNNNNNNNNNNNNNNNNNNNNNNNNNNNNNNNN
Strophitus_undulatus_clone_9 NTCAACACCTAATCTCTACTTTTATCACATATCTCCTAATTTTATTAGGTGTGGCATTTTTTACTCTCCTAGAGCGAAAAGCCCTAGGGTATTTTCAAATTCGAAAAGGCCCTAATAAGCTAGGAATTATAGGTATCCCTCAACCGCTAGCAGACGCCTTAAAACTTTTTGTTAAAGAATGAGTTACTCCCACATACTCTAATTTTCTTCCTTTTATCCTAACCCCTACAGTCATACTTATTCTGGCTTTAAGAATATGGCAACTATTCCCATCTCTTATACTCTCAACTCAACTTGCACTAGGAATGCTTTTATTCTTATGCATTTCCTCACTAGCTGTCTACACGACACTTATAGCGGGTTGGGCATCAAACTCTAAATATGCCCTACTAGGGGCCACTCGAGCTATGGCTCAAACAATTTCCTATGAGGTGACTATAACTTTAATTATTATTTTTTACCTATTCCTAACAATACAAATAGACATTGTAACAGTTCGCTTAATAAATACGTCTACTTGAGCAATTACACTATTCCTACCTTTGAGGGTGATATGGCTAGCAGTCATTCTCGCAGAAACAAACCGAGCCCCGTTTGACTTCGCAGAAGGAGAATCAGAATTAGTCTCAGGATTTAATATCGAATACGGAAGAGCCGGATTTGCTTTTTTGTTTATAGCAGAATATAGAAACATTTTAATGATAAGCCTCATAACCTCCTGTTTGCTAACCAGGAGGTTAATAGTATCTATCCCAGTCGCTATTATCTTCTTATGAGCTCGAGCAAGGCTACCACGCNNNNNNNNNNNNNNNNNNNNNNNNNNNNNNNNNNNNNNNNNNNNNNNNNNNNNNNNNNNNNNNNNNNNNNNNNNNNNNN
Strophitus_cf._pascagoulaensis_CS-2017_clone_2 NNNNNNNNNNNNNNNNNNNNNNNNNNNNNNNNNNNNNNNNNNNNNNNNNNGTAGCATTCTTTACTTTGCTAGAGCGAAAAGCTCTTGGGTATTTTCAAATTCGAAAAGGCCCTAACAAGCTAGGAATTATAGGAATCCCCCAACCACTAGCAGATGCTTTAAAACTTTTTGTCAAAGAGTGAGTTACTCCTTCATACTCCAACTTTCTTCCTTTTGTCTTAACCCCGACAATTATACTTATCCTGGCTTTAAGAATATGGCAATTATTCCCCTCTTTTATACTCTCAACTCAGCTCGTACTAGGTATACTTTTATTTTTATGTATTTCCTCGTTAGCTGTTTACACCACACTTATAGCAGGCTGGACATCAAATTCTAAATATGCCCTATTAGGGGCTACTCGAGCTATGGCTCAAACAATTTCCTATGAAGTAACTATAACTTTAATTATTATTTTTTATCTGTTCTTAACTACACAAATAGACATTGTAGCAGTTCGCTTAACAAACACATCAACTTGAACAATTGCACTATTCCTTCCTTTGGGGGTAATATGGCTGGCAGTCATTTTTGCAGAAACAAATCGAGCTCCTTTTGATTTTGCAGAAGGTGAGTCAGAGCTAGTCTCAGGCTTTAATATCGAATACGGGAGAGCCGGGTTCGCTTTTTTGTTCATGGCAGAATACAGAAATATTTTAATCATAAGTCTCATAACCTCCTGTTTGTTAAGCAGCACACTAATAATGTCTATTCCAGTGGCTGTTGTCTTCCTATGAGCCCGAGCAAGACTACCACGTNNNNNNNNNNNNNNNNNNNNNNNNNNNNNNNNNNNNNNNNNNNNNNNNNNNNNNNNNNNNNNNNNNNNNNNNNNNNNNN
Strophitus_cf._pascagoulaensis_CS-2017_clone_1 CTCAACACCTAATCTCTATTACCATCACATATCTTCTAATTTTGTTAGGTGTAGCATTCTTTACTTTACTAGAACGAAAAGCTCTTGGATATTTTCAAATTCGAAAAGGCCCTAACAAGCTAGGAATTATAGGAATCCCCCAACCACTAGCAGATGCTTTAAAACTTTTTGTCAAAGAGTGAGTTACTCCTTCATACTCCAACTTTCTTCCTTTTATCTTAACCCCGACAATTATACTTATCCTGGCTTTAAGAATATGGCAATTATTCCCCTCTTTTATACTCTCAACTCAGCTAGTACTAGGTATATTTTTATTTTTATGTATTTCCTCGTTAGCTGTTTATACCACACTCATAGCGGGCTGGACATCAAATTCTAAATATGCCCTATTAGGGGCTACTCGAGCTATGGCTCAAACAATTTCCTATGAAGTAACTATAGCTTTAATTATTATTTTTTATCTGTTCTTAACTGCACAAATAGACATTGTAGCGATTCGCTTGACAAACACATCAACTTGAACAATTGCACTATTCCTTCCTTTGGGGGTAATATGGCTGGCAGTCATTTTTGCAGAAACAAATCGAGCTCCTTTTGATTTTGCAGAAGGTGAGTCAGAGCTAGTCTCAGGCTTTAATATCGAATATGGGAGAGCCGGGTTCGCTTTTTTATTCATGGCAGAATACAGAAATATCTTAATCATAAGTCTCATAACCTCCTGCTTATTAAGCAGCACACTAATAATGTCTATTCCAGTGGCTGTTGTCTTCTTATGAGCCCGAGCAAGACTACCACGNNNNNNNNNNNNNNNNNNNNNNNNNNNNNNNNNNNNNNNNNNNNNNNNNNNNNNNNNNNNNNNNNNNNNNNNNNNNNNNN
Strophitus_cf._pascagoulaensis_CS-2017_clone_3 NNNNNNNCCTAATCTCTATTACCATCACATATCTTCTAATTTTGTTAGGTGTAGCATTCTTTACTTTGCTAGAGCGAAAAGCTCTTGGGTATTTTCAAATTCGAAAAGGCCCTAACAAGCTGGGAATTATAGGAATCCCCCAACCACTAGCAGATGCTTTAAAACTTTTTGTCAAAGAGTGAGTTACTCCTTCATACTCCAACTTTCTTCCTTTTGTCTTAACCCCGACAATTATACTTATCCTGGCTTTAAGAATATGGCAATTATTCCCCTCTTTTATACTCTCAACTCAGCTCGTACTAGGTATACTTTTATTTTTATGTATTTCCTCGTTAGCTGTTTACACCACACTTATAGCAGGCTGGACATCAAATTCTAAATATGCCCTATTAGGGGCTACTCGAGCTATGGCTCAAACAATTTCCTATGAAGTAACTATAACTTTAATCATTATTTTTTATCTGTTCTTAACTACACAAATAGACATTGTAGCAGTTCGCTTAACAAACACATCAACTTGAACAATTGCACTATTCCTTCCTTTGGGGGTAATATGACTGGCAGTCATTTTTGCAGAAACAAATCGAGCTCCTTTTGATTTTGCAGAAGGTGAGTCAGAGCTAGTCTCAGGCTTTAATATCGAATACGGGAGAGCCGGGTTCGCTTTTTTGTTCATGGCAGAATACAGAAATATTTTAATCATAAGTCTCATAACCTCCTGTTTGTTAAGCAGCACACTAATAATGTCTATTCCAGTGGCTGTTGTCTTCCTATGAGCCCGAGCAAGACTACCACGTNNNNNNNNNNNNNNNNNNNNNNNNNNNNNNNNNNNNNNNNNNNNNNNNNNNNNNNNNNNNNNNNNNNNNNNNNNNNNNN
Strophitus_cf._pascagoulaensis_CS-2017_clone_4 CTCAACACCTAATCTCTATTACCATCACATATCTTCTAATTTTGTTAGGTGTAGCATTCTTTACTTTGCTAGAGCGAAAAGCTCTTGGGTATTTTCAAATTCGAAAAGGCCCTAACAAGCTAGGAATTATAGGAATCCCCCAACCACTAGCAGATGCTTTAAAACTTTTTGTCAAAGAGTGAGTTACTCCTTCATACTCCAACTTTCTTCCTTTTGTCTTAACCCCGACAATTATACTTATCCTGGCTTTAAGAATATGGCAATTATTCCCCTCTTTTATACTCTCAACTCAGCTCGTACTAGGTATACTTTTATTTTTATGTATTTCCTCGTTAGCTGTTTACACCACACTTATAGCAGGCTGGACATCAAATTCTAAATATGCCCTATTAGGGGCTACTCGAGCTATGGCTCAAACAATTTCCTATGAAGTAACTATAACTTTAATTATTATTTTTTATCTGTTCTTAACTACACAAATAGACATTGTAGCAGTTCGCTTAACAAACACATCAACTTGAACAATTGCACTATTCCTTCCTTTGGGGGTAATATGGCTGGCAGTCATTTTTGCAGAAACAAATCGAGCTCCTTTTGATTTTGCAGAAGGTGAGTCAGAGCTAGTCTCAGGCTTTAATATCGAATACGGGAGAGCCGGGTTCGCTTTTTTGTTCATGGCAGAATACAGAAATATTTTAATCATAAGTCTCATAACCTCCTGTTTGTTAAGCAGCACACTAATAATGTCTATTCCAGTGGCTGTTGTCTTCCTATGAGCCCGAGCAAGACTACCACGTNNNNNNNNNNNNNNNNNNNNNNNNNNNNNNNNNNNNNNNNNNNNNNNNNNNNNNNNNNNNNNNNNNNNNNNNNNNNNNN
Strophitus_pascagoulaensis_clone_8 CTCAACATCTAATCTCTACTCTTATCACATATCTCTTAATTTTGTTAGGCGTAGCATTTTTTACTTTGCTAGAACGAAAAGCTCTTGGGTATTTTCAAATTCGAAAAGGCCCTAACAAGCTAGGAATTATAGGAATCCCCCAACCACTAGCAGACGCCTTAAAACTTTTTGTCAAAGAGTGGGTTACTCCTTCATACTCCAACTTTCTTCCTTTTGTCTTAACCCCGACAATTATACTTACCCTGGCTTTAAGGATATGACAATTATTCCCCTCTTTTATGCTCTCAACTCAACTCGTAATAGGTATACTTTTGTTTTTATGCATTTCCTCATTAGCTGTTTACACCACACTCATAGCGGGCTGGGCATCAAATTCTAAATATGCCCTATTGGGGGCTACTCGAGCCATGGCTCAAACAATTTCCTACGAAGTAACTATAACTTTAATCATTATTTTTTATTTATTTTTAACAATACAAATGGACATTGTAGCAGTTCGCTTAACAAACACATCGACTTGAACAATTGCACTATTCCTTCCTTTGGGGGTGATATGACTCACAGTCATTTTCGCAGAAACAAATCGAGCTCCTTTTGATTTTGCAGAGGGAGAGTCAGAACTAGTCTCAGGCTTTAACATCGAATACGGGAGAGCCGGATTCGCTTTTTTATTCATGGCAGAATATAGAAATATCATAGTCATAAGTCTCATAACCTCCTGCTTATTAAGCAGCACACTAGTAATATCTATTCCAGTGGCTATTGCCTTCCTATGAGCCCGAGCAAGACTACCACGCNNNNNNNNNNNNNNNNNNNNNNNNNNNNNNNNNNNNNNNNNNNNNNNNNNNNNNNNNNNNNNNNNNNNNNNNNNNNNNN
Strophitus_pascagoulaensis_clone_7 CTCAACATCTAATCTCTACTCTTATCACATATCTCTTAATTTTGTTAGGCGTAGCATTTTTTACTTTGCTAGAACGAAAAGCTCTTGGGTATTTTCAAATTCGAAAAGGCCCTAACAAGCTAGGAATTATAGGAATCCCCCAACCACTAGCAGACGCCTTAAAACTTTTTGTCAAAGAGTGGGTTACTCCTTCATACTCCAACTTTCTTCCTTTTGTCTTAACCCCGACAATTATACTTACCCTGGCTTTAAGGATATGACAATTATTCCCCTCTTTTATGCTCTCAACTCAACTTGTAATAGGTATACTTTTGTTTTTATGCATTTCCTCATTAGCTGTTTACACCACACTCATAGCGGGCTGGGCATCAAATTCTAAATATGCCCTATTGGGGGCTACTCGAGCCATGGCTCAAACAATTTCCTACGAAGTAACTATAACTTTAATCATTATTTTTTATTTATTTTTAACAATACAAATGGACATTGTAGCAGTTCGCTTAACAAACACATCGACTTGAACAATTGCACTATTCCTTCCTTTGGGGGTGATATGACTCACAGTCATTTTCGCAGAAACAAATCGAACTCCTTTTGATTTTGCAGAGGGAGAGTCAGAACTAGTCTCAGGCTTTAACATCGAATACGGGAGAGCCGGATTCGCTTTTTTATTCATGGCAGAATATAGAAATATCATAGTCATAAGTCTCATAACCTCCTGCTTATTAAGCAGCACACTAGTAATATCTATTCCAGTGGCTATTGCCTTCCTATGAGCCCGAGCAAGACTACCACGCNNNNNNNNNNNNNNNNNNNNNNNNNNNNNNNNNNNNNNNNNNNNNNNNNNNNNNNNNNNNNNNNNNNNNNNNNNNNNNN
Strophitus_pascagoulaensis_clone_1 CTCAACATCTAATCTCTACTCTTATCACATATCTCTTAATTTTGTTAGGTGTAGCATTTTTTACTTTGCTAGAACGAAAAGCTCTTGGGTATTTTCAAATTCGAAAAGGCCCTAACAAGCTAGGAATTATAGGAATCCCCCAACCACTAGCAGACGCCTTAAAACTTTTTGTCAAAGAGTGGGTTACTCCTTCATACTCCAACTTTCTTCCTTTTGTCTTAACCCCGACAATTATACTTACCCTGGCTTTAAGGATATGACAATTATTCCCCTCTTTTATGCTCTCAACTCAACTTGTAATAGGTATACTTTTGTTTTTATGCATTTCCTCATTAGCTGTTTACACCACACTCATAGCGGGCTGGGCATCAAATTCTAAATATGCCCTATTGGGGGCTACTCGAGCCATGGCTCAAACAATTTCCTACGAAGTAACTATAACTTTAATCATTATTTTTTATTTATTTTTAACAATACAAATGGACATTGTAGCAGTTCGCTTAACAAACACATCGACTTGAACAATTGCACTATTCCTTCCTTTGGGGGTGATATGACTCACAGTCATTTTCGCAGAAACAAATCGAGCTCCTTTTGATTTTGCAGAGGGAGAGTCAGAACTAGTCTCAGGCTTTAACATCGAATACGGGAGAGCCGGATTCGCTTTTTTATTCATGGCAGAATATAGAAATATCATAGTCATAAGTCTCATAACCTCCTGCTTATTAAGCAGCACACTAGTAATATCTATTCCAGTGGCTATTGCCTTCCTATGAGCCCGAGCAAGACTACCACGCNNNNNNNNNNNNNNNNNNNNNNNNNNNNNNNNNNNNNNNNNNNNNNNNNNNNNNNNNNNNNNNNNNNNNNNNNNNNNNN
Strophitus_pascagoulaensis_clone_2 CTCAACATCTAATCTCTACTCTTATCACATATCTCTTAATTTTGTTAGGCGTAGCATTTTTTACTTTGCTAGAACGAAAAGCTCTTGGGTATTTTCAAATTCGAAAAGGCCCTAACAAGCTAGGAATTATAGGAATCCCCCAACCACTAGCAGACGCCTTAAAACTTTTTGTCAAAGAGTGGGTTACTCCTTCATACTCCAACTTTCTTCCTTTTGTCTTAACCCCGACAATTATACTTACCCTGGCTTTAAGGATATGACAATTATTCCCCTCTTTTATGCTCTCAACTCAACTTGTAATAGGTATACTTTTGTTTTTATGCATTTCCTCATTAGCTGTTTACACCACACTCATAGCGGGCTGGGCATCAAATTCTAAATATGCCCTATTGGGGGCTACTCGAGCCATGGCTCAAACAATTTCCTACGAAGTAACTATAACTTTAATCATTATTTTTTATTTATTTTTAACAATACAAATGGACATTGTAGCAGTTCGCTTAACAAACACATCGACTTGAACAATTGCACTATTCCTTCCTTTGGGGGTGATATGACTCACAGTCATTTTCGCAGAAACAAATCGAGCTCCTTTTGATTTTGCAGAGGGAGAGTCAGAACTAGTCTCAGGCTTTAACATCGAATACGGGAGAGCCGGATTCGCTTTTTTATTCATGGCAGAATATAGAAATATCATAGTCATAAGTCTCATAACCTCCTGCTTATTAAGCAGCACACTAGTAATATCTATTCCAGTGGCTATTGCCTTCCTATGAGCCCGAGCAAGACTACCACGCNNNNNNNNNNNNNNNNNNNNNNNNNNNNNNNNNNNNNNNNNNNNNNNNNNNNNNNNNNNNNNNNNNNNNNNNNNNNNNN
Strophitus_pascagoulaensis_clone_3 CTCAACATCTAATCTCTACTCTTATCACATATCTCTTAATTTTGTTAGGCGTAGCATTTTTTACTTTGCTAGAACGAAAAGCTCTTGGGTATTTTCAAATTCGAAAAGGCCCTAACAAGCTAGGAATTATAGGAATCCCCCAACCACTAGCAGACGCCTTAAAACTTTTTGTCAAAGAGTGGGTTACTCCTTCATACTCCAACTTTCTTCCTTTTGTCTTAACCCCGACAATTATACTTACCCTGGCTTTAAGGATATGACAATTATTCCCCTCTTTTATGCTCTCAACTCAACTTGTAATAGGTATACTTTTGTTTTTATGCATTTCCTCATTAGCTGTTTACACCACACTCATAGCGGGCTGGGCATCAAATTCTAAATATGCCCTATTGGGGGCTACTCGAGCCATGGCTCAAACAATTTCCTACGAAGTAACTATAACTTTAATCATTATTTTTTATTTATTTTTAACAATACAAATGGACATTGTAGCAGTTCGCTTAACAAACACATCGACTTGAACAATTGCACTATTCCTTCCTTTGGGGGTGATATGACTCACAGTCATTTTCGCAGAAACAAATCGAGCTCCTTTTGATTTTGCAGAGGGAGAGTCAGAACTAGTCTCAGGCTTTAACATCGAATACGGGAGAGCCGGATTCGCTTTTTTATTCATGGCAGAATATAGAAATATCATAGTCATAAGTCTCATAACCTCCTGCTTATTAAGCAGCACACTAGTAATATCTATTCCAGTGGCTATTGCCTTCCTATGAGCCCGAGCAAGACTACCACGCNNNNNNNNNNNNNNNNNNNNNNNNNNNNNNNNNNNNNNNNNNNNNNNNNNNNNNNNNNNNNNNNNNNNNNNNNNNNNNN
Strophitus_pascagoulaensis_clone_4 CTCAACATCTAATCTCTACTCTTATCACATATCTCTTAATTTTGTTAGGCGTAGCATTTTTTACTTTGCTAGAACGAAAAGCTCTTGGGTATTTTCAAATTCGAAAAGGCCCTAACAAGCTAGGAATTATAGGAATCCCCCAACCACTAGCAGACGCCTTAAAACTTTTTGTCAAAGAGTGGGTTACTCCTTCATACTCCAACTTTCTTCCTTTTGTCTTAACCCCGACAATTATACTTACCCTGGCTTTAAGGATATGACAATTATTCCCCTCTTTTATGCTCTCAACTCAACTTGTAATAGGTATACTTTTGTTTTTATGCATTTCCTCATTAGCTGTTTACACCACACTCATAGCGGGCTGGGCATCAAATTCTAAATATGCCCTATTGGGGGCTACTCGAGCCATGGCTCAAACAATTTCCTACGAAGTAACTATAACTTTAATCATTATTTTTTATTTATTTTTAACAATACAAATGGACATTGTAGCAGTTCGCTTAACAAACACATCGACTTGAACAATTGCACTATTCCTTCCTTTGGGGGTGATATGACTCACAGTCATTTTCGCAGAAACAAATCGAGCTCCTTTTGATTTTGCAGAGGGAGAGTCAGAACTAGTCTCAGGCTTTAACATCGAATACGGGAGAGCCGGATTCGCTTTTTTATTCATGGCAGAATATAGAAATATCATAGTCATAAGTCTCATAACCTCCTGCTTATTAAGCAGCACACTAGTAATATCTATTCCAGTGGCTATTGCCTTCCTATGAGCCCGAGCAAGACTACCACGCNNNNNNNNNNNNNNNNNNNNNNNNNNNNNNNNNNNNNNNNNNNNNNNNNNNNNNNNNNNNNNNNNNNNNNNNNNNNNNN
Strophitus_pascagoulaensis_clone_5 CTCAACATCTAATCTCTACTCTTATCACATATCTCTTAATTTTGTTAGGCGTAGCATTTTTTACTTTGCTAGAACGAAAAGCTCTTGGGTATTTTCAAATTCGAAAAGGCCCTAACAAGCTAGGAATTATAGGAATCCCCCAACCACTAGCAGACGCCTTAAAACTTTTTGTCAAAGAGTGGGTTACTCCTTCATACTCCAACTTTCTTCCTTTTGTCTTAACCCCGACAATTATACTTACCCTGGCTTTAAGGATATGACAATTATTCCCCTCTTTTATGCTCTCAACTCAACTTGTAATAGGTATACTTTTGTTTTTATGCATTTCCTCATTAGCTGTTTACACCACACTCATAGCGGGCTGGGCATCAAATTCTAAATATGCCCTATTGGGGGCTACTCGAGCCATGGCTCAAACAATTTCCTACGAAGTAACTATAACTTTAATCATTATTTTTTATTTATTTTTAACAATACAAATGGACATTGTAGCAGTTCGCTTAACAAACACATCGACTTGAACAATTGCACTATTCCTTCCTTTGGGGGTGATATGACTCACAGTCATTTTCGCAGAAACAAATCGAGCTCCTTTTGATTTTGCAGAGGGAGAGTCAGAACTAGTCTCAGGCTTTAACATCGAATACGGGAGAGCCGGATTCGCTTTTTTATTCATGGCAGAATATAGAAATATCATAGTCATAAGTCTCATAACCTCCTGCTTATTAAGCAGCACACTAGTAATATCTATTCCAGTGGCTATTGCCTTCCTATGAGCCCGAGCAAGACTACCACGCNNNNNNNNNNNNNNNNNNNNNNNNNNNNNNNNNNNNNNNNNNNNNNNNNNNNNNNNNNNNNNNNNNNNNNNNNNNNNNN
Strophitus_pascagoulaensis_clone_6 CTCAACATCTAATCTCTACTCTTATCACATATCTCTTAATTTTGTTAGGCGTAGCATTTTTTACTTTGCTAGAACGAAAAGCTCTTGGGTATTTTCAAATTCGAAAAGGCCCTAACAAGCTAGGAATTATAGGAATCCCCCAACCACTAGCAGACGCCTTAAAACTTTTTGTCAAAGAGTGGGTTACTCCTTCATACTCCAACTTTCTTCCTTTTGTCTTAACCCCGACAATTATACTTACCCTGGCTTTAAGGATATGACAATTATTCCCCTCTTTTATGCTCTCAACTCAACTTGTAATAGGTATACTTTTGTTTTTATGCATTTCCTCATTAGCTGTTTACACCACACTCATAGCGGGCTGGGCATCAAATTCTAAATATGCCCTATTGGGGGCTACTCGAGCCATGGCTCAAACAATTTCCTACGAAGTAACTATAACTTTAATCATTATTTTTTATTTATTTTTAACAATACAAATGGACATTGTAGCAGTTCGCTTAACAAACACATCGACTTGAACAATTGCACTATTCCTTCCTTTGGGGGTGATATGACTCACAGTCATTTTCGCAGAAACAAATCGAGCTCCTTTTGATTTTGCAGAGGGAGAGTCAGAACTAGTCTCAGGCTTTAACATCGAATACGGGAGAGCCGGATTCGCTTTTTTATTCATGGCAGAATATAGAAATATCATAGTCATAAGTCTCATAACCTCCTGCTTATTAAGCAGCACACTAGTAATATCTATTCCAGTGGCTATTGCCTTCCTATGAGCCCGAGCAAGACTACCACGCNNNNNNNNNNNNNNNNNNNNNNNNNNNNNNNNNNNNNNNNNNNNNNNNNNNNNNNNNNNNNNNNNNNNNNNNNNNNNNN
Strophitus_pascagoulaensis_clone_9 CTCAACATCTAATCTCTACTCTTATCACATATCTCTTAATTTTGTTAGGCGTAGCATTTTTTACTTTGCTAGAACGAAAAGCTCTTGGGTATTTTCAAATTCGAAAAGGCCCTAACAAGCTAGGAATTATAGGAATCCCCCAACCACTAGCAGACGCCTTAAAACTTTTTGTCAAAGAGTGGGTTACTCCTTCATACTCCAACTTTCTTCCTTTTGTCTTAACCCCGACAATTATACTTACCCTGGCTTTAAGGATATGACAATTATTCCCCTCTTTTATGCTCTCAACTCAACTTGTAATAGGTATACTTTTGTTTTTATGCATTTCCTCATTAGCTGTTTACACCACACTCATAGCGGGCTGGGCATCAAATTCTAAATATGCCCTATTGGGGGCTACTCGAGCCATGGCTCAAACAATTTCCTACGAAGTAACTATAACTTTAATCATTATTTTTTATTTATTTTTAACAATACAAATGGACATTGTAGCAGTTCGCTTAACAAACACATCGACTTGAACAATTGCACTATTCCTTCCTTTGGGGGTGATATGACTCACAGTCATTTTCGCAGAAACAAATCGAGCTCCTTTTGATTTTGCAGAGGGAGAGTCAGAACTAGTCTCAGGCTTTAACATCGAATACGGGAGAGCCGGATTCGCTTTTTTATTCATGGCAGAATATAGAAATATCATAGTCATAAGTCTCATAACCTCCTGCTTATTAAGCAGCACACTAGTAATATCTATTCCAGTGGCTATTGCCTTCCTATGAGCCCGAGCAAGACTACCACGCNNNNNNNNNNNNNNNNNNNNNNNNNNNNNNNNNNNNNNNNNNNNNNNNNNNNNNNNNNNNNNNNNNNNNNNNNNNNNNN
Strophitus_pascagoulaensis_clone_10 CTCAACATCTAATCTCTACTCTTATCACATATCTCTTAATTTTGTTAGGCGTAGCATTTTTTACTTTGCTAGAACGAAAAGCTCTTGGGTATTTTCAAATTCGAAAAGGCCCTAACAAGCTAGGAATTATAGGAATCCCCCAACCACTAGCAGACGCCTTAAAACTTTTTGTCAAAGAGTGGGTTACTCCTTCATACTCCAACTTTCTTCCTTTTGTCTTAACCCCGACAATTATACTTACCCTGGCTTTAAGGATATGACAATTATTCCCCTCTTTTATGCTCTCAACTCAACTTGTAATAGGTATACTTTTGTTTTTATGCATTTCCTCATTAGCTGTTTACACCACACTCATAGCGGGCTGGGCATCAAATTCTAAATATGCCCTATTGGGGGCTACTCGAGCCATGGCTCAAACAATTTCCTACGAAGTAACTATAACTTTAATCATTATTTTTTATTTATTTTTAACAATACAAATGGACATTGTAGCAGTTCGCTTAACAAACACATCGACTTGAACAATTGCACTATTCCTTCCTTTGGGGGTGATATGACTCACAGTCATTTTCGCAGAAACAAATCGAGCTCCTTTTGATTTTGCAGAGGGAGAGTCAGAACTAGTCTCAGGCTTTAACATCGAATACGGGAGAGCCGGATTCGCTTTTTTATTCATGGCAGAATATAGAAATATCATAGTCATAAGTCTCATAACCTCCTGCTTATTAAGCAGCACACTAGTAATATCTATTCCAGTGGCTATTGCCTTCCTATGAGCCCGAGCAAGACTACCACGCNNNNNNNNNNNNNNNNNNNNNNNNNNNNNNNNNNNNNNNNNNNNNNNNNNNNNNNNNNNNNNNNNNNNNNNNNNNNNNN
Strophitus_williamsi_clone_3 CTCAACACCTAATCGCTACCCTTATCACATATTTCTTAATTTTGTTAGGTGTAGCATTTTTTACGTTACTAGAACGAAAAGCTCTCGGATATTTTCAAATTCGAAAAGGCCCCAACAAACTAGGAATTATAGGAATCCCCCAACCACTAGCAGATGCCTTAAAACTTTTTGTCAAAGAGTGGGTTACTCCTTCATACTCCAACTTTCTTCCTTTTGCCTTAACCCCAACAATTATACTTACCCTGGCTTTAAGCATATGACAATTATTTCCCTCTTTTATACTCTCAACTCAACTTGTACTAGGTATACTTTTATTTTTATCTATTTCCTCAGTAGCTGTTTACACCACACTCATAGCGGGCTGGGCATCAAATTCTAAATATGCCCTATTGGGGGCTACTCGAGCTATGGCTCAAACGATTTCCTATGAAGTAACTATAACTTTAATTATTATTTTTTACCTATTCTTAACAACACAAATAGATATTGTAGCAGTTCGCTTAACAAACACATCAACTTGAACAATTGCACTATTTCTTCCTTTAGGGATAATATGACTCGCAGTCATTTTTGCAGAAACAAATCGAGCTCCTTTTGATTTTGCAGAGGGGGAGTCAGAACTAGTCTCAGGCTTTAACATCGAATACGGAAGAGCCGGGTTCGCTTTTTTGTTCATGGCAGAATACAGAAATATTTTAGTCATAAGTCTCATAACCTCCTGTTTATTAAGCAGCACACTAATAATGTCTANNNNNNNNNNNNNNNNNNNNNNNNNNNNNNNNNNNNNNNNNNNNNNNNNNNNNNNNNNNNNNNNNNNNNNNNNNNNNNNNNNNNNNNNNNNNNNNNNNNNNNNNNNNNNNNNNNNNNNNNNNNNNN
Strophitus_williamsi_clone_4 CTCAACACCTAATCGCTACCCTTATCACATATTTCTTAATTTTGTTAGGTGTAGCATTTTTTACGTTACTAGAACGAAAAGCTCTCGGATATTTTCAAATTCGAAAAGGCCCCAACAAACTAGGAATTATAGGAATCCCCCAACCACTAGCAGATGCCTTAAAACTTTTTGTCAAAGAGTGGGTTACTCCTTCATACTCCAACTTTCTTCCTTTTGCCTTAACCCCAACAATTATACTTACCCTGGCTTTAAGCATATGACAATTATTTCCCTCTTTTATACTCTCAACTCAACTTGTACTAGGTATACTTTTATTTTTATCTATTTCCTCATTAGCTGTTTACACCACACTCATAGCGGGCTGGGCATCAAATTCTAAATATGCCCTATTGGGGGCTACTCGAGCTATGGCTCAAACGATTTCCTATGAAGTAACTATAACTTTAATTATTATTTTTTACCTATTCTTAACAACACAAATAGATATTGTAGCAGTTCGCTTAACAAACACATCAACTTGAACAATTGCACTATTTATTCCTTTAGGGATAATATGACTCGCAGTCATTTTTGCAGAAACAAATCGAGCTCCTTTTGATTTTGCAGAGGGGGAATCAGAACTAGTCTCAGGCTTTAACATCGAATACGGAAGAGCCGGGTTCGCTTTTTTGTTCATGGCAGAATACAGAAATATTTTAGTCATAAGTCTCATAACCTCCTGTTTATTAAGCAGCACACTAATAATGTCTATTCCAGTGGCTATCGCCTTCCTATGAGCCCGAGCAAGACTACCACGCNNNNNNNNNNNNNNNNNNNNNNNNNNNNNNNNNNNNNNNNNNNNNNNNNNNNNNNNNNNNNNNNNNNNNNNNNNNNNNN
Strophitus_williamsi_clone_1 CTCAACACCTAATCGCTACCCTTATCACATATTTCTTAATTTTGTTAGGTGTAGCATTTTTTACGTTACTAGAACGAAAAGCTCTCGGATATTTTCAAATTCGAAAAGGCCCCAACAAACTAGGAATTATAGGAATCCCCCAACCACTAGCAGATGCCTTAAAACTTTTTGTCAAAGAGTGGGTTACTCCTTCATACTCCAACTTTCTTCCTTTTGCCTTAACCCCAACAATTATACTTACCCTGGCTTTAAGCATATGACAATTATTTCCCTCTTTTATACTCTCAACTCAACTTGTACTAGGTATACTTTTATTTTTATCTATTTCCTCATTAGCTGTTTACACCACACTCATAGCGGGCTGGGCATCAAATTCTAAATATGCCCTATTGGGGGCTACTCGAGCTATGGCTCAAACGATTTCCTATGAAGTAACTATAACTTTAATTATTATTTTTTACCTATTCTTAACAACACAAATAGATATTGTAGCAGTTCGCTTAACAAACACATCAACTTGAACAATTGCACTATTTATTCCTTTAGGGATAATATGACTCGCAGTCATTTTTGCAGAAACAAATCGAGCTCCTTTTGATTTTGCAGAGGGGGAGTCAGAACTAGTCTCAGGCTTTAACATCGAATACGGAAGAGCCGGGTTCGCTTTTTTGTTCATGGCAGAATACAGAAATATTTTAGTCATAAGTCTCATAACCTCCTGTTTATTAAGCAGCACACTAATAATGTCTATTCCAGTGGCTATCGCCTTCCTATGAGCCCGAGCAAGACTACCACGCNNNNNNNNNNNNNNNNNNNNNNNNNNNNNNNNNNNNNNNNNNNNNNNNNNNNNNNNNNNNNNNNNNNNNNNNNNNNNNN
Strophitus_williamsi_clone_26 CTCAACACCTAATCGCTACCCTTATCACATATTTCTTAATTTTGTTAGGTGTAGCATTTTTTACGTTACTAGAACGAAAAGCTCTCGGATATTTTCAAATTCGAAAAGGCCCCAACAAACTAGGAATTATAGGAATCCCCCAACCACTAGCAGATGCCTTAAAACTTTTTGTCAAAGAGTGGGTTACTCCTTCATACTCCAACTTTCTTCCTTTTGCCTTAACCCCAACAATTATACTTACCCTGGCTTTAAGCATATGACAATTATTTCCCTCTTTTATACTCTCAACTCAACTTGTACTAGGTATACTTTTATTTTTATCTATTTCCTCATTAGCTGTTTACACCACACTCATAGCGGGCTGGGCATCAAATTCTAAATATGCCCTATTGGGGGCTACTCGAGCTATGGCTCAAACGATTTCCTATGAAGTAACTATAACTTTAATTATTATTTTTTACCTATTCTTAACAACACAAATAGATATTGTAGCAGTTCGCTTAACAAACACATCAACTTGAACAATTGCACTATTTATTCCTTTAGGGATAATATGACTCGCAGTCATTTTTGCAGAAACAAATCGAGCTCCTTTTGATTTTGCAGAGGGGGAGTCAGAACTAGTCTCAGGCTTTAACATCGAATACGGAAGAGCCGGGTTCGCTTTTTTGTTCATGGCAGAATACAGAAATATTTTAGTCATAAGTCTCATAACCTCCTGTTTATTAAGCAGCACACTAATAATGTCTATTCCAGTGGCTATCGCCTTCCTATGAGCCCGAGCAAGACTACCACGCNNNNNNNNNNNNNNNNNNNNNNNNNNNNNNNNNNNNNNNNNNNNNNNNNNNNNNNNNNNNNNNNNNNNNNNNNNNNNNN
Strophitus_williamsi_clone_27 CTCAACACCTAATCGCTACCCTTATCACATATTTCTTAATTTTGTTAGGTGTAGCATTTTTTACGTTACTAGAACGAAAAGCTCTCGGATATTTTCAAATTCGAAAAGGCCCCAACAAACTAGGAATTATAGGAATCCCCCAACCACTAGCAGATGCCTTAAAACTTTTTGTCAAAGAGTGGGTTACTCCTTCATACTCCAACTTTCTTCCTTTTGCCTTAACCCCAACAATTATACTTACCCTGGCTTTAAGCATATGACAATTATTTCCCTCTTTTATACTCTCAACTCAACTTGTACTAGGTATACTTTTATTTTTATCTATTTCCTCATTAGCTGTTTACACCACACTCATAGCGGGCTGGGCATCAAATTCTAAATATGCCCTATTGGGGGCTACTCGAGCTATGGCTCAAACGATTTCCTATGAAGTAACTATAACTTTAATTATTATTTTTTACCTATTCTTAACAACACAAATAGATATTGTAGCAGTTCGCTTAACAAACACATCAACTTGAACAATTGCACTATTTATTCCTTTAGGGATAATATGACTCGCAGTCATTTTTGCAGAAACAAATCGAGCTCCTTTTGATTTTGCAGAGGGGGAGTCAGAACTAGTCTCAGGCTTTAACATCGAATACGGAAGAGCCGGGTTCGCTTTTTTGTTCATGGCAGAATACAGAAATATTTTAGTCATAAGTCTCATAACCTCCTGTTTATTAAGCAGCACACTAATAATGTCTATTCCAGTGGCTATCGCCTTCCTATGAGCCCGAGCAAGACTACCACGCNNNNNNNNNNNNNNNNNNNNNNNNNNNNNNNNNNNNNNNNNNNNNNNNNNNNNNNNNNNNNNNNNNNNNNNNNNNNNNN
Strophitus_williamsi_clone_2 CTCAACACCTAATCGCTACCCTTATCACATATTTCTTAATTTTGTTAGGTGTAGCATTTTTTACGTTACTAGAACGAAAAGCTCTCGGATATTTTCAAATTCGAAAAGGCCCCAACAAACTAGGAATTATAGGAATCCCCCAACCACTAGCAGATGCCTTAAAACTTTTTGTCAAAGAGTGGGTTACTCCTTCATACTCCAACTTTCTTCCTTTTGCCTTAACCCCAACAATTATACTTACCCTGGCTTTAAGCATATGACAATTATTTCCCTCTTTTATACTCTCAACTCAACTTGTACTAGGTATACTTTTATTTTTATCTATTTCCTCATTAGCTGTTTACACCACACTCATAGCGGGCTGGGCATCAAATTCTAAATATGCCCTATTGGGGGCTACTCGAGCTATGGCTCAAACGATTTCCTATGAAGTAACTATAACTTTAATTATTATTTTTTACCTATTCTTAACAACACAAATAGATATTGTAGCAGTTCGCTTAACAAACACATCAACTTGAACAATTGCACTATTTCTTCCTTTAGGGATAATATGACTCGCAGTCATTTTTGCAGAAACAAATCGAGCTCCTTTTGATTTTGCAGAGGGGGAGTCAGAACTAGTCTCAGGCTTTAACATCGAATACGGAAGAGCCGGGTTCGCTTTTTTGTTCATGGCAGAATACAGAAATATTTTAGTCATAAGTCTCATAACCTCCTGTTTATTAAGCAGCACACTAATAATGTCTATTCCAGTGGCTATCGCCTTCCTATGAGCCCGAGCAAGACTACCACGCNNNNNNNNNNNNNNNNNNNNNNNNNNNNNNNNNNNNNNNNNNNNNNNNNNNNNNNNNNNNNNNNNNNNNNNNNNNNNNN
Strophitus_williamsi_clone_6 CTCAACACCTAATCGCTACCCTTATCACATATTTCTTAATTTTGTTAGGTGTAGCATTTTTTACGTTACTAGAACGAAAAGCTCTCGGATATTTTCAAATTCGAAAAGGCCCCAACAAACTAGGAATTATAGGAATCCCCCAACCACTAGCAGATGCCTTAAAACTTTTTGTCAAAGAGTGGGTTACTCCTTCATACTCCAACTTTCTTCCTTTTGCCTTAACCCCAACAATTATACTTACCCTGGCTTTAAGCATATGACAATTATTTCCCTCTTTTATACTCTCAACTCAACTTGTACTAGGTATACTTTTATTTTTATCTATTTCCTCATTAGCTGTTTACACCACACTCATAGCGGGCTGGGCATCAAATTCTAAATATGCCCTATTGGGGGCTACTCGAGCTATGGCTCAAACGATTTCCTATGAAGTAACTATAACTTTAATTATTATTTTTTACCTATTCTTAACAACACAAATAGATATTGTAGCAGTTCGCTTAACAAACACATCAACTTGAACAATTGCACTATTTCTTCCTTTAGGGATAATATGACTCGCAGTCATTTTTGCAGAAACAAATCGAGCTCCTTTTGATTTTGCAGAGGGGGAGTCAGAACTAGTCTCAGGCTTTAACATCGAATACGGAAGAGCCGGGTTCGCTTTTTTGTTCATGGCAGAATACAGAAATATTTTAGTCATAAGTCTCATAACCTCCTGTTTATTAAGCAGCACACTAATAATGTCTATTCCAGTGGCTATCGCCTTCCTATGAGCCCGAGCAAGACTACCACGCNNNNNNNNNNNNNNNNNNNNNNNNNNNNNNNNNNNNNNNNNNNNNNNNNNNNNNNNNNNNNNNNNNNNNNNNNNNNNNN
Strophitus_williamsi_clone_7 CTCAACACCTAATCGCTACCCTTATCACATATTTCTTAATTTTGTTAGGTGTAGCATTTTTTACGTTACTAGAACGAAAAGCTCTCGGATATTTTCAAATTCGAAAAGGCCCCAACAAACTAGGAATTATAGGAATCCCCCAACCACTAGCAGATGCCTTAAAACTTTTTGTCAAAGAGTGGGTTACTCCTTCATACTCCAACTTTCTTCCTTTTGCCTTAACCCCAACAATTATACTTACCCTGGCTTTAAGCATATGACAATTATTTCCCTCTTTTATACTCTCAACTCAACTTGTACTAGGTATACTTTTATTTTTATCTATTTCCTCATTAGCTGTTTACACCACACTCATAGCGGGCTGGGCATCAAATTCTAAATATGCCCTATTGGGGGCTACTCGAGCTATGGCTCAAACGATTTCCTATGAAGTAACTATAACTTTAATTATTATTTTTTACCTATTCTTAACAACACAAATAGATATTGTAGCAGTTCGCTTAACAAACACATCAACTTGAACAATTGCACTATTTCTTCCTTTAGGGATAATATGACTCGCAGTCATTTTTGCAGAAACAAATCGAGCTCCTTTTGATTTTGCAGAGGGGGAGTCAGAACTAGTCTCAGGCTTTAACATCGAATACGGAAGAGCCGGGTTCGCTTTTTTGTTCATGGCAGAATACAGAAATATTTTAGTCATAAGTCTCATAACCTCCTGTTTATTAAGCAGCACACTAATAATGTCTATTCCAGTGGCTATCGCCTTCCTATGAGCCCGAGCAAGACTACCACGCNNNNNNNNNNNNNNNNNNNNNNNNNNNNNNNNNNNNNNNNNNNNNNNNNNNNNNNNNNNNNNNNNNNNNNNNNNNNNNN
Strophitus_williamsi_clone_24 CTCAACACCTAATCGCTACCCTTATCACATATTTCTTAATTTTGTTAGGTGTAGCATTTTTTACGTTACTAGAACGAAAAGCTCTCGGATATTTTCAAATTCGAAAAGGCCCCAACAAACTAGGAATTATAGGAATCCCCCAACCACTAGCAGATGCCTTAAAACTTTTTGTCAAAGAGTGGGTTACTCCTTCATACTCCAACTTTCTTCCTTTTGCCTTAACCCCAACAATTATACTTACCCTGGCTTTAAGCATATGACAATTATTTCCCTCTTTTATACTCTCAACTCAACTTGTACTAGGTATACTTTTATTTTTATCTATTTCCTCATTAGCTGTTTACACCACACTCATAGCGGGCTGGGCATCAAATTCTAAATATGCCCTATTGGGGGCTACTCGAGCTATGGCTCAAACGATTTCCTATGAAGTAACTATAACTTTAATTATTATTTTTTACCTATTCTTAACAACACAAATAGATATTGTAGCAGTTCGCTTAACAAACACATCAACTTGAACAATTGCACTATTTCTTCCTTTAGGGATAATATGACTCGCAGTCATTTTTGCAGAAACAAATCGAGCTCCTTTTGATTTTGCAGAGGGGGAGTCAGAACTAGTCTCAGGCTTTAACATCGAATACGGAAGAGCCGGGTTCGCTTTTTTGTTCATGGCAGAATACAGAAATATTTTAGTCATAAGTCTCATAACCTCCTGTTTATTAAGCAGCACACTAATAATGTCTATTCCAGTGGCTATCGCCTTCCTATGAGCCCGAGCAAGACTACCACGCNNNNNNNNNNNNNNNNNNNNNNNNNNNNNNNNNNNNNNNNNNNNNNNNNNNNNNNNNNNNNNNNNNNNNNNNNNNNNNN
Strophitus_williamsi_clone_5 CTCAACACCTAATCGCTACCCTTATCACATATTTCTTAATTTTGTTAGGTGTAGCATTTTTTACGTTACTAGAACGAAAAGCTCTCGGATATTTTCAAATTCGAAAAGGCCCCAACAAACTAGGAATTATAGGAATCCCCCAACCACTAGCAGATGCCTTAAAACTTTTTGTCAAAGAGTGGGTTACTCCTTCATACTCCAACTTTCTTCCTTTTGTCTTAACCCCAACAATTATACTTACCCTGGCTTTAAGCATATGACAATTATTTCCCTCTTTTATACTCTCAACTCAACTTGTACTAGGTATACTTTTATTTTTATCTATTTCCTCATTAGCTGTTTACACCACACTCATAGCGGGCTGGGCATCAAATTCTAAATATGCCCTATTGGGGGCTACTCGAGCTATGGCTCAAACGATTTCCTATGAAGTAACTATAACTTTAATTATTATTTTTTATCTATTCTTAACAACACAAATAGATATTGTAGCAGTTCGCTTAACAAACACATCAACTTGAACAATTGCACTATTTCTTCCTTTAGGGATAATATGACTCGCAGTCATTTTTGCAGAAACAAATCGAGCTCCTTTTGATTTTGCAGAGGGGGAGTCAGAACTAGTCTCAGGCTTTAACATCGAATACGGAAGAGCCGGGTTCGCTTTTTTGTTCATGGCAGAATACAGAAATATTTTAGTCATAAGTCTCATAACCTCCTGTTTATTAAGCAGCACACTAATAATGTCTATTCCAGTGGCTATCGCCTTCCTATGAGCCCGAGCAAGACTACCACGCNNNNNNNNNNNNNNNNNNNNNNNNNNNNNNNNNNNNNNNNNNNNNNNNNNNNNNNNNNNNNNNNNNNNNNNNNNNNNNN
Strophitus_williamsi_clone_25 CTCAACACCTAATCGCTACCCTTATCACATATTTCTTAATTTTGTTAGGTGTAGCATTTTTTACGTTACTAGAACGAAAAGCTCTCGGATATTTTCAAATTCGAAAAGGCCCCAACAAACTAGGAATTATAGGAATCCCCCAACCACTAGCAGATGCCTTAAAACTTTTTGTCAAAGAGTGGGTTACTCCTTCATACTCCAACTTTCTTCCTTTTGTCTTAACCCCAACAATTATACTTACCCTGGCTTTAAGCATATGACAATTATTTCCCTCTTTTATACTCTCAACTCAACTTGTACTAGGTATACTTTTATTTTTATCTATTTCCTCATTAGCTGTTTACACCACACTCATAGCGGGCTGGGCATCAAATTCTAAATATGCCTTATTGGGGGCTACTCGAGCTATGGCTCAAACGATTTCCTATGAAGTAACTATAACTTTAATTATTATTTTTTATCTATTCTTAACAACACAAATAGATATTGTAGCAGTTCGCTTAACAAACACATCAACTTGAACAATTGCACTATTTCTTCCTTTAGGGATAATATGACTCGCAGTCATTTTTGCAGAAACAAATCGAGCTCCTTTTGATTTTGCAGAGGGGGAGTCAGAACTAGTCTCAGGCTTTAACATCGAATACGGAAGAGCCGGGTTCGCTTTTTTGTTCATGGCAGAATACAGAAATATTTTAGTCATAAGTCTCATAACCTCCTGTTTATTAAGCAGCACACTAATAATGTCTATTCCAGTGGCTATCGCCTTCCTATGAGCCCGAGCAAGACTACCACGCNNNNNNNNNNNNNNNNNNNNNNNNNNNNNNNNNNNNNNNNNNNNNNNNNNNNNNNNNNNNNNNNNNNNNNNNNNNNNNN
Strophitus_williamsi_clone_13 CTCAACACTTAATCGCTACCCTTATCACATATTTCTTAATTTTGTTAGGTGTAGCATTTTTTACCTTACTAGAACGAAAAGCTCTCGGGTATTTTCAAATTCGAAAAGGCCCCAACAAACTAGGAATTATAGGAATCCCCCAACCACTAGCAGATGCCTTAAAACTTTTTGTCAAAGAGTGGGTTACTCCTTCATACTCCAACTTTCTTCCTTTTGTCTTAACCCCAACAATTATACTTACCCTGGCTTTAAGTATATGACAATTATTTCCCTCTTTTATACTCTCAACTCAACTTGTACTAGGTATACTTTTATTTTTATCTATTTCCTCGTTAGCTGTTTACACCACACTCATAGCGGGCTGGGCATCAAATTCTAAATATGCCCTATTGGGGGCTACTCGAGCTATGGCTCAAACGATTTCCTATGAAGTAACTATAACTCTAATTATTATTTTTTATCTATTCTTAACAACACAAATAGATATTGTAGCAGTTCGCTTAACAAATACATCAACTTGAACAATTGCACTATTTCTTCCTTTGGGGATAATATGACTTGCAGTCATTTTTGCAGAAACAAATCGAGCTCCTTTTGATTTTGCAGAGGGAGAATCAGAACTAGTCTCAGGCTTTAACATCGAATACGGAAGAGCCGGGTTCGCTTTCTTGTTCATGGCAGAATACAGAAATATTTTAGTCATAAGTCTCATAACCTCCTGTTTATTAAGCAGCACTCTAATAATGTCTATTCCAGTGGCTATCGCCTTCCTATGAGCCCGAGCAAGACTATCACGCNNNNNNNNNNNNNNNNNNNNNNNNNNNNNNNNNNNNNNNNNNNNNNNNNNNNNNNNNNNNNNNNNNNNNNNNNNNNNNN
Strophitus_williamsi_clone_8 CTCAACACTTAATCGCTACCCTTATCACATATTTCTTAATTTTGTTAGGTGTAGCATTTTTTACCTTACTAGAACGAAAAGCTCTCGGGTATTTTCAAATTCGAAAAGGCCCCAACAAACTAGGAATTATAGGAATCCCCCAACCACTAGCAGATGCCTTAAAACTTTTTGTCAAAGAGTGGGTTACTCCTTCATACTCCAACTTTCTTCCTTTTGTCTTAACCCCAACAATTATACTTACCCTGGCTTTAAGCATATGACAATTATTTCCCTCTTTTATACTCTCAACTCAACTTGTACTAGGTATACTTTTATTTTTATCTATTTCCTCGTTAGCTGTTTACACCACACTCATAGCGGGCTGGGCATCAAATTCTAAATATGCCCTATTGGGGGCTACTCGAGCTATGGCTCAAACGATTTCCTATGAAGTAACTATAACTCTAATTATTATTTTTTATCTATTCTTAACAACACAAATAGATATTGTAGCAGTTCGCTTGACAAACACATCAACTTGAACAATTGCACTATTTCTCCCTTTGGGGATAATATGACTCGCAGTCATTTTTGCAGAAACAAATCGAGCTCCTTTTGATTTTGCAGAGGGAGAATCAGAACTAGTCTCAGGCTTTAACATCGAATACGGAAGAGCCGGGTTCGCTTTTTTGTTCATGGCAGAATACAGAAATATTTTAGTCATAAGTCTCATAACCTCCTGTTTATTAAGCAGCACACTAATAATGTCTATTCCAGTGGCTATCGCCTTCCTATGAGCCCGAGCAAGACTACCACGCNNNNNNNNNNNNNNNNNNNNNNNNNNNNNNNNNNNNNNNNNNNNNNNNNNNNNNNNNNNNNNNNNNNNNNNNNNNNNNN
Strophitus_williamsi_clone_9 CTCAACACTTAATCGCTACCCTTATCACATATTTCTTAATTTTGTTAGGTGTAGCATTTTTTACCTTACTAGAACGAAAAGCTCTCGGGTATTTTCAAATTCGAAAAGGCCCCAACAAACTAGGAATTATAGGAATCCCCCAACCACTAGCAGATGCCTTAAAACTTTTTGTCAAAGAGTGGGTTACTCCTTCATACTCCAACTTTCTTCCTTTTGTCTTAACCCCAACAATTATACTTACCCTGGCTTTAAGCATATGACAATTATTTCCCTCTTTTATACTCTCAACTCAACTTGTACTAGGTATACTTTTATTTTTATCTATTTCCTCGTTAGCTGTTTACACCACACTCATAGCGGGCTGGGCATCAAATTCTAAATATGCCCTATTGGGGGCTACTCGAGCTATGGCTCAAACGATTTCCTATGAAGTAACTATAACTCTAATTATTATTTTTTATCTATTCTTAACAACACAAATAGATATTGTAGCAGTTCGCTTGACAAACACATCAACTTGAACAATTGCACTATTTCTCCCTTTGGGGATAATATGACTCGCAGTCATTTTTGCAGAAACAAATCGAGCTCCTTTTGATTTTGCAGAGGGAGAATCAGAACTAGTCTCAGGCTTTAACATCGAATACGGAAGAGCCGGGTTCGCTTTTTTGTTCATGGCAGAATACAGAAATATTTTAGTCATAAGTCTCATAACCTCCTGTTTATTAAGCAGCACACTAATAATGTCTATTCCAGTGGCTATCGCCTTCCTATGAGCCCGAGCAAGACTACCACGCNNNNNNNNNNNNNNNNNNNNNNNNNNNNNNNNNNNNNNNNNNNNNNNNNNNNNNNNNNNNNNNNNNNNNNNNNNNNNNN
Strophitus_williamsi_clone_10 CTCAACACTTAATCGCTACCCTTATCACATATTTCTTAATTTTGTTAGGTGTAGCATTTTTTACCTTACTAGAACGAAAAGCTCTCGGGTATTTTCAAATTCGAAAAGGCCCCAACAAACTAGGAATTATAGGAATCCCCCAACCACTAGCAGATGCCTTAAAACTTTTTGTCAAAGAGTGGGTTACTCCTTCATACTCCAACTTTCTTCCTTTTGTCTTAACCCCAACAATTATACTTACCCTGGCTTTAAGCATATGACAATTATTTCCCTCTTTTATACTCTCAACTCAACTTGTACTAGGTATACTTTTATTTTTATCTATTTCCTCGTTAGCTGTTTACACCACACTCATAGCGGGCTGGGCATCAAATTCTAAATATGCCCTATTGGGGGCTACTCGAGCTATGGCTCAAACGATTTCCTATGAAGTAACTATAACTCTAATTATTATTTTTTATCTATTCTTAACAACACAAATAGATATTGTAGCAGTTCGCTTGACAAACACATCAACTTGAACAATTGCACTATTTCTCCCTTTGGGGATAATATGACTCGCAGTCATTTTTGCAGAAACAAATCGAGCTCCTTTTGATTTTGCAGAGGGAGAATCAGAACTAGTCTCAGGCTTTAACATCGAATACGGAAGAGCCGGGTTCGCTTTTTTGTTCATGGCAGAATACAGAAATATTTTAGTCATAAGTCTCATAACCTCCTGTTTATTAAGCAGCACACTAATAATGTCTATTCCAGTGGCTATCGCCTTCCTATGAGCCCGAGCAAGACTACCACGCNNNNNNNNNNNNNNNNNNNNNNNNNNNNNNNNNNNNNNNNNNNNNNNNNNNNNNNNNNNNNNNNNNNNNNNNNNNNNNN
Strophitus_williamsi_clone_11 CTCAACACTTAATCGCTACCCTTATCACATATTTCTTAATTTTGTTAGGTGTAGCATTTTTTACCTTACTAGAACGAAAAGCTCTCGGGTATTTTCAAATTCGAAAAGGCCCCAACAAACTAGGAATTATAGGAATCCCCCAACCACTAGCAGATGCCTTAAAACTTTTTGTCAAAGAGTGGGTTACTCCTTCATACTCCAACTTTCTTCCTTTTGTCTTAACCCCAACAATTATACTTACCCTGGCTTTAAGCATATGACAATTATTTCCCTCTTTTATACTCTCAACTCAACTTGTACTAGGTATACTTTTATTTTTATCTATTTCCTCGTTAGCTGTTTACACCACACTCATAGCGGGCTGGGCATCAAATTCTAAATATGCCCTATTGGGGGCTACTCGAGCTATGGCTCAAACGATTTCCTATGAAGTAACTATAACTCTAATTATTATTTTTTATCTATTCTTAACAACACAAATAGATATTGTAGCAGTTCGCTTGACAAACACATCAACTTGAACAATTGCACTATTTCTCCCTTTGGGGATAATATGACTCGCAGTCATTTTTGCAGAAACAAATCGAGCTCCTTTTGATTTTGCAGAGGGAGAATCAGAACTAGTCTCAGGCTTTAACATCGAATACGGAAGAGCCGGGTTCGCTTTTTTGTTCATGGCAGAATACAGAAATATTTTAGTCATAAGTCTCATAACCTCCTGTTTATTAAGCAGCACACTAATAATGTCTATTCCAGTGGCTATCGCCTTCCTATGAGCCCGAGCAAGACTACCACGCNNNNNNNNNNNNNNNNNNNNNNNNNNNNNNNNNNNNNNNNNNNNNNNNNNNNNNNNNNNNNNNNNNNNNNNNNNNNNNN
Strophitus_williamsi_clone_12 CTCAACACTTAATCGCTACCCTTATCACATATTTCTTAATTTTGTTAGGTGTAGCATTTTTTACCTTACTAGAACGAAAAGCTCTCGGGTATTTTCAAATTCGAAAAGGCCCCAACAAACTAGGAATTATAGGAATCCCCCAACCACTAGCAGATGCCTTAAAACTTTTTGTCAAAGAGTGGGTTACTCCTTCATACTCCAACTTTCTTCCTTTTGTCTTAACCCCAACAATTATACTTACCCTGGCTTTAAGCATATGACAATTATTTCCCTCTTTTATACTCTCAACTCAACTTGTACTAGGTATACTTTTATTTTTATCTATTTCCTCGTTAGCTGTTTACACCACACTCATAGCGGGCTGGGCATCAAATTCTAAATATGCCCTATTGGGGGCTACTCGAGCTATGGCTCAAACGATTTCCTATGAAGTAACTATAACTCTAATTATTATTTTTTATCTATTCTTAACAACACAAATAGATATTGTAGCAGTTCGCTTGACAAACACATCAACTTGAACAATTGCACTATTTCTCCCTTTGGGGATAATATGACTCGCAGTCATTTTTGCAGAAACAAATCGAGCTCCTTTTGATTTTGCAGAGGGAGAATCAGAACTAGTCTCAGGCTTTAACATCGAATACGGAAGAGCCGGGTTCGCTTTTTTGTTCATGGCAGAATACAGAAATATTTTAGTCATAAGTCTCATAACCTCCTGTTTATTAAGCAGCACACTAATAATGTCTATTCCAGTGGCTATCGCCTTCCTATGAGCCCGAGCAAGACTACCACGCNNNNNNNNNNNNNNNNNNNNNNNNNNNNNNNNNNNNNNNNNNNNNNNNNNNNNNNNNNNNNNNNNNNNNNNNNNNNNNN
Strophitus_williamsi_clone_22 CTCAACACTTAATCGCTACCCTTATCACATATTTCTTAATTTTGTTAGGTGTAGCATTTTTTACCTTACTAGAACGAAAAGCTCTCGGGTATTTTCAAATTCGAAAAGGCCCCAACAAACTAGGAATTATAGGAATCCCCCAACCACTAGCAGATGCCTTAAAACTTTTTGTCAAAGAGTGGGTTACTCCTTCATACTCCAACTTTCTTCCTTTTGTCTTAACCCCAACAATTATACTTACCCTGGCTTTAAGCATATGACAATTATTTCCCTCTTTTATACTCTCAACTCAACTTGTACTAGGTATACTTTTATTTTTATCTATTTCCTCGTTAGCTGTTTACACCACACTCATAGCGGGCTGGGCATCAAATTCTAAATATGCCCTATTGGGGGCTACTCGAGCTATGGCTCAAACGATTTCCTATGAAGTAACTATAACTCTAATTATTATTTTTTATCTATTCTTAACAACACAAATAGATATTGTAGCAGTTCGCTTGACAAACACATCAACTTGAACAATTGCACTATTTCTCCCTTTGGGGATAATATGACTCGCAGTCATTTTTGCAGAAACAAATCGAGCTCCTTTTGATTTTGCAGAGGGAGAATCAGAACTAGTCTCAGGCTTTAACATCGAATACGGAAGAGCCGGGTTCGCTTTTTTGTTCATGGCAGAATACAGAAATATTTTAGTCATAAGTCTCATAACCTCCTGTTTATTAAGCAGCACACTAATAATGTCTATTCCAGTGGCTATCGCCTTCCTATGAGCCCGAGCAAGACTACCACGCNNNNNNNNNNNNNNNNNNNNNNNNNNNNNNNNNNNNNNNNNNNNNNNNNNNNNNNNNNNNNNNNNNNNNNNNNNNNNNN
Strophitus_williamsi_clone_23 CTCAACACTTAATCGCTACCCTTATCACATATTTCTTAATTTTGTTAGGTGTAGCATTTTTTACCTTACTAGAACGAAAAGCTCTCGGGTATTTTCAAATTCGAAAAGGCCCCAACAAACTAGGAATTATAGGAATCCCCCAACCACTAGCAGATGCCTTAAAACTTTTTGTCAAAGAGTGGGTTACTCCTTCATACTCCAACTTTCTTCCTTTTGTCTTAACCCCAACAATTATACTTACCCTGGCTTTAAGCATATGACAATTATTTCCCTCTTTTATACTCTCAACTCAACTTGTACTAGGTATACTTTTATTTTTATCTATTTCCTCGTTAGCTGTTTACACCACACTCATAGCGGGCTGGGCATCAAATTCTAAATATGCCCTATTGGGGGCTACTCGAGCTATGGCTCAAACGATTTCCTATGAAGTAACTATAACTCTAATTATTATTTTTTATCTATTCTTAACAACACAAATAGATATTGTAGCAGTTCGCTTGACAAACACATCAACTTGAACAATTGCACTATTTCTCCCTTTGGGGATAATATGACTCGCAGTCATTTTTGCAGAAACAAATCGAGCTCCTTTTGATTTTGCAGAGGGAGAATCAGAACTAGTCTCAGGCTTTAACATCGAATACGGAAGAGCCGGGTTCGCTTTTTTGTTCATGGCAGAATACAGAAATATTTTAGTCATAAGTCTCATAACCTCCTGTTTATTAAGCAGCACACTAATAATGTCTATTCCAGTGGCTATCGCCTTCCTATGAGCCCGAGCAAGACTACCACGCNNNNNNNNNNNNNNNNNNNNNNNNNNNNNNNNNNNNNNNNNNNNNNNNNNNNNNNNNNNNNNNNNNNNNNNNNNNNNNN
Strophitus_williamsi_clone_14 CTCAACACTTAATCGCTACCCTTATCACATATTTCTTAATTTTGTTAGGTGTAGCATTTTTTACCTTACTAGAACGAAAAGCTCTCGGGTATTTTCAAATTCGAAAAGGCCCCAACAAACTAGGAATTATAGGAATCCCCCAACCACTAGCAGATGCCTTAAAACTTTTTGTCAAAGAGTGGGTTACTCCTTCATACTCCAACTTTCTTCCTTTTGTCTTAACCCCAACAATTATACTTACCCTGGCTTTAAGTATATGACAATTATTTCCCTCTTTTATACTCTCAACTCAACTTGTACTAGGTATACTTTTATTTTTATCTATTTCCTCGTTAGCTGTTTACACCACACTCATAGCGGGCTGGGCATCAAATTCTAAATATGCCCTATTGGGGGCTACTCGAGCTATGGCTCAAACGATTTCCTATGAAGTAACTATAACTCTAATTATTATTTTTTATCTATTCTTAACAACACAAATAGATATTGTAGCAGTTCGCTTAACAAATACATCAACTTGAACAATTGCACTATTTCTTCCTTTGGGGATAATATGACTTGCAGTCATTTTTGCAGAAACAAATCGAGCTCCTTTTGATTTTGCAGAGGGAGAATCAGAACTAGTCTCAGGCTTTAACATCGAATACGGAAGAGCCGGGTTCGCTTTCTTGTTCATGGCAGAATACAGAAATATTTTAGTCATAAGTCTCATAACCTCCTGTTTATTAAGCAGCACTCTAATAATGTCTATTCCAGTGGCTATCGCCTTCCTATGAGCCCGAGCAAGACTACCACGCNNNNNNNNNNNNNNNNNNNNNNNNNNNNNNNNNNNNNNNNNNNNNNNNNNNNNNNNNNNNNNNNNNNNNNNNNNNNNNN
Strophitus_williamsi_clone_15 CTCAACACTTAATCGCTACCCTTATCACATATTTCTTAATTTTGTTAGGTGTAGCATTTTTTACCTTACTAGAACGAAAAGCTCTCGGGTATTTTCAAATTCGAAAAGGCCCCAACAAACTAGGAATTATAGGAATCCCCCAACCACTAGCAGATGCCTTAAAACTTTTTGTCAAAGAGTGGGTTACTCCTTCATACTCCAACTTTCTTCCTTTTGTCTTAACCCCAACAATTATACTTACCCTGGCTTTAAGTATATGACAATTATTTCCCTCTTTTATACTCTCAACTCAACTTGTACTAGGTATACTTTTATTTTTATCTATTTCCTCGTTAGCTGTTTACACCACACTCATAGCGGGCTGGGCATCAAATTCTAAATATGCCCTATTGGGGGCTACTCGAGCTATGGCTCAAACGATTTCCTATGAAGTAACTATAACTCTAATTATTATTTTTTATCTATTCTTAACAACACAAATAGATATTGTAGCAGTTCGCTTAACAAATACATCAACTTGAACAATTGCACTATTTCTTCCTTTGGGGATAATATGACTTGCAGTCATTTTTGCAGAAACAAATCGAGCTCCTTTTGATTTTGCAGAGGGAGAATCAGAACTAGTCTCAGGCTTTAACATCGAATACGGAAGAGCCGGGTTCGCTTTCTTGTTCATGGCAGAATACAGAAATATTTTAGTCATAAGTCTCATAACCTCCTGTTTATTAAGCAGCACTCTAATAATGTCTATTCCAGTGGCTATCGCCTTCCTATGAGCCCGAGCAAGACTACCACGCNNNNNNNNNNNNNNNNNNNNNNNNNNNNNNNNNNNNNNNNNNNNNNNNNNNNNNNNNNNNNNNNNNNNNNNNNNNNNNN
Strophitus_williamsi_clone_16 CTCAACACTTAATCGCTACCCTTATCACATATTTCTTAATTTTGTTAGGTGTAGCATTTTTTACCTTACTAGAACGAAAAGCTCTCGGGTATTTTCAAATTCGAAAAGGCCCCAACAAACTAGGAATTATAGGAATCCCCCAACCACTAGCAGATGCCTTAAAACTTTTTGTCAAAGAGTGGGTTACTCCTTCATACTCCAACTTTCTTCCTTTTGTCTTAACCCCAACAATTATACTTACCCTGGCTTTAAGTATATGACAATTATTTCCCTCTTTTATACTCTCAACTCAACTTGTACTAGGTATACTTTTATTTTTATCTATTTCCTCGTTAGCTGTTTACACCACACTCATAGCGGGCTGGGCATCAAATTCTAAATATGCCCTATTGGGGGCTACTCGAGCTATGGCTCAAACGATTTCCTATGAAGTAACTATAACTCTAATTATTATTTTTTATCTATTCTTAACAACACAAATAGATATTGTAGCAGTTCGCTTAACAAATACATCAACTTGAACAATTGCACTATTTCTTCCTTTGGGGATAATATGACTTGCAGTCATTTTTGCAGAAACAAATCGAGCTCCTTTTGATTTTGCAGAGGGAGAATCAGAACTAGTCTCAGGCTTTAACATCGAATACGGAAGAGCCGGGTTCGCTTTCTTGTTCATGGCAGAATACAGAAATATTTTAGTCATAAGTCTCATAACCTCCTGTTTATTAAGCAGCACTCTAATAATGTCTATTCCAGTGGCTATCGCCTTCCTATGAGCCCGAGCAAGACTACCACGCNNNNNNNNNNNNNNNNNNNNNNNNNNNNNNNNNNNNNNNNNNNNNNNNNNNNNNNNNNNNNNNNNNNNNNNNNNNNNNN
Strophitus_williamsi_clone_17 CTCAACACTTAATCGCTACCCTTATCACATATTTCTTAATTTTGTTAGGTGTAGCATTTTTTACCTTACTAGAACGAAAAGCTCTCGGGTATTTTCAAATTCGAAAAGGCCCCAACAAACTAGGAATTATAGGAATCCCCCAACCACTAGCAGATGCCTTAAAACTTTTTGTCAAAGAGTGGGTTACTCCTTCATACTCCAACTTTCTTCCTTTTGTCTTAACCCCAACAATTATACTTACCCTGGCTTTAAGTATATGACAATTATTTCCCTCTTTTATACTCTCAACTCAACTTGTACTAGGTATACTTTTATTTTTATCTATTTCCTCGTTAGCTGTTTACACCACACTCATAGCGGGCTGGGCATCAAATTCTAAATATGCCCTATTGGGGGCTACTCGAGCTATGGCTCAAACGATTTCCTATGAAGTAACTATAACTCTAATTATTATTTTTTATCTATTCTTAACAACACAAATAGATATTGTAGCAGTTCGCTTAACAAATACATCAACTTGAACAATTGCACTATTTCTTCCTTTGGGGATAATATGACTTGCAGTCATTTTTGCAGAAACAAATCGAGCTCCTTTTGATTTTGCAGAGGGAGAATCAGAACTAGTCTCAGGCTTTAACATCGAATACGGAAGAGCCGGGTTCGCTTTCTTGTTCATGGCAGAATACAGAAATATTTTAGTCATAAGTCTCATAACCTCCTGTTTATTAAGCAGCACTCTAATAATGTCTATTCCAGTGGCTATCGCCTTCCTATGAGCCCGAGCAAGACTACCACGCNNNNNNNNNNNNNNNNNNNNNNNNNNNNNNNNNNNNNNNNNNNNNNNNNNNNNNNNNNNNNNNNNNNNNNNNNNNNNNN
Strophitus_williamsi_clone_18 CTCAACACTTAATCGCTACCCTTATCACATATTTCTTAATTTTGTTAGGTGTAGCATTTTTTACCTTACTAGAACGAAAAGCTCTCGGGTATTTTCAAATTCGAAAAGGCCCCAACAAACTAGGAATTATAGGAATCCCCCAACCACTAGCAGATGCCTTAAAACTTTTTGTCAAAGAGTGGGTTACTCCTTCATACTCCAACTTTCTTCCTTTTGTCTTAACCCCAACAATTATACTTACCCTGGCTTTAAGTATATGACAATTATTTCCCTCTTTTATACTCTCAACTCAACTTGTACTAGGTATACTTTTATTTTTATCTATTTCCTCGTTAGCTGTTTACACCACACTCATAGCGGGCTGGGCATCAAATTCTAAATATGCCCTATTGGGGGCTACTCGAGCTATGGCTCAAACGATTTCCTATGAAGTAACTATAACTCTAATTATTATTTTTTATCTATTCTTAACAACACAAATAGATATTGTAGCAGTTCGCTTAACAAATACATCAACTTGAACAATTGCACTATTTCTTCCTTTGGGGATAATATGACTTGCAGTCATTTTTGCAGAAACAAATCGAGCTCCTTTTGATTTTGCAGAGGGAGAATCAGAACTAGTCTCAGGCTTTAACATCGAATACGGAAGAGCCGGGTTCGCTTTCTTGTTCATGGCAGAATACAGAAATATTTTAGTCATAAGTCTCATAACCTCCTGTTTATTAAGCAGCACTCTAATAATGTCTATTCCAGTGGCTATCGCCTTCCTATGAGCCCGAGCAAGACTACCACGCNNNNNNNNNNNNNNNNNNNNNNNNNNNNNNNNNNNNNNNNNNNNNNNNNNNNNNNNNNNNNNNNNNNNNNNNNNNNNNN
Strophitus_williamsi_clone_19 CTCAACACTTAATCGCTACCCTTATCACATATTTCTTAATTTTGTTAGGTGTAGCATTTTTTACCTTACTAGAACGAAAAGCTCTCGGGTATTTTCAAATTCGAAAAGGCCCCAACAAACTAGGAATTATAGGAATCCCCCAACCACTAGCAGATGCCTTAAAACTTTTTGTCAAAGAGTGGGTTACTCCTTCATACTCCAACTTTCTTCCTTTTGTCTTAACCCCAACAATTATACTTACCCTGGCTTTAAGTATATGACAATTATTTCCCTCTTTTATACTCTCAACTCAACTTGTACTAGGTATACTTTTATTTTTATCTATTTCCTCGTTAGCTGTTTACACCACACTCATAGCGGGCTGGGCATCAAATTCTAAATATGCCCTATTGGGGGCTACTCGAGCTATGGCTCAAACGATTTCCTATGAAGTAACTATAACTCTAATTATTATTTTTTATCTATTCTTAACAACACAAATAGATATTGTAGCAGTTCGCTTAACAAATACATCAACTTGAACAATTGCACTATTTCTTCCTTTGGGGATAATATGACTTGCAGTCATTTTTGCAGAAACAAATCGAGCTCCTTTTGATTTTGCAGAGGGAGAATCAGAACTAGTCTCAGGCTTTAACATCGAATACGGAAGAGCCGGGTTCGCTTTCTTGTTCATGGCAGAATACAGAAATATTTTAGTCATAAGTCTCATAACCTCCTGTTTATTAAGCAGCACTCTAATAATGTCTATTCCAGTGGCTATCGCCTTCCTATGAGCCCGAGCAAGACTACCACGCNNNNNNNNNNNNNNNNNNNNNNNNNNNNNNNNNNNNNNNNNNNNNNNNNNNNNNNNNNNNNNNNNNNNNNNNNNNNNNN
Strophitus_williamsi_clone_20 CTCAACACTTAATCGCTACCCTTATCACATATTTCTTAATTTTGTTAGGTGTAGCATTTTTTACCTTACTAGAACGAAAAGCTCTCGGGTATTTTCAAATTCGAAAAGGCCCCAACAAACTAGGAATTATAGGAATCCCCCAACCACTAGCAGATGCCTTAAAACTTTTTGTCAAAGAGTGGGTTACTCCTTCATACTCCAACTTTCTTCCTTTTGTCTTAACCCCAACAATTATACTTACCCTGGCTTTAAGTATATGACAATTATTTCCCTCTTTTATACTCTCAACTCAACTTGTACTAGGTATACTTTTATTTTTATCTATTTCCTCGTTAGCTGTTTACACCACACTCATAGCGGGCTGGGCATCAAATTCTAAATATGCCCTATTGGGGGCTACTCGAGCTATGGCTCAAACGATTTCCTATGAAGTAACTATAACTCTAATTATTATTTTTTATCTATTCTTAACAACACAAATAGATATTGTAGCAGTTCGCTTAACAAATACATCAACTTGAACAATTGCACTATTTCTTCCTTTGGGGATAATATGACTTGCAGTCATTTTTGCAGAAACAAATCGAGCTCCTTTTGATTTTGCAGAGGGAGAATCAGAACTAGTCTCAGGCTTTAACATCGAATACGGAAGAGCCGGGTTCGCTTTCTTGTTCATGGCAGAATACAGAAATATTTTAGTCATAAGTCTCATAACCTCCTGTTTATTAAGCAGCACTCTAATAATGTCTATTCCAGTGGCTATCGCCTTCCTATGAGCCCGAGCAAGACTACCACGCNNNNNNNNNNNNNNNNNNNNNNNNNNNNNNNNNNNNNNNNNNNNNNNNNNNNNNNNNNNNNNNNNNNNNNNNNNNNNNN
Strophitus_williamsi_clone_21 CTCAACACTTAATCGCTACCCTTATCACATATTTCTTAATTTTGTTAGGTGTAGCATTTTTTACCTTACTAGAACGAAAAGCTCTCGGGTATTTTCAAATTCGAAAAGGCCCCAACAAACTAGGAATTATAGGAATCCCCCAACCACTAGCAGATGCCTTAAAACTTTTTGTCAAAGAGTGGGTTACTCCTTCATACTCCAACTTTCTTCCTTTTGTCTTAACCCCAACAATTATACTTACCCTGGCTTTAAGTATATGACAATTATTTCCCTCTTTTATACTCTCAACTCAACTTGTACTAGGTATACTTTTATTTTTATCTATTTCCTCGTTAGCTGTTTACACCACACTCATAGCGGGCTGGGCATCAAATTCTAAATATGCCCTATTGGGGGCTACTCGAGCTATGGCTCAAACGATTTCCTATGAAGTAACTATAACTCTAATTATTATTTTTTATCTATTCTTAACAACACAAATAGATATTGTAGCAGTTCGCTTAACAAATACATCAACTTGAACAATTGCACTATTTCTTCCTTTGGGGATAATATGACTTGCAGTCATTTTTGCAGAAACAAATCGAGCTCCTTTTGATTTTGCAGAGGGAGAATCAGAACTAGTCTCAGGCTTTAACATCGAATACGGAAGAGCCGGGTTCGCTTTCTTGTTCATGGCAGAATACAGAAATATTTTAGTCATAAGTCTCATAACCTCCTGTTTATTAAGCAGCACTCTAATAATGTCTATTCCAGTGGCTATCGCCTTCCTATGAGCCCGAGCAAGACTACCACGCNNNNNNNNNNNNNNNNNNNNNNNNNNNNNNNNNNNNNNNNNNNNNNNNNNNNNNNNNNNNNNNNNNNNNNNNNNNNNNN
Strophitus_radiatus_clone_41 CTCAATACCTAATCTCTACTCTTATCACATATTTCTTAATTTTGTTAGGTGTAGCATTTTTTACTTTACTAGAACGAAAAGCTCTTGGGTATTTTCAAATTCGAAAAGGCCCCAATAAGCTAGGAATTATAGGAATCCCCCAACCACTAGCAGACGCCTTAAAACTTTTTGTTAAAGAGTGGGCTACTCCTTCATACTCAAACTTTCTTCCTTTTGTCTTAACTCCTACAATTATACTTATCCTGGCTTTAAGAATATGACAATTATTCCCCTCTTTTATACTTTCAACTCAACTCGTACTAGGTATACTTTTATTTCTATGTATTTCCTCATTAGCTGTTTACACCACACTCATAGCGGGCTGGGCATCAAATTCTAAATATGCCCTATTGGGGGCTACTCGAGCTATGGCTCAAACAATTTCCTATGAAGTAACTATAACCTTAATTATTATGTTTTATCTACTCTTAACAATACAAATAGACATTGTAGCAGTTCGCTTAACAAACACATCGACTTGAACAATTACACTATTCCTTCCTTTGGGAGTAATATGACTGGCAGTCATTTTTGCAGAAACAAATCGAGCTCCTTTTGATTTTGCAGAGGGGGAGTCAGAGCTAGTCTCAGGCTTTAACATCGAATACGGAAGAGCCGGATTCGCTTTTTTGTTTATGGCAGAATACAGAAATATTTTAGTCATAAGCCTCATAACCTCCTGCTTGTTAAGCAGCACACTAATAACGTCTATTCCAGTGGCTATTGCCTTCCTATGAGCCCGAGCAAGACTACCACGCNNNNNNNNNNNNNNNNNNNNNNNNNNNNNNNNNNNNNNNNNNNNNNNNNNNNNNNNNNNNNNNNNNNNNNNNNNNNNNN
Strophitus_radiatus_clone_1 CTCAATACCTAATCTCTACTCTTATCACATATTTCTTAATTTTGTTAGGTGTAGCATTTTTTACTTTACTAGAACGAAAAGCTCTTGGGTATTTTCAAATTCGAAAAGGCCCCAATAAGCTAGGAATTATAGGAATCCCCCAACCACTAGCAGACGCCTTAAAACTTTTTGTTAAAGAGTGGGCTACTCCTTCATACTCAAACTTTCTTCCTTTTGTCTTAACTCCTACAATTATACTTATCCTGGCTTTAAGAATATGACAATTATTCCCCTCTTTTATACTTTCAACTCAACTCGTACTAGGTATACTTTTATTTCTATGTATTTCCTCATTAGCTGTTTACACCACACTCATAGCGGGCTGGGCATCAAATTCTAAATATGCCCTATTGGGGGCTACTCGAGCTATGGCTCAAACAATTTCCTATGAAGTAACTATAACTTTAATTATTATGTTTTATCTACTCTTAACAATACAAATAGACATTGTAGCAGTTCGCTTAACAAACACATCGACTTGAACAATTACACTATTCCTTCCTTTGGGAGTAATATGACTGGCAGTCATTTTTGCAGAAACAAATCGAGCTCCTTTTGATTTTGCAGAGGGGGAGTCAGAGCTAGTCTCAGGCTTTAACATCGAATACGGAAGAGCCGGATTCGCTTTTTTGTTTATGGCAGAATACAGAAATATTTTAGTCATAAGCCTCATAACCTCCTGCTTGTTAAGCAGCACACTAATAACGTCTATTCCAGTGGCTATTGCCTTCCTATGAGCCCGAGCAAGACTACCACGCNNNNNNNNNNNNNNNNNNNNNNNNNNNNNNNNNNNNNNNNNNNNNNNNNNNNNNNNNNNNNNNNNNNNNNNNNNNNNNN
Strophitus_radiatus_clone_2 CTCAATACCTAATCTCTACTCTTATCACATATTTCTTAATTTTGTTAGGTGTAGCATTTTTTACTTTACTAGAACGAAAAGCTCTTGGGTATTTTCAAATTCGAAAAGGCCCCAATAAGCTAGGAATTATAGGAATCCCCCAACCACTAGCAGACGCCTTAAAACTTTTTGTTAAAGAGTGGGCTACTCCTTCATACTCAAACTTTCTTCCTTTTGTCTTAACTCCTACAATTATACTTATCCTGGCTTTAAGAATATGACAATTATTCCCCTCTTTTATACTTTCAACTCAACTCGTACTAGGTATACTTTTATTTCTATGTATTTCCTCATTAGCTGTTTACACCACACTCATAGCGGGCTGGGCATCAAATTCTAAATATGCCCTATTGGGGGCTACTCGAGCTATGGCTCAAACAATTTCCTATGAAGTAACTATAACTTTAATTATTATGTTTTATCTACTCTTAACAATACAAATAGACATTGTAGCAGTTCGCTTAACAAACACATCGACTTGAACAATTACACTATTCCTTCCTTTGGGAATAATATGACTGGCAGTCATTTTTGCAGAAACAAATCGAGCTCCTTTTGATTTTGCAGAGGGGGAGTCAGAGCTAGTCTCAGGCTTTAACATCGAATACGGAAGAGCCGGATTCGCTTTTTTGTTTATGGCAGAATACAGAAATATTTTAGTCATAAGCCTCATAACCTCCTGCTTGTTAAGCAGCACACTAATAACGTCTATTCCAGTGGCTATTGCCTTCCTATGAGCCCGAGCAAGACTACCACGCNNNNNNNNNNNNNNNNNNNNNNNNNNNNNNNNNNNNNNNNNNNNNNNNNNNNNNNNNNNNNNNNNNNNNNNNNNNNNNN
Strophitus_radiatus_clone_31 NNNNNNNNNNNNNCTCTACTCTTATCACATATTTCTTAATTTTGTTAGGTGTAGCATTTTTTACTTTACTAGAACGAAAAGCTCTTGGGTATTTTCAAATTCGAAAAGGCCCCAATAAGCTAGGAATTATAGGAATCCCCCAACCACTAGCAGACGCCTTAAAACTTTTTGTTAAAGAGTGGGCTACTCCTTCATACTCCAACTTTCTTCCTTTTGTCTTAACCCCTACAATTATACTTATCCTGGCTTTAAGAATATGACAATTATTCCCCTCTTTTATACTCTCAACTCAACTTGTACTAGGTATACTTTTATTTCTATGTATTTCCTCATTAGCTGTTTACACCACACTCATAGCGGGCTGGGCATCAAATTCTAAATATGCCCTATTGGGGGCTACTCGAGCTATGGCTCAAACAATTTCCTATGAAGTAACTATAACTTTAATTATTATTTTTTATCTACTCTTAACAATAAAAATAGACATTGTAGCAGTTCGCTTAACAAACACATCGACTTGAACAATTACACTATTCCTTCCTTTGGGAGTAATATGGCTGGCAGTCATTTTTGCAGAAACAAATCGAGCTCCTTTTGATTTTGCAGAGGGAGAGTCAGAGCTAGTCTCAGGCTTTAACATCGAATACGGAAGAGCAGGGTTCGCTTTTTTATTCATGGCAGAATACAGAAATATTTTAATCATAAGTCTCATAACCTCCTGCTTGTTAAGCAGCACACTAATAGCGTCTATTCCAGTGGCTATTGCCTTCCTATGAGCCCGAGCAAGACTACCACGCNNNNNNNNNNNNNNNNNNNNNNNNNNNNNNNNNNNNNNNNNNNNNNNNNNNNNNNNNNNNNNNNNNNNNNNNNNNNNNN
Strophitus_radiatus_clone_16 CTCAATACCTAATCTCTACTCTTATCACATATTTCTTAATTTTGTTAGGTGTAGCATTTTTTACTTTACTAGAACGAAAAGCTCTTGGGTATTTTCAAATTCGAAAAGGCCCCAATAAGCTAGGAATTATAGGAATCCCCCAACCACTAGCAGACGCCTTAAAACTTTTTGTTAAAGAGTGGGCTACTCCTTCATACTCCAACTTTCTTCCTTTTGTCTTAACCCCTACAATCATACTTATCCTGGCTTTAAGAATATGACAATTATTCCCCTCTTTTATGCTCTCAACTCAACTTGTACTAGGTATACTTTTATTTTTATGTATTTCCTCATTAGCTGTTTACACCACACTCATAGCGGGCTGGGCATCAAATTCTAAATATGCCCTACTGGGGGCTACTCGAGCTATGGCTCAAACAATTTCCTATGAAGTAACTATAACTTTAATTATTATTTTTTATCTACTCTTAACAATACAAATAGACATTGTAGCAGTTCGCTTAACAAACACATCGACTTGAACAATTACACTATTCCTTCCTTTGGGAGTAATATGGCTGGCAGTCATTTTTGCAGAAACAAATCGAGCTCCTTTTGATTTTGCAGAGGGAGAGTCAGAGCTAGTCTCAGGCTTTAACATCGAATACGGAAGAGCAGGGTTCGCTTTTTTATTCATGGCAGAATACAGAAATATTTTAATCATAAGTCTCATAACCTCCTGCTTGTTAAGCAGCACACTAATAGCGTCTATTCCAGTGGCTATTGCCTTCCTATGAGCCCGAGCAAGACTACCACGCNNNNNNNNNNNNNNNNNNNNNNNNNNNNNNNNNNNNNNNNNNNNNNNNNNNNNNNNNNNNNNNNNNNNNNNNNNNNNNN
Strophitus_radiatus_clone_3 CTCAATACCTAATCTCTACTCTTATCACATATTTCTTAATTTTGTTAGGTGTAGCATTTTTTACTTTACTAGAACGAAAAGCTCTTGGGTATTTTCAAATTCGAAAAGGCCCCAATAAGCTAGGAATTATAGGAATCCCCCAACCACTAGCAGACGCCTTAAAACTTTTTGTTAAAGAGTGGGCTACTCCTTCATACTCCAACTTTCTTCCTTTTGTCTTAACCCCTACAATTATACTTATCCTGGCTTTAAGAATATGACAATTATTCCCCTCTTTTATGCTCTCAACTCAACTTGTACTAGGTATACTTTTATTTCTATGTATTTCCTCATTAGCTGTTTACACCACACTCATAGCGGGCTGGGCATCAAATTCTAAATATGCCCTACTGGGGGCTACTCGAGCTATGGCTCAAACAATTTCCTATGAAGTAACTATAACCTTAATTATTATTTTTTATCTACTCTTAACAATACAAATAGACATTGTAGCAGTTCGCTTAACAAACACATCGACTTGAACAATTACACTATTCCTTCCTTTGGGAGTAATATGGCTGGCAGTCATTTTTGCAGAAACAAATCGAGCTCCTTTTGATTTTGCAGAGGGAGAGTCAGAGCTAGTCTCAGGCTTTAACATCGAATACGGAAGAGCAGGGTTCGCTTTTTTATTCATGGCAGAATACAGAAATATTTTAATCATAAGTCTCATAACCTCCTGCTTGTTAAGCAGCACACTAATAGCGTCTATTCCAGTGGCTATTGCCTTCCTATGAGCCCGAGCAAGACTACCACGCNNNNNNNNNNNNNNNNNNNNNNNNNNNNNNNNNNNNNNNNNNNNNNNNNNNNNNNNNNNNNNNNNNNNNNNNNNNNNNN
Strophitus_radiatus_clone_4 CTCAATACCTAATCTCTACTCTTATCACATATTTCTTAATTTTGTTAGGTGTAGCATTTTTTACTTTACTAGAACGAAAAGCTCTTGGGTATTTTCAAATTCGAAAAGGCCCCAATAAGCTAGGAATTATAGGAATCCCCCAACCACTAGCAGACGCCTTAAAACTTTTTGTTAAAGAGTGGGCTACTCCTTCATACTCCAACTTTCTTCCTTTTGTCTTAACCCCTACAATTATACTTATCCTGGCTTTAAGAATATGACAATTATTCCCCTCTTTTATGCTCTCAACTCAACTTGTACTAGGTATACTTTTATTTCTATGTATTTCCTCATTAGCTGTTTACACCACACTCATAGCGGGCTGGGCATCAAATTCTAAATATGCCCTACTGGGGGCTACTCGAGCTATGGCTCAAACAATTTCCTATGAAGTAACTATAACCTTAATTATTATTTTTTATCTACTCTTAACAATACAAATAGACATTGTAGCAGTTCGCTTAACAAACACATCGACTTGAACAATTACACTATTCCTTCCTTTGGGAGTAATATGGCTGGCAGTCATTTTTGCAGAAACAAATCGAGCTCCTTTTGATTTTGCAGAGGGAGAGTCAGAGCTAGTCTCAGGCTTTAACATCGAATACGGAAGAGCAGGGTTCGCTTTTTTATTCATGGCAGAATACAGAAATATTTTAATCATAAGTCTCATAACCTCCTGCTTGTTAAGCAGCACACTAATAGCGTCTATTCCAGTGGCTATTGCCTTCCTATGAGCCCGAGCAAGACTACCACGCNNNNNNNNNNNNNNNNNNNNNNNNNNNNNNNNNNNNNNNNNNNNNNNNNNNNNNNNNNNNNNNNNNNNNNNNNNNNNNN
Strophitus_radiatus_clone_12 CTCAATACCTAATCTCTACTCTTATCACATATTTCTTAATTTTGTTAGGTGTAGCATTTTTTACTTTACTAGAACGAAAAGCTCTTGGGTATTTTCAAATTCGAAAAGGCCCCAATAAGCTAGGAATTATAGGAATCCCCCAACCACTAGCAGACGCCTTAAAACTTTTTGTTAAAGAGTGGGCTACTCCTTCATACTCCAACTTTCTTCCTTTTGTCTTAACCCCTACAATCATACTTATCCTGGCTTTAAGAATATGACAATTATTCCCCTCTTTTATGCTCTCAACTCAACTTGTACTAGGTATACTTTTATTTCTATGTATTTCCTCATTAGCTGTTTACACCACACTCATAGCGGGCTGGGCATCAAATTCTAAATATGCCCTACTGGGGGCTACTCGAGCTATGGCTCAAACAATTTCCTATGAAGTAACTATAACTTTAATTATTATTTTTTATCTACTCTTAACAATACAAATAGACATTGTAGCAGTTCGCTTAACAAACACATCGACTTGAACAATTACACTATTCCTTCCTTTGGGAGTAATATGGCTGGCAGTCATTTTTGCAGAAACAAATCGAGCTCCTTTTGATTTTGCAGAGGGAGAGTCAGAGCTAGTCTCAGGCTTTAACATCGAATACGGAAGAGCAGGGTTCGCTTTTTTATTCATGGCAGAATACAGAAATATTTTAATCATAAGTCTCATAACCTCCTGCTTGTTAAGCAGCACACTAATAGCGTCTATTCCAGTGGCTATTGCCTTCCTATGAGCCCGAGCAAGACTACCACGCNNNNNNNNNNNNNNNNNNNNNNNNNNNNNNNNNNNNNNNNNNNNNNNNNNNNNNNNNNNNNNNNNNNNNNNNNNNNNNN
Strophitus_radiatus_clone_14 CTCAATACCTAATCTCTACTCTTATCACATATTTCTTAATTTTGTTAGGTGTAGCATTTTTTACTTTACTAGAACGAAAAGCTCTTGGGTATTTTCAAATTCGAAAAGGCCCCAATAAGCTAGGAATTATAGGAATCCCCCAACCACTAGCAGACGCCTTAAAACTTTTTGTTAAAGAGTGGGCTACTCCTTCATACTCCAACTTTCTTCCTTTTGTCTTAACCCCTACAATCATACTTATCCTGGCTTTAAGAATATGACAATTATTCCCCTCTTTTATGCTCTCAACTCAACTTGTACTAGGTATACTTTTATTTCTATGTATTTCCTCATTAGCTGTTTACACCACACTCATAGCGGGCTGGGCATCAAATTCTAAATATGCCCTACTGGGGGCTACTCGAGCTATGGCTCAAACAATTTCCTATGAAGTAACTATAACTTTAATTATTATTTTTTATCTACTCTTAACAATACAAATAGACATTGTAGCAGTTCGCTTAACAAACACATCGACTTGAACAATTACACTATTCCTTCCTTTGGGAGTAATATGGCTGGCAGTCATTTTTGCAGAAACAAATCGAGCTCCTTTTGATTTTGCAGAGGGAGAGTCAGAGCTAGTCTCAGGCTTTAACATCGAATACGGAAGAGCAGGGTTCGCTTTTTTATTCATGGCAGAATACAGAAATATTTTAATCATAAGTCTCATAACCTCCTGCTTGTTAAGCAGCACACTAATAGCGTCTATTCCAGTGGCTATTGCCTTCCTATGAGCCCGAGCAAGACTACCACGCNNNNNNNNNNNNNNNNNNNNNNNNNNNNNNNNNNNNNNNNNNNNNNNNNNNNNNNNNNNNNNNNNNNNNNNNNNNNNNN
Strophitus_radiatus_clone_28 CTCAATACCTAATCTCTACTCTTATCACATATTTCTTAATTTTGTTAGGTGTAGCATTTTTTACTTTACTAGAACGAAAAGCTCTTGGGTATTTTCAAATTCGAAAAGGCCCCAATAAGCTAGGAATTATAGGAATCCCCCAACCACTAGCAGACGCCTTAAAACTTTTTGTTAAAGAGTGGGCTACTCCTTCATACTCCAACTTTCTTCCTTTTGTCTTAACCCCTACAATCATACTTATCCTGGCTTTAAGAATATGACAATTATTCCCCTCTTTTATGCTCTCAACTCAACTTGTACTAGGTATACTTTTATTTCTATGTATTTCCTCATTAGCTGTTTACACCACACTCATAGCGGGCTGGGCATCAAATTCTAAATATGCCCTACTGGGGGCTACTCGAGCTATGGCTCAAACAATTTCCTATGAAGTAACTATAACTTTAATTATTATTTTTTATCTACTCTTAACAATACAAATAGACATTGTAGCAGTTCGCTTAACAAACACATCGACTTGAACAATTACACTATTCCTTCCTTTGGGAGTAATATGGCTGGCAGTCATTTTTGCAGAAACAAATCGAGCTCCTTTTGATTTTGCAGAGGGAGAGTCAGAGCTAGTCTCAGGCTTTAACATCGAATACGGAAGAGCAGGGTTCGCTTTTTTATTCATGGCAGAATACAGAAATATTTTAATCATAAGTCTCATAACCTCCTGCTTGTTAAGCAGCACACTAATAGCGTCTATTCCAGTGGCTATTGCCTTCCTATGAGCCCGAGCAAGACTACCACGCNNNNNNNNNNNNNNNNNNNNNNNNNNNNNNNNNNNNNNNNNNNNNNNNNNNNNNNNNNNNNNNNNNNNNNNNNNNNNNN
Strophitus_radiatus_clone_11 CTCAATACCTAATCTCTACTCTTATCACATATTTCTTAATTTTGTTAGGTGTAGCATTTTTTACTTTACTAGAACGAAAAGCTCTTGGGTATTTTCAAATTCGAAAAGGCCCCAATAAGCTAGGAATTATAGGAATCCCCCAACCACTAGCAGACGCCTTAAAACTTTTTGTTAAAGAGTGGGCTACTCCTTCATACTCCAACTTTCTTCCTTTTGTCTTAACCCCTACAATTATACTTATCCTGGCTTTAAGAATATGACAATTATTCCCCTCTTTTATACTCTCAACTCAACTTGTACTAGGTATACTTTTATTTCTATGTATTTCCTCATTAGCTGTTTACACCACACTCATAGCGGGCTGGGCATCAAATTCTAAATATGCCCTATTGGGGGCTACTCGAGCTATGGCTCAAACAATTTCCTATGAAGTAACTATAACTTTAATTATTATTTTTTATCTATTCTTAACAATACAAATAGACATTGTAGCAGTTCGCTTAACAAACACATCGACTTGAACAATTACACTATTCCTTCCTTTGGGAGTAATATGGCTGGCAGTCATTTTTGCAGAAACAAATCGAGCTCCTTTTGATTTTGCAGAGGGAGAGTCAGAGCTAGTCTCAGGCTTTAACATCGAATACGGAAGAGCAGGGTTCGCTTTTTTATTCATGGCAGAATACAGAAATATTTTAATCATAAGTCTCATAACCTCCTGCTTGTTAAGCAGCACACTAATAGCGTCTATTCCAGTGGCTATTGCCTTCCTATGAGCCCGAGCAAGACTACCACGCNNNNNNNNNNNNNNNNNNNNNNNNNNNNNNNNNNNNNNNNNNNNNNNNNNNNNNNNNNNNNNNNNNNNNNNNNNNNNNN
Strophitus_radiatus_clone_13 CTCAATACCTAATCTCTACTCTTATCACATATTTCTTAATTTTGTTAGGTGTAGCATTTTTTACTTTACTAGAACGAAAAGCTCTTGGGTATTTTCAAATTCGAAAAGGCCCCAATAAGCTAGGAATTATAGGAATCCCCCAACCACTAGCAGACGCCTTAAAACTTTTTGTTAAAGAGTGGGCTACTCCTTCATACTCCAACTTTCTTCCTTTTGTCTTAACCCCTACAATTATACTTATCCTGGCTTTAAGAATATGACAATTATTCCCCTCTTTTATACTCTCAACTCAACTTGTACTAGGTATACTTTTATTTCTATGTATTTCCTCATTAGCTGTTTACACCACACTCATAGCGGGCTGGGCATCAAATTCTAAATATGCCCTATTGGGGGCTACTCGAGCTATGGCTCAAACAATTTCCTATGAAGTAACTATAACTTTAATTATTATTTTTTATCTACTCTTAACAATAAAAATAGACATTGTAGCAGTTCGCTTAACAAACACATCGACTTGAACAATTACACTATTCCTTCCTTTGGGAGTAATATGGCTGGCAGTCATTTTTGCAGAAACAAATCGAGCTCCTTTTGATTTTGCAGAGGGAGAGTCAGAGCTAGTCTCAGGCTTTAACATCGAATACGGAAGAGCAGGGTTCGCTTTTTTATTCATGGCAGAATACAGAAATATTTTAATCATAAGTCTCATAACCTCCTGCTTGTTAAGCAGCACACTAATAGCGTCTATTCCAGTGGCTATTGCCTTCCTATGAGCCCGAGCAAGACTACCACGCNNNNNNNNNNNNNNNNNNNNNNNNNNNNNNNNNNNNNNNNNNNNNNNNNNNNNNNNNNNNNNNNNNNNNNNNNNNNNNN
Strophitus_radiatus_clone_15 CTCAATACCTAATCTCTACTCTTATCACATATTTCTTAATTTTGTTAGGTGTAGCATTTTTTACTTTACTAGAACGAAAAGCTCTTGGGTATTTTCAAATTCGAAAAGGCCCCAATAAGCTAGGAATTATAGGAATCCCCCAACCACTAGCAGACGCCTTAAAACTTTTTGTTAAAGAGTGGGCTACTCCTTCATACTCCAACTTTCTTCCTTTTGTCTTAACCCCTACAATTATACTTATCCTGGCTTTAAGAATATGACAATTATTCCCCTCTTTTATACTCTCAACTCAACTTGTACTAGGTATACTTTTATTTCTATGTATTTCCTCATTAGCTGTTTACACCACACTCATAGCGGGCTGGGCATCAAATTCTAAATATGCCCTATTGGGGGCTACTCGAGCTATGGCTCAAACAATTTCCTATGAAGTAACTATAACTTTAATTATTATTTTTTATCTACTCTTAACAATAAAAATAGACATTGTAGCAGTTCGCTTAACAAACACATCGACTTGAACAATTACACTATTCCTTCCTTTGGGAGTAATATGGCTGGCAGTCATTTTTGCAGAAACAAATCGAGCTCCTTTTGATTTTGCAGAGGGAGAGTCAGAGCTAGTCTCAGGCTTTAACATCGAATACGGAAGAGCAGGGTTCGCTTTTTTATTCATGGCAGAATACAGAAATATTTTAATCATAAGTCTCATAACCTCCTGCTTGTTAAGCAGCACACTAATAGCGTCTATTCCAGTGGCTATTGCCTTCCTATGAGCCCGAGCAAGACTACCACGCNNNNNNNNNNNNNNNNNNNNNNNNNNNNNNNNNNNNNNNNNNNNNNNNNNNNNNNNNNNNNNNNNNNNNNNNNNNNNNN
Strophitus_radiatus_clone_29 CTCAATACCTAATCTCTACTCTTATCACATATTTCTTAATTTTGTTAGGTGTAGCATTTTTTACTTTACTAGAACGAAAAGCTCTTGGGTATTTTCAAATTCGAAAAGGCCCCAATAAGCTAGGAATTATAGGAATCCCCCAACCACTAGCAGACGCCTTAAAACTTTTTGTTAAAGAGTGGGCTACTCCTTCATACTCCAACTTTCTTCCTTTTGTCTTAACCCCTACAATTATACTTATCCTGGCTTTAAGAATATGACAATTATTCCCCTCTTTTATACTCTCAACTCAACTTGTACTAGGTATACTTTTATTTCTATGTATTTCCTCATTAGCTGTTTACACCACACTCATAGCGGGCTGGGCATCAAATTCTAAATATGCCCTATTGGGGGCTACTCGAGCTATGGCTCAAACAATTTCCTATGAAGTAACTATAACTTTAATTATTATTTTTTATCTACTCTTAACAATAAAAATAGACATTGTAGCAGTTCGCTTAACAAACACATCGACTTGAACAATTACACTATTCCTTCCTTTGGGAGTAATATGGCTGGCAGTCATTTTTGCAGAAACAAATCGAGCTCCTTTTGATTTTGCAGAGGGAGAGTCAGAGCTAGTCTCAGGCTTTAACATCGAATACGGAAGAGCAGGGTTCGCTTTTTTATTCATGGCAGAATACAGAAATATTTTAATCATAAGTCTCATAACCTCCTGCTTGTTAAGCAGCACACTAATAGCGTCTATTCCAGTGGCTATTGCCTTCCTATGAGCCCGAGCAAGACTACCACGCNNNNNNNNNNNNNNNNNNNNNNNNNNNNNNNNNNNNNNNNNNNNNNNNNNNNNNNNNNNNNNNNNNNNNNNNNNNNNNN
Strophitus_radiatus_clone_30 CTCAATACCTAATCTCTACTCTTATCACATATTTCTTAATTTTGTTAGGTGTAGCATTTTTTACTTTACTAGAACGAAAAGCTCTTGGGTATTTTCAAATTCGAAAAGGCCCCAATAAGCTAGGAATTATAGGAATCCCCCAACCACTAGCAGACGCCTTAAAACTTTTTGTTAAAGAGTGGGCTACTCCTTCATACTCCAACTTTCTTCCTTTTGTCTTAACCCCTACAATTATACTTATCCTGGCTTTAAGAATATGACAATTATTCCCCTCTTTTATACTCTCAACTCAACTTGTACTAGGTATACTTTTATTTCTATGTATTTCCTCATTAGCTGTTTACACCACACTCATAGCGGGCTGGGCATCAAATTCTAAATATGCCCTATTGGGGGCTACTCGAGCTATGGCTCAAACAATTTCCTATGAAGTAACTATAACTTTAATTATTATTTTTTATCTACTCTTAACAATAAAAATAGACATTGTAGCAGTTCGCTTAACAAACACATCGACTTGAACAATTACACTATTCCTTCCTTTGGGAGTAATATGGCTGGCAGTCATTTTTGCAGAAACAAATCGAGCTCCTTTTGATTTTGCAGAGGGAGAGTCAGAGCTAGTCTCAGGCTTTAACATCGAATACGGAAGAGCAGGGTTCGCTTTTTTATTCATGGCAGAATACAGAAATATTTTAATCATAAGTCTCATAACCTCCTGCTTGTTAAGCAGCACACTAATAGCGTCTATTCCAGTGGCTATTGCCTTCCTATGAGCCCGAGCAAGACTACCACGCNNNNNNNNNNNNNNNNNNNNNNNNNNNNNNNNNNNNNNNNNNNNNNNNNNNNNNNNNNNNNNNNNNNNNNNNNNNNNNN
Strophitus_radiatus_clone_32 CTCAATACCTAATCTCTACTCTTATCACATATTTCTTAATTTTGTTAGGTGTAGCATTTTTTACTTTACTAGAACGAAAAGCTCTTGGGTATTTTCAAATTCGAAAAGGCCCCAATAAGCTAGGAATTATAGGAATCCCCCAACCACTAGCAGACGCCTTAAAACTTTTTGTTAAAGAGTGGGCTACTCCTTCATACTCCAACTTTCTTCCTTTTGTCTTAACCCCTACAATTATACTTATCCTGGCTTTAAGAATATGACAATTATTCCCCTCTTTTATGCTCTCAACTCAACTCGTACTAGGTATACTTTTATTTCTATGTATTTCCTCATTAGCTGTTTACACCACACTCATAGCGGGCTGGGCATCAAATTCTAAATATGCCCTATTGGGGGCTACTCGAGCTATAGCTCAAACAATTTCCTATGAAGTAACTATAACTTTAATTATTATTTTTTATCTACTCTTAACAATACAAATAGACATTGTAGCAGTTCGCTTAACAAACACATCGACTTGAACAATTACACTATTCCTTCCTTTGGGAGTAATATGGCTGGCAGTCATTTTTGCAGAAACAAATCGAGCTCCTTTTGATTTTGCAGAGGGAGAGTCAGAGCTAGTCTCAGGCTTTAACATCGAATACGGAAGAGCAGGGTTCGCTTTTTTATTCATGGCAGAATACAGAAATATTTTAATCATAAGTCTCATAACCTCCTGCTTGCTAAGCAGCACACTAATAGCGTCTATTCCAGTGGCTATTGCCTTCCTATGAGCCCGAGCAAGACTACCACGCNNNNNNNNNNNNNNNNNNNNNNNNNNNNNNNNNNNNNNNNNNNNNNNNNNNNNNNNNNNNNNNNNNNNNNNNNNNNNNN
Strophitus_radiatus_clone_9 CTCAATACCTAATCTCTACTCTTATCACATATTTCTTAATTTTGTTAGGTGTAGCATTTTTTACTTTACTAGAACGAAAAGCTCTTGGATATTTTCAAATTCGAAAAGGCCCCAATAAGCTAGGAATTATAGGAATCCCCCAACCACTAGCAGACGCCTTAAAACTTTTTGTTAAAGAGTGGGCTACTCCTTCATACTCCAACTTTCTTCCTTTTGTCTTAACCCCTACAATTATACTTATCCTGGCTTTAAGAATATGACAATTATTCCCCTCTTTTATGCTCTCAACTCAACTCGTACTAGGTATACTTTTATTTCTATGTATTTCCTCATTAGCTGTTTACACCACACTCATAGCGGGCTGGGCATCAAATTCTAAATATGCCCTATTGGGGGCTACTCGAGCTATGGCTCAAACAATTTCCTATGAAGTAACTATAACTTTAATTATTATTTTTTATCTACTCTTAACAATACAAATAGACATTGTAGCAGTTCGCTTAACAAACACATCGACTTGAACAATTACACTATTCCTTCCTTTGGGAGTAATATGGCTGGCAGTCATTTTTGCAGAAACAAATCGAGCTCCTTTTGATTTTGCAGAGGGAGAGTCAGAGCTAGTCTCAGGCTTTAACATCGAATACGGAAGAGCAGGGTTCGCTTTTTTATTCATGGCAGAATACAGAAATATTTTAATCATAAGTCTCATAACCTCCTGCTTGTTAAGCAGCACACTAATAGCGTCTATTCCAGTGGCTATTGCCTTCCTATGAGCCCGAGCAAGACTACCACGCNNNNNNNNNNNNNNNNNNNNNNNNNNNNNNNNNNNNNNNNNNNNNNNNNNNNNNNNNNNNNNNNNNNNNNNNNNNNNNN
Strophitus_radiatus_clone_34 CTCAATACCTAATCTCTACTCTTATCACATATTTCTTAATTTTGTTAGGTGTAGCATTTTTTACTTTACTAGAACGAAAAGCTCTTGGATATTTTCAAATTCGAAAAGGCCCCAATAAGCTAGGAATTATAGGAATCCCCCAACCACTAGCAGACGCCTTAAAACTTTTTGTTAAAGAGTGGGCTACTCCTTCATACTCCAACTTTCTTCCTTTTGTCTTAACCCCTACAATTATACTTATCCTGGCTTTAAGAATATGACAATTATTCCCCTCTTTTATGCTCTCAACTCAACTCGTACTAGGTATACTTTTATTTCTATGTATTTCCTCATTAGCTGTTTACACCACACTCATAGCGGGCTGGGCATCAAATTCTAAATATGCCCTATTGGGGGCTACTCGAGCTATGGCTCAAACAATTTCCTATGAAGTAACTATAACTTTAATTATTATTTTTTATCTACTCTTAACAATACAAATAGACATTGTAGCAGTTCGCTTAACAAACACATCGACTTGAACAATTACACTATTCCTTCCTTTGGGAGTAATATGGCTGGCAGTCATTTTTGCAGAAACAAATCGAGCTCCTTTTGATTTTGCAGAGGGAGAGTCAGAGCTAGTCTCAGGCTTTAACATCGAATACGGAAGAGCAGGGTTCGCTTTTTTATTCATGGCAGAATACAGAAATATTTTAATCATAAGTCTCATAACCTCCTGCTTGTTAAGCAGCACACTAATAGCGTCTATTCCAGTGGCTATTGCCTTCCTATGAGCCCGAGCAAGACTACCACGCNNNNNNNNNNNNNNNNNNNNNNNNNNNNNNNNNNNNNNNNNNNNNNNNNNNNNNNNNNNNNNNNNNNNNNNNNNNNNNN
Strophitus_radiatus_clone_35 CTCAATACCTAATCTCTACTCTTATCACATATTTCTTAATTTTGTTAGGTGTAGCATTTTTTACTTTACTAGAACGAAAAGCTCTTGGATATTTTCAAATTCGAAAAGGCCCCAATAAGCTAGGAATTATAGGAATCCCCCAACCACTAGCAGACGCCTTAAAACTTTTTGTTAAAGAGTGGGCTACTCCTTCATACTCCAACTTTCTTCCTTTTGTCTTAACCCCTACAATTATACTTATCCTGGCTTTAAGAATATGACAATTATTCCCCTCTTTTATGCTCTCAACTCAACTCGTACTAGGTATACTTTTATTTCTATGTATTTCCTCATTAGCTGTTTACACCACACTCATAGCGGGCTGGGCATCAAATTCTAAATATGCCCTATTGGGGGCTACTCGAGCTATGGCTCAAACAATTTCCTATGAAGTAACTATAACTTTAATTATTATTTTTTATCTACTCTTAACAATACAAATAGACATTGTAGCAGTTCGCTTAACAAACACATCGACTTGAACAATTACACTATTCCTTCCTTTGGGAGTAATATGGCTGGCAGTCATTTTTGCAGAAACAAATCGAGCTCCTTTTGATTTTGCAGAGGGAGAGTCAGAGCTAGTCTCAGGCTTTAACATCGAATACGGAAGAGCAGGGTTCGCTTTTTTATTCATGGCAGAATACAGAAATATTTTAATCATAAGTCTCATAACCTCCTGCTTGTTAAGCAGCACACTAATAGCGTCTATTCCAGTGGCTATTGCCTTCCTATGAGCCCGAGCAAGACTACCACGCNNNNNNNNNNNNNNNNNNNNNNNNNNNNNNNNNNNNNNNNNNNNNNNNNNNNNNNNNNNNNNNNNNNNNNNNNNNNNNN
Strophitus_radiatus_clone_36 CTCAATACCTAATCTCTACTCTTATCACATATTTCTTAATTTTGTTAGGTGTAGCATTTTTTACTTTACTAGAACGAAAAGCTCTTGGATATTTTCAAATTCGAAAAGGCCCCAATAAGCTAGGAATTATAGGAATCCCCCAACCACTAGCAGACGCCTTAAAACTTTTTGTTAAAGAGTGGGCTACTCCTTCATACTCCAACTTTCTTCCTTTTGTCTTAACCCCTACAATTATACTTATCCTGGCTTTAAGAATATGACAATTATTCCCCTCTTTTATGCTCTCAACTCAACTCGTACTAGGTATACTTTTATTTCTATGTATTTCCTCATTAGCTGTTTACACCACACTCATAGCGGGCTGGGCATCAAATTCTAAATATGCCCTATTGGGGGCTACTCGAGCTATGGCTCAAACAATTTCCTATGAAGTAACTATAACTTTAATTATTATTTTTTATCTACTCTTAACAATACAAATAGACATTGTAGCAGTTCGCTTAACAAACACATCGACTTGAACAATTACACTATTCCTTCCTTTGGGAGTAATATGGCTGGCAGTCATTTTTGCAGAAACAAATCGAGCTCCTTTTGATTTTGCAGAGGGAGAGTCAGAGCTAGTCTCAGGCTTTAACATCGAATACGGAAGAGCAGGGTTCGCTTTTTTATTCATGGCAGAATACAGAAATATTTTAATCATAAGTCTCATAACCTCCTGCTTGTTAAGCAGCACACTAATAGCGTCTATTCCAGTGGCTATTGCCTTCCTATGAGCCCGAGCAAGACTACCACGCNNNNNNNNNNNNNNNNNNNNNNNNNNNNNNNNNNNNNNNNNNNNNNNNNNNNNNNNNNNNNNNNNNNNNNNNNNNNNNN
Strophitus_radiatus_clone_38 CTCAATACCTAATCTCTACTCTTATCACATATTTCTTAATTTTGTTAGGTGTAGCATTTTTTACTTTACTAGAACGAAAAGCTCTTGGATATTTTCAAATTCGAAAAGGCCCCAATAAGCTAGGAATTATAGGAATCCCCCAACCACTAGCAGACGCCTTAAAACTTTTTGTTAAAGAGTGGGCTACTCCTTCATACTCCAACTTTCTTCCTTTTGTCTTAACCCCTACAATTATACTTATCCTGGCTTTAAGAATATGACAATTATTCCCCTCTTTTATGCTCTCAACTCAACTCGTACTAGGTATACTTTTATTTCTATGTATTTCCTCATTAGCTGTTTACACCACACTCATAGCGGGCTGGGCATCAAATTCTAAATATGCCCTATTGGGGGCTACTCGAGCTATGGCTCAAACAATTTCCTATGAAGTAACTATAACTTTAATTATTATTTTTTATCTACTCTTAACAATACAAATAGACATTGTAGCAGTTCGCTTAACAAACACATCGACTTGAACAATTACACTATTCCTTCCTTTGGGAGTAATATGGCTGGCAGTCATTTTTGCAGAAACAAATCGAGCTCCTTTTGATTTTGCAGAGGGAGAGTCAGAGCTAGTCTCAGGCTTTAACATCGAATACGGAAGAGCAGGGTTCGCTTTTTTATTCATGGCAGAATACAGAAATATTTTAATCATAAGTCTCATAACCTCCTGCTTGTTAAGCAGCACACTAATAGCGTCTATTCCAGTGGCTATTGCCTTCCTATGAGCCCGAGCAAGACTACCACGCNNNNNNNNNNNNNNNNNNNNNNNNNNNNNNNNNNNNNNNNNNNNNNNNNNNNNNNNNNNNNNNNNNNNNNNNNNNNNNN
Strophitus_radiatus_clone_10 CTCAATACCTAATCTCTACTCTTATCACATATTTCTTAATTTTGTTAGGTGTAGCATTTTTTACTTTACTAGAACGAAAAGCTCTTGGGTATTTTCAAATTCGAAAAGGCCCCAATAAGCTAGGAATTATAGGAATCCCCCAACCACTAGCAGACGCCTTAAAACTTTTTGTTAAAGAGTGGGCTACTCCTTCATACTCCAACTTTCTTCCTTTTGTCTTAACCCCTACAATTATACTTATCCTGGCTTTAAGAATATGACAATTATTCCCCTCTTTTATGCTCTCAACTCAACTCGTACTAGGTATACTTTTATTTCTATGTATTTCCTCATTAGCTGTTTACACCACACTCATAGCGGGCTGGGCATCAAATTCTAAATATGCCCTATTGGGGGCTACTCGAGCTATGGCTCAAACAATTTCCTATGAAGTAACTATAACTTTAATTATTATTTTTTATCTACTCTTAACAATACAAATAGACATTGTAGCAGTTCGCTTAACAAACACATCGACTTGAACAATTACACTATTCCTTCCTTTGGGAGTAATATGGCTGGCAGTCATTTTTGCAGAAACAAATCGAGCTCCTTTTGATTTTGCAGAGGGAGAGTCAGAGCTAGTCTCAGGCTTTAACATCGAATACGGAAGAGCAGGGTTCGCTTTTTTATTCATGGCAGAATACAGAAATATCTTAATCATAAGTCTCATAACCTCCTGCTTGTTAAGCAGCACACTAATAGCGTCTATTCCAGTGGCTATTGCCTTCCTATGAGCCCGAGCAAGACTACCACGCNNNNNNNNNNNNNNNNNNNNNNNNNNNNNNNNNNNNNNNNNNNNNNNNNNNNNNNNNNNNNNNNNNNNNNNNNNNNNNN
Strophitus_radiatus_clone_5 CTCAATACCTAATCTCTACTCTTATCACATATTTCTTAATTTTGTTAGGTGTAGCATTTTTTACTTTACTAGAACGAAAAGCTCTTGGGTATTTTCAAATTCGAAAAGGCCCCAATAAGCTAGGAATTATAGGAATCCCCCAACCACTAGCAGACGCCTTAAAACTTTTTGTTAAAGAGTGGGCTACTCCTTCATACTCCAACTTTCTTCCTTTTGTCTTAACCCCTACAATTATACTTATCCTGGCTTTAAGAATATGACAATTATTCCCCTCTTTTATGCTCTCAACTCAACTCGTACTAGGTATACTTTTATTTCTATGTATTTCCTCATTAGCTGTTTACACCACACTCATAGCGGGCTGGGCATCAAATTCTAAATATGCCCTATTGGGGGCTACTCGAGCTATGGCTCAAACAATTTCCTATGAAGTAACTATAACTTTAATTATTATTTTTTATCTACTCTTAACAATACAAATAGACATTGTAGCAGTTCGCTTAACAAACACATCGACTTGAACAATTACACTATTCCTTCCTTTGGGAGTAATATGGCTGGCAGTCATTTTTGCAGAAACAAATCGAGCTCCTTTTGATTTTGCAGAGGGAGAGTCAGAGCTAGTCTCAGGCTTTAACATCGAATACGGAAGAGCAGGGTTCGCTTTTTTATTCATGGCAGAATACAGAAATATTTTAATCATAAGTCTCATAACCTCCTGCTTGTTAAGCAGCACACTAATAGCGTCTATTCCAGTGGCTATTGCCTTCCTATGAGCCCGAGCAAGACTACCACGCNNNNNNNNNNNNNNNNNNNNNNNNNNNNNNNNNNNNNNNNNNNNNNNNNNNNNNNNNNNNNNNNNNNNNNNNNNNNNNN
Strophitus_radiatus_clone_6 CTCAATACCTAATCTCTACTCTTATCACATATTTCTTAATTTTGTTAGGTGTAGCATTTTTTACTTTACTAGAACGAAAAGCTCTTGGGTATTTTCAAATTCGAAAAGGCCCCAATAAGCTAGGAATTATAGGAATCCCCCAACCACTAGCAGACGCCTTAAAACTTTTTGTTAAAGAGTGGGCTACTCCTTCATACTCCAACTTTCTTCCTTTTGTCTTAACCCCTACAATTATACTTATCCTGGCTTTAAGAATATGACAATTATTCCCCTCTTTTATGCTCTCAACTCAACTCGTACTAGGTATACTTTTATTTCTATGTATTTCCTCATTAGCTGTTTACACCACACTCATAGCGGGCTGGGCATCAAATTCTAAATATGCCCTATTGGGGGCTACTCGAGCTATGGCTCAAACAATTTCCTATGAAGTAACTATAACTTTAATTATTATTTTTTATCTACTCTTAACAATACAAATAGACATTGTAGCAGTTCGCTTAACAAACACATCGACTTGAACAATTACACTATTCCTTCCTTTGGGAGTAATATGGCTGGCAGTCATTTTTGCAGAAACAAATCGAGCTCCTTTTGATTTTGCAGAGGGAGAGTCAGAGCTAGTCTCAGGCTTTAACATCGAATACGGAAGAGCAGGGTTCGCTTTTTTATTCATGGCAGAATACAGAAATATTTTAATCATAAGTCTCATAACCTCCTGCTTGTTAAGCAGCACACTAATAGCGTCTATTCCAGTGGCTATTGCCTTCCTATGAGCCCGAGCAAGACTACCACGCNNNNNNNNNNNNNNNNNNNNNNNNNNNNNNNNNNNNNNNNNNNNNNNNNNNNNNNNNNNNNNNNNNNNNNNNNNNNNNN
Strophitus_radiatus_clone_7 CTCAATACCTAATCTCTACTCTTATCACATATTTCTTAATTTTGTTAGGTGTAGCATTTTTTACTTTACTAGAACGAAAAGCTCTTGGGTATTTTCAAATTCGAAAAGGCCCCAATAAGCTAGGAATTATAGGAATCCCCCAACCACTAGCAGACGCCTTAAAACTTTTTGTTAAAGAGTGGGCTACTCCTTCATACTCCAACTTTCTTCCTTTTGTCTTAACCCCTACAATTATACTTATCCTGGCTTTAAGAATATGACAATTATTCCCCTCTTTTATGCTCTCAACTCAACTCGTACTAGGTATACTTTTATTTCTATGTATTTCCTCATTAGCTGTTTACACCACACTCATAGCGGGCTGGGCATCAAATTCTAAATATGCCCTATTGGGGGCTACTCGAGCTATGGCTCAAACAATTTCCTATGAAGTAACTATAACTTTAATTATTATTTTTTATCTACTCTTAACAATACAAATAGACATTGTAGCAGTTCGCTTAACAAACACATCGACTTGAACAATTACACTATTCCTTCCTTTGGGAGTAATATGGCTGGCAGTCATTTTTGCAGAAACAAATCGAGCTCCTTTTGATTTTGCAGAGGGAGAGTCAGAGCTAGTCTCAGGCTTTAACATCGAATACGGAAGAGCAGGGTTCGCTTTTTTATTCATGGCAGAATACAGAAATATTTTAATCATAAGTCTCATAACCTCCTGCTTGTTAAGCAGCACACTAATAGCGTCTATTCCAGTGGCTATTGCCTTCCTATGAGCCCGAGCAAGACTACCACGCNNNNNNNNNNNNNNNNNNNNNNNNNNNNNNNNNNNNNNNNNNNNNNNNNNNNNNNNNNNNNNNNNNNNNNNNNNNNNNN
Strophitus_radiatus_clone_33 CTCAATACCTAATCTCTACTCTTATCACATATTTCTTAATTTTGTTAGGTGTAGCATTTTTTACTTTACTAGAACGAAAAGCTCTTGGGTATTTTCAAATTCGAAAAGGCCCCAATAAGCTAGGAATTATAGGAATCCCCCAACCACTAGCAGACGCCTTAAAACTTTTTGTTAAAGAGTGGGCTACTCCTTCATACTCCAACTTTCTTCCTTTTGTCTTAACCCCTACAATTATACTTATCCTGGCTTTAAGAATATGACAATTATTCCCCTCTTTTATGCTCTCAACTCAACTCGTACTAGGTATACTTTTATTTCTATGTATTTCCTCATTAGCTGTTTACACCACACTCATAGCGGGCTGGGCATCAAATTCTAAATATGCCCTATTGGGGGCTACTCGAGCTATGGCTCAAACAATTTCCTATGAAGTAACTATAACTTTAATTATTATTTTTTATCTACTCTTAACAATACAAATAGACATTGTAGCAGTTCGCTTAACAAACACATCGACTTGAACAATTACACTATTCCTTCCTTTGGGAGTAATATGGCTGGCAGTCATTTTTGCAGAAACAAATCGAGCTCCTTTTGATTTTGCAGAGGGAGAGTCAGAGCTAGTCTCAGGCTTTAACATCGAATACGGAAGAGCAGGGTTCGCTTTTTTATTCATGGCAGAATACAGAAATATTTTAATCATAAGTCTCATAACCTCCTGCTTGTTAAGCAGCACACTAATAGCGTCTATTCCAGTGGCTATTGCCTTCCTATGAGCCCGAGCAAGACTACCACGCNNNNNNNNNNNNNNNNNNNNNNNNNNNNNNNNNNNNNNNNNNNNNNNNNNNNNNNNNNNNNNNNNNNNNNNNNNNNNNN
Strophitus_radiatus_clone_37 CTCAATACCTAATCTCTACTCTTATCACATATTTCTTAATTTTGTTAGGTGTAGCATTTTTTACTTTACTAGAACGAAAAGCTCTTGGGTATTTTCAAATTCGAAAAGGCCCCAATAAGCTAGGAATTATAGGAATCCCCCAACCACTAGCAGACGCCTTAAAACTTTTTGTTAAAGAGTGGGCTACTCCTTCATACTCCAACTTTCTTCCTTTTGTCTTAACCCCTACAATTATACTTATCCTGGCTTTAAGAATATGACAATTATTCCCCTCTTTTATGCTCTCAACTCAACTCGTACTAGGTATACTTTTATTTCTATGTATTTCCTCATTAGCTGTTTACACCACACTCATAGCGGGCTGGGCATCAAATTCTAAATATGCCCTATTGGGGGCTACTCGAGCTATGGCTCAAACAATTTCCTATGAAGTAACTATAACTTTAATTATTATTTTTTATCTACTCTTAACAATACAAATAGACATTGTAGCAGTTCGCTTAACAAACACATCGACTTGAACAATTACACTATTCCTTCCTTTGGGAGTAATATGGCTGGCAGTCATTTTTGCAGAAACAAATCGAGCTCCTTTTGATTTTGCAGAGGGAGAGTCAGAGCTAGTCTCAGGCTTTAACATCGAATACGGAAGAGCAGGGTTCGCTTTTTTATTCATGGCAGAATACAGAAATATTTTAATCATAAGTCTCATAACCTCCTGCTTGTTAAGCAGCACACTAATAGCGTCTATTCCAGTGGCTATTGCCTTCCTATGAGCCCGAGCAAGACTACCACGCNNNNNNNNNNNNNNNNNNNNNNNNNNNNNNNNNNNNNNNNNNNNNNNNNNNNNNNNNNNNNNNNNNNNNNNNNNNNNNN
Strophitus_radiatus_clone_39 CTCAATACCTAATCTCTACTCTTATCACATATTTCTTAATTTTGTTAGGTGTAGCATTTTTTACTTTACTAGAACGAAAAGCTCTTGGGTATTTTCAAATTCGAAAAGGCCCCAATAAGCTAGGAATTATAGGAATCCCCCAACCACTAGCAGACGCCTTAAAACTTTTTGTTAAAGAGTGGGCTACTCCTTCATACTCCAACTTTCTTCCTTTTGTCTTAACCCCTACAATTATACTTATCCTGGCTTTAAGAATATGACAATTATTCCCCTCTTTTATGCTCTCAACTCAACTCGTACTAGGTATACTTTTATTTCTATGTATTTCCTCATTAGCTGTTTACACCACACTCATAGCGGGCTGGGCATCAAATTCTAAATATGCCCTATTGGGGGCTACTCGAGCTATGGCTCAAACAATTTCCTATGAAGTAACTATAACTTTAATTATTATTTTTTATCTACTCTTAACAATACAAATAGACATTGTAGCAGTTCGCTTAACAAACACATCGACTTGAACAATTACACTATTCCTTCCTTTGGGAGTAATATGGCTGGCAGTCATTTTTGCAGAAACAAATCGAGCTCCTTTTGATTTTGCAGAGGGAGAGTCAGAGCTAGTCTCAGGCTTTAACATCGAATACGGAAGAGCAGGGTTCGCTTTTTTATTCATGGCAGAATACAGAAATATTTTAATCATAAGTCTCATAACCTCCTGCTTGTTAAGCAGCACACTAATAGCGTCTATTCCAGTGGCTATTGCCTTCCTATGAGCCCGAGCAAGACTACCACGCNNNNNNNNNNNNNNNNNNNNNNNNNNNNNNNNNNNNNNNNNNNNNNNNNNNNNNNNNNNNNNNNNNNNNNNNNNNNNNN
Strophitus_radiatus_clone_40 CTCAATACCTAATCTCTACTCTTATCACATATTTCTTAATTTTGTTAGGTGTAGCATTTTTTACTTTACTAGAACGAAAAGCTCTTGGGTATTTTCAAATTCGAAAAGGCCCCAATAAGCTAGGAATTATAGGAATCCCCCAACCACTAGCAGACGCCTTAAAACTTTTTGTTAAAGAGTGGGCTACTCCTTCATACTCCAACTTTCTTCCTTTTGTCTTAACCCCTACAATTATACTTATCCTGGCTTTAAGAATATGACAATTATTCCCCTCTTTTATGCTCTCAACTCAACTCGTACTAGGTATACTTTTATTTCTATGTATTTCCTCATTAGCTGTTTACACCACACTCATAGCGGGCTGGGCATCAAATTCTAAATATGCCCTATTGGGGGCTACTCGAGCTATGGCTCAAACAATTTCCTATGAAGTAACTATAACTTTAATTATTATTTTTTATCTACTCTTAACAATACAAATAGACATTGTAGCAGTTCGCTTAACAAACACATCGACTTGAACAATTACACTATTCCTTCCTTTGGGAGTAATATGGCTGGCAGTCATTTTTGCAGAAACAAATCGAGCTCCTTTTGATTTTGCAGAGGGAGAGTCAGAGCTAGTCTCAGGCTTTAACATCGAATACGGAAGAGCAGGGTTCGCTTTTTTATTCATGGCAGAATACAGAAATATTTTAATCATAAGTCTCATAACCTCCTGCTTGTTAAGCAGCACACTAATAGCGTCTATTCCAGTGGCTATTGCCTTCCTATGAGCCCGAGCAAGACTACCACGCNNNNNNNNNNNNNNNNNNNNNNNNNNNNNNNNNNNNNNNNNNNNNNNNNNNNNNNNNNNNNNNNNNNNNNNNNNNNNNN
Strophitus_radiatus_clone_8 CTCAATACCTAATCTCTACTCTTATCACATATTTCTTAATTTTGTTAGGTGTAGCATTTTTTACTTTACTAGAACGAAAAGCTCTTGGGTATTTTCAAATTCGAAAAGGCCCCAATAAGCTAGGAATTATAGGAATCCCCCAACCACTAGCAGACGCCTTAAAACTTTTTGTTAAAGAGTGGGCTACTCCTTCATACTCCAACTTTCTTCCTTTTGTCTTAACCCCTACAATTATACTTATCCTGGCTCTAAGAATATGACAATTATTCCCCTCTTTTATGCTCTCAACTCAACTCGTACTAGGTATACTTTTATTTCTATGTATTTCCTCATTAGCTGTTTACACCACACTCATAGCGGGCTGGGCATCAAATTCTAAATATGCCCTATTGGGGGCTACTCGAGCTATGGCTCAAACAATTTCCTATGAAGTAACTATAACTTTAATTATTATTTTTTATCTACTCTTAACAATACAAATAGACATTGTAGCAGTTCGCTTAACAAACACATCGACTTGAACAATTACACTATTCCTTCCTTTGGGAGTAATATGGCTGGCAGTCATTTTTGCAGAAACAAATCGAGCTCCTTTTGATTTTGCAGAGGGAGAGTCAGAGCTAGTCTCAGGCTTTAACATCGAATACGGAAGAGCAGGGTTCGCTTTTTTATTCATGGCAGAATACAGAAATATTTTAATCATAAGTCTCATAACCTCCTGCTTGTTAAGCAGCACACTAATAGCGTCTATTCCAGTGGCTATTGCCTTCCTATGAGCCCGAGCAAGACTACCACGCNNNNNNNNNNNNNNNNNNNNNNNNNNNNNNNNNNNNNNNNNNNNNNNNNNNNNNNNNNNNNNNNNNNNNNNNNNNNNNN
Strophitus_radiatus_clone_42 CTCAATACCTAATCTCTACTCTTATCACATATTTCTTAATTTTGTTAGGTGTAGCATTTTTTACTTTACTAGAACGAAAAGCTCTTGGATATTTTCAAATTCGAAAAGGCCCCAATAAGCTAGGAATTATAGGAATCCCCCAACCACTAGCAGACGCCTTAAAACTTTTTGTTAAAGAGTGAGCCACTCCCTCATACTCAAACTTTCTTCCTTTTGTCTTAACTCCTACAATTATACTTATCCTGGCTTTAAGAATATGACAATTATTCCCCTCTTTTATGCTCTCAACTCAACTCGTACTAGGTATACTTTTATTTCTATGTATTTCCTCATTAACTGTTTACACCACACTCATAGCGGGCTGGGCATCAAATTCTAAATATGCCCTATTGGGGGCTACTCGAGCTATGGCTCAAACAATTTCCTATGAAGTGACTATAACTTTAATTATTATTTTTTATCTACTATTAACAATACAAATAGACATTGTAGCAGTTCGCTTGACAAACACATCGACTTGAACAATTACACTATTCCTTCCTTTGGGGGTAATATGACTGGCAGTCATTTTTGCAGAAACAAACCGAGCTCCTTTTGATTTTGCAGAGGGAGAGTCAGAGTTAGTCTCAGGCTTTAACATCGAATACGGAAGAGCCGGATTCGCTTTTTTGTTCATGGCAGAATACAGAAATATTTTAGTCATAAGTCTCATAACCTCCTGCTTATTAAGCAGCACACTAATAACGTCTATTCCAGTGGCTATTGCCTTCCTATGAGCTCGAGCAANNNNNNNNNNNNNNNNNNNNNNNNNNNNNNNNNNNNNNNNNNNNNNNNNNNNNNNNNNNNNNNNNNNNNNNNNNNNNNNNNNNNNNNNNN
Strophitus_radiatus_clone_25 CTCAATACCTAATCTCTACTCTTATCACATATTTCTTAATTTTGCTAGGTGTAGCATTTTTTACTTTACTAGAACGAAAAGCTCTTGGATATTTTCAAATTCGAAAAGGCCCCAATAAGCTAGGAATTATAGGAATCCCCCAACCACTAGCAGACGCCTTAAAACTTTTTGTTAAAGAGTGAGCCACTCCTTCATACTCAAACTTTCTTCCTTTTGTCTTAACTCCTACAATTATACTTATCCTGGCTTTAAGAATATGACAATTATTCCCCTCTTTTATACTCTCAACTCAACTCGTACTAGGTATACTTTTATTTCTATGTATTTCCTCGTTAACTGTTTACACCACACTCATAGCGGGCTGGGCATCAAATTCTAAATATGCCCTATTGGGGGCTACTCGAGCTATGGCTCAAACAATTTCCTATGAAGTAACTATAACTTTAATTATTATTTTTTATCTACTATTAACAATGCAAATAGACATTGTAGCAGTTCGCTTGACAAACACATCGACTTGAACAATTACACTATTTCTTCCTTTGGGAGTAATATGACTGGCAGTCATTTTTGCAGAAACAAACCGAGCTCCTTTTGATTTTGCAGAGGGAGAGTCAGAGTTAGTCTCAGGCTTTAACATCGAATACGGAAGAGCTGGATTCGCTTTTTTGTTCATGGCAGAATACAGAAATATTTTAGTAATAAGTCTCATAACCTCCTGCTTATTAAGCAGCACACTAATAACGTCTATTCCAGTGGCTATTGCCTTCCTATGAGCCCGAGCAAGACTACCACGCNNNNNNNNNNNNNNNNNNNNNNNNNNNNNNNNNNNNNNNNNNNNNNNNNNNNNNNNNNNNNNNNNNNNNNNNNNNNNNN
Strophitus_radiatus_clone_26 CTCAATACCTAATCTCTACTCTTATCACATATTTCTTAATTTTGCTAGGTGTAGCATTTTTTACTTTACTAGAACGAAAAGCTCTTGGATATTTTCAAATTCGAAAAGGCCCCAATAAGCTAGGAATTATAGGAATCCCCCAACCACTAGCAGACGCCTTAAAACTTTTTGTTAAAGAGTGAGCCACTCCTTCATACTCAAACTTTCTTCCTTTTGTCTTAACTCCTACAATTATACTTATCCTGGCTTTAAGAATATGACAATTATTCCCCTCTTTTATACTCTCAACTCAACTCGTACTAGGTATACTTTTATTTCTATGTATTTCCTCGTTAACTGTTTACACCACACTCATAGCGGGCTGGGCATCAAATTCTAAATATGCCCTATTGGGGGCTACTCGAGCTATGGCTCAAACAATTTCCTATGAAGTAACTATAACTTTAATTATTATTTTTTATCTACTATTAACAATGCAAATAGACATTGTAGCAGTTCGCTTGACAAACACATCGACTTGAACAATTACACTATTTCTTCCTTTGGGAGTAATATGACTGGCAGTCATTTTTGCAGAAACAAACCGAGCTCCTTTTGATTTTGCAGAGGGAGAGTCAGAGTTAGTCTCAGGCTTTAACATCGAATACGGAAGAGCTGGATTCGCTTTTTTGTTCATGGCAGAATACAGAAATATTTTAGTAATAAGTCTCATAACCTCCTGCTTATTAAGCAGCACACTAATAACGTCTATTCCAGTGGCTATTGCCTTCCTATGAGCCCGAGCAAGACTACCACGCNNNNNNNNNNNNNNNNNNNNNNNNNNNNNNNNNNNNNNNNNNNNNNNNNNNNNNNNNNNNNNNNNNNNNNNNNNNNNNN
Strophitus_radiatus_clone_27 CTCAATACCTAATCTCTACTCTTATCACATATTTCTTAATTTTGCTAGGTGTAGCATTTTTTACTTTACTAGAACGAAAAGCTCTTGGATATTTTCAAATTCGAAAAGGCCCCAATAAGCTAGGAATTATAGGAATCCCCCAACCACTAGCAGACGCCTTAAAACTTTTTGTTAAAGAGTGAGCCACTCCTTCATACTCAAACTTTCTTCCTTTTGTCTTAACTCCTACAATTATACTTATCCTGGCTTTAAGAATATGACAATTATTCCCCTCTTTTATACTCTCAACTCAACTCGTACTAGGTATACTTTTATTTCTATGTATTTCCTCGTTAACTGTTTACACCACACTCATAGCGGGCTGGGCATCAAATTCTAAATATGCCCTATTGGGGGCTACTCGAGCTATGGCTCAAACAATTTCCTATGAAGTAACTATAACTTTAATTATTATTTTTTATCTACTATTAACAATGCAAATAGACATTGTAGCAGTTCGCTTGACAAACACATCGACTTGAACAATTACACTATTTCTTCCTTTGGGAGTAATATGACTGGCAGTCATTTTTGCAGAAACAAACCGAGCTCCTTTTGATTTTGCAGAGGGAGAGTCAGAGTTAGTCTCAGGCTTTAACATCGAATACGGAAGAGCTGGATTCGCTTTTTTGTTCATGGCAGAATACAGAAATATTTTAGTAATAAGTCTCATAACCTCCTGCTTATTAAGCAGCACACTAATAACGTCTATTCCAGTGGCTATTGCCTTCCTATGAGCCCGAGCAAGACTACCACGCNNNNNNNNNNNNNNNNNNNNNNNNNNNNNNNNNNNNNNNNNNNNNNNNNNNNNNNNNNNNNNNNNNNNNNNNNNNNNNN
Strophitus_radiatus_clone_18 CTCAATACCTAATTTCTACTCTTATCACATATTTCTTAATTTTGTTAGGTGTAGCATTTTTTACTTTACTAGAACGAAAAGCTCTTGGATATTTTCAAATTCGAAAAGGCCCCAATAAGCTAGGAATTATAGGAATCCCCCAACCACTAGCAGACGCCTTAAAACTTTTTGTTAAAGAGTGAGCCACTCCTTCATACTCAAACTTTCTTCCTTTTGTCTTAACTCCTACAATTATACTTATCCTGGCTTTAAGAATATGACAATTATTCCCCTCTTTTATGCTCTCGACTCAACTCGTACTAGGTATACTTTTATTTCTATGTATTTCCTCATTAACTGTTTACACCACACTCATAGCGGGCTGGGCATCAAATTCTAAATATGCCCTATTGGGGGCTACTCGAGCTATGGCTCAAACAATTTCCTATGAAGTGACTATAACTTTAATTATTATTTTTTATCTACTCTTAACAATACAAATAGACATTGTAGCAGTTCGCTTGACAAACACATCGACTTGAACAATTACACTATTCCTTCCTTTGGGGGTAATATGACTGGCAGTCATTTTTGCAGAAACAAACCGAGCTCCTTTTGATTTTGCAGAGGGAGAGTCAGAGTTAGTCTCAGGCTTTAACATCGAATACGGAAGAGCCGGATTCGCTTTTTTGTTCATGGCAGAATACAGAAATATTTTAGTCATAAGTCTCATAACCTCCTGCTTGTTAAGCAGCACACTAATAACGTCTATTCCAGTGGCTATTGCCTTCCTATGAGCCCGAGCAANNNNNNNNNNNNNNNNNNNNNNNNNNNNNNNNNNNNNNNNNNNNNNNNNNNNNNNNNNNNNNNNNNNNNNNNNNNNNNNNNNNNNNNNNN
Strophitus_radiatus_clone_19 CTCAATACCTAATTTCTACTCTTATCACATATTTCTTAATTTTGTTAGGTGTAGCATTTTTTACTTTACTAGAACGAAAAGCTCTTGGATATTTTCAAATTCGAAAAGGCCCCAATAAGCTAGGAATTATAGGAATCCCCCAACCACTAGCAGACGCCTTAAAACTTTTTGTTAAAGAGTGAGCCACTCCTTCATACTCAAACTTTCTTCCTTTTGTCTTAACTCCTACAATTATACTTATCCTGGCTTTAAGAATATGACAATTATTCCCCTCTTTTATGCTCTCGACTCAACTCGTACTAGGTATACTTTTATTTCTATGTATTTCCTCATTAACTGTTTACACCACACTCATAGCGGGCTGGGCATCAAATTCTAAATATGCCCTATTGGGGGCTACTCGAGCTATGGCTCAAACAATTTCCTATGAAGTGACTATAACTTTAATTATTATTTTTTATCTACTCTTAACAATACAAATAGACATTGTAGCAGTTCGCTTGACAAACACATCGACTTGAACAATTACACTATTCCTTCCTTTGGGGGTAATATGACTGGCAGTCATTTTTGCAGAAACAAACCGAGCTCCTTTTGATTTTGCAGAGGGAGAGTCAGAGTTAGTCTCAGGCTTTAACATCGAATACGGAAGAGCCGGATTCGCTTTTTTGTTCATGGCAGAATACAGAAATATTTTAGTCATAAGTCTCATAACCTCCTGCTTGTTAAGCAGCACACTAATAACGTCTATTCCAGTGGCTATTGCCTTCCTATGAGCCCGAGCAANNNNNNNNNNNNNNNNNNNNNNNNNNNNNNNNNNNNNNNNNNNNNNNNNNNNNNNNNNNNNNNNNNNNNNNNNNNNNNNNNNNNNNNNNN
Strophitus_radiatus_clone_17 CTCAATACCTAATCTCTACTCTTATCACATATTTCTTAATTTTGTTAGGTGTAGCATTTTTTACTTTACTAGAACGAAAAGCTCTTGGATATTTTCAAATTCGAAAAGGCCCCAATAAGCTAGGAATTATAGGAATCCCCCAACCACTAGCAGACGCCTTAAAACTTTTTGTTAAAGAGTGAGCCACTCCTTCATACTCAAACTTTCTTCCTTTTGTCTTAACTCCTACAATTATACTTATCCTGGCTTTAAGAATATGACAATTATTCCCCTCTTTTATGCTCTCAACTCAACTCGTACTAGGTATACTTTTATTTCTATGTATTTCCTCATTAACTGTTTACACCACACTCATAGCGGGCTGGGCATCAAATTCTAAATATGCCCTATTGGGGGCTACTCGAGCTATGGCTCAAACAATTTCCTATGAAGTGACTATAACTTTAATTATTATTTTTTATCTACTCTTAACAATACAAATAGACATTGTAGCAGTCCGCTTGACAAACACATCGACTTGAACAATTACACTATTCCTTCCTTTGGGGGTAATATGACTGGCAGTCATTTTTGCAGAAACAAACCGAGCTCCTTTTGATTTTGCAGAGGGAGAGTCAGAGTTAGTCTCAGGCTTTAACATCGAATACGGAAGAGCCGGATTCGCTTTTTTGTTCATGGCAGAATACAGAAATATTTTAATCATAAGTCTCATAACCTCCTGCTTGTTAAGCAGCACACTAATAACGTCTATTCCAGTGGCTATTGCCTTCCTATGAGCCCGAGCAAGACTACCACGNNNNNNNNNNNNNNNNNNNNNNNNNNNNNNNNNNNNNNNNNNNNNNNNNNNNNNNNNNNNNNNNNNNNNNNNNNNNNNNN
Strophitus_radiatus_clone_24 CTCAATACCTAATCTCTACTCTTATCACATATTTCTTAATTTTGTTAGGTGTAGCATTTTTTACTTTACTAGAACGAAAAGCTCTTGGATATTTTCAAATTCGAAAAGGCCCCAATAAGCTAGGAATTATAGGAATCCCCCAACCACTAGCAGACGCCTTAAAACTTTTTGTTAAAGAGTGAGCCACTCCTTCATACTCAAACTTTCTTCCTTTTGTCTTAACTCCTACAATTATACTTATCCTGGCTTTAAGAATATGACAATTATTCCCCTCTTTTATGCTCTCAACTCAACTCGTATTAGGTATACTTTTATTTCTATGTATTTCCTCATTAACTGTTTACACCACACTCATAGCGGGCTGGGCATCAAATTCTAAATATGCCCTATTGGGGGCTACTCGAGCTATGGCTCAAACAATTTCCTATGAAGTCACTATAACTTTAATTATTATTTTTTATCTACTATTAACAATACAAATAGACATTGTAGCAGTTCGCTTGACAAACACATCGACTTGAACAATTACACTATTCCTTCCTTTGGGGGTAATATGACTGGCAGTCATTTTTGCAGAAACAAACCGAGCTCCTTTTGATTTTGCAGAGGGAGAGTCAGAGTTAGTCTCAGGCTTTAACATCGAATACGGAAGAGCCGGATTCGCTTTTTTGTTCATGGCAGAATACAGAAATATTTTAGTCATAAGTCTCATAACCTCCTGCTTATTAAGCAGCACACTAATAACGTCTATTCCAGTGGCTATTGCCTTCCTATGAGCCCGAGCAAGACTACCACGNNNNNNNNNNNNNNNNNNNNNNNNNNNNNNNNNNNNNNNNNNNNNNNNNNNNNNNNNNNNNNNNNNNNNNNNNNNNNNNN
Strophitus_radiatus_clone_21 NNNNNTACCTAATCTCTACTCTTATCACATATTTCTTAATTTTGTTAGGTGTAGCATTTTTTACTTTACTAGAACGAAAAGCTCTTGGATATTTTCAAATTCGAAAAGGCCCCAATAAGCTAGGAATTATAGGAATCCCCCAACCACTAGCAGACGCCTTAAAACTCTTTGTTAAAGAGTGAGCCACTCCCTCATACTCAAACTTTCTTCCTTTTGTCTTAACTCCTACAATTATACTTATCCTGGCTTTAAGAATATGACAATTATTCCCCTCTTTTATGCTCTCAACTCAACTCGTACTAGGTATACTTTTATTTCTATGTATTTCCTCATTAACTGTTTACACCACACTCATAGCGGGCTGGGCATCAAATTCTAAATATGCCCTATTGGGGGCTACTCGAGCTATGGCTCAAACAATTTCCTATGAAGTGACTATAACTTTAATTATTATTTTTTATCTACTATTAACAATACAAATAGACATTGTAGCAGTTCGCTTGACAAACACATCGACTTGAACAATTACACTATTCCTTCCTTTGGGGGTAATATGACTGGCAGTCATTTTTGCAGAAACAAACCGAGCTCCTTTTGATTTTGCAGAGGGAGAGTCAGAGTTAGTCTCAGGCTTTAACATCGAATACGGAAGAGCCGGATTCGCTTTTTTGTTCATGGCAGAATACAGAAATATTTTAGTCATAAGTCTCATAACCTCCTGCTTATTAAGCAGCACACTAATAACGTCTATTCCAGTGGCTATTGCCTTCCTATGAGCTCGAGCAAGACTACCACGCNNNNNNNNNNNNNNNNNNNNNNNNNNNNNNNNNNNNNNNNNNNNNNNNNNNNNNNNNNNNNNNNNNNNNNNNNNNNNNN
Strophitus_radiatus_clone_23 CTCAATACCTAATCTCTACTCTTATCACATATTTCTTAATTTTGTTAGGTGTAGCATTTTTTACTTTACTAGAACGAAAAGCTCTTGGATATTTTCAAATTCGAAAAGGCCCCAATAAGCTAGGAATTATAGGAATCCCCCAACCACTAGCAGACGCCTTAAAACTCTTTGTTAAAGAGTGAGCCACTCCCTCATACTCAAACTTTCTTCCTTTTGTCTTAACTCCTACAATTATACTTATCCTGGCTTTAAGAATATGACAATTATTCCCCTCTTTTATGCTCTCAACTCAACTTGTACTAGGTATACTTTTATTTCTATGTATTTCCTCATTAACTGTTTACACCACACTCATAGCGGGCTGGGCATCAAATTCTAAATATGCCCTATTGGGGGCTACTCGAGCTATGGCTCAAACAATTTCCTATGAAGTGACTATAACTTTAATTATTATTTTTTATCTACTATTAACAATACAAATAGACATTGTAGCAGTTCGCTTGACAAACACATCGACTTGAACAATTACACTATTCCTTCCTTTGGGGGTAATATGACTGGCAGTCATTTTTGCAGAAACAAACCGAGCTCCTTTTGATTTTGCAGAGGGAGAGTCAGAGTTAGTCTCAGGCTTTAACATCGAATACGGAAGAGCCGGATTCGCTTTTTTGTTCATGGCAGAATACAGAAATATTTTAGTCATAAGTCTCATAACCTCCTGCTTATTAAGCAGCACACTAATAACGTCTATTCCAGTGGCTATTGCCTTCCTATGAGCTCGAGCAAGACTACCACGCNNNNNNNNNNNNNNNNNNNNNNNNNNNNNNNNNNNNNNNNNNNNNNNNNNNNNNNNNNNNNNNNNNNNNNNNNNNNNNN
Strophitus_radiatus_clone_20 CTCAATACCTAATCTCTACTCTTATCACATATTTCTTAATTTTGTTAGGTGTAGCATTTTTTACTTTACTAGAACGAAAAGCTCTTGGATATTTTCAAATTCGAAAAGGCCCCAATAAGCTAGGAATTATAGGAATCCCCCAACCACTAGCAGACGCCTTAAAACTCTTTGTTAAAGAGTGAGCCACTCCCTCATACTCAAACTTTCTTCCTTTTGTCTTAACTCCTACAATTATACTTATCCTGGCTTTAAGAATATGACAATTATTCCCCTCTTTTATGCTCTCAACTCAACTCGTACTAGGTATACTTTTATTTCTATGTATTTCCTCATTAACTGTTTACACCACACTCATAGCGGGCTGGGCATCAAATTCTAAATATGCCCTATTGGGGGCTACTCGAGCTATGGCTCAAACAATTTCCTATGAAGTGACTATAACTTTAATTATTATTTTTTATCTACTATTAACAATACAAATAGACATTGTAGCAGTTCGCTTGACAAACACATCGACTTGAACAATTACACTATTCCTTCCTTTGGGGGTAATATGACTGGCAGTCATTTTTGCAGAAACAAACCGAGCTCCTTTTGATTTTGCAGAGGGAGAGTCAGAGTTAGTCTCAGGCTTTAACATCGAATACGGAAGAGCCGGATTCGCTTTTTTGTTCATGGCAGAATACAGAAATATTTTAGTCATAAGTCTCATAACCTCCTGCTTATTAAGCAGCACACTAATAACGTCTATTCCAGTGGCTATTGCCTTCCTATGAGCTCGAGCAAGACTACCACGCNNNNNNNNNNNNNNNNNNNNNNNNNNNNNNNNNNNNNNNNNNNNNNNNNNNNNNNNNNNNNNNNNNNNNNNNNNNNNNN
Strophitus_radiatus_clone_22 CTCAATACCTAATCTCTACTCTTATCGCATATTTCTTAATTTTGTTAGGTGTAGCATTTTTTACTTTACTAGAACGAAAAGCTCTTGGATATTTTCAAATTCGAAAAGGCCCCAATAAGCTAGGAATTATAGGAATCCCCCAACCACTAGCAGACGCCTTAAAACTCTTTGTTAAAGAGTGAGCCACTCCCTCATACTCAAACTTTCTTCCTTTTGTCTTAACTCCTACAATTATACTTATCCTGGCTTTAAGAATATGACAATTATTCCCCTCTTTTATGCTCTCAACTCAACTCGTACTAGGTATACTTTTATTTCTATGTATTTCCTCATTAACTGTTTACACCACACTCATAGCGGGCTGGGCATCAAATTCTAAATATGCCCTATTGGGGGCTACTCGAGCTATGGCTCAAACAATTTCCTATGAAGTGACTATAACTTTAATTATTATTTTTTATCTACTATTAACAATACAAATAGACATTGTAGCAGTTCGCTTGACAAACACATCGACTTGAACAATTACACTATTCCTTCCTTTGGGGGTAATATGACTGGCAGTCATTTTTGCAGAAACAAACCGAGCTCCTTTTGATTTTGCAGAGGGAGAGTCAGAGTTAGTCTCAGGCTTTAACATCGAATACGGAAGAGCCGGATTCGCTTTTTTGTTCATGGCAGAATACAGAAATATTTTAGTCATAAGTCTCATAACCTCCTGCTTATTAAGCAGCACACTAATAACGTCTATTCCAGTGGCTATTGCCTTCCTATGAGCTCGAGCAAGACTACCACGCNNNNNNNNNNNNNNNNNNNNNNNNNNNNNNNNNNNNNNNNNNNNNNNNNNNNNNNNNNNNNNNNNNNNNNNNNNNNNNN
Alasmidonta_triangulata_AtriApa009 NNNNNNNNNNNNNNNNNNNNNNNNNNNNNNNNNNNNNNNNNNNNNNNNNNNNGGCATTTTTTACTTTACTAGAACGAAAAGCTCTTGGATATTTTCAAATTCGAAAAGGCCCTAATAAATTAGGAATTATTGGTATTCCTCAACCCTTAGCAGACGCCTTAAAACTTTTTATTAAAGAATGAGTTACCCCTACATCTTCTAACTTTCTCCCATTTATTATAACCCCGACAATTATACTTATTTTAGCCTTAAGAATATGACAATTGTTCCCCTCTTTAATATTATCAACCCAACTTACACTAGGGATGCTTTTGTTTTTATGCATTTCCTCATTAGCTGTTTATACAACACTTATAGCAGGCTGGTCATCAAACTCTAAATATGCTTTACTTGGAGCGATTCGAGCCATAGCTCAAACAATCTCTTACGAAGTTACTATAACCTTAATTATTATCTTTTATTTATTTTTAACAATAAAAATAGACATTGTAAGAATTCGAATGACAAATATATCTGCTTGAGCACTCACACTTTTTCTACCATTAAGAGCTATATGATTAGCAGTTATTCTTGCAGAGACAAACCGAGCCCCCTTTGATTTTGCAGAAGGAGAATCAGAACTAGTTTCAGGGTTCAACATCGAATATGGAAGAGCTGGATTTGCCTTTTTATTTATAGCAGAATACAGAAATATTTTAATAATAAGACTTATAACCTCATGCCTATTAACAAGTACATTAATAATATCCATCCCAGTAGCTATTATCTTCTTGTGAGCCCGAGCAACCTTACCACGTTACCGATATGACCTTCTAATAGCAATAGCCTGAAAATCATTCTTACCTTTAAGGCTAGCCATCTTAATAGCCCTAAGAC
Alasmidonta_undulata CTCAACATCTAATCTCCACGATTATCACATATTTATTAATTTTATTAGGCGTGGCATTTTTTACTTTACTAGAACGAAAAGCTCTTGGATATTTTCAAATTCGAAAAGGCCCTAATAAACTAGGAATTATTGGTATTCCTCAACCCTTAGCAGACGCCTTAAAACTTTTTATTAAAGAATGAATTACTCCCACATCTTCTAACTTTCTCCCATTTATCATAACCCCGACAATTATGCTTATTTTAGCCTTAAGAATATGACAATTGTTCCCCTCTTTAATACTATCAACCCAACTTACACTAGGGATGCTTTTGTTTTTATGCATTTCCTCATTAGCTGTTTATACAACACTTATAGCAGGCTGGTCATCAAACTCTAAATATGCTTTACTTGGGGCCATTCGAGCCATAGCTCAAACAATCTCTTATGAAGTAACCATAACCTTAATTATTATCTTTTATTTATTTTTAACAATACAAATAGACATTGTAAGAATTCGAATGACAAATATATCTGCTTGAGCACTCACACTTTTTCTACCATTGAGAGCTATATGGTTAGCAGTTATTCTTGCAGAAACAAACCGAGCCCCCTTTGATTTTGCAGAAGGAGAATCAGAATTAGTTTCAGGGTTCAACATCGAATATGGAAGAGCTGGATTTGCCTTTTTATTTATAGCGGAATACAGAAATATTTTAATAATAAGCCTTATAACCTCATGCCTATTAACAAGCACATTAATAATATCCATCCCAGTAGCTATTATCTTCTTATGAGCCCGAGCAACCTTACCACGCTACCGATATGACCTTCTAATAGCAATAGCCTGAAAATCATTCTTACCTTTAAGGCTAACCTACTTAATAGCCCTAAGAC
Alasmidonta_arcula_AarcSav009 NNNNNNATCTAATCTCCACAATTATCACATATTTATTAATTTTATTAGGCGTGGCATTTTTTACTTTACTAGAACGAAAAGCTCTTGGGTATTTTCAAATTCGAAAAGGCCCTAATAAACTAGGAATTATTGGTATTCCTCAACCCTTAGCAGACGCCTTAAAACTTTTTATTAAAGAATGAGTTACTCCTACATCTTCTAACTTTCTCCCCTTTATCATAACCCCGACAATTATACTTGTTTTAGCCTTAAGAATATGACAATTGTTCCCCTCTTTAATACTATCAACCCAACTTACACTAGGGATGCTTTTGTTTTTATGCATCTCCTCATTAGCTGTTTATACAACACTTATAGCAGGCTGGTCATCAAACTCTAAATATGCTTTACTTGGAGCTATTCGAGCCATAGCTCAAACAATCTCTTACGAAGTCACTATAACCTTAATTATTATCTTTTATTTATTTTTAACAATAAAAATAGACATTGTAAGAATTCGAATGACAAATATATCTGCTTGAGCACTCACACTTTTTCTACCATTAAGAGCTATATGGTTAGCAGTTATTCTTGCAGAGACAAACCGAGCCCCCTTTGATTTTGCAGAAGGAGAATCAGAATTAGTTTCAGGGTTCAACATCGAATATGGAAGAGCTGGATTTGCCTTTTTATTTATAGCAGAATACAGAAATATCTTAATAATAAGCCTTATAACCTCATGCCTATTAACAAGCACATTAATAATATCCATCCCAGTAGCCATTATCTTCTTGTGAGCCCGAGCAACCTTACCACGCTACCGATATGACCTTCTAATAGCAATAGCCTGAAAATCATTCTTACCTTTAAGGCTAGCTATCCTAATAGCCCTAAGAC
Alasmidonta_arcula_AarcSav016 CTCAACATCTAATCTCCACGATTATCACATATTTATTAATTTTATTAGGCGTGGCATTTTTTACTTTACTAGAACGAAAAGCTCTTGGGTATTTTCAAATTCGAAAAGGCCCTAATAAACTAGGAATTATTGGTATTCCTCAACCCTTAGCAGACGCCTTAAAACTTTTTATTAAAGAATGAGTTACTCCTACATCTTCTAACTTTCTCCCCTTTATCATAACCCCGACAATTATACTTGTTTTAGCCTTAAGAATATGACAATTGTTCCCCTCTTTAATACTATCAACCCAACTTACACTAGGGATGCTTTTGTTTTTATGCATCTCCTCATTAGCTGTTTATACAACACTTATAGCAGGCTGATCATCAAACTCTAAATATGCTTTACTTGGAGCTATTCGAGCCATAGCTCAAACAATCTCTTACGAAGTCACTATAACCTTAATTATTATCTTTTATTTATTTTTAACAATAAAAATAGACATTGTAAGAATTCGAATGACAAATATATCTGCTTGAGCACTCACACTTTTTCTACCATTAAGAGCTATATGGTTAGCAGTTATTCTTGCAGAGACAAACCGAGCCCCCTTTGATTTTGCAGAAGGAGAATCAGAATTAGTTTCAGGGTTCAACATCGAATATGGAAGAGCTGGATTTGCCTTTTTATTTATAGCAGAATACAGAAATATCTTAATAATAAGCCTTATAACCTCATGCCTATTAACAAGTACATTAATAATATCCATCCCAGTAGCCATTATCTTCTTGTGAGCCCGAGCAACCTTACCACGCTACCGATATGACCTTCTAATAGCAATAGCCTGAAAATCATTCTTACCTTTAAGGCTAGCTATCCTAATAGCCCTAAGAN
Alasmidonta_arcula_AarcSav015 CTCAACATCTAATCTCCACAATTATCACATATTTATTAATTTTATTAGGCGTGGCATTTTTTACTTTACTAGAACGAAAAGCTCTTGGGTATTTTCAAATTCGAAAAGGCCCTAATAAACTAGGAATTATTGGTATTCCTCAACCCTTAGCAGACGCCTTAAAACTTTTTATTAAAGAATGAGTTACTCCTACATCTTCTAACTTTCTCCCCTTTATCATAACCCCGACAATTATACTTGTTTTAGCCTTAAGAATATGACAATTGTTCCCCTCTTTAATACTATCAACCCAACTTACACTAGGGATGCTTTTGTTTTTATGCATCTCCTCATTAGCTGTTTATACAACACTTATAGCAGGCTGGTCATCAAACTCTAAATATGCTTTACTTGGAGCTATTCGAGCCATAGCTCAAACAATCTCTTACGAAGTCACTATAACCTTAATTATTATCTTTTATTTATTTTTAACAATAAAAATAGACATTGTAAGAATTCGAATGACAAATATATCTGCTTGAGCACTCACACTTTTTCTACCATTAAGAGCTATATGGTTAGCAGTTATTCTTGCAGAGACAAACCGAGCCCCCTTTGATTTTGCAGAAGGAGAATCAGAATTAGTTTCAGGGTTCAACATCGAATATGGAAGAGCTGGATTTGCCTTTTTATTTATAGCAGAATACAGAAATATCTTAATAATAAGCCTTATAACCTCATGCCTATTAACAAGCACATTAATAATATCCATCCCAGTAGCCATTATCTTCTTGTGAGCCCGAGCAACCTTACCACGCTACCGATATGACCTTCTAATAGCAATAGCCTGAAAATCATTCTTACCTTTAAGGCTAGCTATCCTAATAGCCCTAAGGA
Alasmidonta_arcula_AarcSav011 CTCAACATCTAATCTCCACAATTATCACATATTTATTAATTTTATTAGGCGTGGCATTTTTTACTTTACTAGAACGAAAAGCTCTTGGGTATTTTCAAATTCGAAAAGGCCCTAATAAACTAGGAATTATTGGTATTCCTCAACCCTTAGCAGACGCCTTAAAACTTTTTATTAAAGAATGAGTTACTCCTACATCTTCTAACTTTCTCCCCTTTATCATAACCCCGACAATTATACTTGTTTTAGCCTTAAGAATATGACAATTGTTCCCCTCTTTAATACTATCAACCCAACTTACACTAGGGATGCTTTTGTTTTTATGCATCTCCTCATTAGCTGTTTATACAACACTTATAGCAGGCTGGTCATCAAACTCTAAATATGCTTTACTTGGAGCTATTCGAGCCATAGCTCAAACAATCTCTTACGAAGTCACTATAACCTTAATTATTATCTTTTATTTATTTTTAACAATAAAAATAGACATTGTAAGAATTCGAATGACAAATATATCTGCTTGAGCACTCACACTTTTTCTACCATTAAGAGCTATATGGTTAGCAGTTATTCTTGCAGAGACAAACCGAGCCCCCTTTGATTTTGCAGAAGGAGAATCAGAATTAGTTTCAGGGTTCAACATCGAATATGGAAGAGCTGGATTTGCCTTTTTATTTATAGCAGAATACAGAAATATCTTAATAATAAGCCTTATAACCTCATGCCTATTAACAAGCACATTAATAATATCCATCCCAGTAGCCATTATCTTCTTGTGAGCCCGAGCAACCTTACCACGCTACCGATATGACCTTCTAATAGCAATAGCCTGAAAATCATTCTTACCTTTAAGGCTAGCTATCCTAATAGCCCTAAGNN
Alasmidonta_arcula_AarcSav013 CTCAACATCTAATCTCCACAATTATCACATATTTATTAATTTTATTAGGCGTGGCATTTTTTACTTTACTAGAACGAAAAGCTCTTGGGTATTTTCAAATTCGAAAAGGCCCTAATAAACTAGGAATTATTGGTATTCCTCAACCCTTAGCAGACGCCTTAAAACTTTTTATTAAAGAATGAGTTACTCCTACATCTTCTAACTTTCTCCCCTTTATCATAACCCCGACAATTATACTTGTTTTAGCCTTAAGAATATGACAATTGTTCCCCTCTTTAATACTATCAACCCAACTTACACTAGGGATGCTTTTGTTTTTATGCATCTCCTCATTAGCTGTTTATACAACACTTATAGCAGGCTGGTCATCAAACTCTAAATATGCTTTACTTGGAGCTATTCGAGCCATAGCTCAAACAATCTCTTACGAAGTCACTATAACCTTAATTATTATCTTTTATTTATTTTTAACAATAAAAATAGACATTGTAAGAATTCGAATGACAAATATATCTGCTTGAGCACTCACACTTTTTCTACCATTAAGAGCTATATGGTTAGCAGTTATTCTTGCAGAGACAAACCGAGCCCCCTTTGATTTTGCAGAAGGAGAATCAGAATTAGTTTCAGGGTTCAACATCGAATATGGAAGAGCTGGATTTGCCTTTTTATTTATAGCAGAATACAGAAATATCTTAATAATAAGCCTTATAACCTCATGCCTATTAACAAGCACATTAATAATATCCATCCCAGTAGCCATTATCTTCTTGTGAGCCCGAGCAACCTTACCACGCTACCGATATGACCTTCTAATAGCAATAGCCTGAAAATCATTCTTACCTTTAAGGCTAGCTATCCTAATAGCCCTAAGNN
Alasmidonta_arcula_AarcAlt003 CTCAACATCTAATCTCCACGATTATCACATATTTATTAATTTTATTAGGCGTGGCATTTTTTACTTTACTAGAACGAAAAGCTCTTGGGTATTTTCAAATTCGAAAAGGCCCTAATAAACTAGGAATTATTGGTATTCCTCAACCCTTAGCAGACGCCTTAAAACTTTTTATTAAAGAATGAGTTACTCCTACATCTTCTAACTTTCTCCCCTTTATCATAACCCCGACAATTATACTTGTTTTAGCCTTAAGAATATGACAATTGTTCCCCTCTTTAATACTATCAACCCAACTTACACTGGGGATGCTTTTGTTTTTATGCATCTCCTCATTAGCTGTTTACACAACACTTATAGCAGGCTGGTCATCAAACTCTAAATATGCTTTACTTGGAGCTATTCGAGCCATAGCTCAAACAATCTCTTACGAAGTCACTATAACCTTAATTATTATCTTTTATTTATTTTTAACAATAAAAATAGACATTGTAAGAATTCGAATGACAAATATATCTGCTTGAGCACTCACACTTTTTCTACCATTAAGAGCTATATGGTTAGCAGTTATTCTTGCAGAGACAAACCGAGCCCCCTTTGATTTTGCAGAAGGAGAATCAGAATTAGTTTCAGGGTTCAACATCGAATATGGAAGAGCTGGATTTGCCTTTTTATTTATAGCAGAATACAGAAATATCTTAATAATAAGCCTTATAACCTCATGCCTATTAACAAGTACATTAATAATATCCATCCCAGTAGCCATTATCTTCTTGTGAGCCCGAGCAACCTTACCACGCTACCGATATGACCTTCTAATAGCAATAGCCTGAAAATCATTCTTACCTTTAAGGCTAGCTATCCTAATAGCCCTAANNN
Alasmidonta_arcula_AarcSav012 CTCAACATCTAATCTCCACGATTATCACATATTTATTAATTTTATTAGGCGTGGCATTTTTTACTTTACTAGAACGAAAAGCTCTTGGGTATTTTCAAATTCGAAAAGGCCCTAATAAACTAGGAATTATTGGTATTCCTCAACCCTTAGCAGACGCCTTAAAACTTTTTATTAAAGAATGAGTTACTCCTACATCTTCTAACTTTCTCCCCTTTATCATAACCCCGACAATTATACTTGTTTTAGCCTTAAGAATATGACAATTGTTCCCCTCTTTAATACTATCAACCCAACTTACACTAGGGATGCTTTTGTTTTTATGCATCTCCTCATTAGCTGTTTATACAACACTTATAGCAGGCTGGTCATCAAACTCTAAATATGCTTTACTTGGAGCTATTCGAGCCATAGCTCAAACAATCTCTTACGAAGTCACTATAACCTTAATTATTATCTTTTATTTATTTTTAACAATAAAAATAGACATTGTAAGAATTCGAATGACAAATATATCTGCTTGAGCACTCACACTTTTTCTACCATTAAGAGCTATATGGTTAGCAGTTATTCTTGCAGAGACAAACCGAGCCCCCTTTGATTTTGCAGAAGGAGAATCAGAATTAGTTTCAGGGTTCAACATCGAATATGGAAGAGCTGGATTTGCCTTTTTATTTATAGCAGAATACAGAAATATCTTAATAATAAGCCTTATAACCTCATGCCTATTAACAAGTACATTAATAATATCCATCCCAGTAGCCATTATCTTCTTGTGAGCCCGAGCAACCTTACCACGCTACCGATATGACCTTCTAATAGCAATAGCCTGAAAATCATTCTTACCTTTAAGGCTAGCTATCCTAATAGCCCTAANNN
Alasmidonta_arcula_AarcSav014 CTCAACATCTAATCTCCACGATTATCACATATTTATTAATTTTATTAGGCGTGGCATTTTTTACTTTACTAGAACGAAAAGCTCTTGGGTATTTTCAAATTCGAAAAGGCCCTAATAAACTAGGAATTATTGGTATTCCTCAACCCTTAGCAGACGCCTTAAAACTTTTTATTAAAGAATGAGTTACTCCTACATCTTCTAACTTTCTCCCCTTTATCATAACCCCGACAATTATACTTGTTTTAGCCTTAAGAATATGACAATTGTTCCCCTCTTTAATACTATCAACCCAACTTACACTAGGGATGCTTTTGTTTTTATGCATCTCCTCATTAGCTGTTTATACAACACTTATAGCAGGCTGGTCATCAAACTCTAAATATGCTTTACTTGGAGCTATTCGAGCCATAGCTCAAACAATCTCTTACGAAGTCACTATAACCTTAATTATTATCTTTTATTTATTTTTAACAATAAAAATAGACATTGTAAGAATTCGAATGACAAATATATCTGCTTGAGCACTCACACTTTTTCTACCATTAAGAGCTATATGGTTAGCAGTTATTCTTGCAGAGACAAACCGAGCCCCCTTTGATTTTGCAGAAGGAGAATCAGAATTAGTTTCAGGGTTCAACATCGAATATGGAAGAGCTGGATTTGCCTTTTTATTTATAGCAGAATACAGAAATATCTTAATAATAAGCCTTATAACCTCATGCCTATTAACAAGTACATTAATAATATCCATCCCAGTAGCCATTATCTTCTTGTGAGCCCGAGCAACCTTACCACGCTACCGATATGACCTTCTAATAGCAATAGCCTGAAAATCATTCTTACCTTTAAGGCTAGCTATCCTAATAGCCCTAAGNN
Alasmidonta_arcula_AarcSav017 NTCAACATCTAATCTCCACGATTATCACATATTTATTAATTTTATTAGGCGTGGCATTTTTTACTTTACTAGAACGAAAAGCTCTTGGGTATTTTCAAATTCGAAAAGGCCCTAATAAACTAGGAATTATTGGTATTCCTCAACCCTTAGCAGACGCCTTAAAACTTTTTATTAAAGAATGAGTTACTCCTACATCTTCTAACTTTCTCCCCTTTATCATAACCCCGACAATTATACTTGTTTTAGCCTTAAGAATATGACAATTGTTCCCCTCTTTAATACTATCAACCCAACTTACACTAGGGATGCTTTTGTTTTTATGCATCTCCTCATTAGCTGTTTATACAACACTTATAGCAGGCTGGTCATCAAACTCTAAATATGCTTTACTTGGAGCTATTCGAGCCATAGCTCAAACAATCTCTTACGAAGTCACTATAACCTTAATTATTATCTTTTATTTATTTTTAACAATAAAAATAGACATTGTAAGAATTCGAATGACAAATATATCTGCTTGAGCACTCACACTTTTTCTACCATTAAGAGCTATATGGTTAGCAGTTATTCTTGCAGAGACAAACCGAGCCCCCTTTGATTTTGCAGAAGGAGAATCAGAATTAGTTTCAGGGTTCAACATCGAATATGGAAGAGCTGGATTTGCCTTTTTATTTATAGCAGAATACAGAAATATCTTAATAATAAGCCTTATAACCTCATGCCTATTAACAAGTACATTAATAATATCCATCCCAGTAGCCATTATCTTCTTGTGAGCCCGAGCAACCTTACCACGCTACCGATATGACCTTCTAATAGCAATAGCCTGAAAATCATTCTTACCTTTAAGGCTAGCTATCCTAATAGCCCTAAGAC
Alasmidonta_arcula_AarcAlt007 CTCAACATCTAATCTCCACGATTATCACATATTTATTAATTTTATTAGGCGTGGCATTTTTTACTTTACTAGAACGAAAAGCTCTTGGGTATTTTCAAATTCGAAAAGGCCCTAATAAACTAGGAATTATTGGTATTCCTCAACCCTTAGCAGACGCCTTAAAACTTTTTATTAAAGAATGAGTTACTCCTACATCTTCTAACTTTCTCCCCTTTATCATAACCCCGACAATTATACTTGTTTTAGCCTTAAGAATATGACAATTGTTCCCCTCTTTAATACTATCAACCCAACTTACACTGGGGATGCTTTTGTTTTTATGCATCTCCTCATTAGCTGTTTACACAACACTTATAGCAGGCTGGTCATCAAACTCTAAATATGCTTTACTTGGAGCTATTCGAGCCATAGCTCAAACAATCTCTTACGAAGTCACTATAACCTTAATTATTATCTTTTATTTATTTTTAACAATAAAAATAGACATTGTAAGAATTCGAATGACAAATATATCTGCTTGAGCACTCACACTTTTTCTACCATTAAGAGCTATATGGTTAGCAGTTATTCTTGCAGAAACAAACCGAGCCCCCTTTGATTTTGCAGAAGGAGAATCAGAATTAGTTTCAGGGTTCAACATCGAATATGGAAGAGCTGGATTTGCCTTTTTATTTATAGCAGAATACAGAAATATCTTAATAATAAGCCTTATAACCTCATGCCTATTAACAAGTACATTAATAATATCCATCCCAGTAGCCATTATCTTCTTGTGAGCCCGAGCAACCTTACCACGCTACCGATATGACCTTCTAATAGCAATAGCCTGAAAATCATTCTTACCTTTAAGGCTAGCTATCCTAATAGCCCTAAGAN
Alasmidonta_arcula_AarcAlt001 CTCAACATCTAATCTCCACGATTATCACATATTTATTAATTTTATTAGGCGTGGCATTTTTTACTTTACTAGAACGAAAAGCTCTTGGGTATTTTCAAATTCGAAAAGGCCCTAATAAACTAGGAATTATTGGTATTCCTCAACCCTTAGCAGACGCCTTAAAACTTTTTATTAAAGAATGAGTTACTCCTACATCTTCTAACTTTCTCCCCTTTATCATAACCCCGACAATTATACTTGTTTTAGCCTTAAGAATATGACAATTGTTCCCCTCTTTAATACTATCAACCCAACTTACACTGGGGATGCTTTTGTTTTTATGCATCTCCTCATTAGCTGTTTACACAACACTTATAGCAGGCTGGTCATCAAACTCTAAATATGCTTTACTTGGAGCTATTCGAGCCATAGCTCAAACAATCTCTTACGAAGTCACTATAACCTTAATTATTATCTTTTATTTATTTTTAACAATAAAAATAGACATTGTAAGAATTCGAATGACAAATATATCTGCTTGAGCACTCACACTTTTTCTACCATTAAGAGCTATATGGTTAGCAGTTATTCTTGCAGAAACAAACCGAGCCCCCTTTGATTTTGCAGAAGGAGAATCAGAATTAGTTTCAGGGTTCAACATCGAATATGGAAGAGCTGGATTTGCCTTTTTATTTATAGCAGAATACAGAAATATCTTAATAATAAGCCTTATAACCTCATGCCTATTAACAAGTACATTAATAATATCCATCCCAGTAGCCATTATCTTCTTGTGAGCCCGAGCAACCTTACCACGCTACCGATATGACCTTCTAATAGCAATAGCCTGAAAATCATTCTTACCTTTAAGGCTAGCTATCCTAATAGCCCTAAGAC
Alasmidonta_arcula_AarcAlt006 CTCAACATCTAATCTCCACGATTATCACATATTTATTAATTTTATTAGGCGTGGCATTTTTTACTTTACTAGAACGAAAAGCTCTTGGGTATTTTCAAATTCGAAAAGGCCCTAATAAACTAGGAATTATTGGTATTCCTCAACCCTTAGCAGACGCCTTAAAACTTTTTATTAAAGAATGAGTTACTCCTACATCTTCTAACTTTCTCCCCTTTATCATAACCCCGACAATTATACTTGTTTTAGCCTTAAGAATATGACAATTGTTCCCCTCTTTAATACTATCAACCCAACTTACACTGGGGATGCTTTTGTTTTTATGCATCTCCTCATTAGCTGTTTACACAACACTTATAGCAGGCTGGTCATCAAACTCTAAATATGCTTTACTTGGAGCTATTCGAGCCATAGCTCAAACAATCTCTTACGAAGTCACTATAACCTTAATTATTATCTTTTATTTATTTTTAACAATAAAAATAGACATTGTAAGAATTCGAATGACAAATATATCTGCTTGAGCACTCACACTTTTTCTACCATTAAGAGCTATATGGTTAGCAGTTATTCTTGCAGAGACAAACCGAGCCCCCTTTGATTTTGCAGAAGGAGAATCAGAATTAGTTTCAGGGTTCAACATCGAATATGGAAGAGCTGGATTTGCCTTTTTATTTATAGCAGAATACAGAAATATCTTAATAATAAGCCTTATAACCTCATGCCTATTAACAAGTACATTAATAATATCCATCCCAGTAGCCATTATCTTCTTGTGAGCCCGAGCAACCTTACCACGCTACCGATATGACCTTCTAATAGCAATAGCCTGAAAATCATTCTTACCTTTAAGGCTAGCTATCCTAATAGCCCTAAGAC
Alasmidonta_triangulata_AtriApa008 CTCAACATCTAATCTCTACTATTATCACATATTTATTAATTTTATTAGGGGTGGCATTTTTTACTTTACTAGAACGAAAAGCTCTTGGATATTTTCAAATTCGAAAAGGCCCTAATAAATTAGGAATTATTGGTATTCCTCAACCCTTAGCAGACGCCTTAAAACTTTTTATTAAAGAATGAGTTACCCCTACATCTTCTAACTTTCTCCCATTTATTATAACCCCGACAATTATACTTATTTTAGCCTTAAGAATATGACAATTGTTCCCCTCTTTAATATTATCAACCCAACTTACACTAGGGATGCTTTTGTTTTTATGCATTTCCTCATTAGCTGTTTATACAACACTTATAGCAGGCTGGTCATCAAACTCTAAATATGCTTTACTTGGAGCGATTCGAGCCATAGCTCAAACAATCTCTTACGAAGTTACTATAACCTTAATTATTATCTTTTATTTATTTTTAACAATAAAAATAGACATTGTAAGAATTCGAATGACAAATATATCTGCTTGAACACTCACACTTTTTCTACCATTAAGAGCTATATGATTAGCAGTTATTCTTGCAGAGACAAACCGAGCCCCCTTTGATTTTGCAGAAGGAGAATCAGAACTAGTTTCAGGGTTCAACATCGAATATGGAAGAGCTGGATTTGCCTTTTTATTTATAGCAGAATACAGAAATATTTTAATAATAAGACTTATAACCTCATGCCTATTAACAAGTACATTAATAATATCCATCCCAGTAGCTATTATCTTCTTGTGAGCCCGAGCAACCTTACCACGTTACCGATATGACCTTCTAATAGCAATAGCCTGAAAATCATTCTTACCTTTAAGGCTAGCCATCTTAATAGCCCTAAGNN
Alasmidonta_triangulata_AtriChi005 CTCAACATCTAATCTCCACTATTATCACATATTTATTAATTTTATTAGGGGTGGCATTTTTTACTTTACTAGAACGAAAAGCTCTTGGATATTTTCAAATTCGAAAAGGCCCTAATAAATTAGGAATTATTGGTATTCCTCAACCCTTAGCAGACGCCTTAAAACTTTTTATTAAAGAATGAGTTACCCCTACATCTTCTAACTTTCTCCCATTTATCATAACCCCGACAATTATACTTATTTTAGCCTTAAGAATATGACAATTGTTCCCCTCTTTAATATTATCAACCCAACTTACACTAGGGATGCTTTTGTTTTTATGCATTTCCTCATTAGCTGTTTATACAACACTTATAGCAGGCTGATCATCAAACTCTAAATATGCTTTACTTGGAGCGATTCGAGCCATAGCTCAAACAATCTCTTACGAAGTTACTATAACCTTAATTATTATCTTTTATTTATTTTTAACAATAAAAATAGACATTGTAAGAATTCGAATGACAAATATATCTGCTTGAGCACTCACACTTTTTCTACCATTAAGAGCTATATGATTAGCAGTTATTCTTGCAGAGACAAACCGAGCCCCCTTTGATTTTGCAGAAGGAGAATCAGAATTAGTTTCAGGGTTCAACATCGAATATGGAAGAGCTGGGTTTGCCTTTTTATTTATAGCAGAATACAGAAATATTTTAATAATAAGCCTTATAACCTCATGCCTATTAACAAGTACATTAATAATATCCATTCCAGTAGCTATTATCTTCTTGTGAGCCCGAGCAACCTTACCACGTTACCGATATGACCTTCTAATAGCAATAGCCTGAAAATCATTCTTACCTTTAAGACTAGCCATCTTAATAGCCCTAANNN
Alasmidonta_triangulata_AtriChi007 CTCAACATCTAATCTCCACTATTATCACATATTTATTAATTTTATTAGGGGTGGCATTTTTTACTTTACTAGAACGAAAAGCTCTTGGATATTTTCAAATTCGAAAAGGCCCTAATAAATTAGGAATTATTGGTATTCCTCAACCCTTAGCAGACGCCTTAAAACTTTTTATTAAAGAATGAGTTACCCCTACATCTTCTAACTTTCTCCCATTTATCATAACCCCGACAATTATACTTATTTTAGCCTTAAGAATATGACAATTGTTCCCCTCTTTAATATTATCAACCCAACTTACACTAGGGATGCTTTTGTTTTTATGCATTTCCTCATTAGCTGTTTATACAACACTTATAGCAGGCTGGTCATCAAACTCTAAATATGCTTTACTTGGAGCGATTCGAGCCATAGCTCAAACAATCTCTTACGAAGTTACTATAACCTTAATTATTATCTTTTATTTATTTTTAACAATAAAAATAGATATTGTAAGAATTCGAATGACAAATATATCTGCTTGAGCACTCACACTTTTTCTACCATTAAGAGCTATATGATTAGCAGTTATTCTTGCAGAGACAAACCGAGCCCCCTTTGATTTTGCAGAAGGAGAATCAGAATTAGTTTCAGGGTTCAACATCGAATATGGAAGAGCTGGGTTTGCCTTTTTATTTATAGCAGAATACAGAAATATTTTAATAATAAGCCTTATAACCTCATGCCTATTAACAAGTACATTAATAATATCCATCCCAGTAGCTATTATCTTCTTGTGAGCCCGAGCAACCTTACCACGTTACCGATATGACCTTCTAATAGCAATAGCCTGAAAATCATTCTTACCTTTAAGGCTAGCCATCTTAATAGCCCTAANNN
Alasmidonta_uwharriensis_Dumas_2a CTCAACACCTAATCTCCACGATTATCACATATTTATTAATTTTATTGGGAGTGGCATTTTTTACTTTACTAGAACGAAAAGCTCTTGGATATTTTCAAATTCGAAAAGGCCCTAATAAGCTAAGGATTATTGGCATTCCTCAACCCTTAGCAGACGCCTTAAAACTTTTTATTAAAGAATGAGTCACTCCTATATCTTCTAACTTTCTCCCCTTTATCATAACTCCGACAGTTATACTTATCTTGGCCTTAAGAATATGACAATTGTTTCCTTCTTTTATACTATCAACCCAACTTACATTAGGAATGCTTCTATTTTTATGTATTTCTTCATTGGCTGTTTACACAACACTTATAGCAGGCTGGTCATCAAACTCTAAATATGCTTTACTTGGAGCTATTCGGGCCATAGCTCAAACAATTTCTTATGAAGTGACTATAACTTTAATTATTATCTTTTATTTATTTTTAACAATACACATAGATATTGTAAGAATCCGAATAACAAATATATCTGTTTGAGCAATCATACTTTTCTTACCATTAAGAGCCATATGATTAGCAGTTATCCTTGCAGAGACAAACCGAGCCCCCTTTGATTTTGCAGAAGGAGAATCAGAATTAGTTTCAGGATTCAACATCGAATATGGAAGAGCTGGATTTGCCTTTTTATTTATAGCGGAGTACAGAAATATTCTAATAATAAGCCTTATAACCTCATGCCTGTTAACAGGCACACTAATAACATCTATCCCAGTGGCCATTATCTTCTTATGGGCCCGAGCAACCTTACCACGCTACCGATATGATCTTCTAATGGCAATAGCCTGAAAATCATTCCTACCTTTAAGGCTAGCTATTTTAATGGCCCTAACAC
Alasmidonta_uwharriensis_Den_2 CTCAACACCTAATCTCCACGATTATCACATATTTATTAATTTTATTGGGAGTGGCATTTTTTACTTTACTAGAACGAAAAGCTCTTGGATATTTTCAAATTCGAAAAGGCCCTAATAAGCTAGGGATTATTGGCATTCCTCAACCCTTAGCAGACGCCTTAAAACTTTTTATTAAAGAATGAGTCACTCCTATATCTTCTAACTTTCTCCCCTTTATCATAACTCCGACAGTTATACTTATCTTGGCCTTAAGAATATGACAATTGTTTCCTTCTTTTATACTATCAACCCAACTTACATTAGGAATGCTTCTATTTTTATGTATTTCTTCATTGGCTGTTTACACAACACTTATAGCAGGCTGGTCATCAAACTCTAAATATGCTTTACTTGGAGCTATTCGGGCCATAGCTCAAACAATTTCTTATGAAGTGACTATAACTTTAATTATTATCTTTTATTTATTTTTAACAATACACATAGATATTGTAAGAATCCGAATAACAAATATATCTGTTTGAGCAATCATACTTTTCTTACCATTAAGAGCCATATGATTAGCAGTTATCCTTGCAGAGACAAACCGAGCCCCCTTTGATTTTGCAGAAGGAGAATCAGAATTAGTTTCAGGATTCAACATCGAATATGGAAGAGCTGGATTTGCCTTTTTATTTATAGCGGAGTACAGAAATATTCTAATAATAAGCCTTATAACCTCATGCCTGTTAACAGGCACACTAATAACATCTATCCCAGTGGCCATTATCTTCTTATGGCCCCGAGCAACCTTACCACGCTACCGATATGATCTTCTAATGGCAATAGCCTGAAAATCATTCCTACCTTTAAGGCTAGCTATTTTAATGGCCCTAACAC
Alasmidonta_uwharriensis_Alas_4 CTCAACACCTAATCTCCACGATTATCACATATTTATTAATTTTATTGGGAGTGGCATTTTTTACTTTACTAGAACGAAAAGCTCTTGGATATTTTCAAATTCGAAAAGGCCCTAATAAGCTAGGGATTATTGGCATTCCTCAACCCTTAGCAGACGCCTTAAAACTTTTTATTAAAGAATGAGTCACTCCTATATCTTCTAACTTTCTCCCCTTTATCATAACTCCGACAGTTATACTTATCTTGGCCTTAAGAATATGACAATTGTTTCCTTCTTTTATACTATCAACCCAACTTACATTAGGAATGCTTCTATTTTTATGTATTTCTTCATTGGCTGTTTACACAACACTTATAGCAGGCTGGTCATCAAACTCTAAATATGCTTTACTTGGAGCTATTCGGGCCATAGCTCAAACAATTTCTTATGAAGTGACTATAACTTTAATTATTATCTTTTATTTATTTTTAACAATACACATAGATATTGTAAGAATCCGAATAACAAATATATCTGTTTGAGCAATCATACTTTTCTTACCATTAAGAGCCATATGATTAGCAGTTATCCTTGCAGAGACAAACCGAGCCCCCTTTGATTTTGCAGAAGGAGAATCAGAATTAGTTTCAGGATTCAACATCGAATATGGAAGAGCTGGATTTGCCTTTTTATTTATAGCGGAGTACAGAAATATTCTAATAATAAGCCTTATAACCTCATGCCTGTTAACAGGCACACTAATAACATCTATCCCAGTGGCCATTATCTTCTTATGGGCCCGAGCAACCTTACCACGCTACCGATATGATCTTCTAATGGCAATAGCCTGAAAATCATTCCTACCTTTAAGGCTAGCTATTTTAATGGCCCTAACAC
Alasmidonta_uwharriensis_Alas_5 CTCAACACCTAATCTCCACGATTATCACATATTTATTAATTTTATTGGGAGTGGCATTTTTTACTTTACTAGAACGAAAAGCTCTTGGATATTTTCAAATTCGAAAAGGCCCTAATAAGCTAGGGATTATTGGCATTCCTCAACCCTTAGCAGACGCCTTAAAACTTTTTATTAAAGAATGAGTCACTCCTATATCTTCTAACTTTCTCCCCTTTATCATAACTCCGACAGTTATACTTATCTTGGCCTTAAGAATATGACAATTGTTTCCTTCTTTTATACTATCAACCCAACTTACATTAGGAATGCTTCTATTTTTATGTATTTCTTCATTGGCTGTTTACACAACACTTATAGCAGGCTGGTCATCAAACTCTAAATATGCTTTACTTGGAGCTATTCGGGCCATAGCTCAAACAATTTCTTATGAAGTGACTATAACTTTAATTATTATCTTTTATTTATTTTTAACAATACACATAGATATTGTAAGAATCCGAATAACAAATATATCTGTTTGAGCAATCATACTTTTCTTACCATTAAGAGCCATATGATTAGCAGTTATCCTTGCAGAGACAAACCGAGCCCCCTTTGATTTTGCAGAAGGAGAATCAGAATTAGTTTCAGGATTCAACATCGAATATGGAAGAGCTGGATTTGCCTTTTTATTTATAGCGGAGTACAGAAATATTCTAATAATAAGCCTTATAACCTCATGCCTGTTAACAGGCACACTAATAACATCTATCCCAGTGGCCATTATCTTCTTATGGGCCCGAGCAACCTTACCACGCTACCGATATGATCTTCTAATGGCAATAGCCTGAAAATCATTCCTACCTTTAAGGCTAGCTATTTTAATGGCCCTAACAC
Alasmidonta_uwharriensis_Den_3 CTCAACACCTAATCTCCACGATTATCACATATTTATTAATTTTATTGGGAGTGGCATTTTTTACTTTACTAGAACGAAAAGCTCTTGGATATTTTCAAATTCGAAAAGGCCCTAATAAGCTAGGGATTATTGGCATTCCTCAACCCTTAGCAGACGCCTTAAAACTTTTTATTAAAGAATGAGTCACTCCTATATCTTCTAACTTTCTCCCCTTTATCATAACTCCGACAGTTATACTTATCTTGGCCTTAAGAATATGACAATTGTTTCCTTCTTTTATACTATCAACCCAACTTACATTAGGAATGCTTCTATTTTTATGTATTTCTTCATTGGCTGTTTACACAACACTTATAGCAGGCTGGTCATCAAACTCTAAATATGCTTTACTTGGAGCTATTCGGGCCATAGCTCAAACAATTTCTTATGAAGTGACTATAACTTTAATTATTATCTTTTATTTATTTTTAACAATACACATAGATATTGTAAGAATCCGAATAACAAATATATCTGTTTGAGCAATCATACTTTTCTTACCATTAAGAGCCATATGATTAGCAGTTATCCTTGCAGAGACAAACCGAGCCCCCTTTGATTTTGCAGAAGGAGAATCAGAATTAGTTTCAGGATTCAACATCGAATATGGAAGAGCTGGATTTGCCTTTTTATTTATAGCGGAGTACAGAAATATTCTAATAATAAGCCTTATAACCTCATGCCTGTTAACAGGCACACTAATAACATCTATCCCAGTGGCCATTATCTTCTTATGGGCCCGAGCAACCTTACCACGCTACCGATATGATCTTCTAATGGCAATAGCCTGAAAATCATTCCTACCTTTAAGGCTAGCTATTTTAATGGCCCTAACAC
Alasmidonta_uwharriensis_Dumas_1a CTCAACACCTAATCTCCACGATTATCACATATTTATTAATTTTATTGGGAGTGGCATTTTTTACTTTACTAGAACGAAAAGCTCTTGGATATTTTCAAATTCGAAAAGGCCCTAATAAGCTAGGGATTATTGGCATTCCTCAACCCTTAGCAGACGCCTTAAAACTTTTTATTAAAGAATGAGTCACTCCTATATCTTCTAACTTTCTCCCCTTTATCATAACTCCGACAGTTATACTTATCTTGGCCTTAAGAATATGACAATTGTTTCCTTCTTTTATACTATCAACCCAACTTACATTAGGAATGCTTCTATTTTTATGTATTTCTTCATTGGCTGTTTACACAACACTTATAGCAGGCTGGTCATCAAACTCTAAATATGCTTTACTTGGAGCTATTCGGGCCATAGCTCAAACAATTTCTTATGAAGTGACTATAACTTTAATTATTATCTTTTATTTATTTTTAACAATACACATAGATATTGTAAGAATCCGAATAACAAATATATCTGTTTGAGCAATCATACTTTTCTTACCATTAAGAGCCATATGATTAGCAGTTATCCTTGCAGAGACAAACCGAGCCCCCTTTGATTTTGCAGAAGGAGAATCAGAATTAGTTTCAGGATTCAACATCGAATATGGAAGAGCTGGATTTGCCTTTTTATTTATAGCGGAGTACAGAAATATTCTAATAATAAGCCTTATAACCTCATGCCTGTTAACAGGCACACTAATAACATCTATCCCAGTGGCCATTATCTTCTTATGGGCCCGAGCAACCTTACCACGCTACCGATATGATCTTCTAATGGCAATAGCCTGAAAATCATTCCTACCTTTAAGGCTAGCTATTTTAATGGCCCTAACAC
Alasmidonta_uwharriensis_Den_1 CTCAACACCTAATCTCCACGATTATCACATATTTATTAATTTTATTGGGAGTGGCATTTTTTACTTTACTAGAACGAAAAGCTCTTGGATATTTTCAAATTCGAAAAGGCCCTAATAAGCTAGGGATTATTGGCATTCCTCAACCCTTAGCAGACGCCTTAAAACTTTTTATTAAAGAATGAGTCACTCCTATATCTTCTAACTTTCTCCCCTTTATCATAACTCCGACAGTTATACTTATCTTGGCCTTAAGAATATGACAATTGTTTCCTTCTTTTATACTATCAACCCAACTTACATTAGGAATGCTTCTATTTTTATGTATTTCTTCATTGGCTGTTTACACAACACTTATAGCAGGCTGGTCATCAAACTCTAAATATGCTTTACTTGGAGCTATTCGGGCCATAGCTCAAACAATTTCTTATGAAGTGACTATAACTTTAATTATTATCTTTTATTTATTTTTAACAATACACATAGATATTGTAAGAATCCGAATAACAAATATATCTGTTTGAGCAATCATACTTTTCTTACCATTAAGAGCCATATGATTAGCAGTTATCCTTGCAGAGACAAACCGAGCCCCCTTTGATTTTGCAGAAGGAGAATCAGAATTAGTTTCAGGATTCAACATCGAATATGGAAGAGCTGGATTTGCCTTTTTATTTATAGCGGAGTACAGAAATATTCTAATAATAAGCCTTATAACCTCATGCCTGTTAACAGGCACATTAATAACATCTATCCCAGTGGCCATTATCTTCTTATGGGCCCGAGCAACCTTACCACGCTACCGATATGATCTTCTAATGGCAATAGCCTGAAAATCATTCCTACCTTTAAGGCTAGCTATTTTAATGGCCCTAACAC
Alasmidonta_uwharriensis_FHR_3 CTCAACACCTAATCTCCACGATTATCACATATTTATTAATTTTATTGGGAGTGGCATTTTTTACTTTACTAGAACGAAAAGCTCTTGGATATTTTCAAATTCGAAAAGGCCCTAATAAGCTAGGGATTATTGGCATTCCTCAACCCTTAGCAGACGCCTTAAAACTTTTTATTAAAGAATGAGTCACTCCTATATCTTCTAACTTTCTCCCCTTTATCATAACTCCGACAGTTATACTTATCTTGGCCTTAAGAATATGACAATTGTTTCCTTCTTTTATACTATCAACCCAACTTACATTAGGAATGCTTCTATTCTTATGTATTTCTTCATTGGCTGTTTACACAACACTTATAGCAGGCTGGTCATCAAACTCTAAATATGCTTTACTTGGAGCTATTCGGGCCATAGCTCAGACAATTTCTTATGAAGTGACTATAACTTTAATTATTATCTTTTATTTATTTTTAACAATACACATAGATATTGTAAGAATCCGGATAACAAATATATCTGTTTGAGCAATCATACTTTTCTTACCATTAAGAGCCATATGATTAGCAGTTATCCTTGCAGAGACAAACCGAGCCCCCTTTGATTTTGCAGAAGGAGAATCAGAATTAGTTTCAGGATTCAACATCGAATATGGAAGAGCTGGATTTGCCTTTTTATTTATAGCGGAGTACAGAAATATTCTAATAATAAGCCTTATAACCTCATGCCTGTTAACAGGCACACTAATAACATCTATCCCAGTGGCCGTTATCTTCTTATGGGCCCGAGCAACCTTACCACGCTACCGATATGATCTTCTAATGGCAATAGCCTGAAAATCATTCCTACCTTTAAGGCTAGCTATTTTAATGGCCCTAACAC
Alasmidonta_uwharriensis_FHR_4 CTCAACACCTAATCTCCACGATTATCACATATTTATTAATTTTATTGGGAGTGGCATTTTTTACTTTACTAGAACGAAAAGCTCTTGGATATTTTCAAATTCGAAAAGGCCCTAATAAGCTAGGGATTATTGGCATTCCTCAACCCTTAGCAGACGCCTTAAAACTTTTTATTAAAGAATGAGTCACTCCTATATCTTCTAACTTTCTCCCCTTTATCATAACTCCGACAGTTATACTTATCTTGGCCTTAAGAATATGACAATTGTTTCCTTCTTTTATACTATCAACCCAACTTACATTAGGAATGCTTCTATTCTTATGTATTTCTTCATTGGCTGTTTACACAACACTTATAGCAGGCTGGTCATCAAACTCTAAATATGCTTTACTTGGAGCTATTCGGGCCATAGCTCAGACAATTTCTTATGAAGTGACTATAACTTTAATTATTATCTTTTATTTATTTTTAACAATACACATAGATATTGTAAGAATCCGGATAACAAATATATCTGTTTGAGCAATCATACTTTTCTTACCATTAAGAGCCATATGATTAGCAGTTATCCTTGCAGAGACAAACCGAGCCCCCTTTGATTTTGCAGAAGGAGAATCAGAATTAGTTTCAGGATTCAACATCGAATATGGAAGAGCTGGATTTGCCTTTTTATTTATAGCGGAGTACAGAAATATTCTAATAATAAGCCTTATAACCTCATGCCTGTTAACAGGCACACTAATAACATCTATCCCAGTGGCCGTTATCTTCTTATGGGCCCGAGCAACCTTACCACGCTACCGATATGATCTTCTAATGGCAATAGCCTGAAAATCATTCCTACCTTTAAGGCTAGCTATTTTAATGGCCCTAACAC
Alasmidonta_uwharriensis__Alas_1 CTCAACACCTAATCTCCACGATTATCACATATTTATTAATTTTATTGGGAGTGGCATTTTTTACTTTACTAGAACGAAAAGCTCTTGGATATTTTCAAATTCGAAAAGGCCCTAATAAGCTAGGGATTATTGGCATTCCTCAACCCTTAGCAGACGCCTTAAAACTTTTTATTAAAGAATGAGTCACTCCTATATCTTCTAACTTTCTCCCCTTTATCATAACTCCGACAGTTATACTTATCTTGGCCTTAAGAATATGACAATTGTTTCCTTCTTTTATACTATCAACCCAACTTACATTAGGAATGCTTCTATTCTTATGTATTTCTTCATTGGCTGTTTACACAACACTTATAGCAGGCTGGTCATCAAACTCTAAATATGCTTTACTTGGAGCTATTCGGGCCATAGCTCAAACAATTTCTTATGAAGTGACTATAACTTTAATTATTATCTTTTATTTATTTTTAACAATACACATAGATATTGTAAGAATCCGGATAACAAATATATCTGTTTGAGCAATCATACTTTTCTTACCATTAAGAGCCATATGATTAGCAGTTATCCTTGCAGAGACAAACCGAGCCCCCTTTGATTTTGCAGAAGGAGAATCAGAATTAGTTTCAGGATTCAACATCGAATATGGAAGAGCTGGATTTGCCTTTTTATTTATAGCGGAGTACAGAAATATTCTAATAATAAGCCTTATAACCTCATGCCTGTTAACAGGCACACTAATAACATCTATCCCAGTGGCCGTTATCTTCTTATGGGCCCGAGCAACCTTACCACGCTACCGATATGATCTTCTAATGGCAATAGCCTGAAAATCATTCCTACCTTTAAGGCTAGCTATTTTAATGGCCCTAACAC
Alasmidonta_uwharriensis_Alas_2 CTCAACACCTAATCTCCACGATTATCACATATTTATTAATTTTATTGGGAGTGGCATTTTTTACTTTACTAGAACGAAAAGCTCTTGGATATTTTCAAATTCGAAAAGGCCCTAATAAGCTAGGGATTATTGGCATTCCTCAACCCTTAGCAGACGCCTTAAAACTTTTTATTAAAGAATGAGTCACTCCTATATCTTCTAACTTTCTCCCCTTTATCATAACTCCGACAGTTATACTTATCTTGGCCTTAAGAATATGACAATTGTTTCCTTCTTTTATACTATCAACCCAACTTACATTAGGAATGCTTCTATTCTTATGTATTTCTTCATTGGCTGTTTACACAACACTTATAGCAGGCTGGTCATCAAACTCTAAATATGCTTTACTTGGAGCTATTCGGGCCATAGCTCAAACAATTTCTTATGAAGTGACTATAACTTTAATTATTATCTTTTATTTATTTTTAACAATACACATAGATATTGTAAGAATCCGGATAACAAATATATCTGTTTGAGCAATCATACTTTTCTTACCATTAAGAGCCATATGATTAGCAGTTATCCTTGCAGAGACAAACCGAGCCCCCTTTGATTTTGCAGAAGGAGAATCAGAATTAGTTTCAGGATTCAACATCGAATATGGAAGAGCTGGATTTGCCTTTTTATTTATAGCGGAGTACAGAAATATTCTAATAATAAGCCTTATAACCTCATGCCTGTTAACAGGCACACTAATAACATCTATCCCAGTGGCCGTTATCTTCTTATGGGCCCGAGCAACCTTACCACGCTACCGATATGATCTTCTAATGGCAATAGCCTGAAAATCATTCCTACCTTTAAGGCTAGCTATTTTAATGGCCCTAACAC
Alasmidonta_uwharriensis_FHR_2 CTCAACACCTAATCTCCACGATTATCACATATTTATTAATTTTATTGGGAGTGGCATTTTTTACTTTACTAGAACGAAAAGCTCTTGGATATTTTCAAATTCGAAAAGGCCCTAATAAGCTAGGGATTATTGGCATTCCTCAACCCTTAGCAGACGCCTTAAAACTTTTTATTAAAGAATGAGTCACTCCTATATCTTCTAACTTTCTCCCCTTTATCATAACTCCGACAGTTATACTTATCTTGGCCTTAAGAATATGACAATTGTTTCCTTCTTTTATACTATCAACCCAACTTACATTAGGAATGCTTCTATTCTTATGTATTTCTTCATTGGCTGTTTACACAACACTTATAGCAGGCTGGTCATCAAACTCTAAATATGCTTTACTTGGAGCTATTCGGGCCATAGCTCAAACAATTTCTTATGAAGTGACTATAACTTTAATTATTATCTTTTATTTATTTTTAACAATACACATAGATATTGTAAGAATCCGGATAACAAATATATCTGTTTGAGCAATCATACTTTTCTTACCATTAAGAGCCATATGATTAGCAGTTATCCTTGCAGAGACAAACCGAGCCCCCTTTGATTTTGCAGAAGGAGAATCAGAATTAGTTTCAGGATTCAACATCGAATATGGAAGAGCTGGATTTGCCTTTTTATTTATAGCGGAGTACAGAAATATTCTAATAATAAGCCTTATAACCTCATGCCTGTTAACAGGCACACTAATAACATCTATCCCGGTGGCCGTTATCTTCTTATGGGCCCGAGCAACCTTACCACGCTACCGATATGATCTTCTAATGGCAATAGCCTGAAAATCATTCCTACCTTTAAGGCTAGCTATTTTAATGGCCCTAACAC
Alasmidonta_varicosa_Deep_4 CTCAACATCTAATCTCTACGATTATTACATATTTATTAATTTTATTGGGAGTAGCATTCTTTACTTTACTAGAACGAAAAGCTCTTGGTTATTTTCAAATTCGAAAAGGCCCTAATAAACTAGGAATTATTGGCATTCCTCAACCCCTAGCAGACGCCTTAAAACTCTTTATTAAAGAGTGGGTCACTCCCACATCTTCTAACTTTCTCCCTTTTATCATAACCCCGACAACTATACTTATCTTGGCTTTAAGAATATGGCAATTATTTCCTTCTTTTTCACTGTCAGCTCAGCTTACATTAGGAATGCTTCTATTCTTATGTATTTCTTCGCTGGCTGTTTACACAACGCTTATAGCAGGCTGGTCATCAAACTCTAAATATGCTTTACTTGGAGCTATTCGAGCCATAGCTCAAACAATTTCTTATGAAGTAACCATAACCTTAATTATTATCTTTTATCTATTTTTAACAATACAAATAGATATTGTAAGAATTCGAATAACAAACATATCTGCTTGAGCAGTCATACTTTTCTTACCGCTAAGAGCCATATGATTAGCAGTTATCCTTGCAGAGACAAATCGAGCTCCCTTTGATTTTGCAGAAGGAGAATCAGAGTTAGTTTCAGGGTTCAACATTGAATACGGAAGAGCTGGGTTTGCCTTTCTATTTATAGCGGAGTACAGAAATATTTTAATAATAAGCCTTATAACCTCATGCTTATTAACAAGCACACTAATAATATCCATCCCAATAGCTATTATCTTCTTATGAGCCCGAGCAACCTTACCACGTTATCGATATGACCTTCTAATAGCAATAGCCTGAAAATCATTCCTTCCTTTAAGGCTAGCTATTTTAATAGCCCTAAGAC
Alasmidonta_varicosa_Deep_1 CTCAACATCTAATCTCTACGATTATTACATATTTATTAATTTTATTGGGAGTAGCATTCTTTACTTTACTAGAACGAAAAGCTCTTGGTTATTTTCAAATTCGAAAAGGCCCTAATAAACTAGGAATTATTGGCATTCCTCAACCCCTAGCAGACGCCTTAAAACTCTTTATTAAAGAGTGGGTCACTCCCACATCTTCTAACTTTCTCCCTTTTATCATAACCCCGACAACTATACTTATCTTGGCTTTAAGAATATGGCAATTATTTCCTTCTTTTTCACTGTCAGCTCAGCTTACATTAGGAATGCTTCTATTCTTATGTATTTCTTCGCTGGCTGTTTACACAACGCTTATAGCAGGCTGGTCATCAAACTCTAAATATGCTTTACTTGGAGCTATTCGAGCCATAGCTCAAACAATTTCTTATGAAGTAACCATAACCTTAATTATTATCTTTTATCTATTTTTAACAATACAAATAGACATTGTAAGAATTCGAATAACAAACATATCTGCTTGAGCAGTCATACTCTTCTTGCCGCTAAGAGCCATATGATTAGCAGTTATCCTTGCAGAGACAAATCGAGCCCCCTTTGATTTTGCAGAAGGAGAATCAGAGTTAGTTTCAGGGTTCAACATTGAATATGGAAGAGCTGGGTTTGCCTTTCTATTTATAGCGGAGTACAGAAATATTTTAATAATAAGCCTTATAACCTCATGCTTATTAACAAGCACACTAATAATATCCATCCCAGTAGCTATTATCTTCTTATGAGCCCGAGCAACCTTACCACGTTATCGATATGACCTTCTAATAGCAATAGCCTGAAAATCATTCCTTCCTTTAAGGCTAGCTATTTTAATAGCCCTAAGAC
Alasmidonta_varicosa_Deep_3 CTCAACATCTAATCTCTACGATTATTACATATTTATTAATTTTATTGGGAGTAGCATTCTTTACTTTACTAGAACGAAAAGCTCTTGGTTATTTTCAAATTCGAAAAGGCCCTAATAAACTAGGAATTATTGGCATTCCTCAACCCCTAGCAGACGCCTTAAAACTCTTTATTAAAGAGTGGGTCACTCCCACATCTTCTAACTTTCTCCCTTTTATCATAACCCCGACAACTATACTTATCTTGGCTTTAAGAATATGGCAATTATTTCCTTCTTTTTCACTGTCAGCTCAGCTTACATTAGGAATGCTTCTATTCTTATGTATTTCTTCGCTGGCTGTTTACACAACGCTTATAGCAGGCTGGTCATCAAACTCTAAATATGCTTTACTTGGAGCTATTCGAGCCATAGCTCAAACAATTTCTTATGAAGTAACCATAACCTTAATTATTATCTTTTATCTATTTTTAACAATACAAATAGATATTGTAAGAATTCGAATAACAAACATATCTGCTTGAGCAGTCATACTTTTCTTACCGCTAAGAGCCATATGATTAGCAGTTATCCTTGCAGAGACAAGTCGAGCCCCCTTTGATTTTGCAGAAGGAGAATCAGAGTTAGTTTCAGGGTTCAACATTGAATATGGAAGAGCTGGGTTTGCCTTTCTATTTATAGCGGAGTACAGAAATATTTTAATAATAAGCCTTATAACCTCATGCCTATTAACAAGCACACTAATAATATCCATCCCAGTAGCTATTATCTTCTTATGAGCCCGAGCAACCTTACCACGTTATCGATATGACCTTCTAATAGCAATAGCCTGAAAATCATTCCTTCCTTTAAGGCTAGCTATTTTAATAGCCCTAAGAC
Alasmidonta_varicosa_RR_1 CTCAACATCTAATCTCTACGATTATTACATATTTATTAATTTTATTGGGAGTAGCATTCTTTACTTTACTAGAACGAAAAGCTCTTGGTTATTTTCAAATTCGAAAAGGCCCTAATAAACTAGGAATTATTGGCATTCCTCAACCCCTAGCAGACGCCTTAAAACTCTTTATTAAAGAGTGGGTCACTCCCACATCTTCTAACTTTCTCCCTTTTATCATAACCCCGACAACTATACTTATCTTGGCTTTAAGAATATGGCAATTATTTCCTTCTTTTTCACTGTCAGCTCAGCTTACATTAGGAATGCTTCTATTCTTATGTATTTCTTCGCTGGCTGTTTACACAACGCTTATAGCAGGCTGGTCATCAAACTCTAAATATGCTTTACTTGGAGCTATTCGAGCCATAGCTCAAACAATTTCTTATGAAGTAACCATAACCTTAATTATTATCTTTTATCTATTTTTAACAATACAAATAGATATTGTAAGAATTCGAATAACAAACATATCTGCTTGAGCAGTCATACTTTTCTTACCGCTAAGAGCCATATGATTAGCAGTTATCCTTGCAGAGACAAATCGAGCCCCCTTTGATTTTGCAGAAGGAGAATCAGAGTTAGTTTCAGGGTTCAACATTGAATATGGAAGAGCTGGGTTTGCCTTTCTATTTATAGCGGAGTACAGAAATATTTTAATAATAAGCCTTATAACCTCATGCTTATTAACAAGCACACTAATAATATCCATCCCAGTAGCTATTATCTTCTTATGAGCCCGAGCAACCTTACCACGTTATCGATATGACCTTCTAATAGCAATAGCCTGAAAATCATTCCTTCCTTTAAGGCTAACTATTTTAATAGCCCTAAGAC
Alasmidonta_varicosa_Chatt_5 NNNNNCATCTAATCTCTACGATTATTACGTATTTATTAATTTTATTGGGAGTAGCATTTTTTACTTTACTAGAACGAAAAGCTCTTGGTTATTTTCAAATTCGAAAAGGCCCTAATAAATTAGGAATTATTGGCATTCCTCAACCCCTAGCAGACGCCTTAAAACTCTTTATTAAAGAGTGAGTCACTCCCACATCTTCTAACTTTCTTCCTTTTATCATAACCCCAACAACTATACTTATCTTGGCTTTAAGAATATGGCAATTATTTCCTTCTTTTTCACTATCGGCTCAGCTTACATTAGGAATGCTTCTATTCTTATGTATTTCTTCATTGGCTGTTTACACAACGCTTATAGCAGGCTGGTCATCAAACTCTAAATATGCCTTACTTGGAGCTATTCGAGCCATAGCTCAAACAATTTCTTATGAAGTAACCATAACCTTAATTATTATCTTTTATCTATTTTTGACAATGCAAATAGATATTGTAAGAATTCGAATAACAAACATATCTGCTTGGGCAGTCATACTTTTCTTACCGCTAAGAGCCATATGATTAGCAGTCATCCTTGCAGAGACAAATCGAGCCCCCTTTGATTTTGCAGAAGGAGAATCAGAGTTAGTTTCAGGATTCAACATTGAGTATGGAAGAGCTGGATTTGCCTTTCTATTTATAGCGGAGTACAGAAATATTCTAATAATAAGTCTTATAACCTCATGCTTATTAACAAGCACACTAATAATATCCATCCCAGTAGCTATTATTTTCTTATGGGCCCGAGCAACCTTACCACGTTATCGATATGACCTTCTAATAGCAATAGCCTGAAAATCATTCCTTCCTTTAAGGCTAGCTATCTTAATAGCCCTAAGAC
Alasmidonta_varicosa_Turkey_1 CTCAACATCTAATCTCTACGATTATTACGTATTTATTAATTTTATTGGGAGTAGCATTTTTTACTTTACTAGAACGAAAAGCTCTTGGTTATTTTCAAATTCGAAAAGGCCCTAATAAGTTAGGAATTATTGGCATTCCTCAACCCCTAGCAGACGCCTTAAAACTCTTTATTAAAGAGTGAGTCACTCCCACATCTTCTAACTTTCTTCCTTTTATCATAACCCCAACAACTATACTTATCTTGGCTTTAAGAATATGGCAATTATTTCCTTCTTTTTCACTATCGGCTCAGCTTACATTAGGAATGCTTCTATTCTTATGTATTTCTTCATTGGCTGTTTACACAACGCTTATAGCAGGCTGGTCATCAAACTCTAAATATGCCTTACTTGGAGCTATTCGAGCCATAGCTCAAACAATTTCTTATGAAGTAACCATAACCTTAATTATTATCTTTTATCTATTTTTGACAATGCAAATAGATATTGTAAGAATTCGAATAACAAACATATCTGCTTGGGCAGTCATACTTTTCTTACCGCTAAGAGCCATATGATTAGCAGTCATCCTTGCAGAGACAAATCGAGCCCCCTTTGATTTTGCAGAAGGAGAATCAGAGTTAGTTTCAGGATTCAACATTGAGTATGGAAGAGCTGGATTTGCCTTTCTATTTATAGCGGAGTACAGAAATATTCTAATAATAAGTCTTATAACCTCATGCTTATTAACAAGCACACTAATAATATCCATCCCAGTAGCTATTATTTTCTTATGGGCCCGAGCAACCTTACCACGTTATCGATATGACCTTCTAATAGCAATAGCCTGAAAATCATTCCTTCCTTTAAGGCTAGCTATCTTAATAGCCCTAAGAC
Alasmidonta_varicosa_Chatt_6 CTCAACATCTAATCTCTACGATTATTACATATTTATTAATTTTATTAGCAGTAGCATTTTTTACTTTACTAGAACGAAAAGCTCTTGGTTATTTTCAAATTCGAAAAGGCCCTAATAAATTAGGAATTATTGGCATTCCTCAACCCCTAGCAGACGCCTTAAAACTCTTTATTAAAGAGTGGGTCACTCCCACATCTTCTAACTTTCTTCCTTTTATCATAACCCCAACAACTATACTTATCTTGGCTTTAAGAATATGGCAATTATTTCCTTCTTTTTCACTATCGGCTCAGCTTACATTAGGAATGCTTTTATTCTTATGTATTTCTTCATTGGCTGTTTACACAACGCTTATAGCAGGCTGGTCATCAAACTCTAAATATGCCTTACTTGGAGCTATTCGAGCCATAGCTCAAACAATTTCTTATGAAGTAACTATAACCTTAATTATTATCTTTTATCTATTTTTGACAATGCAAATAGATATTGTAAGAATTCGAATAACAAACATATCTGCTTGGGCAGTCATACTTTTCTTACCGCTAAGAGCCATATGATTAGCAGTCATCCTTGCAGAGACAAATCGAGCCCCCTTTGATTTTGCAGAAGGAGAATCAGAGTTAGTTTCAGGATTCAACATTGAGTATGGAAGAGCTGGATTTGCCTTTCTATTTATAGCGGAGTACAGAAATATTCTAATAATAAGTCTTATAACCTCATGCTTATTAACAAACACACTAATAATATCCATCCCAGTAGCTATTATTTTCTTATGGGCCCGAGCAACCTTACCACGTTATCGATATGACCTTCTAATAGCAATAGCCTGAAAATCATTCCTTCCTTTAAGGCTAGCTATCTTAATAGCCCTAAGAC
Alasmidonta_varicosa_Turkey_3 CTCAACATCTAATCTCTACGATTATTACATATTTATTAATTTTATTGGGAGTAGCATTTTTTACTTTACTAGAACGAAAAGCTCTTGGTTATTTTCAAATTCGAAAAGGCCCTAATAAATTAGGAATTATTGGCATTCCTCAACCCCTAGCAGACGCCTTAAAACTCTTTATTAAAGAGTGGGTCACTCCCACATCTTCTAACTTTCTTCCTTTTATCATAACCCCAACAACTATACTTATCTTGGCTTTAAGAATATGGCAATTATTTCCTTCTTTTTCACTATCGGCTCAGCTTACATTAGGAATGCTTTTATTCTTATGTATTTCTTCATTGGCTGTTTACACAACGCTTATAGCAGGCTGGTCATCAAACTCTAAATATGCCTTACTTGGAGCTATTCGAGCCATAGCTCAAACAATTTCTTATGAAGTAACTATAACCTTAATTATTATCTTTTATCTATTTTTGACAATGCAAATAGATATTGTAAGAATTCGAATAACAAACATATCTGCTTGGGCAGTCATACTTTTCTTACCGCTAAGAGCCATATGATTAGCAGTCATCCTTGCAGAGACAAATCGAGCCCCCTTTGATTTTGCAGAAGGAGAATCAGAGTTAGTTTCAGGATTCAACATTGAGTATGGAAGAGCTGGATTTGCCTTTCTATTTATAGCGGAGTACAGAAATATTCTAATAATAAGTCTTATAACCTCATGCTTATTAACAAGCACACTAATAATATCCATCCCAGTAGCTATTATTTTCTTATGGGCCCGAGCAACCTTACCACGTTATCGATATGACCTTCTAATAGCAATAGCCTGAAAATCATTCCTTCCTTTAAGGCTAGCTATCTTAATAGCCCTAAGAC
Alasmidonta_varicosa_Turkey_4 CTCAACATCTAATCTCTACGATTATTACATATTTATTAATTTTATTGGGAGTAGCATTTTTTACTTTACTAGAACGAAAAGCTCTTGGTTATTTTCAAATTCGAAAAGGCCCTAATAAATTAGGAATTATTGGCATTCCTCAACCCCTAGCAGACGCCTTAAAACTCTTTATTAAAGAGTGGGTCACTCCCACATCTTCTAACTTTCTTCCTTTTATCATAACCCCAACAACTATACTTATCTTGGCTTTAAGAATATGGCAATTATTTCCTTCTTTTTCACTATCGGCTCAGCTTACATTAGGAATGCTTTTATTCTTATGTATTTCTTCATTGGCTGTTTACACAACGCTTATAGCAGGCTGGTCATCAAACTCTAAATATGCCTTACTTGGAGCTATTCGAGCCATAGCTCAAACAATTTCTTATGAAGTAACTATAACCTTAATTATTATCTTTTATCTATTTTTGACAATGCAAATAGATATTGTAAGAATTCGAATAACAAACATATCTGCTTGGGCAGTCATACTTTTCTTACCGCTAAGAGCCATATGATTAGCAGTCATCCTTGCAGAGACAAATCGAGCCCCCTTTGATTTTGCAGAAGGAGAATCAGAGTTAGTTTCAGGATTCAACATTGAGTATGGAAGAGCTGGATTTGCCTTTCTATTTATAGCGGAGTACAGAAATATTCTAATAATAAGTCTTATAACCTCATGCTTATTAACAAGCACACTAATAATATCCATCCCAGTAGCTATTATTTTCTTATGGGCCCGAGCAACCTTACCACGTTATCGATATGACCTTCTAATAGCAATAGCCTGAAAATCATTCCTTCCTTTAAGGCTAGCTATCTTAATAGCCCTAAGAC
Alasmidonta_varicosa_Turkey_5 CTCAACATCTAATCTCTACGATTATTACATATTTATTAATTTTATTGGGAGTAGCATTTTTTACTTTACTAGAACGAAAAGCTCTTGGTTATTTTCAAATTCGAAAAGGCCCTAATAAATTAGGAATTATTGGCATTCCTCAACCCCTAGCAGACGCCTTAAAACTCTTTATTAAAGAGTGGGTCACTCCCACATCTTCTAACTTTCTTCCTTTTATCATAACCCCAACAACTATACTTATCTTGGCTTTAAGAATATGGCAATTATTTCCTTCTTTTTCACTATCGGCTCAGCTTACATTAGGAATGCTTTTATTCTTATGTATTTCTTCATTGGCTGTTTACACAACGCTTATAGCAGGCTGGTCATCAAACTCTAAATATGCCTTACTTGGAGCTATTCGAGCCATAGCTCAAACAATTTCTTATGAAGTAACTATAACCTTAATTATTATCTTTTATCTATTTTTGACAATGCAAATAGATATTGTAAGAATTCGAATAACAAACATATCTGCTTGGGCAGTCATACTTTTCTTACCGCTAAGAGCCATATGATTAGCAGTCATCCTTGCAGAGACAAATCGAGCCCCCTTTGATTTTGCAGAAGGAGAATCAGAGTTAGTTTCAGGATTCAACATTGAGTATGGAAGAGCTGGATTTGCCTTTCTATTTATAGCGGAGTACAGAAATATTCTAATAATAAGTCTTATAACCTCATGCTTATTAACAAGCACACTAATAATATCCATCCCAGTAGCTATTATTTTCTTATGGGCCCGAGCAACCTTACCACGTTATCGATATGACCTTCTAATAGCAATAGCCTGAAAATCATTCCTTCCTTTAAGGCTAGCTATCTTAATAGCCCTAAGAC
Alasmidonta_varicosa_M_1 NNCAACATCTAATCTCTACGATTATTACATATTTATTAATTTTATTGGGAGTAGCATTTTTTACTTTACTAGAACGAAAAGCTCTTGGTTATTTTCAAATTCGAAAAGGCCCTAATAAATTAGGAATTATTGGCATTCCTCAACCCCTAGCAGACGCCTTAAAACTCTTTATTAAAGAGTGAGTCACTCCCACATCTTCTAACTTTCTTCCTTTTATCATAACCCCGACAACTATACTTATCTTGGCTTTAAGAATATGACAATTATTTCCTTCTTTTTCACTATCGGCTCAGCTTACATTAGGAATGCTTCTATTCTTATGTATTTCTTCATTGGCTGTTTACACAACGCTTATAGCAGGCTGATCATCAAACTCTAAATATGCCTTACTTGGAGCTATTCGAGCCATAGCTCAAACAATTTCTTATGAAGTAACCATAACCTTAATTATTATCTTTTATCTATTTTTGACAATGCAAATAGATATTGTAAGAATTCGAATAACAAACATATCTGCTTGGACAGTCATACTTTTCTTACCGCTAAGAGCCATATGATTAGCAGTTATCCTTGCAGAGACAAATCGAGCCCCCTTTGATTTTGCAGAAGGAGAATCAGAGTTAGTTTCAGGATTCAACATTGAATATGGAAGAGCTGGATTTGCCTTTCTATTTATAGCGGAGTACAGAAATATTTTAATAATAAGTCTTATAACCTCATGCTTATTAACAAGCACACTAATAATATCCATCCCAGTAGCTATTATCTTCTTATGGGCCCGAGCAACCTTACCACGTTATCGATATGACCTTCTAATAGCAATAGCCTGAAAATCATTCCTTCCTTTAAGGCTAGCTATTTTAATAGCCCTAAGAC
Alasmidonta_varicosa_Mulberry_1 CTCAACATCTAATCTCTACGATTATTACATATTTATTAATTTTATTGGGAGTAGCATTTTTTACTTTACTAGAACGAAAAGCTCTCGGTTATTTTCAAATTCGAAAAGGCCCTAATAAATTAGGAATTATTGGCATTCCTCAACCCCTAGCAGACGCCTTAAAACTCTTTATTAAAGAGTGAGTCACTCCTACATCTTCTAACTTTCTTCCTTTTATCATAACCCCGACAACTATACTTATCTTGGCTTTAAGAATATGACAATTATTTCCTTCTTTTTCACTATCGGCTCAGCTTACATTAGGAATGCTTCTATTCTTATGTATTTCTTCATTGGCTGTTTACACAACGCTTATAGCAGGCTGGTCATCAAACTCTAAATATGCCTTACTTGGAGCTATTCGAGCCATAGCTCAAACAATTTCTTATGAAGTAACCATAACCTTAATTATTATCTTTTATCTATTTTTGACAATGCAAATAGATATTGTAAGAATTCGAATAACAAACATATCTGCTTGAGCAGTCATACTTTTCTTACCGCTAAGAGCCATATGATTAGCAGTCATCCTTGCAGAGACAAATCGAGCCCCCTTTGATTTTGCAGAAGGAGAATCAGAGTTAGTTTCAGGATTCAACATTGAATATGGAAGAGCTGGATTTGCCTTTCTATTTATAGCGGAGTACAGAAATATTTTAATAATAAGTCTTATAACCTCATGCTTATTAACAAGCACACTAATAATATCCATCCCAGTAGCTATTATCTTCTTATGGGCCCGAGCAACCTTACCACGTTATCGATATGACCTTCTAATAGCAATAGCCTGAAAATCATTCCTTCCTTTAAGGCTAGCTATTTTAATAGCCCTAAGAN
Alasmidonta_varicosa_Mulberry_2 CTCAACATCTAATCTCTACGATTATTACATATTTATTAATTTTATTGGGAGTAGCATTTTTTACTTTACTAGAACGAAAAGCTCTTGGTTATTTTCAAATTCGAAAAGGCCCTAATAAATTAGGAATTATTGGCATTCCTCAACCCCTAGCAGACGCCTTAAAACTCTTTATTAAAGAGTGAGTCACTCCTACATCTTCTAACTTTCTTCCTTTTATCATAACCCCGACAACTATACTTATCTTGGCTTTAAGAATATGACAATTATTTCCTTCTTTTTCACTATCGGCTCAGCTTACATTAGGAATGCTTCTATTCTTATGTATTTCTTCATTGGCTGTTTACACAACGCTTATAGCAGGCTGGTCATCAAACTCTAAATATGCCTTACTTGGAGCTATTCGAGCCATAGCTCAAACAATTTCTTATGAAGTAACCATAACCTTAATTATTATCTTTTATCTATTTTTGACAATGCAAATAGATATTGTAAGAATTCGAATAACAAACATATCTGCTTGAGCAGTCATACTTTTCTTACCGCTAAGAGCCATATGATTAGCAGTCATCCTTGCAGAGACAAATCGAGCCCCCTTTGATTTTGCAGAAGGAGAATCAGAGTTAGTTTCAGGATTCAACATTGAATATGGAAGAGCTGGATTTGCCTTTCTATTTATAGCGGAGTACAGAAATATTTTAATAATAAGTCTTATAACCTCATGCTTATTAACAAGCACACTAATAATATCCATCCCAGTAGCTATTATCTTCTTATGGGCCCGAGCAACCTTACCACGTTATCGATATGACCTTCTAATAGCAATAGCCTGAAAATCATTCCTTCCTTTAAGGCTAGCTATTTTAATAGCCCTAAGAC
Alasmidonta_varicosa_Mulberry_4 CTCAACATCTAATCTCTACGATTATTACATATTTATTAATTTTATTGGGAGTAGCATTTTTTACTTTACTAGAACGAAAAGCTCTCGGTTATTTTCAAATTCGAAAAGGCCCTAATAAATTAGGAATTATTGGCATTCCTCAACCCCTAGCAGACGCCTTAAAACTCTTTATTAAAGAGTGAGTCACTCCTACATCTTCTAACTTTCTTCCTTTTATCATAACCCCGACAACTATACTTATCTTGGCTTTAAGAATATGACAATTATTTCCTTCTTTTTCACTATCGGCTCAGCTTACATTAGGAATGCTTCTATTCTTATGTATTTCTTCATTGGCTGTTTACACAACGCTTATAGCAGGCTGGTCATCAAACTCTAAATATGCCTTACTTGGAGCTATTCGAGCCATAGCTCAAACAATTTCTTATGAAGTAACCATAACCTTAATTATTATCTTTTATCTATTTTTGACAATGCAAATAGATATTGTAAGAATTCGAATAACAAACATATCTGCTTGAGCAGTCATACTTTTCTTACCGCTAAGAGCCATATGATTAGCAGTCATCCTTGCAGAGACAAATCGAGCCCCCTTTGACTTTGCAGAAGGAGAATCAGAGTTAGTTTCAGGATTCAACATTGAATATGGAAGAGCTGGATTTGCCTTTCTATTTATAGCGGAGTACAGAAATATTTTAATAATAAGTCTTATAACCTCATGCTTATTAACAAGCACACTAATAATATCCATCCCAGTAGCTATTATCTTCTTATGGGCCCGAGCAACCTTACCACGTTATCGATATGACCTTCTAATAGCAATAGCCTGAAAATCATTCCTTCCTTTAAGGCTAGCTATTTTAATAGCCCTAAGAC
Alasmidonta_varicosa_Roar_1 CTCAACATCTAATCTCTACGATTATTACATATTTATTAATTTTATTGGGAGTAGCATTTTTTACTTTACTAGAACGAAAAGCTCTTGGTTATTTTCAAATTCGAAAAGGCCCTAATAAATTAGGAATTATTGGCATTCCTCAACCCCTAGCAGACGCCTTAAAACTCTTTATTAAAGAGTGAGTCACTCCCACATCTTCTAACTTTCTTCCTTTTATCATAACCCCGACAACTATACTTATCTTGGCTTTAAGAATATGACAACTATTTCCTTCTTTTTCACTATCGGCTCAGCTTACATTAGGAATGCTTCTATTCTTATGTATTTCTTCATTGGCTGTTTACACAACGCTTATAGCAGGCTGGTCATCAAACTCTAAATATGCCTTACTTGGAGCTATTCGAGCCATAGCTCAAACAATTTCTTATGAAGTAACCATAACCTTAATTATTATCTTTTATCTATTTTTGACAATACAAATAGATATTGTAAGAATTCGAATAACAAACATATCTGCTTGGACAGTCATACTTTTCTTACCGCTAAGAGCCATATGATTAGTAGTCATCCTTGCAGAGACAAATCGAGCCCCCTTTGATTTTGCAGAAGGAGAATCAGAGTTAGTTTCAGGATTCAACATTGAATATGGAAGAGCTGGATTTGCCTTTCTATTTATAGCGGAGTACAGAAATATTTTAATAATAAGTCTTATAACCTCATGCTTATTAACAAGCACACTAATAATATCCATCCCAGTAGCTATTATCTTCTTATGGGCCCGAGCAACCTTACCACGTTATCGATATGACCTTCTAATAGCAATAGCCTGAAAATCATTCCTTCCTTTAAGGCTAGCTATTTTAATAGCCCTAAGAC
Alasmidonta_varicosa_NC_038155 CTCAACATCTAATCTCTACGATTATTACATATTTATTAATTTTATTGGGAGTAGCATTTTTTACTTTACTAGAACGAAAAGCTCTTGGTTATTTTCAAATTCGAAAAGGCCCTAATAAATTAGGAATTATTGGCATTCCTCAACCCCTAGCAGACGCCTTAAAACTCTTTATTAAAGAGTGAGTCACTCCTACATCTTCTAACTTTCTTCCTTTTATCATAACCCCGACAACTATACTTATCTTGGCTTTAAGAATATGACAATTATTTCCTTCTTTTTCACTATCGGCTCAGCTTACATTAGGAATGCTTCTATTCTTATGTATTTCTTCATTGGCTGTTTACACAACGCTTATAGCAGGCTGGTCATCAAACTCTAAATATGCCTTACTTGGAGCTATTCGAGCCATAGCTCAAACAATTTCTTATGAAGTAACCATAACCTTAATTATTATCTTTTATCTATTTTTGACAATGCAAATAGATATTGTAAGAATTCGAATAACAAACATATCTGCTTGGGCAGTCATACTTTTCTTACCGCTAAGAGCCATATGATTAGCAGTCATCCTTGCAGAGACAAATCGAGCCCCCTTTGATTTTGCAGAAGGAGAATCAGAGTTAGTTTCAGGATTCAACATTGAATATGGAAGAGCTGGATTTGCCTTTCTATTTATAGCGGAGTACAGAAATATTTTAATAATAAGTCTTATAACCTCATGCTTATTAACAAGCACACTAATAATATCCATCCCAGTAGCTATTATCTTCTTATGGGCTCGAGCAACCTTACCACGTTATCGATATGACCTTCTAATAGCAATAGCCTGAAAATCATTCCTTCCTTTAAGGCTAGCTATTTTAATAGCCCTAAGAC
Alasmidonta_varicosa_Don_1 CTCAACATCTAATCTCTACGATTATTACATATTTATTAATTTTATTGGGAGTAGCATTTTTTACTTTACTAGAACGAAAAGCTCTTGGTTATTTTCAAATTCGAAAAGGCCCTAATAAATTAGGAATTATTGGCATTCCTCAACCCCTAGCAGACGCCTTAAAACTCTTTATTAAAGAGTGAGTCACTCCCACATCTTCTAACTTTCTTCCTTTTATCATAACCCCGACAACTATACTTATCTTGGCTTTAAGAATATGACAATTATTTCCTTCTTTTTCACTATCGGCTCAGCTTACATTAGGAATGCTTCTATTCTTATGTATTTCTTCATTGGCTGTTTACACAACGCTTATAGCAGGCTGGTCATCAAACTCTAAATATGCCTTACTTGGAGCTATTCGAGCCATAGCTCAAACAATTTCTTATGAAGTAACCATAACCTTAATTATTATCTTTTATCTATTTTTGACAATGCAAATAGATATTGTAAGAATTCGAATAACAAACATATCTGCTTGGGCAGTCATACTTTTCTTACCGCTAAGAGCCATATGATTAGCAGTCATCCTTGCAGAGACAAATCGAGCCCCCTTTGATTTTGCAGAAGGAGAATCAGAGTTAGTTTCAGGATTCAACATTGAATATGGAAGAGCTGGATTTGCCTTTCTATTTATAGCGGAGTACAGAAATATTTTAATAATAAGTCTTATAACCTCATGCTTATTAACAAGCACACTAATAATATCCATCCCAGTAGCTATTATCTTCTTATGGGCCCGAGCAACCTTACCACGTTATCGATATGACCTTCTAATAGCAATAGCCTGAAAATCATTCCTTCCTTTAAGGCTAGCTATTTTAATAGCCCTAAGAC
Alasmidonta_varicosa_Donnaha_2 CTCAACATCTAATCTCTACGATTATTACATATTTATTAATTTTATTGGGAGTAGCATTTTTTACTTTACTAGAACGAAAAGCTCTTGGTTATTTTCAAATTCGAAAAGGCCCTAATAAATTAGGAATTATTGGCATTCCTCAACCCCTAGCAGACGCCTTAAAACTCTTTATTAAAGAGTGAGTCACTCCCACATCTTCTAACTTTCTTCCTTTTATCATAACCCCGACAACTATACTTATCTTGGCTTTAAGAATATGACAATTATTTCCTTCTTTTTCACTATCGGCTCAGCTTACATTAGGAATGCTTCTATTCTTATGTATTTCTTCATTGGCTGTTTACACAACGCTTATAGCAGGCTGGTCATCAAACTCTAAATATGCCTTACTTGGAGCTATTCGAGCCATAGCTCAAACAATTTCTTATGAAGTAACCATAACCTTAATTATTATCTTTTATCTATTTTTGACAATGCAAATAGATATTGTAAGAATTCGAATAACAAACATATCTGCTTGGACAGTCATACTTTTCTTACCGCTAAGAGCCATATGATTAGCAGTCATCCTTGCAGAGACAAATCGAGCCCCCTTTGATTTTGCAGAAGGAGAATCAGAGTTAGTTTCAGGATTCAACATTGAATATGGAAGAGCTGGATTTGCCTTTCTATTTATAGCGGAGTACAGAAATATTTTAATAATAAGTCTTATAACCTCATGCTTATTAACAAGCACACTAATAATATCCATCCCAGTAGCTATTATCTTCTTATGGGCCCGAGCAACCTTACCACGTTATCGATATGACCTTCTAATAGCAATAGCCTGAAAATCATTCCTTCCTTTAAGGCTAGCTATTTTAATAGCCCTAAGAC
Alasmidonta_varicosa_Cacapon_2 NNNAACATCTAATCTCTACGATTATTACATATTTATTAATTTTATTGGGAGTAGCATTTTTTACTTTACTAGAACGAAAAGCTCTTGGTTATTTTCAAATTCGAAAAGGCCCTAATAAATTAGGAATTATTGGCATTCCTCAACCCCTAGCAGACGCCTTAAAACTCTTTATTAAAGAGTGAGTCACTCCTACATCTTCTAACTTTCTTCCTTTTATCATAACCCCGACAACTATACTTATCTTGGCTTTAAGAATATGACAATTATTTCCTTCTTTTTCACTATCGGCTCAGCTTACATTAGGAATGCTTCTATTCTTATGTATCTCTTCATTGGCTGTTTACACAACGCTTATAGCAGGCTGGTCATCAAACTCTAAATATGCCTTACTTGGGGCTATTCGAGCCATAGCTCAAACAATTTCTTATGAAGTAACCATAACCTTAATTATTATCTTTTATCTATTTTTGACAATGCAAATAGATATTGTAAGAATTCGAATAACAAACATATCTGCTTGGGCAGTCATACTTTTCTTACCGCTAAGAGCCATATGATTAGCAGTCATCCTTGCAGAGACAAATCGAGCCCCCTTTGATTTTGCAGAAGGAGAATCAGAGTTAGTTTCAGGATTCAACATTGAATATGGAAGAGCTGGATTTGCCTTTCTATTTATAGCGGAGTACAGAAATATTTTAATAATAAGTCTTATAACCTCATGCTTATTAACAAGCACACTAATAATATCCATCCCAGTAGCTATTATCTTCTTATGGGCCCGAGCAACCTTACCACGTTATCGATATGACCTTCTAATAGCAATAGCCTGAAAATCATTCCTTCCTTTAAGGCTAGCTATTTTAATAGCCCTAAGAC
Alasmidonta_varicosa_Cacapon_3 NNNNNCATCTAATCTCTACGATTATTACATATTTATTAATTTTATTGGGAGTAGCATTTTTTACTTTACTAGAACGAAAAGCTCTTGGTTATTTTCAAATTCGAAAAGGCCCTAATAAATTAGGAATTATTGGCATTCCTCAACCCCTAGCAGACGCCTTAAAACTCTTTATTAAAGAGTGAGTCACTCCTACATCTTCTAACTTTCTTCCTTTTATCATAACCCCGACAACTATACTTATCTTGGCTTTAAGAATATGACAATTATTTCCTTCTTTTTCACTATCGGCTCAGCTTACATTAGGAATGCTTCTATTCTTATGTATCTCTTCATTGGCTGTTTACACAACGCTTATAGCAGGCTGGTCATCAAACTCTAAATATGCCTTACTTGGGGCTATTCGAGCCATAGCTCAAACAATTTCTTATGAAGTAACCATAACCTTAATTATTATCTTTTATCTATTTTTGACAATGCAAATAGATATTGTAAGAATTCGAATAACAAACATATCTGCTTGGGCAGTCATACTTTTCTTACCGCTAAGAGCCATATGATTAGCAGTCATCCTTGCAGAGACAAATCGAGCCCCCTTTGATTTTGCAGAAGGAGAATCAGAGTTAGTTTCAGGATTCAACATTGAATATGGAAGAGCTGGATTTGCCTTTCTATTTATAGCGGAGTACAGAAATATTTTAATAATAAGTCTTATAACCTCATGCTTATTAACAAGCACACTAATAATATCCATCCCAGTAGCTATTATCTTCTTATGGGCCCGAGCAACCTTACCACGTTATCGATATGACCTTCTAATAGCAATAGCCTGAAAATCATTCCTTCCTTTAAGGCTAGCTATTTTAATAGCCCTAAGAC
Alasmidonta_varicosa_Maryland_2 NNNNNCATCTAATCTCTACGATTATTACATATTTATTAATTTTATTGGGAGTAGCATTTTTTACTTTACTAGAACGAAAAGCTCTTGGTTATTTTCAAATTCGAAAAGGCCCTAATAAATTAGGAATTATTGGCATTCCTCAACCCCTAGCAGACGCCTTAAAACTCTTTATTAAAGAGTGAGTCACTCCTACATCTTCTAACTTTCTTCCTTTTATCATAACCCCGACAACTATACTTATCTTGGCTTTAAGAATATGACAATTATTTCCTTCTTTTTCACTATCGGCTCAGCTTACATTAGGAATGCTTCTATTCTTATGTATCTCTTCATTGGCTGTTTACACAACGCTTATAGCAGGCTGGTCATCAAACTCTAAATATGCCTTACTTGGGGCTATTCGAGCCATAGCTCAAACAATTTCTTATGAAGTAACCATAACCTTAATTATTATCTTTTATCTATTTTTGACAATGCAAATAGATATTGTAAGAATTCGAATAACAAACATATCTGCTTGGGCAGTCATACTTTTCTTACCGCTAAGAGCCATATGATTAGCAGTCATCCTTGCAGAGACAAATCGAGCCCCCTTTGATTTTGCAGAAGGAGAATCAGAGTTAGTTTCAGGATTCAACATTGAATATGGAAGAGCTGGATTTGCCTTTCTATTTATAGCGGAGTACAGAAATATTTTAATAATAAGTCTTATAACCTCATGCTTATTAACAAGCACACTAATAATATCCATCCCAGTAGCTATTATCTTCTTATGGGCCCGAGCAACCTTACCACGTTATCGATATGACCTTCTAATAGCAATAGCCTGAAAATCATTCCTTCCTTTAAGGCTAGCTATTTTAATAGCCCTAAGAC
Alasmidonta_varicosa_Cacapon_5 NTCAACATCTAATCTCTACGATTATTACATATTTATTAATTTTATTGGGAGNAGCATTTTTTACTTTACTAGAACGAAAAGCTCTTGGTTATTTTCAAATTCGAAAAGGCCCTAATAAATTAGGAATTATTGGCATTCCTCAACCCCTAGCAGACGCCTTAAAACTCTTTATTAAAGAGTGAGTCACTCCTACATCTTCTAACTTTCTTCCTTTTATCATAACCCCGACAACTATACTTATCTTGGCTTTAAGAATATGACAATTATTTCCTTCTTTTTCACTATCGGCTCAGCTTACATTAGGAATGCTTCTATTCTTATGTATCTCTTCATTGGCTGTTTACACAACGCTTATAGCAGGCTGGTCATCAAACTCTAAATATGCCTTACTTGGGGCTATTCGAGCCATAGCTCAAACAATTTCTTATGAAGTAACCATAACCTTAATTATTATCTTTTATCTATTTTTGACAATGCAAATAGATATTGTAAGAATTCGAATAACAAACATATCTGCTTGGGCAGTCATACTTTTCTTACCGCTAAGAGCCATATGATTAGCAGTCATCCTTGCAGAGACAAATCGAGCCCCCTTTGATTTTGCAGAAGGAGAATCAGAGTTAGTTTCAGGATTCAACATTGAATATGGAAGAGCTGGATTTGCCTTTCTATTTATAGCGGAGTACAGAAATATTTTAATAATAAGTCTTATAACCTCATGCTTATTAACAAGCACACTAATAATATCCATCCCAGTAGCTATTATCTTCTTATGGGCCCGAGCAACCTTACCACGTTATCGATATGACCTTCTAATAGCAATAGCCTGNAAATCATTCCTTCCTTTAAGGCTAGCTATTTTAATAGCCCTAAGAC
Alasmidonta_varicosa_Cacapon_1 NTCAACATCTAATCTCTACGATTATTACATATTTATTAATTTTATTGGGAGTAGCATTTTTTACTTTACTAGAACGAAAAGCTCTTGGTTATTTTCAAATTCGAAAAGGCCCTAATAAATTAGGAATTATTGGCATTCCTCAACCCCTAGCAGACGCCTTAAAACTCTTTATTAAAGAGTGAGTCACTCCTACATCTTCTAACTTTCTTCCTTTTATCATAACCCCGACAACTATACTTATCTTGGCTTTAAGAATATGACAATTATTTCCTTCTTTTTCACTATCGGCTCAGCTTACATTAGGAATGCTTCTATTCTTATGTATCTCTTCATTGGCTGTTTACACAACGCTTATAGCAGGCTGGTCATCAAACTCTAAATATGCCTTACTTGGGGCTATTCGAGCCATAGCTCAAACAATTTCTTATGAAGTAACCATAACCTTAATTATTATCTTTTATCTATTTTTGACAATGCAAATAGATATTGTAAGAATTCGAATAACAAACATATCTGCTTGGGCAGTCATACTTTTCTTACCGCTAAGAGCCATATGATTAGCAGTCATCCTTGCAGAGACAAATCGAGCCCCCTTTGATTTTGCAGAAGGAGAATCAGAGTTAGTTTCAGGATTCAACATTGAATATGGAAGAGCTGGATTTGCCTTTCTATTTATAGCGGAGTACAGAAATATTTTAATAATAAGTCTTATAACCTCATGCTTATTAACAAGCACACTAATAATATCCATCCCAGTAGCTATTATCTTCTTATGGGCCCGAGCAACCTTACCACGTTATCGATATGACCTTCTAATAGCAATAGCCTGAAAATCATTCCTTCCTTTAAGGCTAGCTATTTTAATAGCCCTAAGNN
Alasmidonta_varicosa_Mulberry_3 CTCAACATCTAATCTCTACGATTATTACATATTTATTAATTTTATTGGGAGTAGCATTTTTTACTTTACTAGAACGAAAAGCTCTTGGTTATTTTCAAATTCGAAAAGGCCCTAATAAATTAGGAATTATTGGCATTCCTCAACCCCTAGCAGACGCCTTAAAACTCTTTATTAAAGAGTGAGTCACTCCTACATCTTCTAACTTTCTTCCTTTTATCATAACCCCGACAACTATACTTATTTTGGCTTTAAGAATATGACAATTATTTCCTTCTTTTTCACTATCGGCTCAGCTTACATTAGGAATGCTTCTATTCTTATGTATTTCTTCATTGGCTGTTTACACAACGCTTATAGCAGGCTGGTCATCAAACTCTAAATATGCCTTACTTGGAGCTATTCGAGCCATAGCTCAAACAATTTCTTATGAAGTAACCATAACCTTAATTATTATCTTTTATCTATTTTTGACAATGCAAATAGATATTGTAAGAATTCGAATAACAAACATATCTGCTTGGGCAGTCATACTTTTCTTACCGCTAAGAGCCATATGATTAGCAGTTATCCTTGCAGAGACAAATCGAGCCCCCTTTGATTTTGCAGAGGGAGAATCAGAGTTAGTTTCAGGATTCAACATTGAATATGGAAGAGCTGGATTTGCCTTTCTATTTATAGCGGAGTACAGAAATATTTTAATAATAAGTCTTATAACCTCATGCTTATTAACAAGCACACTAATAATATCCATCCCAGTAGCTATTATCTTCTTATGGGCCCGAGCAACCTTACCACGTTATCGATATGACCTTCTAATAGCAATAGCCTGAAAATCATTCCTTCCTTTAAGACTAGCTATTTTAATAGCCCTAAGAC
Alasmidonta_varicosa_Donnaha_1 CTCAACATCTAATCTCTACGATTATTACATATTTATTAATTTTATTGGGAGTAGCATTTTTTACTTTACTAGAACGAAAAGCTCTTGGTTATTTTCAAATTCGAAAAGGCCCTAATAAATTAGGAATTATTGGCATTCCTCAACCCCTAGCAGACGCCTTAAAACTCTTTATTAAAGAGTGAGTCACTCCTACATCTTCTAACTTTCTTCCTTTTATCATAACCCCGACAACTATACTTATTTTGGCTTTAAGAATATGACAATTATTTCCTTCTTTTTCACTATCGGCTCAGCTTACATTAGGAATGCTTCTATTCTTATGTATTTCTTCATTGGCTGTTTACACAACGCTTATAGCAGGCTGGTCATCAAACTCTAAATATGCCTTACTTGGAGCTATTCGAGCCATAGCTCAAACAATTTCTTATGAAGTAACCATAACCTTAATTATTATCTTTTATCTATTTTTGACAATGCAAATAGATATTGTAAGAATTCGAATAACAAACATATCTGCTTGGGCAGTCATACTTTTCTTACCGCTAAGAGCCATATGATTAGCAGTCATCCTTGCAGAGACAAATCGAGCCCCCTTTGATTTTGCAGAAGGAGAATCAGAGTTAGTTTCAGGATTCAACATTGAATATGGAAGAGCTGGATTTGCCTTTCTATTTATAGCGGAGTACAGAAATATTTTAATAATAAGTCTTATAACCTCATGCTTATTAACAAGCACACTAATAATATCCATCCCAGTAGCTATTATCTTCTTATGGGCCCGAGCAACCTTACCACGTTATCGATATGACCTTCTAATAGCAATAGCCTGAAAATCATTCCTTCCTTTAAGACTAGCTATTTTAATAGCCCTAAGAC
Alasmidonta_varicosa_Mulberry_5 CTCAACATCTAATCTCTACGATTATTACATATTTATTAATTTTATTGGGAGTAGCATTTTTTACTTTACTAGAACGAAAAGCTCTTGGTTATTTTCAAATTCGAAAAGGCCCTAATAAATTAGGAATTATTGGCATTCCTCAACCCCTAGCAGACGCCTTAAAACTCTTTATTAAAGAGTGAGTCACTCCTACATCTTCTAACTTTCTTCCTTTTATCATAACCCCGACAACTATACTTATTTTGGCTTTAAGAATATGACAATTATTTCCTTCTTTTTCACTATCGGCTCAGCTTACATTAGGAATGCTTCTATTCTTATGTATTTCTTCATTGGCTGTTTACACAACGCTTATAGCAGGCTGGTCATCAAACTCTAAATATGCCTTACTTGGAGCTATTCGAGCCATAGCTCAAACAATTTCTTATGAAGTAACCATAACCTTAATTATTATCTTTTATCTATTTTTGACAATGCAAATAGATATTGTAAGAATTCGAATAACAAACATATCTGCTTGGGCAGTCATACTTTTCTTACCGCTAAGAGCCATATGATTAGCAGTCATCCTTGCAGAGACAAATCGAGCCCCCTTTGATTTTGCAGAAGGAGAATCAGAGTTAGTTTCAGGATTCAACATTGAATATGGAAGAGCTGGATTTGCCTTTCTATTTATAGCGGAGTACAGAAATATTTTAATAATAAGTCTTATAACCTCATGCTTATTAACAAGCACACTAATAATATCCATCCCAGTAGCTATTATCTTCTTATGGGCCCGAGCAACCTTACCACGTTATCGATATGACCTTCTAATAGCAATAGCCTGAAAATCATTCCTTCCTTTAAGACTAGCTATTTTAATAGCCCTAAGAC
Alasmidonta_varicosa_Wilson_2 CTCAACATCTAATCTCTACGATTATTACATATTTATTAATTTTATTGGGAGTAGCATTTTTTACTTTACTAGAACGAAAAGCTCTTGGTTATTTTCAAATTCGAAAAGGCCCTAATAAATTAGGAATTATTGGCATTCCTCAACCCCTAGCAGACGCCTTAAAACTCTTTATTAAAGAGTGAGTCACTCCTACATCTTCTAACTTTCTTCCTTTTATCATAACCCCGACAACTATACTTATTTTGGCTTTAAGAATATGACAATTATTTCCTTCTTTTTCACTATCGGCTCAGCTTACATTAGGAATGCTTCTATTCTTATGTATTTCTTCATTGGCTGTTTACACAACGCTTATAGCAGGCTGGTCATCAAACTCTAAATATGCCTTACTTGGAGCTATTCGAGCCATAGCTCAAACAATTTCTTATGAAGTAACCATAACCTTAATTATTATCTTTTATCTATTTTTGACAATGCAAATAGATATTGTAAGAATTCGAATAACAAACATATCTGCTTGGGCAGTCATACTTTTCTTACCGCTAAGAGCCATATGATTAGCAGTCATCCTTGCAGAGACAAATCGAGCCCCCTTTGATTTTGCAGAAGGAGAATCAGAGTTAGTTTCAGGATTCAACATTGAATATGGAAGAGCTGGATTTGCCTTTCTATTTATAGCGGAGTACAGAAATATTTTAATAATAAGTCTTATAACCTCATGCTTATTAACAAGCACACTAATAATATCCATCCCAGTAGCTATTATCTTCTTATGGGCCCGAGCAACCTTACCACGTTATCGATATGACCTTCTAATAGCAATAGCCTGAAAATCATTCCTTCCTTTAAGACTAGCTATTTTAATAGCCCTAAGAC
Alasmidonta_varicosa_Cat_1 CTCAACATCTAATCTCTACGATTATTACATATTTATTAATTTTATTGGGAGTAGCATTTTTTACTTTACTAGAACGAAAAGCTCTTGGTTATTTTCAAATTCGAAAAGGCCCTAATAAATTAGGAATTATTGGCATTCCTCAACCCCTAGCAGACGCCTTAAAACTCTTTATTAAAGAGTGAGTCACTCCTACATCTTCTAACTTTCTTCCTTTTATCATAACCCCGACAACTATACTTATCTTGGCTTTAAGAATATGACAATTATTTCCTTCTTTTTCACTATCGGCTCAGCTTACATTAGGAATGCTTCTATTCTTATGTATTTCTTCATTGGCTGTTTACACAACGCTTATAGCAGGCTGGTCATCAAACTCTAAATATGCCTTACTTGGGGCTATTCGAGCCATAGCTCAAACAATTTCTTATGAAGTAACCATAACCTTAATTATTATCTTTTATCTATTTTTGACAATGCAAATAGATATTGTAAGAATTCGAATAACAAACATATCTGCTTGGGCAGTCATACTTTTCTTACCGCTAAGAGCCATATGATTAGCAGTCATCCTTGCAGAGACAAATCGAGCCCCCTTTGATTTTGCAGAAGGAGAATCAGAGTTAGTTTCAGGATTCAACATTGAATATGGAAGAGCTGGATTTGCCTTTCTATTTATAGCGGAGTACAGAAATATTTTAATAATAAGTCTTATAACCTCATGCTTATTAACAAGCACACTAATAATATCCATCCCAGTAGCTATTATCTTCTTATGGGCCCGAGCAACCTTACCACGTTATCGATATGACCTTCTAATAGCAATAGCCTGAAAATCATTCCTTCCTTTAAGACTAGCTATTTTAATAGCCCTAAGAC
Alasmidonta_varicosa CTCAACATCTAATCTCTACGATTATTACATATTTATTAATTTTATTGGGAGTAGCATTTTTTACTTTACTAGAACGAAAAGCTCTTGGTTATTTTCAAATTCGAAAAGGCCCTAATAAATTAGGAATTATTGGCATTCCTCAACCCCTAGCAGACGCCTTAAAACTCTTTATTAAAGAGTGAGTCACTCCTACATCTTCTAACTTTCTTCCTTTTATCATAACCCCGACAACTATACTTATCTTGGCTTTAAGAATATGACAATTATTTCCTTCTTTTTCACTATCGGCTCAGCTTACATTAGGAATGCTTCTATTCTTATGTATCTCTTCATTGGCTGTTTACACAACGCTTATAGCAGGCTGGTCATCAAACTCTAAATATGCCTTACTTGGGGCTATTCGAGCCATAGCTCAAACAATTTCTTATGAAGTAACCATAACCTTAATTATTATCTTTTATCTATTTTTGACAATGCAAATAGATATTGTAAGAATTCGAATAACAAACATATCTGCTTGGGCAGTCATACTTTTCTTACCGCTAAGAGCCATATGATTAGCAGTCATCCTTGCAGAGACAAATCGAGCCCCCTTTGATTTTGCAGAAGGAGAATCAGAGTTAGTTTCAGGATTCAACATTGAATATGGAAGAGCTGGATTTGCCTTTCTATTTATAGCGGAGTACAGAAATATTTTAATAATAAGTCTTATAACCTCATGCTTATTAACAAGCACACTAATAATATCCATCCCAGTAGCTATTATCTTCTTATGGGCTCGAGCAACCTTACCACGTTATCGATATGACCTTCTAATAGCAATAGCCTGAAAATCATTCCTTCCTTTAAGGCTAGCTATTTTAATAGCCCTAAGAC
Alasmidonta_varicosa_Cacapon_4 CTCAACATCTAATCTCTACGATTATTACATATTTATTAATTTTATTGGGAGTAGCATTTTTTACTTTACTAGAACGAAAAGCTCTTGGTTATTTTCAAATTCGAAAAGGCCCTAATAAATTAGGAATTATTGGCATTCCTCAACCCCTAGCAGACGCCTTAAAACTCTTTATTAAAGAGTGAGTCACTCCTACATCTTCTAACTTTCTTCCTTTTATCATAACCCCGACAACTATACTTATCTTGGCTTTAAGAATATGACAATTATTTCCTTCTTTTTCACTATCGGCTCAGCTTACATTAGGAATGCTTCTATTCTTATGTATCTCTTCATTGGCTGTTTACACAACGCTTATAGCAGGCTGGTCATCAAACTCTAAATATGCCTTACTTGGGGCTATTCGAGCCATAGCTCAAACAATTTCTTATGAAGTAACCATAACCTTAATTATTATCTTTTATCTATTTTTGACAATGCAAATAGATATTGTAAGAATTCGAATAACAAACATATCTGCTTGGGCAGTCATACTTTTCTTACCGCTAAGAGCCATATGATTAGCAGTCATCCTTGCAGAGACAAATCGAGCCCCCTTTGATTTTGCAGAAGGAGAATCAGAGTTAGTTTCAGGATTCAACATTGAATATGGAAGAGCTGGATTTGCCTTTCTATTTATAGCGGAGTACAGAAATATTTTAATAATAAGTCTTATAACCTCATGCTTATTAACAAGCACACTAATAATATCCATCCCAGTAGCTATTATCTTCTTATGGGCCCGAGCAACCTTACCACGTTATCGATATGACCTTCTAATAGCAATAGCCTGAAAATCATTCCTTCCTTTAAGGCTAGCTATTTTAATAGCCCTAAGAC
Alasmidonta_varicosa_Maryland_1 CTCAACATCTAATCTCTACGATTATTACATATTTATTAATTTTATTGGGAGTAGCATTTTTTACTTTACTAGAACGAAAAGCTCTTGGTTATTTTCAAATTCGAAAAGGCCCTAATAAATTAGGAATTATTGGCATTCCTCAACCCCTAGCAGACGCCTTAAAACTCTTTATTAAAGAGTGAGTCACTCCTACATCTTCTAACTTTCTTCCTTTTATCATAACCCCGACAACTATACTTATCTTGGCTTTAAGAATATGACAATTATTTCCTTCTTTTTCACTATCGGCTCAGCTTACATTAGGAATGCTTCTATTCTTATGTATCTCTTCATTGGCTGTTTACACAACGCTTATAGCAGGCTGGTCATCAAACTCTAAATATGCCTTACTTGGGGCTATTCGAGCCATAGCTCAAACAATTTCTTATGAAGTAACCATAACCTTAATTATTATCTTTTATCTATTTTTGACAATACAAATAGATATTGTAAGAATTCGAATAACAAACATATCTGCTTGGGCAGTCATACTTTTCTTACCGCTAAGAGCCATATGATTAGCAGTCATCCTTGCAGAGACAAATCGAGCCCCCTTTGATTTTGCAGAAGGAGAATCAGAGTTAGTTTCAGGATTCAACATTGAATATGGAAGAGCTGGATTTGCCTTTCTATTTATAGCGGAGTACAGAAATATTTTAATAATAAGTCTTATAACCTCATGCTTATTAACAAGCACACTAATAATATCCATCCCAGTAGCTATTATCTTCTTATGGGCCCGAGCAACCTTACCACGTTATCGATATGACCTTCTAATAGCAATAGCCTGAAAATCATTCCTTCCTTTAAGGCTAGCTATTTTAATAGCCCTAAGAC
Alasmidonta_raveneliana_ALRA_LT2 NNNNNNNNNNNNNNNNNNNNNNNNNNNNNNNNNNNNNNNNNNNNNNNNNNNNNNNNNNNNNNNNNNNNNNNNNNNNNNNNNNNNNNNNNNNNNNNNNNNNNNNNNNNNNNNNNNNNNNNNNNNNNNNNNNNNNNNNNNNNNNNNNNNNNNNNNNNNNNNNNAAACTTTTCATCAAAGAGTGAGTCACCCCCACATCTTCTAACTTTCTCCCCTTTATCATAACCCCAACAGTTATACTTATCTTGGCTTTAAGAATATGACAATTGTTTCCCTCTTTTATATTATCAACCCAACTCACACTAGGAATACTCCTATTCTTATGTATTTCTTCATTAGCTGTTTACACAACACTTATAGCAGGGTGATCATCAAACTCTAAATATGCTCTACTTGGGGCTATTCGAGCCATAGCTCAAACAATTTCTTATGAAGTAACTATAACCTTAATTATTATCTTTTATTTATTTTTAACGATACAGATAGATATTGTAAGAATTCGAATAATAAATATATCTGCTTGAGCAGTCACACTTTTCTTACCGTTAAGGGCCATATGATTAGCAGTTATCCTTGCAGAAACAAACCGAGCCCCCTTCGATTTTGCAGAAGGAGAATCAGAATTAGTCTCAGGATTCAACATCGAATATGGAAGAGCCGGATTTGCCTATTTATTTATAGCGGAATACAGAAATATTTTAATAATAAGCCTTATAACCTCATGCCTATTAACAAGCACACTAATTATATCAATCCCAGTAGCTATTATCTTCCTCTGAGCCCGAGCAACCTTACCACGCTACCGATATGACCTGCTAATAGCAATAGCCTGAAAATCATTCTTACCTTTGAGGTTAACCATCTTAATAGCCCTAAGGC
Alasmidonta_raveneliana_ALRA_LT1 NNNNNNNNNNNNNNNNNNNNNNNNNNNNNNNNNNNNNNNNNNNNNNNNNNNNNNNNNNNNNNNNNNNNNNNNNNNNNNNNNNNNNNNNNNNNNNNNNNNNNNNNNNNNNNNNNNNNNNNNNNNNNNNNNNNNNNNNNNNNNNNNNNNNNNNNNNNNNNNNNAAACTTTTCATCAAAGAGTGAGTCACCCCCACATCTTCTAACTTTCTCCCCTTTATCATAACCCCAACAGTTATACTTATCTTGGCTTTAAGAATATGACAATTGTTTCCCTCTTTTATATTATCAACCCAACTCACACTAGGAATACTCCTATTCTTATGTATTTCTTCATTAGCTGTTTACACAACACTTATAGCAGGGTGATCATCAAACTCTAAATATGCTCTACTTGGGGCTATTCGAGCCATAGCTCAAACAATTTCTTATGAAGTAACTATAACCTTAATTATTATCTTTTATTTATTTTTAACGATACAGATAGATATTGTAAGAATTCGAATAATAAATATATCTGCTTGAGCAGTCACACTTTTCTTACCGTTAAGAGCCATATGATTAGCAGTTATCCTTGCAGAAACAAACCGAGCCCCCTTCGATTTTGCAGAAGGAGAATCAGAATTAGTCTCAGGATTCAACATCGAATATGGAAGAGCCGGATTTGCCTATTTATTTATAGCGGAATACAGAAATATTTTAATAATAAGCCTTATAACCTCATGCCTATTAACAAGCACACTAATTATATCAATCCCAGTAGCTATTATCTTCCTCTGAGCCCGAGCAACCTTACCACGCTACCGATATGACCTGCTAATAGCAATAGCCTGAAAATCATTCTTACCTTTGAGGTTAACCATCTTAATAGCCCTAAGGC
Alasmidonta_raveneliana_ALRA_LT3 NNNNNNNNNNNNNNNNNNNNNNNNNNNNNNNNNNNNNNNNNNNNNNNNNNNNNNNNNNNNNNNNNNNNNNNNNNNNNNNNNNNNNNNNNNNNNNNNNNNNNNNNNNNNNNNNNNNNNNNNNNNNNNNNNNNNNNNNNNNNNNNNNNNNNNNNNNNNNNNNNAAACTTTTCATCAAAGAGTGAGTCACCCCCACATCTTCTAACTTTCTCCCCTTTATCATAACCCCAACAGTTATACTTATCTTGGCTTTAAGAATATGACAATTGTTTCCCTCTTTTATATTATCAACCCAACTCACACTAGGAATACTCCTATTCTTATGTATTTCTTCATTAGCTGTTTACACAACACTTATAGCAGGGTGATCATCAAACTCTAAATATGCTCTACTTGGGGCTATTCGAGCCATAGCTCAAACAATTTCTTATGAAGTAACTATAACCTTAATTATTATCTTTTATTTATTTTTAACGATACAGATAGATATTGTAAGAATTCGAATAATAAATATATCTGCTTGAGCAGTCACACTTTTCTTACCGTTAAGAGCCATATGATTAGCAGTTATCCTTGCAGAAACAAACCGAGCCCCCTTCGATTTTGCAGAAGGAGAATCAGAATTAGTCTCAGGATTCAACATCGAATATGGAAGAGCCGGATTTGCCTATTTATTTATAGCGGAATACAGAAATATTTTAATAATAAGCCTTATAACCTCATGCCTATTAACAAGCACACTAATTATATCAATCCCAGTAGCTATTATCTTCCTCTGAGCCCGAGCAACCTTACCACGCTACCGATATGACCTGCTAATAGCAATAGCCTGAAAATCATTCTTACCTTTGAGGTTAACCATCTTAATAGCCCTAAGGC
Alasmidonta_raveneliana_ALRA_LT4 NNNNNNNNNNNNNNNNNNNNNNNNNNNNNNNNNNNNNNNNNNNNNNNNNNNNNNNNNNNNNNNNNNNNNNNNNNNNNNNNNNNNNNNNNNNNNNNNNNNNNNNNNNNNNNNNNNNNNNNNNNNNNNNNNNNNNNNNNNNNNNNNNNNNNNNNNNNNNNNNNAAACTTTTCATCAAAGAGTGAGTCACCCCCACATCTTCTAACTTTCTCCCCTTTATCATAACCCCAACAGTTATACTTATCTTGGCTTTAAGAATATGACAATTGTTTCCCTCTTTTATATTATCAACCCAACTCACACTAGGAATACTCCTATTCTTATGTATTTCTTCATTAGCTGTTTACACAACACTTATAGCAGGGTGATCATCAAACTCTAAATATGCTCTACTTGGGGCTATTCGAGCCATAGCTCAAACAATTTCTTATGAAGTAACTATAACCTTAATTATTATCTTTTATTTATTTTTAACGATACAGATAGATATTGTAAGAATTCGAATAATAAATATATCTGCTTGAGCAGTCACACTTTTCTTACCGTTAAGAGCCATATGATTAGCAGTTATCCTTGCAGAAACAAACCGAGCCCCCTTCGATTTTGCAGAAGGAGAATCAGAATTAGTCTCAGGATTCAACATCGAATATGGAAGAGCCGGATTTGCCTATTTATTTATAGCGGAATACAGAAATATTTTAATAATAAGCCTTATAACCTCATGCCTATTAACAAGCACACTAATTATATCAATCCCAGTAGCTATTATCTTCCTCTGAGCCCGAGCAACCTTACCACGCTACCGATATGACCTGCTAATAGCAATAGCCTGAAAATCATTCTTACCTTTGAGGTTAACCATCTTAATAGCCCTAAGGC
Alasmidonta_raveneliana_ALRA_LT5 NNNNNNNNNNNNNNNNNNNNNNNNNNNNNNNNNNNNNNNNNNNNNNNNNNNNNNNNNNNNNNNNNNNNNNNNNNNNNNNNNNNNNNNNNNNNNNNNNNNNNNNNNNNNNNNNNNNNNNNNNNNNNNNNNNNNNNNNNNNNNNNNNNNNNNNNNNNNNNNNNAAACTTTTCATCAAAGAGTGAGTCACCCCCACATCTTCTAACTTTCTCCCCTTTATCATAACCCCAACAGTTATACTTATCTTGGCTTTAAGAATATGACAATTGTTTCCCTCTTTTATATTATCAACCCAACTCACACTAGGAATACTCCTATTCTTATGTATTTCTTCATTAGCTGTTTACACAACACTTATAGCAGGGTGATCATCAAACTCTAAATATGCTCTACTTGGGGCTATTCGAGCCATAGCTCAAACAATTTCTTATGAAGTAACTATAACCTTAATTATTATCTTTTATTTATTTTTAACGATACAGATAGATATTGTAAGAATTCGAATAATAAATATATCTGCTTGAGCAGTCACACTTTTCTTACCGTTAAGAGCCATATGATTAGCAGTTATCCTTGCAGAAACAAACCGAGCCCCCTTCGATTTTGCAGAAGGAGAATCAGAATTAGTCTCAGGATTCAACATCGAATATGGAAGAGCCGGATTTGCCTATTTATTTATAGCGGAATACAGAAATATTTTAATAATAAGCCTTATAACCTCATGCCTATTAACAAGCACACTAATTATATCAATCCCAGTAGCTATTATCTTCCTCTGAGCCCGAGCAACCTTACCACGCTACCGATATGACCTGCTAATAGCAATAGCCTGAAAATCATTCTTACCTTTGAGGTTAACCATCTTAATAGCCCTAAGGC
Alasmidonta_raveneliana_ALRA_FB1 NNNNNNNNNNNNNNNNNNNNNNNNNNNNNNNNNNNNNNNNNNNNNNNNNNNNNNNNNNNNNNNNNNNNNNNNNNNNNNNNNNNNNNNNNNNNNNNNNNNNNNNNNNNNNNNNNNNNNNNCTAGGNATTATTGGCATTCCTCAACCCTTAGCAGATGCNTTAAAACTTCTTATCAAAGAGTGAGTCACCCCCACATCTTCTAACTTTCTCCCCTTTATCATAACCCCAACAGTTATACTTATTTTGGCTCTAAGAATATGACAATTGTTTCCCTCTTTTATATTATCAACCCAACTCACACTAGGAATGCTCCTATTCTTATGTATTTCTTCATTAGCTGTTTATACAACACTTATAGCAGGATGGTCATCAAACTCTAAGTACGCTCTACTTGGGGCAATTCGAGCCATAGCTCAAACAATTTCTTATGAAGTAACTATAACCTTAATTATTATCTTTTATTTATTTTTAACAATACAAATAGATATTGTAAGAATTCGGGTAATAAATATATCTACTTGAGCAGTCATACTTTTCTTACCGTTAAGAGCCATATGATTAGCAGTTATCCTTGCAGAAACAAATCGAGCTCCCTTCGATTTTGCAGAAGGAGAATCAGAATTAGTTTCAGGATTTAACATCGAATATGGAAGAGCCGGATTTGCCTTTTTATTTATAGCAGAATACAGAAATATTTTAATAATAAGCCTTATAACCTCATGCCTATTAACAAGCACACTAATTATATCCATTCCAGTAGCTATTATCTTCCTTTGAGCCCGAGCAACCTTACCACGCTACCGATATGACCTACTAATAGCAATAGCCTGAAAATCATTCTTACCTTTGAGGTTAGCCATCTTAATAGCCCTAAGGC
Alasmidonta_triangulata_AtriChi010 NNNNNNNNNNNNNNNNNNNNNNNNNNNNNNNNNNNNNNNNNNNNNNNNNNNNNNNNNNNNNNACTTTACTAGAACGAAAAGCTCTTGGATATTTTCAAATTCGAAAAGGCCCTAATAAATTAGGAATTATTGGTATTCCTCAACCCTTAGCAGACGCCTTAAAACTTTTTATTAAAGAATGAGTTACCCCTACATCTTCTAACTTTCTCCCATTTATTATAACCCCGACAATTATACTTATCTTAGCCTTAAGAATATGACAATTGTTCCCCTCTTTAATATTATCAACCCAACTTACACTAGGGATGCTTTTGTTTTTATGCATTTCCTCATTAGCTGTTTATACAACACTTATAGCAGGCTGGTCATCAAACTCTAAATATGCTTTACTTGGAGCGATTCGAGCCATAGCTCAAACAATCTCTTACGAAGTTACTATAACCTTAATTATTATCTTTTATTTATTTTTAACAATAAAAATAGACATTGTAAGAATTCGAATGACAAATATATCTGCTTGAGCACTCACACTTTTTCTACCATTAAGAGCTATATGATTAGCAGTTATTCTTGCAGAGACAAACCGAGCCCCCTTTGATTTTGCAGAAGGAGAATCAGAACTAGTTTCAGGGTTCAACATCGAATATGGAAGAGCTGGATTTGCCTTTTTATTTATAGCAGAATACAGAAATATTTTAATAATAAGACTTATAACCTCATGCCTATTAACAAGTACATTAATAATATCCATCCCAGTAGCTATTATCTTCTTGTGAGCCCGAGCAACCTTACCACGTTACCGATATGACCTTCTAATAGCAATAGCCTGAAAATCATTCTTACCTTTAAGGCTAGCCATCTTAATAGCCCTAAGAC
Anodonta_lucida_NC_026673 TTCAACACCTTATCTCTACCCTTATTACATATATGTTAATTTTACTAGGTGTAGCCTTCTTTACCTTGTTAGAACGAAAAGCTCTTGGCTATTTTCAAATTCGAAAAGGCCCCAACAAACTAGGGATTATAGGTATCCCCCAGCCTTTAGCAGACGCATTAAAACTTTTTACTAAAGAATGAATTACCCCCACCTCCTCTAATTACTTTCCTTTTATTATCACACCAACAATTATACTTATCTTAGCTCTAAGCATATGACAACTATTCCCCTCTTTTATACTCTCTCAGCAGGTAACATTAGGGATGTTTTTATTTCTTTGCATCTCTTCATTAGCCGTTTATACAACACTTATAGCTGGCTGATCATCGAATTCTAAGTATGCCTTGCTCGGGGCCATCCGAGCCATGGCCCAAACTATCTCTTATGAAGTCTCTATAACCCTTATTATTATGTTCTACTTGTTCTTAGCAATAGAAATAGATATTGTAAGAATTCGTATAACAAGTGTATCGATCTGAACTATTATACTATTTTTTCCTTTAGGTATCATGTGATTAGCAACAACCCTCGCAGAAACAAATCGAGCCCCATTTGACTTTGCAGAAGGGGAATCAGAACTAGTTTCAGGGTTTAATATTGAATATGGGGGAGCGGGTTTCGCCTTATTGTTTATAGCAGAATATAGAAATATTCTAATATTAAGCCTAATAACCTCATCCCTACTAACTAGCACACTAACTATATCCATTCCAGTGGCCACTATCTTTTTATGGGCTCGAGGAACCCTACCCCGCCATCGATATGACCTTCTAATAGCCATGGCTTGAAAATCATTCTTGCCATTTAGATTAGCAATTTTAATTACTTTAATTC
Sinanodonta_tumens_B194_LC592406 CCCAACATGTAATCTCCACTATTATTACATACCTGCTAATCCTATTAGGCGTGGCCTTCTTTACCCTACTAGAACGAAAAGCTTTAGGTTATTTTCAAATTCGAAAGGGTCCTAATAAGTTAGGAATTACTGGTATCCCTCAACCACTAGCAGATGCGTTAAAACTTTTTACCAAAGAGTGAGTTATCCCTGCCCACTCTAACTATCTTCCTTTTATTCTAATACCAACAACTATACTTATCTTAGCACTAAGCATATGACAACTATTCCCCTCATTTATACTTTCCTCTCAAATAACTCTAGGGGTACTCTTATTTCTTTGCATCTCTTCATTAACCGTCTATACAACACTCATGGCTGGTTGATCCTCAAACTCTAAATATGCCTTACTTGGGGCTATCCGAGCTATAGCCCAAACTATCTCCTACGAAGTTACCATAACCCTTATTATTATATTCTACCTATTTTTAACAAATGATATAGACATTGTGAGAGTTCGTATAACAAATAAATCTATCTGAACTATTATACTATTTTTACCTTTGGGATTTATGTGACTGGCTGTAATTCTTGCAGAAACAAACCGAGCCCCTTTTGATTTTGCAGAGGGGGAATCAGAACTTGTCTCAGGATTCAATATTGAGTATGGGGGAGCAGGATTTGCCTTCTTATTTATAGCCGAATACAGAAACATTTTGATAATAAGCCTAATTACCTCGTGCTTACTGACTAGCACCTTAGTTATATCCATCCCGGTACTTATTATCTTTTTATGAGCTCGAGCAACCTTACCACGTTATCGTTATGATCTTTTAATGGCCGTGGCTTGAAAATCATTTCTACCCTTTAGGCTTGCACTTCTAACCGCCTTGACAC
Anodonta_woodiana_isolate_AW19_HQ283344 TCCAACACCTAATCTCTACCATTATTACGTACCTACTAATCTTATTAGGTGTGGCCTTCTTTACCTTATTAGAACGAAAAGCTTTAGGTTATTTTCAAATTCGAAAGGGTCCTAATAAACTAGGGATTATAGGTATCCCCCAACCTTTAGCAGACGCATTAAAACTTTTTACCAAAGAGTGAGTTACTCCTAACTTCTCTAACTACTTTCCTTTTATTTTAACACCGACAATTATACTTATCTTAGCATTGAGGATATGGCAACTGTTTCCGTCTTTTATACTTACCTTTCAAATAACCCTAGGAATATTTTTATTTCTTTGCATCTCCTCATTAACCGTCTACACGACACTCATAGCTGGTTGAACCTCAAACTCCAAATATGCCCTACTCGGGGCGATCCGAGCTATAGCCCAAACCATCTCCTACGAAGTTACCATAACTCTTATTATTATATTCTACCTATTCCTAACAATAGAAATAGATATTGTAAGAGTCCGTATAACGAATAGGCCTATCTGAACCATCACACTATTTTTCCCTTTAAGAGTCATGTGATTAGCAGTAATTCTCGCAGAAACAAATCGAGCTCCGTTTGATTTTGCAGAGGGAGAATCAGAACTTGTCTCAGGATTCAACATTGAATACGGAGGAGCAGGATTTGCCTTCCTATTTATAGCAGAATATAGAAACATCTTAATAATAAGACTAATAACCTCATGTTTGTTAACTAGCACCTTAATTATATCCATCCCAGTAGCTATTATTTTTTTATGAGCTCGAGGGAGCTTACCACGTTATCGCTATGACCTTTTAATGGCCATGGCTTGAAAATCATTTCTACCTTTTAGACTTGCAACATTAATCGCCTTGACAC
Anodonta_woodiana_isolate_AW22_HQ283345 TCCAACACCTAATCTCTACCATTATTACGTACCTACTAATCTTATTAGGTGTGGCCTTCTTTACCTTATTAGAACGAAAAGCTTTAGGTTATTTTCAAATTCGAAAGGGTCCTAATAAACTAGGGATTATAGGTATCCCCCAACCTTTAGCAGACGCATTAAAACTTTTTACCAAAGAGTGAGTTACTCCTAACTTCTCTAACTACTTTCCTTTTATTTTAACACCGACAATTATACTTATCTTAGCATTGAGGATATGGCAACTGTTTCCGTCTTTTATACTTACCTTTCAAATAACCCTAGGAATATTTTTATTTCTTTGCATCTCCTCATTAACCGTCTACACGACACTCATAGCTGGTTGAACCTCAAACTCCAAATATGCCCTACTCGGGGCGATCCGAGCTATAGCCCAAACCATCTCCTACGAAGTTACCATAACTCTTATTATTATATTCTACCTATTCCTAACAATAGAAATAGATATTGTAAGAGTCCGTATAACGAATAGGCCTATCTGAACCATCACACTATTTTTCCCTTTAAGAGTCATGTGATTAGCAGTAATTCTCGCAGAAACAAATCGAGCTCCGTTTGATTTTGCAGAGGGAGAATCAGAACTTGTCTCAGGATTCAACATTGAATACGGAGGAGCAGGATTTGCCTTCCTATTTATAGCAGAATATAGAAACATCTTAATAATAAGACTAATAACCTCATGTTTGTTAACTAGCACCTTAATTATATCCATCCCAGTAGCTATTATTTTTTTATGAGCTCGAGGGAGCTTACCACGTTATCGCTATGACCTTTTAATGGCCATGGCTTGAAAATCATTTCTACCTTTTAGACTTGCAACATTAATCGCCTTGACAC
Anodonta_woodiana_isolate_AW124_HQ283346 TCCAACACCTAATCTCTACCATTATTACGTACCTACTAATCTTATTAGGTGTGGCCTTCTTTACCTTATTAGAACGAAAAGCTTTAGGTTATTTTCAAATTCGAAAGGGTCCTAATAAACTAGGGATTATAGGTATCCCCCAACCTTTAGCAGACGCATTAAAACTTTTTACCAAAGAGTGAGTTACTCCTAACTTCTCTAACTACTTTCCTTTTATTTTAACACCGACAATTATACTTATCTTAGCATTGAGGATATGGCAACTGTTTCCGTCTTTTATACTTACCTTTCAAATAACCCTAGGAATATTTTTATTTCTTTGCATCTCCTCATTAACCGTCTACACGACACTCATAGCTGGTTGAACCTCAAACTCCAAATATGCCCTACTCGGGGCGATCCGAGCTATAGCCCAAACCATCTCCTACGAAGTTACCATAACTCTTATTATTATATTCTACCTATTCCTAACAATAGAAATAGATATTGTAAGAGTCCGTATAACGAATAGGCCTATCTGAACCATCACACTATTTTTCCCTTTAAGAGTCATGTGATTAGCAGTAATTCTCGCAGAAACAAATCGAGCTCCGTTTGATTTTGCAGAGGGAGAATCAGAACTTGTCTCAGGATTCAACATTGAATACGGAGGAGCAGGATTTGCCTTCCTATTTATAGCAGAATATAGAAACATCTTAATAATAAGACTAATAACCTCATGTTTGTTAACTAGCACCTTAATTATATCCATCCCAGTAGCTATTATTTTTTTATGAGCTCGAGGGAGCTTACCACGTTATCGCTATGACCTTTTAATGGCCATGGCTTGAAAATCATTTCTACCTTTTAGACTTGCAACATTAATCGCCTTGACAC
Anodonta_woodiana_isolate_AW123_HQ283347 TCCAACACCTAATCTCTACCATTATTACGTACCTACTAATCTTATTAGGTGTGGCCTTCTTTACCTTATTAGAACGAAAAGCTTTAGGTTATTTTCAAATTCGAAAGGGTCCTAATAAACTAGGGATTATAGGTATCCCCCAACCTTTAGCAGACGCATTAAAACTTTTTACCAAAGAGTGAGTTACTCCTAACTTCTCTAACTACTTTCCTTTTATTTTAACACCGACAATTATACTTATCTTAGCATTGAGGATATGGCAACTGTTTCCGTCTTTTATACTTACCTTTCAAATAACCCTAGGAATATTTTTATTTCTTTGCATCTCCTCATTAACCGTCTACACGACACTCATAGCTGGTTGAACCTCAAACTCCAAATATGCCCTACTCGGGGCGATCCGAGCTATAGCCCAAACCATCTCCTACGAAGTTACCATAACTCTTATTATTATATTCTACCTATTCCTAACAATAGAAATAGATATTGTAAGAGTCCGTATAACGAATAGGCCTATCTGAACCATCACACTATTTTTCCCTTTAAGAGTCATGTGATTAGCAGTAATTCTCGCAGAAACAAATCGAGCTCCGTTTGATTTTGCAGAGGGAGAATCAGAACTTGTCTCAGGATTCAACATTGAATACGGAGGAGCAGGATTTGCCTTCCTATTTATAGCAGAATATAGAAACATCTTAATAATAAGACTAATAACCTCATGTTTGTTAACTAGCACCTTAATTATATCCATCCCAGTAGCTATTATTTTTTTATGAGCTCGAGGGAGCTTACCACGTTATCGCTATGACCTTTTAATGGCCATGGCTTGAAAATCATTTCTACCTTTTAGACTTGCAACATTAATCGCCTTGACAC
Anodonta_woodiana_isolate_AW125_HQ283348 TCCAACACCTAATCTCTACCATTATTACGTACCTACTAATCTTATTAGGTGTGGCCTTCTTTACCTTATTAGAACGAAAAGCTTTAGGTTATTTTCAAATTCGAAAGGGTCCTAATAAACTAGGGATTATAGGTATCCCCCAACCTTTAGCAGACGCATTAAAACTTTTTACCAAAGAGTGAGTTACTCCTAACTTCTCTAACTACTTTCCTTTTATTTTAACACCGACAATTATACTTATCTTAGCATTGAGGATATGGCAACTGTTTCCGTCTTTTATACTTACCTTTCAAATAACCCTAGGAATATTTTTATTTCTTTGCATCTCCTCATTAACCGTCTACACGACACTCATAGCTGGTTGAACCTCAAACTCCAAATATGCCCTACTCGGGGCGATCCGAGCTATAGCCCAAACCATCTCCTACGAAGTTACCATAACTCTTATTATTATATTCTACCTATTCCTAACAATAGAAATAGATATTGTAAGAGTCCGTATAACGAATAGGCCTATCTGAACCATCACACTATTTTTCCCTTTAAGAGTCATGTGATTAGCAGTAATTCTCGCAGAAACAAATCGAGCTCCGTTTGATTTTGCAGAGGGAGAATCAGAACTTGTCTCAGGATTCAACATTGAATACGGAGGAGCAGGATTTGCCTTCCTATTTATAGCAGAATATAGAAACATCTTAATAATAAGACTAATAACCTCATGTTTGTTAACTAGCACCTTAATTATATCCATCCCAGTAGCTATTATTTTTTTATGAGCTCGAGGGAGCTTACCACGTTATCGCTATGACCTTTTAATGGCCATGGCTTGAAAATCATTTCTACCTTTTAGACTTGCAACATTAATCGCCTTGACAC
Sinanodonta_woodiana_isolate_SW032_MN594536 TCCAACACCTAATCTCTACCATTATTACGTACCTACTAATCTTATTAGGTGTGGCCTTCTTTACCTTATTAGAACGAAAAGCTTTAGGTTATTTTCAAATTCGAAAGGGTCCTAATAAACTAGGGATTATAGGTATCCCCCAACCTTTAGCAGACGCATTAAAACTTTTTACCAAAGAGTGAGTTACTCCTAACTTCTCTAACTACTTTCCTTTTATTTTAACACCGACAATTATACTTATCTTAGCATTGAGGATATGGCAACTGTTTCCGTCTTTTATACTTACCTTTCAAATAACCCTAGGAATATTTTTATTTCTTTGCATCTCCTCATTAACCGTCTACACGACACTCATAGCTGGTTGAACCTCAAACTCCAAATATGCCCTACTCGGGGCGATCCGAGCTATAGCCCAAACCATCTCCTACGAAGTTACCATAACTCTTATTATTATATTCTACCTATTCCTAACAATAGAAATAGATATTGTAAGAGTCCGTATAACGAATAGGCCTATCTGAACCATCACACTATTTTTCCCTTTAAGAGTCATGTGATTAGCAGTAATTCTCGCAGAAACAAATCGAGCTCCGTTTGATTTTGCAGAGGGAGAATCAGAACTTGTCTCAGGATTCAACATTGAATACGGAGGAGCAGGATTTGCCTTCCTATTTATAGCAGAATATAGAAACATCTTAATAATAAGACTAATAACCTCATGTTTGTTAACTAGCACCTTAATTATATCCATCCCAGTAGCTATTATTTTTTTATGAGCTCGAGGGAGCTTACCACGTTATCGCTATGACCTTTTAATGGCCATGGCTTGAAAATCATTTCTACCTTTTAGACTTGCAACATTAATCGCCTTGACAC
Sinanodonta_Anodonta_woodiana_voucher_2014_phc_si_wo_001_NC_024943 TCCAACACCTAATCTCTACCATTATTACGTACCTACTAATCTTATTAGGTGTGGCCTTCTTTACCTTATTAGAACGAAAAGCTTTAGGTTATTTTCAAATTCGAAAGGGTCCTAATAAACTAGGGATTATAGGTATCCCCCAACCTTTAGCAGACGCATTAAAACTTTTTACCAAAGAGTGAGTTACTCCTAACTTCTCTAACTACTTTCCTTTTATTTTAACACCGACAATTATACTTATCTTAGCATTGAGGATATGGCAACTGTTTCCGTCTTTTATACTTACCTCTCAAATAACCCTAGGAATATTTTTATTTCTTTGCATCTCCTCATTAACCGTCTACACGACACTCATAGCTGGTTGAACCTCAAACTCCAAATATGCCCTACTCGGGGCGATCCGAGCTATAGCCCAAACCATCTCCTACGAAGTTACCATAACTCTTATTATTATATTCTACCTATTCCTAACAATAGAAATAGATATTGTAAGAGTCCGTATAACGAATAGGCCTATCTGAACCATCACACTATTTTTCCCTTTAAGAGTCATGTGATTAGCAGTAATTCTCGCAGAAACAAATCGAGCTCCGTTTGATTTTGCAGAGGGAGAATCAGAACTTGTCTCAGGATTCAACATTGAATACGGAGGAGCAGGATTTGCCTTCCTATTTATAGCAGAATATAGAAACATCTTAATAATAAGACTAATAACCTCATGTTTGTTAACTAGCACCTTAATTATATCCATCCCAGTAGCTATTATTTTTTTATGAGCTCGAGGGAGCTTACCACGTTATCGCTATGACCTTTTAATGGCCATGGCTTGAAAATCATTTCTACCTTTTAGACTTGCAACATTAATCGCCTTGACAC
Anodonta_arcaeformis_NC_026674 CCCAACACCTAATTTCTACTATTACCACATATCTATTAATTTTGTTAGGTGTAGCTTTCTTTACCTTACTAGAACGTAAAGCTTTGGGGTATTTTCAAATTCGAAAAGGCCCCAATAAATTGGGGATTATCGGAATCCCACAACCCTTAGCTGATGCCTTAAAGCTCTTTGTAAAAGAATGAATTACCCCAACATCCTCTAATTATTTCCCCTTTATTATGACTCCAACCATTATGCTTATTCTAGCACTAAGGATATGACAACTATTTCCTTCTATGAATCTTTCATCTCAACTTACGCTGGGAATATTTTTATTTTTATGTATTTCCTCATTATCTGTATATACAACTCTCATAGCAGGCTGATCTTCTAACTCCAAATATGCCCTACTTGGGGCTATTCGGGCTATAGCCCAAACCATCTCTTATGAAGTAACCATGACTCTAATTATTATTTTTTATTTACTCCTAGCTGCACAAATAGATATTCTAAGAATTCGCTTAATAAGTAGATATATTTGAACAATCCTGTTGTTTTTACCTATAGGAATTATATGACTAGCTGTGATTTTAGCAGAAACAAATCGAGCTCCTTTCGACTTTGCAGAAGGAGAATCTGAACTGGTCTCAGGATTTAATATTGAATACGGAGGAGCCGGATTTGCTTTCTTATTCATGGCAGAATACAGAAATATTTTAATAATAAGATTAATAAGCTCATGCTTACTAACTAATACATTAATAATAGCTATTCCAGTAACTATCATTTTCTTATGAGCCCGAGCAACCCTACCTCGTTATCGTTACGACCTTTTAATAGCCATAGCTTGAAAATCATTTTTACCTTTGAGCTTAAGAGCTTTGATTGCCTTAACCC
Anodonta_cygnea_NC_036488 CCCAGCACCTAATTTCTACTATTACCACATATCTATTAATTTTGTTAGGCGTAGCTTTCTTTACCTTACTAGAACGTAAAGCTTTGGGGTATTTTCAAATTCGAAAAGGCCCCAATAAATTGGGAATTATCGGAATCCCACAACCCTTAGCTGATGCCTTAAAGCTCTTTGTAAAAGAATGAATTACCCCAACATCCTCTAATTATTTCCCCTTTATTATTACTCCAACCATTATACTTATTCTAGCACTAAGAATATGACAACTATTTCCTTCTATGAATCTTTCGTCTCAGCTTACGCTGAGAATATTCTTATTTTTATGTATTTCCTCATTATCTGTATATACAACTCTCATAGCAGGCTGATCTTCTAACTCCAAATATGCCCTACTTGGGGCTATTCGGGCTATAGCCCAAACCATCTCTTATGAGGTAACCATGACTCTAATTATTATTTTTTATTTACTCCTAGCTGCACAAATAGATATTCTAAGAATTCGCTTAATAAGTAGATATATTTGAACAATCCTATTGTTTTTACCTATAGGAATTATATGACTAACTGTGATTTTAGCAGAAACAAATCGAGCTCCTTTCGACTTTGCAGAAGGAGAATCTGAACTGGTCTCAGGATTTAATATTGAATACGGGGGAGCCGGATTTGCTTTCTTATTCATGGCAGAATACAGAAATATTTTAATAATAAGATTAATAAGCTCATGCTTACTAACAAATACATTAATAATAGCTATTCCAGTAGCTATCATTTTCTTATGAGCCCGAGCAACCCTACCTCGTTATCGTTACGACCTTTTAATAGCCATAGCTTGAAAATCATTTTTACCTTTGAGCTTAAGAGCTTTGATTGCCTTAACCC
Anodonta_nuttalliana_isolate_BIV0364_MN594534 TTAAACAACTAATTCCAACTTTCATTACATATCTATTAATTCTATTAGGCGTAGCCTTTTTTACTCTTTTAGAACGAAAAGCTCTTGGTTACTTTCAAATTCGAAAGGGTCCTAATAAACTAGGAATTATTGGCATCCCTCAACCACTAGCAGATGCCTTAAAACTTTTTGTTAAAGAATGAGTTACTCCCACATCCTCCAACTACTTCCCTTTTATCCTAACCCCAACAATTATACTAATCCTAGCCCTAAGAATATGACAATTATTCCCATCCTTTATATCATCATCACAACTTACATTAGGCAGACTTTTATTCCTATGTATTTCTTCATTAACTGTTTACACAACACTCATAGCAGGTTGATCCTCAAACTCTAAGTATGCTTTACTTGGAGCTATTCGAGCCATATCTCAAACAATTTCCTATGAAGTCACCATAACCTTAATTATCATTTTTTATCTATTCTTAACTATAGAAATAGACATCGTAAGAATTCGCTTAATAAATACATCTATGTGAGCATCCTTACTGTTTTCCCCATTAACGTTAATGTGGGTAGTAACCATCCTAGCAGAAACAAATCGAACCCCATTTGATTTCGCAGAAGGAGAATCAGAGCTAGTATCAGGCTTTAACATTGAATACGGGGGAGCCGGATTTGCATTTTTGTTTATAGCAGAATACAGCAATATTTTGATAATAAGTCTTATAACTTCCTGCCTTATGACCAGAACCCTAATTCTGTCAATTCCAGTAGCCATCATTTTTCTATGAGCCCGAGCAACTTTACCACGCTACCGCTACGATCTACTAATAGCTATAGCCTGAAAATCATTTCTGCCTTTAAGATTAACTATCTTAATAGCTTTGATTC
Strophitus_undulatus_SundNue027 NTCAACACCTAATCTCTACTTTTATCACATATCTCCTAATTTTATTGGGTGTGGCATTTTTTACTCTCCTAGAGCGAAAAGCCCTAGGGTATTTTCAAATTCGAAAAGGCCCTAATAAGCTAGGAATTATAGGTATCCCTCAACCGCTAGCAGACGCCTTAAAACTTTTTGTTAAAGAATGAGTTACTCCCACATACTCTAATTTTCTTCCTTTTATCCTAACCCCTACAGTCATACTTATTCTGGCTTTAAGAATATGGCAACTATTCCCATCTCTTATACTCTCAACTCAACTTGCACTAGGAATGCTTTTATTCTTATGCATTTCCTCACTAGCTGTCTACACGACACTTATAGCGGGTTGGGCATCAAACTCTAAATATGCCCTACTAGGGGCCACTCGAGCTATGGCTCAAACAATTTCCTATGAGGTGACTATAACTTTAATTATTATTTTTTACCTATTCCTAACAATACAAATAGACATTGTAACAGTTCGCTTAATAAATACGTCTACTTGAGCAATTACACTATTCCTACCTTTGAGGGTGATATGGCTAGCAGTCATTCTCGCAGAAACAAACCGAGCCCCGTTTGACTTCGCAGAAGGAGAATCAGAATTAGTCTCAGGATTTAATATCGAATACGGAAGAGCCGGATTTGCTTTTTTGTTTATAGCAGAATATAGAAACATTTTAATGATAAGCCTCATAACCTCCTGTTTGCTAACCAGGAGGTTAATAGTATCTATCCCAGTCGCTATTATCTTCTTATGAGCTCGAGCAAGGCTACCACGCTATCGATATGATCTCCTGATAAGAATAGCCTGAAAATCATTCTTACCCTTAAGGCTAACTATCCTAATGGCCNNNNNNN
Strophitus_undulatus_SundTar028 NTCAACACCTAATCTCTACTTTTATCACATATCTCCTAATTTTATTAGGTGTGGCATTTTTTACTCTCCTAGAGCGAAAAGCCCTAGGGTATTTTCAAATTCGAAAAGGCCCTAATAAGCTAGGAATTATAGGTATCCCTCAACCGCTAGCAGACGCCTTAAAACTTTTTGTTAAAGAATGAGTTACTCCCACATACTCTAATTTTCTTCCTTTTATCCTAACCCCTACAGTCATACTTATTCTGGCTTTAAGAATATGGCAACTATTCCCATCTCTTATACTCTCAACTCAACTTGCACTAGGAATGCTTTTATTCTTATGCATTTCCTCACTAGCTGTCTACACGACACTTATAGCGGGTTGGGCATCAAACTCTAAATATGCCCTACTAGGGGCCACTCGAGCTATGGCTCAAACAATTTCCTATGAGGTGACTATAACTTTAATTATTATTTTTTACCTATTCCTAACAATACAAATAGACATTGTAACAGTTCGCTTAATAAATACGTCTACTTGAGCAATTACACTATTCCTACCTTTGAGGGTGATATGGCTAGCAGTCATTCTCGCAGAAACAAACCGAGCCCCGTTTGACTTCGCAGAAGGAGAATCAGAATTAGTCTCAGGATTTAATATCGAATACGGAAGAGCCGGATTTGCTTTTTTGTTTATAGCAGAATATAGAAACATTTTAATGATAAGCCTCATAACCTCCTGTTTGCTAACCAGGAGGTTAATAGTATCTATCCCAGTCGCTATTATCTTCTTATGAGCTCGAGCAAGGCTACCACGCTATCGATATGATCTCCTGATAAGAATAGCCTGAAAATCATTCTTACCCTTAAGGCTAACTATCCTGATGGCCNNNNNNN
Strophitus_undulatus_1 CTCAACACCTGATCTCTACTCTTATCACATATCTCCTAATTTTATTAGGTGTGGCATTTTTTACTCTCCTAGAGCGAAAAGCCCTGGGGTATTTTCAAATTCGAAAAGGCCCTAATAAGCTAGGAATTATAGGTATCCCTCAACCGCTAGCAGACGCCTTAAAACTTTTTGTTAAAGAATGAGTTACTCCCACATACTCTAATTTTCTTCCTTTTATCCTAACCCCTACAGTCATACTTATTCTGGCTTTAAGAATATGGCAACTATTCCCATCTCTTATACTCTCAACTCAACTTGCACTAGGAATGCTTTTATTCTTATGCATTTCCTCACTAGCTGTCTACACGACACTCATAGCGGGTTGGGCATCAAACTCTAAATATGCCCTACTAGGGGCCACTCGAGCTATGGCTCAAACAATTTCCTATGAGGTGACTATAACTTTAATTATTATTTTTTACCTATTCCTAACAATACAAATAGACATTGTAACAGTTCGCTTAATAAATACGTCTACTTGAGCAATTACACTATTCCTACCTTTGAGGGTGATATGGCTAGCAGTCATTTTCGCAGAAACAAACCGAGCCCCGTTTGACTTCGCAGAAGGAGAATCAGAATTAGTCTCAGGATTTAATATCGAATACGGAAGAGCCGGATTTGCTTTTTTATTTATAGCAGAATACAGAAACATTTTAATGATAAGCCTCATAACCTCCTGTTTGCTAACCAGGAGGTTAATAGTATCTATCCCAGTCGCTATTATCTTCTTATGAGCTCGAGCAAGGCTACCACGCTATCGATATGATCTTCTAATAAGAATAGCCTGAAAATCATTCTTACCCTTAAGGCTAGCTATCCTGATGGCCTTAACAC
Strophitus_undulatus_2 CTCAACACCTGATCTCTACTCTTATCACATATCTCCTAATTTTATTAGGTGTGGCATTTTTTACTCTCCTAGAGCGAAAAGCCCTGGGGTATTTTCAAATTCGAAAAGGCCCTAATAAGCTAGGAATTATAGGTATCCCTCAACCGCTAGCAGACGCCTTAAAACTTTTTGTTAAAGAATGAGTTACTCCCACATACTCTAATTTTCTTCCTTTTATCCTAACCCCTACAGTCATACTTATTCTGGCTTTAAGAATATGGCAACTATTCCCATCTCTTATACTCTCAACTCAACTTGCACTAGGAATGCTTTTATTCTTATGCATTTCCTCACTAGCTGTCTACACGACACTCATAGCGGGTTGGGCATCAAACTCTAAATATGCCCTACTAGGGGCCACTCGAGCTATGGCTCAAACAATTTCCTATGAGGTGACTATAACTTTAATTATTATTTTTTACCTATTCCTAACAATACAAATAGACATTGTAACAGTTCGCTTAATAAATACGTCTACTTGAGCAATTACACTATTCCTACCTTTGAGGGTGATATGGCTAGCAGTCATTTTCGCAGAAACAAACCGAGCCCCGTTTGACTTCGCAGAAGGAGAATCAGAATTAGTCTCAGGATTTAATATCGAATACGGAAGAGCCGGATTTGCTTTTTTATTTATAGCAGAATACAGAAACATTTTAATGATAAGCCTCATAACCTCCTGTTTGCTAACCAGGAGGTTAATAGTATCTATCCCAGTCGCTATTATCTTCTTATGAGCTCGAGCAAGGCTACCACGCTATCGATATGATCTTCTAATAAGAATAGCCTGAAAATCATTCTTACCCTTAAGGCTAGCTATCCTGATGGCCTTAACAC
Strophitus_undulatus_Turkey_2 CTCAACACCTGATCTCTACTCTTATCACATATCTCCTAGTTTTATTAGGTGTGGCATTTTTTACTCTCCTAGAGCGAAAAGCCCTAGGGTATTTTCAAATTCGAAAAGGCCCTAATAAGCTAGGAATTATAGGTATCCCTCAACCGCTAGCAGACGCCTTAAAACTTTTTGTTAAAGAATGAGTTACTCCCACATACTCTAATTTTCTCCCTTTTATCCTAACCCCTACAGTCATACTTATTCTGGCTTTAAGAATATGGCAACTATTCCCATCTCTTATACTCTCAACTCAACTTGCACTAGGAATGCTTTTATTTTTATGCATTTCCTCACTAGCTGTCTACACGACACTTATAGCGGGTTGGGCATCAAACTCTAAATATGCCCTACTAGGGGCCACCCGAGCTATGGCTCAAACAATTTCCTATGAGGTGACTATAACTTTAATTATTATTTTTTACCTATTCCTAACAATACAAATAGACATTGTAACAGTTCGCTTAATAAATACATCTACTTGAGCAATTACACTATTCCTACCTTTGAGGGTGATATGGCTAGCAGTCATTTTCGCAGAAACAAACCGAGCCCCGTTTGACTTCGCAGAAGGAGAATCAGAATTAGTCTCAGGATTTAATATCGAATACGGAAGAGCCGGATTTGCTTTTTTATTTATAGCAGAATACAGAAACATTTTAATGATAAGCCTCATAACCTCCTGTTTGCTAACCAGGAGGTTAATAGTATCTATTCCAGTCGCTATTATCTTCTTATGAGCTCGAGCAAGGCTACCACGCTATCGATATGATCTCCTAATAAGAATAGCCTGAAAATCATTCTTACCCTTAAGGCTAACTATCCTGATGGCCTTAACAC
Strophitus_undulatus_Turkey_6 CTCAACACCTGATCTCTACTCTTATCACATATCTCCTAATTTTATTAGGTGTGGCATTTTTTACTCTCCTAGAGCGAAAAGCCCTAGGGTATTTTCAAATTCGAAAAGGCCCTAATAAGCTAGGAATTATAGGTATCCCTCAACCGCTAGCAGACGCCTTAAAACTTTTTGTTAAAGAATGAGTTACTCCCACATACTCTAATTTTCTTCCTTTTATCCTAACCCCTACAGTCATACTTATTCTGGCTTTAAGAATATGGCAACTATTCCCATCTCTTATACTCTCAACTCAACTTGCACTAGGAATGCTTTTATTTTTATGCATTTCCTCACTAGCTGTCTACACGACACTTATAGCGGGTTGGGCATCAAACTCTAAATATGCCCTACTAGGGGCCACCCGAGCTATGGCTCAAACAATTTCCTATGAGGTGACTATAACTTTAATTATTATTTTTTACCTATTCCTAACAATACAAATAGACATTGTAACAGTTCGCTTAATAAATACATCTACTTGAGCAATTACACTATTCCTACCTTTGAGGGTGATATGGCTAGCAGTCATTTTCGCAGAAACAAACCGAGCCCCGTTTGACTTCGCAGAAGGAGAATCAGAATTAGTCTCAGGATTTAATATCGAATACGGAAGAGCCGGATTTGCTTTTTTATTTATAGCAGAATACAGAAACATTTTAATGATAAGCCTCATAACCTCCTGTTTGCTAACCAGGAGGTTAATAGTATCTATTCCAGTCGCTATTATCTTCTTATGAGCTCGAGCAAGGCTACCACGCTATCGATATGATCTCCTAATAAGAATAGCCTGAAAATCATTCTTACCCTTAAGGCTAACTATCCTGATGGCCTTAACAC
Utterbackia_peninsularis_isolate_18HRH6-88_HM856636 CTCAGCACCTAATTGCCACCCTTATTACATACCTATTGATTTTACTAGGTGTAGCATTCTTCACCCTATTAGAACGCAAAACTCTTGGGTACTTCCAAATTCGAAAGGGGCCCAATAAACTCGGGATTATTGGAATCCCTCAGCCACTAGCTGATGCCTTAAAGCTTTTTATTAAAGAATGGGTTACCCCAACATCTTCTAATCTCTCCCCGTTCATTCTAACCCCAACAGTTATACTCATCCTAGCTTTAGGAATATGACAACTGTTTCCATCCCATATACTGTCAACACAGCTTACACTAGGAATACTTTTATTTTTATGTATTTCTTCCTTAGCTGTCTATACAACACTTATAACAGGCTGATCATCAAACTCTAAATATGCTTTGCTAGGAGCCATTCGAGCTATAGCCCAAACAATTTCTTATGAGGTAACCATAACCTTAATTATTATTTTTTACTTATTTTTAAGAATACAAATAGACATCGTAAGAATTCGAATAGTGAGTACATCTTCTTGAACAATCATACTATTCTTACCACTAAGGGTTATATGATTAACAGTCATTCTCGCAGAAACAAATCGAGCCCCCTTTGACTTCGCAGAAGGGGAATCAGAATTAGTCTCAGGATTTAATATTGAATATGGAGGGCCCGGATTTGCGTTTCTCTTCATAGCAGAATACAGAAATATCCTCATAATAAGACTCATAACTTCATGTCTACTCACAAGCACACTAATGTTATCTATCCCAGTAGCCATTGTTTTTCTGTGAGCCCGAGGGACACTACCACGTTACCGATATGATCTCCTAATAGCTATAGCCTGAAAATCATTCTTACCTCTAAGATTAACCCTTTTAATGGCCTTAACAC
Utterbackia_imbecillis_NC_015479 CTCAACATATAATTTCCACTCTCACTACATACTTATTAATCTTACTGGGTGTAGCATTCTTCACCCTACTAGAACGCAAAACTCTTGGATATTTTCAAATTCGAAAAGGGCCCAATAAACTAAGAATTATTGGAATCCCTCAACCATTAGCAGATGCCCTAAAACTTTTTATTAAAGAATGAGTTACCCCAACATCTTCCAATCTTTCTCCATTCATCTTAACTCCAAGTGTCATGCTTATCTTAGCCCTTAGAATATGACAACTGTTTCCATCTTATATGTTATCAACACAACTTACACTAGGAATACTTTTATTCTTATGCATTTCCTCATTAGCTGTTTATACAACACTCATAGCGGGTTGGTCATCAAACTCTAAATATGCTTTATTAGGAGCTATTCGAGCTATAGCCCAAACAATTTCTTATGAGGTAACTATAACCCTAATTATTATTTTTTACCTATTTCTAACCATACAAATAGATATTGTAAGAATTCGAAAAATAAATACATCTTCCTGGGCAATTACACTATTTTTACCATTAAGGGCTATATGGCTAAGAGTTATCCTTGCAGAAACAAACCGAGCCCCTTTTGACTTTGCAGAAGGAGAATCAGAATTGGTTTCAGGATTTAATATTGAGTATGGAGGACCAGGATTTGCCTTTCTATTCATAGCAGAATACAGAAATATCCTTATAATAAGCCTTATAACCTCATGTTTACTTACAAGAACACTAATACTATCTGTTCCAGTAGCCATTATTTTTCTGTGAGCCCGAGGAACATTACCACGCTATCGATATGATCTCCTAATAGCTATAGCCTGAAAGTCATTCTTACCTTTAAGATTAGCTCTTTTAATGGCCTTAACGC
Anodonta_cygnea_AJ295288 NNNNNNNNNNNATCTCCACTTTTATTACATACTTATTAATTTTACTAGGTGTAGCATTTTTCACCTTATTAGAACGAAAAGCTCTTGGGTATTTTCAAATTCGAAAAGGCCCCAATAAATTAGGGATTATTGGTATTCCCCAACCTCTGGCAGACGCCTTAAAACTTTTTGTCAAAGAATGAATTACTCCGACATCTTCTAACTATCTCCCTTTTATCTTAACCCCGACAATTATACTTATCCTGGCCCTTAGAATATGGCAGCTATTCCCCTCTTTTATGCTGTCCTCTCACCTTACATTAGGAATACTTCTATTTCTATGCATTTCCTCACTAACCGTCTACACGACACTTATAGCAGGCTGAGCATCTAACTCCAAATATGCTTTACTCGGAGCCATCCGAGCAATGGCTCAAACAATCTCTTATGAAGTTACTATAACATTAATTATCATATTCTACTTATTCTTATCCATGCAAATAGATATTGTAACAATTCGTTTAACCAATATATCTATTTGAACAAACACGCTGTTTTTACCTTTAAGAGTTATATGGTTGGCCGTCATCCTCGCAGAAACAAACCGAGCTCCCTTCGACTTCGCAGAAGGGGAATCAGAACTAGTCTCAGGGTTTAATATCGAATACGGAGGAGCTGGGTTTGCTTTTTTATTCATGGCGGAATACAGAAACATTCTGATGATAAGTCTTATAACCTCGTGCCTATTAACAAGTACATTAATTATATCTATCCCAGTAGCTCTCATCTTTTTATGGGCCCGAGCAACCTTACCACGATACCGCTATGATCTCCTCATAGCTATAGCCTGGAAATCGTTCTTACCTCTAAGGCTGTCCATTTTAATGGCCTTAAGGC
Anodonta_cygnea_MF781083 CTCAACACTTAATCTCCACTTTTATTACATACTTATTAATTTTACTAGGTGTAGCATTTTTCACCTTATTAGAACGAAAAGCTCTTGGGTATTTTCAAATTCGAAAAGGCCCCAATAAATTAGGGATTATTGGTATTCCCCAACCTCTGGCAGACGCCTTAAAACTTTTTGTCAAAGAATGAATTACTCCGACATCTTCTAACTATCTCCCTTTTATCTTAACCCCGACAATTATACTTATCCTGGCCCTTAGAATATGGCAGCTATTCCCCTCTTTTATGCTGTCCTCTCACCTTACATTAGGAATACTTCTATTTCTATGCATTTCCTCACTAACCGTCTACACGACACTTATAGCAGGCTGAGCATCTAACTCCAAATATGCTTTACTCGGAGCCATCCGAGCAATGGCTCAAACAATCTCTTATGAAGTTACTATAACATTAATTATCATATTCTACTTATTCTTATCCATGCAAATAGATATTGTAACAATTCGTTTAACCAATATATCTATTTGAACAAACACGCTGTTTTTACCTTTAAGAGTTATATGGTTGGCCGTCATCCTCGCAGAAACAAACCGAGCTCCCTTCGACTTCGCAGAAGGGGAATCAGAACTAGTCTCAGGGTTTAATATCGAATACGGAGGAGCTGGGTTTGCTTTTTTATTCATGGCGGAATACAGAAACATTCTGATGATAAGTCTTATAACCTCGTGCCTATTAACAAGTACATTAATTATATCTATCCCAGTAGCTCTCATCTTTTTATGGGCCCGAGCAACCTTACCACGATACCGCTATGATCTCCTCATAGCTATAGCCTGGAAATCGTTCTTACCTCTAAGGCTGTCCATTTTAATGGCCTTAAGGC
Anodonta_anatina_isolate_146_KF030967 NNNNNNNNNNNNNNNNNNNNNNNNNNNNNNNNNNNNNNNNNTTGCTAGGTGTAGCATTTTTTACCCTTCTAGAACGAAAAGCTCTTGGGTACTTCCAAATCCGAAAAGGCCCCAATAAACTAGGTATTATTGGTATTCCACAACCTCTAGCAGATGCTTTAAAACTCTTTGTTAAAGAATGAGTTACCCCTACATCTTCCAACTATCTTCCTTTTATCTTAACCCCAACAATTATACTTATCTTAGCCCTAAGGATATGGCAATTATTCCCTTCTTTCATACTATCATCCCAACTCGCATTAGGCATACTTTTATTTTTATGTATTTCTTCCTTAGCTGTCTATACAACACTAATAGCAGGCTGAGCATCAAACTCAAAATACGCTCTACTTGGAGCTATTCGGGCTATAGCTCAAACAATTTCTTATGAAGTAACTATAACCCTTATTATCATCTTTTTTTTATTTTTATCTATACAAATAGACATTGTAAGAATCCGCATAATAAACTCCTCCACCTGAGCAAGCTTACTGTTTTTACCATTAAGTATTATATGATTGGCAGTTATTCTTGCAGAAACAAATCGAGCTCCATTTGATTTTGCAGAAGGAGAATCAGAACTAGTCTCAGGATTTAATATTGAGTACGGAGGGGCTGGATTTGCCTTTTTATTTATAGCAGAATACAGAAATATTCTAATAATAAGTCTTATAACTTCGTGTTTATTAACAAATTCACTAATTATATCAATCCCAGTAGCCATTGCTTTCTTATGGGCTCGAGCAACCTTACCTCGCTATCGATATGACCTTCTAATAGCCATGGCCTGAAAATCATTCTTACCTTTAAGGTTATCTATCTTAATAGCCTTAAGAC
Anodonta_anatina_isolate_314_KF030968 NNNNNNNNNNNNNNNNNNNNNNNNNNNNNNNNNNNNNNNNNTTGCTAGGTGTAGCATTTTTTACCCTTCTAGAACGAAAAGCTCTTGGGTACTTCCAAATCCGAAAAGGCCCCAATAAACTAGGTATTATTGGTATTCCACAACCTCTAGCAGATGCTTTAAAACTCTTTGTTAAAGAATGAGTTACCCCTACATCTTCCAACTATCTTCCTTTTATCTTAACCCCAACAATTATACTTATCTTAGCCCTAAGGATATGGCAATTATTCCCTTCTTTCATACTATCATCCCAACTCGCATTAGGCATACTTTTATTTTTATGTATTTCTTCCTTAGCTGTCTATACAACACTAATAGCAGGCTGAGCATCAAACTCAAAATACGCTCTACTTGGAGCTATTCGGGCTATAGCTCAAACAATTTCTTATGAAGTAACTATAACCCTTATTATCATCTTTTTTTTATTTTTATCTATACAAATAGACATTGTAAGAATCCGCATAATAAACTCCTCCACCTGAGCAAGCTTACTGTTTTTACCATTAAGTATTATATGATTGGCAGTTATTCTTGCAGAAACAAATCGAGCTCCATTTGATTTTGCAGAAGGAGAATCAGAACTAGTCTCAGGATTTAATATTGAGTACGGAGGGGCTGGATTTGCCTTTTTATTTATAGCAGAATACAGAAATATTCTAATAATAAGTCTTATAACTTCGTGTTTATTAACAAATTCACTAATTATATCAATCCCAGTAGCCATTGCTTTCTTATGGGCTCGAGCAACCTTACCTCGCTATCGATATGACCTTCTAATAGCCATGGCCTGAAAATCATTCTTACCTTTAAGGTTATCTATCTTAATAGCCTTAAGAC
Anodonta_anatina_isolate_106_NC_022803 NNNNNNNNNNNNNNNNNNNNNNNNNNNNNNNNNNNNNNNNNTTGCTAGGTGTAGCATTTTTTACCCTTCTAGAACGAAAAGCTCTTGGGTACTTCCAAATCCGAAAAGGCCCCAATAAACTAGGTATTATTGGTATTCCACAACCTCTAGCAGATGCTTTAAAACTCTTTGTTAAAGAATGAGTTACCCCTACATCTTCCAACTATCTTCCTTTTATCTTAACCCCAACAATTATACTTATCTTAGCCCTAAGGATATGGCAATTATTCCCTTCTTTCATACTATCATCCCAACTCGCATTAGGCATACTTTTATTTTTATGTATTTCTTCCTTAGCTGTCTATACAACACTAATAGCAGGCTGAGCATCAAACTCAAAATACGCTCTACTTGGAGCTATTCGGGCTATAGCTCAAACAATTTCTTATGAAGTAACTATAACCCTTATTATCATCTTTTTTTTATTTTTATCTATACAAATAGACATTGTAAGAATCCGCATAATAAACTCCTCCACCTGAGCAAGCTTACTGTTTTTACCATTAAGTATTATATGATTGGCAGTTATTCTTGCAGAAACAAATCGAGCTCCATTTGATTTTGCAGAAGGAGAATCAGAACTAGTCTCAGGATTTAATATTGAGTACGGAGGGGCTGGATTTGCCTTTTTATTTATAGCAGAATACAGAAATATTCTAATAATAAGTCTTATAACTTCGTGTTTATTAACAAATTCACTAATTATATCAATCCCAGTAGCCATTGCTTTCTTATGGGCTCGAGCAACCTTACCTCGCTATCGATATGACCTTCTAATAGCCATGGCCTGAAAATCATTCTTACCTTTAAGGTTATCTATCTTAATAGCCTTAAGAC
Anodonta_arcaeformis_isolate_AA1 CTCAACACCTAATTTCTTCTTTTATTACATACCTATTAATCCTGCTAGGTGTAGCATTTTTTACCCTTCTAGAACGAAAAGCTCTTGGATACTTCCAAATCCGAAAAGGCCCCAATAAACTAGGTATTATTGGTATTCCACAACCTCTAGCAGATGCTTTAAAACTCTTTGTTAAAGAATGAGTTACCCCTACATCTTCCAACTATCTTCCTTTCATCTTAACCCCAACAATTATACTTATCTTAGCCCTAAGGATATGGCAATTATTCCCTTCTTTCATACTATCATCCCAACTCACATTAGGCATACTTTTATTTTTATGTATCTCTTCCTTAGCTGTCTATACAACACTAATAGCAGGCTGAGCGTCAAACTCAAAATACGCTCTACTTGGAGCTATTCGGGCCATAGCTCAAACAATTTCTTATGAAGTAACTATAACCCTGATTATCATCTTTTTTTTATTTTTATCTATACAAATAGACATTGTAAGAATCCGCATAATAAACTCCTCCACCTGAGCAAGCTTACTGTTTTTACCATTAAGCATTATATGGTTGGCAGTTATTCTTGCAGAGACAAATCGAGCTCCCTTTGATTTCGCAGAAGGAGAATCAGAGCTAGTCTCAGGATTTAATATTGAGTACGGAGGGGCTGGATTTGCCTTTTTATTTATAGCAGAATACAGAAATATTCTAATAATAAGTCTTATAACTTCGTGTTTATTAACAAATTCACTAATTATATCAATCCCAGTAGCCATTGCTTTCTTATGGGCTCGAGCAACCTTACCTCGCTACCGATATGACCTTTTAATAGCCATGGCCTGAAAATCATTCTTACCTTTAAGGTTAGCTATCTTAATAGCCTTAAGAC
Alasmidonta_raveneliana_ALRA_FB2 NNNNNNNNNNNNNNNNNNNNNNNNNNNNNNNNNNNNNNNNNNNNNNNNNNNNNNNNNNNNNNNNNNNNNNNNNNNNNNNNNNNNNNNNNNNNNNNNNNNNNNNNNNNNNNNNNNNNNNNCTAGGAATTATTGGCATTCCTCAACCCTTAGCAGATGCNTTAAAACTTCTTATCAAAGAGTGAGTCACCCCCACATCTTCTAACTTTCTCCCCTTTATCATAACCCCAACAGTTATACTTATTTTGGCTCTAAGAATATGACAATTGTTTCCCTCTTTTATATTATCAACCCAACTCACACTAGGAATGCTCCTATTCTTATGTATTTCTTCATTAGCTGTTTATACAACACTTATAGCAGGATGGTCATCAAACTCTAAGTACGCTCTACTTGGGGCAATTCGAGCCATAGCTCAAACAATTTCTTATGAAGTAACTATAACCTTAATTATTATCTTTTATTTATTTTTAACAATACAAATAGATATTGTAAGAATTCGGGTAATAAATATATCTACTTGAGCAGTCATACTTTTCTTACCGTTAAGAGCCATATGATTAGCAGTTATCCTTGCAGAAACAAATCGAGCTCCCTTCGATTTTGCAGAAGGAGAATCAGAATTAGTTTCAGGATTTAACATCGAATATGGAAGAGCCGGATTTGCCTTTTTATTTATAGCAGAATACAGAAATATTTTAATAATAAGCCTTATAACCTCATGCCTATTAACAAGCACACTAATTATATCCATTCCAGTAGCTATTATCTTCCTTTGAGCCCGAGCAACCTTACCACGCTACCGATATGACCTACTAATAGCAATAGCCTGAAAATCATTCTTACCTTTGAGGTTAGCCATCTTAATAGCCCTAAGGC
Alasmidonta_raveneliana_ALRA_FB3 NNNNNNNNNNNNNNNNNNNNNNNNNNNNNNNNNNNNNNNNNNNNNNNNNNNNNNNNNNNNNNNNNNNNNNNNNNNNNNNNNNNNNNNNNNNNNNNNNNNNNNNNNNNNNNNNNNNNNNNCTAGGAATTATTGGCATTCCTCAACCCTTAGCAGATGCNTTAAAACTTCTTATCAAAGAGTGAGTCACCCCCACATCTTCTAACTTTCTCCCCTTTATCATAACCCCAACAGTTATACTTATTTTGGCTCTAAGAATATGACAATTGTTTCCCTCTTTTATATTATCAACCCAACTCACACTAGGAATGCTCCTATTCTTATGTATTTCTTCATTAGCTGTTTATACAACACTTATAGCAGGATGGTCATCAAACTCTAAGTACGCTCTACTTGGGGCAATTCGAGCCATAGCTCAAACAATTTCTTATGAAGTAACTATAACCTTAATTATTATCTTTTATTTATTTTTAACAATACAAATAGATATTGTAAGAATTCGGGTAATAAATATATCTACTTGAGCAGTCATACTTTTCTTACCGTTAAGAGCCATATGATTAGCAGTTATCCTTGCAGAAACAAATCGAGCTCCCTTCGATTTTGCAGAAGGAGAATCAGAATTAGTTTCAGGATTTAACATCGAATATGGAAGAGCCGGATTTGCCTTTTTATTTATAGCAGAATACAGAAATATTTTAATAATAAGCCTTATAACCTCATGCCTATTAACAAGCACACTAATTATATCCATTCCAGTAGCTATTATCTTCCTTTGAGCCCGAGCAACCTTACCACGCTACCGATATGACCTACTAATAGCAATAGCCTGAAAATCATTCTTACCTTTGAGGTTAGCCATCTTAATAGCCCTAAGGC
Alasmidonta_raveneliana_ALRA_FB4 NNNNNNNNNNNNNNNNNNNNNNNNNNNNNNNNNNNNNNNNNNNNNNNNNNNNNNNNNNNNNNNNNNNNNNNNNNNNNNNNNNNNNNNNNNNNNNNNNNNNNNNNNNNNNNNNNNNNNNNCTAGGAATTATTGGCATTCCTCAACCCTTAGCAGATGCNTTAAAACTTCTTATCAAAGAGTGAGTCACCCCCACATCTTCTAACTTTCTCCCCTTTATCATAACCCCAACAGTTATACTTATTTTGGCTCTAAGAATATGACAATTGTTTCCCTCTTTTATATTATCAACCCAACTCACACTAGGAATGCTCCTATTCTTATGTATTTCTTCATTAGCTGTTTATACAACACTTATAGCAGGATGGTCATCAAACTCTAAGTACGCTCTACTTGGGGCAATTCGAGCCATAGCTCAAACAATTTCTTATGAAGTAACTATAACCTTAATTATTATCTTTTATTTATTTTTAACAATACAAATAGATATTGTAAGAATTCGGGTAATAAATATATCTACTTGAGCAGTCATACTTTTCTTACCGTTAAGAGCCATATGATTAGCAGTTATCCTTGCAGAAACAAATCGAGCTCCCTTCGATTTTGCAGAAGGAGAATCAGAATTAGTTTCAGGATTTAACATCGAATATGGAAGAGCCGGATTTGCCTTTTTATTTATAGCAGAATACAGAAATATTTTAATAATAAGCCTTATAACCTCATGCCTATTAACAAGCACACTAATTATATCCATTCCAGTAGCTATTATCTTCCTTTGAGCCCGAGCAACCTTACCACGCTACCGATATGACCTACTAATAGCAATAGCCTGAAAATCATTCTTACCTTTGAGGTTAGCCATCTTAATAGCCCTAAGGC
Alasmidonta_raveneliana_ALRA_FB5 NNNNNNNNNNNNNNNNNNNNNNNNNNNNNNNNNNNNNNNNNNNNNNNNNNNNNNNNNNNNNNNNNNNNNNNNNNNNNNNNNNNNNNNNNNNNNNNNNNNNNNNNNNNNNNNNNNNNNNNCTAGGAATTATTGGCATTCCTCAACCCTTAGCAGATGCNTTAAAACTTCTTATCAAAGAGTGAGTCACCCCCACATCTTCTAACTTTCTCCCCTTTATCATAACCCCAACAGTTATACTTATTTTGGCTCTAAGAATATGACAATTGTTTCCCTCTTTTATATTATCAACCCAACTCACACTAGGAATGCTCCTATTCTTATGTATTTCTTCATTAGCTGTTTATACAACACTTATAGCAGGATGGTCATCAAACTCTAAGTACGCTCTACTTGGGGCAATTCGAGCCATAGCTCAAACAATTTCTTATGAAGTAACTATAACCTTAATTATTATCTTTTATTTATTTTTAACAATACAAATAGATATTGTAAGAATTCGGGTAATAAATATATCTACTTGAGCAGTCATACTTTTCTTACCGTTAAGAGCCATATGATTAGCAGTTATCCTTGCAGAAACAAATCGAGCTCCCTTCGATTTTGCAGAAGGAGAATCAGAATTAGTTTCAGGATTTAACATCGAATATGGAAGAGCCGGATTTGCCTTTTTATTTATAGCAGAATACAGAAATATTTTAATAATAAGCCTTATAACCTCATGCCTATTAACAAGCACACTAATTATATCCATTCCAGTAGCTATTATCTTCCTTTGAGCCCGAGCAACCTTACCACGCTACCGATATGACCTACTAATAGCAATAGCCTGAAAATCATTCTTACCTTTGAGGTTAGCCATCTTAATAGCCCTAAGGC
Pseudanodonta_complanata_isolate_BIV0186_MN594535 CCCAACACCTAATTCCCACCCTTACCACATACTTATTAATTTTACTAGGTGTAGCATTCTTTACCCTGTTAGAACGAAAAGCCCTCGGGTATTTCCAAATTCGAAAGGGCCCTAATAAGCTAGGAATCATTGGAATTCCTCAACCACTAGCAGATGCCCTAAAGCTCTTTGTTAAAGAATGAATCACTCCCACAGCCTCCAACTACTTTCCCTTTATCCTAACCCCAACAATCATACTTATCTTGGCCCTAAGAATATGACAACTATTTCCCTCTTTTATATCATCCTCCCAACTTACATTAGGAATTCTCTTATTTTTATGTATCTCTTCACTAGCTGTCTATACAACACTCATAGCAGGTTGATCATCAAACTCTAAATATGCTCTACTCGGAGCTATCCGAGCCATGGCTCAAACAATCTCTTATGAAGTCACTATAACTTTAATCATTATTTTTTACCTTTTTTTAGTAATAAAAATAGACATTGTAAATATCCGTATTACAAACATATCTACTTGAGCAATTGCACTATTTCTACCATTAAGAGTCATATGACTAGCAGTTATTCTAGCAGAAACAAATCGAGCTCCCTTTGACTTTGCAGAAGGAGAATCAGAACTAGTCTCAGGATTCAACATCGAATATGGAGGAGCTGGATTTGCCTTTTTATTTATAGCAGAATACAGAAATATTCTTCTAATAAGCCTAATAACTTCGTGCCTTTTAACAAGAACGCTAATTATGTCCATCCCAGTTGCTATCATCTTTCTCTGAGCCCGAGCAACCTTACCCCGTTACCGCTATGATCTCCTAATGGCTATAGCCTGAAAATCATTTCTACCTCTAAGACTATCTGTCTTAATAGCCTTAACAC
Alasmidonta_viridis_Alas_S7 CTCATCATCTAATTTCCACTGTTATCACATACTTATTAATTTTATTAGGTGTGGCATTTTTCACTTTACTAGAACGAAAAGCTCTCGGCTACTTCCAGATTCGAAAAGGCCCTAATAAGTTAGGGATTATTGGCATTCCTCAACCCTTAGCAGACGCTTTAAAACTTTTTGTTAAAGAGTGAGTTACACCGACATCTTCCAATTTCCTTCCCTTTATATTGACCCCAACAATTATACTAATCTTAGCCTTAAGAATATGACAACTATTTCCCTCTTTTTTACTATCAACTCAACTCACACTAGGTATGCTCTTATTTTTATGTATTTCCTCGCTAGCTGTTTACACAACACTTATAGCAGGTTGATCATCAAACTCCAAATACGCTTTACTTGGAGCTATTCGAGCTATAGCCCAAACGATTTCATATGAAGTAACCATAACTTTAATTATCATTTTTTACCTATACTTAACAATACAAATAGATATTGTAAGAATTCGCATAATAAACACATCTACTTGAGCGATCACACTATCCTTACCCTTAAGAGCTATATGATTAGCAGTTATTCTTGCAGAGACAAACCGAGCCCCTTTCGACTTTGCAGAAGGAGAATCAGAACTAGTCTCAGGATTTAATATTGAGTATGGAAGGGCTGGATTTGCTTTTTTATTTATAGCAGAGTACAGAAACATTTTAATAATAAGCCTAATAACCTCTTGTTTGCTTACAAGAACACTATTAATATCCATACCCGTGGCTATTGTTTTCCTATGAGCCCGAGCAACATTACCACGCTATCGATATGATTTACTAATGGCCATAGCCTGAAAATCATTTTTACCACTAAGATTAACTGTTCTAATACTTCTAACAC
Alasmidonta_viridis_Alas_S8 CTCATCATCTAATTTCCACTGTTATCACATACTTATTAATTTTATTAGGTGTGGCATTTTTCACTTTACTAGAACGAAAAGCTCTCGGCTACTTCCAGATTCGAAAAGGCCCTAATAAGTTAGGGATTATTGGCATTCCTCAACCCTTAGCAGACGCTTTAAAACTTTTTGTTAAAGAGTGAGTTACACCGACATCTTCCAATTTCCTTCCCTTTATATTGACCCCAACAATTATACTAATCTTAGCCTTAAGAATATGACAACTATTTCCCTCTTTTTTACTATCAACTCAACTCACACTAGGTATGCTCTTATTTTTATGTATTTCCTCGCTAGCTGTTTACACAACACTTATAGCAGGTTGATCATCAAACTCCAAATACGCTTTACTTGGAGCTATTCGAGCTATAGCCCAAACGATTTCATATGAAGTAACCATAACTTTAATTATCATTTTTTACCTATACTTAACAATACAAATAGATATTGTAAGAATTCGCATAATAAACACATCTACTTGAGCGATCACACTATCCTTACCCTTAAGAGCTATATGATTAGCAGTTATTCTTGCAGAGACAAACCGAGCCCCTTTCGACTTTGCAGAAGGAGAATCAGAACTAGTCTCAGGATTTAATATTGAGTATGGAAGGGCTGGATTTGCTTTTTTATTTATAGCAGAGTACAGAAACATTTTAATAATAAGCCTAATAACCTCTTGTTTGCTTACAAGAACACTATTAATATCCATACCCGTGGCTATTGTTTTCCTATGAGCCCGAGCAACATTACCACGCTATCGATATGATTTACTAATGGCCATAGCCTGAAAATCATTTTTACCACTAAGATTAACTGTTCTAATACTTCTAACAC
Alasmidonta_viridis_Alas_S10 CTCATCATCTAATTTCCACTGTTATCACATACTTATTAATTTTATTAGGTGTGGCATTTTTCACTTTACTAGAACGAAAAGCTCTCGGCTACTTCCAGATTCGAAAAGGCCCTAATAAGTTAGGGATTATTGGCATTCCTCAACCCTTAGCAGACGCTTTAAAACTTNTTGTTAAAGAGTGAGTTACACCGACATCTTCCAATTTCCTTCCCTTTATATTGACCCCAACAATTATACTAATCTTAGCCTTAAGAATATGACAACTATTTCCCTCTTTTTTACTATCAACTCAACTCACACTAGGTATGCTCTTATTTTTATGTATTTCCTCGCTAGCTGTTTACACAACACTTATAGCAGGTTGATCATCAAACTCCAAATACGCTTTACTTGGAGCTATTCGAGCTATAGCCCAAACGATTTCATATGAAGTAACCATAACTTTAATTATCATTTTTTACCTATACTTAACAATACAAATAGATATTGTAAGAATTCGCATAATAAACACATCTACTTGAGCGATCACACTATCCTTACCCTTAAGAGCTATATGATTAGCAGTTATTCTTGCAGAGACAAACCGAGCCCCTTTCGACTTTGCAGAAGGAGAATCAGAACTAGTCTCAGGATTTAATATTGAGTATGGAAGGGCTGGATTTGCTTTTTTATTTATAGCAGAGTACAGAAACATTTTAATAATAAGCCTAATAACCTCTTGTTTGCTTACAAGAACACTATTAATATCCATACCCGTGGCTATTGTTTTCCTATGAGCCCGAGCAACATTACCACGCTATCGATATGATTTACTAATGGCCATAGCCTGAAAATCATTTTTACCACTAAGATTAACTGTTCTAATACTTCTAACAC
Anodonta_implicata CTCAACATCTAATTTCCACTTTTATTACATACTTACTAATTTTACTGGGAGTGGCATTTTTTACTTTATTAGAACGAAAAGCTCTTGGTTATTTCCAAATTCGAAAAGGCCCTAACAAATTAGGGATTATAGGAATTCCTCAACCAATGGCAGATGCCTTAAAACTTTTCGTTAAGGAATGAATCACCCCTACGTCTTCCAACTACCTTCCCTTTATTCTAACTCCAACTACTATGCTTATCTTAGCTTTAAGAATATGACAATTATTTCCTTCTTTTATACTGTCAACTCAACTTACACTAGGCATACTTCTGTTTTTATGTATTTCTTCACTAGCTGTCTACACTACACTTATAGCAGGCTGATCATCAAATTCTAAATACGCACTACTTGGGGCTATTCGAGCCATAGCTCAAACAATTTCTTACGAAGTAACCATAACCTTAATTATTATTTTTTACTTATTTCTAACAATAGAAATAGACATTGTAAGAATTCGTATTATAAACATATCGACTTGAACCATCATACTATTCCTACCTTTAAGGGTAATATGGTTAGCAGTCATTCTAGCAGAGACAAACCGGGCCCCTTTTGATTTTGCAGAAGGAGAATCTGAATTAGTTTCAGGATTTAACATCGAGTATGGAAGAGCTGGGTTTGCCTTCTTGTTCATAGCAGAATATAGAAATATTTTAATAATAAGTCTTATAACTTCCTGCTTGTTAACAGGAACACTAGTAGTATCAATTCCGGTAGCCATTATTTTCTTGTGGGCCCGAGCAACCTTACCACGCTACCGTTACGACCTCCTAATAGCTATAGCTCGAAAGTCATTTTTACCGTTAAGGCTAGCCATCTTAATGGCTTTAAGGC
Ligodonta_obscura_D116 -----------------------------------------------------------------------------------------------------------------AACAAATTAGGGATTATTGGCATTCCTCAACCATTGGCAGATGCCTTAAAACTTTTTGTTAAAGAATGAATTAATCCAACATCTTCTAACTTCCTACCCTTTATTTTAACCCCGACAGCCATACTTATTTTAGCTTTAAGTATATGACAACTATTCCCCTCTTTTATGTTGTCGACTCAACTGACATTAGGTATGCTTCTATTTTTATGTATTTCCTCACTAACTGTTTATACAACACTTATAGCAGGCTGATCATCAAACTCCAAATATGCTCTGCTAGGGGCAGTTCGAGCCATAGCTCAAACAATTTCCTATGAGGTAACAATAACCCTGATCATTATTTTTTTCTTATTCTTAACGATACAAATAGACATTACAAGAATTCGCATAACAAATATATCTGTCTGAGCGGTTATATTATCTTTACCCTTAAGAGTTATATGATTAGCGGTCATTCTTGCAGAAACAAATCGAGCTCCATTCGACTTTGCAGAGGGAGAATCAGAACTAGTCTCAGGATTCAACATTGAATATGGAAGGGCCGGGTTCGCTTTCCTATTTATAGCGGAGTATAGAAATATCTTGATAATAAGCCTTATAACATCATGCCTGCTAACAGGCACACTAATAATGTCAATTCCAGTGACTATTATTTTCCTTTGAGCTCGAGCAACGTTACCACGTTATCGGTACGATCTTCTAATAGCAATAGCCTGAAAATCATTCTTACCCTTAAGGCTTAGTATTTTAATAGCCCTAAGAC
Ligodonta_obscura_D118 -----------------------------------------------------------------------------------------------------------------AACAAATTAGGGATTATTGGCATTCCTCAACCATTGGCAGATGCCTTAAAACTTTTTGTTAAAGAATGAATTAATCCAACATCTTCTAACTTCCTACCCTTTATTTTAACCCCGACAGCCATACTTATTTTAGCTTTAAGTATATGACAACTATTCCCCTCTTTTATGTTGTCGACTCAACTGACATTAGGTATGCTTCTATTTTTATGTATTTCCTCACTAACTGTTTATACAACACTTATAGCAGGCTGATCATCAAACTCCAAATATGCTCTGCTAGGGGCAGTTCGAGCCATAGCTCAAACAATTTCCTATGAGGTAACAATAACCCTGATCATTATTTTTTTCTTATTCTTAACGATACAAATAGACATTACAAGAATTCGCATAACAAATATATCTGTCTGAGCGGTTATATTATCTTTACCCTTAAGAGTTATATGATTAGCGGTCATTCTTGCAGAAACAAATCGAGCTCCATTCGACTTTGCAGAGGGAGAATCAGAACTAGTCTCAGGATTCAACATTGAATATGGAAGGGCCGGGTTCGCTTTCCTATTTATAGCGGAGTATAGAAATATCTTGATAATAAGCCTTATAACATCATGCCTGCTAACAGGCACACTAATAATGTCAATTCCAGTGACTATTATTTTCCTTTGAGCTCGAGCAACGTTACCACGTTATCGGTACGATCTTCTAATAGCAATAGCCTGAAAATCATTCTTACCCTTAAGGCTTAGTATTTTAATAGCCCTAAGAC
Ligodonta_obscura_D119 -----------------------------------------------------------------------------------------------------------------AACAAATTAGGGATTATTGGCATTCCTCAACCATTGGCAGATGCCTTAAAACTTTTTGTTAAAGAATGAATTAATCCAACATCTTCTAACTTCCTACCCTTTATTTTAACCCCGACAGCCATACTTATTTTAGCTTTAAGTATATGACAACTATTCCCCTCTTTTATGTTGTCGACTCAACTGACATTAGGTATGCTTCTATTTTTATGTATTTCCTCACTAACTGTTTATACAACACTTATAGCAGGCTGATCATCAAACTCCAAATATGCTCTGCTAGGGGCAGTTCGAGCCATAGCTCAAACAATTTCCTATGAGGTAACAATAACCCTGATCATTATTTTTTTCTTATTCTTAACGATACAAATAGACATTACAAGAATTCGCATAACAAATATATCTGTCTGAGCGGTTATATTATCTTTACCCTTAAGAGTTATATGATTAGCGGTCATTCTTGCAGAAACAAATCGAGCTCCATTCGACTTTGCAGAGGGAGAATCAGAACTAGTCTCAGGATTCAACATTGAATATGGAAGGGCCGGGTTCGCTTTCCTATTTATAGCGGAGTATAGAAATATCTTGATAATAAGCCTTATAACATCATGCCTGCTAACAGGCACACTAATAATGTCAATTCCAGTGACTATTATTTTCCTTTGAGCTCGAGCAACGTTACCACGTTATCGGTACGATCTTCTAATAGCAATAGCCTGAAAATCATTCTTACCCTTAAGGCTTAGTATTTTAATAGCCCTAAGAC
Ligodonta_obscura_D120 -----------------------------------------------------------------------------------------------------------------AACAAATTAGGGATTATTGGCATTCCTCAACCATTGGCAGATGCCTTAAAACTTTTTGTTAAAGAATGAATTAATCCAACATCTTCTAACTTCCTACCCTTTATTTTAACCCCGACAGCCATACTTATTTTAGCTTTAAGTATATGACAACTATTCCCCTCTTTTATGTTGTCGACTCAACTGACATTAGGTATGCTTCTATTTTTATGTATTTCCTCACTAACTGTTTATACAACACTTATAGCAGGCTGATCATCAAACTCCAAATATGCTCTGCTAGGGGCAGTTCGAGCCATAGCTCAAACAATTTCCTATGAGGTAACAATAACCCTGATCATTATTTTTTTCTTATTCTTAACGATACAAATAGACATTACAAGAATTCGCATAACAAATATATCTGTCTGAGCGGTTATATTATCTTTACCCTTAAGAGTTATATGATTAGCGGTCATTCTTGCAGAAACAAATCGAGCTCCATTCGACTTTGCAGAGGGAGAATCAGAACTAGTCTCAGGATTCAACATTGAATATGGAAGGGCCGGGTTCGCTTTCCTATTTATAGCGGAGTATAGAAATATCTTGATAATAAGCCTTATAACATCATGCCTGCTAACAGGCACACTAATAATGTCAATTCCAGTGACTATTATTTTCCTTTGAGCTCGAGCAACGTTACCACGTTATCGGTACGATCTTCTAATAGCAATAGCCTGAAAATCATTCTTACCCTTAAGGCTTAGTATTTTAATAGCCCTAAGAC
Ligodonta_obscura_D117 -----------------------------------------------------------------------------------------------------------------AACAAATTAGGGATTATTGGCATTCCTCAACCATTGGCAGATGCCTTAAAACTTTTTGTTAAAGAATGAATTAATCCAACATNTTCTAACTTCNTACCCTTTATTTTAACCCCGACAGCCATACTTATTTTAGCTTTAAGTATATGACAACTATTCCCCTCTTTTATGTTGTCGACTCAACTGACATTAGGTATGCTTCTATTTTTATGTATTTCCTCACTAACTGTTTATACAACACTTATAGCAGGCTGATCATCAAACTCCAAATATGCTCTGCTAGGGGCAGTTCGAGCCATAGCTCAAACAATTTCCTATGAGGTAACAATAACCCTGATCATTATTTTTTTCTTATTCTTAACGATACAAATAGACATTACAAGAATTCGCATAACAAATATATCTGTCTGAGCGGTTATATTATCTTTACCCTTAAGAGTTATATGATTAGCGGTCATTCTTGCAGAAACAAATCGAGCTCCATTCGACTTTGCAGAGGGAGAATCAGAACTAGTCTCAGGATTCAACATTGAATATGGAAGGGCCGGGTTCGCTTTCCTATTTATAGCGGAGTATAGAAATATCTTGATAATAAGCCTTATAACATCATGCCTGCTAACAGGCACACTAATAATGTCAATTCCAGTGACTATTATTTTCCTTTGAGCTCGAGCAACGTTACCACGTTATCGGTACGATCTTCTAATAGCAATAGCCTGAAAATCATTCTTACCCTTAAGGCTTAGTATTTTAATAGCCCTAAGAC
Ligodonta_obscura_Microdonta_obscura_251 -------------CTCTACAATTATCACATACCTTCTGATTTTATTGGGCGTAGCATTTTTTACTTTATTAGAGCGAAAGGCTCTCGGGTACTTTCAAATTCGAAAAGGCCCTAACAAATTAGGGATTATTGGCATTCCTCAACCATTGGCAGATGCCTTAAAACTTTTTGTTAAAGAGTGAATTAATCCAACATCTTCTAACTTCCTACCCTTTATTTTAACCCCGACAGCCATACTTATTTTAGCTTTAAGTATATGACAACTATTCCCCTCTTTTATGTTGTCGACTCAACTGACATTAGGTATGCTTCTATTTTTATGTATTTCCTCACTAACTGTTTATACAACACTTATAGCAGGCTGATCATCAAACTCCAAATATGCTCTGCTAGGGGCAGTTCGAGCCATAGCTCAAACAATTTCCTATGAGGTAACAATAACCCTGATCATTATTTTTTTCTTATTCTTAACGATACAAATAGACATTACAAGAATTCGCATAACAAATATATCTGTCTGAGCGGTTATATTATCTTTACCCTTAAGAATTATATGATTAGTGGTCATTCTTGCAGAAACAAATCGAGCTCCATTCGACTTTGCAGAGGGAGAATCAGAACTAGTCTCAGGATTCAACATTGAATATGGAAGGGCTGGGTTCGCTTTCCTATTTATAGCGGAGTATAGAAATATCTTGATAATAAGCCTTATAACATCATGCCTGCTAACAAGCACACTAATAATGTCAATTCCAGTGACTATTATTTTCCTTTGAGCTCGAGCAACGTTACCGCGTTATCGGTACGATCTTCTAATAGCAATAGCCTGAAAATCATTCTTACCCTTAAGGCTTAGTATTTTAA------------
Ligodonta_obscura_Microdonta_obscura_268 ---------------------------------TTCTGATTTTATTGGGCGTAGCATTTTTTACTTTATTANAGCGAAAGGCTCTCGGGTACTTTCAAATTCGAAAAGGCCCTAACAAATTAGGGATTATTGGCATTCCTCAACCATTGGCAGATGCCTTAAAACTTTTTGTTAAAGAATGAATTAATCCAACATCTTCTAACTTCCTACCCTTTATTTTAACCCCGACAGCCATACTTATTTTAGCTTTAAGTATATGACAACTATTCCCCTCTTTTATGTTGTCGACTCAACTGACATTAGGTATGCTTCTATTTTTATGTATTTCCTCACTAACTGTTTATACAACACTTATAGCAGGCTGATCATCAAACTCCAAATATGCTCTGCTAGGGGCAGTTCGAGCCATAGCTCAAACAATTTCCTATGAGGTAACAATAACCCTGATCATTATTTTTTTCTTATTCTTAACGATACAAATAGACATTACAAGAATTCGCATAACAAATATATCTGTCTGAGCGGTTATATTATCTTTACCCTTAAGAGTTATATGATTAGCGGTCATTCTTGCAGAAACAAATCGAGCTCCATTCGACTTTGCAGAGGGAGAATCAGAACTAGTCTCAGGATTCAACATTGAATATGGAAGGGCCGGGTTCGCTTTCCTATTTATAGCGGAGTATAGAAATATCTTGATAATAAGCCTTATAACATCATGCCTGCTAACAGGCACACTAATAATGTCAATTCCAGTGACTATTATTTTCCTTTGAGCTCGAGCAACGTTACCACGTTATCGGTACGATCTTCTAATAGCAATAGCCTGAAAATCATTCTTACCCTTAAGG-------------------------
Microdonata_obscura_Ligodonta_obscura_Unknown_1 TTCAACACCTAATCTCTACAATTATCACATACCTTCTGATTTTATTGGGCGTAGCATTTTTTACTTTATTAGAGCGAAAGGCTCTCGGGTACTTTCAAATTCGAAAAGGCCCTAACAAATTAGGGATTATTGGCATTCCTCAACCATTGGCAGATGCCTTAAAACTTTTTGTTAAAGAATGAATTAATCCAACATCTTCTAACTTCCTACCCTTTATTTTAACCCCGACAGCCATACTTATTTTAGCTTTAAGTATATGACAACTATTCCCCTCTTTTATGTTGTCGACTCAACTGACATTAGGTATGCTTCTATTTTTATGTATTTCCTCACTAACTGTTTATACAACACTTATAGCAGGCTGATCATCAAACTCCAAATATGCTCTGCTAGGGGCAGTTCGAGCCATAGCTCAAACAATTTCCTATGAGGTAACAATAACCCTGATCATTATTTTTTTCTTATTCTTAACGATACAAATAGACATTACAAGAATTCGCATAACAAATATATCTGTCTGAGCGGTTATATTATCTTTACCCTTAAGAGTTATATGATTAGCGGTCATTCTTGCAGAAACAAATCGAGCTCCATTCGACTTTGCAGAGGGAGAATCAGAACTAGTCTCAGGATTCAACATTGAATATGGAAGGGCCGGGTTCGCTTTCCTATTTATAGCGGAGTATAGAAATATCTTGATAATAAG--------------------------------------------------------------------------------------------------------------------------------------------------------------------------
Microdonata_obscura_Ligodonta_obscura_Unknown_2 TTCAACACCTAATCTCTACAATTATCACATACCTTCTGATTTTATTGGGCGTAGCATTTTTTACTTTATTAGAGCGAAAGGCTCTCGGGTACTTTCAAATTCGAAAAGGCCCTAACAAATTAGGGATTATTGGCATTCCTCAACCATTGGCAGATGCCTTAAAACTTTTTGTTAAAGAATGAATTAATCCAACATCTTCTAACTTCCTACCCTTTATTTTAACCCCGACAGCCATACTTATTTTAGCTTTAAGTATATGACAACTATTCCCCTCTTTTATGTTGTCGACTCAACTGACATTAGGTATGCTTCTATTTTTATGTATTTCCTCACTAACTGTTTATACAACACTTATAGCAGGCTGATCATCAAACTCCAAATATGCTCTGCTAGGGGCAGTTCGAGCCATAGCTCAAACAATTTCCTATGAGGTAACAATAACCCTGATCATTATTTTTTTCTTATTCTTAACGATACAAATAGACATTACAAGAATTCGCATAACAAATATATCTGTCTGAGCGGTTATATTATCTTTACCCTTAAGAGTTATATGATTAGCGGTCATTCTTGCAGAAACAAATCGAGCTCCATTCGACTTTGCAGAGGGAGAATCAGAACTAGTCTCAGGATTCAACATTGAATATGGAAGGGCCGGGTTCGCTTTCCTATTTATAGCGGAGTATAGAAATATCTTGATAATAAG--------------------------------------------------------------------------------------------------------------------------------------------------------------------------
Ligodonta_obscura_Microdonta_obscura_Lasu2 -------------CTCTACAATTATCACATACCTTCTGATTTTATTGGGCGTAGCATTTTTTACTTTATTAGAGCGAAAGGCTCTCGGGTACTTTCAAATTCGAAAAGGCCCTAACAAATTAGGGATTATTGGCATTCCTCAACCATTGGCAGATGCCTTAAAACTTTTTGTTAAAGAATGAATTAATCCAACATCTTCTAACTTCCTACCCTTTATTTTAACCCCGACAGCCATACTTATTTTAGCTTTAAGTATATGACAACTATTCCCCTCTTTTATGTTGTCGACTCAACTGACATTAGGTATGCTTCTATTTTTATGTATTTCCTCACTAACTGTTTATACAACACTTATAGCAGGCTGATCATCAAACTCCAAATATGCTCTGCTAGGGGCAGTTCGAGCCATAGCTCAAACAATTTCCTATGAGGTAACAATAACCCTGATCATTATTTTTTTCTTATTCTTAACGATACAAATAGACATTACAAGAATTCGCATAACAAATATATCTGTCTGAGCGGTTATATTATCTTTACCCTTAAGAGTTATATGATTAGCGGTCATTCTTGCAGAAACAAATCGAGCTCCATTCGACTTTGCAGAGGGAGAATCAGAACTAGTCTCAGGATTCAACATTGAATATGGAAGGGCCGGGTTCGCTTTCCTATTTATAGCGGAGTATAGAAATATCTTGATAATAAGCCTTATAACATCATGCCTGCTAACAGGCACACTAATAATGTCAATTCCAGTGACTATTATTTTCCTTTGAGCTCGAGCAACGTTACCACGTTATCGGTACGATCTTCTAATAGCAATAGCCTGAAAATCATTCTTACCCTTAAGGCTTAGTATTTTAATA----------
Ligodonta_obscura_Microdonta_obscura_Lasu1 TTCAACACCTAATCTCTACAATTATCACATACCTTCTGATTTTATTGGGCGTAGCATTTTTTACTTTATTAGAGCGAAAGGCTCTCGGGTACTTTCAAATTCGAAAAGGCCCTAACAAATTAGGGATTATTGGCATTCCTCAACCATTGGCAGATGCCTTAAAACTTTTTGTTAAAGAATGAATTAATCCAACATCTTCTAACTTCCTACCCTTTATTTTAACCCCGACAGCCATACTTATTTTAGCTTTAAGTATATGACAACTATTCCCCTCTTTTATGTTGTCGACTCAACTGACATTAGGTATGCTTCTATTTTTATGTATTTCCTCACTAACTGTTTATACAACACTTATAGCAGGCTGATCATCAAACTCCAAATATGCTCTGCTAGGGGCAGTTCGAGCCATAGCTCAAACAATTTCCTATGAGGTAACAATAACCCTGATCATTATTTTTTTCTTATTCTTAACGATACAAATAGACATTACAAGAATTCGCATAACAAATATATCTGTCTGAGCGGTTATATTATCTTTACCCTTAAGAGTTATATGATTAGCGGTCATTCTTGCAGAAACAAATCGAGCTCCATTCGACTTTGCAGAGGGAGAATCAGAACTAGTCTCAGGATTCAACATTGAATATGGAAGGGCCGGGTTCGCTTTCCTATTTATAGCGGAGTATAGAAATATCTTGATAATAAGCCTTATAACATCATGCCTGCTAACAGGCACACTAATAATGTCAATTCCAGTGACTATTATTTTCCTTTGAGCTCGAGCAACGTTACCACGTTATCGGTACGATCTTCTAATAGCAATAGCCTGAAAATCATTCTTACCCTTAAGGCTTAGTATTTTAATAGC--------
Ligodonta_obscura_Microdonta_obscura_272 ----------------------TATCACATACCTTCTGATTTTATTGGGCGTAGCATTTTTTACTTTATTAGAGCGAAAGGCTCTCGGGTACTTTCAAATTCGAAAAGGCCCTAACAAATTAGGGATTATTGGCATTCCTCAACCATTGGCAGATGCCTTAAAACTTTTTGTTAAAGAATGAATTAATCCAACATCTTCTAACTTCCTACCCTTTATTTTAACCCCGACAGCCATACTTATTTTAGCTTTAAGTATATGACAACTATTCCCCTCTTTTATGTTGTCGACTCAACTGACATTAGGTATGCTTCTATTTTTATGTATTTCCTCACTAACTGTTTATACAACACTTATAGCAGGCTGATCATCAAACTCCAAATATGCTCTGCTAGGGGCAGTTCGAGCCATAGCTCAAACAATTTCCTATGAGGTAACAATAACCCTGATCATTATTTTTTTCTTATTCTTAACGATACAAATAGACATTACAAGAATTCGCATAACAAATATATCTGTCTGAGCGGTTATATTATCTTTACCCTTAAGAGTTATATGATTAGCGGTCATTCTTGCAGAAACAAATCGAGCTCCATTCGACTTTGCAGAGGGAGAATCAGAACTAGTCTCAGGATTCAACATTGAATATGGAAGGGCCGGGTTCGCTTTCCTATTTATAGCGGAGTATAGAAATATCTTGATAATAAGCCTTATAACATCATGCCTGCTAACAGGCACACTAATAATGTCAATTCCAGTGACTATTATTTTCCTTTGAGCTCGAGCAACGTTACCACGTTATCGGTACGATCTTCTAATAGCAATAGCCTGAAAATCATTCTTACCCTTAAGGCTTAGTATTTTAATAG---------
Ligodonta_obscura_Microdonta_obscura_249 -------------------------CACATACCTTCTGATTTTATTGGGCGTAGCATTTTTTACTTTATTAGAGCGAAAGGCTCTCGGGTACTTTCAAATTCGAAAAGGCCCTAACAAATTAGGGATTATTGGCATTCCTCAACCATTGGCAGATGCCTTAAAACTTTTTGTTAAAGAATGAATTAATCCAACATCTTCTAACTTCCTACCCTTTATTTTAACCCCGACAGCCATACTTATTTTAGCTTTAAGTATATGACAACTATTCCCCTCTTTTATGTTGTCGACTCAACTGACATTAGGTATGCTTCTATTTTTATGTATTTCCTCACTAACTGTTTATACAACACTTATAGCAGGCTGATCATCAAACTCCAAATATGCTCTGCTAGGGGCAGTTCGAGCCATAGCTCAAACAATTTCCTATGAGGTAACAATAACCCTGATCATTATTTTTTTCTTATTCTTAACGATACAAATAGACATTACAAGAATTCGCATAACAAATATATCTGTCTGAGCGGTTATATTATCTTTACCCTTAAGAGTTATATGATTAGCGGTCATTCTTGCAGAAACAAATCGAGCTCCATTCGACTTTGCAGAGGGAGAATCAGAACTAGTCTCAGGATTCAACATTGAATATGGAAGGGCCGGGTTCGCTTTCCTATTTATAGCGGAGTATAGAAATATCTTGATAATAAGCCTTATAACATCATGCCTGCTAACAGGCACACTAATAATGTCAATTCCAGTGACTATTATTTTCCTTTGAGCTCGAGCAACGTTACCACGTTATCGGTACGATCTTCTAATAGCAATAGCCTGAAAATCATTCTTACCCTTAAGGCTTAGTATTTT--------------
Ligodonta_obscura_Microdonta_obscura_252 ------------TCTCTACAATTATCACATACCTTCTGATTTTATTGGGCGTAGCATTTTTTACTTTATTAGAGCGAAAGGCTCTCGGGTACTTTCAAATTCGAAAAGGCCCTAACAAATTAGGGATTATTGGCATTCCTCAACCATTGGCAGATGCCTTAAAACTTTTTGTTAAAGAATGAATTAATCCAACATCTTCTAACTTCCTACCCTTTATTTTAACCCCGACAGCCATACTTATTTTAGCTTTAAGTATATGACAACTATTCCCCTCTTTTATGTTGTCGACTCAACTGACATTAGGTATGCTTCTATTTTTATGTATTTCCTCACTAACTGTTTATACAACACTTATAGCAGGCTGATCATCAAACTCCAAATATGCTCTGCTAGGGGCAGTTCGAGCCATAGCTCAAACAATTTCCTATGAGGTAACAATAACCCTGATCATTATTTTTTTCTTATTCTTAACGATACAAATAGACATTACAAGAATTCGCATAACAAATATATCTGTCTGAGCGGTTATATTATCTTTACCCTTAAGAGTTATATGATTAGCGGTCATTCTTGCAGAAACAAATCGAGCTCCATTCGACTTTGCAGAGGGAGAATCAGAACTAGTCTCAGGATTCAACATTGAATATGGAAGGGCCGGGTTCGCTTTCCTATTTATAGCGGAGTATAGAAATATCTTGATAATAAGCCTTATAACATCATGCCTGCTAACAGGCACACTAATAATGTCAATTCCAGTGACTATTATTTTCCTTTGAGCTCGAGCAACGTTACCACGTTATCGGTACGATCTTCTAATAGCAATAGCCTGAAAATCATTCTTACCCTTAAGGCTTAGTATTTTAATAGCC-------
Ligodonta_obscura_Microdonta_obscura_253 ------------TCTCTACAATTATCACATACCTTCTGATTTTATTGGGCGTAGCATTTTTTACTTTATTAGAGCGAAAGGCTCTCGGGTACTTTCAAATTCGAAAAGGCCCTAACAAATTAGGGATTATTGGCATTCCTCAACCATTGGCAGATGCCTTAAAACTTTTTGTTAAAGAATGAATTAATCCAACATCTTCTAACTTCCTACCCTTTATTTTAACCCCGACAGCCATACTTATTTTAGCTTTAAGTATATGACAACTATTCCCCTCTTTTATGTTGTCGACTCAACTGACATTAGGTATGCTTCTATTTTTATGTATTTCCTCACTAACTGTTTATACAACACTTATAGCAGGCTGATCATCAAACTCCAAATATGCTCTGCTAGGGGCAGTTCGAGCCATAGCTCAAACAATTTCCTATGAGGTAACAATAACCCTGATCATTATTTTTTTCTTATTCTTAACGATACAAATAGACATTACAAGAATTCGCATAACAAATATATCTGTCTGAGCGGTTATATTATCTTTACCCTTAAGAGTTATATGATTAGCGGTCATTCTTGCAGAAACAAATCGAGCTCCATTCGACTTTGCAGAGGGAGAATCAGAACTAGTCTCAGGATTCAACATTGAATATGGAAGGGCCGGGTTCGCTTTCCTATTTATAGCGGAGTATAGAAATATCTTGATAATAAGCCTTATAACATCATGCCTGCTAACAGGCACACTAATAATGTCAATTCCAGTGACTATTATTTTCCTTTGAGCTCGAGCAACGTTACCACGTTATCGGTACGATCTTCTAATAGCAATAGCCTGAAAATCATTCTTACCCTTAAGGCTTAGTATTTTAATAGCC-------
Ligodonta_obscura_Microdonta_obscura_270 ---------------CTACAATTATCACATACCTTCTGATTTTATTGGGCGTAGCATTTTTTACTTTATTAGAGCGAAAGGCTCTCGGGTACTTTCAAATTCGAAAAGGCCCTAACAAATTAGGGATTATTGGCATTCCTCAACCATTGGCAGATGCCTTAAAACTTTTTGTTAAAGAATGAATTAATCCAACATCTTCTAACTTCCTACCCTTTATTTTAACCCCGACAGCCATACTTATTTTAGCTTTAAGTATATGACAACTATTCCCCTCTTTTATGTTGTCGACTCAACTGACATTAGGTATGCTTCTATTTTTATGTATTTCCTCACTAACTGTTTATACAACACTTATAGCAGGCTGATCATCAAACTCCAAATATGCTCTGCTAGGGGCAGTTCGAGCCATAGCTCAAACAATTTCCTATGAGGTAACAATAACCCTGATCATTATTTTTTTCTTATTCTTAACGATACAAATAGACATTACAAGAATTCGCATAACAAATATATCTGTCTGAGCGGTTATATTATCTTTACCCTTAAGAGTTATATGATTAGCGGTCATTCTTGCAGAAACAAATCGAGCTCCATTCGACTTTGCAGAGGGAGAATCAGAACTAGTCTCAGGATTCAACATTGAATATGGAAGGGCCGGGTTCGCTTTCCTATTTATAGCGGAGTATAGAAATATCTTGATAATAAGCCTTATAACATCATGCCTGCTAACAGGCACACTAATAATGTCAATTCCAGTGACTATTATTTTCCTTTGAGCTCGAGCAACGTTACCACGTTATCGGTACGATCTTCTAATAGCAATAGCCTGAAAATCATTCTTACCCTTAAGGCTTAGTATTTTAATAG---------
Ligodonta_obscura_Microdonta_obscura_271 ---------------CTACAATTATCACATACCTTCTGATTTTATTGGGCGTAGCATTTTTTACTTTATTAGAGCGAAAGGCTCTCGGGTACTTTCAAATTCGAAAAGGCCCTAACAAATTAGGGATTATTGGCATTCCTCAACCATTGGCAGATGCCTTAAAACTTTTTGTTAAAGAATGAATTAATCCAACATCTTCTAACTTCCTACCCTTTATTTTAACCCCGACAGCCATACTTATTTTAGCTTTAAGTATATGACAACTATTCCCCTCTTTTATGTTGTCGACTCAACTGACATTAGGTATGCTTCTATTTTTATGTATTTCCTCACTAACTGTTTATACAACACTTATAGCAGGCTGATCATCAAACTCCAAATATGCTCTGCTAGGGGCAGTTCGAGCCATAGCTCAAACAATTTCCTATGAGGTAACAATAACCCTGATCATTATTTTTTTCTTATTCTTAACGATACAAATAGACATTACAAGAATTCGCATAACAAATATATCTGTCTGAGCGGTTATATTATCTTTACCCTTAAGAGTTATATGATTAGCGGTCATTCTTGCAGAAACAAATCGAGCTCCATTCGACTTTGCAGAGGGAGAATCAGAACTAGTCTCAGGATTCAACATTGAATATGGAAGGGCCGGGTTCGCTTTCCTATTTATAGCGGAGTATAGAAATATCTTGATAATAAGCCTTATAACATCATGCCTGCTAACAGGCACACTAATAATGTCAATTCCAGTGACTATTATTTTCCTTTGAGCTCGAGCAACGTTACCACGTTATCGGTACGATCTTCTAATAGCAATAGCCTGAAAATCATTCTTACCCTTAAGGCTTAGTATTTTAAT-----------
Arcidens_wheeleri_isolate_Aw01 CTCAACACTTAATTTCCACCTTCATTACATACTTATTAATCTTATTGGCTGTAGCATTTTTTACTCTATTAGAACGAAAAGCTCTTAGATATTTCCAAATTCGAAAAGGCCCTAATAAGCTAGGAATTATAGGCATTCCTCAACCTTTAGCAGATGCTTTAAAACTCTTTGTGAAAGAATGAATTACCCCTACATCTTCCAACTTACTTCCTTTTATCTTAACCCCAACAGTTATACTTATCTTAGCTCTAAGAATATGACAACTGTTTCCATCTTTTATAGTATCAACTCAACTCACATTAGGCATACTCCTGTTTTTATGTATTTCTTCATTAGCCGTTTATACAACCCTTATAGCAGGCTGGTCATCAAACTCTAAATATGCACTACTCGGTGCCATTCGAGCCATGGCCCAAACAATTTCTTATGAAGTAACTATAACCTTAATAATTATTTTTTACCTGTTTTTAACCACACAAATAGATATTGTAAGAATTCGCATAATAAATACATCTATATGAACAATCACTCTATTCCCTCCTTTAAGAGTTATATGGTTAGCAGTTATTCTAGCAGAAACAAACCGAGCCCCATTCGATTTCGCAGAAGGAGAATCAGAATTAGTTTCAGGATTTAACATTGAATACGGAAGAGCTGGATTTGCCTTTTTGTTTATAGCAGAGTACAGAAACATACTGATAATAAGCCTTATGACTTCATGCTTATTAACAAGCACATTAATAGCATCAATCCCAGTAGCTATTGTATTTCTATGGGCTCGAGCAAGTCTACCACGCTACCGATATGATCTCCTAATAGCTATAGCATGAAAATCATTCTTACCTTTAAGATTAGCTATTTTAATAGCTTTAAGTC
Arcidens_wheeleri_isolate_Aw04 CTCAACACTTAATTTCCACCTTCATTACATACTTATTAATCTTATTGGCTGTAGCATTTTTTACTCTATTAGAACGAAAAGCTCTTAGATATTTCCAAATTCGAAAAGGCCCTAATAAGCTAGGAATTATAGGCATTCCTCAACCTTTAGCAGATGCTTTAAAACTCTTTGTGAAAGAATGAATTACCCCTACATCTTCCAACTTACTTCCTTTTATCTTAACCCCAACAGTTATACTTATCTTAGCTCTAAGAATATGACAACTGTTTCCATCTTTTATAGTATCAACTCAACTCACATTAGGCATACTCCTGTTTTTATGTATTTCTTCATTAGCCGTTTATACAACCCTTATAGCAGGCTGGTCATCAAACTCTAAATATGCACTACTCGGTGCCATTCGAGCCATGGCCCAAACAATTTCTTATGAAGTAACTATAACCTTAATAATTATTTTTTACCTGTTTTTAACCACACAAATAGATATTGTAAGAATTCGCATAATAAATACATCTATATGAACAATCACTCTATTCCCTCCTTTAAGAGTTATATGGTTAGCAGTTATTCTAGCAGAAACAAACCGAGCCCCATTCGATTTCGCAGAAGGAGAATCAGAATTAGTTTCAGGATTTAACATTGAATACGGAAGAGCTGGATTTGCCTTTTTGTTTATAGCAGAGTACAGAAACATACTGATAATAAGCCTTATGACTTCATGCTTATTAACAAGCACATTAATAGCATCAATCCCAGTAGCTATTGTATTTCTATGGGCTCGAGCAAGTCTACCACGCTACCGATATGATCTCCTAATAGCTATAGCATGAAAATCATTCTTACCTTTAAGATTAGCTATTTTAATAGCTTTAAGTC
Arcidens_wheeleri_isolate_Aw05 CTCAACACTTAATTTCCACCTTCATTACATACTTATTAATCTTATTGGCTGTAGCATTTTTTACTCTATTAGAACGAAAAGCTCTTAGATATTTCCAAATTCGAAAAGGCCCTAATAAGCTAGGAATTATAGGCATTCCTCAACCTTTAGCAGATGCTTTAAAACTCTTTGTGAAAGAATGAATTACCCCTACATCTTCCAACTTACTTCCTTTTATCTTAACCCCAACAGTTATACTTATCTTAGCTCTAAGAATATGACAACTGTTTCCATCTTTTATAGTATCAACTCAACTCACATTAGGCATACTCCTGTTTTTATGTATTTCTTCATTAGCCGTTTATACAACCCTTATAGCAGGCTGGTCATCAAACTCTAAATATGCACTACTCGGTGCCATTCGAGCCATGGCCCAAACAATTTCTTATGAAGTAACTATAACCTTAATAATTATTTTTTACCTGTTTTTAACCACACAAATAGATATTGTAAGAATTCGCATAATAAATACATCTATATGAACAATCACTCTATTCCCTCCTTTAAGAGTTATATGGTTAGCAGTTATTCTAGCAGAAACAAACCGAGCCCCATTCGATTTCGCAGAAGGAGAATCAGAATTAGTTTCAGGATTTAACATTGAATACGGAAGAGCTGGATTTGCCTTTTTGTTTATAGCAGAGTACAGAAACATACTGATAATAAGCCTTATGACTTCATGCTTATTAACAAGCACATTAATAGCATCAATCCCAGTAGCTATTGTATTTCTATGGGCTCGAGCAAGTCTACCACGCTACCGATATGATCTCCTAATAGCTATAGCATGAAAATCATTCTTACCTTTAAGATTAGCTATTTTAATAGCTTTAAGTC
Arcidens_wheeleri_isolate_Aw02 CTCAACACTTAATTTCCACCTTCATTACATACTTATTAATCTTATTGGCTGTAGCATTTTTTACTCTATTAGAACGAAAAGCTCTTAGATATTTCCAAATTCGAAAAGGCCCTAATAAGCTAGGAATTATAGGCATTCCTCAACCTTTAGCAGATGCTTTAAAACTCTTTGTGAAAGAATGAATTACCCCTACATCTTCCAACTTACTTCCTTTTATCTTAACCCCAACAGTTATACTTATCTTAGCTCTAAGAATATGACAACTGTTTCCATCTTTTATAGTATCAACTCAACTCACATTAGGCATACTCCTGTTTTTATGTATTTCTTCATTAGCCGTTTATACAACCCTTATAGCAGGCTGGTCATCAAACTCTAAATATGCGCTACTCGGTGCCATTCGAGCCATGGCCCAAACAATTTCTTATGAAGTAACTATAACCTTAATAATTATTTTTTACCTGTTTTTAACCACACAAATAGATATTGTAAGAATTCGCATAATAAATACATCTATATGAACAATCACTCTATTCCCTCCTTTAAGAGTTATATGGTTAGCAGTTATTCTAGCAGAAACAAACCGAGCCCCATTCGATTTCGCAGAAGGAGAATCAGAATTAGTTTCAGGATTTAACATTGAATACGGAAGAGCTGGATTTGCCTTTTTGTTTATAGCAGAGTACAGAAACATACTGATAATAAGCCTTATGACTTCATGCTTATTAACAAGCACATTAATAGCATCAATCCCAGTAGCTATTGTATTTCTATGGGCTCGAGCAAGTCTACCACGCTACCGATATGATCTCCTAATAGCTATAGCATGAAAATCATTCTTACCTTTAAGATTAGCTATTTTAATAGCTTTAAGTC
Arcidens_confragosus_isolate_Ac17 TTCAACACTTAATTTCCACCTTTATTACATACTTATTAATCTTATTGGCTGTAGCATTTTTTACTCTATTAGAACGAAAAGCTCTTGGATATTTCCAAATTCGAAAAGGCCCTAATAAGCTAGGAATTATAGGCATTCCTCAACCTTTAGCAGATGCCTTAAAACTCTTTGTGAAAGAATGAATTACCCCTACATCTTCCAACTTACTTCCTTTTATCTTAACCCCAACAGTTATACTTATCTTAGCTCTAAGAATATGACAATTGTTTCCATCTTTTATAGTATCAACTCAACTCACATTAGGCATATTCCTGTTTTTATGTATTTCTTCATTAGCCGTTTATACAACCCTTATAGCAGGCTGGTCATCAAACTCTAAATATGCACTACTCGGTGCCATTCGAGCCATGGCTCAAACAATTTCTTATGAAGTAACTATAACCTTAATAATTATTTTTTACCTGTTTTTAACCACACAAATAGATATTGTAAGAATTCGCATAATAAATACATCTATATGAACAATCACTCTATTCCCTCCTTTAAGAGTTATATGGTTAGCAGTTATTCTAGCAGAAACAAACCGAGCCCCATTCGATTTCGCAGAAGGAGAATCAGAATTAGTTTCAGGATTTAACATTGAATACGGAAGAGCTGGATTTGCCTTTTTGTTTATAGCAGAGTACAGAAATATACTAATAATAAGCCTTATGACCTCATGCTTATTAACAAGCACATTAATAGCATCAATCCCAGTAGCTATTGTATTTCTATGGGCTCGAGCAAGCCTACCACGCTACCGATATGATCTCCTAATAGCTATAGCATGAAAATCATTCTTACCTTTAAGATTAGCTATTTTAATAGCTTTAAGTC
Arcidens_confragosus_isolate_Ac12 TTCAACACTTAATTTCCACCTTTATTACATACTTATTAATCTTATTGGCTGTAGCATTTTTTACTCTATTAGAACGAAAAGCTCTTGGATATTTCCAAATTCGAAAAGGCCCTAATAAGCTAGGAATTATAGGCATTCCTCAACCTTTAGCAGATGCCTTAAAACTCTTTGTGAAAGAATGAATTACCCCTACATCTTCCAACTTACTTCCTTTTATCTTAACCCCAACAGTTATACTTATCTTAGCTCTAAGAATATGACAATTGTTTCCATCTTTCATAGTATCAACTCAACTCACATTAGGCATATTCCTGTTTTTATGTATTTCTTCATTAGCCGTTTATACAACCCTTATAGCAGGCTGGTCATCAAACTCTAAATATGCACTACTCGGTGCCATTCGAGCCATGGCCCAAACAATTTCTTATGAAGTAACTATAACCTTAATAATTATTTTTTACCTGTTTTTAACCACACAAATAGATATTGTAAGAATTCGCATAATAAATACATCTATATGAACAATCACTCTATTCCCTCCTTTAAGAGTTATATGGTTAGCAGTTATTCTAGCAGAAACAAACCGAGCCCCATTCGATTTCGCAGAAGGAGAATCAGAATTAGTTTCAGGATTTAACATTGAATACGGAAGAGCTGGATTTGCCTTTTTGTTTATAGCAGAGTACAGAAATATACTGATAATAAGCCTTATGACATCATGCTTATTAACAAGCACATTAATAGCATCAATCCCAGTAGCTATTGTATTTCTATGGGCTCGAGCAAGCCTACCACGCTACCGATATGATCTCCTAATAGCTATAGCATGAAAATCATTCTTACCTTTAAGATTAGCTATTTTAATAGCTTTAAGTC
Arcidens_confragosus_isolate_Ac01 TTCAACACTTAATTTCCACCTTTATTACATACTTATTAATCTTATTGGCTGTAGCATTTTTTACTCTATTAGAACGAAAAGCTCTTGGATATTTCCAAATTCGAAAAGGCCCTAATAAGCTAGGAATTATAGGCATTCCTCAACCTTTAGCAGATGCCTTAAAACTCTTTGTGAAAGAATGAATTACCCCTACATCTTCCAACTTACTTCCTTTTATCTTAACCCCAACAGTTATACTTATCTTAGCTCTAAGAATATGACAATTGTTTCCATCTTTTATAGTATCAACTCAACTCACATTAGGCATATTCCTGTTTTTATGTATTTCTTCATTAGCCGTTTATACAACCCTTATAGCAGGCTGGTCATCAAACTCTAAATATGCACTACTCGGTGCCATTCGAGCCATGGCCCAAACAATTTCTTATGAAGTAACTATAACCTTAATAATTATTTTTTACCTGTTTTTAACCACACAAATAGATATTGTAAGAATTCGCATAATAAATACATCTATATGAACAATCACTCTATTCCCTCCTTTAAGAGTTATATGGTTAGCAGTTATTCTAGCAGAAACAAACCGAGCCCCATTCGATTTCGCAGAAGGAGAATCAGAATTAGTTTCAGGATTTAACATTGAATACGGAAGAGCTGGATTTGCCTTTTTGTTTATAGCAGAGTACAGAAATATACTGATAATAAGCCTTATGACCTCATGCTTATTAACAAGCACATTAATAGCATCAATCCCAGTAGCTATCGTATTTCTATGGGCTCGAGCAAGCCTACCACGCTACCGATATGATCTCCTAATAGCTATAGCATGAAAATCATTCTTACCTTTAAGATTAGCTATTTTAATAGCTTTAAGTC
Arcidens_confragosus_isolate_Ac02 TTCAACACTTAATTTCCACCTTTATTACATACTTATTAATCTTATTGGCTGTAGCATTTTTTACTCTATTAGAACGAAAAGCTCTTGGATATTTCCAAATTCGAAAAGGCCCTAATAAGCTAGGAATTATAGGCATTCCTCAACCTTTAGCAGATGCCTTAAAACTCTTTGTGAAAGAATGAATTACCCCTACATCTTCCAACTTACTTCCTTTTATCTTAACCCCAACAGTTATACTTATCTTAGCTCTAAGAATATGACAATTGTTTCCATCTTTTATAGTATCAACTCAACTCACATTAGGCATATTCCTGTTTTTATGTATTTCTTCATTAGCCGTTTATACAACCCTTATAGCAGGCTGGTCATCAAACTCTAAATATGCACTACTCGGTGCCATTCGAGCCATGGCCCAAACAATTTCTTATGAAGTAACTATAACCTTAATAATTATTTTTTACCTGTTTTTAACCACACAAATAGATATTGTAAGAATTCGCATAATAAATACATCTATATGAACAATCACTCTATTCCCTCCTTTAAGAGTTATATGGTTAGCAGTTATTCTAGCAGAAACAAACCGAGCCCCATTCGATTTCGCAGAAGGAGAATCAGAATTAGTTTCAGGATTTAACATTGAATACGGAAGAGCTGGATTTGCCTTTTTGTTTATAGCAGAGTACAGAAATATACTGATAATAAGCCTTATGACCTCATGCTTATTAACAAGCACATTAATAGCATCAATCCCAGTAGCTATCGTATTTCTATGGGCTCGAGCAAGCCTACCACGCTACCGATATGATCTCCTAATAGCTATAGCATGAAAATCATTCTTACCTTTAAGATTAGCTATTTTAATAGCTTTAAGTC
Arcidens_confragosus_isolate_Ac03 TTCAACACTTAATTTCCACCTTTATTACATACTTATTAATCTTATTGGCTGTAGCATTTTTTACTCTATTAGAACGAAAAGCTCTTGGATATTTCCAAATTCGAAAAGGCCCTAATAAGCTAGGAATTATAGGCATTCCTCAACCTTTAGCAGATGCCTTAAAACTCTTTGTGAAAGAATGAATTACCCCTACATCTTCCAACTTACTTCCTTTTATCTTAACCCCAACAGTTATACTTATCTTAGCTCTAAGAATATGACAATTGTTTCCATCTTTTATAGTATCAACTCAACTCACATTAGGCATATTCCTGTTTTTATGTATTTCTTCATTAGCCGTTTATACAACCCTTATAGCAGGCTGGTCATCAAACTCTAAATATGCACTACTCGGTGCCATTCGAGCCATGGCCCAAACAATTTCTTATGAAGTAACTATAACCTTAATAATTATTTTTTACCTGTTTTTAACCACACAAATAGATATTGTAAGAATTCGCATAATAAATACATCTATATGAACAATCACTCTATTCCCTCCTTTAAGAGTTATATGGTTAGCAGTTATTCTAGCAGAAACAAACCGAGCCCCATTCGATTTCGCAGAAGGAGAATCAGAATTAGTTTCAGGATTTAACATTGAATACGGAAGAGCTGGATTTGCCTTTTTGTTTATAGCAGAGTACAGAAATATACTGATAATAAGCCTTATGACCTCATGCTTATTAACAAGCACATTAATAGCATCAATCCCAGTAGCTATCGTATTTCTATGGGCTCGAGCAAGCCTACCACGCTACCGATATGATCTCCTAATAGCTATAGCATGAAAATCATTCTTACCTTTAAGATTAGCTATTTTAATAGCTTTAAGTC
Arcidens_confragosus_isolate_Ac13 TTCAACACTTAATTTCCACCTTTATTACATACTTATTAATCTTATTGGCTGTAGCATTTTTTACTCTATTAGAACGAAAAGCTCTTGGATATTTCCAAATTCGAAAAGGCCCTAATAAGCTAGGAATTATAGGCATTCCTCAACCTTTAGCAGATGCCTTAAAACTCTTTGTGAAAGAATGAATTACCCCTACATCTTCCAACTTACTTCCTTTTATCTTAACCCCAACAGTTATACTTATCTTAGCTCTAAGAATATGACAATTGTTTCCATCTTTTATAGTATCAACTCAACTCACATTAGGCATATTCCTGTTTTTATGTATTTCTTCATTAGCCGTTTATACAACCCTTATAGCAGGCTGGTCATCAAACTCTAAATATGCACTACTCGGTGCCATTCGAGCCATGGCCCAAACAATTTCTTATGAAGTAACTATAACCTTAATAATTATTTTTTACCTGTTTTTAACCACACAAATAGATATTGTAAGAATTCGCATAATAAATACATCTATATGAACAATCACTCTATTCCCTCCTTTAAGAGTTATATGGTTAGCAGTTATTCTAGCAGAAACAAACCGAGCCCCATTCGATTTCGCAGAAGGAGAATCAGAATTAGTTTCAGGATTTAACATTGAATACGGAAGAGCTGGATTTGCCTTTTTGTTTATAGCAGAGTACAGAAATATACTGATAATAAGCCTTATGACCTCATGCTTATTAACAAGCACATTAATAGCATCAATCCCAGTAGCTATCGTATTTCTATGGGCTCGAGCAAGCCTACCACGCTACCGATATGATCTCCTAATAGCTATAGCATGAAAATCATTCTTACCTTTAAGATTAGCTATTTTAATAGCTTTAAGTC
Arcidens_confragosus_isolate_Ac05 TTCAACACTTAATTTCCACCTTTATTACATACTTATTAATCTTATTGGCTGTAGCATTTTTTACTCTATTAGAACGAAAAGCTCTTGGATATTTCCAAATTCGAAAAGGCCCTAATAAGCTAGGAATTATAGGCATTCCTCAACCTTTAGCAGATGCCTTAAAACTCTTTGTGAAAGAATGAATTACCCCTACATCTTCCAACTTACTTCCTTTTATCTTAACCCCAACAGTTATACTTATCTTAGCTCTAAGAATATGACAATTGTTTCCATCTTTCATAGTATCAACTCAACTCACATTAGGCATATTCCTGTTTTTATGTATTTCTTCATTAGCCGTTTATACAACCCTTATAGCAGGCTGGTCATCAAACTCTAAATATGCACTACTCGGTGCCATTCGAGCCATGGCCCAAACAATTTCTTATGAAGTAACTATAACCTTAATAATTATTTTTTACCTGTTTTTAACCACACAAATAGATATTGTAAGAATTCGCATAATAAATACATCTATATGAACAATCACTCTATTCCCTCCTTTAAGAGTTATATGGTTAGCAGTTATTCTAGCAGAAACAAACCGAGCCCCATTCGATTTCGCAGAAGGAGAATCAGAATTAGTTTCAGGATTTAACATTGAATACGGAAGAGCTGGATTTGCCTTTTTGTTTATAGCAGAGTACAGAAATATACTGATAATAAGCCTTATGACCTCATGCTTATTAACAAGCACATTAATAGCATCAATCCCAGTAGCTATCGTATTTCTATGGGCTCGAGCAAGCCTACCACGCTACCGATATGATCTCCTAATAGCTATAGCATGAAAATCATTCTTACCTTTAAGATTAGCTATTTTAATAGCTTTAAGTC
Arcidens_confragosus_isolate_Ac16 TTCAACACTTAATTTCCACCTTTATTACATACTTATTAATCTTATTGGCTGTAGCATTTTTTACTCTATTAGAACGAAAAGCTCTTGGATATTTCCAAATTCGAAAAGGCCCTAATAAGCTAGGAATTATAGGCATTCCTCAACCTTTAGCAGATGCCTTAAAACTCTTTGTGAAAGAATGAATTACCCCTACATCTTCCAACTTACTTCCTTTTATCTTAACCCCAACAGTTATACTTATCTTAGCTCTAAGAATATGACAATTGTTTCCATCTTTTATAGTATCAACTCAACTCACATTAGGCATATTCCTGTTTTTATGTATTTCTTCATTAGCCGTTTATACAACCCTTATAGCAGGCTGGTCATCAAACTCTAAATATGCACTACTCGGTGCCATTCGAGCCATGGCCCAAACAATTTCTTATGAAGTAACTATAACCTTAATAATTATTTTTTACCTGTTTTTAACCACACAAATAGATATTGTAAGAATTCGCATAATAAATACATCTATATGAACAATCACTCTATTCCCTCCTTTAAGAGTTATATGGTTAGCAGTTATTCTAGCAGAAACAAACCGAGCCCCATTCGATTTCGCAGAAGGAGAATCAGAATTAGTTTCAGGATTCAACATTGAATACGGAAGAGCTGGATTTGCCTTTTTGTTTATAGCAGAGTACAGAAATATACTGATAATAAGCCTTATGACCTCATGCTTATTAACAAGCACATTAATAGCATCAATCCCAGTAGCTATTGTATTTCTATGGGCTCGAGCAAGCCTACCACGCTACCGATATGATCTCCTAATAGCTATAGCATGAAAATCATTCTTACCTTTAAGATTAGCTATTTTAATAGCTTTAAGTC
Arcidens_confragosus_isolate_Ac14 TTCAACACTTAATTTCCACCTTTATTACATACTTATTAATCTTATTGGCTGTAGCATTTTTTACTCTATTAGAACGAAAAGCTCTTGGATATTTCCAAATTCGAAAAGGCCCTAATAAGCTAGGAATTATAGGCATTCCTCAACCTTTAGCAGATGCCTTAAAACTCTTTGTGAAAGAATGAATTACCCCTACATCTTCCAACTTACTTCCTTTTATCTTAACCCCAACAGTTATACTTATCTTAGCTCTAAGAATATGACAATTGTTTCCATCTTTTATAGTATCAACTCAACTCACATTAGGCATATTCCTGTTTTTATGTATTTCTTCATTAGCCGTTTATACAACCCTTATAGCAGGCTGGTCATCAAACTCTAAATATGCACTACTCGGTGCCATTCGAGCCATGGCCCAAACAATTTCTTATGAAGTAACTATAACCTTAATAATTATTTTTTACCTGTTTTTAACCACACAAATAGATATTGTAAGAATTCGCATAATAAATACATCTATATGAACAATCACTCTATTCCCTCCTTTAAGAGTTATATGGTTAGCAGTTATTCTAGCAGAAACAAACCGAGCCCCATTCGATTTCGCAGAAGGAGAATCAGAATTAGTTTCAGGATTTAACATTGAATACGGAAGAGCTGGATTTGCCTTTTTGTTTATAGCAGAGTACAGAAATATACTGATAATAAGCCTTATGACCTCATGCTTATTAACAAGCACATTAATAGCATCAATCCCAGTAGCTATTGTATTTCTATGGGTTCGAGCAAGCCTACCACGCTACCGATATGATCTCCTAATAGCTATAGCATGAAAATCATTCTTACCTTTAAGATTAGCTATTTTAATAGCTTTAAGTC
Arcidens_confragosus_isolate_Ac15 TTCAACACTTAATTTCCACCTTTATTACATACTTATTAATCTTATTGGCTGTAGCATTTTTTACTCTATTAGAACGAAAAGCTCTTGGATATTTCCAAATTCGAAAAGGCCCTAATAAGCTAGGAATTATAGGCATTCCTCAACCTTTAGCAGATGCCTTAAAACTCTTTGTGAAAGAATGAATTACCCCTACATCTTCCAACTTACTTCCTTTTATCTTAACCCCAACAGTTATACTTATCTTAGCTCTAAGAATATGACAATTGTTTCCATCTTTTATAGTATCAACTCAACTCACATTAGGCATATTCCTGTTTTTATGTATTTCTTCATTAGCCGTTTATACAACCCTTATAGCAGGCTGGTCATCAAACTCTAAATATGCACTACTCGGTGCCATTCGAGCCATGGCCCAAACAATTTCTTATGAAGTAACTATAACCTTAATAATTATTTTTTACCTGTTTTTAACCACACAAATAGATATTGTAAGAATTCGCATAATAAATACATCTATATGAACAATCACTCTATTCCCTCCTTTAAGAGTTATATGGTTAGCAGTTATTCTAGCAGAAACAAACCGAGCCCCATTCGATTTCGCAGAAGGAGAATCAGAATTAGTTTCAGGATTTAACATTGAATACGGAAGAGCTGGATTTGCCTTTTTGTTTATAGCAGAGTACAGAAATATACTGATAATAAGCCTTATGACCTCATGCTTATTAACAAGCACATTAATAGCATCAATCCCAGTAGCTATTGTATTTCTATGGGCTCGAGCAAGCCTACCACGCTACCGATATGATCTCCTAATAGCTATAGCATGAAAATCATTCTTACCTTTAAGATTAGCTATTTTAATAGCTTTAAGTC
Arcidens_confragosus_isolate_Ac18 TTCAACACTTAATTTCCACCTTTATTACATACTTATTAATCTTATTGGCTGTAGCATTTTTTACTCTATTAGAACGAAAAGCTCTTGGATATTTCCAAATTCGAAAAGGCCCTAATAAGCTAGGAATTATAGGCATTCCTCAACCTTTAGCAGATGCCTTAAAACTCTTTGTGAAAGAATGAATTACCCCTACATCTTCCAACTTACTTCCTTTTATCTTAACCCCAACAGTTATACTTATCTTAGCTCTAAGAATATGACAATTGTTTCCATCTTTTATAGTATCAACTCAACTCACATTAGGCATATTCCTGTTTTTATGTATTTCTTCATTAGCCGTTTATACAACCCTTATAGCAGGCTGGTCATCAAACTCTAAATATGCACTACTCGGTGCCATTCGAGCCATGGCCCAAACAATTTCTTATGAAGTAACTATAACCTTAATAATTATTTTTTACCTGTTTTTAACCACACAAATAGATATTGTAAGAATTCGCATAATAAATACATCTATATGAACAATCACTCTATTCCCTCCTTTAAGAGTTATATGGTTAGCAGTTATTCTAGCAGAAACAAACCGAGCCCCATTCGATTTCGCAGAAGGAGAATCAGAATTAGTTTCAGGATTTAACATTGAATACGGAAGAGCTGGATTTGCCTTTTTGTTTATAGCAGAGTACAGAAATATACTGATAATAAGCCTTATGACCTCATGCTTATTAACAAGCACATTAATAGCATCAATCCCAGTAGCTATTGTATTTCTATGGGCTCGAGCAAGCCTACCACGCTACCGATATGATCTCCTAATAGCTATAGCATGAAAATCATTCTTACCTTTAAGATTAGCTATTTTAATAGCTTTAAGTC
Pyganodon_cataracta CTCAACATCTAATTTCCACTTTTGTTACATATTTATTAATTTTACTAGGTGTAGCATTCTTTACCCTACTAGAACGTAAAGCTCTCGGATACTTTCAAATTCGAAAAGGCCCTAACAAACTAGGAGTCATTGGTATCCCTCAACCCTTAGCAGATGCCCTAAAACTCTTCATTAAAGAATGGATTACTCCCACATCTTCTAACTTCTCCCCCTTTATTTTAACCCCAACAATTATGCTTATCTTAGCTTTAAGAATATGACAATTATTCCCTTCCTTTATATCCTCAACACAACTTACACTAGGCATACTTCTATTTTTATGCATCTCTTCATTAGCTGTTTACACAACACTTATAGCAGGCTGATCATCAAATTCTAAATATGCTTTACTTGGAGCTATTCGAGCTATAGCTCAGACAATTTCTTATGAAGTTACTATAACCTTAATTGTTATTTTTTATCTTTTTTTAACAATACAAATAGACATCGTAAGAATCCGTATGATAAATACATCCGTTTGAGCAACCATACTATTTTTACCCTTAAGAGTTATGTGATTAGCAGTTATTCTTGCAGAAACAAATCGAGCCCCTTTCGACTTTGCAGAAGGAGAATCAGAATTAGTCTCTGGATTTAGTATCGAATACGGAGGAGCTGGGTTCGTCTTTTTGTTTATAGCAGAGTATAGAAATATTTTAATAATAAGTCTTATAACCTCATCCCTGCTAACAAGTACACTAACAATATCTATCCCAATTGCTATAATTTTCCTATGAGCACGAGCAACATTACCACGCTACCGATATGATCTCTTAATAGCTATAGCCTGAAAATCGTTCTTACCATTAAGGCTAGCTATTTTGATAGCTCTTAGAC
Pyganodon_grandis_NC_013661 CCCAACATCTAATCTCTACTTTTATTACATACTTATTAATCTTACTAGGTGTAGCATTCTTCACCCTACTAGAACGTAAAGCTCTCGGGTACTTTCAAATTCGAAAAGGTCCCAACAAACTGGGGGTTATTGGTATCCCTCAACCCTTAGCAGATGCTCTAAAACTCTTCGTTAAAGAATGAATTACCCCCACATCTTCTAATTTTTCCCCTTTTATCCTAACCCCAACAATTATACTTATCTTAGCTTTAAGAATATGACAATTATTCCCTTCTTTTATACTATCAACACAGCTCACACTAGGCATACTTTTGTTCTTATGCATCTCCTCATTAGCTGTTTACACAACACTTATAGCAGGTTGATCGTCAAACTCTAAGTATGCTTTACTTGGAGCTATTCGAGCTATAGCTCAAACAATCTCTTATGAAGTCACTATAACCTTAATTATTATCTTTTACCTTTTTTTAACAACGCAAATAGATATTGTAAGAATCCGCGTAATAAACACATCTGTTTGAGCAATCATACTATTTTTACCCTTAAGAATTATATGATTAGCAGTTATTCTTGCAGAGACAAATCGAGCCCCTTTCGACTTTGCAGAAGGAGAGTCGGAATTAGTCTCAGGATTTAATATTGAATACGGGGGAGCTGGGTTCGCCTTTTTATTCATAGCAGAATACAGAAACATTCTAATAATAAGTCTTATTACCTCATCTCTGTTAACAAGTACACTAATAATATCTGTTCCAATTGCTATAATCTTTCTATGAGCACGAGCAACATTACCACGCTACCGATATGACTTATTAATAGCTATAGCCTGGAAATCGTTCTTACCATTAAGCTTAGCTACTTTAGTAGCCTTAACAC
Lasmigona_compressa_NC_015481 CTCAGCATCTAATCTCTACGTTTATAACATACTTATTAATTTTGTTAGGTGTAGCATTTTTTACTCTATTAGAACGAAAAGCTCTTGGGTACTTTCAAATTCGGAAAGGCCCCAATAAATTAGGAATTATTGGTATTCCTCAACCCTTAGCAGATGCCCTAAAACTTTTTGTTAAAGAATGAATTACTCCCTCGTCCTCTAACTTTCTCCCTTTTATTATAACCCCAACAATCATACTTATCTTGGCCTTAAGAATATGACAACTATTCCCTTCTTTTATATCATCAACCCACCTAACATTAGGTATACTTTTGTTCTTATGTATTTCCTCATTAACCGTTTATACAACACTTATGGCAGGCTGATCATCAAACTCTAAATATGCTTTACTAGGAGCTATTCGAGCTATAGCTCAAACAATTTCTTATGAAGTAACTATAACTTTAATTATCATTTTTTACCTATTTATAGCAATACAAATAGATATTGTAAGAATTCGCATAACAAATATATCTGCCTGAGCAGTTATATTATTTTTACCTTTAAGAGCTATATGGTTAGCAGTTATTCTTGCAGAAACAAATCGAGCCCCCTTCGATTTCGCAGAAGGAGAGTCAGAATTAGTTTCAGGATTTAATATTGAATATGGAAGAGCTGGATTCGCCTTTTTATTCATAGCAGAGTACAGAAACATTCTAATAATAAGCCTTATAACTTCATGCCTACTGACAAGTACACTAATTATATCAATCCCAGTAGCTATTATTTTCCTTTGAGCTCGAGCAAGCTTACCACGCTACCGATATGATCTTCTAATAGCGATAGCCTGAAAATCATTCTTACCTTTAAGGTTAGCTATTTTAATAGCTTTAAGAC
Alasmidonta_heterodon_NC_037431 CTCAACATCTAATCTCCACTCTTATTACGTACTTACTAATTTTATTAGGTGTAGCATTTTTTACTTTATTAGAGCGAAAAGCTCTTGGGTATTTTCAAATTCGAAAAGGCCCTAATAAATTAGGAATTATTGGCATCCCTCAACCCTTAGCAGATGCTCTAAAACTTTTTGTAAAAGAATGAAGTACTCCTACATCTTCCAATTTTTTTCCCTTTATTATAACTCCAACAATTATACTTATTTTGGCTTTAAGAATATGACAACTATTCCCTTCTTTTATGCTATCAACCCAACTTAGACTAGGCATACTTTTGTTTTTATGCATTTCTTCATTAGCTGTTTATACTACACTTATAGCAGGCTGATCATCAAATTCTAAATATGCCTTACTTGGAGCTATTCGAGCTATAGCTCAAACAATTTCTTATGAAGTAACCATAACCTTAATTATTATCTTCTATTTGTTCTTAACAAGACATATAGACATTGTAAGAATCCGCATGACAAATACATCTACTTGAACAGCCATATTATTTTTACCCTTAAGGATTATATGATTAGTAGTTATTCTCGCAGAAACAAACCGAGCTCCTTTTGACTTCGCAGAGGGGGAATCAGAGTTAGTCTCTGGGTTCAATATTGAGTACGGAAGAGCTGGGTTTGCCTTTTTATTTATAGCAGAATATAGGAATATCTTAATAATAAGTCTTATTACCTCATGCTTACTAACAAGCACACTAATAATATCCATCCCAATAGCTATTATTTTTCTATGGGCTCGAGCAACCTTACCACGCTACCGATATGATCTTCTAATAGCAATAGCCTGAAAATCATTTCTACCTTTAAGATTGGCCATTTTAATGGCCCTAACAC
