# Supplementary material for: ﻿A new endemic freshwater mussel (Bivalvia, Unionidae) genus and species, Ligodontaobscura, from the Yadkin-Pee Dee River drainage in North Carolina, USA
Source: Zookeys. 2025 Aug 7;1248:245–65. doi: 10.3897/zookeys.1248.152952 (PMC12355189; doi:10.3897/zookeys.1248.152952)
Supplement: Supplementary material 1 — Ligodontaobscura supplemetary genetic datasets [file zookeys-1248-245_article-152952__-s001.zip › LIOB-Supplementary_6-6-2025_ZOOKEYS-152952/Supplementary/README.txt]

The folders in this unzipped folder have the following data

Datasets: 
	Alignments in phylip formats (.phy)
	Partition files that delinieate starting blocks used for partitions (.txt). Can also be used to determine gene boundaires in concatenated datasets
	Best fit models and partitions inferred by ModelFinder (.nex)
	NOTE that the ITS-only analysis did not use partitioning, so there is only the alignment file for the ITS dataset.

Tree-files:
	Tree inferred by IQ-TREE with each dataset. Trees are in Newick format.
	Tree files can be visualized by loading them into any phylogenetic tree viewer such as FigTree (https://github.com/rambaut/figtree/releases) 
	or the web browser tool icytree (www.icytree.org). 
