# Supplementary material for: ﻿A new endemic freshwater mussel (Bivalvia, Unionidae) genus and species, Ligodontaobscura, from the Yadkin-Pee Dee River drainage in North Carolina, USA
Source: Zookeys. 2025 Aug 7;1248:245–65. doi: 10.3897/zookeys.1248.152952 (PMC12355189; doi:10.3897/zookeys.1248.152952)
Supplement: Supplementary material 1 — Ligodontaobscura supplemetary genetic datasets [file zookeys-1248-245_article-152952__-s001.zip › LIOB-Supplementary_6-6-2025_ZOOKEYS-152952/Supplementary/Supplementary Table S1.xlsx]

## Sheet: Sheet1
Species	GenBank description and taxon name in trees and alignments	ND1	COI	ITS
Alasmidonta arcula	Alasmidonta_arcula_AarcAlt001	ON164855	ON157837	NULL
Alasmidonta arcula	Alasmidonta_arcula_AarcAlt002	NULL	ON157838	ON164995
Alasmidonta arcula	Alasmidonta_arcula_AarcAlt003	ON164856	ON157839	ON164996
Alasmidonta arcula	Alasmidonta_arcula_AarcAlt004	NULL	ON157840	ON164997
Alasmidonta arcula	Alasmidonta_arcula_AarcAlt005	NULL	ON157841	ON164998
Alasmidonta arcula	Alasmidonta_arcula_AarcAlt006	ON164857	ON157842	ON165000
Alasmidonta arcula	Alasmidonta_arcula_AarcAlt007	ON164858	ON157843	ON165001
Alasmidonta arcula	Alasmidonta_arcula_AarcSav009	ON164859	ON157844	ON165007
Alasmidonta arcula	Alasmidonta_arcula_AarcSav010	NULL	ON157845	ON165008
Alasmidonta arcula	Alasmidonta_arcula_AarcSav011	ON164860	ON157846	ON165009
Alasmidonta arcula	Alasmidonta_arcula_AarcSav012	ON164861	ON157847	ON165010
Alasmidonta arcula	Alasmidonta_arcula_AarcSav013	ON164862	ON157848	ON165011
Alasmidonta arcula	Alasmidonta_arcula_AarcSav014	ON164863	ON157849	ON165012
Alasmidonta arcula	Alasmidonta_arcula_AarcSav015	ON164864	ON157850	ON165013
Alasmidonta arcula	Alasmidonta_arcula_AarcSav016	ON164865	ON157851	ON165014
Alasmidonta arcula	Alasmidonta_arcula_AarcSav017	ON164866	ON157852	ON165015
Alasmidonta arcula	Alasmidonta_arcula_AarcSav018	NULL	ON157853	ON165020
Alasmidonta arcula	Alasmidonta_arcula_isolate_1642		MT987729
Alasmidonta arcula	Alasmidonta_arcula_isolate_1700		MT987701
Alasmidonta arcula	Alasmidonta_arcula_isolate_2049		MT987696
Alasmidonta arcula	Alasmidonta_arcula_isolate_344		MT987705
Alasmidonta arcula	Alasmidonta_arcula_isolate_822		MT987684
Alasmidonta heterodon	Alasmidonta_heterodon_haplotype_1		AF093842
Alasmidonta heterodon	Alasmidonta_heterodon_haplotype_2		AF093840
Alasmidonta heterodon	Alasmidonta_heterodon_haplotype_3		AF093843
Alasmidonta heterodon	Alasmidonta_heterodon_haplotype_4		AF093841
Alasmidonta heterodon	Alasmidonta_heterodon_NC_037431	NC_037431	NC_037431
Alasmidonta marginata	Alasmidonta_marginata_isolate_H2921	HM849202	HM849059
Alasmidonta marginata	Alasmidonta_marginata_UMMZ_265695		AF156502
Alasmidonta marginata	Alasmidonta_marginata_voucher_photo_Amar1	GU085335
Alasmidonta marginata	Alasmidonta_marginata_voucher_photo_Amar2	GU085336
Alasmidonta raveneliana	Alasmidonta_raveneliana_ALRA_FB1	ON164875	ON157860	ON164942
Alasmidonta raveneliana	Alasmidonta_raveneliana_ALRA_FB2	ON164876	ON157861	ON164943
Alasmidonta raveneliana	Alasmidonta_raveneliana_ALRA_FB3	ON164877	ON157862	ON164944
Alasmidonta raveneliana	Alasmidonta_raveneliana_ALRA_FB4	ON164878	ON157863	ON164945
Alasmidonta raveneliana	Alasmidonta_raveneliana_ALRA_FB5	ON164879	ON157864	ON164946
Alasmidonta raveneliana	Alasmidonta_raveneliana_ALRA_LT1	ON164880	ON157865	NULL
Alasmidonta raveneliana	Alasmidonta_raveneliana_ALRA_LT2	ON164881	ON157866	ON164947
Alasmidonta raveneliana	Alasmidonta_raveneliana_ALRA_LT3	ON164882	ON157867	ON164948
Alasmidonta raveneliana	Alasmidonta_raveneliana_ALRA_LT4	ON164883	ON157868	ON164949
Alasmidonta raveneliana	Alasmidonta_raveneliana_ALRA_LT5	ON164884	ON157869	ON164950
Alasmidonta triangulata	Alasmidonta_triangulata	MG199739	MG199612	MG199866
Alasmidonta triangulata	Alasmidonta_triangulata_AtriApa004	NULL	ON157870	NULL
Alasmidonta triangulata	Alasmidonta_triangulata_AtriApa008	ON164885	ON157871	ON165025
Alasmidonta triangulata	Alasmidonta_triangulata_AtriApa009	ON164886	ON157872	ON165026
Alasmidonta triangulata	Alasmidonta_triangulata_AtriChi005	ON164887	ON157873	ON165019
Alasmidonta triangulata	Alasmidonta_triangulata_AtriChi006	NULL	NULL	ON165023
Alasmidonta triangulata	Alasmidonta_triangulata_AtriChi007	ON164888	ON157874	ON165024
Alasmidonta triangulata	Alasmidonta_triangulata_AtriChi010	ON164889	ON157875	ON165027
Alasmidonta triangulata	Alasmidonta_triangulata_AtriFli001	ON164890	ON157876	ON165003
Alasmidonta triangulata	Alasmidonta_triangulata_AtriFli002	MG199739	MG199612	ON165004
Alasmidonta triangulata	Alasmidonta_triangulata_AtriFli003	ON164891	ON157877	ON165005
Alasmidonta triangulata	Alasmidonta_triangulata_isolate_1		MT985183
Alasmidonta triangulata	Alasmidonta_triangulata_isolate_3		MT985184
Alasmidonta triangulata	Alasmidonta_triangulata_isolate_4		MT985185
Alasmidonta triangulata	Alasmidonta_triangulata_voucher_Atri_Fli001HCO1583GAA004		MW907974
Alasmidonta triangulata	Alasmidonta_triangulata_voucher_Atri_Fli002HCO1583GAA004		MW907975
Alasmidonta triangulata	Alasmidonta_triangulata_voucher_Atri_Fli003HCO1583GAA004		MW907976
Alasmidonta undulata	Alasmidonta_undulata	EF446104
Alasmidonta undulata	Alasmidonta_undulata_Au1		MN832734
Alasmidonta undulata	Alasmidonta_undulata_isolate_15		MT985186
Alasmidonta undulata	Alasmidonta_undulata_isolate_H2938	HM849203	HM849060
Alasmidonta undulata	Alasmidonta_undulata_isolate_H2939	HM849204	HM849061
Alasmidonta undulata	Alasmidonta_undulata_isolate_H2940	HM849205	HM849062
Alasmidonta undulata	Alasmidonta_undulata_isolate_SERCINVERT1608		MK308197
Alasmidonta undulata	Alasmidonta_undulata_isolate_SERCINVERT1609		MK308157
Alasmidonta uwharriensis	Alasmidonta_uwharriensis__Alas_1	ON164868	ON157855	ON164932
Alasmidonta uwharriensis	Alasmidonta_uwharriensis_Alas_2	ON164869	ON157856	ON164933
Alasmidonta uwharriensis	Alasmidonta_uwharriensis_Alas_3	NULL	ON157857	ON164934
Alasmidonta uwharriensis	Alasmidonta_uwharriensis_Alas_4	ON164870	ON157858	ON164935
Alasmidonta uwharriensis	Alasmidonta_uwharriensis_Alas_5	ON164871	ON157859	ON164936
Alasmidonta uwharriensis	Alasmidonta_uwharriensis_Den_1	ON164904	ON157893	ON164967
Alasmidonta uwharriensis	Alasmidonta_uwharriensis_Den_2	ON164905	ON157894	ON164968
Alasmidonta uwharriensis	Alasmidonta_uwharriensis_Den_3	ON164906	ON157895	ON164969
Alasmidonta uwharriensis	Alasmidonta_uwharriensis_Dumas_1a	ON164910	ON157897	ON164971
Alasmidonta uwharriensis	Alasmidonta_uwharriensis_Dumas_2a	ON164911	ON157898	ON164972
Alasmidonta uwharriensis	Alasmidonta_uwharriensis_FHR_1	NULL	ON157899	NULL
Alasmidonta uwharriensis	Alasmidonta_uwharriensis_FHR_2	ON164912	ON157900	ON164973
Alasmidonta uwharriensis	Alasmidonta_uwharriensis_FHR_3	ON164913	ON157901	ON164974
Alasmidonta uwharriensis	Alasmidonta_uwharriensis_FHR_4	ON164914	ON157902	ON164975
Alasmidonta uwharriensis	Alasmidonta_uwharriensis_Pee_Dee_1	NULL	ON157909	ON164983
Alasmidonta uwharriensis	Alasmidonta_uwharriensis_Pee_Dee_2	NULL	ON157910	ON164984
Alasmidonta varicosa	Alasmidonta_varicosa	EF446103
Alasmidonta varicosa	Alasmidonta_varicosa_Cacapon_1	ON164892	ON157878	ON164951
Alasmidonta varicosa	Alasmidonta_varicosa_Cacapon_2	ON164893	NULL	ON164952
Alasmidonta varicosa	Alasmidonta_varicosa_Cacapon_3	ON164894	ON157879	ON164953
Alasmidonta varicosa	Alasmidonta_varicosa_Cacapon_4	ON164895	ON157880	ON164954
Alasmidonta varicosa	Alasmidonta_varicosa_Cacapon_5	ON164896	NULL	ON164955
Alasmidonta varicosa	Alasmidonta_varicosa_Cat_1	ON164897	ON157881	ON164956
Alasmidonta varicosa	Alasmidonta_varicosa_Chatt_1	NULL	ON157882	ON164957
Alasmidonta varicosa	Alasmidonta_varicosa_Chatt_2	NULL	ON157883	ON164958
Alasmidonta varicosa	Alasmidonta_varicosa_Chatt_3	NULL	ON157884	ON164959
Alasmidonta varicosa	Alasmidonta_varicosa_Chatt_4	NULL	ON157885	ON164960
Alasmidonta varicosa	Alasmidonta_varicosa_Chatt_5	ON164898	ON157886	ON164961
Alasmidonta varicosa	Alasmidonta_varicosa_Chatt_6	ON164899	ON157887	ON164962
Alasmidonta varicosa	Alasmidonta_varicosa_Deep_1	ON164900	ON157888	NULL
Alasmidonta varicosa	Alasmidonta_varicosa_Deep_2	ON164901	ON157889	ON164963
Alasmidonta varicosa	Alasmidonta_varicosa_Deep_3	ON164902	ON157890	ON164964
Alasmidonta varicosa	Alasmidonta_varicosa_Deep_4	ON164903	ON157891	ON164965
Alasmidonta varicosa	Alasmidonta_varicosa_Deep_5	NULL	ON157892	ON164966
Alasmidonta varicosa	Alasmidonta_varicosa_Don_1	ON164907	ON157896	ON164970
Alasmidonta varicosa	Alasmidonta_varicosa_Donnaha_1	ON164908	NULL	NULL
Alasmidonta varicosa	Alasmidonta_varicosa_Donnaha_1	ON164909	NULL	NULL
Alasmidonta varicosa	Alasmidonta_varicosa_haplotype_Av1		MN832729
Alasmidonta varicosa	Alasmidonta_varicosa_haplotype_Av2		MN832730
Alasmidonta varicosa	Alasmidonta_varicosa_haplotype_Av3		MN832731
Alasmidonta varicosa	Alasmidonta_varicosa_haplotype_Av4		MN832732
Alasmidonta varicosa	Alasmidonta_varicosa_haplotype_Av5		MN832733
Alasmidonta varicosa	Alasmidonta_varicosa_isolate_18		MT985187
Alasmidonta varicosa	Alasmidonta_varicosa_isolate_19		MT985188
Alasmidonta varicosa	Alasmidonta_varicosa_isolate_20		MT985189
Alasmidonta varicosa	Alasmidonta_varicosa_isolate_SERCINVERT1660		MK308233
Alasmidonta varicosa	Alasmidonta_varicosa_isolate_SERCINVERT1661		MK308051
Alasmidonta varicosa	Alasmidonta_varicosa_isolate_SERCINVERT1662		MK308048
Alasmidonta varicosa	Alasmidonta_varicosa_M_1	ON164915	NULL	NULL
Alasmidonta varicosa	Alasmidonta_varicosa_Maryland_1	ON164916	ON157903	ON164976
Alasmidonta varicosa	Alasmidonta_varicosa_Maryland_2	ON164917	NULL	ON164977
Alasmidonta varicosa	Alasmidonta_varicosa_Mulberry_1	ON164918	ON157904	ON164978
Alasmidonta varicosa	Alasmidonta_varicosa_Mulberry_2	ON164919	ON157905	ON164979
Alasmidonta varicosa	Alasmidonta_varicosa_Mulberry_3	ON164920	ON157906	ON164980
Alasmidonta varicosa	Alasmidonta_varicosa_Mulberry_4	ON164921	ON157907	ON164981
Alasmidonta varicosa	Alasmidonta_varicosa_Mulberry_5	ON164922	ON157908	ON164982
Alasmidonta varicosa	Alasmidonta_varicosa_NC_038155	NC_038155	NC_038155
Alasmidonta varicosa	Alasmidonta_varicosa_Roar_1	ON164923	ON157911	ON164985
Alasmidonta varicosa	Alasmidonta_varicosa_RR_1	ON164924	ON157912	ON164986
Alasmidonta varicosa	Alasmidonta_varicosa_Turkey_1	ON164925	ON157913	ON164987
Alasmidonta varicosa	Alasmidonta_varicosa_Turkey_3	ON164927	ON157915	ON164989
Alasmidonta varicosa	Alasmidonta_varicosa_Turkey_4	ON164928	ON157916	ON164990
Alasmidonta varicosa	Alasmidonta_varicosa_Turkey_5	ON164929	ON157917	ON164991
Alasmidonta varicosa	Alasmidonta_varicosa_Wilson_1	NULL	NULL	ON164993
Alasmidonta varicosa	Alasmidonta_varicosa_Wilson_2	ON164931	ON157919	ON164994
Alasmidonta viridis	Alasmidonta_viridis_Alas_S10	ON164872	NULL	ON164941
Alasmidonta viridis	Alasmidonta_viridis_Alas_S6	NULL	NULL	ON164937
Alasmidonta viridis	Alasmidonta_viridis_Alas_S7	ON164873	MT985190	ON164938
Alasmidonta viridis	Alasmidonta_viridis_Alas_S8	ON164874	NULL	ON164939
Alasmidonta viridis	Alasmidonta_viridis_isolate_12		MT985190
Anodonta anatina	Anodonta_anatina_isolate_106_NC_022803	NC_022803	NC_022803	AJ295287
Anodonta anatina	Anodonta_anatina_isolate_146_KF030967	KF030967	KF030967
Anodonta anatina	Anodonta_anatina_isolate_314_KF030968	KF030968	KF030968
Anodonta anatina	Anodonta_anatina_isolate_AA1_MN594531	MN594531	MN594531
Anodonta anatina	Anodonta_anatina_isolate_Co16			MH544873
Anodonta anatina	Anodonta_anatina_isolate_Co18			MH544874
Anodonta anatina	Anodonta_anatina_isolate_Co22			MH544875
Anodonta anatina	Anodonta_anatina_isolate_Co26			MH544876
Anodonta anatina	Anodonta_anatina_isolate_Co29			MH544872
Anodonta anatina	Anodonta_anatina_isolate_Co6			MH544870
Anodonta anatina	Anodonta_anatina_isolate_Co7			MH544878
Anodonta anatina	Anodonta_anatina_isolate_Co8			MH544880
Anodonta anatina	Anodonta_anatina_voucher_AA12T		MT328820
Anodonta anatina	Anodonta_anatina_voucher_biv_282_3		MK574153
Anodonta anatina	Anodonta_anatina_voucher_IEPN 670_1		KY328505
Anodonta anatina	Anodonta_anatina_voucher_NRM_32604-B18			DQ060181
Anodonta anatina	Anodonta_anatina_voucher_NRM_32608-B17			DQ060180
Anodonta anatina	Anodonta_anatina_voucher_NRM_32611-B15			DQ060179
Anodonta anatina	Anodonta_anatina_voucher_NRM_41277-M012			DQ060177
Anodonta anatina	Anodonta_anatina_voucher_NRM_42794-M056			DQ060178
Anodonta arcaeformis	Anodonta_arcaeformis_flavotincta_isolate_C9		GQ451871
Anodonta arcaeformis	Anodonta_arcaeformis_isolate_175ANA3	KJ434546	KJ434481
Anodonta arcaeformis	Anodonta_arcaeformis_isolate_47ANA1	KJ434544	KJ434479
Anodonta arcaeformis	Anodonta_arcaeformis_isolate_49ANA2	KJ434545	KJ434480
Anodonta arcaeformis	Anodonta_arcaeformis_isolate_AA1			KU600864
Anodonta arcaeformis	Anodonta_arcaeformis_isolate_C8		GQ451869
Anodonta arcaeformis	Anodonta_arcaeformis_isolate_C82		GQ451870
Anodonta arcaeformis	Anodonta_arcaeformis_NC_026674	NC_026674	NC_026674
Anodonta_couperiana	Anodonta_couperiana	MG199723	MG199596	MG199850
Anodonta cygnea	Anodonta_cygnea_AJ295288			AJ295288
Anodonta cygnea	Anodonta_cygnea_MF781083	MF781083	MF781083
Anodonta cygnea	Anodonta_cygnea_NC_036488	NC_036488	NC_036488
Anodonta cygnea	Anodonta_cygnea_voucher_NRM_42771-M081			DQ060185
Anodonta cygnea	Anodonta_cygnea_voucher_NRM_42772-M094			DQ060186
Anodonta euscaphys	Anodonta_euscaphys_NC_026792	NC_026792	NC_026792
Anodonta euscaphys	Anodonta_euscaphys_voucher_16_NCU_XPWU_SU031		MG462940
Anodonta euscaphys	Anodonta_euscaphys_voucher_16_NCU_XPWU_SU032		MG462941
Anodonta euscaphys	Anodonta_euscaphys_voucher_16_NCU_XPWU_SU033		MG462942
Anodonta euscaphys	Anodonta_euscaphys_voucher_16_NCU_XPWU_SU034		MG462943
Anodonta euscaphys	Anodonta_euscaphys_voucher_16_NCU_XPWU_SU035		MG462944
Anodonta euscaphys	Anodonta_euscaphys_voucher_16_NCU_XPWU_SU036		MG462945
Anodonta euscaphys	Anodonta_euscaphys_voucher_16_NCU_XPWU_SU037		MG462946
Anodonta exulcerata	Anodonta_exulcerata_isolate_AC108_MN594533		MN594533
Anodonta hartfieldorum	Anodonta_hartfieldorum	MG199750	MG199623	MG199877
Anodonta heardi	Anodonta_heardi_clone_1	MG199737	MG199610	MG199864
Anodonta heardi	Anodonta_heardi_clone_2	MG199749	MG199622	MG199876
Anodonta implicata	Anodonta_implicata	EF446101
Anodonta implicata	Anodonta_implicata_isolate_SERCINVERT1620		MK308310
Anodonta implicata	Anodonta_implicata_isolate_SERCINVERT1621		MK308124
Anodonta impura	Anodonta_impura_haplotype_LCH-A		KF672880
Anodonta impura	Anodonta_impura_haplotype_LCH-C		KF672887
Anodonta impura	Anodonta_impura_haplotype_LCH-F		KF672897
Anodonta kennerlyi	Anodonta_kennerlyi_haplotype_E		EU327351
Anodonta lucida	Anodonta_lucida_1		KX822667
Anodonta lucida	Anodonta_lucida_2		MG742231
Anodonta lucida	Anodonta_lucida_NC_026673	NC_026673	NC_026673
Anodonta lucida	Anodonta_lucida_voucher_16_NCU_XPWU_SU152		MG463066
Anodonta lucida	Anodonta_lucida_voucher_NCUBM_20180249		MG933735
Anodonta nuttalliana	Anodonta_nuttalliana		KX822634
Anodonta nuttalliana	Anodonta_nuttalliana_isolate_166Kalama		DQ272367
Anodonta nuttalliana	Anodonta_nuttalliana_isolate_BIV0364_MN594534	MN594534	MN594534
Anodonta oregonensis	Anodonta_oregonensis_isolate_102LakeSamm		DQ272362
Anodonta oregonensis	Anodonta_oregonensis_isolate_188SandPoint		DQ272360
Anodonta oregonensis	Anodonta_oregonensis_isolate_AAF5-9		MN945908
Anodonta oregonensis	Anodonta_oregonensis_isolate_AKS4		MN945926
Anodonta oregonensis	Anodonta_oregonensis_voucher_UAUC3169	AY655087
Anodonta sp.	Anodonta_sp_KM-2009_voucher_AJW4		GU117720
Anodonta sp.	Anodonta_sp_KM-2009_voucher_AOR6		GU117728
Anodonta sp.	Anodonta_sp_KM-2009_voucher_AUH6		GU117718
Anodonta suborbiculata	Anodonta_suborbiculata	MG199725	MG199598	MG199852
Anodonta suborbiculata	Anodonta_suborbiculata_voucher_MMNS10163		KT285619	KT285663
Anodonta woodiana elliptica	Anodonta_woodiana_elliptica_isolate_10	GQ393004		GQ393014
Anodonta woodiana elliptica	Anodonta_woodiana_elliptica_isolate_6	GQ393000		GQ393011
Anodonta woodiana elliptica	Anodonta_woodiana_elliptica_isolate_7	GQ393001		GQ393012
Anodonta woodiana elliptica	Anodonta_woodiana_elliptica_isolate_8	GQ393002
Anodonta woodiana elliptica	Anodonta_woodiana_elliptica_isolate_9	GQ393003		GQ393013
Anodonta woodiana	Anodonta_woodiana_isolate_AW123_HQ283347	HQ283347	HQ283347
Anodonta woodiana	Anodonta_woodiana_isolate_AW124_HQ283346	HQ283346	HQ283346
Anodonta woodiana	Anodonta_woodiana_isolate_AW125_HQ283348	HQ283348	HQ283348
Anodonta woodiana	Anodonta_woodiana_isolate_AW19_HQ283344	HQ283344	HQ283344
Anodonta woodiana	Anodonta_woodiana_isolate_AW22_HQ283345	HQ283345	HQ283345
Anodonta woodiana pacifica	Anodonta_woodiana_pacifica_isolate_1	GQ392998		GQ393009
Anodonta woodiana pacifica	Anodonta_woodiana_pacifica_isolate_3	GQ392999		GQ393010
Anodonta woodiana pacifica	Anodonta_woodiana_pacifica_isolate_44	GQ393006		GQ393017
Anodonta woodiana pacifica	Anodonta_woodiana_pacifica_isolate_56	GQ393007		GQ393018
Anodonta woodiana pacifica	Anodonta_woodiana_pacifica_isolate_66	GQ393008		GQ393019
Anodonta woodiana pacifica	Anodonta_woodiana_pacifica_voucher_HZAU_020411			AY484957
Anodonta woodiana	Anodonta_woodiana_voucher_2		EF440349
Anodonta woodiana woodiana	Anodonta_woodiana_woodiana_EU580109			EU580109
Anodonta woodiana woodiana	Anodonta_woodiana_woodiana_isolate_11			GQ393015
Anodonta woodiana woodiana	Anodonta_woodiana_woodiana_isolate_12	GQ393005		GQ393016
Anodonta woodiana woodiana	Anodonta_woodiana_woodiana_voucher_HZAU_020410			AY484956
Anodontoides ferussacianus	Anodontoides_ferussacianus_clone_1	MG199812	MG199685	MG199939
Anodontoides ferussacianus	Anodontoides_ferussacianus_clone_2	MG199813	MG199686	MG199940
Anodontoides ferussacianus	Anodontoides_ferussacianus_clone_3	MG199814	MG199687	MG199941
Anodontoides ferussacianus complex sp denigrata	Anodontoides_ferussacianus_complex_sp_denigrata_CS-2017_clone_1	MG199764	MG199637	MG199891
Anodontoides ferussacianus complex sp denigrata	Anodontoides_ferussacianus_complex_sp_denigrata_CS-2017_clone_2	MG199765	MG199638	MG199892
Anodontoides ferussacianus complex sp denigrata	Anodontoides_ferussacianus_complex_sp_denigrata_CS-2017_clone_3	MG199766	MG199639	MG199893
Anodontoides ferussacianus complex sp denigrata	Anodontoides_ferussacianus_complex_sp_denigrata_CS-2017_clone_4	MG199767	MG199640	MG199894
Anodontoides ferussacianus complex sp denigrata	Anodontoides_ferussacianus_complex_sp_denigrata_CS-2017_clone_5	MG199768	MG199641	MG199895
Anodontoides ferussacianus complex sp denigrata	Anodontoides_ferussacianus_complex_sp_denigrata_CS-2017_clone_6	MG199769	MG199642	MG199896
Anodontoides ferussacianus	Anodontoides_ferussacianus_voucher_MMTC_141	GU085338
Anodontoides ferussacianus	Anodontoides_ferussacianus_voucher_MMTC_142	GU085339
Anodontoides ferussacianus	Anodontoides_ferussacianus_voucher_MMTC_143	GU085340
Anodontoides ferussacianus	Anodontoides_ferussacianus_voucher_MMTC_144	GU085341
Arcidens confragosus	Arcidens_confragosus	MG020458
Arcidens confragosus	Arcidens_confragosus_isolate_Ac01	KJ716952	KJ716925	KJ716948
Arcidens confragosus	Arcidens_confragosus_isolate_Ac02	KJ716953	KJ716926	KJ716949
Arcidens confragosus	Arcidens_confragosus_isolate_Ac03	KJ716954	KJ716927
Arcidens confragosus	Arcidens_confragosus_isolate_Ac05	KJ716955	KJ716929
Arcidens confragosus	Arcidens_confragosus_isolate_Ac12	KJ716956	KJ716936
Arcidens confragosus	Arcidens_confragosus_isolate_Ac13	KJ716957	KJ716937
Arcidens confragosus	Arcidens_confragosus_isolate_Ac14	KJ716958	KJ716938
Arcidens confragosus	Arcidens_confragosus_isolate_Ac15	KJ716959	KJ716939
Arcidens confragosus	Arcidens_confragosus_isolate_Ac16	KJ716960	KJ716940
Arcidens confragosus	Arcidens_confragosus_isolate_Ac17	KJ716961	KJ716941
Arcidens confragosus	Arcidens_confragosus_isolate_Ac18	KJ716962	KJ716942
Arcidens confragosus	Arcidens_confragosus_isolate_BM14763	HM852924
Arcidens confragosus	Arcidens_confragosus_isolate_BM14791	HM852923
Arcidens wheeleri	Arcidens_wheeleri_isolate_Aw01	KJ716963
Arcidens wheeleri	Arcidens_wheeleri_isolate_Aw02	KJ716964
Arcidens wheeleri	Arcidens_wheeleri_isolate_Aw04	KJ716965	KJ716946	KJ716950
Arcidens wheeleri	Arcidens_wheeleri_isolate_Aw05	KJ716966	KJ716947	KJ716951
Lasmigona complanata	Lasmigona_complanata_complanata_haplotype_1		AF093845
Lasmigona complanata	Lasmigona_complanata_isolate_H2979	HM849220
Lasmigona complanata	Lasmigona_complanata_isolate_H2980	HM849221
Lasmigona complanata	Lasmigona_complanata_isolate_H2981	HM849222
Lasmigona complanata	Lasmigona_complanata_isolate_H2982	HM849223	HM849077
Lasmigona complanata	Lasmigona_complanata_isolate_H2983	HM849224
Lasmigona complanata	Lasmigona_complanata_isolate_H2984	HM849225
Lasmigona complanata	Lasmigona_complanata_isolate_H2988	HM849226	HM849078
Lasmigona complanata	Lasmigona_complanata_voucher_photo_Lcom1	GU085348
Lasmigona complanata	Lasmigona_complanata_voucher_photo_Lcom2	GU085349
Lasmigona compressa	Lasmigona_compressa_isolate_BM13835	HM852930
Lasmigona compressa	Lasmigona_compressa_isolate_BM17670	HM852928
Lasmigona compressa	Lasmigona_compressa_isolate_BM18036	HM852929
Lasmigona compressa	Lasmigona_compressa_isolate_H2391	HM849227	HM849079
Lasmigona compressa	Lasmigona_compressa_isolate_H2969	HM849228	HM849080
Lasmigona compressa	Lasmigona_compressa_isolate_H2972	HM849229	HM849081
Lasmigona compressa	Lasmigona_compressa_isolate_H2974	HM849230	HM849082
Lasmigona compressa	Lasmigona_compressa_isolate_H2975	HM849231	HM849083
Lasmigona compressa	Lasmigona_compressa_isolate_H2976	HM849232	HM849084
Lasmigona compressa	Lasmigona_compressa_isolate_H3093	HM849233	HM849085
Lasmigona compressa	Lasmigona_compressa_NC_015481	NC_015481	NC_015481
Lasmigona costata	Lasmigona_costata	GU085352
Lasmigona costata	Lasmigona_costata_isolate_BM17261	HM852931
Lasmigona costata	Lasmigona_costata_isolate_Flutedshell1		MH012240
Lasmigona costata	Lasmigona_costata_isolate_H2922	HM849234	HM849086
Lasmigona costata	Lasmigona_costata_isolate_H2923	HM849235	HM849087
Lasmigona costata	Lasmigona_costata_isolate_H2924	HM849236	HM849088
Lasmigona costata	Lasmigona_costata_isolate_H2925	HM849237	HM849089
Lasmigona costata	Lasmigona_costata_voucher_photo_Lcos1	GU085350
Lasmigona costata	Lasmigona_costata_voucher_photo_Lcos2	GU085351
Lasmigona etowaensis	Lasmigona_etowaensis_clone_1	MG199738	MG199611	MG199865
Lasmigona etowaensis	Lasmigona_etowaensis_clone_2	MG199778	MG199651	MG199905
Lasmigona etowaensis	Lasmigona_etowaensis_LetoCoo003	MG199738	MG199611	ON165002
Lasmigona etowaensis	Lasmigona_etowaensis_LetoEto005	MG199778	MG199651	ON165018
Lasmigona holstonia	Lasmigona_holstonia_voucher_UAUC3159	AY655103	AY655001
Lasmigona subviridis	Lasmigona_subviridis_haplotype_1		AF093850
Lasmigona subviridis	Lasmigona_subviridis_isolate_H2958_HM856640		HM856640
Lasmigona subviridis	Lasmigona_subviridis_isolate_H2961	HM849238	HM849090	AF091331
Lasmigona subviridis	Lasmigona_subviridis_isolate_H2962	HM849239	HM849091	AF093838
Lasmigona subviridis	Lasmigona_subviridis_isolate_H2964	HM849240	HM849092
Pseudanodonta complanata	Pseudanodonta_complanata_isolate_BIV0186_MN594535	MN594535	MN594535
Pseudodontoideus connasaugaensis	Pseudodontoideus_connasaugaensis_clone_1	MG199789	MG199662	MG199916
Pseudodontoideus connasaugaensis	Pseudodontoideus_connasaugaensis_clone_2	MG199790	MG199663	MG199917
Pseudodontoideus connasaugaensis	Pseudodontoideus_connasaugaensis_clone_3	MG199791	MG199664	MG199918
Pseudodontoideus connasaugaensis	Pseudodontoideus_connasaugaensis_clone_4	MG199792	MG199665	MG199919
Pseudodontoideus subvexus	Pseudodontoideus_subvexus_clone_1	MG199770	MG199643	MG199897
Pseudodontoideus subvexus	Pseudodontoideus_subvexus_clone_10	MG199798	MG199671	MG199925
Pseudodontoideus subvexus	Pseudodontoideus_subvexus_clone_2	MG199786	MG199659	MG199913
Pseudodontoideus subvexus	Pseudodontoideus_subvexus_clone_3	MG199787	MG199660	MG199914
Pseudodontoideus subvexus	Pseudodontoideus_subvexus_clone_4	MG199788	MG199661	MG199915
Pseudodontoideus subvexus	Pseudodontoideus_subvexus_clone_5	MG199781	MG199654	MG199908
Pseudodontoideus subvexus	Pseudodontoideus_subvexus_clone_6	MG199782	MG199655	MG199909
Pseudodontoideus subvexus	Pseudodontoideus_subvexus_clone_7	MG199783	MG199656	MG199910
Pseudodontoideus subvexus	Pseudodontoideus_subvexus_clone_8	MG199784	MG199657	MG199911
Pseudodontoideus subvexus	Pseudodontoideus_subvexus_clone_9	MG199785	MG199658	MG199912
Pyganodon cataracta	Pyganodon_cataracta	EF446102
Pyganodon cataracta	Pyganodon_cataracta_haplotype_Hap3		JX101480
Pyganodon cataracta	Pyganodon_cataracta_haplotype_Hap9		JX101486
Pyganodon cataracta	Pyganodon_cataracta_isolate_1			EF488190
Pyganodon cataracta	Pyganodon_cataracta_isolate_2			EF488191
Pyganodon cataracta	Pyganodon_cataracta_isolate_SERCINVERT1615		MK308314
Pyganodon cataracta	Pyganodon_cataracta_isolate_SERCINVERT1618		MK308294
Pyganodon grandis	Pyganodon_grandis	MG020456
Pyganodon grandis	Pyganodon_grandis_AY319385			AY319385
Pyganodon grandis	Pyganodon_grandis_clone_1	MG199751	MG199624	MG199878
Pyganodon grandis	Pyganodon_grandis_clone_2	MG199752	MG199625	MG199879
Pyganodon grandis	Pyganodon_grandis_isolate_1			EF488196
Pyganodon grandis	Pyganodon_grandis_isolate_2			EF488194
Pyganodon grandis	Pyganodon_grandis_isolate_3			EF488195
Pyganodon grandis	Pyganodon_grandis_isolate_BM17211	HM852933
Pyganodon grandis	Pyganodon_grandis_isolate_H1975	HM849259	HM849102
Pyganodon grandis	Pyganodon_grandis_isolate_H2046	HM849257	HM849100
Pyganodon grandis	Pyganodon_grandis_isolate_H2048	HM849258	HM849101
Pyganodon grandis	Pyganodon_grandis_isolate_H2380	HM849264	HM849107
Pyganodon grandis	Pyganodon_grandis_isolate_H2427	HM849263	HM849106
Pyganodon grandis	Pyganodon_grandis_isolate_H2660	HM849260	HM849103
Pyganodon grandis	Pyganodon_grandis_isolate_H2663g	HM849262	HM849105
Pyganodon grandis	Pyganodon_grandis_isolate_H2693g	HM849261	HM849104
Pyganodon grandis	Pyganodon_grandis_NC_013661	NC_013661	NC_013661
Pyganodon grandis	Pyganodon_grandis_PgraCha042	MG199751	MG199624	ON165016
Pyganodon grandis	Pyganodon_grandis_PgraEsc043	MG199752	MG199625	ON165017
Pyganodon grandis	Pyganodon_grandis_voucher_MMTC_10	GU085369	GU085312
Pyganodon grandis	Pyganodon_grandis_voucher_MMTC_11	GU085370	GU085313
Pyganodon lacustris	Pyganodon_lacustris_haplotype_PYLA-F-hap18		MN652298
Pyganodon lacustris	Pyganodon_lacustris_isolate_H2103	HM849265	HM849109
Pyganodon lacustris	Pyganodon_lacustris_isolate_H2150		HM849108
Sinanodonta tumens	Sinanodonta_tumens_B194_LC592406	LC592406	LC592406
Sinanodonta woodiana	Sinanodonta_woodiana	MG742262
Sinanodonta woodiana	Sinanodonta_woodiana_isolate_AW1			KU600868
Sinanodonta woodiana	Sinanodonta_woodiana_isolate_AW2			KU600869
Sinanodonta woodiana	Sinanodonta_woodiana_isolate_AW3			KU600870
Sinanodonta woodiana	Sinanodonta_woodiana_isolate_AWE1			KU600871
Sinanodonta woodiana	Sinanodonta_woodiana_isolate_AWP1			KU600872
Sinanodonta woodiana	Sinanodonta_woodiana_isolate_AWP2			KU600873
Sinanodonta woodiana	Sinanodonta_woodiana_isolate_SW032_MN594536	MN594536	MN594536
Sinanodonta woodiana	Sinanodonta_woodiana_JN860929			JN860929
Sinanodonta woodiana	Sinanodonta_woodiana_voucher_2014-phc-si-wo-001_NC_024943	NC_024943	NC_024943
Sinanodonta woodiana	Sinanodonta_woodiana_voucher_NCUBM20180250	MG933794	MG933736
Sinanodonta woodiana	Sinanodonta_woodiana_voucher_NCUBM20180251	MG933795	MG933737
Sinanodonta woodiana	Sinanodonta_woodiana_voucher_NCUBM20180252	MG933796	MG933738
Strophitus cf. pascagoulaensis	Strophitus_cf._pascagoulaensis_CS-2017_clone_1	MG199727	MG199600
Strophitus cf. pascagoulaensis	Strophitus_cf._pascagoulaensis_CS-2017_clone_2	MG199802	MG199675	MG199929
Strophitus cf. pascagoulaensis	Strophitus_cf._pascagoulaensis_CS-2017_clone_3	MG199818	MG199691	MG199945
Strophitus cf. pascagoulaensis	Strophitus_cf._pascagoulaensis_CS-2017_clone_4	MG199845	MG199718
Strophitus pascagoulaensis	Strophitus_pascagoulaensis_clone_1	MG199799	MG199672	MG199926
Strophitus pascagoulaensis	Strophitus_pascagoulaensis_clone_10	MG199844	MG199717
Strophitus pascagoulaensis	Strophitus_pascagoulaensis_clone_2	MG199800	MG199673
Strophitus pascagoulaensis	Strophitus_pascagoulaensis_clone_3	MG199801	MG199674
Strophitus pascagoulaensis	Strophitus_pascagoulaensis_clone_4	MG199838	MG199711
Strophitus pascagoulaensis	Strophitus_pascagoulaensis_clone_5	MG199839	MG199712
Strophitus pascagoulaensis	Strophitus_pascagoulaensis_clone_6	MG199840	MG199713
Strophitus pascagoulaensis	Strophitus_pascagoulaensis_clone_7	MG199841	MG199714
Strophitus pascagoulaensis	Strophitus_pascagoulaensis_clone_8	MG199842	MG199715
Strophitus pascagoulaensis	Strophitus_pascagoulaensis_clone_9	MG199843	MG199716
Strophitus radiatus	Strophitus_radiatus_clone_1	MG199803	MG199676	MG199930
Strophitus radiatus	Strophitus_radiatus_clone_10	MG199759	MG199632	MG199886
Strophitus radiatus	Strophitus_radiatus_clone_11	MG199726	MG199599	MG199853
Strophitus radiatus	Strophitus_radiatus_clone_12	MG199774	MG199647	MG199901
Strophitus radiatus	Strophitus_radiatus_clone_13	MG199775	MG199648	MG199902
Strophitus radiatus	Strophitus_radiatus_clone_14	MG199776	MG199649	MG199903
Strophitus radiatus	Strophitus_radiatus_clone_15	MG199777	MG199650	MG199904
Strophitus radiatus	Strophitus_radiatus_clone_16	MG199773	MG199646	MG199900
Strophitus radiatus	Strophitus_radiatus_clone_17	MG199805	MG199678	MG199932
Strophitus radiatus	Strophitus_radiatus_clone_18	MG199771	MG199644	MG199898
Strophitus radiatus	Strophitus_radiatus_clone_19	MG199772	MG199645	MG199899
Strophitus radiatus	Strophitus_radiatus_clone_2	MG199804	MG199677	MG199931
Strophitus radiatus	Strophitus_radiatus_clone_20	MG199728	MG199601	MG199855
Strophitus radiatus	Strophitus_radiatus_clone_21	MG199729	MG199602	MG199856
Strophitus radiatus	Strophitus_radiatus_clone_22	MG199730	MG199603	MG199857
Strophitus radiatus	Strophitus_radiatus_clone_23	MG199731	MG199604	MG199858
Strophitus radiatus	Strophitus_radiatus_clone_24	MG199732	MG199605	MG199859
Strophitus radiatus	Strophitus_radiatus_clone_25	MG199816	MG199689	MG199943
Strophitus radiatus	Strophitus_radiatus_clone_26	MG199848	MG199721
Strophitus radiatus	Strophitus_radiatus_clone_27	MG199849	MG199722
Strophitus radiatus	Strophitus_radiatus_clone_28	MG199825	MG199698
Strophitus radiatus	Strophitus_radiatus_clone_29	MG199826	MG199699
Strophitus radiatus	Strophitus_radiatus_clone_3	MG199735	MG199608	MG199862
Strophitus radiatus	Strophitus_radiatus_clone_30	MG199827	MG199700
Strophitus radiatus	Strophitus_radiatus_clone_31	MG199828	MG199701
Strophitus radiatus	Strophitus_radiatus_clone_32	MG199829	MG199702
Strophitus radiatus	Strophitus_radiatus_clone_33	MG199830	MG199703
Strophitus radiatus	Strophitus_radiatus_clone_34	MG199831	MG199704
Strophitus radiatus	Strophitus_radiatus_clone_35	MG199832	MG199705
Strophitus radiatus	Strophitus_radiatus_clone_36	MG199833	MG199706
Strophitus radiatus	Strophitus_radiatus_clone_37	MG199834	MG199707
Strophitus radiatus	Strophitus_radiatus_clone_38	MG199835	MG199708
Strophitus radiatus	Strophitus_radiatus_clone_39	MG199836	MG199709
Strophitus radiatus	Strophitus_radiatus_clone_4	MG199736	MG199609	MG199863
Strophitus radiatus	Strophitus_radiatus_clone_40	MG199837	MG199710
Strophitus radiatus	Strophitus_radiatus_clone_41	MG199846	MG199719
Strophitus radiatus	Strophitus_radiatus_clone_42	MG199819	MG199692
Strophitus radiatus	Strophitus_radiatus_clone_5	MG199793	MG199666	MG199920
Strophitus radiatus	Strophitus_radiatus_clone_6	MG199794	MG199667	MG199921
Strophitus radiatus	Strophitus_radiatus_clone_7	MG199795	MG199668	MG199922
Strophitus radiatus	Strophitus_radiatus_clone_8	MG199796	MG199669	MG199923
Strophitus radiatus	Strophitus_radiatus_clone_9	MG199797	MG199670	MG199924
Strophitus subvexus	Strophitus_subvexus_voucher_UAUC2715	AY655122	AY655021
Strophitus undulatus	Strophitus_undulatus	EF446100
Strophitus undulatus	Strophitus_undulatus	MG030356
Strophitus undulatus	Strophitus_undulatus_clone_1	MG199753	MG199626	MG199880
Strophitus undulatus	Strophitus_undulatus_clone_2	MG199808	MG199681	MG199935
Strophitus undulatus	Strophitus_undulatus_clone_3	MG199809	MG199682	MG199936
Strophitus undulatus	Strophitus_undulatus_clone_4	MG199810	MG199683	MG199937
Strophitus undulatus	Strophitus_undulatus_clone_5	MG199811	MG199684	MG199938
Strophitus undulatus	Strophitus_undulatus_clone_6	MG199779	MG199652	MG199906
Strophitus undulatus	Strophitus_undulatus_clone_7	MG199780	MG199653	MG199907
Strophitus undulatus	Strophitus_undulatus_clone_8	MG199815	MG199688	MG199942
Strophitus undulatus	Strophitus_undulatus_clone_9	MG199817	MG199690	MG199944
Strophitus undulatus	Strophitus_undulatus_isolate_H2928	HM849267	HM849115
Strophitus undulatus	Strophitus_undulatus_isolate_H2930	HM849268	HM849116
Strophitus undulatus	Strophitus_undulatus_isolate_H2931	HM849269	HM849117
Strophitus undulatus	Strophitus_undulatus_isolate_H2932	HM849270	HM849118
Strophitus undulatus	Strophitus_undulatus_isolate_H2934	HM849271	HM849119
Strophitus undulatus	Strophitus_undulatus_isolate_H2935	HM849272	HM849120
Strophitus undulatus	Strophitus_undulatus_isolate_H2936	HM849273	HM849121
Strophitus undulatus	Strophitus_undulatus_isolate_H2937	HM849274	HM849122
Strophitus undulatus	Strophitus_undulatus_SundNue027	MG199815	MG199688	ON165021
Strophitus undulatus	Strophitus_undulatus_SundTar028	MG199817	M199690	ON165022
Strophitus undulatus	Strophitus_undulatus_Turkey_2	ON164926	ON157914	ON164988
Strophitus undulatus	Strophitus_undulatus_Turkey_6	ON164930	ON157918	ON164992
Strophitus undulatus	Strophitus_undulatus_voucher_MMTC_1	GU085377
Strophitus undulatus	Strophitus_undulatus_voucher_MMTC_7	GU085375	GU085319
Strophitus undulatus	Strophitus_undulatus_voucher_MMTC_8	GU085376	GU085320
Strophitus williamsi	Strophitus_williamsi_clone_1	MG199754	MG199627	MG199881
Strophitus williamsi	Strophitus_williamsi_clone_10	MG199761	MG199634	MG199888
Strophitus williamsi	Strophitus_williamsi_clone_11	MG199762	MG199635	MG199889
Strophitus williamsi	Strophitus_williamsi_clone_12	MG199763	MG199636	MG199890
Strophitus williamsi	Strophitus_williamsi_clone_13	MG199740	MG199613	MG199867
Strophitus williamsi	Strophitus_williamsi_clone_14	MG199741	MG199614	MG199868
Strophitus williamsi	Strophitus_williamsi_clone_15	MG199742	MG199615	MG199869
Strophitus williamsi	Strophitus_williamsi_clone_16	MG199743	MG199616	MG199870
Strophitus williamsi	Strophitus_williamsi_clone_17	MG199744	MG199617	MG199871
Strophitus williamsi	Strophitus_williamsi_clone_18	MG199745	MG199618	MG199872
Strophitus williamsi	Strophitus_williamsi_clone_19	MG199746	MG199619	MG199873
Strophitus williamsi	Strophitus_williamsi_clone_2	MG199755	MG199628	MG199882
Strophitus williamsi	Strophitus_williamsi_clone_20	MG199747	MG199620	MG199874
Strophitus williamsi	Strophitus_williamsi_clone_21	MG199748	MG199621	MG199875
Strophitus williamsi	Strophitus_williamsi_clone_22	MG199823	MG199696
Strophitus williamsi	Strophitus_williamsi_clone_23	MG199824	MG199697
Strophitus williamsi	Strophitus_williamsi_clone_24	MG199820	MG199693
Strophitus williamsi	Strophitus_williamsi_clone_25	MG199821	MG199694
Strophitus williamsi	Strophitus_williamsi_clone_26	MG199822	MG199695
Strophitus williamsi	Strophitus_williamsi_clone_27	MG199847	MG199720
Strophitus williamsi	Strophitus_williamsi_clone_3	MG199756	MG199629	MG199883
Strophitus williamsi	Strophitus_williamsi_clone_4	MG199757	MG199630	MG199884
Strophitus williamsi	Strophitus_williamsi_clone_5	MG199758	MG199631	MG199885
Strophitus williamsi	Strophitus_williamsi_clone_6	MG199806	MG199679	MG199933
Strophitus williamsi	Strophitus_williamsi_clone_7	MG199807	MG199680	MG199934
Strophitus williamsi	Strophitus_williamsi_clone_8	MG199724	MG199597	MG199851
Strophitus williamsi	Strophitus_williamsi_clone_9	MG199760	MG199633	MG199887
Utterbackia imbecillis	Utterbackia_imbecillis	MG020466
Utterbackia imbecillis	Utterbackia_imbecillis_isolate_10SRn5-85	HM849320
Utterbackia imbecillis	Utterbackia_imbecillis_isolate_1633		MT987746
Utterbackia imbecillis	Utterbackia_imbecillis_isolate_1661		MT987742
Utterbackia imbecillis	Utterbackia_imbecillis_isolate_16DRLn8-86	HM849326	HM849169
Utterbackia imbecillis	Utterbackia_imbecillis_isolate_1729		MT987741
Utterbackia imbecillis	Utterbackia_imbecillis_isolate_17DRLn8-86	HM849328
Utterbackia imbecillis	Utterbackia_imbecillis_isolate_18DRLn8-86	HM849329
Utterbackia imbecillis	Utterbackia_imbecillis_isolate_1943		MT987732
Utterbackia imbecillis	Utterbackia_imbecillis_isolate_19DRLn8-86	HM849327
Utterbackia imbecillis	Utterbackia_imbecillis_isolate_1PRWn9-86	HM849333	HM849173
Utterbackia imbecillis	Utterbackia_imbecillis_isolate_1SR5-85	HM849319	HM849166
Utterbackia imbecillis	Utterbackia_imbecillis_isolate_2004		MT987738
Utterbackia imbecillis	Utterbackia_imbecillis_isolate_2005		MT987739
Utterbackia imbecillis	Utterbackia_imbecillis_isolate_2006		MT987740
Utterbackia imbecillis	Utterbackia_imbecillis_isolate_2007		MT987733
Utterbackia imbecillis	Utterbackia_imbecillis_isolate_2008		MT987734
Utterbackia imbecillis	Utterbackia_imbecillis_isolate_2009		MT987743
Utterbackia imbecillis	Utterbackia_imbecillis_isolate_2010		MT987735
Utterbackia imbecillis	Utterbackia_imbecillis_isolate_2048		MT987736
Utterbackia imbecillis	Utterbackia_imbecillis_isolate_25CD10-86		HM849167
Utterbackia imbecillis	Utterbackia_imbecillis_isolate_2SRn5-85	HM849323
Utterbackia imbecillis	Utterbackia_imbecillis_isolate_3MC8-86	HM849331	HM849171
Utterbackia imbecillis	Utterbackia_imbecillis_isolate_3PCn8-87	HM849334	HM849174
Utterbackia imbecillis	Utterbackia_imbecillis_isolate_4MC8-86	HM849332	HM849172
Utterbackia imbecillis	Utterbackia_imbecillis_isolate_4PCn8-87	HM849335
Utterbackia imbecillis	Utterbackia_imbecillis_isolate_548		MT987745
Utterbackia imbecillis	Utterbackia_imbecillis_isolate_577		MT987744
Utterbackia imbecillis	Utterbackia_imbecillis_isolate_579		MT987737
Utterbackia imbecillis	Utterbackia_imbecillis_isolate_5FPC6-87	HM849325	HM849168
Utterbackia imbecillis	Utterbackia_imbecillis_isolate_5MC8-86	HM849330	HM849170
Utterbackia imbecillis	Utterbackia_imbecillis_isolate_7SRn5-85	HM849321
Utterbackia imbecillis	Utterbackia_imbecillis_isolate_8SRn5-85	HM849322
Utterbackia imbecillis	Utterbackia_imbecillis_NC_015479	NC_015479	NC_015479
Utterbackia imbecillis	Utterbackia_imbecillis_voucher_MMTC_155	GU085384
Utterbackia imbecillis	Utterbackia_imbecillis_voucher_MMTC_156	GU085385
Utterbackia peggyae	Utterbackia_peggyae_clone_1	MG199733	MG199606	MG199860
Utterbackia peggyae	Utterbackia_peggyae_clone_2	MG199734	MG199607	MG199861
Utterbackia peggyae	Utterbackia_peggyae_isolate_11LTC2-88	HM849340	HM849179
Utterbackia peggyae	Utterbackia_peggyae_isolate_1ACH10-88	HM849336	HM849175
Utterbackia peggyae	Utterbackia_peggyae_isolate_2SHF10-88	HM849341
Utterbackia peggyae	Utterbackia_peggyae_isolate_3ACH10-88	HM849337	HM849176
Utterbackia peggyae	Utterbackia_peggyae_isolate_3SHF10-88	HM849342	HM849180
Utterbackia peggyae	Utterbackia_peggyae_isolate_4HCC7-87	HM849344	HM849182
Utterbackia peggyae	Utterbackia_peggyae_isolate_4SHF10-88	HM849343	HM849181
Utterbackia peggyae	Utterbackia_peggyae_isolate_5CSL7-87	HM849338	HM849177
Utterbackia peggyae	Utterbackia_peggyae_isolate_5HCC7-87	HM849345	HM849183
Utterbackia peggyae	Utterbackia_peggyae_isolate_6HCC7-87	HM849346	HM849184
Utterbackia peggyae	Utterbackia_peggyae_isolate_6YRC7-87	HM849339	HM849178
Utterbackia peggyae	Utterbackia_peggyae_isolate_H2999		HM849185
Utterbackia peggyae	Utterbackia_peggyae_isolate_H3000		HM849186
Utterbackia peggyae	Utterbackia_peggyae_isolate_H3001		HM849187
Utterbackia peggyae	Utterbackia_peggyae_isolate_H3002		HM849188
Utterbackia peggyae	Utterbackia_peggyae_isolate_H3003		HM849189
Utterbackia peggyae	Utterbackia_peggyae_isolate_H3005		HM849190
Utterbackia peggyae	Utterbackia_peggyae_isolate_H3006		HM849191
Utterbackia peninsularis	Utterbackia_peninsularis_isolate_10GCP2-88	HM849348	HM849193
Utterbackia peninsularis	Utterbackia_peninsularis_isolate_10SR10-88	HM849357	HM849194
Utterbackia peninsularis	Utterbackia_peninsularis_isolate_11SR10-88	HM849359	HM849196
Utterbackia peninsularis	Utterbackia_peninsularis_isolate_12SR10-88	HM849360	HM849197
Utterbackia peninsularis	Utterbackia_peninsularis_isolate_15HRH6-88	HM849361	HM849198
Utterbackia peninsularis	Utterbackia_peninsularis_isolate_18HRH6-88_HM856636	HM856636	HM856636
Utterbackia peninsularis	Utterbackia_peninsularis_isolate_1GCPn2-88	HM849351
Utterbackia peninsularis	Utterbackia_peninsularis_isolate_2GCP2-88	HM849350
Utterbackia peninsularis	Utterbackia_peninsularis_isolate_3GCPn2-88	HM849352
Utterbackia peninsularis	Utterbackia_peninsularis_isolate_5GCPn2-88	HM849353
Utterbackia peninsularis	Utterbackia_peninsularis_isolate_6GCPn2-88	HM849354
Utterbackia peninsularis	Utterbackia_peninsularis_isolate_7GCPn2-88	HM849355
Utterbackia peninsularis	Utterbackia_peninsularis_isolate_8GCP2-88	HM849349
Utterbackia peninsularis	Utterbackia_peninsularis_isolate_9GCPn2-88	HM849356
Utterbackia peninsularis	Utterbackia_peninsularis_isolate_9SR10-88	HM849358	HM849195
Utterbackiana heardi	Utterbackiana_heardi_AheaApa006	ON164867	ON157854	ON164999
Utterbackiana heardi	Utterbackiana_heardi_AheaApa012	MG199749	MG199622	ON165006
Utterbackiana heardi	Utterbackiana_heardi_voucher_Ahea_Apa002HCO1583GAA004		MW916376
Utterbackiana heardi	Utterbackiana_heardi_voucher_Ahea_Apa003HCO1583GAA004		MW916377
Utterbackiana heardi	Utterbackiana_heardi_voucher_Ahea_Apa005HCO1583GAA004		MW916378
Ligodonta obscura	Ligodonta_obscura_Unknown_1	PV734019	PV738973
Ligodonta obscura	Ligodonta_obscura_Unknown_2	PV734020	PV738974
Ligodonta obscura	Ligodonta_obscura_249	PV734024	PV738968	PV739327
Ligodonta obscura	Ligodonta_obscura_251	PV734017	PV738970
Ligodonta obscura	Ligodonta_obscura_252	PV734025	PV738969	PV739322
Ligodonta obscura	Ligodonta_obscura_253	PV734026	PV738962	PV739321
Ligodonta obscura	Ligodonta_obscura_268	PV734018	PV738963	PV739323
Ligodonta obscura	Ligodonta_obscura_270	PV734027	PV738964
Ligodonta obscura	Ligodonta_obscura_271	PV734028
Ligodonta obscura	Ligodonta_obscura_272	PV734023	PV738965	PV739325
Ligodonta obscura	Ligodonta_obscura_D116	PV734012		PV739318
Ligodonta obscura	Ligodonta_obscura_D117	PV734016		PV739319
Ligodonta obscura	Ligodonta_obscura_D118	PV734013
Ligodonta obscura	Ligodonta_obscura_D119	PV734014		PV739320
Ligodonta obscura	Ligodonta_obscura_D120	PV734015
Ligodonta obscura	Ligodonta_obscura_Lasu1	PV734022	PV738966	PV739326
Ligodonta obscura	Ligodonta_obscura_Lasu2	PV734021		PV739324
Ligodonta obscura	Ligodonta_obscura_Lasu3		PV738967	PV739328
Ligodonta obscura	Ligodonta_obscura_NCSM_47145		PV738972
Lasmigona decorata	Lasmigona_decorata_CAC15	PV734010	PV738975	PV739329
Lasmigona decorata	Lasmigona_decorata_CAC16		PV738976	PV739330
Lasmigona decorata	Lasmigona_decorata_CAC17	PV734011	PV738977	PV739331
