# Supplementary material for: ﻿A new endemic freshwater mussel (Bivalvia, Unionidae) genus and species, Ligodontaobscura, from the Yadkin-Pee Dee River drainage in North Carolina, USA
Source: Zookeys. 2025 Aug 7;1248:245–65. doi: 10.3897/zookeys.1248.152952 (PMC12355189; doi:10.3897/zookeys.1248.152952)
Supplement: Supplementary material 1 — Ligodontaobscura supplemetary genetic datasets [file zookeys-1248-245_article-152952__-s001.zip › LIOB-Supplementary_6-6-2025_ZOOKEYS-152952/Supplementary/Tree-files/Microdonta_COI.rooted.treefile]

((((((((((((Anodonta_anatina_isolate_106_NC_022803:0,Anodonta_anatina_isolate_314_KF030968:0):2.5153E-06,Anodonta_anatina_isolate_146_KF030967:2.5153E-06)100:0.0014892867,Anodonta_anatina_voucher_IEPN 670_1:0.0016149098)99:0.002719667,Anodonta_anatina_voucher_AA12T:0.0109406884)99:0.0065709391,Anodonta_arcaeformis_isolate_AA1:0.022746863)99:0.0095944653,Anodonta_anatina_voucher_biv_282_3:2.3008E-06)100:0.1216164181,(((Anodonta_impura_haplotype_LCH-A:0.0032420771,Anodonta_impura_haplotype_LCH-F:0.0012829831)100:0.0176461663,Anodonta_impura_haplotype_LCH-C:0.0330418074)100:0.0237995951,(((((Anodonta_nuttalliana:2.5153E-06,Anodonta_nuttalliana_isolate_BIV0364_MN594534:2.4362E-06)82:2.8608E-06,Anodonta_sp_KM-2009_voucher_AJW4:0.0016745327)98:0.0030914552,Anodonta_nuttalliana_isolate_166Kalama:2.7682E-06)98:0.001077585,Anodonta_sp_KM-2009_voucher_AUH6:0.0025454854)100:0.0186759692,Anodonta_sp_KM-2009_voucher_AOR6:0.0056266015)100:0.038206944)100:0.0917857377)87:0.0119156211,((Anodonta_cygnea_AJ295288:2.5153E-06,Anodonta_cygnea_MF781083:2.5153E-06)100:0.0560460263,Anodonta_exulcerata_isolate_AC108_MN594533:0.079114707)100:0.0992509007)86:0.0214480482,Pseudanodonta_complanata_isolate_BIV0186_MN594535:0.0853053773)84:0.0108339079,((Anodonta_kennerlyi_haplotype_E:2.5153E-06,(Anodonta_oregonensis_isolate_102LakeSamm:0.0015216755,Anodonta_oregonensis_isolate_188SandPoint:0.0015166061)83:2.5152E-06)83:2.8745E-06,(Anodonta_oregonensis_isolate_AAF5-9:0.0016437934,Anodonta_oregonensis_isolate_AKS4:2.5153E-06)100:0.0032842898)100:0.0728341122)96:0.0356721201,((Anodonta_arcaeformis_flavotincta_Anodonta_arcaeformis_flavotincta_isolate_C9:0.1937247413,((((((Anodonta_arcaeformis_isolate_47ANA1:2.2844E-06,(Anodonta_arcaeformis_isolate_175ANA3:0.0083429049,Anodonta_euscaphys_voucher_16_NCU_XPWU_SU031:0.0030857648)54:0.0015754734)53:0.0015357247,(Anodonta_euscaphys_voucher_16_NCU_XPWU_SU033:0.0061267944,((Anodonta_euscaphys_voucher_16_NCU_XPWU_SU034:2.5153E-06,(Anodonta_euscaphys_voucher_16_NCU_XPWU_SU035:0.0046884032,Anodonta_euscaphys_voucher_16_NCU_XPWU_SU036:0.0063301309)85:0.003109017)85:0.0030671905,Anodonta_euscaphys_voucher_16_NCU_XPWU_SU037:2.9309E-06)89:0.0015316867)76:0.0015341172)33:2.6153E-06,Anodonta_euscaphys_voucher_16_NCU_XPWU_SU032:2.5153E-06)38:2.0607E-06,Anodonta_arcaeformis_isolate_49ANA2:0.0016209672)63:0.0015863833,Anodonta_arcaeformis_NC_026674:0.0014600727)64:0.0100024733,Anodonta_cygnea_NC_036488:0.0159015565)98:0.122797245)100:0.1057423661,((((Anodonta_arcaeformis_isolate_C8:0.0055129679,Anodonta_arcaeformis_isolate_C82:0.0066209491)100:0.0328176852,(((((((Anodonta_woodiana_isolate_AW19_HQ283344:0,Anodonta_woodiana_isolate_AW124_HQ283346:0):0,Sinanodonta_woodiana_isolate_SW032_MN594536:0):0,Anodonta_woodiana_isolate_AW123_HQ283347:0):0,Anodonta_woodiana_isolate_AW125_HQ283348:0):2.5153E-06,Anodonta_woodiana_isolate_AW22_HQ283345:2.5153E-06)69:2.5152E-06,(Anodonta_Anodonta_woodiana_voucher_2:2.5153E-06,((Sinanodonta_woodiana_voucher_NCUBM_20180250:0.0040222716,Sinanodonta_woodiana_voucher_NCUBM_20180251:0.0019953618)87:2.5152E-06,Sinanodonta_woodiana_voucher_NCUBM_20180252:2.5153E-06)97:2.5152E-06)97:2.5152E-06)99:0.0015456071,Sinanodonta_woodiana_voucher_2014_phc_si_wo_001NC_024943:2.7644E-06)99:0.0167258722)100:0.0541429953,Sinanodonta_tumens_B194_LC592406:0.0951592813)99:0.0845303603,(((Anodonta_lucida_1:2.5153E-06,(Anodonta_lucida_NC_026673:2.5153E-06,Anodonta_lucida_voucher_16_NCU_XPWU_SU152:2.5153E-06)99:2.5152E-06)93:2.2542E-06,Anodonta_lucida_2:2.5153E-06)78:2.3984E-06,Anodonta_lucida_voucher_NCUBM_20180249:2.5153E-06)100:0.1039694767)100:0.1004530436)92:0.059673756)69:0.0096466655,(((Alasmidonta_viridis_isolate_12:0.1687551863,(((Anodontoides_ferussacianus_clone_1:2.5153E-06,(Anodontoides_ferussacianus_clone_2:2.5153E-06,Anodontoides_ferussacianus_clone_3:2.5153E-06)73:2.7503E-06)100:0.0933006052,((Anodontoides_ferussacianus_complex_sp_denigrata_CS-2017_clone_1:2.708E-06,Anodontoides_ferussacianus_complex_sp_denigrata_CS-2017_clone_4:0.005083014)86:0.00305541,(((Anodontoides_ferussacianus_complex_sp_denigrata_CS-2017_clone_2:0,Anodontoides_ferussacianus_complex_sp_denigrata_CS-2017_clone_5:0):2.5153E-06,Anodontoides_ferussacianus_complex_sp_denigrata_CS-2017_clone_3:2.5153E-06)79:2.5152E-06,Anodontoides_ferussacianus_complex_sp_denigrata_CS-2017_clone_6:0.0012282852)100:0.00319611)100:0.1282684613)100:0.0755632629,(((((Strophitus_cf._pascagoulaensis_CS-2017_clone_1:0.0047196406,((Strophitus_cf._pascagoulaensis_CS-2017_clone_2:2.5153E-06,Strophitus_cf._pascagoulaensis_CS-2017_clone_3:0.0218607201)81:2.7011E-06,Strophitus_cf._pascagoulaensis_CS-2017_clone_4:0.0015468242)100:0.0118703002)100:0.026726821,((Strophitus_williamsi_clone_1:2.5153E-06,(((((((((Strophitus_williamsi_clone_2:0,Strophitus_williamsi_clone_4:0):0,Strophitus_williamsi_clone_26:0):0,Strophitus_williamsi_clone_7:0):0,Strophitus_williamsi_clone_5:0):0,Strophitus_williamsi_clone_24:0):0,Strophitus_williamsi_clone_27:0):0,Strophitus_williamsi_clone_6:0):0,Strophitus_williamsi_clone_25:0):2.5153E-06,Strophitus_williamsi_clone_3:2.5153E-06)95:2.1723E-06)100:0.0080012074,(((((((Strophitus_williamsi_clone_8:0,Strophitus_williamsi_clone_22:0):0,Strophitus_williamsi_clone_12:0):0,Strophitus_williamsi_clone_23:0):0,Strophitus_williamsi_clone_11:0):0,Strophitus_williamsi_clone_10:0):2.5153E-06,Strophitus_williamsi_clone_9:2.588E-06)100:0.0015446013,((((((Strophitus_williamsi_clone_13:0,Strophitus_williamsi_clone_20:0):2.5153E-06,Strophitus_williamsi_clone_14:2.5153E-06)72:2.9167E-06,(Strophitus_williamsi_clone_15:2.8311E-06,Strophitus_williamsi_clone_16:2.8311E-06)100:0.0016229601)95:2.7871E-06,(Strophitus_williamsi_clone_17:2.5153E-06,Strophitus_williamsi_clone_21:2.5153E-06)58:2.5152E-06)93:2.5152E-06,Strophitus_williamsi_clone_19:2.5153E-06)93:2.7252E-06,Strophitus_williamsi_clone_18:2.7518E-06)99:0.001561828)100:0.0016455075)100:0.0144078561)95:0.0022041185,((((Strophitus_radiatus_clone_1:2.5153E-06,Strophitus_radiatus_clone_41:2.5153E-06)89:2.5152E-06,Strophitus_radiatus_clone_2:2.5153E-06)100:0.0111636118,((((((Strophitus_radiatus_clone_3:2.5153E-06,Strophitus_radiatus_clone_4:2.5153E-06)99:0.0014954927,((Strophitus_radiatus_clone_12:0,Strophitus_radiatus_clone_28:0):2.7794E-06,Strophitus_radiatus_clone_14:2.4177E-06)100:0.0015060839)91:0.001478825,Strophitus_radiatus_clone_11:0.0015086297)84:2.4696E-06,((((Strophitus_radiatus_clone_13:0,Strophitus_radiatus_clone_30:0):0,Strophitus_radiatus_clone_29:0):0,Strophitus_radiatus_clone_31:0):2.5153E-06,Strophitus_radiatus_clone_15:2.5153E-06)90:2.7006E-06)73:2.7973E-06,Strophitus_radiatus_clone_10:0.0014868767)87:0.0014545827,((((Strophitus_radiatus_clone_5:2.5153E-06,Strophitus_radiatus_clone_33:0.0015039586)78:2.0154E-06,((((((Strophitus_radiatus_clone_6:0,Strophitus_radiatus_clone_9:0):0,Strophitus_radiatus_clone_39:0):0,Strophitus_radiatus_clone_34:0):0,Strophitus_radiatus_clone_8:0):2.5153E-06,Strophitus_radiatus_clone_7:2.5153E-06)59:2.5152E-06,(Strophitus_radiatus_clone_37:0.0014915394,Strophitus_radiatus_clone_40:0.0014816315)50:2.9241E-06)40:2.5152E-06)37:2.5152E-06,((Strophitus_radiatus_clone_35:0,Strophitus_radiatus_clone_38:0):2.8369E-06,Strophitus_radiatus_clone_36:2.8369E-06)99:0.001487534)99:0.0015053271,Strophitus_radiatus_clone_32:0.0014776282)100:0.0046290781)89:0.0065286666)98:0.0042388087,(((Strophitus_radiatus_clone_16:0.0031262942,((Strophitus_radiatus_clone_17:0,Strophitus_radiatus_clone_19:0):2.5153E-06,Strophitus_radiatus_clone_18:2.5153E-06)86:2.2013E-06)100:0.0031308963,(((((Strophitus_radiatus_clone_20:0,Strophitus_radiatus_clone_23:0):0,Strophitus_radiatus_clone_22:0):2.5153E-06,Strophitus_radiatus_clone_21:2.5153E-06)100:0.0015625761,Strophitus_radiatus_clone_42:2.3547E-06)100:0.0015343065,Strophitus_radiatus_clone_24:0.0015304213)100:0.0015618992)82:0.0008089598,((Strophitus_radiatus_clone_25:2.5153E-06,Strophitus_radiatus_clone_27:2.5153E-06)61:2.5152E-06,Strophitus_radiatus_clone_26:2.5153E-06)99:0.0070704639)97:0.0064580041)99:0.0119233869)95:0.0103267143,(((((((((Strophitus_pascagoulaensis_clone_1:0,Strophitus_pascagoulaensis_clone_5:0):0,Strophitus_pascagoulaensis_clone_3:0):0,Strophitus_pascagoulaensis_clone_4:0):0,Strophitus_pascagoulaensis_clone_7:0):0,Strophitus_pascagoulaensis_clone_9:0):0,Strophitus_pascagoulaensis_clone_10:0):0,Strophitus_pascagoulaensis_clone_8:0):2.5153E-06,Strophitus_pascagoulaensis_clone_2:2.5153E-06)100:0.0015090906,Strophitus_pascagoulaensis_clone_6:2.7298E-06)100:0.0226961943)100:0.0610923774,((((Strophitus_undulatus_clone_1:2.5153E-06,(((Strophitus_undulatus_clone_2:0,Strophitus_undulatus_clone_4:0):0,Strophitus_undulatus_clone_5:0):2.5153E-06,Strophitus_undulatus_clone_3:2.5153E-06)77:2.5152E-06)100:0.010891066,(Strophitus_undulatus_clone_6:0.0016007268,Strophitus_undulatus_clone_7:2.5153E-06)100:0.0066404158)99:0.008075715,((((Strophitus_undulatus_clone_8:2.5153E-06,Strophitus_undulatus_SundNue027:2.5153E-06)100:0.0015395787,(Strophitus_undulatus_clone_9:2.5153E-06,Strophitus_undulatus_SundTar028:2.5153E-06)86:2.7676E-06)99:0.0047812804,(Strophitus_undulatus_Turkey_2:0.0030743341,Strophitus_undulatus_Turkey_6:2.5153E-06)100:0.0034239108)93:0.0012091305,(((((((Strophitus_undulatus_isolate_H2928:0,Strophitus_undulatus_isolate_H2935:0):0,Strophitus_undulatus_isolate_H2932:0):0,Strophitus_undulatus_isolate_H2931:0):0,Strophitus_undulatus_isolate_H2934:0):0,Strophitus_undulatus_isolate_H2936:0):0,Strophitus_undulatus_isolate_H2937:0):2.5153E-06,Strophitus_undulatus_isolate_H2930:2.5153E-06)100:0.0043070514)84:0.0015816177)94:0.0035055685,(Strophitus_undulatus_voucher_MMTC_7:0.010084969,Strophitus_undulatus_voucher_MMTC_8:2.9434E-06)55:2.0691E-06)98:0.0326456866)97:0.0275156167)100:0.0215975078)92:0.0275299815,(((((Arcidens_confragosus_isolate_Ac01:0.0017812217,((((((((Arcidens_confragosus_isolate_Ac02:0,Arcidens_confragosus_isolate_Ac12:0):0,Arcidens_confragosus_isolate_Ac05:0):0,Arcidens_confragosus_isolate_Ac14:0):0,Arcidens_confragosus_isolate_Ac13:0):0,Arcidens_confragosus_isolate_Ac15:0):0,Arcidens_confragosus_isolate_Ac16:0):2.5153E-06,Arcidens_confragosus_isolate_Ac03:2.5153E-06)83:2.5152E-06,(Arcidens_confragosus_isolate_Ac17:0.0017681277,Arcidens_confragosus_isolate_Ac18:0.0035753037)69:2.5152E-06)68:2.2738E-06)97:0.0022108652,(Arcidens_wheeleri_isolate_Aw04:2.5153E-06,Arcidens_wheeleri_isolate_Aw05:0.0017695055)100:0.0031760133)100:0.0631219631,(Lasmigona_complanata_Lasmigona_complanata_complanata_haplotype_1:0.0052329513,(Lasmigona_complanata_isolate_H2982:2.5153E-06,Lasmigona_complanata_isolate_H2988:0.0027395033)88:2.7541E-06)100:0.049774611)99:0.0258267678,(Lasmigona_costata_isolate_Flutedshell1:0.0067050106,(((Lasmigona_costata_isolate_H2922:0.0128402256,Lasmigona_costata_isolate_H2925:2.3953E-06)78:0.0020027274,Lasmigona_costata_isolate_H2924:0.0019712035)87:0.0040659118,Lasmigona_costata_isolate_H2923:2.6275E-06)99:0.0060310872)100:0.0823602409)99:0.0185298241,((((Pseudodontoideus_connasaugaensis_clone_1:0,Pseudodontoideus_connasaugaensis_clone_4:0):2.5153E-06,Pseudodontoideus_connasaugaensis_clone_2:2.5153E-06)73:2.5152E-06,Pseudodontoideus_connasaugaensis_clone_3:2.5153E-06)100:0.0610466104,(((((((Pseudodontoideus_subvexus_clone_1:0,Pseudodontoideus_subvexus_clone_5:0):2.5153E-06,Pseudodontoideus_subvexus_clone_2:2.5153E-06)86:2.5152E-06,(Pseudodontoideus_subvexus_clone_3:0.0017065392,Pseudodontoideus_subvexus_clone_10:0.0017081932)39:1.3171E-06)42:2.5152E-06,((Pseudodontoideus_subvexus_clone_6:0,Pseudodontoideus_subvexus_clone_9:0):2.5153E-06,Pseudodontoideus_subvexus_clone_8:2.5153E-06)94:2.5152E-06)53:2.8276E-06,Pseudodontoideus_subvexus_clone_7:2.5153E-06)45:2.3861E-06,Strophitus_subvexus_voucher_UAUC2715:0.0019610957)94:0.0007237558,Pseudodontoideus_subvexus_clone_4:0.0027405378)99:0.0282064643)100:0.0642607218)100:0.073203809)72:0.0107851155,(((((Pyganodon_grandis_PgraCha042:2.5153E-06,Pyganodon_grandis_clone_1:2.916E-06)100:0.0259467758,((Pyganodon_grandis_isolate_H1975:0.0042380643,Pyganodon_grandis_voucher_MMTC_10:2.6083E-06)100:0.0020830978,((((Pyganodon_grandis_isolate_H2380:0.0123350833,Pyganodon_grandis_isolate_H2427:0.0020719144)70:2.5152E-06,((Pyganodon_grandis_isolate_H2660:0,Pyganodon_grandis_isolate_H2693:0):2.5153E-06,Pyganodon_grandis_isolate_H2663g:2.5153E-06)77:2.7288E-06)81:2.9755E-06,Pyganodon_grandis_voucher_MMTC_11:0.0054494911)55:2.4064E-06,Pyganodon_grandis_NC_013661:2.9602E-06)78:0.0013587494)69:0.0066703428)98:0.0415685966,(((Pyganodon_grandis_PgraEsc043:2.5153E-06,Pyganodon_grandis_clone_2:2.5153E-06)100:0.0264530602,(Pyganodon_grandis_isolate_H2046:2.5153E-06,Pyganodon_grandis_isolate_H2048:2.5153E-06)100:0.0213975091)99:0.0503164757,((Pyganodon_cataracta_haplotype_Hap3:0.0049058699,(Pyganodon_cataracta_haplotype_Hap9:0.0018227975,(Pyganodon_cataracta_isolate_SERCINVERT1615:2.9602E-06,Pyganodon_cataracta_isolate_SERCINVERT1618:2.5153E-06)91:2.9603E-06)99:0.0006807375)100:0.0265126226,(Pyganodon_lacustris_haplotype_PYLA-F-hap18:0.0204644151,(Pyganodon_lacustris_isolate_H2103:0.0018438661,Pyganodon_lacustris_isolate_H2150:2.5153E-06)100:0.0050502621)100:0.0195547741)100:0.048326343)96:0.0170163228)100:0.0890348362,(((((Utterbackia_imbecillis_isolate_1PRWn9-86:0.002226595,((((Utterbackia_imbecillis_isolate_3MC8-86:2.5153E-06,Utterbackia_imbecillis_isolate_5MC8-86:2.5153E-06)72:2.2967E-06,Utterbackia_imbecillis_isolate_4MC8-86:0.0022036955)100:0.00444855,Utterbackia_imbecillis_isolate_25CD10_86:2.5153E-06)90:2.5152E-06,Utterbackia_imbecillis_NC_015479:2.5153E-06)99:0.0056147771)65:0.0018529959,((Utterbackia_imbecillis_isolate_3PCn8-87:0.0022450115,Utterbackia_imbecillis_isolate_16DRLN8_86:0.0022571029)98:0.002245316,Utterbackia_imbecillis_isolate_5FPC6-87:2.5153E-06)78:2.352E-06)49:2.3244E-06,(Utterbackia_imbecillis_isolate_1SR5-85:2.4298E-06,((((((Utterbackia_imbecillis_isolate_548:0,Utterbackia_imbecillis_isolate_1661:0):0,Utterbackia_imbecillis_isolate_1729:0):0,Utterbackia_imbecillis_isolate_1633:0):0,Utterbackia_imbecillis_isolate_2009:0):2.5153E-06,Utterbackia_imbecillis_isolate_577:2.5153E-06)100:0.0036310104,((((((((Utterbackia_imbecillis_isolate_579:0,Utterbackia_imbecillis_isolate_2048:0):0,Utterbackia_imbecillis_isolate_2005:0):0,Utterbackia_imbecillis_isolate_2010:0):0,Utterbackia_imbecillis_isolate_2007:0):0,Utterbackia_imbecillis_isolate_2006:0):0,Utterbackia_imbecillis_isolate_2008:0):0,Utterbackia_imbecillis_isolate_2004:0):2.5153E-06,Utterbackia_imbecillis_isolate_1943:2.5153E-06)88:2.0613E-06)97:0.0048279568)98:0.0023703566)100:0.100284109,(((Utterbackia_peninsularis_isolate_9SR10-88:0,Utterbackia_peninsularis_isolate_12SR10-88:0):2.5153E-06,Utterbackia_peninsularis_isolate_10SR10-88:2.5153E-06)88:2.8894E-06,(((Utterbackia_peninsularis_isolate_10GCP2-88:2.5153E-06,Utterbackia_peninsularis_isolate_15HRH6-88:2.5153E-06)86:2.5152E-06,Utterbackia_peninsularis_isolate_18HRH6-88_HM856636:2.2883E-06)99:0.0037882975,Utterbackia_peninsularis_isolate_11SR10-88:0.0236750067)82:0.0041073696)100:0.0412930455)99:0.0071043542,((((Utterbackia_peggyae_clone_1:0.0015094322,Utterbackia_peggyae_clone_2:2.5153E-06)94:2.5152E-06,((Utterbackia_peggyae_isolate_1ACH10-88:0,Utterbackia_peggyae_isolate_11LTC2-88:0):2.5153E-06,Utterbackia_peggyae_isolate_3ACH10-88:2.5153E-06)90:2.2907E-06)76:2.6024E-06,((((((((Utterbackia_peggyae_isolate_4HCC7-87:0,Utterbackia_peggyae_isolate_H3003:0):0,Utterbackia_peggyae_isolate_6HCC7-87:0):0,Utterbackia_peggyae_isolate_H3002:0):0,Utterbackia_peggyae_isolate_H3001:0):2.5153E-06,Utterbackia_peggyae_isolate_5HCC7-87:2.5153E-06)85:2.5152E-06,(Utterbackia_peggyae_isolate_H3005:0.0063177006,Utterbackia_peggyae_isolate_H3006:0.0020707294)58:2.5152E-06)78:2.7627E-06,(Utterbackia_peggyae_isolate_H2999:0.0025902103,Utterbackia_peggyae_isolate_H3000:2.1851E-06)97:0.0020341774)90:0.0042880232,(Utterbackia_peggyae_isolate_5CSL7-87:0.0020919604,Utterbackia_peggyae_isolate_6YRC7-87:2.4026E-06)100:0.0042246852)100:0.0125967189)94:0.0097496,(Utterbackia_peggyae_isolate_3SHF10-88:2.5153E-06,Utterbackia_peggyae_isolate_4SHF10-88:2.5153E-06)93:2.1087E-06)100:0.1178381828)100:0.032351926)99:0.0347385313,(((((((((Utterbackiana_heardi_AheaApa006:2.5153E-06,Anodonta_heardi_clone_1:2.5153E-06)98:2.5152E-06,Utterbackiana_heardi_voucher_Ahea_Apa002HCO1583GAA004:2.5153E-06)91:2.5152E-06,(Utterbackiana_heardi_AheaApa012:2.5153E-06,Anodonta_heardi_clone_2:2.5153E-06)95:2.5152E-06)65:2.6199E-06,Utterbackiana_heardi_voucher_Ahea_Apa005HCO1583GAA004:2.5153E-06)98:0.0014621646,Utterbackiana_heardi_voucher_Ahea_Apa003HCO1583GAA004:2.4273E-06)100:0.0420301242,Anodonta_couperiana:0.0317265622)100:0.0218834512,(Anodonta_hartfieldorum:0.0233596608,(Anodonta_suborbiculata:2.5153E-06,Anodonta_suborbiculata_voucher_MMNS10163:2.5153E-06)100:0.0100402456)100:0.025152458)100:0.0742166053,(Anodonta_implicata_isolate_SERCINVERT1620:0.0005622504,Anodonta_implicata_isolate_SERCINVERT1621:0.0029094702)100:0.0868135144)100:0.0962941417,((((Lasmigona_etowaensis_clone_1:2.5153E-06,Lasmigona_etowaensis_LetoCoo003:2.5153E-06)82:2.9028E-06,Lasmigona_holstonia_voucher_UAUC3159:0.0016578669)78:0.0040645882,(Lasmigona_etowaensis_clone_2:2.5153E-06,Lasmigona_etowaensis_LetoEto005:2.5153E-06)98:0.0100019587)100:0.1970625989,((((((Lasmigona_decorata_AF093849:2.5153E-06,Lasmigona_decorata_CAC17:2.5153E-06)64:2.5152E-06,(Lasmigona_decorata_CAC15:2.5153E-06,Lasmigona_decorata_CAC16:2.5153E-06)100:0.0015886403)100:0.032684288,(((((((Lasmigona_compressa_isolate_H2391:0,Lasmigona_compressa_isolate_H2972:0):0,Lasmigona_compressa_isolate_H3093:0):0,Lasmigona_compressa_isolate_H2976:0):2.5153E-06,Lasmigona_compressa_NC_015481:2.4627E-06)62:2.5256E-06,Lasmigona_compressa_isolate_H2969:2.5153E-06)88:2.0613E-06,Lasmigona_compressa_isolate_H2974:2.5153E-06)85:2.0061E-06,Lasmigona_compressa_isolate_H2975:0.007975799)100:0.0193134658)71:0.0055062289,(((Lasmigona_subviridis_haplotype_1:0.0018893473,Lasmigona_subviridis_isolate_H2958_HM856640:2.2681E-06)88:2.2538E-06,Lasmigona_subviridis_isolate_H2962:2.3094E-06)43:2.1958E-06,(Lasmigona_subviridis_isolate_H2961:0,Lasmigona_subviridis_isolate_H2964:0):2.5153E-06)100:0.0260982243)97:0.0251106087,(((Alasmidonta_heterodon_haplotype_1:0.0018228184,(Alasmidonta_heterodon_haplotype_2:2.5153E-06,Alasmidonta_heterodon_NC_037431:2.2681E-06)100:0.0020032541)100:0.003871439,Alasmidonta_heterodon_haplotype_3:2.3341E-06)99:0.0055315747,Alasmidonta_heterodon_haplotype_4:0.0001685785)100:0.1149571393)97:0.038277231,(((((((((((((Alasmidonta_arcula_AarcAlt001:2.5153E-06,(((((((Alasmidonta_arcula_AarcSav009:0,Alasmidonta_arcula_AarcSav018:0):2.5153E-06,Alasmidonta_arcula_AarcSav011:2.5153E-06)78:2.9701E-06,Alasmidonta_arcula_AarcSav013:2.658E-06)66:2.8449E-06,(Alasmidonta_arcula_AarcSav010:0.003431294,Alasmidonta_arcula_AarcSav015:0.0008883842)99:0.0008478099)98:0.0017143438,(((Alasmidonta_arcula_AarcSav012:0,Alasmidonta_arcula_AarcSav017:0):2.5153E-06,Alasmidonta_arcula_AarcSav014:2.5153E-06)91:2.5152E-06,Alasmidonta_triangulata_isolate_3:2.5153E-06)85:2.6642E-06)97:0.0001531148,Alasmidonta_arcula_isolate_2049:0.0017677634)40:0.0015505559,(Alasmidonta_arcula_isolate_1642:0.0018052284,Alasmidonta_arcula_isolate_1700:2.5153E-06)99:0.0017836953)30:2.2286E-06)17:2.4705E-06,Alasmidonta_arcula_AarcSav016:2.5153E-06)24:2.4659E-06,Alasmidonta_arcula_isolate_822:2.5153E-06)68:2.6523E-06,Alasmidonta_arcula_AarcAlt004:0.0017146705)36:2.0635E-06,(((Alasmidonta_arcula_AarcAlt002:2.0689E-06,Alasmidonta_arcula_isolate_344:2.1139E-06)100:0.0017133555,Alasmidonta_arcula_AarcAlt003:2.5153E-06)22:2.5152E-06,Alasmidonta_arcula_AarcAlt005:2.5153E-06)31:2.4148E-06)65:2.0087E-06,Alasmidonta_arcula_AarcAlt006:2.5153E-06)37:2.3914E-06,Alasmidonta_arcula_AarcAlt007:2.5153E-06)58:2.3593E-06,Alasmidonta_triangulata_isolate_1:2.5153E-06)100:0.023684865,((((((((Alasmidonta_triangulata:2.2883E-06,Alasmidonta_triangulata_AtriFli002:2.299E-06)100:0.0037520033,(Alasmidonta_triangulata_voucher_Atri_Fli001HCO1583GAA004:2.5153E-06,(Alasmidonta_triangulata_voucher_Atri_Fli002HCO1583GAA004:2.5153E-06,Alasmidonta_triangulata_AtriFli001:2.8741E-06)82:2.6649E-06)75:2.3799E-06)100:0.0051046887,Alasmidonta_triangulata_voucher_Atri_Fli003HCO1583GAA004:2.9858E-06)89:2.4147E-06,(Alasmidonta_triangulata_AtriApa009:2.5153E-06,Alasmidonta_triangulata_AtriFli003:2.5153E-06)93:2.4524E-06)78:2.3908E-06,Alasmidonta_triangulata_AtriChi010:0.0033642065)97:0.001678789,Alasmidonta_triangulata_AtriApa008:2.0257E-06)93:0.0021549948,Alasmidonta_triangulata_isolate_4:0.0023418226)99:0.0046385538,((Alasmidonta_triangulata_AtriApa004:2.5153E-06,Alasmidonta_triangulata_AtriChi007:0.0017794006)99:0.001758909,Alasmidonta_triangulata_AtriChi005:0.0017632605)99:0.0018671941)98:0.0085901553)94:0.0005959872,((Alasmidonta_undulata_haplotype_Au1:0.0015973282,(Alasmidonta_undulata_isolate_SERCINVERT1608:2.5153E-06,Alasmidonta_undulata_isolate_SERCINVERT1609:0.0015948419)77:2.9608E-06)72:0.0054891873,((Alasmidonta_undulata_isolate_H2938:2.2359E-06,Alasmidonta_undulata_isolate_H2939:2.2414E-06)100:0.0022549151,Alasmidonta_undulata_isolate_H2940:0.0021350902)100:0.0020890213)100:0.0126330809)100:0.0213646701,((((((((((Alasmidonta_uwharriensis__Alas_1:0,Alasmidonta_uwharriensis_FHR_2:0):0,Alasmidonta_uwharriensis_FHR_1:0):0,Alasmidonta_uwharriensis_FHR_3:0):0,Alasmidonta_uwharriensis_Alas_3:0):0,Alasmidonta_uwharriensis_FHR_4:0):2.5153E-06,Alasmidonta_uwharriensis_Alas_2:2.5153E-06)100:0.0031334647,Alasmidonta_uwharriensis_Pee_Dee_2:0.003094102)82:2.3328E-06,((((((Alasmidonta_uwharriensis_Alas_4:0,Alasmidonta_uwharriensis_Dumas_2a:0):0,Alasmidonta_uwharriensis_Pee_Dee_1:0):0,Alasmidonta_uwharriensis_Den_1:0):0,Alasmidonta_uwharriensis_Den_2:0):0,Alasmidonta_uwharriensis_Dumas_1a:0):2.5153E-06,Alasmidonta_uwharriensis_Alas_5:2.5153E-06)83:2.122E-06)99:0.0015505219,Alasmidonta_uwharriensis_Den_3:2.5936E-06)100:0.0379467127,(((((((((((((Alasmidonta_undulata_isolate_15:2.5153E-06,Alasmidonta_varicosa_Chatt_2:2.554E-06)100:0.0013035488,((((Alasmidonta_varicosa_Deep_1:0.0015880658,Alasmidonta_varicosa_Deep_5:0.0016009046)35:2.268E-06,Alasmidonta_varicosa_RR_1:2.5153E-06)30:2.4489E-06,(Alasmidonta_varicosa_Deep_2:2.8606E-06,Alasmidonta_varicosa_Deep_4:0.0015881505)100:0.0015991025)94:0.0016008799,Alasmidonta_varicosa_Deep_3:2.8805E-06)99:0.0229181991)61:0.0018652993,(Alasmidonta_varicosa_Chatt_1:2.5153E-06,Alasmidonta_varicosa_Chatt_5:2.4248E-06)87:2.5237E-06)61:0.0015846995,(((Alasmidonta_varicosa_isolate_18:0,Alasmidonta_varicosa_isolate_20:0):2.0509E-06,(Alasmidonta_varicosa_isolate_19:2.1665E-06,((Alasmidonta_varicosa_Turkey_3:0,Alasmidonta_varicosa_Turkey_5:0):2.1728E-06,Alasmidonta_varicosa_Turkey_4:2.5153E-06)100:0.0031935097)69:2.4273E-06)95:2.5152E-06,((Alasmidonta_varicosa_Chatt_3:2.5153E-06,Alasmidonta_varicosa_Chatt_6:2.5153E-06)78:2.7338E-06,(Alasmidonta_varicosa_Chatt_4:0.0015950627,Alasmidonta_varicosa_Turkey_1:0.0015976785)42:2.4184E-06)42:2.7645E-06)57:2.7098E-06)65:0.0048392633,Alasmidonta_varicosa_Roar_1:0.0031888225)49:2.707E-06,Alasmidonta_varicosa_Don_1:0.0032208236)44:0.0016026409,((Alasmidonta_varicosa_haplotype_Av2:2.5153E-06,Alasmidonta_varicosa_NC_038155:2.5153E-06)71:2.8917E-06,Alasmidonta_varicosa_haplotype_Av4:0.0016018445)97:0.0016007859)46:2.1989E-06,(Alasmidonta_varicosa_Mulberry_1:2.5153E-06,Alasmidonta_varicosa_Mulberry_4:0.0016014564)100:0.0016014566)6:2.6439E-06,Alasmidonta_varicosa_Mulberry_2:2.5153E-06)3:2.2209E-06,((((Alasmidonta_varicosa_haplotype_Av1:2.5153E-06,Alasmidonta_varicosa_Maryland_1:2.5153E-06)70:2.5152E-06,Alasmidonta_varicosa_haplotype_Av3:0.0016429985)64:2.5152E-06,(((Alasmidonta_varicosa_isolate_SERCINVERT1660:0,Alasmidonta_varicosa_isolate_SERCINVERT1662:0):0,Alasmidonta_varicosa_Cacapon_1:0):2.5153E-06,Alasmidonta_varicosa_isolate_SERCINVERT1661:2.5153E-06)96:2.8802E-06)59:2.5131E-06,(Alasmidonta_varicosa_haplotype_Av5:0.001608754,(Alasmidonta_varicosa_Cacapon_3:2.5153E-06,Alasmidonta_varicosa_Cacapon_4:2.5153E-06)100:0.0016094288)67:2.8351E-06)97:0.0016134847)63:0.0016140196,Alasmidonta_varicosa_Mulberry_3:0.0016143656)53:2.8487E-06,(Alasmidonta_varicosa_Mulberry_5:2.5153E-06,Alasmidonta_varicosa_Wilson_2:2.5153E-06)87:2.5152E-06)62:0.0016265771,Alasmidonta_varicosa_Cat_1:2.1186E-06)100:0.058816207)99:0.0139063073)99:0.0139583688,((Alasmidonta_marginata_isolate_H2921:0.0388335003,Alasmidonta_marginata_UMMZ_265695:2.9107E-06)100:0.0568101093,(((((Alasmidonta_raveneliana_ALRA_FB1:0,Alasmidonta_raveneliana_ALRA_FB3:0):0,Alasmidonta_raveneliana_ALRA_FB4:0):0,Alasmidonta_raveneliana_ALRA_FB5:0):2.5153E-06,Alasmidonta_raveneliana_ALRA_FB2:2.5153E-06)100:0.0214129292,((((Alasmidonta_raveneliana_ALRA_LT1:0,Alasmidonta_raveneliana_ALRA_LT4:0):2.5153E-06,Alasmidonta_raveneliana_ALRA_LT3:2.5153E-06)80:2.3581E-06,Alasmidonta_raveneliana_ALRA_LT2:0.001636074)76:2.7611E-06,Alasmidonta_raveneliana_ALRA_LT5:0.0032909702)98:0.0139531541)98:0.0133570231)100:0.044282779)99:0.0254203616,(Ligodonta_obscura_NCSM75619:2.5153E-06,(Microdonta_obscura_NCSM75431:2.5153E-06,(Microdonta_obscura_NCSM75429:2.5153E-06,(Microdonta_obscura_NCSM75623:2.5153E-06,(Microdonta_obscura_253:2.5153E-06,(((Microdonta_obscura_268:0.0014854567,(Microdonta_obscura_NCSM75657:2.5153E-06,Microdonta_obscura_NCSM_47145_A07_COI.ab1:2.5153E-06)100:0.001507431)86:2.2496E-06,(((Microdonta_obscura_272:0,Microdonata_obscura_Unknown_2:0):2.5153E-06,Microdonata_obscura_Unknown_1:2.5153E-06)33:2.5152E-06,Microdonta_obscura_Lasu2:2.5153E-06)88:2.5152E-06)93:2.3082E-06,Microdonta_obscura_270_:2.5153E-06)93:2.4884E-06)74:2.5152E-06)88:2.0371E-06)81:2.4856E-06)71:2.6668E-06)100:0.0976826718)92:0.0206030603)53:2.2464E-06)80:0.0222811009)66:0.0021199131)68:0.0122768321):0.0096466655);
