# Supplementary material for: ﻿A new endemic freshwater mussel (Bivalvia, Unionidae) genus and species, Ligodontaobscura, from the Yadkin-Pee Dee River drainage in North Carolina, USA
Source: Zookeys. 2025 Aug 7;1248:245–65. doi: 10.3897/zookeys.1248.152952 (PMC12355189; doi:10.3897/zookeys.1248.152952)
Supplement: Supplementary material 1 — Ligodontaobscura supplemetary genetic datasets [file zookeys-1248-245_article-152952__-s001.zip › LIOB-Supplementary_6-6-2025_ZOOKEYS-152952/Supplementary/Tree-files/Microdonta_COI_ND1.rooted.treefile]

((((((((Anodonta_anatina_isolate_106_NC_022803:0,Anodonta_anatina_isolate_314_KF030968:0):2.8428E-06,Anodonta_anatina_isolate_146_KF030967:2.8428E-06)100:0.0015450748,Anodonta_anatina_voucher_IEPN_670_1:0.0017650915)100:0.0028499195,Anodonta_anatina_voucher_AA12T:0.0119641601)100:0.0069841648,Anodonta_arcaeformis_isolate_AA1:0.0159604464)100:0.0108383709,Anodonta_anatina_voucher_biv_282_3:2.2057E-06)100:0.1592004312,((((Anodonta_arcaeformis_flavotincta_Anodonta_arcaeformis_flavotincta_isolate_C9:0.2325021256,(((Anodonta_arcaeformis_isolate_47ANA1:2.6841E-06,(Anodonta_arcaeformis_isolate_49ANA2:0.0008163295,((Anodonta_arcaeformis_NC_026674:0.0022772679,Anodonta_cygnea_NC_036488:0.0204924669)91:0.0007910407,(Anodonta_euscaphys_voucher_16_NCU_XPWU_SU032:2.7886E-06,(Anodonta_euscaphys_voucher_16_NCU_XPWU_SU033:0.006665907,((Anodonta_euscaphys_voucher_16_NCU_XPWU_SU034:2.7375E-06,(Anodonta_euscaphys_voucher_16_NCU_XPWU_SU035:0.0050911938,Anodonta_euscaphys_voucher_16_NCU_XPWU_SU036:0.0068777896)87:0.0033744513)87:0.0033303118,Anodonta_euscaphys_voucher_16_NCU_XPWU_SU037:2.7542E-06)90:0.0016575783)85:0.0016714556)83:2.6475E-06)66:2.4519E-06)79:0.000797481)80:0.0012150592,Anodonta_euscaphys_voucher_16_NCU_XPWU_SU031:0.0033754557)75:0.0062329944,Anodonta_arcaeformis_isolate_175ANA3:2.8988E-06)97:0.1838007034)100:0.1159758663,(((((Anodonta_arcaeformis_isolate_C8:0.0060463435,Anodonta_arcaeformis_isolate_C82:0.0072069402)98:0.0351870971,(((((((((Anodonta_woodiana_isolate_AW19_HQ283344:0,Anodonta_woodiana_isolate_AW125_HQ283348:0):0,Anodonta_woodiana_isolate_AW123_HQ283347:0):0,Anodonta_woodiana_isolate_AW124_HQ283346:0):0,Sinanodonta_woodiana_isolate_SW032_MN594536:0):2.8428E-06,Anodonta_woodiana_isolate_AW22_HQ283345:2.4931E-06)96:2.2377E-06,(Anodonta_Anodonta_woodiana_voucher_2:2.7886E-06,(((Sinanodonta_woodiana_voucher_NCUBM_20180250:0.0043720107,Sinanodonta_woodiana_voucher_2014-phc-si-wo-001_NC_024943:0.0010333841)48:1.56474E-05,Sinanodonta_woodiana_voucher_NCUBM_20180251:0.0021765595)95:2.7883E-06,Sinanodonta_woodiana_voucher_NCUBM_20180Ligodonta_obscura_252:2.7886E-06)94:2.4174E-06)91:2.2501E-06)89:2.4929E-06,((Sinanodonta_woodiana:2.5634E-06,Sinanodonta_woodiana_voucher_NCUBM20180250:2.5634E-06)100:0.0036495873,Sinanodonta_woodiana_voucher_NCUBM20180252:2.5634E-06)46:2.5997E-06)96:0.0017229597,Sinanodonta_woodiana_voucher_2014_phc_si_wo_001NC_024943:2.724E-06)95:0.0017918615,Sinanodonta_woodiana_voucher_NCUBM20180251:2.2513E-06)100:0.017377788)96:0.0204435666,(((Anodonta_woodiana_elliptica_isolate_6:0,Anodonta_woodiana_pacifica_isolate_3:0):2.5634E-06,Anodonta_woodiana_elliptica_isolate_7:2.78E-06)90:2.2926E-06,((((Anodonta_woodiana_elliptica_isolate_8:0,Anodonta_woodiana_pacifica_isolate_66:0):2.5634E-06,Anodonta_woodiana_pacifica_isolate_56:2.5634E-06)80:2.5496E-06,(((Anodonta_woodiana_elliptica_isolate_9:0,Anodonta_woodiana_pacifica_isolate_1:0):2.5634E-06,Anodonta_woodiana_elliptica_isolate_10:2.5634E-06)84:2.9403E-06,Anodonta_woodiana_pacifica_isolate_44:0.001643405)99:0.0016373929)90:0.0016278677,Anodonta_woodiana_woodiana_isolate_12:2.5975E-06)100:0.0066547185)98:0.0174843517)100:0.0362584943,Sinanodonta_tumens_B194_LC592406:0.1273743835)100:0.0614966937,(((Anodonta_lucida_1:2.7886E-06,(Anodonta_lucida_NC_026673:2.1877E-06,Anodonta_lucida_voucher_16_NCU_XPWU_SU152:2.7886E-06)96:2.1877E-06)82:2.694E-06,Anodonta_lucida_2:2.7886E-06)66:2.6467E-06,Anodonta_lucida_voucher_NCUBM_20180249:2.7886E-06)100:0.1729555486)100:0.120039118)100:0.0718883427,(((Anodonta_impura_haplotype_LCH-A:0.0033541576,Anodonta_impura_haplotype_LCH-F:0.0015967456)100:0.0204485154,Anodonta_impura_haplotype_LCH-C:0.0347145503)100:0.0190570271,(((((Anodonta_nuttalliana:2.7886E-06,Anodonta_nuttalliana_isolate_BIV0364_MN594534:2.5551E-06)68:2.5284E-06,Anodonta_sp_KM-2009_voucher_AJW4:0.0018211012)98:0.0036101958,Anodonta_nuttalliana_isolate_166Kalama:2.4779E-06)98:0.0011944736,Anodonta_sp_KM-2009_voucher_AUH6:0.002834654)100:0.0251070458,Anodonta_sp_KM-2009_voucher_AOR6:0.0033267931)100:0.0549792357)100:0.1536860159)57:0.0123288012,(((Anodonta_cygnea_AJ295288:2.8428E-06,Anodonta_cygnea_MF781083:2.8428E-06)100:0.0566961967,Anodonta_exulcerata_isolate_AC108_MN594533:0.0852674582)100:0.1046428116,(((Anodonta_kennerlyi_haplotype_E:2.7886E-06,(Anodonta_oregonensis_isolate_102LakeSamm:0.00166419,Anodonta_oregonensis_isolate_188SandPoint:0.0016585789)78:2.5408E-06)79:2.0392E-06,(Anodonta_oregonensis_isolate_AAF5-9:0.0017977465,Anodonta_oregonensis_isolate_AKS4:2.7886E-06)100:0.0035898572)100:0.0802125128,(Pseudanodonta_complanata_isolate_BIV0186_MN594535:0.1127192426,Anodonta_oregonensis_voucher_UAUC3169:0.065667293)98:0.0390416694)43:2.6405E-06)90:0.0261235799)61:0.0245643146)99:0.01074337025,(((((Pyganodon_grandis_PgraCha042:2.8428E-06,Pyganodon_grandis_clone_1:2.8428E-06)100:0.0211019967,((((((((Pyganodon_grandis_isolate_H1975:0.0113546269,Pyganodon_grandis_voucher_MMTC_10:0.0011057655)94:0.0033527206,Pyganodon_grandis_isolate_H2660:0.0026927923)88:0.0118645716,Pyganodon_grandis_isolate_H2693:2.7886E-06)50:2.4516E-06,Pyganodon_grandis_isolate_H2380:0.0059417659)48:2.4561E-06,(Pyganodon_grandis_isolate_H2427:0.0009184463,Pyganodon_grandis_isolate_H2663g:0.0018713246)99:0.0009313958)77:2.4989E-06,Pyganodon_grandis_NC_013661:2.674E-06)64:2.3846E-06,((Pyganodon_grandis_voucher_MMTC_11:2.7717E-06,Pyganodon_grandis_isolate_H2693g:0.0041077737)84:2.6318E-06,Pyganodon_grandis:2.5634E-06)95:0.0027831513)98:0.0043070211,Pyganodon_grandis_isolate_BM17211:0.0107251655)99:0.0067138946)100:0.0499288865,(((Pyganodon_grandis_PgraEsc043:2.8428E-06,Pyganodon_grandis_clone_2:2.8428E-06)100:0.0263576842,(Pyganodon_grandis_isolate_H2046:0.0071862611,Pyganodon_grandis_isolate_H2048:0.0009489127)100:0.0349862556)100:0.051108405,(((Pyganodon_cataracta_haplotype_Hap3:0.0054258175,(Pyganodon_cataracta_haplotype_Hap9:0.0019906739,(Pyganodon_cataracta_isolate_SERCINVERT1615:2.2259E-06,Pyganodon_cataracta_isolate_SERCINVERT1618:2.7886E-06)92:2.7883E-06)99:0.0006710383)99:0.027549193,(Pyganodon_lacustris_haplotype_PYLA-F-hap18:0.0221094104,(Pyganodon_lacustris_isolate_H2103:0.0020379843,Pyganodon_lacustris_isolate_H2150:2.7886E-06)100:0.005740994)100:0.0230952193)98:0.0250693122,Pyganodon_cataracta:0.0352214462)100:0.0323092065)100:0.0149433438)100:0.0817568344,(((Utterbackia_imbecillis_isolate_1PRWn9-86:2.1418E-06,(((((Utterbackia_imbecillis_isolate_1SR5-85:2.1978E-06,((((((Utterbackia_imbecillis_isolate_548:0,Utterbackia_imbecillis_isolate_1633:0):0,Utterbackia_imbecillis_isolate_1661:0):0,Utterbackia_imbecillis_isolate_2009:0):0,Utterbackia_imbecillis_isolate_1729:0):2.7886E-06,Utterbackia_imbecillis_isolate_577:2.7886E-06)100:0.0039608593,((((((((Utterbackia_imbecillis_isolate_579:0,Utterbackia_imbecillis_isolate_2010:0):0,Utterbackia_imbecillis_isolate_2004:0):0,Utterbackia_imbecillis_isolate_2006:0):0,Utterbackia_imbecillis_isolate_2007:0):0,Utterbackia_imbecillis_isolate_2048:0):0,Utterbackia_imbecillis_isolate_2008:0):0,Utterbackia_imbecillis_isolate_2005:0):2.7886E-06,Utterbackia_imbecillis_isolate_1943:2.7886E-06)82:2.0266E-06)98:0.0053523763)96:0.0020333312,(Utterbackia_imbecillis_isolate_5FPC6-87:2.9271E-06,Utterbackia_imbecillis_isolate_16DRLn8-86:2.6282E-06)99:0.0009838122)56:2.9302E-06,(((((((Utterbackia_imbecillis_isolate_3MC8-86:0.0009740521,Utterbackia_imbecillis_isolate_5MC8-86:0.0009737736)72:2.4254E-06,Utterbackia_imbecillis_isolate_4MC8-86:0.0009739709)61:2.9865E-06,(Utterbackia_imbecillis_isolate_25CD10_86:2.7886E-06,Utterbackia_imbecillis_NC_015479:2.5206E-06)100:0.0032948473)52:2.8862E-06,Utterbackia_imbecillis_voucher_MMTC_155:2.1003E-06)43:2.227E-06,Utterbackia_imbecillis_voucher_MMTC_156:0.001725158)93:0.0035721252,(Utterbackia_imbecillis_isolate_3PCn8-87:2.1702E-06,Utterbackia_imbecillis_isolate_4PCn8-87:2.5967E-06)100:0.0019552458)95:0.0017944114,Utterbackia_imbecillis_isolate_16DRLN8_86:0.0024543666)94:0.001784618)66:0.0019326964,(Utterbackia_imbecillis_isolate_17DRLn8-86:0,Utterbackia_imbecillis_isolate_19DRLn8-86:0):2.5634E-06)54:2.167E-06,Utterbackia_imbecillis_isolate_18DRLn8-86:2.5634E-06)69:2.4372E-06)100:0.1006821142,(((((Utterbackia_peninsularis_isolate_9SR10-88:0,Utterbackia_peninsularis_isolate_12SR10-88:0):2.4931E-06,Utterbackia_peninsularis_isolate_10SR10-88:2.8428E-06)99:2.3817E-06,((((Utterbackia_imbecillis:0,Utterbackia_imbecillis_isolate_7SRn5-85:0):0,Utterbackia_imbecillis_isolate_10SRn5-85:0):0,Utterbackia_imbecillis_isolate_8SRn5-85:0):2.5634E-06,Utterbackia_imbecillis_isolate_2SRn5-85:2.5634E-06)93:2.1148E-06)99:0.00638967,(Utterbackia_peninsularis_isolate_10GCP2-88:0.0027105082,((Utterbackia_peninsularis_isolate_15HRH6-88:0.0027157982,((((Utterbackia_peninsularis_isolate_1GCPn2-88:0,Utterbackia_peninsularis_isolate_8GCP2-88:0):0,Utterbackia_peninsularis_isolate_6GCPn2-88:0):0,Utterbackia_peninsularis_isolate_5GCPn2-88:0):2.5634E-06,(Utterbackia_peninsularis_isolate_2GCP2-88:2.5634E-06,((Utterbackia_peninsularis_isolate_3GCPn2-88:0.0015526326,Utterbackia_peninsularis_isolate_9GCPn2-88:2.5634E-06)67:2.5489E-06,Utterbackia_peninsularis_isolate_7GCPn2-88:0.001561556)99:0.0015524906)43:2.5409E-06)97:2.1577E-06)76:2.7867E-06,Utterbackia_peninsularis_isolate_18HRH6-88_HM856636:2.1578E-06)98:0.0008855048)100:0.0054064706)99:0.0093497823,Utterbackia_peninsularis_isolate_11SR10-88:0.0094337011)100:0.0752619353)100:0.0368300944,(((((Utterbackia_peggyae_clone_1:0.0006825696,Utterbackia_peggyae_clone_2:2.8428E-06)98:2.3053E-06,Utterbackia_peggyae_isolate_1ACH10-88:0.004536463)76:2.5892E-06,(Utterbackia_peggyae_isolate_3ACH10-88:2.8176E-06,Utterbackia_peggyae_isolate_11LTC2-88:0.0055108972)99:0.0009002977)90:0.0017546865,((((((((Utterbackia_peggyae_isolate_4HCC7-87:0,Utterbackia_peggyae_isolate_6HCC7-87:0):2.4934E-06,Utterbackia_peggyae_isolate_5HCC7-87:2.8428E-06)100:2.0555E-06,(Utterbackia_peggyae_isolate_H3001:0,Utterbackia_peggyae_isolate_H3003:0):2.7886E-06)47:2.6031E-06,Utterbackia_peggyae_isolate_H3002:2.7886E-06)63:2.055E-06,Utterbackia_peggyae_isolate_H3006:0.002242215)60:2.1157E-06,Utterbackia_peggyae_isolate_H3005:0.0068497428)78:2.2246E-06,(Utterbackia_peggyae_isolate_H2999:0.002807687,Utterbackia_peggyae_isolate_H3000:2.7886E-06)98:0.0022029254)97:0.0078089397,(Utterbackia_peggyae_isolate_5CSL7-87:0.0055933336,Utterbackia_peggyae_isolate_6YRC7-87:2.8428E-06)100:0.0076496209)100:0.0201479681)87:0.0004440359,((Utterbackia_peggyae_isolate_3SHF10-88:2.8428E-06,Utterbackia_peggyae_isolate_4SHF10-88:2.4931E-06)80:2.371E-06,Utterbackia_peggyae_isolate_2SHF10-88:2.5634E-06)100:0.006869608)100:0.0897358523)100:0.060724347)100:0.0341675169,(((((((((Utterbackiana_heardi_AheaApa006:2.8428E-06,Anodonta_heardi_clone_1:2.8428E-06)100:0.0036995934,(((Utterbackiana_heardi_AheaApa012:2.8428E-06,Anodonta_heardi_clone_2:2.8428E-06)100:0.0007279635,Utterbackiana_heardi_voucher_Ahea_Apa002HCO1583GAA004:2.7886E-06)62:1.1353E-06,Utterbackiana_heardi_voucher_Ahea_Apa005HCO1583GAA004:2.7886E-06)73:2.1316E-06)97:0.001720776,Utterbackiana_heardi_voucher_Ahea_Apa003HCO1583GAA004:2.3293E-06)100:0.0543562564,Anodonta_couperiana:0.0316204563)100:0.0167928402,(Anodonta_hartfieldorum:0.0251552975,(Anodonta_suborbiculata:2.3483E-06,Anodonta_suborbiculata_voucher_MMNS10163:2.7886E-06)100:0.0090621158)100:0.037619904)100:0.062569198,(Anodonta_implicata_isolate_SERCINVERT1620:0.0007411302,Anodonta_implicata_isolate_SERCINVERT1621:0.0030480573)100:0.101861656)100:0.0466758424,Anodonta_implicata:0.1297765435)99:0.0398349705,(((((((((Arcidens_confragosus_isolate_Ac01:0.0007234096,((Arcidens_confragosus_isolate_Ac02:0,Arcidens_confragosus_isolate_Ac13:0):2.8428E-06,Arcidens_confragosus_isolate_Ac03:2.8428E-06)82:2.3624E-06)69:2.34E-06,(Arcidens_confragosus_isolate_Ac05:2.5265E-06,Arcidens_confragosus_isolate_Ac12:0.0014472011)75:0.0007209218)85:0.0007214956,((Arcidens_confragosus_isolate_Ac16:0.0007189847,Arcidens_confragosus_isolate_BM14763:2.5634E-06)15:2.4892E-06,(Arcidens_confragosus_isolate_Ac18:0.0014479539,Arcidens_confragosus:2.5634E-06)6:1.2582E-06)5:2.3216E-06)6:2.3674E-06,Arcidens_confragosus_isolate_Ac15:2.8428E-06)5:2.6864E-06,(Arcidens_confragosus_isolate_Ac14:0.0006585645,Arcidens_confragosus_isolate_BM14791:0.0017443016)12:6.3998E-05)52:2.3866E-06,Arcidens_confragosus_isolate_Ac17:0.0021819973)100:0.0037091795,(Arcidens_wheeleri_isolate_Aw04:2.8428E-06,((Arcidens_wheeleri_isolate_Aw05:0.0005981186,Arcidens_wheeleri_isolate_Aw02:0.0011546372)76:0.0001232809,Arcidens_wheeleri_isolate_Aw01:2.5634E-06)97:1.0385E-06)100:0.0051822806)100:0.0574736924,(Lasmigona_complanata_Lasmigona_complanata_complanata_haplotype_1:0.005871487,(Lasmigona_complanata_isolate_H2982:2.8428E-06,((((Lasmigona_complanata_isolate_H2988:2.2306E-06,(Lasmigona_complanata_isolate_H2979:0.0015479187,(Lasmigona_complanata_isolate_H2981:2.5634E-06,(Lasmigona_complanata_voucher_photo_Lcom1:2.5634E-06,Lasmigona_complanata_voucher_photo_Lcom2:2.5634E-06)99:2.5633E-06)80:2.0319E-06)95:0.0031997215)78:0.0009156447,Lasmigona_complanata_isolate_H2980:0.0030954037)35:0.0001107346,Lasmigona_complanata_isolate_H2984:2.5634E-06)34:1.1432E-06,Lasmigona_complanata_isolate_H2983:2.5634E-06)71:1.1522E-06)73:2.8222E-06)100:0.0451379081)92:0.0174442201,((((((Lasmigona_costata_isolate_Flutedshell1:0.0117380944,Lasmigona_costata_isolate_H2922:0.0038893433)88:0.0007227486,Lasmigona_costata:0.0016159641)83:2.2847E-06,Lasmigona_costata_isolate_H2923:2.4931E-06)88:0.0024903862,(Lasmigona_costata_isolate_H2924:0.000890977,Lasmigona_costata_isolate_H2925:0.0027009559)94:2.8236E-06)98:0.0098763133,((Lasmigona_costata_isolate_BM17261:2.5634E-06,Lasmigona_costata_voucher_photo_Lcos2:2.5634E-06)79:2.6104E-06,Lasmigona_costata_voucher_photo_Lcos1:0.0016257907)99:0.0072378064)100:0.0682287475,(((Pseudodontoideus_connasaugaensis_clone_1:2.5164E-06,Pseudodontoideus_connasaugaensis_clone_3:2.5481E-06)100:0.0007230497,(Pseudodontoideus_connasaugaensis_clone_2:2.8428E-06,Pseudodontoideus_connasaugaensis_clone_4:2.8428E-06)87:2.465E-06)100:0.0498105534,((((((Pseudodontoideus_subvexus_clone_1:0,Pseudodontoideus_subvexus_clone_5:0):2.8428E-06,(((Pseudodontoideus_subvexus_clone_6:0,Pseudodontoideus_subvexus_clone_9:0):2.8428E-06,Pseudodontoideus_subvexus_clone_8:2.8428E-06)97:1.0737E-06,(Pseudodontoideus_subvexus_clone_7:2.8428E-06,Pseudodontoideus_subvexus_clone_10:0.0007546744)37:1.4156E-06)21:2.9552E-06)6:2.3684E-06,Pseudodontoideus_subvexus_clone_2:2.8428E-06)24:2.8427E-06,Pseudodontoideus_subvexus_clone_3:0.0007558303)96:0.0002703031,Pseudodontoideus_subvexus_clone_4:0.0012497249)100:0.0010516102,Strophitus_subvexus_voucher_UAUC2715:0.0129244307)100:0.0358969981)100:0.0906887161)93:0.0102383817)100:0.0856728714)84:0.007500373,((((Alasmidonta_viridis_Alas_S7:2.1609E-06,Alasmidonta_viridis_Alas_S8:2.5634E-06)54:2.1608E-06,Alasmidonta_viridis_Alas_S10:2.5634E-06)100:0.1743110615,(((((((Anodontoides_ferussacianus_clone_1:2.8428E-06,(Anodontoides_ferussacianus_clone_2:2.8428E-06,Anodontoides_ferussacianus_clone_3:2.3764E-06)100:2.8427E-06)100:2.2807E-06,Anodontoides_ferussacianus_voucher_MMTC_142:2.5634E-06)43:2.1729E-06,Anodontoides_ferussacianus_voucher_MMTC_144:2.5634E-06)72:2.5638E-06,Anodontoides_ferussacianus_voucher_MMTC_141:0.0015928141)96:0.0016859498,Anodontoides_ferussacianus_voucher_MMTC_143:2.5297E-06)100:0.1032104265,((Anodontoides_ferussacianus_complex_sp_denigrata_CS-2017_clone_1:0.0005822227,Anodontoides_ferussacianus_complex_sp_denigrata_CS-2017_clone_4:0.0041920248)85:2.1461E-06,((Anodontoides_ferussacianus_complex_sp_denigrata_CS-2017_clone_2:2.8428E-06,(Anodontoides_ferussacianus_complex_sp_denigrata_CS-2017_clone_3:2.8428E-06,Anodontoides_ferussacianus_complex_sp_denigrata_CS-2017_clone_5:2.8428E-06)90:2.8427E-06)72:2.861E-06,Anodontoides_ferussacianus_complex_sp_denigrata_CS-2017_clone_6:0.0005926927)99:0.0053521897)100:0.1293717521)100:0.0428082078,(((Strophitus_cf._pascagoulaensis_CS-2017_clone_1:0.0141127753,(Strophitus_cf._pascagoulaensis_CS-2017_clone_2:2.8428E-06,(Strophitus_cf._pascagoulaensis_CS-2017_clone_3:0.0114678583,Strophitus_cf._pascagoulaensis_CS-2017_clone_4:0.0006682265)65:2.5153E-06)100:0.0073576542)100:0.0295571954,(((Strophitus_pascagoulaensis_clone_1:2.3172E-06,(((((((Strophitus_pascagoulaensis_clone_2:0,Strophitus_pascagoulaensis_clone_4:0):0,Strophitus_pascagoulaensis_clone_9:0):0,Strophitus_pascagoulaensis_clone_10:0):0,Strophitus_pascagoulaensis_clone_5:0):2.8428E-06,Strophitus_pascagoulaensis_clone_3:2.8428E-06)66:2.1365E-06,(Strophitus_pascagoulaensis_clone_7:0.0006659121,Strophitus_pascagoulaensis_clone_8:0.0006654593)9:2.2147E-06)14:2.9036E-06,Strophitus_pascagoulaensis_clone_6:0.0006661179)97:0.0006659723)100:0.0331408011,((((((Strophitus_williamsi_clone_1:2.8428E-06,(Strophitus_williamsi_clone_26:2.8428E-06,Strophitus_williamsi_clone_27:2.8428E-06)87:2.8427E-06)80:2.0563E-06,Strophitus_williamsi_clone_4:0.0007003168)100:0.0006993708,(((Strophitus_williamsi_clone_2:0,Strophitus_williamsi_clone_7:0):0,Strophitus_williamsi_clone_24:0):2.8428E-06,Strophitus_williamsi_clone_6:2.8428E-06)88:2.2719E-06)72:2.2877E-06,Strophitus_williamsi_clone_3:0.0007271726)100:0.0013999836,(Strophitus_williamsi_clone_5:2.8428E-06,Strophitus_williamsi_clone_25:0.000699097)74:2.3745E-06)100:0.0067385701,(((((((Strophitus_williamsi_clone_8:0,Strophitus_williamsi_clone_12:0):0,Strophitus_williamsi_clone_11:0):0,Strophitus_williamsi_clone_22:0):0,Strophitus_williamsi_clone_23:0):0,Strophitus_williamsi_clone_10:0):2.8428E-06,Strophitus_williamsi_clone_9:2.3451E-06)100:0.0019747857,(((((((Strophitus_williamsi_clone_13:0.0007032783,(Strophitus_williamsi_clone_15:2.8428E-06,Strophitus_williamsi_clone_16:2.8428E-06)100:0.0007052473)82:2.082E-06,Strophitus_williamsi_clone_14:2.8428E-06)32:2.8427E-06,Strophitus_williamsi_clone_20:2.8428E-06)95:2.8427E-06,Strophitus_williamsi_clone_17:2.8428E-06)24:2.3093E-06,Strophitus_williamsi_clone_21:2.8428E-06)95:2.8427E-06,Strophitus_williamsi_clone_19:2.8428E-06)92:2.0751E-06,Strophitus_williamsi_clone_18:2.8428E-06)100:0.004347924)100:0.0035806715)100:0.0236057248)98:0.0034620338,((((Strophitus_radiatus_clone_1:2.8428E-06,Strophitus_radiatus_clone_41:0.0006827982)85:2.4366E-06,Strophitus_radiatus_clone_2:0.0006920081)100:0.0117867769,(((((Strophitus_radiatus_clone_3:2.8428E-06,Strophitus_radiatus_clone_4:2.8428E-06)100:0.0013450382,(((Strophitus_radiatus_clone_12:0,Strophitus_radiatus_clone_28:0):2.8428E-06,Strophitus_radiatus_clone_14:2.8428E-06)97:2.1563E-06,Strophitus_radiatus_clone_16:0.0090336825)89:0.0013512217)89:0.001350045,(Strophitus_radiatus_clone_11:0.0013673794,((((Strophitus_radiatus_clone_13:0,Strophitus_radiatus_clone_30:0):0,Strophitus_radiatus_clone_29:0):2.8428E-06,Strophitus_radiatus_clone_15:2.8428E-06)80:2.8427E-06,Strophitus_radiatus_clone_31:2.8428E-06)100:0.0006841813)100:0.0006668015)89:0.0006712316,Strophitus_radiatus_clone_10:0.0013454173)89:0.0006508536,(((((((Strophitus_radiatus_clone_5:2.8428E-06,Strophitus_radiatus_clone_33:0.0006726585)34:2.4313E-06,Strophitus_radiatus_clone_40:0.0006685445)12:2.2447E-06,Strophitus_radiatus_clone_7:2.8428E-06)8:2.2368E-06,(Strophitus_radiatus_clone_6:0,Strophitus_radiatus_clone_39:0):2.8428E-06)10:2.2372E-06,(((Strophitus_radiatus_clone_9:2.8428E-06,Strophitus_radiatus_clone_34:2.8428E-06)94:2.2569E-06,((Strophitus_radiatus_clone_35:0,Strophitus_radiatus_clone_38:0):2.3211E-06,Strophitus_radiatus_clone_36:2.321E-06)100:0.0006725821)100:0.0006701451,Strophitus_radiatus_clone_37:0.0006703071)11:2.3511E-06)14:2.3138E-06,Strophitus_radiatus_clone_8:0.0006685162)100:0.0006697013,Strophitus_radiatus_clone_32:0.0020255655)100:0.0020490081)100:0.0062249428)74:0.0025623028,((Strophitus_radiatus_clone_17:0.0013696241,(Strophitus_radiatus_clone_18:2.8428E-06,Strophitus_radiatus_clone_19:2.8428E-06)100:0.001369995)98:0.0008070013,((((((Strophitus_radiatus_clone_20:2.8428E-06,Strophitus_radiatus_clone_21:2.8428E-06)82:2.2089E-06,Strophitus_radiatus_clone_22:0.0006858271)84:2.1896E-06,Strophitus_radiatus_clone_23:0.0006862913)100:0.0013773117,Strophitus_radiatus_clone_42:2.1107E-06)100:0.0020628828,Strophitus_radiatus_clone_24:0.0020887406)100:0.0005805905,((Strophitus_radiatus_clone_25:2.8428E-06,Strophitus_radiatus_clone_27:2.7635E-06)80:2.2294E-06,Strophitus_radiatus_clone_26:2.8331E-06)100:0.0100126545)99:0.0020591371)100:0.0104366063)100:0.013909649)94:0.0064986866)100:0.0693031549,(((Strophitus_undulatus_clone_1:2.353E-06,(((Strophitus_undulatus_clone_2:0,Strophitus_undulatus_clone_5:0):0,Strophitus_undulatus_clone_4:0):2.8428E-06,Strophitus_undulatus_clone_3:2.8428E-06)73:2.3188E-06)100:0.0150801035,(Strophitus_undulatus_clone_6:0.0022256265,Strophitus_undulatus_clone_7:0.002085669)100:0.0047861313)100:0.0052364691,(((((((Strophitus_undulatus_clone_8:2.3324E-06,Strophitus_undulatus_SundNue027:2.2005E-06)100:0.0019073036,Strophitus_undulatus_clone_9:2.8428E-06)98:2.018E-06,Strophitus_undulatus_SundTar028:2.2776E-06)100:0.0058549089,(Strophitus_undulatus_Turkey_2:0.0025494163,Strophitus_undulatus_Turkey_6:2.0881E-06)100:0.0040414847)99:0.0017123034,((Strophitus_undulatus_isolate_H2928:0.0008757847,Strophitus_undulatus_isolate_H2932:2.7421E-06)100:0.0008795594,(((Strophitus_undulatus_isolate_H2930:2.9787E-06,Strophitus_undulatus_isolate_H2937:0.0044449949)100:0.0008894556,Strophitus_undulatus_isolate_H2935:0.0008802683)23:2.3871E-06,((Strophitus_undulatus_isolate_H2931:0,Strophitus_undulatus_isolate_H2936:0):2.8428E-06,Strophitus_undulatus_isolate_H2934:2.8428E-06)72:2.3674E-06)46:2.3002E-06)100:0.0036541276)65:0.0009504103,(Strophitus_undulatus_1:2.5634E-06,Strophitus_undulatus_2:2.5634E-06)98:0.0016656784)90:2.7412E-06,((Strophitus_undulatus_voucher_MMTC_7:2.0139E-06,Strophitus_undulatus_voucher_MMTC_1:0.0029613021)98:0.003837277,Strophitus_undulatus_voucher_MMTC_8:0.0011487916)97:0.004908)76:0.0024378246)100:0.0681988031)100:0.0531155171)100:0.0598598385)87:0.0152494869,((((((Lasmigona_decorata_AF093849:2.6071E-06,Lasmigona_decorata_CAC17:0.000220501)91:0.0001925892,(Lasmigona_decorata_CAC15:2.4764E-06,Lasmigona_decorata_CAC16:2.1366E-06)100:0.0036047432)100:0.0288758497,((Lasmigona_compressa_isolate_H2391:2.0241E-06,Lasmigona_compressa_isolate_H2974:2.1451E-06)100:0.0009696743,(((Lasmigona_compressa_isolate_H2969:0,Lasmigona_compressa_isolate_H3093:0):0,Lasmigona_compressa_isolate_H2976:0):2.8428E-06,(Lasmigona_compressa_isolate_H2972:2.1842E-06,((((Lasmigona_compressa_isolate_H2975:0.0032105329,Lasmigona_compressa_isolate_BM18036:0.0017741363)56:2.3631E-06,Lasmigona_compressa_isolate_BM17670:2.5634E-06)32:2.5664E-06,Lasmigona_compressa_isolate_BM13835:2.5634E-06)84:2.1329E-06,Lasmigona_compressa_NC_015481:2.5563E-06)54:2.0784E-06)34:2.9861E-06)34:2.2438E-06)100:0.0264197313)73:0.0057096898,((Lasmigona_subviridis_haplotype_1:0.0020603529,Lasmigona_subviridis_isolate_H2958_HM856640:2.008E-06)78:2.5839E-06,((Lasmigona_subviridis_isolate_H2961:0,Lasmigona_subviridis_isolate_H2964:0):2.3767E-06,Lasmigona_subviridis_isolate_H2962:2.8428E-06)97:2.3776E-06)100:0.024645745)100:0.0672918995,(((Alasmidonta_heterodon_haplotype_1:0.0019821732,(Alasmidonta_heterodon_haplotype_2:2.7886E-06,Alasmidonta_heterodon_NC_037431:2.4108E-06)100:0.0022088239)100:0.0042640492,Alasmidonta_heterodon_haplotype_3:2.0043E-06)74:0.0041664134,Alasmidonta_heterodon_haplotype_4:0.002155931)100:0.1212502748)69:0.0288804953,((((Lasmigona_etowaensis_clone_1:2.8428E-06,Lasmigona_etowaensis_LetoCoo003:2.8428E-06)97:2.0246E-06,Lasmigona_holstonia_voucher_UAUC3159:0.0050772262)59:0.0087142247,(Lasmigona_etowaensis_clone_2:2.8428E-06,Lasmigona_etowaensis_LetoEto005:2.2E-06)100:0.0071683531)100:0.1694882469,(((((((((((((((Alasmidonta_arcula_AarcAlt001:2.8428E-06,Alasmidonta_arcula_AarcAlt007:2.8428E-06)100:1.2338E-06,Alasmidonta_triangulata_isolate_1:2.7886E-06)13:0.0005106385,Alasmidonta_arcula_isolate_2049:0.0019300511)6:3.9716E-06,(Alasmidonta_arcula_isolate_1642:0.0019696323,Alasmidonta_arcula_isolate_1700:2.0076E-06)99:0.0019461414)7:2.2565E-06,Alasmidonta_arcula_isolate_822:2.7886E-06)9:2.0167E-06,Alasmidonta_arcula_AarcAlt005:2.7886E-06)7:2.5338E-06,Alasmidonta_arcula_AarcAlt004:0.0018707591)11:0.0001409507,(Alasmidonta_arcula_AarcAlt002:2.7886E-06,Alasmidonta_arcula_isolate_344:2.7886E-06)100:0.0018692761)68:3.87712E-05,(Alasmidonta_arcula_AarcAlt003:2.8428E-06,Alasmidonta_arcula_AarcAlt006:2.8428E-06)89:1.126E-06)84:0.0018112045,(((((Alasmidonta_arcula_AarcSav009:2.8428E-06,((((Alasmidonta_arcula_AarcSav010:0.0037417521,Alasmidonta_arcula_AarcSav015:0.0010785463)87:0.0010528435,Alasmidonta_arcula_AarcSav018:2.7886E-06)66:2.2887E-06,Alasmidonta_arcula_AarcSav011:2.8428E-06)39:2.3254E-06,Alasmidonta_arcula_AarcSav013:2.8428E-06)69:2.4771E-06)100:0.0021264981,Alasmidonta_triangulata_isolate_3:2.144E-06)14:2.3309E-06,(Alasmidonta_arcula_AarcSav012:2.8428E-06,Alasmidonta_arcula_AarcSav014:2.8428E-06)91:2.3518E-06)12:2.1743E-06,Alasmidonta_arcula_AarcSav017:2.7989E-06)16:2.2493E-06,Alasmidonta_arcula_AarcSav016:0.0007244032)88:0.0003063036)100:0.0151673791,((((((((((Alasmidonta_triangulata:2.6354E-06,Alasmidonta_triangulata_AtriFli002:2.6288E-06)100:0.0015661066,Alasmidonta_triangulata_AtriFli001:2.0229E-06)92:2.4481E-06,Alasmidonta_triangulata_voucher_Atri_Fli002HCO1583GAA004:2.7886E-06)82:2.1771E-06,Alasmidonta_triangulata_voucher_Atri_Fli001HCO1583GAA004:2.6154E-06)100:0.0022550919,Alasmidonta_triangulata_voucher_Atri_Fli003HCO1583GAA004:2.7886E-06)44:2.1918E-06,Alasmidonta_triangulata_AtriFli003:2.8428E-06)43:2.3845E-06,(Alasmidonta_triangulata_AtriApa009:2.8428E-06,Alasmidonta_triangulata_AtriChi010:0.0022408092)23:2.4986E-06)22:0.0007160748,Alasmidonta_triangulata_AtriApa008:0.0007055543)23:0.0019256125,Alasmidonta_triangulata_isolate_4:0.0025574344)100:0.0041000948,((Alasmidonta_triangulata_AtriApa004:2.7886E-06,Alasmidonta_triangulata_AtriChi007:0.0010892371)25:0.001081875,Alasmidonta_triangulata_AtriChi005:0.0029129748)100:0.0012268584)100:0.0114014805)99:0.006442448,((Alasmidonta_undulata_haplotype_Au1:0.0017435538,(Alasmidonta_undulata_isolate_SERCINVERT1608:2.7886E-06,Alasmidonta_undulata_isolate_SERCINVERT1609:0.0017408855)89:2.1721E-06)92:0.0059630317,((Alasmidonta_undulata_isolate_H2938:0.0009571833,Alasmidonta_undulata_isolate_H2939:2.74E-06)100:0.0010261015,(Alasmidonta_undulata_isolate_H2940:2.832E-06,Alasmidonta_undulata:0.0016544796)64:0.001882727)98:0.00205209)100:0.0108010143)100:0.0330181177,((((((((((Alasmidonta_uwharriensis__Alas_1:2.8428E-06,Alasmidonta_uwharriensis_Alas_2:2.8428E-06)97:2.4932E-06,(Alasmidonta_uwharriensis_Alas_3:2.7886E-06,(Alasmidonta_uwharriensis_FHR_1:2.7886E-06,(Alasmidonta_uwharriensis_FHR_3:2.8428E-06,Alasmidonta_uwharriensis_FHR_4:2.4934E-06)100:9.87923E-05)22:0.0005057495)28:5.98708E-05)26:2.1624E-06,Alasmidonta_uwharriensis_FHR_2:0.0006645979)100:0.003363821,(Alasmidonta_uwharriensis_Dumas_2a:0.0006395878,Alasmidonta_uwharriensis_Pee_Dee_1:2.7886E-06)42:2.83561E-05)7:1.5207E-06,Alasmidonta_uwharriensis_Den_2:0.0006685798)9:1.7732E-06,Alasmidonta_uwharriensis_Alas_5:2.8428E-06)4:2.1931E-06,(Alasmidonta_uwharriensis_Alas_4:0,Alasmidonta_uwharriensis_Dumas_1a:0):2.8428E-06)14:2.1907E-06,(Alasmidonta_uwharriensis_Den_1:0.0006650641,Alasmidonta_uwharriensis_Pee_Dee_2:0.0033782993)60:2.6181E-06)100:0.0006685398,Alasmidonta_uwharriensis_Den_3:2.2896E-06)100:0.0389890858,(((((((Lasmigona_decorata_CAC17:2.7886E-06,Alasmidonta_varicosa_Chatt_2:2.7886E-06)100:0.0034370256,Alasmidonta_varicosa_Chatt_1:2.7886E-06)100:2.3446E-06,Alasmidonta_varicosa_Chatt_5:2.3767E-06)99:0.0006732976,Alasmidonta_varicosa_Turkey_1:0.0013490422)100:0.0006627586,(((((Alasmidonta_varicosa_isolate_18:0,Alasmidonta_varicosa_isolate_20:0):2.9049E-06,(Alasmidonta_varicosa_Chatt_6:0.0020430997,((Alasmidonta_varicosa_Turkey_3:0,Alasmidonta_varicosa_Turkey_5:0):2.3057E-06,Alasmidonta_varicosa_Turkey_4:2.1808E-06)100:0.0013436405)91:0.0020437145)30:1.5678E-06,Alasmidonta_varicosa_isolate_19:2.7886E-06)33:2.161E-06,Alasmidonta_varicosa_Chatt_3:2.7886E-06)20:1.3432E-06,Alasmidonta_varicosa_Chatt_4:0.0017337164)56:2.1009E-06)100:0.0049860399,((((((((((Alasmidonta_varicosa_haplotype_Av1:2.7886E-06,(Alasmidonta_varicosa_haplotype_Av3:0.0017874306,(Alasmidonta_varicosa_haplotype_Av5:0.0017484119,Alasmidonta_varicosa_Maryland_1:0.0004753803)93:0.0001788592)76:1.7696E-06)80:1.1294E-06,Alasmidonta_varicosa_isolate_SERCINVERT1661:2.7886E-06)41:1.5639E-06,(Alasmidonta_varicosa_isolate_SERCINVERT1660:0,Alasmidonta_varicosa_isolate_SERCINVERT1662:0):2.7886E-06)96:2.61434E-05,Alasmidonta_varicosa_Cacapon_1:2.8428E-06)93:2.1627E-06,(((((Alasmidonta_varicosa_Cacapon_3:2.8428E-06,Alasmidonta_varicosa_Cacapon_4:2.3181E-06)100:0.0002398382,Alasmidonta_varicosa:0.0011140026)35:0.0003675734,Alasmidonta_varicosa_Maryland_2:2.5634E-06)29:1.32378E-05,Alasmidonta_varicosa_Cacapon_2:2.5634E-06)35:2.02335E-05,Alasmidonta_varicosa_Cacapon_5:2.5634E-06)99:3.74786E-05)100:0.001588313,(Alasmidonta_varicosa_Cat_1:0.000914273,((Alasmidonta_varicosa_Mulberry_3:0.0020632116,Alasmidonta_varicosa_Donnaha_1:2.5634E-06)98:2.4929E-06,(Alasmidonta_varicosa_Mulberry_5:2.8428E-06,Alasmidonta_varicosa_Wilson_2:2.4931E-06)96:2.8427E-06)99:0.0011632184)90:0.0013688674)98:0.0004583144,((Alasmidonta_varicosa_Mulberry_1:2.8428E-06,Alasmidonta_varicosa_Mulberry_4:0.0013667207)100:0.0013681702,Alasmidonta_varicosa_Mulberry_2:2.3626E-06)100:0.0006821237)88:2.2378E-06,((Alasmidonta_varicosa_haplotype_Av2:2.7886E-06,Alasmidonta_varicosa_haplotype_Av4:0.0017439897)98:2.722E-06,Alasmidonta_varicosa_NC_038155:2.377E-06)100:0.0013635919)92:0.0013637577,Alasmidonta_varicosa_Don_1:0.0013622926)91:2.4384E-06,(Alasmidonta_varicosa_Roar_1:0.0030847646,(Alasmidonta_varicosa_Donnaha_2:2.5634E-06,Alasmidonta_varicosa_M_1:0.0022629815)99:2.0935E-06)100:0.0010186467)98:0.0013053975)100:0.0129799084,(((Alasmidonta_varicosa_Deep_1:0.002679998,(Alasmidonta_varicosa_Deep_2:0.0016872104,Alasmidonta_varicosa_Deep_4:0.0016593187)100:0.001704718)65:2.2944E-06,(Alasmidonta_varicosa_Deep_5:0.0017391639,Alasmidonta_varicosa_RR_1:0.0006687099)98:2.6548E-06)95:0.0001803946,Alasmidonta_varicosa_Deep_3:0.0018391224)99:0.0094863433)100:0.0527234576)100:0.0154304167)71:0.0073389651,(((Alasmidonta_marginata_isolate_H2921:0.0285096182,Alasmidonta_marginata_UMMZ_265695:0.0012450902)91:0.0007957592,(Alasmidonta_marginata_voucher_photo_Amar1:2.6895E-06,Alasmidonta_marginata_voucher_photo_Amar2:0.0034019763)99:0.0060991885)100:0.0381637483,((Alasmidonta_raveneliana_ALRA_FB1:2.0012E-06,(((Alasmidonta_raveneliana_ALRA_FB2:0,Alasmidonta_raveneliana_ALRA_FB5:0):0,Alasmidonta_raveneliana_ALRA_FB4:0):2.8428E-06,Alasmidonta_raveneliana_ALRA_FB3:2.8428E-06)70:2.1662E-06)100:0.023544459,((((Alasmidonta_raveneliana_ALRA_LT1:0,Alasmidonta_raveneliana_ALRA_LT4:0):2.8428E-06,Alasmidonta_raveneliana_ALRA_LT3:2.8428E-06)97:2.1555E-06,Alasmidonta_raveneliana_ALRA_LT5:0.0015418111)95:2.1265E-06,Alasmidonta_raveneliana_ALRA_LT2:0.001538202)100:0.0170819708)97:0.0171704485)100:0.0360691917)100:0.0407159441,((Microdonta_obscura_251:2.054E-06,Microdonta_obscura_NCSM_47145_A07_COI.ab1:2.4585E-06)99:0.0036265353,(Microdonta_obscura_Lasu3:2.9169E-06,(Microdonta_obscura_Unknown_1:2.8428E-06,(Microdonta_obscura_Unknown_2:2.8428E-06,((((Microdonta_obscura_268:0.0006549111,Microdonta_obscura_271:2.5634E-06)98:2.7784E-06,Microdonta_obscura_272:2.8428E-06)90:2.8427E-06,Microdonta_obscura_Lasu2:2.8428E-06)90:2.3763E-06,(Microdonta_obscura_270:2.8428E-06,((252:2.4931E-06,Microdonta_obscura_253:2.8428E-06)69:2.8427E-06,(Microdonta_obscura_Lasu1:2.8428E-06,(Microdonta_obscura_249:2.8428E-06,((Microdonta_obscura_D117:2.5634E-06,(Microdonta_obscura_D118:0,Microdonta_obscura_D120:0):2.5634E-06)41:2.4929E-06,Microdonta_obscura_D119:2.5634E-06)96:2.3763E-06)88:2.4929E-06)73:2.8427E-06)90:2.8427E-06)90:2.1362E-06)97:2.8427E-06)40:2.8427E-06)85:2.4121E-06)96:0.0008994676)100:0.1665366282)84:0.0124326564)85:0.0066787274)83:0.0135321034)78:0.0070460298)98:0.0114396842):0.01074337025);
