# Supplementary material for: ﻿A new endemic freshwater mussel (Bivalvia, Unionidae) genus and species, Ligodontaobscura, from the Yadkin-Pee Dee River drainage in North Carolina, USA
Source: Zookeys. 2025 Aug 7;1248:245–65. doi: 10.3897/zookeys.1248.152952 (PMC12355189; doi:10.3897/zookeys.1248.152952)
Supplement: Supplementary material 1 — Ligodontaobscura supplemetary genetic datasets [file zookeys-1248-245_article-152952__-s001.zip › LIOB-Supplementary_6-6-2025_ZOOKEYS-152952/Supplementary/Tree-files/Microdonta_ITS.rooted.treefile]

(((((('Anodonta_woodiana_elliptica_isolate_6':0.0134024057,'Anodonta_woodiana_elliptica_isolate_9':0.0538376418)97:0.0123622197,('Anodonta_woodiana_elliptica_isolate_10':0.0053330584,'Anodonta_woodiana_pacifica_isolate_1':0.0245483714)90:0.0087405092)92:0.006812924,(('Anodonta_woodiana_elliptica_isolate_7':2.0817E-06,('Anodonta_woodiana_pacifica_isolate_44':2.0953E-06,'Anodonta_woodiana_pacifica_isolate_66':0.0022291627)90:0.0022273568)48:2.208E-06,((('Anodonta_woodiana_pacifica_isolate_56':0.0044599714,(('Anodonta_woodiana_woodiana_isolate_11':2.8943E-06,'Sinanodonta_woodiana_JN860929':2.0038E-06)82:0.002144011,'Anodonta_woodiana_woodiana_isolate_12':2.0955E-06)96:0.0043071247)59:2.0012E-06,('Sinanodonta_woodiana_isolate_AWE1':0.0093069901,(('Sinanodonta_woodiana_isolate_AW2':0.0290164683,('Sinanodonta_woodiana_isolate_AW1':0.0764804058,'Sinanodonta_woodiana_isolate_AW3':0.1117947932)100:0.0266633027)98:0.0133813186,('Sinanodonta_woodiana_isolate_AWP1':0.0637964795,'Sinanodonta_woodiana_isolate_AWP2':0.0904564468)95:0.0091417751)97:0.0112135105)95:0.0158798318)46:2.0933E-06,'Anodonta_woodiana_pacifica_voucher_HZAU_020411':2.4323E-06)53:2.0224E-06)62:0.0020946727)26:2.5044E-06,('Anodonta_woodiana_woodiana_voucher_HZAU_020410':0.0021797604,'Anodonta_woodiana_woodiana_Anodonta_woodiana_woodiana_EU580109':0.0046683011)36:2.0373E-06)55:0.0167934292,'Anodonta_woodiana_pacifica_isolate_3':0.007606555)100:0.0593599103,('Alasmidonta_raveneliana_ALRA_LT2':2.834E-06,('Alasmidonta_raveneliana_ALRA_LT3':2.6581E-06,(('Alasmidonta_raveneliana_ALRA_LT4':0.0018831485,'Alasmidonta_raveneliana_ALRA_LT5':2.4323E-06)81:2.221E-06,('Alasmidonta_raveneliana_ALRA_LT1':0.0097989415,(((((((('Alasmidonta_arcula_AarcAlt001':2.4323E-06,('Alasmidonta_arcula_AarcSav014':2.0086E-06,(('Alasmidonta_arcula_AarcSav013':2.0087E-06,'Alasmidonta_arcula_AarcSav018':2.4323E-06)100:0.0018491401,'Alasmidonta_arcula_AarcSav015':2.5312E-06)99:0.0018491859)46:2.0901E-06)30:2.4323E-06,'Alasmidonta_arcula_AarcAlt002':2.4323E-06)58:2.1521E-06,(('Alasmidonta_arcula_AarcAlt003':2.4323E-06,'Alasmidonta_arcula_AarcSav011':2.4323E-06)25:2.4323E-06,('Alasmidonta_arcula_AarcAlt005':2.4323E-06,(('Alasmidonta_arcula_AarcSav010':2.4323E-06,'Alasmidonta_arcula_AarcSav009':2.4323E-06)67:2.4323E-06,'Alasmidonta_arcula_AarcAlt006':2.4323E-06)67:2.4323E-06)66:2.4323E-06)64:2.4323E-06)64:2.4323E-06,((('Alasmidonta_arcula_AarcAlt004':2.4323E-06,'Alasmidonta_arcula_AarcAlt007':2.4323E-06)69:2.4323E-06,(('Alasmidonta_triangulata_MG199866':2.4323E-06,'Alasmidonta_triangulata_AtriChi007':2.4323E-06)66:2.4323E-06,'Alasmidonta_triangulata_AtriApa009':0.0018793652)50:2.4323E-06)65:2.4323E-06,'Alasmidonta_triangulata_AtriChi006':2.4323E-06)26:2.4323E-06)28:2.1779E-06,'Alasmidonta_triangulata_AtriFli002':2.4323E-06)47:2.431E-06,('Alasmidonta_arcula_AarcSav016':2.4323E-06,(((('Alasmidonta_arcula_AarcSav012':2.4323E-06,('Alasmidonta_triangulata_AtriApa008':2.4323E-06,'Alasmidonta_triangulata_AtriFli003':0.001932817)72:2.2004E-06)48:2.4323E-06,'Alasmidonta_arcula_AarcSav017':2.4323E-06)66:2.4323E-06,'Alasmidonta_triangulata_AtriChi010':0.0018747464)62:2.4323E-06,'Alasmidonta_triangulata_AtriFli001':2.4323E-06)68:2.4323E-06)67:2.4323E-06)99:0.0073616382,((((('Alasmidonta_uwharriensis__Alas_1':2.4323E-06,'Alasmidonta_uwharriensis_Alas_2':2.4323E-06)77:2.7801E-06,'Alasmidonta_uwharriensis_Den_2':2.4323E-06)74:2.4323E-06,'Alasmidonta_uwharriensis_Den_3':2.4323E-06)77:2.1039E-06,((((((((('Alasmidonta_uwharriensis_Den_1':2.4323E-06,'Alasmidonta_uwharriensis_Alas_3':0.0093954116)10:2.3316E-06,'Alasmidonta_uwharriensis_Dumas_1a':2.4323E-06)9:2.6902E-06,'Alasmidonta_uwharriensis_Pee_Dee_1':2.4323E-06)21:2.5283E-06,'Alasmidonta_uwharriensis_FHR_3':2.4323E-06)17:2.9034E-06,'Alasmidonta_uwharriensis_Alas_4':2.4323E-06)17:1.0788E-06,'Alasmidonta_uwharriensis_Alas_5':2.4323E-06)23:2.4607E-06,'Alasmidonta_uwharriensis_FHR_2':2.4323E-06)22:2.2421E-06,'Alasmidonta_uwharriensis_Dumas_2a':2.4323E-06)70:2.1909E-06,'Alasmidonta_uwharriensis_Pee_Dee_2':2.4323E-06)60:2.6938E-06)100:0.0038908148,(((((('Alasmidonta_varicosa_Cacapon_1':2.4323E-06,'Alasmidonta_varicosa_Cacapon_5':2.4323E-06)64:2.727E-06,'Alasmidonta_varicosa_Cacapon_2':2.4323E-06)64:2.1918E-06,'Alasmidonta_varicosa_Cacapon_4':2.0872E-06)48:2.3449E-06,(('Alasmidonta_varicosa_Maryland_1':2.4323E-06,'Alasmidonta_varicosa_Maryland_2':2.4323E-06)66:2.6081E-06,'Alasmidonta_varicosa_Turkey_5':0.003970176)63:2.5184E-06)74:0.0038085064,((((((((((((((((((('Alasmidonta_varicosa_Chatt_3':2.15E-06,'Alasmidonta_varicosa_Chatt_6':2.2555E-06)72:0.0026960845,'Alasmidonta_varicosa_Turkey_4':0.002221985)41:0.0030458334,'Alasmidonta_varicosa_Chatt_5':2.4323E-06)51:2.0162E-06,('Alasmidonta_varicosa_Chatt_1':2.4323E-06,'Alasmidonta_varicosa_Chatt_4':2.0199E-06)99:0.00213118)18:1.3342E-06,'Alasmidonta_varicosa_Turkey_1':2.4323E-06)24:0.0018304206,'Alasmidonta_varicosa_Wilson_2':0.0049942265)16:2.0296E-06,'Alasmidonta_varicosa_Mulberry_2':2.4323E-06)6:2.2962E-06,'Alasmidonta_varicosa_Mulberry_1':2.4323E-06)8:1.9933E-06,'Alasmidonta_varicosa_Deep_1':2.4323E-06)13:4.7893E-06,'Alasmidonta_varicosa_Mulberry_4':2.4323E-06)2:1.3788E-06,'Alasmidonta_varicosa_Mulberry_5':2.4323E-06)4:1.048E-06,'Alasmidonta_varicosa_Chatt_2':2.4323E-06)21:3.8323E-06,'Alasmidonta_varicosa_Roar_1':2.4323E-06)31:1.6688E-06,'Alasmidonta_varicosa_Deep_2':2.4323E-06)11:1.8235E-06,'Alasmidonta_varicosa_Cat_1':2.2195E-06)24:1.3471E-06,'Alasmidonta_varicosa_Wilson_1':2.4323E-06)52:1.2201E-06,'Alasmidonta_varicosa_Cacapon_3':2.4323E-06)44:1.706E-06,'Alasmidonta_varicosa_Turkey_3':2.4323E-06)63:4.05937E-05,'Alasmidonta_varicosa_Don_1':2.4323E-06)44:1.399E-06)93:0.0022760786,'Alasmidonta_varicosa_Deep_3':2.2157E-06)99:0.0099192028)100:0.0147033735)57:2.0234E-06,((((((((('Utterbackiana_heardi_AheaApa006':2.0844E-06,'Anodonta_suborbiculata_voucher_MMS10163':2.4323E-06)56:2.0334E-06,('Anodonta_heardi_clone_1':2.4323E-06,'Anodonta_suborbiculata_MG199852':2.4323E-06)65:2.5198E-06)51:2.03E-06,(('Utterbackiana_heardi_AheaApa012':2.3674E-06,'Anodonta_heardi_clone_2':2.1468E-06)100:0.0040238074,'Anodonta_hartfieldorum_MG199877':0.0023951873)69:2.8055E-06)98:0.0043188042,'Anodonta_couperiana_MG199850':0.0117577348)99:0.0119061576,(((((((('Pseudodontoideus_connasaugaensis_clone_1':2.4323E-06,(('Pseudodontoideus_connasaugaensis_clone_3':2.4323E-06,'Pseudodontoideus_subvexus_clone_8':2.4323E-06)5:2.4323E-06,'Pseudodontoideus_subvexus_clone_5':2.4323E-06)2:2.4323E-06)62:2.4323E-06,'Pseudodontoideus_subvexus_clone_6':2.4323E-06)49:2.0013E-06,'Pseudodontoideus_subvexus_clone_9':2.4323E-06)46:2.4323E-06,('Pseudodontoideus_subvexus_clone_7':2.4323E-06,(('Pseudodontoideus_subvexus_clone_1':2.4323E-06,('Pseudodontoideus_subvexus_clone_2':2.4323E-06,('Pseudodontoideus_subvexus_clone_3':0.0022848977,'Pseudodontoideus_subvexus_clone_10':0.0021074435)79:7.5585E-05)50:2.4323E-06)62:2.4323E-06,'Pseudodontoideus_subvexus_clone_4':2.4323E-06)65:2.4323E-06)62:2.4323E-06)97:0.0021458168,'Pseudodontoideus_connasaugaensis_clone_2':0.0021814737)99:0.0025913937,'Pseudodontoideus_connasaugaensis_clone_4':0.0174327282)100:0.0141106825,(('Arcidens_confragosus_isolate_Ac19':0.0019548377,'Arcidens_confragosus_isolate_Ac20':2.4134E-06)100:0.0059029492,('Arcidens_wheeleri_isolate_Aw06':2.4323E-06,'Arcidens_wheeleri_isolate_Aw07':2.4323E-06)100:0.0029197421)99:0.0052758277)99:0.0084523327,((('Lasmigona_etowaensis_clone_1':2.4323E-06,'Lasmigona_etowaensis_clone_2':2.4323E-06)88:2.4323E-06,'Lasmigona_etowaensis_LetoCoo003':2.4323E-06)71:2.0304E-06,'Lasmigona_etowaensis_LetoEto005':2.4323E-06)99:0.0064720365)96:0.0063679464)99:0.0094625464,(((('Anodontoides_ferussacianus_clone_1':0,'Anodontoides_ferussacianus_clone_3':0):2.4323E-06,'Anodontoides_ferussacianus_clone_2':2.4323E-06)100:0.0324098378,(((('Anodontoides_ferussacianus_complex_sp._denigrata_CS2017_clone_1':2.4323E-06,'Anodontoides_ferussacianus_complex_sp._denigrata_CS2017_clone_6':2.4323E-06)55:2.7116E-06,'Anodontoides_ferussacianus_complex_sp._denigrata_CS2017_clone_2':2.0622E-06)98:0.0070115227,'Anodontoides_ferussacianus_complex_sp._denigrata_CS2017_clone_5':0.0022767473)96:0.0022746497,('Anodontoides_ferussacianus_complex_sp._denigrata_CS2017_clone_4':0.0069580619,'Anodontoides_ferussacianus_complex_sp._denigrata_CS2017_clone_3':2.4323E-06)72:2.5019E-06)100:0.0246061353)96:0.0156070179,((('Strophitus_cf._pascagoulaensis_CS2017':0.004673633,('Strophitus_cf._pascagoulaensis_CS2017_clone_2':0.0022440362,'Strophitus_cf._pascagoulaensis_CS2017_clone_3':0.0023029444)99:0.0022507827)82:2.7705E-06,(('Strophitus_pascagoulaensis_clone_1':2.4323E-06,'Strophitus_pascagoulaensis_clone_2':2.4323E-06)87:2.0359E-06,'Strophitus_pascagoulaensis_clone_3':2.4323E-06)99:0.0044425275)99:0.0069190943,(((((((((((((('Strophitus_radiatus_clone_1':0.0110982788,(('Strophitus_radiatus_clone_3':2.4323E-06,('Strophitus_radiatus_clone_5':2.4323E-06,'Strophitus_radiatus_clone_6':2.0277E-06)86:2.7015E-06)61:2.4323E-06,('Strophitus_radiatus_clone_13':2.4323E-06,'Strophitus_radiatus_clone_12':0.0293965064)63:2.3292E-06)69:0.0023989068)59:0.0021470435,'Strophitus_williamsi_clone_8':2.0481E-06)34:2.0413E-06,'Strophitus_williamsi_clone_9':2.4323E-06)23:2.0709E-06,('Strophitus_radiatus_clone_7':2.0476E-06,((('Strophitus_radiatus_clone_4':0.0046977846,'Strophitus_radiatus_clone_9':2.2191E-06)78:2.7273E-06,'Strophitus_radiatus_clone_11':2.4323E-06)69:0.0070446708,'Strophitus_radiatus_clone_8':0.0141672384)49:2.2244E-06)59:0.0022536368)30:2.3838E-06,'Strophitus_williamsi_clone_10':2.4323E-06)54:2.0404E-06,'Strophitus_radiatus_clone_2':0.0023271798)68:2.0472E-06,'Strophitus_williamsi_clone_11':2.4323E-06)39:2.0623E-06,'Strophitus_williamsi_clone_12':2.4323E-06)61:2.0585E-06,(((('Strophitus_radiatus_clone_16':0.0024608316,(('Strophitus_radiatus_clone_17':0.0044748238,'Strophitus_radiatus_clone_23':2.4323E-06)22:1.606E-06,'Strophitus_radiatus_clone_20':2.4323E-06)9:1.7211E-06)29:2.912E-06,'Strophitus_radiatus_clone_22':2.4323E-06)84:2.1297E-06,'Strophitus_radiatus_clone_24':2.4323E-06)55:2.0529E-06,'Strophitus_radiatus_clone_21':2.087E-06)99:0.0022022118)93:0.0022205913,(('Strophitus_radiatus_clone_14':0.0023466495,'Strophitus_radiatus_clone_15':0.0112540752)99:0.0044472886,'Strophitus_radiatus_clone_25':0.0048949169)81:2.121E-06)82:0.0022196159,('Strophitus_radiatus_clone_18':0.0022897011,'Strophitus_radiatus_clone_19':2.4323E-06)86:2.0009E-06)82:0.0021699651,(('Strophitus_radiatus_clone_10':0.0021164969,'Strophitus_williamsi_clone_5':2.4323E-06)49:2.0099E-06,(('Strophitus_williamsi_clone_1':2.4323E-06,'Strophitus_williamsi_clone_4':0.0045554072)45:2.0273E-06,((('Strophitus_williamsi_clone_2':2.4323E-06,('Strophitus_williamsi_clone_6':0.0023904772,'Strophitus_williamsi_clone_7':2.4323E-06)81:2.4323E-06)75:2.2686E-06,'Strophitus_williamsi_clone_3':2.0524E-06)100:0.0021582106,((('Strophitus_williamsi_clone_13':2.4323E-06,('Strophitus_williamsi_clone_14':2.4323E-06,'Strophitus_williamsi_clone_18':2.4323E-06)25:2.4323E-06)78:2.4323E-06,(((('Strophitus_williamsi_clone_15':0,'Strophitus_williamsi_clone_20':0):0,'Strophitus_williamsi_clone_21':0):0,'Strophitus_williamsi_clone_17':0):2.4323E-06,'Strophitus_williamsi_clone_16':2.4323E-06)73:2.0638E-06)67:2.0546E-06,'Strophitus_williamsi_clone_19':0.0021535298)99:0.0021532898)75:2.0377E-06)54:2.0287E-06)95:0.0021118703)97:0.0089040718,('Strophitus_undulatus_clone_8':2.4323E-06,'Strophitus_undulatus_SundNue027':2.4323E-06)99:0.002033959)62:0.0020188853,((((('Strophitus_undulatus_clone_1':2.4323E-06,('Strophitus_undulatus_clone_2':0.0023177437,'Strophitus_undulatus_clone_3':0.0145391536)21:2.4377E-06)25:2.8195E-06,'Strophitus_undulatus_clone_5':2.4323E-06)91:2.468E-06,'Strophitus_undulatus_clone_4':2.4179E-06)97:0.0023236828,'Strophitus_undulatus_clone_9':0.0023595751)98:0.0023200168,('Strophitus_undulatus_clone_6':2.4323E-06,'Strophitus_undulatus_clone_7':2.4323E-06)77:2.3778E-06)99:0.0118470729)99:0.0019272526)100:0.0529182808)85:0.0128585623)51:0.0077335258,(((('Anodonta_anatina_AJ295287':0.0078857207,'Anodonta_anatina_voucher_NRM_32611-B15':2.4323E-06)63:2.0238E-06,'Anodonta_anatina_isolate_Co8':2.4323E-06)70:0.0019300136,(((((((('Anodonta_anatina_isolate_Co6':2.4323E-06,('Anodonta_anatina_isolate_Co18':2.4323E-06,'Anodonta_anatina_isolate_Co26':0.0008052425)57:0.0018756487)61:2.3767E-06,'Anodonta_anatina_isolate_Co22':2.4323E-06)53:2.5281E-06,'Anodonta_anatina_isolate_Co16':2.4323E-06)67:2.1408E-06,'Anodonta_anatina_isolate_Co7':2.4323E-06)63:2.0755E-06,'Anodonta_anatina_isolate_Co29':2.4323E-06)64:2.4323E-06,'Anodonta_anatina_voucher_RM_41277M012':0.0019362478)36:2.4323E-06,'Anodonta_anatina_voucher_RM_42794M056':2.4323E-06)52:2.4323E-06,('Anodonta_anatina_voucher_NRM_32604-B18':0.0019313263,'Anodonta_anatina_voucher_NRM_32608-B17':0.0019321625)73:2.5944E-06)53:2.1209E-06)100:0.039650595,(('Anodonta_cygnea_AJ295288':0.0022100323,'Anodonta_anatina_voucher_NRM_42794-M056':2.4323E-06)66:2.4323E-06,'Anodonta_anatina_voucher_NRM_41277-M012':2.4323E-06)99:0.0097146641)99:0.0201453973)39:0.004412675,((((('Pyganodon_grandis_PgraCha042':2.4316E-06,(('Pyganodon_grandis_clone_1':2.4323E-06,(('Pyganodon_grandis_AY319385':0.0206703623,('Pyganodon_grandis_PgraEsc043':2.9939E-06,'Pyganodon_grandis_clone_2':2.4323E-06)100:0.0140550278)80:0.0068850657,'Pyganodon_grandis_isolate_1':0.0023204235)42:2.4495E-06)26:2.758E-06,'Pyganodon_grandis_isolate_2':2.4323E-06)88:2.6904E-06)99:0.0020055708,'Pyganodon_grandis_isolate_3':2.0112E-06)99:0.0019148042,('Utterbackia_peggyae_clone_1':0.0021802467,'Utterbackia_peggyae_clone_2':2.4323E-06)100:0.0542116652)69:0.0040516943,('Pyganodon_cataracta_isolate_1':0.0046334688,'Pyganodon_cataracta_isolate_2':2.4323E-06)79:2.6713E-06)84:0.0111494677,(('Alasmidonta_viridis_Alas_S6':2.4323E-06,'Alasmidonta_viridis_Alas_S7':2.4323E-06)55:2.7172E-06,'Alasmidonta_viridis_Alas_S8':2.4323E-06)100:0.0555894751)22:0.0113596158)24:0.0056496155,((('Ligodonta_onscura_D116':2.4323E-06,(((((('Microdonta_obscura_D117':2.4323E-06,'Microdonta_obscura_249':0.0337700066)63:2.4342E-06,('Microdonta_obscura_272':2.4323E-06,'Microdonta_obscura_Lasu1':2.4323E-06)66:2.4323E-06)66:2.4323E-06,'Microdonta_obscura_253':2.4323E-06)67:2.4323E-06,'Microdonta_obscura_252':2.4323E-06)66:2.7055E-06,'Microdonta_obscura_Lasu2':2.4323E-06)61:2.4323E-06,'Microdonta_obscura_D119':2.4323E-06)58:2.4323E-06)79:0.0027849456,('Microdonta_obscura_268':0.0064302942,'Microdonta_obscura_Lasu3':0.0799480087)81:0.0058115153)99:0.0189813794,('Lasmigona_decorata_CAC15':2.0887E-06,(('Lasmigona_decorata_CAC17':2.4323E-06,('Lasmigona_subviridis_AF091331':2.3045E-06,'Lasmigona_subviridis_AF093838':0.005715392)94:0.0040923558)69:2.2462E-06,'Lasmigona_decorata_CAC16':0.0032912588)76:2.9834E-06)100:0.0286227913)84:0.0076707518)33:0.0098417476)33:0.0059225088)33:0.0019108829)33:0.0019249119)33:0.001956761):0.0593599103);
