# Supplementary material for: ﻿A new endemic freshwater mussel (Bivalvia, Unionidae) genus and species, Ligodontaobscura, from the Yadkin-Pee Dee River drainage in North Carolina, USA
Source: Zookeys. 2025 Aug 7;1248:245–65. doi: 10.3897/zookeys.1248.152952 (PMC12355189; doi:10.3897/zookeys.1248.152952)
Supplement: Supplementary material 1 — Ligodontaobscura supplemetary genetic datasets [file zookeys-1248-245_article-152952__-s001.zip › LIOB-Supplementary_6-6-2025_ZOOKEYS-152952/Supplementary/Tree-files/Microdonta_mtDNA-ITS.rooted.treefile]

(((Anodonta_anatina_isolate_106_NC_022803_chimera_with_AJ295287:0.0024551388,Anodonta_anatina_isolate_146_KF030967_chimera_with_RM42794M056:2.4071E-06)100:0.1209699447,(Anodonta_cygnea_AJ295288_chimera_with_AJ295288:0.000442471,Anodonta_cygnea_MF781083_chimera_with_TM_42771M081:2.4071E-06)100:0.1042036376)92:0.01000063995,(Pseudanodonta_complanata_isolate_BIV0186_MN594535:0.1224276977,((((((Utterbackiana_heardi_AheaApa006:2.4071E-06,Anodonta_heardi_clone_1:2.4071E-06)100:0.002580339,(Utterbackiana_heardi_AheaApa012:2.4071E-06,Anodonta_heardi_clone_2:2.4071E-06)100:0.0015729504)100:0.0367812447,Anodonta_couperiana_chimera_with_MG199850:0.0283530718)99:0.0135671874,(Anodonta_hartfieldorum_chimera_with_MG199877:0.0179729753,Anodonta_suborbiculata_chimera_iwht_MG199852:0.0064062288)100:0.0232715189)100:0.1002517178,((((((Arcidens_confragosus_isolate_Ac14_chimera_with_AC19:0.0009956362,Arcidens_confragosus_isolate_Ac15_chimera_with_AC20:2.2561E-06)100:0.0044314449,(Arcidens_wheeleri_isolate_Aw04_chimera_with_AW06:2.4071E-06,Arcidens_wheeleri_isolate_Aw05_chimera_with_AW07:0.0004949031)100:0.0038068832)100:0.0358681991,(Lasmigona_complanata_Lasmigona_complanata_complanata_haplotype_1:0.0043104067,(Lasmigona_complanata_isolate_H2982:2.6873E-06,((((Lasmigona_complanata_isolate_H2988:2.0813E-06,(Lasmigona_complanata_isolate_H2979:0.0012102913,(Lasmigona_complanata_isolate_H2981:2.423E-06,(Lasmigona_complanata_voucher_photo_Lcom1:2.423E-06,Lasmigona_complanata_voucher_photo_Lcom2:2.423E-06)86:2.4299E-06)74:2.168E-06)95:0.0024955843)50:2.78453E-05,Lasmigona_complanata_isolate_H2984:2.423E-06)26:1.0119E-06,Lasmigona_complanata_isolate_H2983:2.423E-06)18:1.5066E-06,Lasmigona_complanata_isolate_H2980:0.0024237783)49:0.0007566419)48:2.36E-06)100:0.0391849746)79:0.0113587798,((Lasmigona_costata_isolate_Flutedshell1:0.0045337351,(((Lasmigona_costata_isolate_H2922:0.0035584529,Lasmigona_costata:0.0012578821)85:2.9261E-06,Lasmigona_costata_isolate_H2923:2.6873E-06)81:0.0006958239,(Lasmigona_costata_isolate_H2924:0.0006877653,Lasmigona_costata_isolate_H2925:0.0020877385)90:0.0013462335)89:0.0055599268)88:0.0020759278,((Lasmigona_costata_isolate_BM17261:2.423E-06,Lasmigona_costata_voucher_photo_Lcos2:2.423E-06)75:2.423E-06,Lasmigona_costata_voucher_photo_Lcos1:0.0012674982)99:0.0057198257)100:0.0574806023)83:0.0044365418,(((Pseudodontoideus_connasaugaensis_clone_1:2.4071E-06,Pseudodontoideus_connasaugaensis_clone_3:2.4071E-06)99:0.000522158,(Pseudodontoideus_connasaugaensis_clone_2:0.0005037779,Pseudodontoideus_connasaugaensis_clone_4:0.0045932728)95:0.0004813554)100:0.032367207,((((Pseudodontoideus_subvexus_clone_1:2.4071E-06,(Pseudodontoideus_subvexus_clone_2:2.4071E-06,((Pseudodontoideus_subvexus_clone_3:0.001049907,Pseudodontoideus_subvexus_clone_10:0.0010439224)76:2.407E-06,Pseudodontoideus_subvexus_clone_5:2.4071E-06)14:2.407E-06)54:2.407E-06)44:2.407E-06,((Pseudodontoideus_subvexus_clone_6:2.4071E-06,Pseudodontoideus_subvexus_clone_8:2.4071E-06)70:2.407E-06,Pseudodontoideus_subvexus_clone_9:2.4071E-06)64:2.103E-06)70:2.1211E-06,Pseudodontoideus_subvexus_clone_7:2.4071E-06)95:0.0003154477,Pseudodontoideus_subvexus_clone_4:0.0007307737)100:0.024936878)100:0.0672312644)100:0.0522148638,(((Lasmigona_etowaensis_clone_1:2.4071E-06,Lasmigona_etowaensis_LetoCoo003:2.4071E-06)80:2.0433E-06,Lasmigona_holstonia_voucher_UAUC3159:0.0039171041)96:0.0065437098,(Lasmigona_etowaensis_clone_2:2.4071E-06,Lasmigona_etowaensis_LetoEto005:2.4071E-06)99:0.0043733204)100:0.0994376826)91:0.0074326863)88:0.0103629273,((((Alasmidonta_viridis_Alas_S7:2.2729E-06,Alasmidonta_viridis_Alas_S8:2.239E-06)100:0.1450857648,(((Pyganodon_grandis_PgraCha042:2.4071E-06,Pyganodon_grandis_clone_1:2.4071E-06)100:0.0333544163,(Pyganodon_grandis_PgraEsc043:2.4149E-06,Pyganodon_grandis_clone_2:2.4071E-06)100:0.0678700941)100:0.0604718961,(Utterbackia_peggyae_clone_1:0.0009537891,Utterbackia_peggyae_clone_2:2.4071E-06)100:0.1149708354)100:0.0298246688)92:0.0108515769,(((Anodontoides_ferussacianus_clone_1:2.4071E-06,(Anodontoides_ferussacianus_clone_2:2.4071E-06,Anodontoides_ferussacianus_clone_3:2.4071E-06)62:2.407E-06)100:0.0784004102,((((Anodontoides_ferussacianus_complex_sp_denigrata_CS-2017_clone_1:0.0003887317,Anodontoides_ferussacianus_complex_sp_denigrata_CS-2017_clone_4:0.0061069596)51:0.003873794,(Anodontoides_ferussacianus_complex_sp_denigrata_CS-2017_clone_2:2.4071E-06,Anodontoides_ferussacianus_complex_sp_denigrata_CS-2017_clone_6:0.0004256639)80:2.3547E-06)52:0.001266911,Anodontoides_ferussacianus_complex_sp_denigrata_CS-2017_clone_5:0.000419635)54:0.0004194,Anodontoides_ferussacianus_complex_sp_denigrata_CS-2017_clone_3:2.0618E-06)100:0.0993751652)99:0.0329677373,(((Strophitus_cf._pascagoulaensis_CS-2017_clone_1:0.0111340147,(Strophitus_cf._pascagoulaensis_CS-2017_clone_2:0.0005082738,Strophitus_cf._pascagoulaensis_CS-2017_clone_3:0.0086052273)100:0.0055290577)100:0.0215510385,((Strophitus_pascagoulaensis_clone_1:2.4071E-06,(Strophitus_pascagoulaensis_clone_2:2.4071E-06,Strophitus_pascagoulaensis_clone_3:2.4071E-06)100:0.0004764232)100:0.0258629644,((((Strophitus_radiatus_clone_1:0.0025536582,Strophitus_radiatus_clone_2:0.0009714204)100:0.0079794763,(((((Strophitus_radiatus_clone_3:2.4071E-06,Strophitus_radiatus_clone_4:2.0857E-06)100:0.0027447803,((Strophitus_radiatus_clone_12:0.0058209734,Strophitus_radiatus_clone_16:0.0068574726)71:0.0004787738,Strophitus_radiatus_clone_14:0.0017240274)70:0.001139955)73:0.0010746007,(Strophitus_radiatus_clone_11:0.0014551685,(Strophitus_radiatus_clone_13:0.0004783166,Strophitus_radiatus_clone_15:0.0028758868)77:0.0009652371)77:0.0009327272)73:0.0004693337,Strophitus_radiatus_clone_10:0.0028478049)72:0.0004351535,((Strophitus_radiatus_clone_5:2.4071E-06,Strophitus_radiatus_clone_6:2.4071E-06)96:0.0005612879,((Strophitus_radiatus_clone_7:2.4071E-06,Strophitus_radiatus_clone_9:0.0018998669)95:2.1688E-06,Strophitus_radiatus_clone_8:0.003332222)86:0.000471619)100:0.0023134731)96:0.0045011744)56:0.0017102416,((Strophitus_radiatus_clone_17:0.0024003905,(Strophitus_radiatus_clone_18:0.0004778652,Strophitus_radiatus_clone_19:2.2668E-06)100:0.0014591708)93:0.0005982196,(((((Strophitus_radiatus_clone_20:2.4071E-06,Strophitus_radiatus_clone_22:0.0004795448)54:2.5383E-06,Strophitus_radiatus_clone_21:2.4071E-06)48:2.0952E-06,Strophitus_radiatus_clone_23:0.0004824503)100:0.0024191311,Strophitus_radiatus_clone_24:0.0014608162)99:0.0009437309,Strophitus_radiatus_clone_25:0.0085870849)96:0.0013305543)100:0.0071822917)100:0.0100886171,((((Strophitus_williamsi_clone_1:2.0379E-06,Strophitus_williamsi_clone_4:0.0014702372)100:0.0004859881,((Strophitus_williamsi_clone_2:2.4071E-06,(Strophitus_williamsi_clone_6:0.0004892591,Strophitus_williamsi_clone_7:2.4071E-06)83:2.407E-06)65:2.1003E-06,Strophitus_williamsi_clone_3:0.0005027241)99:0.0004851122)100:0.0009710675,Strophitus_williamsi_clone_5:2.5171E-06)100:0.0049737747,(((((Strophitus_williamsi_clone_8:2.4071E-06,Strophitus_williamsi_clone_9:2.4071E-06)52:2.3544E-06,Strophitus_williamsi_clone_10:2.4071E-06)63:2.1094E-06,Strophitus_williamsi_clone_11:2.3355E-06)35:2.407E-06,Strophitus_williamsi_clone_12:2.4071E-06)99:0.0026328226,(((((((Strophitus_williamsi_clone_13:0.0004877319,(Strophitus_williamsi_clone_15:2.4071E-06,Strophitus_williamsi_clone_16:2.4071E-06)100:0.0004888551)49:2.777E-06,Strophitus_williamsi_clone_14:2.4071E-06)59:2.7746E-06,Strophitus_williamsi_clone_20:2.4071E-06)73:2.407E-06,Strophitus_williamsi_clone_17:2.4071E-06)31:2.407E-06,Strophitus_williamsi_clone_21:2.4071E-06)68:2.257E-06,Strophitus_williamsi_clone_19:0.0004855071)60:2.1903E-06,Strophitus_williamsi_clone_18:2.2344E-06)100:0.0037603823)81:0.0024026103)100:0.0183589972)85:0.0036853566)56:0.0044511372)100:0.0436951093,((((((Strophitus_undulatus_clone_1:2.4071E-06,Strophitus_undulatus_clone_2:1.0352E-06)40:0.0004858149,Strophitus_undulatus_clone_3:0.0029752084)43:1.4517E-06,Strophitus_undulatus_clone_5:2.4071E-06)88:2.0355E-06,Strophitus_undulatus_clone_4:2.4071E-06)100:0.0113667048,(Strophitus_undulatus_clone_6:0.001544427,Strophitus_undulatus_clone_7:0.0014613659)100:0.0034752633)98:0.0029126197,(Strophitus_undulatus_clone_8:0.0035799235,Strophitus_undulatus_clone_9:0.000745658)63:0.006238129)100:0.0536176428)100:0.0656063138)100:0.0490504102)84:0.0081202191,((((Lasmigona_decorata_CAC15:0.0025106417,Lasmigona_decorata_CAC17:0.0004233944)100:0.0173419256,((Lasmigona_subviridis_isolate_H2961_chimeric_with_AF091331:2.2553E-06,(((Lasmigona_subviridis_isolate_H2962_chimera_wth_AF093838:2.8142E-06,Lasmigona_subviridis_isolate_H2964:2.6873E-06)28:2.2686E-06,Lasmigona_subviridis_isolate_H2958_HM856640:2.1042E-06)18:2.7155E-06,Lasmigona_subviridis_haplotype_1:0.0015320765)78:0.0019230352)100:0.0208176137,((((((((Lasmigona_compressa_isolate_H2391:2.3565E-06,Lasmigona_compressa_isolate_H2974:2.6873E-06)100:0.0007368742,Lasmigona_compressa_isolate_BM18036:0.0013843988)17:2.7358E-06,Lasmigona_compressa_isolate_BM17670:2.423E-06)10:2.2011E-06,Lasmigona_compressa_isolate_BM13835:2.423E-06)20:2.2736E-06,Lasmigona_compressa_NC_015481:1.1226E-06)19:2.0788E-06,Lasmigona_compressa_isolate_H2972:2.068E-06)17:1.5515E-06,((Lasmigona_compressa_isolate_H2969:0,Lasmigona_compressa_isolate_H2976:0):0,Lasmigona_compressa_isolate_H3093:0):2.3831E-06)21:2.903E-06,Lasmigona_compressa_isolate_H2975:0.0024769711)100:0.0207618994)92:0.0025102887)100:0.0526692148,(((Alasmidonta_heterodon_haplotype_1:0.0015054067,(Alasmidonta_heterodon_haplotype_2:2.6358E-06,Alasmidonta_heterodon_NC_037431:2.2475E-06)100:0.0016844967)100:0.0032562387,Alasmidonta_heterodon_haplotype_3:2.5885E-06)94:0.0048103216,Alasmidonta_heterodon_haplotype_4:2.5331E-06)100:0.0996602964)66:0.0200731809,(((((((Alasmidonta_arcula_AarcAlt001:2.4071E-06,Alasmidonta_arcula_AarcAlt007:2.4071E-06)100:0.000482877,(Alasmidonta_arcula_AarcAlt003:2.4071E-06,Alasmidonta_arcula_AarcAlt006:2.4071E-06)70:2.0417E-06)99:0.0008805482,(((Alasmidonta_arcula_AarcSav009:2.4543E-06,(Alasmidonta_arcula_AarcSav011:2.0352E-06,(Alasmidonta_arcula_AarcSav013:0.0004929307,Alasmidonta_arcula_AarcSav015:0.0009692852)99:0.0009686935)97:2.4807E-06)100:0.0014576671,((Alasmidonta_arcula_AarcSav012:2.4071E-06,Alasmidonta_arcula_AarcSav017:2.4071E-06)75:2.2056E-06,Alasmidonta_arcula_AarcSav014:2.0742E-06)67:2.0558E-06)79:2.1711E-06,Alasmidonta_arcula_AarcSav016:0.0004950267)99:0.0005701995)100:0.0100917602,(((((Alasmidonta_triangulata_chimera_with_MG199866:2.4071E-06,Alasmidonta_triangulata_AtriFli002:2.4071E-06)100:0.0010619094,Alasmidonta_triangulata_AtriFli001:2.3708E-06)100:0.0015368011,((Alasmidonta_triangulata_AtriApa008:0.000993695,Alasmidonta_triangulata_AtriFli003:0.0005064908)72:2.8033E-06,Alasmidonta_triangulata_AtriApa009:0.0005042098)82:2.9496E-06)87:2.0364E-06,Alasmidonta_triangulata_AtriChi010:0.0020436762)100:0.0043029639,Alasmidonta_triangulata_AtriChi007:0.0017405758)100:0.0072207978)100:0.0290082205,(((((Alasmidonta_uwharriensis__Alas_1:2.4071E-06,Alasmidonta_uwharriensis_Alas_2:2.4071E-06)82:2.1568E-06,(Alasmidonta_uwharriensis_FHR_2:0.0004902718,(Alasmidonta_uwharriensis_FHR_3:2.2928E-06,Alasmidonta_uwharriensis_FHR_4:2.6873E-06)100:0.0004903623)94:2.236E-06)100:0.0023340882,((Alasmidonta_uwharriensis_Alas_4:2.4071E-06,(Alasmidonta_uwharriensis_Alas_5:2.4071E-06,((Alasmidonta_uwharriensis_Den_1:0.0004924702,Alasmidonta_uwharriensis_Dumas_1a:2.4071E-06)77:2.407E-06,Alasmidonta_uwharriensis_Dumas_2a:0.0004909832)73:2.407E-06)73:2.0642E-06)78:2.0685E-06,Alasmidonta_uwharriensis_Den_2:0.0004632627)66:2.1048E-06)100:0.0004622485,Alasmidonta_uwharriensis_Den_3:2.1455E-06)100:0.0249020792,(((((((Alasmidonta_varicosa_Cacapon_1:2.4071E-06,Alasmidonta_varicosa_Maryland_1:0.0004987926)98:0.0005311896,Alasmidonta_varicosa_Cacapon_4:2.5761E-06)86:0.0005298447,Alasmidonta_varicosa_Cacapon_3:2.3127E-06)94:0.0021338305,(((Alasmidonta_varicosa_Mulberry_1:2.0336E-06,Alasmidonta_varicosa_Mulberry_4:0.0010075867)100:0.0010086497,Alasmidonta_varicosa_Mulberry_2:2.0314E-06)99:0.0005030223,(Alasmidonta_varicosa_Mulberry_5:2.4071E-06,Alasmidonta_varicosa_Wilson_2:2.0189E-06)100:0.00202781)79:2.7461E-06)89:0.0010744042,Alasmidonta_varicosa_Don_1:0.000953153)81:0.000854026,((Alasmidonta_varicosa_Chatt_5:0.0004798723,Alasmidonta_varicosa_Turkey_1:0.0009366284)100:0.0004168157,((Alasmidonta_varicosa_Chatt_6:2.3298E-06,Alasmidonta_varicosa_Maryland_2:2.1711E-06)92:0.0019353928,((Alasmidonta_varicosa_Turkey_3:2.4071E-06,Alasmidonta_varicosa_Turkey_4:2.6359E-06)95:2.0641E-06,Alasmidonta_varicosa_Turkey_5:0.0009828784)71:0.0013194499)93:0.0020928749)93:0.0039961505)99:0.0089515901,((Alasmidonta_varicosa_Deep_1:0.002136457,Alasmidonta_varicosa_Deep_2:0.0018495054)89:4.3337E-06,Alasmidonta_varicosa_Deep_3:0.0018670591)95:0.0072048835)100:0.0399366465)100:0.0170750556)97:0.007187441,((Alasmidonta_raveneliana_ALRA_LT1:0.0027145014,((Alasmidonta_raveneliana_ALRA_LT2:0.0015835665,Alasmidonta_raveneliana_ALRA_LT3:2.4071E-06)100:0.0005276909,(Alasmidonta_raveneliana_ALRA_LT4:0.0005239657,Alasmidonta_raveneliana_ALRA_LT5:0.0010496377)84:1.3657E-06)96:0.0004756142)100:0.0258381794,Alasmidonta_marginata_isolate_H2921:0.0611127329)100:0.016081048)100:0.0282934891,(Ligodonta_obscura_268:0.0013566271,(Microdonta_obscura_D118:2.423E-06,(Microdonta_obscura_270:2.6873E-06,((Microdonta_obscura_Lasu3:0.027490775,(Microdonta_obscura_251:2.1372E-06,Microdonta_obscura_NCSM_47145_A07_COI.ab1:2.2946E-06)99:0.001449786)67:0.002934748,(Microdonta_obscura_Unknown_1:2.6873E-06,(Microdonta_obscura_Unknown_2:2.2462E-06,(Microdonta_obscura_Lasu1:2.4071E-06,(Microdonta_obscura_272:2.4071E-06,(Microdonta_obscura_Lasu2:2.2928E-06,((Microdonta_obscura_252:2.4071E-06,Microdonta_obscura_253:2.4071E-06)57:2.9398E-06,((unksp_D116_ITS1_5.8S_ITS1_5.8S_R.ab1:2.5188E-06,Microdonta_obscura_D119:2.1751E-06)52:2.9401E-06,(Microdonta_obscura_D117:2.1751E-06,(Microdonta_obscura_D120:2.423E-06,(Microdonta_obscura_249:0.0067010699,Microdonta_obscura_271:2.423E-06)48:2.2195E-06)52:2.3522E-06)66:2.0784E-06)43:2.4825E-06)38:2.1019E-06)37:2.407E-06)38:1.0099E-06)53:2.0813E-06)38:2.507E-06)39:2.2449E-06)9:2.3776E-06)50:2.7942E-06)74:0.0005723041)100:0.121805302)64:0.0101479023)92:0.0152525519)82:0.0058890804)100:0.0348068913):0.01000063995);
