# Supplementary material for: ﻿A new endemic freshwater mussel (Bivalvia, Unionidae) genus and species, Ligodontaobscura, from the Yadkin-Pee Dee River drainage in North Carolina, USA
Source: Zookeys. 2025 Aug 7;1248:245–65. doi: 10.3897/zookeys.1248.152952 (PMC12355189; doi:10.3897/zookeys.1248.152952)
Supplement: Supplementary material 1 — Ligodontaobscura supplemetary genetic datasets [file zookeys-1248-245_article-152952__-s001.zip › LIOB-Supplementary_6-6-2025_ZOOKEYS-152952/Supplementary/Tree-files/Microdonta_mtDNA_reduced.rooted.treefile]

(((((Anodonta_anatina_isolate_106_NC_022803:0,Anodonta_anatina_isolate_314_KF030968:0):2.0942E-06,Anodonta_anatina_isolate_146_KF030967:2.0942E-06)100:0.0139042066,Anodonta_arcaeformis_isolate_AA1:0.0133359632)100:0.1723731103,(((((Anodonta_arcaeformis_isolate_47ANA1:2.399E-06,(Anodonta_arcaeformis_isolate_49ANA2:0.0008186341,(Anodonta_arcaeformis_NC_026674:0.0025192297,Anodonta_cygnea_NC_036488:0.0204099486)99:0.0008363298)99:0.0008193902)99:0.0075102681,Anodonta_arcaeformis_isolate_175ANA3:2.5234E-06)100:0.3022865675,(Anodonta_lucida_NC_026673:0.1746277922,((((((Anodonta_woodiana_isolate_AW19_HQ283344:0,Sinanodonta_woodiana_isolate_SW032_MN594536:0):0,Anodonta_woodiana_isolate_AW125_HQ283348:0):0,Anodonta_woodiana_isolate_AW124_HQ283346:0):0,Anodonta_woodiana_isolate_AW123_HQ283347:0):2.0942E-06,Anodonta_woodiana_isolate_AW22_HQ283345:2.0942E-06)100:0.0814310369,Sinanodonta_tumens_B194_LC592406:0.1259370623)100:0.0749241839)100:0.1293679752)97:0.0869991856,(Anodonta_cygnea_AJ295288:2.0942E-06,Anodonta_cygnea_MF781083:2.0942E-06)100:0.1753820167)61:0.0029320621,(Anodonta_nuttalliana_isolate_BIV0364_MN594534:0.2476424531,Pseudanodonta_complanata_isolate_BIV0186_MN594535:0.1228182652)85:0.0357214346)78:0.0256819001)96:0.01250033565,(((((Pyganodon_grandis_PgraCha042:2.0942E-06,Pyganodon_grandis_clone_1:2.0942E-06)100:0.0233642251,((((((Pyganodon_grandis_isolate_H1975:0.0114749805,Pyganodon_grandis_voucher_MMTC_10:0.0011150727)94:0.0033334688,Pyganodon_grandis_isolate_H2660:0.0027226248)94:0.0119825916,Pyganodon_grandis_isolate_H2380:0.0059534238)81:2.598E-06,(Pyganodon_grandis_isolate_H2427:0.0009250951,Pyganodon_grandis_isolate_H2663g:0.001882642)99:0.0009356551)76:2.8579E-06,Pyganodon_grandis_NC_013661:2.3785E-06)65:2.8113E-06,Pyganodon_grandis_voucher_MMTC_11:0.0027259066)98:0.0088437535)99:0.040129367,(((Pyganodon_grandis_PgraEsc043:2.0942E-06,Pyganodon_grandis_clone_2:2.0942E-06)100:0.0257982442,(Pyganodon_grandis_isolate_H2046:0.007216202,Pyganodon_grandis_isolate_H2048:0.0009556642)100:0.0361428518)99:0.0531605904,Pyganodon_lacustris_isolate_H2103:0.0895270663)99:0.0198232)100:0.0935522683,(((Utterbackia_imbecillis_isolate_1PRWn9-86:2.3516E-06,((Utterbackia_imbecillis_isolate_1SR5-85:0.0019830399,Utterbackia_imbecillis_isolate_5FPC6-87:0.0009895809)86:2.9893E-06,((((Utterbackia_imbecillis_isolate_3MC8-86:0.0009809775,Utterbackia_imbecillis_isolate_5MC8-86:0.0009807054)64:2.8723E-06,Utterbackia_imbecillis_isolate_4MC8-86:0.0009808925)93:2.3125E-06,Utterbackia_imbecillis_NC_015479:0.0038751486)86:0.0039085625,Utterbackia_imbecillis_isolate_3PCn8-87:0.0019676348)97:0.0039326119)89:0.0019317345)100:0.0998366524,((((Utterbackia_peninsularis_isolate_9SR10-88:0,Utterbackia_peninsularis_isolate_12SR10-88:0):2.0942E-06,Utterbackia_peninsularis_isolate_10SR10-88:2.0942E-06)100:0.00649381,(Utterbackia_peninsularis_isolate_10GCP2-88:0.0027204874,(Utterbackia_peninsularis_isolate_15HRH6-88:0.0027243504,Utterbackia_peninsularis_isolate_18HRH6-88_HM856636:2.4377E-06)100:0.0008830598)100:0.0053794948)100:0.0096140469,Utterbackia_peninsularis_isolate_11SR10-88:0.0092393028)100:0.079079968)100:0.0374708396,(((((Utterbackia_peggyae_clone_1:0.0006822395,Utterbackia_peggyae_clone_2:2.0942E-06)96:2.1808E-06,Utterbackia_peggyae_isolate_1ACH10-88:0.0045387021)66:2.9954E-06,(Utterbackia_peggyae_isolate_3ACH10-88:2.0967E-06,Utterbackia_peggyae_isolate_11LTC2-88:0.0055151421)99:0.000899924)79:0.0017679655,(((Utterbackia_peggyae_isolate_4HCC7-87:0,Utterbackia_peggyae_isolate_6HCC7-87:0):2.0942E-06,Utterbackia_peggyae_isolate_5HCC7-87:2.0942E-06)100:0.0078242965,(Utterbackia_peggyae_isolate_5CSL7-87:0.0055943522,Utterbackia_peggyae_isolate_6YRC7-87:2.0942E-06)100:0.0077111093)100:0.020303228)55:0.0003947985,(Utterbackia_peggyae_isolate_3SHF10-88:2.0942E-06,Utterbackia_peggyae_isolate_4SHF10-88:2.0942E-06)100:0.0069202731)100:0.09050306)100:0.060899981)100:0.0429422025,((((((Utterbackiana_heardi_AheaApa006:2.0942E-06,Anodonta_heardi_clone_1:2.0942E-06)100:0.0036439427,(Utterbackiana_heardi_AheaApa012:2.0942E-06,Anodonta_heardi_clone_2:2.0942E-06)100:0.0007352003)100:0.0567359818,Anodonta_couperiana:0.0322820227)98:0.0193503183,(Anodonta_hartfieldorum:0.0251558172,Anodonta_suborbiculata:0.0090278683)100:0.0363000726)100:0.1508415209,((((((((Arcidens_confragosus_isolate_Ac01:0.0007221886,((Arcidens_confragosus_isolate_Ac02:0,Arcidens_confragosus_isolate_Ac13:0):2.0942E-06,Arcidens_confragosus_isolate_Ac03:2.0942E-06)83:2.1565E-06)84:2.1352E-06,(Arcidens_confragosus_isolate_Ac05:2.8798E-06,Arcidens_confragosus_isolate_Ac12:0.0014451532)73:0.0007198825)91:0.0007204807,Arcidens_confragosus_isolate_Ac18:0.0014473585)31:2.1984E-06,((Arcidens_confragosus_isolate_Ac14:0.000720859,Arcidens_confragosus_isolate_Ac16:0.0007204792)17:2.0943E-06,Arcidens_confragosus_isolate_Ac15:2.0942E-06)13:2.0943E-06)72:2.4672E-06,Arcidens_confragosus_isolate_Ac17:0.002179875)98:0.0037070009,(Arcidens_wheeleri_isolate_Aw04:2.0942E-06,Arcidens_wheeleri_isolate_Aw05:0.0007205578)100:0.0051893961)100:0.0570044918,(Lasmigona_complanata_Lasmigona_complanata_complanata_haplotype_1:0.0058168039,(Lasmigona_complanata_isolate_H2982:2.6276E-06,((((Lasmigona_complanata_isolate_H2988:2.2069E-06,(Lasmigona_complanata_isolate_H2979:0.0015623382,(Lasmigona_complanata_isolate_H2981:2.3002E-06,(Lasmigona_complanata_voucher_photo_Lcom1:2.8833E-06,Lasmigona_complanata_voucher_photo_Lcom2:2.8833E-06)97:2.8832E-06)86:2.0095E-06)91:0.0032187486)82:0.0010198504,Lasmigona_complanata_isolate_H2980:0.0031259105)35:1.8884E-06,Lasmigona_complanata_isolate_H2983:2.8833E-06)22:2.0042E-06,Lasmigona_complanata_isolate_H2984:2.8833E-06)83:1.7664E-06)74:2.8327E-06)100:0.0461589475)85:0.0152872695,(((Lasmigona_costata_isolate_Flutedshell1:0.0077148978,(((Lasmigona_costata_isolate_H2922:0.0046045454,Lasmigona_costata:0.0016301878)73:2.1494E-06,Lasmigona_costata_isolate_H2923:2.6276E-06)68:0.0010134934,(Lasmigona_costata_isolate_H2924:0.0008772169,Lasmigona_costata_isolate_H2925:0.0026617212)85:0.0016046103)79:0.0057338923)92:0.0044088513,((Lasmigona_costata_isolate_BM17261:2.8833E-06,Lasmigona_costata_voucher_photo_Lcos2:2.8833E-06)77:2.3157E-06,Lasmigona_costata_voucher_photo_Lcos1:0.0016390158)99:0.0072034134)100:0.0697478868,(((Pseudodontoideus_connasaugaensis_clone_1:2.0942E-06,Pseudodontoideus_connasaugaensis_clone_3:2.0942E-06)100:0.0007214904,(Pseudodontoideus_connasaugaensis_clone_2:2.0942E-06,Pseudodontoideus_connasaugaensis_clone_4:2.0942E-06)79:2.3384E-06)100:0.0506594044,(((((((Pseudodontoideus_subvexus_clone_1:0,Pseudodontoideus_subvexus_clone_5:0):2.0942E-06,(Pseudodontoideus_subvexus_clone_3:0.0007573169,Pseudodontoideus_subvexus_clone_10:0.0007576064)61:2.975E-06)32:1.9328E-06,Pseudodontoideus_subvexus_clone_2:2.0942E-06)52:1.7686E-06,((Pseudodontoideus_subvexus_clone_6:0,Pseudodontoideus_subvexus_clone_9:0):2.0942E-06,Pseudodontoideus_subvexus_clone_8:2.0942E-06)93:2.0943E-06)83:2.8964E-06,Pseudodontoideus_subvexus_clone_7:2.0942E-06)97:0.0002783068,Pseudodontoideus_subvexus_clone_4:0.0012418225)99:0.0010732656,Strophitus_subvexus_voucher_UAUC2715:0.0129961669)100:0.0360741514)100:0.0930705314)85:0.0122813985)100:0.0859945792)80:0.0089165498,((Alasmidonta_viridis_Alas_S7:0.1823447842,(((Anodontoides_ferussacianus_clone_1:2.0942E-06,(Anodontoides_ferussacianus_clone_2:2.0942E-06,Anodontoides_ferussacianus_clone_3:2.0942E-06)64:2.342E-06)100:0.104669787,((Anodontoides_ferussacianus_complex_sp_denigrata_CS-2017_clone_1:0.0005817501,Anodontoides_ferussacianus_complex_sp_denigrata_CS-2017_clone_4:0.0042206858)73:2.1862E-06,((Anodontoides_ferussacianus_complex_sp_denigrata_CS-2017_clone_2:2.0942E-06,(Anodontoides_ferussacianus_complex_sp_denigrata_CS-2017_clone_3:2.0942E-06,Anodontoides_ferussacianus_complex_sp_denigrata_CS-2017_clone_5:2.0942E-06)85:2.0943E-06)67:2.0943E-06,Anodontoides_ferussacianus_complex_sp_denigrata_CS-2017_clone_6:0.0005955219)98:0.0053881461)100:0.134381618)100:0.0411862806,(((Strophitus_cf._pascagoulaensis_CS-2017_clone_1:0.0141373326,((Strophitus_cf._pascagoulaensis_CS-2017_clone_2:2.0942E-06,Strophitus_cf._pascagoulaensis_CS-2017_clone_3:0.0116548692)42:2.1848E-06,Strophitus_cf._pascagoulaensis_CS-2017_clone_4:0.0006729385)99:0.0076220873)100:0.0299340672,(((Strophitus_pascagoulaensis_clone_1:2.1759E-06,(((((((Strophitus_pascagoulaensis_clone_2:0,Strophitus_pascagoulaensis_clone_5:0):0,Strophitus_pascagoulaensis_clone_4:0):0,Strophitus_pascagoulaensis_clone_9:0):0,Strophitus_pascagoulaensis_clone_10:0):2.0942E-06,Strophitus_pascagoulaensis_clone_3:2.0942E-06)72:2.9224E-06,(Strophitus_pascagoulaensis_clone_6:0.0006632305,Strophitus_pascagoulaensis_clone_8:0.0006626261)40:2.6297E-06)25:2.2317E-06,Strophitus_pascagoulaensis_clone_7:0.0006630738)80:0.0006631429)100:0.0333160954,((((((Strophitus_williamsi_clone_1:2.0942E-06,(Strophitus_williamsi_clone_26:2.0942E-06,Strophitus_williamsi_clone_27:2.0942E-06)81:2.0943E-06)70:2.837E-06,Strophitus_williamsi_clone_4:0.0007021945)99:0.0007012917,(((Strophitus_williamsi_clone_2:0,Strophitus_williamsi_clone_7:0):0,Strophitus_williamsi_clone_24:0):2.0942E-06,Strophitus_williamsi_clone_6:2.0942E-06)83:2.0758E-06)59:2.1253E-06,Strophitus_williamsi_clone_3:0.0007292089)100:0.0014041602,(Strophitus_williamsi_clone_5:2.0942E-06,Strophitus_williamsi_clone_25:0.0007010351)67:2.1545E-06)100:0.0067773004,(((((((Strophitus_williamsi_clone_8:0,Strophitus_williamsi_clone_11:0):0,Strophitus_williamsi_clone_23:0):0,Strophitus_williamsi_clone_22:0):0,Strophitus_williamsi_clone_12:0):0,Strophitus_williamsi_clone_10:0):2.0942E-06,Strophitus_williamsi_clone_9:2.0942E-06)99:0.0020297702,(((((Strophitus_williamsi_clone_13:0.000707046,(Strophitus_williamsi_clone_15:2.0942E-06,Strophitus_williamsi_clone_16:2.0942E-06)100:0.000708928)64:2.882E-06,(Strophitus_williamsi_clone_14:2.0942E-06,Strophitus_williamsi_clone_20:2.0942E-06)40:2.0943E-06)93:2.0943E-06,(Strophitus_williamsi_clone_17:2.0942E-06,Strophitus_williamsi_clone_21:2.0942E-06)75:2.0943E-06)87:2.2866E-06,Strophitus_williamsi_clone_19:2.0942E-06)74:2.3809E-06,Strophitus_williamsi_clone_18:2.0942E-06)100:0.0043463965)99:0.0035949759)100:0.0240649711)97:0.0039484897,((((Strophitus_radiatus_clone_1:2.0942E-06,Strophitus_radiatus_clone_41:0.0006903071)74:2.1453E-06,Strophitus_radiatus_clone_2:0.0006989813)100:0.0115839341,((Strophitus_radiatus_clone_17:0.0013711376,(Strophitus_radiatus_clone_18:2.0942E-06,Strophitus_radiatus_clone_19:2.0942E-06)100:0.001369956)98:0.0008921598,((((((Strophitus_radiatus_clone_20:2.0942E-06,Strophitus_radiatus_clone_21:2.0942E-06)77:2.0295E-06,Strophitus_radiatus_clone_22:0.0006871688)70:2.0244E-06,Strophitus_radiatus_clone_23:0.0006876383)100:0.0013799468,Strophitus_radiatus_clone_42:2.9371E-06)100:0.0020688265,Strophitus_radiatus_clone_24:0.002094516)99:0.0006070757,((Strophitus_radiatus_clone_25:2.0942E-06,Strophitus_radiatus_clone_27:2.0942E-06)72:2.0943E-06,Strophitus_radiatus_clone_26:2.0942E-06)100:0.0100222303)98:0.0019608754)100:0.0101931594)87:0.0024307083,(((((Strophitus_radiatus_clone_3:2.251E-06,Strophitus_radiatus_clone_4:2.2558E-06)100:0.0013518534,(((Strophitus_radiatus_clone_12:0,Strophitus_radiatus_clone_28:0):2.0942E-06,Strophitus_radiatus_clone_14:2.0942E-06)82:2.0251E-06,Strophitus_radiatus_clone_16:0.0091122652)88:0.001357304)90:0.0013608564,(Strophitus_radiatus_clone_11:0.0013745387,((((Strophitus_radiatus_clone_13:0,Strophitus_radiatus_clone_29:0):0,Strophitus_radiatus_clone_30:0):2.0942E-06,Strophitus_radiatus_clone_15:2.0942E-06)70:2.0943E-06,Strophitus_radiatus_clone_31:2.0942E-06)99:0.0006877996)98:0.0006705075)89:0.0006738704,Strophitus_radiatus_clone_10:0.0013535536)89:0.0006629003,((((((Strophitus_radiatus_clone_5:2.0942E-06,Strophitus_radiatus_clone_33:0.0006761924)70:2.1678E-06,(((Strophitus_radiatus_clone_9:2.0942E-06,Strophitus_radiatus_clone_34:2.0942E-06)81:2.0285E-06,((Strophitus_radiatus_clone_35:0,Strophitus_radiatus_clone_38:0):2.1788E-06,Strophitus_radiatus_clone_36:2.1791E-06)100:0.0006760255)100:0.0006741598,Strophitus_radiatus_clone_37:0.0006745824)24:2.173E-06)30:2.0943E-06,(Strophitus_radiatus_clone_6:0,Strophitus_radiatus_clone_39:0):2.0942E-06)15:2.0943E-06,Strophitus_radiatus_clone_7:2.0942E-06)36:2.0943E-06,(Strophitus_radiatus_clone_8:0.0006726982,Strophitus_radiatus_clone_40:0.0006727329)36:2.0493E-06)100:0.0006726503,Strophitus_radiatus_clone_32:0.0020399402)100:0.0020591856)99:0.0067060964)100:0.01465514)93:0.0061388234)100:0.0679411755,(((Strophitus_undulatus_clone_1:2.0942E-06,(((Strophitus_undulatus_clone_2:0,Strophitus_undulatus_clone_4:0):0,Strophitus_undulatus_clone_5:0):2.0942E-06,Strophitus_undulatus_clone_3:2.0942E-06)66:2.8044E-06)100:0.0151172352,(Strophitus_undulatus_clone_6:0.0022189696,Strophitus_undulatus_clone_7:0.0020929419)100:0.0048206747)100:0.0048491164,((((((Strophitus_undulatus_clone_8:2.0942E-06,Strophitus_undulatus_SundNue027:2.0942E-06)100:0.0019055413,Strophitus_undulatus_clone_9:2.0942E-06)92:2.8648E-06,Strophitus_undulatus_SundTar028:2.3326E-06)100:0.0050842985,(Strophitus_undulatus_Turkey_2:0.0025497895,Strophitus_undulatus_Turkey_6:2.0942E-06)100:0.005009559)99:0.0011793685,((Strophitus_undulatus_isolate_H2928:0.000862066,Strophitus_undulatus_isolate_H2932:2.0942E-06)100:0.0008655098,(((Strophitus_undulatus_isolate_H2930:2.0541E-06,Strophitus_undulatus_isolate_H2937:0.0043782945)100:0.0008767011,Strophitus_undulatus_isolate_H2935:0.0008663896)11:2.2905E-06,((Strophitus_undulatus_isolate_H2931:0,Strophitus_undulatus_isolate_H2936:0):2.0942E-06,Strophitus_undulatus_isolate_H2934:2.0942E-06)62:2.1317E-06)37:2.2553E-06)99:0.0036091608)75:0.0007561728,(Strophitus_undulatus_voucher_MMTC_7:0.0038109129,Strophitus_undulatus_voucher_MMTC_8:0.0011323713)96:0.0048538425)69:0.0021083084)100:0.0715747921)100:0.0557903797)100:0.0628013428)85:0.0164623688,(((((Ligodonta_obscura_NCSM_47145:2.7449E-06,Microdonta_obscura_251:2.5556E-06)99:0.0036114702,((((((((Microdonta_obscura_253:2.0942E-06,Microdonta_obscura_252:2.0942E-06)90:2.2662E-06,Microdonta_obscura_270:2.0942E-06)48:2.6277E-06,(Microdonta_obscura_272:2.0942E-06,Microdonta_obscura_Lasu2:2.0942E-06)47:2.0943E-06)39:2.0943E-06,((((Microdonta_obscura_268:0.0006443276,Microdonta_obscura_D117:2.8833E-06)38:1.4509E-06,Microdonta_obscura_D119:2.8833E-06)33:2.9186E-06,(Microdonta_obscura_D118:0,Microdonta_obscura_D120:0):2.8833E-06)79:2.797E-06,Microdonta_obscura_271:2.8833E-06)87:2.877E-06)52:2.455E-06,(Microdonta_obscura_Lasu1:2.0942E-06,Microdonta_obscura_249:2.0942E-06)78:2.101E-06)86:2.8653E-06,Microdonta_obscura_Unknown_2:2.0942E-06)41:2.8682E-06,Microdonta_obscura_Unknown_1:2.0942E-06)68:2.548E-06,Microdonta_obscura_Lasu3:2.282E-06)86:0.0009107678)100:0.1720657084,(((((((Alasmidonta_arcula_AarcAlt001:2.2293E-06,Alasmidonta_arcula_AarcAlt007:2.0942E-06)100:0.0007024431,(Alasmidonta_arcula_AarcAlt003:2.0942E-06,Alasmidonta_arcula_AarcAlt006:2.0942E-06)85:2.3742E-06)99:0.001419256,(((Alasmidonta_arcula_AarcSav009:2.9838E-06,(Alasmidonta_arcula_AarcSav011:2.0942E-06,(Alasmidonta_arcula_AarcSav013:2.0942E-06,Alasmidonta_arcula_AarcSav015:0.0021211317)82:2.0943E-06)99:2.7165E-06)100:0.0021268154,((Alasmidonta_arcula_AarcSav012:2.0942E-06,Alasmidonta_arcula_AarcSav014:2.0942E-06)88:2.9247E-06,Alasmidonta_arcula_AarcSav017:2.0942E-06)82:2.0479E-06)89:2.0176E-06,Alasmidonta_arcula_AarcSav016:0.0007223007)99:0.0006966675)100:0.0145436567,((((((Alasmidonta_triangulata:2.0942E-06,Alasmidonta_triangulata_AtriFli002:2.0942E-06)100:0.001570536,Alasmidonta_triangulata_AtriFli001:2.531E-06)100:0.0022625145,Alasmidonta_triangulata_AtriFli003:2.0942E-06)97:2.9593E-06,(Alasmidonta_triangulata_AtriApa009:2.0942E-06,Alasmidonta_triangulata_AtriChi010:0.0022430995)83:2.4463E-06)89:0.0004847095,Alasmidonta_triangulata_AtriApa008:0.0009390657)100:0.0060412634,(Alasmidonta_triangulata_AtriChi005:0.0031729304,Alasmidonta_triangulata_AtriChi007:0.0019489009)100:0.0012454983)100:0.0116766838)99:0.0075316421,((Alasmidonta_undulata_isolate_H2938:0.0009592193,Alasmidonta_undulata_isolate_H2939:2.0942E-06)100:0.0010554953,Alasmidonta_undulata_isolate_H2940:0.0018267791)100:0.0111220818)100:0.0343895998,((((((Alasmidonta_uwharriensis__Alas_1:2.0942E-06,Alasmidonta_uwharriensis_Alas_2:2.0942E-06)91:2.9616E-06,(Alasmidonta_uwharriensis_FHR_3:2.0942E-06,Alasmidonta_uwharriensis_FHR_4:2.0942E-06)100:0.0006643183)92:2.9326E-06,Alasmidonta_uwharriensis_FHR_2:0.0006640317)100:0.0033682797,((((Alasmidonta_uwharriensis_Alas_4:0,Alasmidonta_uwharriensis_Dumas_1a:0):2.0942E-06,Alasmidonta_uwharriensis_Alas_5:2.0942E-06)19:2.8196E-06,(Alasmidonta_uwharriensis_Den_1:0.0006679201,Alasmidonta_uwharriensis_Dumas_2a:0.0006677695)4:2.0141E-06)2:2.0838E-06,Alasmidonta_uwharriensis_Den_2:0.0006678308)8:2.973E-06)99:0.0006677983,Alasmidonta_uwharriensis_Den_3:2.16E-06)100:0.038637026,(((((Alasmidonta_varicosa_NC_038155:0.0013701286,((((Alasmidonta_varicosa_Cacapon_1:2.0942E-06,Alasmidonta_varicosa_Maryland_1:0.0006862602)97:2.349E-06,(Alasmidonta_varicosa_Cacapon_3:2.0942E-06,Alasmidonta_varicosa_Cacapon_4:2.0942E-06)100:0.0006824215)100:0.0020609815,(Alasmidonta_varicosa_Mulberry_3:0.0020716633,(Alasmidonta_varicosa_Mulberry_5:2.0942E-06,Alasmidonta_varicosa_Wilson_2:2.0942E-06)97:2.8737E-06)100:0.0020698996)78:2.7954E-06,((Alasmidonta_varicosa_Mulberry_1:2.2205E-06,Alasmidonta_varicosa_Mulberry_4:0.0013722373)100:0.0013737153,Alasmidonta_varicosa_Mulberry_2:2.0942E-06)100:0.0006846152)82:2.9104E-06)93:0.001369407,Alasmidonta_varicosa_Don_1:0.0013680004)94:2.1385E-06,Alasmidonta_varicosa_Roar_1:0.0041375871)97:0.0013217222,((Alasmidonta_varicosa_Chatt_5:0.0006688274,Alasmidonta_varicosa_Turkey_1:0.0013599594)100:0.0006681486,(Alasmidonta_varicosa_Chatt_6:0.0020567524,((Alasmidonta_varicosa_Turkey_3:0,Alasmidonta_varicosa_Turkey_5:0):2.0942E-06,Alasmidonta_varicosa_Turkey_4:2.0942E-06)100:0.0013449737)100:0.0020705532)100:0.0050064732)98:0.0132711843,(((Alasmidonta_varicosa_Deep_1:0.0026859384,(Alasmidonta_varicosa_Deep_2:0.0016880756,Alasmidonta_varicosa_Deep_4:0.0016649253)100:0.0017060829)74:2.4244E-06,Alasmidonta_varicosa_RR_1:0.0006717237)95:0.0002067163,Alasmidonta_varicosa_Deep_3:0.0018160005)99:0.0093275318)100:0.0548666146)100:0.0136650627)93:0.008712893,(Alasmidonta_marginata_isolate_H2921:0.0739492739,((Alasmidonta_raveneliana_ALRA_FB1:2.0942E-06,(((Alasmidonta_raveneliana_ALRA_FB2:0,Alasmidonta_raveneliana_ALRA_FB4:0):0,Alasmidonta_raveneliana_ALRA_FB5:0):2.0942E-06,Alasmidonta_raveneliana_ALRA_FB3:2.0942E-06)68:2.0943E-06)100:0.0254131097,((((Alasmidonta_raveneliana_ALRA_LT1:0,Alasmidonta_raveneliana_ALRA_LT4:0):2.0942E-06,Alasmidonta_raveneliana_ALRA_LT3:2.0942E-06)93:2.0943E-06,Alasmidonta_raveneliana_ALRA_LT5:0.0015228706)95:2.0943E-06,Alasmidonta_raveneliana_ALRA_LT2:0.0015188426)100:0.0151013038)98:0.0205838718)100:0.0318168273)100:0.0415433867)84:0.0155135928,(((Lasmigona_etowaensis_clone_1:2.0942E-06,Lasmigona_etowaensis_LetoCoo003:2.0942E-06)94:2.9514E-06,Lasmigona_holstonia_voucher_UAUC3159:0.0050432169)67:0.0091183175,(Lasmigona_etowaensis_clone_2:2.0942E-06,Lasmigona_etowaensis_LetoEto005:2.0942E-06)99:0.0066931128)100:0.1689551056)83:0.0070066566,((((Alasmidonta_heterodon_haplotype_1:0.0018640236,(Alasmidonta_heterodon_haplotype_2:2.282E-06,Alasmidonta_heterodon_NC_037431:2.1362E-06)100:0.0022833808)100:0.0043337217,Alasmidonta_heterodon_haplotype_3:2.0361E-06)99:0.0062545222,Alasmidonta_heterodon_haplotype_4:2.8148E-06)100:0.1262757689,(((Lasmigona_subviridis_haplotype_1:0.0020710949,Lasmigona_subviridis_isolate_H2958_HM856640:2.3699E-06)67:2.5089E-06,((Lasmigona_subviridis_isolate_H2961:0,Lasmigona_subviridis_isolate_H2964:0):2.6279E-06,Lasmigona_subviridis_isolate_H2962:2.0942E-06)94:2.9453E-06)100:0.0244379835,((((((Lasmigona_compressa_isolate_H2391:2.0942E-06,Lasmigona_compressa_isolate_H2974:2.0942E-06)100:0.0009766089,Lasmigona_compressa_isolate_H2972:2.6276E-06)29:2.519E-06,((Lasmigona_compressa_isolate_H2969:0,Lasmigona_compressa_isolate_H2976:0):0,Lasmigona_compressa_isolate_H3093:0):2.0942E-06)65:2.9302E-06,Lasmigona_compressa_NC_015481:2.38E-06)69:2.8332E-06,(((Lasmigona_compressa_isolate_H2975:0.0032257689,Lasmigona_compressa_isolate_BM18036:0.0017907184)60:2.4773E-06,Lasmigona_compressa_isolate_BM13835:2.8833E-06)22:2.5468E-06,Lasmigona_compressa_isolate_BM17670:2.8833E-06)85:2.1459E-06)100:0.0262761437,(Lasmigona_decorata_CAC15:0.0036395743,Lasmigona_decorata_CAC17:0.0004701171)100:0.0288931781)93:0.0064133786)100:0.0622468217)81:0.0304016246)75:0.0110745626)69:0.0072046866)81:0.0077340466):0.01250033565);
