# Supplementary material for: ﻿A new endemic freshwater mussel (Bivalvia, Unionidae) genus and species, Ligodontaobscura, from the Yadkin-Pee Dee River drainage in North Carolina, USA
Source: Zookeys. 2025 Aug 7;1248:245–65. doi: 10.3897/zookeys.1248.152952 (PMC12355189; doi:10.3897/zookeys.1248.152952)
Supplement: Supplementary material 1 — Ligodontaobscura supplemetary genetic datasets [file zookeys-1248-245_article-152952__-s001.zip › LIOB-Supplementary_6-6-2025_ZOOKEYS-152952/Supplementary/Tree-files/Microdonta_ND1.rooted.treefile]

((((((((('Anodonta_arcaeformis_isolate_47ANA1':2.0111E-06,'Anodonta_arcaeformis_isolate_49ANA2':2.0111E-06)85:2.3891E-06,'Anodonta_arcaeformis_NC_026674':0.0032238167)73:2.2266E-06,'Anodonta_cygnea_NC_036488':0.0162051754)93:0.004899374,'Anodonta_arcaeformis_isolate_175ANA3':2.1107E-06)100:0.3632574432,(((((('Anodonta_woodiana_pacifica_isolate_3':0,'Anodonta_woodiana_elliptica_isolate_7':0):2.0111E-06,'Anodonta_woodiana_elliptica_isolate_6':2.0111E-06)90:2.9214E-06,((('Anodonta_woodiana_pacifica_isolate_44':0.001751444,(('Anodonta_woodiana_pacifica_isolate_1':0,'Anodonta_woodiana_elliptica_isolate_10':0):2.0111E-06,'Anodonta_woodiana_elliptica_isolate_9':2.0111E-06)87:2.3642E-06)99:0.0017449694,(('Anodonta_woodiana_elliptica_isolate_8':0,'Anodonta_woodiana_pacifica_isolate_66':0):2.0111E-06,'Anodonta_woodiana_pacifica_isolate_56':2.0111E-06)86:2.971E-06)88:0.0017347494,'Anodonta_woodiana_woodiana_isolate_12':2.1906E-06)99:0.0070935718)100:0.0192422816,(((('Sinanodonta_woodiana':2.3331E-06,'Sinanodonta_woodiana_voucher_NCUBM20180250':2.3206E-06)100:0.003879864,'Sinanodonta_woodiana_voucher_NCUBM20180252':2.0111E-06)19:2.2593E-06,(((((('Anodonta_woodiana_isolate_AW19_HQ283344':0,'Anodonta_woodiana_isolate_AW124_HQ283346':0):0,'Anodonta_woodiana_isolate_AW125_HQ283348':0):0,'Sinanodonta_woodiana_isolate_SW032_MN594536':0):0,'Anodonta_woodiana_isolate_AW123_HQ283347':0):2.0111E-06,'Anodonta_woodiana_isolate_AW22_HQ283345':2.0111E-06)86:2.0111E-06,'Sinanodonta_Anodonta_woodiana_voucher_2014_phc_si_wo_001_NC_024943':0.0011238316)95:2.1919E-06)97:0.0037916333,'Sinanodonta_woodiana_voucher_NCUBM20180251':2.2171E-06)99:0.0403537317)99:0.0397537252,'Sinanodonta_tumens_B194_LC592406':0.1456407662)97:0.0560058405,'Anodonta_lucida_NC_026673':0.2081994426)100:0.1289618491)95:0.0869867642,('Anodonta_oregonensis_voucher_UAUC3169':0.0561834947,'Pseudanodonta_complanata_isolate_BIV0186_MN594535':0.152381812)100:0.0513472228)90:0.0144020763,('Anodonta_cygnea_AJ295288':2.0111E-06,'Anodonta_cygnea_MF781083':2.719E-06)100:0.1549908734)90:0.0451174984,('Anodonta_nuttalliana_isolate_BIV0364_MN594534':0.2912341139,((('Anodonta_anatina_isolate_146_KF030967':0,'Anodonta_anatina_isolate_106_NC_022803':0):2.0111E-06,'Anodonta_anatina_isolate_314_KF030968':2.0111E-06)100:0.0167011681,'Anodonta_arcaeformis_isolate_AA1':0.0061056304)100:0.1534145454)89:0.0326565623)95:0.01240516365,(((((('Utterbackia_peggyae_isolate_5CSL7-87':0.0084478777,'Utterbackia_peggyae_isolate_6YRC7-87':2.3325E-06)100:0.0105429596,(('Utterbackia_peggyae_isolate_4HCC7-87':0,'Utterbackia_peggyae_isolate_6HCC7-87':0):2.0111E-06,'Utterbackia_peggyae_isolate_5HCC7-87':2.0111E-06)100:0.0107407574)100:0.0251794287,(((('Utterbackia_peggyae_isolate_11LTC2-88':0.0103570286,'Utterbackia_peggyae_isolate_3ACH10-88':2.8835E-06)99:0.001670952,('Utterbackia_peggyae_clone_1':2.0111E-06,'Utterbackia_peggyae_clone_2':2.0111E-06)97:2.4468E-06)74:2.4859E-06,'Utterbackia_peggyae_isolate_1ACH10-88':0.0084519108)95:0.003475434,(('Utterbackia_peggyae_isolate_2SHF10-88':0,'Utterbackia_peggyae_isolate_4SHF10-88':0):2.0111E-06,'Utterbackia_peggyae_isolate_3SHF10-88':2.0111E-06)100:0.0048280811)85:0.0014125844)100:0.073812656,((((('Utterbackia_peninsularis_isolate_15HRH6-88':0.0049993389,(((('Utterbackia_peninsularis_isolate_7GCPn2-88':0.0016649681,('Utterbackia_peninsularis_isolate_3GCPn2-88':0.0016554025,'Utterbackia_peninsularis_isolate_9GCPn2-88':2.0111E-06)67:2.8758E-06)98:0.0016552545,'Utterbackia_peninsularis_isolate_2GCP2-88':2.0111E-06)34:2.4681E-06,((('Utterbackia_peninsularis_isolate_8GCP2-88':0,'Utterbackia_peninsularis_isolate_6GCPn2-88':0):0,'Utterbackia_peninsularis_isolate_1GCPn2-88':0):0,'Utterbackia_peninsularis_isolate_5GCPn2-88':0):2.0111E-06)72:2.2277E-06,'Utterbackia_peninsularis_isolate_18HRH6-88_HM856636':2.4022E-06)55:2.3414E-06)97:0.0016007437,'Utterbackia_peninsularis_isolate_10GCP2-88':0.0049667448)99:0.0065439766,((((((('Utterbackia_imbecillis_isolate_10SRn5-85':0,'Utterbackia_peninsularis_isolate_9SR10-88':0):0,'Utterbackia_imbecillis_isolate_8SRn5-85':0):0,'Utterbackia_imbecillis_isolate_2SRn5-85':0):0,'Utterbackia_peninsularis_isolate_10SR10-88':0):0,'Utterbackia_peninsularis_isolate_12SR10-88':0):0,'Utterbackia_imbecillis':0):2.0111E-06,'Utterbackia_imbecillis_isolate_7SRn5-85':2.0111E-06)100:0.008264227)99:0.0131590375,'Utterbackia_peninsularis_isolate_11SR10-88':0.0018831944)100:0.0978215183,(((((('Utterbackia_imbecillis_isolate_19DRLn8-86':0,'Utterbackia_imbecillis_isolate_1PRWn9-86':0):0,'Utterbackia_imbecillis_isolate_18DRLn8-86':0):2.0111E-06,'Utterbackia_imbecillis_isolate_17DRLn8-86':2.0111E-06)73:2.5325E-06,('Utterbackia_imbecillis_isolate_5FPC6-87':2.0111E-06,'Utterbackia_imbecillis_isolate_16DRLn8-86':2.0111E-06)100:0.0017717788)80:2.5179E-06,((((('Utterbackia_imbecillis_isolate_3PCn8-87':2.0111E-06,'Utterbackia_imbecillis_isolate_4PCn8-87':2.0111E-06)100:0.0035509699,'Utterbackia_imbecillis_isolate_5MC8-86':0.001762143)76:2.3426E-06,'Utterbackia_imbecillis_isolate_3MC8-86':0.0017629861)66:2.4021E-06,'Utterbackia_imbecillis_isolate_4MC8-86':2.0111E-06)78:2.5659E-06,('Utterbackia_imbecillis_voucher_MMTC_155':2.0111E-06,('Utterbackia_imbecillis_voucher_MMTC_156':0.0018372011,'Utterbackia_imbecillis_NC_015479':0.0030039019)65:2.3852E-06)95:2.2499E-06)88:0.0034127672)94:0.0016967162,'Utterbackia_imbecillis_isolate_1SR5-85':2.1447E-06)100:0.1040459862)100:0.0556655333)100:0.0794369396,(((('Pyganodon_grandis_isolate_H2046':0.0133190538,'Pyganodon_grandis_isolate_H2048':0.0017817826)100:0.0462164633,('Pyganodon_grandis_PgraEsc043':2.0111E-06,'Pyganodon_grandis_clone_2':2.0111E-06)100:0.0254852397)100:0.0537752489,('Pyganodon_lacustris_isolate_H2103':0.0608488302,'Pyganodon_cataracta':0.0373268058)100:0.0370883755)100:0.0108807993,(((((((('Pyganodon_grandis_isolate_H1975':0.0238844358,'Pyganodon_grandis_isolate_H2660':0.0029752146)98:0.0226757204,'Pyganodon_grandis_isolate_H2380':2.578E-06)95:0.0016855694,('Pyganodon_grandis_isolate_H2663g':0.0034148063,'Pyganodon_grandis_isolate_H2427':2.8883E-06)100:0.0016852227)82:2.7798E-06,'Pyganodon_grandis_NC_013661':2.2273E-06)62:2.7924E-06,(('Pyganodon_grandis_isolate_H2693g':0.0050698827,'Pyganodon_grandis_voucher_MMTC_11':2.0111E-06)47:2.4321E-06,'Pyganodon_grandis':2.0111E-06)85:2.8265E-06)95:0.0025179322,'Pyganodon_grandis_voucher_MMTC_10':0.0024634563)98:0.0019624142,'Pyganodon_grandis_isolate_BM17211':0.0114471427)100:0.0078445862,('Pyganodon_grandis_PgraCha042':2.1088E-06,'Pyganodon_grandis_clone_1':2.0663E-06)100:0.0183438329)100:0.0592392651)100:0.0751962009)100:0.0366786951,(((((('Strophitus_subvexus_voucher_UAUC2715':0.021536354,((((((((('Pseudodontoideus_subvexus_clone_1':0,'Pseudodontoideus_subvexus_clone_4':0):0,'Pseudodontoideus_subvexus_clone_8':0):0,'Pseudodontoideus_subvexus_clone_2':0):0,'Pseudodontoideus_subvexus_clone_9':0):0,'Pseudodontoideus_subvexus_clone_10':0):0,'Pseudodontoideus_subvexus_clone_6':0):0,'Pseudodontoideus_subvexus_clone_3':0):0,'Pseudodontoideus_subvexus_clone_7':0):2.0111E-06,'Pseudodontoideus_subvexus_clone_5':2.0111E-06)100:0.0019792371)99:0.0413622728,(('Pseudodontoideus_connasaugaensis_clone_1':2.4999E-06,'Pseudodontoideus_connasaugaensis_clone_3':2.499E-06)100:0.0013150696,('Pseudodontoideus_connasaugaensis_clone_2':2.5257E-06,'Pseudodontoideus_connasaugaensis_clone_4':2.0111E-06)84:2.5239E-06)100:0.0423845448)100:0.1077454528,((('Lasmigona_complanata_isolate_H2979':0.0016535646,('Lasmigona_complanata_isolate_H2981':2.0111E-06,('Lasmigona_complanata_voucher_photo_Lcom1':2.0111E-06,'Lasmigona_complanata_voucher_photo_Lcom2':2.0111E-06)98:2.0111E-06)84:2.9621E-06)90:0.0034607976,(((('Lasmigona_complanata_isolate_H2982':0,'Lasmigona_complanata_isolate_H2984':0):0,'Lasmigona_complanata_isolate_H2988':0):2.0111E-06,'Lasmigona_complanata_isolate_H2983':2.0111E-06)67:2.191E-06,'Lasmigona_complanata_isolate_H2980':0.0033064894)73:2.657E-06)100:0.0434700935,(((('Lasmigona_costata_isolate_H2925':0.0032841153,'Lasmigona_costata_isolate_H2924':2.1652E-06)90:2.3001E-06,(('Lasmigona_costata_isolate_H2922':2.0111E-06,'Lasmigona_costata_isolate_H2923':2.0111E-06)98:2.5603E-06,'Lasmigona_costata':0.0017214572)99:0.0014578806)100:0.0097091647,(('Lasmigona_costata_isolate_BM17261':2.0111E-06,'Lasmigona_costata_voucher_photo_Lcos2':2.0111E-06)82:2.0111E-06,'Lasmigona_costata_voucher_photo_Lcos1':0.0017316775)100:0.0079460376)100:0.067528148,((('Arcidens_confragosus_isolate_BM14791':0.0018607762,'Arcidens_confragosus_isolate_Ac16':0.0010872101)74:0.0001489066,((((('Arcidens_confragosus_isolate_BM14763':2.0111E-06,('Arcidens_confragosus':2.0111E-06,(('Arcidens_confragosus_isolate_Ac12':0.002481872,'Arcidens_confragosus_isolate_Ac05':2.4075E-06)73:0.0012342021,((('Arcidens_confragosus_isolate_Ac01':0,'Arcidens_confragosus_isolate_Ac03':0):0,'Arcidens_confragosus_isolate_Ac13':0):2.0111E-06,'Arcidens_confragosus_isolate_Ac02':2.0111E-06)85:2.2101E-06)87:0.0012310021)25:2.2392E-06)32:2.5466E-06,'Arcidens_confragosus_isolate_Ac17':0.0024926758)19:2.3093E-06,'Arcidens_confragosus_isolate_Ac15':2.0111E-06)11:2.2626E-06,'Arcidens_confragosus_isolate_Ac18':2.0111E-06)12:1.6308E-06,'Arcidens_confragosus_isolate_Ac14':0.0012368108)27:2.3699E-06)98:0.005250403,((('Arcidens_wheeleri_isolate_Aw01':0,'Arcidens_wheeleri_isolate_Aw05':0):2.0111E-06,'Arcidens_wheeleri_isolate_Aw04':2.0111E-06)80:2.2752E-06,'Arcidens_wheeleri_isolate_Aw02':0.0012318493)99:0.0061860069)100:0.0424332791)83:0.0241961574)80:0.0058944429)100:0.0836345143,((((('Utterbackiana_heardi_AheaApa006':2.0111E-06,'Anodonta_heardi_clone_1':2.0111E-06)100:0.007338418,('Utterbackiana_heardi_AheaApa012':2.3777E-06,'Anodonta_heardi_clone_2':2.0111E-06)100:0.0014428279)100:0.0657842335,'Anodonta_couperiana':0.0326837711)95:0.0111951831,('Anodonta_suborbiculata':0.0085291233,'Anodonta_hartfieldorum':0.0263571081)100:0.0479321307)100:0.0971315763,'Anodonta_implicata':0.1396841683)93:0.029454535)85:0.0178612379,(('Alasmidonta_viridis_Alas_S7':2.0111E-06,'Alasmidonta_viridis_Alas_S10':2.0111E-06)37:2.6941E-06,'Alasmidonta_viridis_Alas_S8':2.0111E-06)100:0.192971169)36:2.853E-06,(((((((((('Strophitus_undulatus_isolate_H2928':0.0015677277,'Strophitus_undulatus_isolate_H2932':2.0111E-06)100:0.0015793723,'Strophitus_undulatus_isolate_H2935':0.0015817391)17:2.2852E-06,(('Strophitus_undulatus_isolate_H2931':0,'Strophitus_undulatus_isolate_H2936':0):2.0111E-06,'Strophitus_undulatus_isolate_H2934':2.0111E-06)37:2.2009E-06)35:2.4533E-06,('Strophitus_undulatus_isolate_H2930':2.8068E-06,'Strophitus_undulatus_isolate_H2937':0.0080259938)100:0.0016097958)99:0.0031735086,('Strophitus_undulatus_1':2.0111E-06,'Strophitus_undulatus_2':2.0111E-06)97:2.9901E-06)90:0.0016734863,((('Strophitus_undulatus_voucher_MMTC_1':0.0031537178,'Strophitus_undulatus_voucher_MMTC_7':2.0111E-06)82:2.8024E-06,'Strophitus_undulatus_voucher_MMTC_8':0.0015638751)99:0.0064194706,(((('Strophitus_undulatus_clone_8':2.0111E-06,'Strophitus_undulatus_SundNue027':2.2552E-06)100:0.0021780179,'Strophitus_undulatus_clone_9':2.3926E-06)98:2.3004E-06,'Strophitus_undulatus_SundTar028':2.2045E-06)100:0.0066417482,('Strophitus_undulatus_Turkey_2':0.0021869591,'Strophitus_undulatus_Turkey_6':2.8672E-06)100:0.0044939323)93:0.0027054905)73:2.152E-06)91:0.004381878,(('Strophitus_undulatus_clone_1':2.0111E-06,((('Strophitus_undulatus_clone_2':0,'Strophitus_undulatus_clone_4':0):0,'Strophitus_undulatus_clone_5':0):2.0111E-06,'Strophitus_undulatus_clone_3':2.1414E-06)73:2.2876E-06)100:0.0179549918,('Strophitus_undulatus_clone_7':0.0037414337,'Strophitus_undulatus_clone_6':0.0028001437)100:0.0035038449)99:0.0027618752)100:0.0872810899,(((('Strophitus_cf._pascagoulaensis_CS-2017_clone_2':2.0111E-06,'Strophitus_cf._pascagoulaensis_CS-2017_clone_4':2.0111E-06)84:2.3126E-06,'Strophitus_cf._pascagoulaensis_CS-2017_clone_3':0.0035890431)100:0.0043969459,'Strophitus_cf._pascagoulaensis_CS-2017_clone_1':0.0210555411)100:0.0336553098,(((('Strophitus_pascagoulaensis_clone_8':0.0011912255,('Strophitus_pascagoulaensis_clone_7':0.0011925372,(((((('Strophitus_pascagoulaensis_clone_2':0,'Strophitus_pascagoulaensis_clone_9':0):0,'Strophitus_pascagoulaensis_clone_10':0):0,'Strophitus_pascagoulaensis_clone_5':0):0,'Strophitus_pascagoulaensis_clone_6':0):0,'Strophitus_pascagoulaensis_clone_4':0):2.0111E-06,'Strophitus_pascagoulaensis_clone_3':2.0111E-06)85:2.2168E-06)84:2.2288E-06)98:0.0011932485,'Strophitus_pascagoulaensis_clone_1':2.3908E-06)100:0.0327320197,((('Strophitus_williamsi_clone_3':0.0013386496,(('Strophitus_williamsi_clone_4':0.0012547746,(('Strophitus_williamsi_clone_1':0,'Strophitus_williamsi_clone_27':0):2.0111E-06,'Strophitus_williamsi_clone_26':2.0111E-06)81:2.4249E-06)100:0.0012519037,((('Strophitus_williamsi_clone_2':0,'Strophitus_williamsi_clone_7':0):0,'Strophitus_williamsi_clone_24':0):2.0111E-06,'Strophitus_williamsi_clone_6':2.0111E-06)87:2.2376E-06)75:2.3035E-06)100:0.0025062936,('Strophitus_williamsi_clone_5':2.0111E-06,'Strophitus_williamsi_clone_25':0.001250955)78:2.3819E-06)100:0.0051846126,(('Strophitus_williamsi_clone_13':0.0012511348,((((((('Strophitus_williamsi_clone_14':0,'Strophitus_williamsi_clone_16':0):0,'Strophitus_williamsi_clone_18':0):0,'Strophitus_williamsi_clone_20':0):0,'Strophitus_williamsi_clone_17':0):0,'Strophitus_williamsi_clone_19':0):0,'Strophitus_williamsi_clone_21':0):2.0111E-06,'Strophitus_williamsi_clone_15':2.0111E-06)79:2.2732E-06)100:0.0066031649,(((((('Strophitus_williamsi_clone_8':0,'Strophitus_williamsi_clone_23':0):0,'Strophitus_williamsi_clone_10':0):0,'Strophitus_williamsi_clone_11':0):0,'Strophitus_williamsi_clone_12':0):0,'Strophitus_williamsi_clone_22':0):2.2881E-06,'Strophitus_williamsi_clone_9':2.0111E-06)100:0.0023230646)99:0.0056886781)100:0.0294313848)99:0.0068319357,((('Strophitus_radiatus_clone_41':0.0012243601,('Strophitus_radiatus_clone_1':2.2147E-06,'Strophitus_radiatus_clone_2':0.0012259564)86:2.2808E-06)100:0.0084229471,(((('Strophitus_radiatus_clone_42':2.4534E-06,((('Strophitus_radiatus_clone_21':2.0111E-06,'Strophitus_radiatus_clone_22':0.0012282012)62:2.3216E-06,'Strophitus_radiatus_clone_20':2.4709E-06)74:2.3124E-06,'Strophitus_radiatus_clone_23':0.0012295749)100:0.0012290984)100:0.0024721034,((('Strophitus_radiatus_clone_25':0,'Strophitus_radiatus_clone_27':0):2.3523E-06,'Strophitus_radiatus_clone_26':2.0333E-06)100:0.011447884,'Strophitus_radiatus_clone_24':0.0025356471)95:2.4159E-06)100:0.0024630633,('Strophitus_radiatus_clone_18':2.0111E-06,'Strophitus_radiatus_clone_19':2.2704E-06)100:0.0024686941)91:2.3667E-06,'Strophitus_radiatus_clone_17':0.0024502097)100:0.010922752)100:0.00522303,((((((('Strophitus_radiatus_clone_31':2.0111E-06,((('Strophitus_radiatus_clone_13':0,'Strophitus_radiatus_clone_29':0):0,'Strophitus_radiatus_clone_30':0):2.0111E-06,'Strophitus_radiatus_clone_15':2.0111E-06)76:2.0111E-06)100:0.0012510351,'Strophitus_radiatus_clone_11':0.0012477527)85:0.00121996,(('Strophitus_radiatus_clone_16':0.0012219114,(('Strophitus_radiatus_clone_12':0,'Strophitus_radiatus_clone_28':0):2.0111E-06,'Strophitus_radiatus_clone_14':2.0111E-06)87:2.3966E-06)99:0.0012245175,('Strophitus_radiatus_clone_3':2.3834E-06,'Strophitus_radiatus_clone_4':2.427E-06)100:0.0012202722)99:0.0012394049)83:0.0012187082,'Strophitus_radiatus_clone_10':0.0012192582)6:2.8522E-06,(((((('Strophitus_radiatus_clone_9':0,'Strophitus_radiatus_clone_35':0):0,'Strophitus_radiatus_clone_36':0):0,'Strophitus_radiatus_clone_38':0):2.3959E-06,'Strophitus_radiatus_clone_34':2.3959E-06)100:0.0012253393,((((('Strophitus_radiatus_clone_5':0,'Strophitus_radiatus_clone_40':0):0,'Strophitus_radiatus_clone_33':0):0,'Strophitus_radiatus_clone_39':0):0,'Strophitus_radiatus_clone_7':0):0,'Strophitus_radiatus_clone_37':0):2.0111E-06)2:2.3114E-06,'Strophitus_radiatus_clone_6':2.0111E-06)5:2.3017E-06)3:2.2384E-06,'Strophitus_radiatus_clone_8':0.001219922)9:2.5551E-06,'Strophitus_radiatus_clone_32':0.0024545182)84:0.0054975879)99:0.0153953252)74:0.0052390396)100:0.0768271547)100:0.0733297644,(('Anodontoides_ferussacianus_voucher_MMTC_143':2.2526E-06,('Anodontoides_ferussacianus_voucher_MMTC_141':0.0016970227,('Anodontoides_ferussacianus_voucher_MMTC_142':2.0111E-06,('Anodontoides_ferussacianus_voucher_MMTC_144':2.0111E-06,(('Anodontoides_ferussacianus_clone_1':0,'Anodontoides_ferussacianus_clone_3':0):2.0111E-06,'Anodontoides_ferussacianus_clone_2':2.0111E-06)99:2.2839E-06)47:2.2265E-06)72:2.4743E-06)98:0.0017852401)100:0.1133457398,((('Anodontoides_ferussacianus_complex_sp_denigrata_CS-2017_clone_6':2.0111E-06,'Anodontoides_ferussacianus_complex_sp_denigrata_CS-2017_clone_2':2.0111E-06)95:2.7805E-06,('Anodontoides_ferussacianus_complex_sp_denigrata_CS-2017_clone_3':2.0111E-06,'Anodontoides_ferussacianus_complex_sp_denigrata_CS-2017_clone_5':2.0111E-06)75:2.2941E-06)98:0.0045113341,('Anodontoides_ferussacianus_complex_sp_denigrata_CS-2017_clone_1':0.0011269377,'Anodontoides_ferussacianus_complex_sp_denigrata_CS-2017_clone_4':0.0033653262)68:2.8809E-06)100:0.1305845547)98:0.0236668126)100:0.0739365646,('Alasmidonta_heterodon_NC_037431':0.1478406311,((((('Alasmidonta_undulata_isolate_H2940':2.9126E-06,'Alasmidonta_undulata':0.0018404482)90:0.0018396345,('Alasmidonta_undulata_isolate_H2938':0.0017220639,'Alasmidonta_undulata_isolate_H2939':2.7713E-06)83:2.6951E-06)100:0.0127053222,((((((('Alasmidonta_triangulata_AtriFli001':0,'Alasmidonta_triangulata_AtriFli003':0):2.0111E-06,('Alasmidonta_triangulata_AtriFli002':2.0111E-06,'Alasmidonta_triangulata':2.0111E-06)35:2.7763E-06)97:2.0111E-06,'Alasmidonta_triangulata_AtriApa008':0.0012437121)95:2.3952E-06,'Alasmidonta_triangulata_AtriApa009':2.0111E-06)93:2.2868E-06,'Alasmidonta_triangulata_AtriChi010':0.0013420519)100:0.0057434676,('Alasmidonta_triangulata_AtriChi005':0.0037450118,'Alasmidonta_triangulata_AtriChi007':0.001232195)100:0.0005106533)100:0.0145503383,(('Alasmidonta_arcula_AarcSav009':2.3994E-06,(('Alasmidonta_arcula_AarcSav015':2.8001E-06,'Alasmidonta_arcula_AarcSav013':2.6134E-06)62:0.0024245624,'Alasmidonta_arcula_AarcSav011':2.0111E-06)98:2.2401E-06)99:0.0024322173,((('Alasmidonta_arcula_AarcSav016':0.0012148791,('Alasmidonta_arcula_AarcSav012':2.0111E-06,'Alasmidonta_arcula_AarcSav014':2.0111E-06)94:2.472E-06)67:2.2478E-06,'Alasmidonta_arcula_AarcSav017':2.0111E-06)66:2.2828E-06,(('Alasmidonta_arcula_AarcAlt003':2.1948E-06,'Alasmidonta_arcula_AarcAlt006':2.9216E-06)95:2.2156E-06,('Alasmidonta_arcula_AarcAlt007':2.3802E-06,'Alasmidonta_arcula_AarcAlt001':2.3798E-06)100:0.0012064509)100:0.0024213333)88:2.3833E-06)96:0.0086150693)96:0.010181542)100:0.0289464978,((('Alasmidonta_marginata_isolate_H2921':0.0209381979,('Alasmidonta_marginata_voucher_photo_Amar1':2.6175E-06,'Alasmidonta_marginata_voucher_photo_Amar2':0.0036177027)100:0.0086483932)100:0.0256455564,(('Alasmidonta_raveneliana_ALRA_LT2':0.0014380668,((('Alasmidonta_raveneliana_ALRA_LT1':0,'Alasmidonta_raveneliana_ALRA_LT4':0):0,'Alasmidonta_raveneliana_ALRA_LT5':0):2.0111E-06,'Alasmidonta_raveneliana_ALRA_LT3':2.0111E-06)94:2.4049E-06)100:0.0196988421,('Alasmidonta_raveneliana_ALRA_FB1':2.263E-06,((('Alasmidonta_raveneliana_ALRA_FB2':0,'Alasmidonta_raveneliana_ALRA_FB5':0):0,'Alasmidonta_raveneliana_ALRA_FB4':0):2.0111E-06,'Alasmidonta_raveneliana_ALRA_FB3':2.0111E-06)84:2.2574E-06)100:0.0250109386)91:0.0184498985)100:0.0312257623,((((('Alasmidonta_varicosa_Deep_2':0.0034706579,'Alasmidonta_varicosa_RR_1':0.0011648693)73:1.3022E-06,('Alasmidonta_varicosa_Deep_4':0.0035172369,'Alasmidonta_varicosa_Deep_1':0.0034978069)65:1.133E-06)61:1.2029E-06,'Alasmidonta_varicosa_Deep_3':0.0023370186)96:0.0077473175,((('Alasmidonta_varicosa_Chatt_5':2.1116E-06,'Alasmidonta_varicosa_Turkey_1':0.0011693882)100:0.0011253348,('Alasmidonta_varicosa_Chatt_6':0.0035573951,(('Alasmidonta_varicosa_Turkey_3':0,'Alasmidonta_varicosa_Turkey_5':0):2.0111E-06,'Alasmidonta_varicosa_Turkey_4':2.0111E-06)96:2.6148E-06)100:0.0036308679)100:0.0064078711,(((('Alasmidonta_varicosa_M_1':0.0024109183,'Alasmidonta_varicosa_Roar_1':0.0036137698)96:2.3636E-06,'Alasmidonta_varicosa_Donnaha_2':2.223E-06)100:0.0011921358,'Alasmidonta_varicosa_Don_1':2.3612E-06)95:2.2137E-06,(((('Alasmidonta_varicosa_Mulberry_1':2.3566E-06,'Alasmidonta_varicosa_Mulberry_4':0.0011977207)100:0.0011997398,'Alasmidonta_varicosa_Mulberry_2':2.3701E-06)99:0.0011976141,'Alasmidonta_varicosa_NC_038155':0.0011952112)44:2.2273E-06,((((((('Alasmidonta_varicosa_Cacapon_2':2.0111E-06,('Alasmidonta_varicosa_Cacapon_3':2.0111E-06,'Alasmidonta_varicosa_Maryland_2':2.0111E-06)98:2.0111E-06)96:2.0111E-06,'Alasmidonta_varicosa_Cacapon_1':2.0111E-06)33:2.0111E-06,'Alasmidonta_varicosa_Cacapon_5':2.0111E-06)96:2.0111E-06,'Alasmidonta_varicosa_Cacapon_4':2.3424E-06)93:2.3442E-06,'Alasmidonta_varicosa_Maryland_1':0.0011906781)92:2.2174E-06,'Alasmidonta_varicosa':0.0011867698)95:0.0011855676,(('Alasmidonta_varicosa_Mulberry_3':0.0024057821,(('Alasmidonta_varicosa_Donnaha_1':0,'Alasmidonta_varicosa_Wilson_2':0):2.0111E-06,'Alasmidonta_varicosa_Mulberry_5':2.0111E-06)98:2.7997E-06)100:0.0024031282,'Alasmidonta_varicosa_Cat_1':2.2E-06)69:0.0011950436)91:0.001194881)92:0.0011930835)91:0.0010145895)99:0.0136733531)100:0.0484493407,(('Alasmidonta_uwharriensis_Dumas_2a':0.0011781415,(('Alasmidonta_uwharriensis_Den_2':0.0011783141,'Alasmidonta_uwharriensis_Den_1':0.0011785909)21:2.2556E-06,((('Alasmidonta_uwharriensis_Alas_4':0,'Alasmidonta_uwharriensis_Den_3':0):0,'Alasmidonta_uwharriensis_Dumas_1a':0):2.0111E-06,'Alasmidonta_uwharriensis_Alas_5':2.0111E-06)59:2.7211E-06)45:2.1208E-06)99:0.0009786128,((('Alasmidonta_uwharriensis_FHR_3':2.2774E-06,'Alasmidonta_uwharriensis_FHR_4':2.3408E-06)100:0.0011660625,('Alasmidonta_uwharriensis__Alas_1':2.0111E-06,'Alasmidonta_uwharriensis_Alas_2':2.0111E-06)97:2.3866E-06)83:2.3074E-06,'Alasmidonta_uwharriensis_FHR_2':0.0011651062)99:0.0025624578)100:0.0404090211)100:0.0126164723)99:0.0156355089)100:0.0497057483,((('Lasmigona_etowaensis_LetoEto005':2.0111E-06,'Lasmigona_etowaensis_clone_2':2.2782E-06)100:0.0057574572,(('Lasmigona_etowaensis_LetoCoo003':2.0111E-06,'Lasmigona_etowaensis_clone_1':2.0111E-06)93:2.2707E-06,'Lasmigona_holstonia_voucher_UAUC3159':0.007771298)75:0.0116165665)100:0.1468911335,(((((((((((((('Ligodonta_obscura_D116':0,'Microdonta_obscura_D119':0):0,'Microdonta_obscura_D120':0):2.0111E-06,'Microdonta_obscura_D118':2.0111E-06)36:2.0111E-06,'Microdonta_obscura_D117':2.0111E-06)96:2.0111E-06,'Microdonta_obscura_Microdonta_obscura_268':2.0111E-06)78:2.0111E-06,('Microdonta_obscura_Microdonta_obscura_272':2.0111E-06,'Microdonta_obscura_Microdonta_obscura_249':2.0111E-06)78:2.0111E-06)88:2.0111E-06,('Microdonta_obscura_Microdonta_obscura_270':2.0111E-06,'Microdonta_obscura_Microdonta_obscura_271':2.0111E-06)90:2.0111E-06)42:2.0111E-06,('Microdonta_obscura_252':2.0111E-06,'Microdonta_obscura_Microdonta_obscura_253':2.0111E-06)95:2.0111E-06)35:2.0111E-06,'Microdonta_obscura_Microdonta_obscura_Lasu2':2.0111E-06)94:2.0111E-06,'Microdonta_obscura_Microdonta_obscura_Lasu1':2.0111E-06)94:2.622E-06,'Microdonata_obscura_Microdonta_obscura_Unknown_2':2.0111E-06)46:2.6429E-06,'Microdonata_obscura_Microdonta_obscura_Unknown_1':2.0111E-06)99:0.0017023337,'Microdonta_obscura_251':0.005113858)100:0.193523676,((((((((('Lasmigona_compressa_isolate_H2391':2.0111E-06,'Lasmigona_compressa_isolate_H2974':2.0111E-06)100:0.0018292868,'Lasmigona_compressa_isolate_BM18036':0.0018940776)81:2.4358E-06,'Lasmigona_compressa_isolate_BM13835':2.0111E-06)50:2.5895E-06,'Lasmigona_compressa_isolate_BM17670':2.0111E-06)93:2.5895E-06,'Lasmigona_compressa_NC_015481':2.0167E-06)90:1.3693E-06,((('Lasmigona_compressa_isolate_H2969':0,'Lasmigona_compressa_isolate_H2975':0):0,'Lasmigona_compressa_isolate_H3093':0):0,'Lasmigona_compressa_isolate_H2976':0):2.2445E-06)53:2.3885E-06,'Lasmigona_compressa_isolate_H2972':2.0111E-06)100:0.0324904349,(('Lasmigona_subviridis_isolate_H2961':0,'Lasmigona_subviridis_isolate_H2964':0):2.6526E-06,'Lasmigona_subviridis_isolate_H2962':2.0111E-06)100:0.0300272856)93:0.003132945,('Lasmigona_decorata_CAC15':0.0052050768,'Lasmigona_decorata_CAC17':0.0011722869)100:0.0218494187)100:0.0690799975)89:0.0349800631)83:0.0129553563)85:0.021523862)58:0.0003701899)66:0.0103655038)87:0.0171656272):0.01240516365);
